# Supplementary material for: Musculoskeletal simulations to examine the effects of accentuated eccentric loading (AEL) on jump height
Source: PeerJ. 2023 Jan 23;11:e14687. doi: 10.7717/peerj.14687 (PMC9879160; doi:10.7717/peerj.14687)
Supplement: Supplemental Information 2 — Added15 folder contains the code and simulation results for a complete jump with an additional 15% model mass. Dropped15 folder contains the code and simulation results for the push-off phase with the original model mass. [file peerj-11-14687-s002.zip › Supplementary Simulation code and output results AEL15/Dropped15/Optimized_for_J_Results/TwoSegment_Two_Segment_TendonPower.sto]

TendonPower
version=1
nRows=9704
nColumns=5
inDegrees=no

This analysis gathers basic information about muscles during a simulation (e.g., forces, tendon lengths, moment arms, etc).
Units are S.I. units (second, meters, Newtons, ...)
Angles are in degrees.

endheader
time	vastus	recfem	glut	ham
      0.00000000	    152.18654611	     24.04316907	     29.10077991	      0.00000000
      0.00005767	    152.30659137	     24.07566640	     29.14226970	      0.00000000
      0.00011533	    152.45777863	     24.11850141	     29.18060682	      0.00000000
      0.00019509	    152.68636592	     24.18573055	     29.22912075	      0.00000000
      0.00027484	    152.92043568	     24.25723705	     29.27297383	      0.00000000
      0.00038895	    153.25172886	     24.36288392	     29.32851150	      0.00000000
      0.00050306	    153.57421046	     24.47066233	     29.37651829	      0.00000000
      0.00069203	    154.08747419	     24.65207211	     29.44181142	      0.00000000
      0.00088100	    154.57711981	     24.83604681	     29.49227899	      0.00000000
      0.00120986	    155.38112447	     25.15988328	     29.55268186	      0.00000000
      0.00146005	    155.95873092	     25.40791341	     29.58093845	      0.00000000
      0.00171025	    156.51085643	     25.65609842	     29.59787339	      0.00000000
      0.00196044	    157.04108132	     25.90383718	     29.60613199	      0.00000000
      0.00224938	    157.62892830	     26.18857986	     29.60747091	      0.00000000
      0.00253831	    158.19345339	     26.47136623	     29.60217697	      0.00000000
      0.00281375	    158.71153310	     26.73864561	     29.59247638	      0.00000000
      0.00308919	    159.21171382	     27.00349213	     29.57929161	      0.00000000
      0.00336877	    159.70185012	     27.26953843	     29.56313330	      0.00000000
      0.00364834	    160.17549111	     27.53274618	     29.54475674	      0.00000000
      0.00392387	    160.62648754	     27.78919345	     29.52489589	      0.00000000
      0.00419941	    161.06265319	     28.04273469	     29.50359783	      0.00000000
      0.00447587	    161.48547982	     28.29407245	     29.48101128	      0.00000000
      0.00475232	    161.89417804	     28.54242455	     29.45736794	      0.00000000
      0.00502733	    162.28673076	     28.78642041	     29.43292516	      0.00000000
      0.00530234	    162.66589110	     29.02745028	     29.40764964	      0.00000000
      0.00557642	    163.03040946	     29.26463957	     29.38170204	      0.00000000
      0.00585050	    163.38208999	     29.49889513	     29.35504682	      0.00000000
      0.00612117	    163.71676604	     29.72730587	     29.32806944	      0.00000000
      0.00639185	    164.03929975	     29.95287749	     29.30047046	      0.00000000
      0.00663628	    164.32013545	     30.15411403	     29.27503406	      0.00000000
      0.00697277	    164.69084959	     30.42734429	     29.23924864	      0.00000000
      0.00730925	    165.04377875	     30.69630738	     29.20259478	      0.00000000
      0.00753245	    165.26779171	     30.87226160	     29.17781819	      0.00000000
      0.00775566	    165.48428775	     31.04638767	     29.15267571	      0.00000000
      0.00803029	    165.74014166	     31.25804811	     29.12124926	      0.00000000
      0.00836149	    166.03364935	     31.50958597	     29.08264076	      0.00000000
      0.00865561	    166.28060329	     31.72954525	     29.04771822	      0.00000000
      0.00901341	    166.56408306	     31.99288264	     29.00443810	      0.00000000
      0.00931248	    166.78690414	     32.20941885	     28.96760490	      0.00000000
      0.00968272	    167.04531613	     32.47304370	     28.92118988	      0.00000000
      0.01015583	    167.34786363	     32.80279231	     28.86059266	      0.00000000
      0.01038979	    167.48650707	     32.96302440	     28.83009785	      0.00000000
      0.01062376	    167.61760905	     33.12128200	     28.79926328	      0.00000000
      0.01091692	    167.77177663	     33.31692737	     28.76014970	      0.00000000
      0.01129539	    167.95426797	     33.56512911	     28.70888188	      0.00000000
      0.01156863	    168.07491531	     33.74136808	     28.67133254	      0.00000000
      0.01184188	    168.18585420	     33.91499770	     28.63334594	      0.00000000
      0.01211512	    168.28788802	     34.08622770	     28.59492150	      0.00000000
      0.01238836	    168.38052665	     34.25490243	     28.55607097	      0.00000000
      0.01266160	    168.46447777	     34.42120545	     28.51679454	      0.00000000
      0.01292167	    168.53594079	     34.57716416	     28.47902695	      0.00000000
      0.01318173	    168.59967702	     34.73098629	     28.44088437	      0.00000000
      0.01344051	    168.65525667	     34.88186759	     28.40256485	      0.00000000
      0.01369929	    168.70330356	     35.03064031	     28.36388440	      0.00000000
      0.01398496	    168.74755929	     35.19239927	     28.32077219	      0.00000000
      0.01427064	    168.78290915	     35.35163376	     28.27723195	      0.00000000
      0.01447948	    168.80308499	     35.46642642	     28.24513559	      0.00000000
      0.01481029	    168.82534757	     35.64547555	     28.19384169	      0.00000000
      0.01507121	    168.83506070	     35.78443537	     28.15299243	      0.00000000
      0.01533214	    168.83733734	     35.92123633	     28.11180942	      0.00000000
      0.01559306	    168.83286466	     36.05606206	     28.07029176	      0.00000000
      0.01585734	    168.82113849	     36.19050135	     28.02790920	      0.00000000
      0.01612161	    168.80256848	     36.32291394	     27.98519375	      0.00000000
      0.01632266	    168.78378793	     36.42226586	     27.95247805	      0.00000000
      0.01665420	    168.74409927	     36.58349227	     27.89812189	      0.00000000
      0.01690580	    168.70728945	     36.70382300	     27.85653456	      0.00000000
      0.01715739	    168.66417994	     36.82224982	     27.81466599	      0.00000000
      0.01740899	    168.61536118	     36.93893194	     27.77251539	      0.00000000
      0.01764663	    168.56383544	     37.04747743	     27.73245125	      0.00000000
      0.01796039	    168.48795265	     37.18837339	     27.67918021	      0.00000000
      0.01827415	    168.40349401	     37.32659984	     27.62549028	      0.00000000
      0.01852604	    168.32923772	     37.43555653	     27.58209239	      0.00000000
      0.01877792	    168.24967194	     37.54283653	     27.53843252	      0.00000000
      0.01896797	    168.18601702	     37.62262991	     27.50532273	      0.00000000
      0.01925995	    168.08223037	     37.74331854	     27.45417294	      0.00000000
      0.01955192	    167.97156506	     37.86179707	     27.40268586	      0.00000000
      0.01980099	    167.87149936	     37.96104011	     27.35850700	      0.00000000
      0.02005005	    167.76655695	     38.05869639	     27.31409050	      0.00000000
      0.02032203	    167.64626016	     38.16348093	     27.26532165	      0.00000000
      0.02059400	    167.52026066	     38.26638869	     27.21627848	      0.00000000
      0.02086915	    167.38693088	     38.36855801	     27.16639132	      0.00000000
      0.02114429	    167.24793761	     38.46883877	     27.11623254	      0.00000000
      0.02142102	    167.10237670	     38.56776628	     27.06551735	      0.00000000
      0.02169774	    166.95126574	     38.66481785	     27.01453650	      0.00000000
      0.02197239	    166.79573895	     38.75926214	     26.96368063	      0.00000000
      0.02224704	    166.63491241	     38.85189076	     26.91257190	      0.00000000
      0.02252673	    166.46562801	     38.94432744	     26.86027144	      0.00000000
      0.02280642	    166.29102994	     39.03491790	     26.80771774	      0.00000000
      0.02307314	    166.11950851	     39.11956009	     26.75737078	      0.00000000
      0.02333986	    165.94328829	     39.20254831	     26.70680166	      0.00000000
      0.02363274	    165.74431157	     39.29174713	     26.65102219	      0.00000000
      0.02392562	    165.53990697	     39.37900431	     26.59498409	      0.00000000
      0.02416237	    165.37059307	     39.44807937	     26.54950216	      0.00000000
      0.02446967	    165.14557488	     39.53584163	     26.49022585	      0.00000000
      0.02477696	    164.91488773	     39.62153040	     26.43068041	      0.00000000
      0.02502257	    164.72624109	     39.68846861	     26.38289964	      0.00000000
      0.02526818	    164.53408871	     39.75410599	     26.33495346	      0.00000000
      0.02555393	    164.30598441	     39.82878490	     26.27897031	      0.00000000
      0.02583967	    164.07328194	     39.90173365	     26.22277164	      0.00000000
      0.02606326	    163.88788358	     39.95757184	     26.17865179	      0.00000000
      0.02637974	    163.62059261	     40.03477142	     26.11598622	      0.00000000
      0.02669622	    163.34812636	     40.10996175	     26.05307038	      0.00000000
      0.02692262	    163.14954965	     40.16237098	     26.00791728	      0.00000000
      0.02714902	    162.94844927	     40.21378136	     25.96264098	      0.00000000
      0.02742271	    162.70164116	     40.27449947	     25.90774797	      0.00000000
      0.02769640	    162.45106027	     40.33372498	     25.85268341	      0.00000000
      0.02795892	    162.20704747	     40.38909216	     25.79971054	      0.00000000
      0.02827795	    161.90588902	     40.45453422	     25.73513207	      0.00000000
      0.02859697	    161.59980664	     40.51798830	     25.67033667	      0.00000000
      0.02885240	    161.35114628	     40.56734135	     25.61830691	      0.00000000
      0.02917936	    161.02830595	     40.62866229	     25.55151457	      0.00000000
      0.02950632	    160.70076680	     40.68801340	     25.48450983	      0.00000000
      0.02974244	    160.46091750	     40.72953125	     25.43599705	      0.00000000
      0.02997855	    160.21876969	     40.77006021	     25.38737843	      0.00000000
      0.03024340	    159.94413175	     40.81425680	     25.33272346	      0.00000000
      0.03050824	    159.66652804	     40.85718189	     25.27794264	      0.00000000
      0.03079617	    159.36124584	     40.90236721	     25.21824973	      0.00000000
      0.03108410	    159.05261952	     40.94608913	     25.15841548	      0.00000000
      0.03129109	    158.82857642	     40.97658466	     25.11531630	      0.00000000
      0.03161680	    158.47237174	     41.02298647	     25.04735899	      0.00000000
      0.03188366	    158.17778088	     41.05972691	     24.99155440	      0.00000000
      0.03215053	    157.87994750	     41.09509150	     24.93564539	      0.00000000
      0.03241739	    157.57975962	     41.12933554	     24.87962879	      0.00000000
      0.03267696	    157.28491473	     41.16139490	     24.82504587	      0.00000000
      0.03293654	    156.98777569	     41.19237019	     24.77036798	      0.00000000
      0.03317352	    156.71426073	     41.21963154	     24.72037112	      0.00000000
      0.03348818	    156.34795327	     41.25437478	     24.65387240	      0.00000000
      0.03380284	    155.97843056	     41.28756076	     24.58724708	      0.00000000
      0.03405362	    155.68121903	     41.31277205	     24.53406457	      0.00000000
      0.03430440	    155.38211159	     41.33703286	     24.48080670	      0.00000000
      0.03452599	    155.11599360	     41.35760906	     24.43368720	      0.00000000
      0.03484815	    154.72615717	     41.38610302	     24.36508965	     -0.00000000
      0.03517030	    154.33350470	     41.41311116	     24.29637943	     -0.00000000
      0.03538311	    154.07188427	     41.42993218	     24.25093678	     -0.00000000
      0.03559592	    153.80914773	     41.44613539	     24.20544818	     -0.00000000
      0.03588075	    153.45523745	     41.46670708	     24.14449847	     -0.00000000
      0.03616559	    153.09910235	     41.48610277	     24.08347463	     -0.00000000
      0.03641202	    152.78896223	     41.50186655	     24.03062327	     -0.00000000
      0.03671826	    152.40117647	     41.52021387	     23.96487335	     -0.00000000
      0.03702451	    152.01087313	     41.53721115	     23.89904994	     -0.00000000
      0.03728911	    151.67152202	     41.55077998	     23.84212259	     -0.00000000
      0.03761727	    151.24808176	     41.56621267	     23.77145435	     -0.00000000
      0.03794543	    150.82202505	     41.58016824	     23.70071497	     -0.00000000
      0.03818795	    150.50522057	     41.58946170	     23.64839303	     -0.00000000
      0.03843048	    150.18707843	     41.59797284	     23.59603676	     -0.00000000
      0.03872005	    149.80525829	     41.60704278	     23.53348606	     -0.00000000
      0.03900961	    149.42162564	     41.61502238	     23.47089255	     -0.00000000
      0.03925700	    149.09219576	     41.62090497	     23.41738641	     -0.00000000
      0.03956219	    148.68394115	     41.62705209	     23.35134362	     -0.00000000
      0.03992934	    148.19008336	     41.63282396	     23.27184434	     -0.00000000
      0.04029650	    147.69347654	     41.63688223	     23.19229914	     -0.00000000
      0.04052899	    147.37743921	     41.63851944	     23.14191007	     -0.00000000
      0.04082823	    146.96908172	     41.63962566	     23.07703294	     -0.00000000
      0.04112747	    146.55907571	     41.63964181	     23.01213569	     -0.00000000
      0.04135189	    146.25037861	     41.63890328	     22.96345370	     -0.00000000
      0.04167993	    145.79732696	     41.63666864	     22.89228445	     -0.00000000
      0.04195970	    145.40980871	     41.63385303	     22.83157511	     -0.00000000
      0.04220832	    145.06381389	     41.63042745	     22.77762285	     -0.00000000
      0.04245694	    144.71704576	     41.62635302	     22.72366626	     -0.00000000
      0.04271137	    144.36093594	     41.62138286	     22.66844898	     -0.00000000
      0.04302124	    143.92585713	     41.61432533	     22.60120345	     -0.00000000
      0.04340230	    143.38865210	     41.60411062	     22.51851554	     -0.00000000
      0.04371220	    142.95045789	     41.59468158	     22.45128000	     -0.00000000
      0.04395093	    142.61150901	     41.58656421	     22.39949486	     -0.00000000
      0.04418967	    142.27200409	     41.57789169	     22.34771802	     -0.00000000
      0.04443602	    141.92072367	     41.56825273	     22.29430269	     -0.00000000
      0.04475720	    141.46145172	     41.55468144	     22.22468265	     -0.00000000
      0.04507838	    141.00109930	     41.54008155	     22.15508876	     -0.00000000
      0.04532790	    140.64222881	     41.52788572	     22.10104611	     -0.00000000
      0.04557743	    140.28284351	     41.51510875	     22.04702291	     -0.00000000
      0.04578917	    139.97720728	     41.50373243	     22.00119803	     -0.00000000
      0.04611836	    139.50081820	     41.48507426	     21.92998894	     -0.00000000
      0.04638564	    139.11362186	     41.46925096	     21.87220613	     -0.00000000
      0.04665291	    138.72510058	     41.45254302	     21.81445908	     -0.00000000
      0.04692018	    138.33628115	     41.43525288	     21.75674432	     -0.00000000
      0.04718241	    137.95376397	     41.41750459	     21.70015549	     -0.00000000
      0.04744464	    137.57082925	     41.39915683	     21.64360283	     -0.00000000
      0.04769449	    137.20523424	     41.38101371	     21.58975773	     -0.00000000
      0.04800637	    136.74813466	     41.35753899	     21.52259848	     -0.00000000
      0.04831825	    136.29032130	     41.33317901	     21.45550043	     -0.00000000
      0.04855660	    135.93982983	     41.31392773	     21.40426472	     -0.00000000
      0.04888575	    135.45498726	     41.28644963	     21.33357607	     -0.00000000
      0.04921491	    134.96990039	     41.25814724	     21.26296352	     -0.00000000
      0.04942809	    134.65478730	     41.23913724	     21.21727730	     -0.00000000
      0.04964127	    134.33969413	     41.21981747	     21.17162512	     -0.00000000
      0.04992845	    133.91463156	     41.19311731	     21.11018465	     -0.00000000
      0.05021563	    133.48928660	     41.16576059	     21.04881215	     -0.00000000
      0.05046732	    133.11595877	     41.14115156	     20.99508359	     -0.00000000
      0.05077240	    132.66308582	     41.11062485	     20.93003507	     -0.00000000
      0.05115827	    132.08946833	     41.07085055	     20.84788174	     -0.00000000
      0.05141606	    131.70629700	     41.04371532	     20.79307475	     -0.00000000
      0.05167386	    131.32236160	     41.01589179	     20.73833571	     -0.00000000
      0.05193165	    130.93848272	     40.98762290	     20.68366236	     -0.00000000
      0.05219123	    130.55151476	     40.95856539	     20.62867984	     -0.00000000
      0.05245081	    130.16445936	     40.92901343	     20.57376819	     -0.00000000
      0.05273638	    129.73832112	     40.89586059	     20.51344579	     -0.00000000
      0.05302194	    129.31213712	     40.86212717	     20.45321335	     -0.00000000
      0.05323212	    128.99827232	     40.83688117	     20.40894096	     -0.00000000
      0.05356535	    128.50027485	     40.79611169	     20.33885619	     -0.00000000
      0.05382496	    128.11268726	     40.76393229	     20.28434218	     -0.00000000
      0.05408458	    127.72445327	     40.73109262	     20.22991253	     -0.00000000
      0.05434419	    127.33651682	     40.69787276	     20.17556451	     -0.00000000
      0.05460980	    126.93932320	     40.66331319	     20.12004997	     -0.00000000
      0.05487542	    126.54228250	     40.62830877	     20.06462518	     -0.00000000
      0.05512617	    126.16734253	     40.59477871	     20.01238688	     -0.00000000
      0.05545043	    125.68246402	     40.55076619	     19.94495792	     -0.00000000
      0.05577469	    125.19793945	     40.50612860	     19.87767033	     -0.00000000
      0.05602660	    124.82124805	     40.47086165	     19.82550031	     -0.00000000
      0.05627850	    124.44490838	     40.43525875	     19.77341830	     -0.00000000
      0.05650657	    124.10413117	     40.40263280	     19.72634152	     -0.00000000
      0.05683169	    123.61837371	     40.35550786	     19.65936357	     -0.00000000
      0.05715682	    123.13339618	     40.30788168	     19.59253896	     -0.00000000
      0.05737491	    122.80763412	     40.27539326	     19.54780368	     -0.00000000
      0.05759300	    122.48232695	     40.24271042	     19.50313918	     -0.00000000
      0.05787782	    122.05754430	     40.19954555	     19.44492166	     -0.00000000
      0.05816263	    121.63320045	     40.15594930	     19.38682970	     -0.00000000
      0.05840365	    121.27417312	     40.11863842	     19.33777044	     -0.00000000
      0.05872045	    120.80255091	     40.06906955	     19.27342863	     -0.00000000
      0.05903724	    120.33159020	     40.01900320	     19.20924864	     -0.00000000
      0.05928409	    119.96460946	     39.97950715	     19.15935580	     -0.00000000
      0.05953093	    119.59809795	     39.93972960	     19.10956369	     -0.00000000
      0.05980559	    119.19047436	     39.89503052	     19.05428227	     -0.00000000
      0.06008025	    118.78334222	     39.84995677	     18.99912898	     -0.00000000
      0.06035656	    118.37403136	     39.80416502	     18.94377709	     -0.00000000
      0.06063286	    117.96524097	     39.75800155	     18.88855801	     -0.00000000
      0.06091509	    117.54799726	     39.71039759	     18.83229454	     -0.00000000
      0.06119732	    117.13134928	     39.66242213	     18.77617279	     -0.00000000
      0.06146377	    116.73832165	     39.61672199	     18.72332146	     -0.00000000
      0.06179068	    116.25674607	     39.56017351	     18.65865435	     -0.00000000
      0.06211759	    115.77598524	     39.50313267	     18.59418411	     -0.00000000
      0.06235123	    115.43274495	     39.46202319	     18.54822917	     -0.00000000
      0.06268413	    114.94419292	     39.40295110	     18.48293055	     -0.00000000
      0.06296931	    114.52681649	     39.35208372	     18.42715768	     -0.00000000
      0.06321868	    114.16180901	     39.30713186	     18.37851993	     -0.00000000
      0.06346804	    113.79764283	     39.26200462	     18.33000168	     -0.00000000
      0.06372248	    113.42639628	     39.21561718	     18.28062295	     -0.00000000
      0.06403694	    112.96832802	     39.15790235	     18.21977021	     -0.00000000
      0.06435141	    112.51118295	     39.09978635	     18.15911417	     -0.00000000
      0.06462205	    112.11831519	     39.04939951	     18.10706948	     -0.00000000
      0.06495661	    111.63356569	     38.98668860	     18.04294022	     -0.00000000
      0.06529117	    111.15003125	     38.92357651	     17.97903959	     -0.00000000
      0.06553581	    110.79689469	     38.87707590	     17.93245961	     -0.00000000
      0.06583197	    110.37028363	     38.82050046	     17.87623934	     -0.00000000
      0.06621361	    109.82154617	     38.74702061	     17.80406062	     -0.00000000
      0.06646306	    109.46418388	     38.69884539	     17.75704969	     -0.00000000
      0.06671251	    109.10690903	     38.65027338	     17.71017308	     -0.00000000
      0.06696196	    108.75052948	     38.60154650	     17.66342946	     -0.00000000
      0.06722280	    108.37842938	     38.55030912	     17.61469500	     -0.00000000
      0.06754563	    107.91893083	     38.48656448	     17.55458416	     -0.00000000
      0.06786845	    107.46070987	     38.42249621	     17.49470151	     -0.00000000
      0.06806167	    107.18693967	     38.38395755	     17.45897083	     -0.00000000
      0.06836182	    106.76236227	     38.32379895	     17.40363229	     -0.00000000
      0.06866196	    106.33919003	     38.26345251	     17.34849419	     -0.00000000
      0.06891436	    105.98377214	     38.21236738	     17.30228411	     -0.00000000
      0.06916676	    105.62935852	     38.16115353	     17.25621756	     -0.00000000
      0.06942372	    105.26919080	     38.10876712	     17.20946877	     -0.00000000
      0.06974734	    104.81671860	     38.04249772	     17.15080694	     -0.00000000
      0.07007096	    104.36575583	     37.97597679	     17.09238577	     -0.00000000
      0.07031892	    104.02087869	     37.92472893	     17.04778718	     -0.00000000
      0.07056688	    103.67692544	     37.87334572	     17.00333146	     -0.00000000
      0.07086121	    103.26953271	     37.81208093	     16.95075156	     -0.00000000
      0.07115553	    102.86349819	     37.75064383	     16.89837502	     -0.00000000
      0.07140729	    102.51687990	     37.69784214	     16.85373526	     -0.00000000
      0.07171492	    102.09455497	     37.63311350	     16.79939288	     -0.00000000
      0.07209348	    101.57654576	     37.55309874	     16.73283443	     -0.00000000
      0.07241301	    101.14123896	     37.48540036	     16.67691907	     -0.00000000
      0.07265145	    100.81682196	     37.43456342	     16.63535792	     -0.00000000
      0.07288988	    100.49353930	     37.38368947	     16.59393422	     -0.00000000
      0.07315330	    100.13716358	     37.32728027	     16.54833230	     -0.00000000
      0.07347505	     99.70324543	     37.25817021	     16.49286152	     -0.00000000
      0.07379680	     99.27091103	     37.18885120	     16.43764533	     -0.00000000
      0.07407408	     98.89942998	     37.12889530	     16.39026580	     -0.00000000
      0.07441231	     98.44784507	     37.05553899	     16.33273156	     -0.00000000
      0.07475053	     97.99812722	     36.98199067	     16.27548253	     -0.00000000
      0.07498584	     97.68612287	     36.93064017	     16.23582308	     -0.00000000
      0.07530154	     97.26879355	     36.86155709	     16.18283306	     -0.00000000
      0.07561723	     96.85333686	     36.79238380	     16.13009439	     -0.00000000
      0.07586548	     96.52736330	     36.73774813	     16.08880166	     -0.00000000
      0.07611373	     96.20259351	     36.68307175	     16.04766548	     -0.00000000
      0.07638891	     95.84355913	     36.62228509	     16.00225100	     -0.00000000
      0.07666409	     95.48586045	     36.56140693	     15.95703039	     -0.00000000
      0.07694715	     95.11901608	     36.49860369	     15.91071644	     -0.00000000
      0.07723022	     94.75360569	     36.43571159	     15.86460904	     -0.00000000
      0.07750266	     94.40299957	     36.37501674	     15.82042891	     -0.00000000
      0.07783048	     93.98278347	     36.30184631	     15.76752415	     -0.00000000
      0.07823102	     93.47162991	     36.21219010	     15.70326242	     -0.00000000
      0.07853160	     93.09023378	     36.14488803	     15.65531483	     -0.00000000
      0.07878087	     92.77451681	     36.08880839	     15.61573110	     -0.00000000
      0.07903015	     92.46021753	     36.03275638	     15.57631069	     -0.00000000
      0.07924732	     92.18712922	     35.98381927	     15.54210100	     -0.00000000
      0.07957842	     91.77208708	     35.90902408	     15.49018424	     -0.00000000
      0.07985744	     91.42440651	     35.84607426	     15.44666030	     -0.00000000
      0.08013646	     91.07726164	     35.78279008	     15.40334410	     -0.00000000
      0.08041548	     90.73221457	     35.71964178	     15.36023526	     -0.00000000
      0.08069449	     90.38780349	     35.65619117	     15.31733515	     -0.00000000
      0.08097351	     90.04542358	     35.59285840	     15.27464358	     -0.00000000
      0.08125253	     89.70377333	     35.52925342	     15.23216171	     -0.00000000
      0.08153155	     89.36409322	     35.46574996	     15.18988952	     -0.00000000
      0.08181056	     89.02522979	     35.40200241	     15.14782796	     -0.00000000
      0.08208958	     88.68828105	     35.33834176	     15.10597718	     -0.00000000
      0.08235192	     88.37232196	     35.27829663	     15.06682113	     -0.00000000
      0.08261426	     88.05789654	     35.21828231	     15.02785232	     -0.00000000
      0.08282742	     87.80322456	     35.16944565	     14.99632719	     -0.00000000
      0.08316111	     87.40593684	     35.09284450	     14.94722455	     -0.00000000
      0.08343167	     87.08595718	     35.03087246	     14.90763551	     -0.00000000
      0.08370224	     86.76655939	     34.96862155	     14.86824745	     -0.00000000
      0.08397280	     86.44908466	     34.90649591	     14.82906076	     -0.00000000
      0.08423917	     86.13742490	     34.84516077	     14.79067833	     -0.00000000
      0.08450554	     85.82737829	     34.78387355	     14.75249189	     -0.00000000
      0.08471322	     85.58645634	     34.73603078	     14.72285582	     -0.00000000
      0.08504715	     85.20048437	     34.65897307	     14.67545396	     -0.00000000
      0.08531447	     84.89368451	     34.59745039	     14.63773060	     -0.00000000
      0.08558179	     84.58747981	     34.53567027	     14.60020592	     -0.00000000
      0.08584911	     84.28314660	     34.47401746	     14.56288066	     -0.00000000
      0.08611679	     83.97939349	     34.41214394	     14.52570505	     -0.00000000
      0.08638447	     83.67725875	     34.35032239	     14.48873006	     -0.00000000
      0.08663406	     83.39663337	     34.29261579	     14.45443517	     -0.00000000
      0.08695946	     83.03249536	     34.21733488	     14.40998652	     -0.00000000
      0.08728485	     82.67081051	     34.14215396	     14.36583609	     -0.00000000
      0.08753760	     82.39081439	     34.08360137	     14.33174844	     -0.00000000
      0.08779035	     82.11240213	     34.02514226	     14.29784147	     -0.00000000
      0.08803324	     81.84586614	     33.96890941	     14.26542693	     -0.00000000
      0.08835881	     81.49030605	     33.89349480	     14.22224170	     -0.00000000
      0.08868437	     81.13733108	     33.81822698	     14.17935791	     -0.00000000
      0.08892659	     80.87552244	     33.76206132	     14.14764806	     -0.00000000
      0.08916880	     80.61522752	     33.70600358	     14.11610575	     -0.00000000
      0.08943843	     80.32665839	     33.64354952	     14.08119145	     -0.00000000
      0.08970805	     80.03965147	     33.58113690	     14.04648515	     -0.00000000
      0.09000552	     79.72449954	     33.51223327	     14.00843511	     -0.00000000
      0.09030299	     79.41133861	     33.44340964	     13.97063929	     -0.00000000
      0.09053552	     79.16762267	     33.38957465	     13.94127222	     -0.00000000
      0.09085752	     78.83179090	     33.31500360	     13.90086270	     -0.00000000
      0.09117952	     78.49858387	     33.24061874	     13.86075307	     -0.00000000
      0.09142193	     78.24853428	     33.18446278	     13.83075445	     -0.00000000
      0.09166434	     78.00003626	     33.12843331	     13.80092650	     -0.00000000
      0.09193403	     77.72477036	     33.06606008	     13.76794126	     -0.00000000
      0.09220372	     77.45109860	     33.00374716	     13.73516760	     -0.00000000
      0.09250180	     77.15016302	     32.93485255	     13.69919070	     -0.00000000
      0.09279988	     76.85126546	     32.86606149	     13.66347339	     -0.00000000
      0.09303165	     76.61995022	     32.81255039	     13.63588072	     -0.00000000
      0.09335378	     76.30013394	     32.73817382	     13.59779158	     -0.00000000
      0.09367592	     75.98300132	     32.66401404	     13.56000794	     -0.00000000
      0.09391787	     75.74560583	     32.60816695	     13.53182822	     -0.00000000
      0.09415982	     75.50978316	     32.55246157	     13.50382166	     -0.00000000
      0.09443181	     75.24593130	     32.48982042	     13.47254534	     -0.00000000
      0.09470379	     74.98373368	     32.42726007	     13.44148810	     -0.00000000
      0.09499912	     74.70057155	     32.35932309	     13.40801231	     -0.00000000
      0.09529446	     74.41942342	     32.29150304	     13.37479608	     -0.00000000
      0.09551688	     74.20874985	     32.24042490	     13.34995119	     -0.00000000
      0.09584783	     73.89692939	     32.16440895	     13.31325668	     -0.00000000
      0.09613706	     73.62695621	     32.09824032	     13.28145795	     -0.00000000
      0.09638873	     73.39273901	     32.04049672	     13.25399088	     -0.00000000
      0.09664040	     73.16026609	     31.98292732	     13.22671506	     -0.00000000
      0.09684411	     72.97293967	     31.93632663	     13.20477689	     -0.00000000
      0.09717940	     72.66615008	     31.85959006	     13.16893931	     -0.00000000
      0.09744538	     72.42519504	     31.79900344	     13.14075395	     -0.00000000
      0.09771136	     72.18490839	     31.73823030	     13.11278129	     -0.00000000
      0.09797734	     71.94659925	     31.67766528	     13.08502491	     -0.00000000
      0.09824173	     71.71085967	     31.61742413	     13.05764826	     -0.00000000
      0.09850611	     71.47677050	     31.55729925	     13.03048567	     -0.00000000
      0.09879408	     71.22327109	     31.49182238	     13.00114264	     -0.00000000
      0.09908205	     70.97170110	     31.42647712	     12.97205491	     -0.00000000
      0.09934884	     70.74002276	     31.36595627	     12.94533433	     -0.00000000
      0.09967462	     70.45914476	     31.29214365	     12.91300415	     -0.00000000
      0.10000040	     70.18069595	     31.21849202	     12.88100364	     -0.00000000
      0.10021426	     69.99899324	     31.17016107	     12.86017543	     -0.00000000
      0.10054304	     69.72127215	     31.09587028	     12.82843318	     -0.00000000
      0.10083305	     69.47890885	     31.03064656	     12.80071715	     -0.00000000
      0.10108467	     69.26932524	     30.97390480	     12.77688114	     -0.00000000
      0.10133630	     69.06151545	     30.91736099	     12.75324594	     -0.00000000
      0.10157166	     68.86818689	     30.86448446	     12.73131939	     -0.00000000
      0.10189722	     68.60252239	     30.79139007	     12.70127802	     -0.00000000
      0.10222279	     68.33975220	     30.71860851	     12.67157603	     -0.00000000
      0.10246000	     68.14904312	     30.66545412	     12.65014536	     -0.00000000
      0.10269722	     67.95992177	     30.61248264	     12.62889635	     -0.00000000
      0.10297899	     67.73661626	     30.54958220	     12.60389098	     -0.00000000
      0.10326076	     67.51518625	     30.48683210	     12.57914251	     -0.00000000
      0.10353812	     67.29868861	     30.42510225	     12.55503199	     -0.00000000
      0.10381547	     67.08395380	     30.36350363	     12.53117211	     -0.00000000
      0.10411405	     66.85443655	     30.29724270	     12.50576693	     -0.00000000
      0.10441263	     66.62704505	     30.23116101	     12.48065488	     -0.00000000
      0.10464497	     66.45127625	     30.17977569	     12.46131686	     -0.00000000
      0.10497265	     66.20511858	     30.10735598	     12.43434511	     -0.00000000
      0.10530033	     65.96200987	     30.03530290	     12.40773271	     -0.00000007
      0.10552998	     65.79225288	     29.98466582	     12.38929271	     -0.00000325
      0.10575963	     65.62404376	     29.93422513	     12.37103093	     -0.00001708
      0.10604738	     65.41464993	     29.87105667	     12.34839920	     -0.00006250
      0.10633512	     65.20726130	     29.80807033	     12.32604830	     -0.00015635
      0.10658822	     65.02613123	     29.75270791	     12.30662001	     -0.00029485
      0.10691264	     64.79587587	     29.68184634	     12.28203724	     -0.00057379
      0.10723706	     64.56828279	     29.61125280	     12.25781814	     -0.00099815
      0.10748580	     64.39488288	     29.55709833	     12.23949427	     -0.00144472
      0.10773453	     64.22305782	     29.50310519	     12.22138680	     -0.00201567
      0.10802527	     64.02367625	     29.44003799	     12.20049499	     -0.00286504
      0.10831601	     63.82633146	     29.37715763	     12.17990183	     -0.00393923
      0.10856977	     63.65539770	     29.32232194	     12.16217252	     -0.00508454
      0.10889474	     63.43840565	     29.25219985	     12.13980205	     -0.00686848
      0.10921971	     63.22408492	     29.18235075	     12.11781226	     -0.00904833
      0.10946873	     63.06094543	     29.12879650	     12.10121772	     -0.01101256
      0.10971775	     62.89938325	     29.07540578	     12.08484943	     -0.01325122
      0.11000901	     62.71188213	     29.01300601	     12.06599138	     -0.01623943
      0.11030026	     62.52642199	     28.95079565	     12.04744563	     -0.01964838
      0.11055407	     62.36610660	     28.89662915	     12.03153857	     -0.02297718
      0.11087946	     62.16248936	     28.82729080	     12.01149422	     -0.02774887
      0.11120485	     61.96154922	     28.75822938	     11.99184641	     -0.03309856
      0.11145412	     61.80869748	     28.70529266	     11.97706084	     -0.03759022
      0.11170339	     61.65742517	     28.65252169	     11.96251008	     -0.04242065
      0.11199488	     61.48198605	     28.59085886	     11.94579105	     -0.04848991
      0.11228637	     61.30858500	     28.52938730	     11.92939474	     -0.05499613
      0.11254196	     61.15785267	     28.47553547	     11.91528279	     -0.06104102
      0.11286752	     60.96776767	     28.40704808	     11.89766648	     -0.06916606
      0.11319308	     60.78033438	     28.33883484	     11.88045656	     -0.07771704
      0.11344331	     60.63738387	     28.28638586	     11.86750221	     -0.08453909
      0.11369353	     60.49600153	     28.23410066	     11.85478868	     -0.09154297
      0.11398729	     60.33149625	     28.17277103	     11.84016816	     -0.09994984
      0.11428105	     60.16906741	     28.11164365	     11.82587946	     -0.10849884
      0.11452781	     60.03386730	     28.06034423	     11.81413120	     -0.11574390
      0.11485383	     59.85707831	     27.99266615	     11.79896613	     -0.12533676
      0.11517985	     59.68308762	     27.92531367	     11.78421048	     -0.13487239
      0.11543311	     59.54888858	     27.87292748	     11.77302458	     -0.14218445
      0.11568637	     59.41643350	     27.82075625	     11.76208529	     -0.14937012
      0.11595916	     59.27506443	     27.76460852	     11.75057431	     -0.15692494
      0.11623195	     59.13540799	     27.70861913	     11.73934651	     -0.16424526
      0.11653441	     58.98220484	     27.64661861	     11.72722543	     -0.17203855
      0.11683688	     58.83120647	     27.58484530	     11.71545100	     -0.17944440
      0.11705190	     58.72490605	     27.54098071	     11.70728892	     -0.18444964
      0.11738305	     58.56279504	     27.47347902	     11.69505530	     -0.19170224
      0.11767541	     58.42242088	     27.41427993	     11.68459979	     -0.19761895
      0.11792876	     58.30144179	     27.36285604	     11.67579158	     -0.20235907
      0.11818210	     58.18228947	     27.31167990	     11.66722353	     -0.20673056
      0.11844320	     58.06069807	     27.25898639	     11.65863905	     -0.21084291
      0.11876278	     57.91383882	     27.19464945	     11.64847194	     -0.21532897
      0.11908235	     57.76938571	     27.13056050	     11.63867822	     -0.21921401
      0.11930984	     57.66773843	     27.08500502	     11.63193078	     -0.22161716
      0.11963824	     57.52269133	     27.01932812	     11.62251725	     -0.22456513
      0.11996664	     57.38082155	     26.95410720	     11.61349463	     -0.22691667
      0.12019738	     57.28169532	     26.90815202	     11.60737864	     -0.22822369
      0.12042812	     57.18416054	     26.86242975	     11.60145311	     -0.22925831
      0.12071837	     57.06285258	     26.80498427	     11.59426241	     -0.23018856
      0.12100861	     56.94361159	     26.74777353	     11.58736581	     -0.23072755
      0.12127010	     56.83753636	     26.69630725	     11.58139935	     -0.23089784
      0.12159256	     56.70869774	     26.63300291	     11.57436226	     -0.23072518
      0.12191502	     56.58239875	     26.56998707	     11.56767785	     -0.23016402
      0.12215631	     56.48910477	     26.52288842	     11.56290113	     -0.22951099
      0.12246604	     56.37114458	     26.46258231	     11.55705059	     -0.22840737
      0.12277577	     56.25554815	     26.40255024	     11.55151457	     -0.22703520
      0.12299694	     56.17409172	     26.35974337	     11.54774902	     -0.22590754
      0.12331949	     56.05694715	     26.29741379	     11.54253406	     -0.22406742
      0.12364204	     55.94281439	     26.23551700	     11.53764997	     -0.22202629
      0.12388534	     55.85747202	     26.18874274	     11.53417257	     -0.22037045
      0.12412863	     55.77382683	     26.14221035	     11.53087768	     -0.21863070
      0.12441368	     55.67720898	     26.08776893	     11.52724056	     -0.21650058
      0.12469872	     55.58255500	     26.03355087	     11.52384356	     -0.21428970
      0.12498344	     55.48954807	     25.97949144	     11.52068256	     -0.21201707
      0.12526817	     55.39844393	     25.92563869	     11.51775173	     -0.20969697
      0.12556613	     55.30477363	     25.86939374	     11.51492323	     -0.20723351
      0.12586409	     55.21323144	     25.81338926	     11.51233640	     -0.20474999
      0.12614014	     55.12993293	     25.76160318	     11.51014759	     -0.20244287
      0.12641618	     55.04838626	     25.71000200	     11.50815602	     -0.20014092
      0.12672427	     54.95911221	     25.65253130	     11.50615776	     -0.19758860
      0.12703236	     54.87217716	     25.59533893	     11.50439360	     -0.19506641
      0.12724838	     54.81228744	     25.55530566	     11.50328994	     -0.19332078
      0.12757545	     54.72320164	     25.49477591	     11.50182127	     -0.19072142
      0.12790252	     54.63738793	     25.43475196	     11.50059934	     -0.18818639
      0.12813330	     54.57733393	     25.39226369	     11.49986915	     -0.18643756
      0.12836408	     54.51889135	     25.35002277	     11.49925418	     -0.18472755
      0.12865496	     54.44661033	     25.29686250	     11.49863094	     -0.18262890
      0.12894583	     54.37641377	     25.24395458	     11.49817552	     -0.18059831
      0.12921369	     54.31316211	     25.19532199	     11.49789531	     -0.17879030
      0.12948155	     54.25153796	     25.14686293	     11.49774572	     -0.17704452
      0.12979131	     54.18197815	     25.09094271	     11.49772620	     -0.17510453
      0.13010108	     54.11479381	     25.03531606	     11.49786825	     -0.17325249
      0.13031770	     54.06884607	     24.99647900	     11.49805619	     -0.17200942
      0.13063991	     54.00206692	     24.93880399	     11.49846396	     -0.17024036
      0.13096212	     53.93831583	     24.88158708	     11.49902691	     -0.16857053
      0.13120628	     53.89070370	     24.83814294	     11.49954009	     -0.16736781
      0.13145044	     53.84477749	     24.79494776	     11.50013293	     -0.16622185
      0.13173722	     53.79218298	     24.74429020	     11.50091893	     -0.16494574
      0.13202401	     53.74154227	     24.69386743	     11.50180015	     -0.16374593
      0.13230942	     53.69263943	     24.64378803	     11.50276171	     -0.16262554
      0.13259483	     53.64559515	     24.59392112	     11.50380481	     -0.16157869
      0.13289487	     53.59776480	     24.54161657	     11.50497938	     -0.16055516
      0.13319491	     53.55202855	     24.48956223	     11.50623104	     -0.15961029
      0.13347339	     53.51104124	     24.44135093	     11.50745217	     -0.15880112
      0.13375187	     53.47177005	     24.39333217	     11.50872783	     -0.15805675
      0.13405984	     53.42999563	     24.34035181	     11.51019267	     -0.15730625
      0.13436781	     53.39045351	     24.28765097	     11.51171212	     -0.15663171
      0.13461771	     53.35959597	     24.24497267	     11.51297669	     -0.15613752
      0.13493813	     53.32174345	     24.19039346	     11.51463446	     -0.15557195
      0.13525855	     53.28646076	     24.13617017	     11.51633230	     -0.15508269
      0.13550870	     53.25993124	     24.09385707	     11.51767386	     -0.15474983
      0.13575886	     53.23486353	     24.05173306	     11.51903121	     -0.15446058
      0.13605827	     53.20627810	     24.00141573	     11.52066724	     -0.15416854
      0.13635768	     53.17978070	     23.95137238	     11.52231579	     -0.15393545
      0.13661613	     53.15812383	     23.90825959	     11.52374041	     -0.15377869
      0.13693507	     53.13312421	     23.85521885	     11.52549701	     -0.15364067
      0.13725400	     53.11047689	     23.80249354	     11.52725075	     -0.15356331
      0.13748272	     53.09523014	     23.76474473	     11.52849898	     -0.15354245
      0.13779683	     53.07576474	     23.71302270	     11.53019742	     -0.15355968
      0.13811094	     53.05875479	     23.66166843	     11.53188022	     -0.15363078
      0.13836294	     53.04601211	     23.62047909	     11.53320695	     -0.15372246
      0.13861493	     53.03470118	     23.57948678	     11.53451650	     -0.15384609
      0.13891313	     53.02263483	     23.53107779	     11.53603542	     -0.15403052
      0.13921132	     53.01252857	     23.48293793	     11.53752277	     -0.15425671
      0.13947880	     53.00465289	     23.43984651	     11.53882225	     -0.15449222
      0.13974628	     52.99818986	     23.39692841	     11.54008926	     -0.15475855
      0.14005597	     52.99214523	     23.34736123	     11.54150916	     -0.15510291
      0.14036566	     52.98817991	     23.29808990	     11.54288073	     -0.15548645
      0.14060362	     52.98611287	     23.26030419	     11.54389525	     -0.15580532
      0.14092300	     52.98472123	     23.20971231	     11.54520085	     -0.15626520
      0.14124237	     52.98575827	     23.15951369	     11.54644888	     -0.15676353
      0.14149281	     52.98729893	     23.12014025	     11.54737559	     -0.15717665
      0.14174324	     52.99019743	     23.08097428	     11.54826312	     -0.15761143
      0.14203938	     52.99478491	     23.03475561	     11.54925454	     -0.15815043
      0.14233552	     53.00115489	     22.98880087	     11.55018728	     -0.15871750
      0.14261045	     53.00817274	     22.94623248	     11.55099432	     -0.15926635
      0.14288537	     53.01656819	     22.90385224	     11.55174711	     -0.15983730
      0.14319391	     53.02727875	     22.85641517	     11.55252251	     -0.16050214
      0.14350245	     53.03985079	     22.80926316	     11.55322895	     -0.16119360
      0.14376257	     53.05143359	     22.76959710	     11.55376529	     -0.16179477
      0.14408080	     53.06698073	     22.72123279	     11.55434865	     -0.16255272
      0.14439902	     53.08448988	     22.67318410	     11.55485629	     -0.16333652
      0.14460025	     53.09621947	     22.64286128	     11.55513404	     -0.16384369
      0.14489314	     53.11420539	     22.59881483	     11.55547821	     -0.16459738
      0.14518602	     53.13386786	     22.55505458	     11.55575759	     -0.16537147
      0.14544652	     53.15220342	     22.51621150	     11.55594525	     -0.16607435
      0.14576202	     53.17568965	     22.46933350	     11.55609819	     -0.16694414
      0.14607753	     53.20093574	     22.42275127	     11.55617389	     -0.16783524
      0.14633267	     53.22218776	     22.38516833	     11.55617362	     -0.16856915
      0.14665066	     53.24983371	     22.33847442	     11.55609783	     -0.16950057
      0.14696866	     53.27932198	     22.29211709	     11.55594519	     -0.17045257
      0.14720146	     53.30152121	     22.25823239	     11.55577859	     -0.17115986
      0.14751036	     53.33197416	     22.21340223	     11.55548867	     -0.17211248
      0.14781927	     53.36414821	     22.16890284	     11.55512773	     -0.17308351
      0.14804322	     53.38801861	     22.13669351	     11.55481584	     -0.17379648
      0.14835691	     53.42231684	     22.09168664	     11.55430973	     -0.17480798
      0.14867060	     53.45848223	     22.04706757	     11.55373397	     -0.17583824
      0.14892148	     53.48781158	     22.01138693	     11.55321285	     -0.17667126
      0.14917236	     53.51812178	     21.97589936	     11.55264589	     -0.17751508
      0.14947099	     53.55495499	     21.93376030	     11.55190583	     -0.17853102
      0.14976961	     53.59313932	     21.89189519	     11.55110234	     -0.17956188
      0.15004533	     53.62907599	     21.85333555	     11.55029885	     -0.18052441
      0.15032106	     53.66598212	     21.81496604	     11.54944101	     -0.18149869
      0.15062944	     53.70805495	     21.77217841	     11.54841405	     -0.18260054
      0.15093782	     53.75145213	     21.72967565	     11.54732318	     -0.18371758
      0.15120899	     53.79021902	     21.69239792	     11.54630628	     -0.18471000
      0.15148016	     53.82983371	     21.65529893	     11.54523999	     -0.18571332
      0.15178947	     53.87572819	     21.61311062	     11.54396076	     -0.18686946
      0.15209877	     53.92288048	     21.57121505	     11.54262230	     -0.18804067
      0.15236551	     53.96405264	     21.53517818	     11.54141550	     -0.18906033
      0.15263224	     54.00596860	     21.49931273	     11.54016462	     -0.19009038
      0.15294082	     54.05507351	     21.45794676	     11.53865996	     -0.19129349
      0.15324941	     54.10534772	     21.41687607	     11.53710187	     -0.19251165
      0.15351582	     54.14918103	     21.38150943	     11.53570857	     -0.19357293
      0.15378224	     54.19368685	     21.34631448	     11.53427546	     -0.19464465
      0.15412418	     54.25124287	     21.30123753	     11.53237251	     -0.19603277
      0.15446612	     54.31088934	     21.25675375	     11.53042148	     -0.19744385
      0.15469286	     54.34990891	     21.22708864	     11.52908049	     -0.19838335
      0.15491960	     54.38981732	     21.19768303	     11.52771993	     -0.19933304
      0.15521082	     54.44136410	     21.16000065	     11.52593173	     -0.20056246
      0.15550204	     54.49380294	     21.12258750	     11.52410673	     -0.20180604
      0.15578571	     54.54518603	     21.08624438	     11.52228793	     -0.20302824
      0.15606938	     54.59723018	     21.05011387	     11.52043498	     -0.20426338
      0.15637511	     54.65367507	     21.01130350	     11.51839632	     -0.20560721
      0.15668084	     54.71092656	     20.97276601	     11.51632241	     -0.20696695
      0.15696720	     54.76481226	     20.93678493	     11.51434338	     -0.20825265
      0.15725356	     54.81926915	     20.90101541	     11.51233503	     -0.20955217
      0.15756168	     54.87814215	     20.86266498	     11.51013838	     -0.21096418
      0.15786980	     54.93774022	     20.82459300	     11.50791272	     -0.21239337
      0.15815519	     54.99312235	     20.78944427	     11.50582068	     -0.21373018
      0.15844059	     55.04898576	     20.75450508	     11.50370531	     -0.21508165
      0.15874935	     55.10961503	     20.71684469	     11.50138756	     -0.21655865
      0.15905812	     55.17088498	     20.67946687	     11.49904769	     -0.21805422
      0.15934297	     55.22750565	     20.64510070	     11.49686464	     -0.21944805
      0.15962782	     55.28452626	     20.61094398	     11.49466420	     -0.22085765
      0.15993673	     55.34647244	     20.57404234	     11.49225525	     -0.22240258
      0.16024565	     55.40897235	     20.53742577	     11.48983112	     -0.22396763
      0.16053092	     55.46670592	     20.50373123	     11.48757420	     -0.22542832
      0.16081619	     55.52476618	     20.47024836	     11.48530574	     -0.22690622
      0.16112509	     55.58766128	     20.43413577	     11.48283338	     -0.22852433
      0.16143398	     55.65102230	     20.39830950	     11.48035273	     -0.23016430
      0.16172048	     55.70973358	     20.36520372	     11.47803961	     -0.23170243
      0.16200697	     55.76870415	     20.33231371	     11.47572077	     -0.23325952
      0.16231578	     55.83221522	     20.29700874	     11.47321185	     -0.23495746
      0.16262458	     55.89610543	     20.26199061	     11.47070142	     -0.23667918
      0.16291281	     55.95561462	     20.22943277	     11.46835188	     -0.23830516
      0.16320104	     56.01531991	     20.19709612	     11.46600249	     -0.23995210
      0.16350970	     56.07913413	     20.16261565	     11.46348340	     -0.24173743
      0.16381837	     56.14324353	     20.12842219	     11.46096941	     -0.24354858
      0.16410859	     56.20333262	     20.09640444	     11.45860528	     -0.24527256
      0.16439880	     56.26355799	     20.06461420	     11.45624719	     -0.24701970
      0.16470729	     56.32737932	     20.03097620	     11.45374392	     -0.24890049
      0.16501577	     56.39141595	     19.99762529	     11.45125216	     -0.25080921
      0.16530807	     56.45184475	     19.96616117	     11.44889667	     -0.25264110
      0.16560037	     56.51235330	     19.93493148	     11.44655312	     -0.25449846
      0.16590862	     56.57590430	     19.90215490	     11.44409111	     -0.25648295
      0.16621687	     56.63959582	     19.86966558	     11.44164682	     -0.25849742
      0.16651125	     56.70011535	     19.83878203	     11.43932401	     -0.26044670
      0.16680563	     56.76066158	     19.80814027	     11.43701904	     -0.26242373
      0.16711360	     56.82368672	     19.77624429	     11.43462299	     -0.26451984
      0.16742158	     56.88678337	     19.74463601	     11.43225060	     -0.26664779
      0.16771795	     56.94714516	     19.71436871	     11.42998489	     -0.26872303
      0.16801433	     57.00748441	     19.68435092	     11.42774285	     -0.27082810
      0.16832200	     57.06975321	     19.65335424	     11.42543648	     -0.27304285
      0.16862967	     57.13203089	     19.62264606	     11.42315946	     -0.27529093
      0.16892791	     57.19199345	     19.59303682	     11.42097524	     -0.27749915
      0.16922615	     57.25188842	     19.56368501	     11.41882042	     -0.27973885
      0.16953352	     57.31319813	     19.53360531	     11.41662633	     -0.28207771
      0.16984089	     57.37446075	     19.50381545	     11.41446697	     -0.28445082
      0.17014082	     57.43379480	     19.47491032	     11.41238829	     -0.28679667
      0.17044076	     57.49302069	     19.44627070	     11.41034455	     -0.28917505
      0.17074784	     57.55319784	     19.41712450	     11.40828407	     -0.29164119
      0.17105493	     57.61327884	     19.38827010	     11.40626342	     -0.29414180
      0.17135637	     57.67177200	     19.36011787	     11.40431363	     -0.29662686
      0.17165781	     57.73012111	     19.33223933	     11.40240410	     -0.29914471
      0.17196466	     57.78902190	     19.30404220	     11.40049726	     -0.30173851
      0.17227151	     57.84778442	     19.27613963	     11.39863505	     -0.30436614
      0.17257425	     57.90524562	     19.24879033	     11.39683649	     -0.30698843
      0.17287699	     57.96253175	     19.22172293	     11.39508326	     -0.30964285
      0.17317973	     58.01931840	     19.19484454	     11.39337112	     -0.31232640
      0.17348248	     58.07589939	     19.16824578	     11.39170624	     -0.31504117
      0.17378522	     58.13198550	     19.14184407	     11.39008489	     -0.31778430
      0.17408796	     58.18783754	     19.11572009	     11.38851264	     -0.32055747
      0.17439070	     58.24319988	     19.08980108	     11.38698625	     -0.32335810
      0.17469344	     58.29830204	     19.06415829	     11.38551075	     -0.32618757
      0.17499619	     58.35292009	     19.03872822	     11.38408335	     -0.32904331
      0.17529893	     58.40725431	     19.01357332	     11.38270856	     -0.33192646
      0.17560167	     58.46111022	     18.98863869	     11.38138401	     -0.33483463
      0.17590441	     58.51466116	     18.96397865	     11.38011372	     -0.33776868
      0.17620716	     58.56773974	     18.93954623	     11.37889573	     -0.34072638
      0.17650990	     58.62049471	     18.91538830	     11.37773357	     -0.34370835
      0.17681264	     58.67278336	     18.89146510	     11.37662566	     -0.34671254
      0.17711538	     58.72473229	     18.86781684	     11.37557511	     -0.34973934
      0.17741813	     58.77622093	     18.84441018	     11.37458066	     -0.35278687
      0.17772087	     58.82735622	     18.82127938	     11.37364502	     -0.35585536
      0.17802361	     58.87803712	     18.79839687	     11.37276723	     -0.35894308
      0.17832635	     58.92834213	     18.77579165	     11.37194965	     -0.36205013
      0.17862910	     58.97815820	     18.75344118	     11.37119155	     -0.36517494
      0.17893184	     59.02752676	     18.73136991	     11.37049500	     -0.36831749
      0.17923458	     59.07634395	     18.70955971	     11.36985947	     -0.37147639
      0.17953732	     59.12463353	     18.68803107	     11.36928676	     -0.37465153
      0.17984006	     59.17229953	     18.66676966	     11.36877653	     -0.37784167
      0.18014281	     59.21934920	     18.64579263	     11.36833033	     -0.38104665
      0.18044555	     59.26569175	     18.62508886	     11.36794795	     -0.38426538
      0.18074829	     59.31131891	     18.60467272	     11.36763075	     -0.38749765
      0.18105103	     59.35614255	     18.58453580	     11.36737865	     -0.39074254
      0.18135378	     59.40013963	     18.56469013	     11.36719281	     -0.39399983
      0.18165652	     59.44322242	     18.54512958	     11.36707325	     -0.39726870
      0.18195926	     59.48535376	     18.52586426	     11.36702098	     -0.40054896
      0.18226200	     59.52644434	     18.50688995	     11.36703609	     -0.40383990
      0.18256475	     59.56644357	     18.48821520	     11.36711945	     -0.40714135
      0.18286749	     59.60525900	     18.46983733	     11.36727121	     -0.41045273
      0.18317023	     59.64282741	     18.45176365	     11.36749214	     -0.41377387
      0.18347297	     59.67905227	     18.43399278	     11.36778241	     -0.41710431
      0.18377572	     59.71385894	     18.41653101	     11.36814271	     -0.42044390
      0.18407846	     59.74714659	     18.39937801	     11.36857323	     -0.42379229
      0.18438120	     59.77883091	     18.38253931	     11.36907456	     -0.42714936
      0.18468394	     59.80880760	     18.36601539	     11.36964693	     -0.43051483
      0.18498668	     59.83698525	     18.34981123	     11.37029086	     -0.43388863
      0.18528943	     59.86325806	     18.33392795	     11.37100659	     -0.43727057
      0.18559217	     59.88753110	     18.31837008	     11.37179455	     -0.44066060
      0.18589491	     59.90970034	     18.30313930	     11.37265501	     -0.44405859
      0.18619765	     59.92967196	     18.28823981	     11.37358836	     -0.44746455
      0.18650040	     59.94734814	     18.27367371	     11.37459484	     -0.45087839
      0.18680314	     59.96264182	     18.25944496	     11.37567480	     -0.45430016
      0.18710588	     59.97546672	     18.24555598	     11.37682847	     -0.45772983
      0.18740862	     59.98574867	     18.23201060	     11.37805618	     -0.46116747
      0.18771137	     59.99341867	     18.21881148	     11.37935815	     -0.46461310
      0.18801411	     59.99842140	     18.20596233	     11.38073464	     -0.46806682
      0.18831685	     60.00071036	     18.19346603	     11.38218588	     -0.47152869
      0.18861959	     60.00025405	     18.18132620	     11.38371211	     -0.47499883
      0.18892234	     59.99703237	     18.16954588	     11.38531353	     -0.47847733
      0.18922508	     59.99104075	     18.15812862	     11.38699033	     -0.48196433
      0.18952782	     59.98228718	     18.14707757	     11.38874270	     -0.48545997
      0.18983056	     59.97079462	     18.13639626	     11.39057082	     -0.48896439
      0.19013330	     59.95659828	     18.12608791	     11.39247484	     -0.49247774
      0.19043605	     59.93974657	     18.11615600	     11.39445490	     -0.49600020
      0.19073879	     59.92029845	     18.10660380	     11.39651113	     -0.49953193
      0.19104153	     59.89832329	     18.09743476	     11.39864365	     -0.50307311
      0.19134427	     59.87389824	     18.08865215	     11.40085254	     -0.50662393
      0.19164702	     59.84710740	     18.08025938	     11.40313788	     -0.51018458
      0.19194976	     59.81803928	     18.07225973	     11.40549974	     -0.51375526
      0.19225250	     59.78678562	     18.06465653	     11.40793816	     -0.51733615
      0.19255524	     59.75343907	     18.05745304	     11.41045316	     -0.52092747
      0.19285799	     59.71809192	     18.05065252	     11.41304476	     -0.52452941
      0.19316073	     59.68083417	     18.04425817	     11.41571293	     -0.52814219
      0.19346347	     59.64175230	     18.03827317	     11.41845765	     -0.53176601
      0.19376621	     59.60092781	     18.03270064	     11.42127887	     -0.53540108
      0.19406896	     59.55843626	     18.02754368	     11.42417652	     -0.53904761
      0.19437170	     59.51434615	     18.02280528	     11.42715051	     -0.54270582
      0.19467444	     59.46871835	     18.01848843	     11.43020073	     -0.54637591
      0.19497718	     59.42160545	     18.01459602	     11.43332706	     -0.55005810
      0.19527992	     59.37305145	     18.01113088	     11.43652935	     -0.55375260
      0.19558267	     59.32309155	     18.00809577	     11.43980744	     -0.55745961
      0.19588541	     59.27175227	     18.00549337	     11.44316115	     -0.56117935
      0.19618815	     59.21905160	     18.00332627	     11.44659028	     -0.56491203
      0.19649089	     59.16499950	     18.00159696	     11.45009461	     -0.56865784
      0.19679364	     59.10959847	     18.00030787	     11.45367392	     -0.57241701
      0.19709638	     59.05284443	     17.99946130	     11.45732795	     -0.57618974
      0.19739912	     58.99472776	     17.99905944	     11.46105644	     -0.57997622
      0.19770186	     58.93523452	     17.99910439	     11.46485911	     -0.58377667
      0.19800461	     58.87434789	     17.99959813	     11.46873568	     -0.58759127
      0.19830735	     58.81204986	     18.00054251	     11.47268582	     -0.59142024
      0.19861009	     58.74832297	     18.00193926	     11.47670923	     -0.59526376
      0.19891283	     58.68315231	     18.00378997	     11.48080556	     -0.59912204
      0.19921558	     58.61652755	     18.00609611	     11.48497448	     -0.60299527
      0.19951832	     58.54844508	     18.00885898	     11.48921562	     -0.60688363
      0.19982106	     58.47891011	     18.01207977	     11.49352861	     -0.61078732
      0.20012380	     58.40793870	     18.01575948	     11.49791307	     -0.61470653
      0.20042654	     58.33555965	     18.01989898	     11.50236860	     -0.61864144
      0.20072929	     58.26181612	     18.02449896	     11.50689480	     -0.62259224
      0.20103203	     58.18676691	     18.02955994	     11.51149124	     -0.62655911
      0.20133477	     58.11048742	     18.03508229	     11.51615751	     -0.63054223
      0.20163751	     58.03307001	     18.04106618	     11.52089314	     -0.63454179
      0.20194026	     57.95462398	     18.04751160	     11.52569769	     -0.63855794
      0.20224300	     57.87527497	     18.05441836	     11.53057068	     -0.64259088
      0.20254574	     57.79516387	     18.06178609	     11.53551163	     -0.64664077
      0.20284848	     57.71444523	     18.06961420	     11.54052004	     -0.65070779
      0.20315123	     57.63328535	     18.07790193	     11.54559539	     -0.65479210
      0.20345397	     57.55185995	     18.08664829	     11.55073715	     -0.65889387
      0.20375671	     57.47035173	     18.09585212	     11.55594477	     -0.66301326
      0.20405945	     57.38894773	     18.10551203	     11.56121769	     -0.66715043
      0.20436220	     57.30783677	     18.11562643	     11.56655532	     -0.67130555
      0.20466494	     57.22720691	     18.12619354	     11.57195707	     -0.67547877
      0.20496768	     57.14724314	     18.13721135	     11.57742231	     -0.67967025
      0.20527042	     57.06812522	     18.14867766	     11.58295041	     -0.68388014
      0.20557316	     56.99002590	     18.16059004	     11.58854072	     -0.68810860
      0.20587591	     56.91310935	     18.17294589	     11.59419256	     -0.69235577
      0.20617865	     56.83752998	     18.18574237	     11.59990524	     -0.69662180
      0.20648139	     56.76343146	     18.19897647	     11.60567805	     -0.70090683
      0.20678413	     56.69094617	     18.21264495	     11.61151026	     -0.70521102
      0.20708688	     56.62019477	     18.22674441	     11.61740114	     -0.70953450
      0.20738962	     56.55128611	     18.24127123	     11.62334991	     -0.71387741
      0.20769236	     56.48431727	     18.25622162	     11.62935581	     -0.71823990
      0.20799510	     56.41937380	     18.27159159	     11.63541804	     -0.72262210
      0.20829785	     56.35653009	     18.28737699	     11.64153579	     -0.72702414
      0.20860059	     56.29584981	     18.30357350	     11.64770825	     -0.73144616
      0.20890333	     56.23738652	     18.32017661	     11.65393458	     -0.73588829
      0.20920607	     56.18118418	     18.33718167	     11.66021392	     -0.74035066
      0.20950882	     56.12727784	     18.35458388	     11.66654543	     -0.74483341
      0.20981156	     56.07569429	     18.37237828	     11.67292823	     -0.74933667
      0.21011430	     56.02645265	     18.39055977	     11.67936144	     -0.75386055
      0.21041704	     55.97956508	     18.40912314	     11.68584417	     -0.75840519
      0.21071978	     55.93503734	     18.42806302	     11.69237552	     -0.76297071
      0.21102253	     55.89286945	     18.44737396	     11.69895458	     -0.76755724
      0.21132527	     55.85305369	     18.46705037	     11.70558045	     -0.77216490
      0.21162801	     55.81555693	     18.48708657	     11.71225219	     -0.77679381
      0.21193075	     55.78033497	     18.50747681	     11.71896888	     -0.78144410
      0.21223350	     55.74734498	     18.52821521	     11.72572959	     -0.78611589
      0.21253624	     55.71654551	     18.54929587	     11.73253339	     -0.79080929
      0.21283898	     55.68789652	     18.57071277	     11.73937933	     -0.79552443
      0.21314172	     55.66135932	     18.59245987	     11.74626650	     -0.80026144
      0.21344447	     55.63689654	     18.61453107	     11.75319393	     -0.80502042
      0.21374721	     55.61447213	     18.63692021	     11.76016069	     -0.80980149
      0.21404995	     55.59405130	     18.65962112	     11.76716585	     -0.81460478
      0.21435269	     55.57560051	     18.68262757	     11.77420845	     -0.81943040
      0.21465544	     55.55908745	     18.70593336	     11.78128757	     -0.82427848
      0.21495818	     55.54448102	     18.72953223	     11.78840226	     -0.82914912
      0.21526092	     55.53175129	     18.75341795	     11.79555159	     -0.83404244
      0.21556366	     55.52086951	     18.77758427	     11.80273462	     -0.83895856
      0.21586640	     55.51180804	     18.80202496	     11.80995042	     -0.84389760
      0.21616915	     55.50454037	     18.82673382	     11.81719807	     -0.84885968
      0.21647189	     55.49904112	     18.85170466	     11.82447663	     -0.85384490
      0.21677463	     55.49528595	     18.87693132	     11.83178519	     -0.85885339
      0.21707737	     55.49325163	     18.90240768	     11.83912284	     -0.86388526
      0.21738012	     55.49291595	     18.92812766	     11.84648865	     -0.86894062
      0.21768286	     55.49425777	     18.95408525	     11.85388172	     -0.87401960
      0.21798560	     55.49725695	     18.98027447	     11.86130115	     -0.87912230
      0.21828834	     55.50189437	     19.00668940	     11.86874604	     -0.88424884
      0.21859109	     55.50815192	     19.03332421	     11.87621550	     -0.88939934
      0.21889383	     55.51601247	     19.06017311	     11.88370864	     -0.89457391
      0.21919657	     55.52545989	     19.08723041	     11.89122460	     -0.89977266
      0.21949931	     55.53647901	     19.11449048	     11.89876248	     -0.90499572
      0.21980206	     55.54905562	     19.14194778	     11.90632144	     -0.91024319
      0.22010480	     55.56317648	     19.16959685	     11.91390060	     -0.91551519
      0.22040754	     55.57882932	     19.19743233	     11.92149912	     -0.92081184
      0.22071028	     55.59600280	     19.22544896	     11.92911615	     -0.92613325
      0.22101302	     55.61468653	     19.25364155	     11.93675086	     -0.93147953
      0.22131577	     55.63487107	     19.28200503	     11.94440241	     -0.93685081
      0.22161851	     55.65654794	     19.31053442	     11.95206999	     -0.94224719
      0.22192125	     55.67970959	     19.33922486	     11.95975279	     -0.94766879
      0.22222399	     55.70434943	     19.36807157	     11.96744999	     -0.95311573
      0.22252674	     55.73046181	     19.39706990	     11.97516080	     -0.95858813
      0.22282948	     55.75804205	     19.42621530	     11.98288444	     -0.96408608
      0.22313222	     55.78708642	     19.45550333	     11.99062012	     -0.96960973
      0.22343496	     55.81759218	     19.48492966	     11.99836707	     -0.97515917
      0.22373771	     55.84955754	     19.51449007	     12.00612453	     -0.98073452
      0.22404045	     55.88298174	     19.54418046	     12.01389174	     -0.98633591
      0.22434319	     55.91786497	     19.57399685	     12.02166797	     -0.99196345
      0.22464593	     55.95420849	     19.60393536	     12.02945247	     -0.99761724
      0.22494868	     55.99201453	     19.63399223	     12.03724452	     -1.00329742
      0.22525142	     56.03128643	     19.66416381	     12.04504340	     -1.00900409
      0.22555416	     56.07202854	     19.69444656	     12.05284840	     -1.01473738
      0.22585690	     56.11424633	     19.72483708	     12.06065882	     -1.02049739
      0.22615965	     56.15794637	     19.75533206	     12.06847397	     -1.02628426
      0.22646239	     56.20313636	     19.78592831	     12.07629316	     -1.03209808
      0.22676513	     56.24982515	     19.81662275	     12.08411574	     -1.03793899
      0.22706787	     56.29802279	     19.84741241	     12.09194102	     -1.04380709
      0.22737061	     56.34774055	     19.87829444	     12.09976837	     -1.04970252
      0.22767336	     56.39899096	     19.90926610	     12.10759712	     -1.05562537
      0.22797610	     56.45178782	     19.94032475	     12.11542665	     -1.06157578
      0.22827884	     56.50614627	     19.97146786	     12.12325633	     -1.06755385
      0.22858158	     56.56208281	     20.00269302	     12.13108554	     -1.07355972
      0.22888433	     56.61961536	     20.03399791	     12.13891366	     -1.07959348
      0.22918707	     56.67876330	     20.06538031	     12.14674010	     -1.08565528
      0.22948981	     56.73954752	     20.09683814	     12.15456426	     -1.09174521
      0.22979255	     56.80199048	     20.12836936	     12.16238557	     -1.09786340
      0.23009530	     56.86611624	     20.15997210	     12.17020343	     -1.10400998
      0.23039804	     56.93195055	     20.19164453	     12.17801729	     -1.11018505
      0.23070078	     56.99952092	     20.22338494	     12.18582659	     -1.11638874
      0.23100352	     57.06885664	     20.25519173	     12.19363077	     -1.12262116
      0.23130627	     57.13998891	     20.28706337	     12.20142929	     -1.12888243
      0.23160901	     57.21295086	     20.31899843	     12.20922162	     -1.13517268
      0.23191175	     57.28777767	     20.35099558	     12.21700722	     -1.14149202
      0.23221449	     57.36450665	     20.38305355	     12.22478557	     -1.14784056
      0.23251723	     57.44317727	     20.41517119	     12.23255616	     -1.15421844
      0.23281998	     57.52383134	     20.44734742	     12.24031849	     -1.16062576
      0.23312272	     57.60651304	     20.47958124	     12.24807205	     -1.16706264
      0.23342546	     57.69126904	     20.51187173	     12.25581635	     -1.17352921
      0.23372820	     57.77814859	     20.54421806	     12.26355096	     -1.18002558
      0.23403095	     57.86720365	     20.57661946	     12.27127564	     -1.18655186
      0.23433369	     57.95848899	     20.60907525	     12.27899013	     -1.19310819
      0.23463643	     58.05206229	     20.64158482	     12.28669418	     -1.19969466
      0.23493917	     58.14798428	     20.67414762	     12.29438755	     -1.20631141
      0.23524192	     58.24631884	     20.70676319	     12.30207000	     -1.21295854
      0.23554466	     58.34713313	     20.73943112	     12.30974127	     -1.21963618
      0.23584740	     58.45049774	     20.77215106	     12.31740111	     -1.22634444
      0.23615014	     58.55648674	     20.80492275	     12.32504927	     -1.23308343
      0.23645289	     58.66517789	     20.83774597	     12.33268550	     -1.23985327
      0.23675563	     58.77665270	     20.87062056	     12.34030955	     -1.24665407
      0.23705837	     58.89099660	     20.90354643	     12.34792116	     -1.25348595
      0.23736111	     59.00829901	     20.93652353	     12.35552008	     -1.26034903
      0.23766385	     59.12865345	     20.96955187	     12.36310604	     -1.26724340
      0.23796660	     59.25215769	     21.00263151	     12.37067878	     -1.27416919
      0.23826934	     59.37891379	     21.03576257	     12.37823805	     -1.28112651
      0.23857208	     59.50902816	     21.06894521	     12.38578357	     -1.28811546
      0.23887482	     59.64261168	     21.10217962	     12.39331508	     -1.29513615
      0.23917757	     59.77977966	     21.13546606	     12.40083230	     -1.30218870
      0.23948031	     59.92065191	     21.16880482	     12.40833497	     -1.30927320
      0.23978305	     60.06535265	     21.20219621	     12.41582279	     -1.31638976
      0.24008579	     60.21401051	     21.23564060	     12.42329550	     -1.32353849
      0.24038854	     60.36675839	     21.26913841	     12.43075279	     -1.33071949
      0.24069128	     60.52373329	     21.30269004	     12.43819439	     -1.33793286
      0.24099402	     60.68507614	     21.33629599	     12.44561999	     -1.34517870
      0.24129676	     60.85093147	     21.36995673	     12.45302929	     -1.35245710
      0.24159951	     61.02144711	     21.40367278	     12.46042198	     -1.35976817
      0.24190225	     61.19677372	     21.43744471	     12.46779775	     -1.36711199
      0.24220499	     61.37706427	     21.47127307	     12.47515628	     -1.37448865
      0.24250773	     61.56247343	     21.50515846	     12.48249723	     -1.38189826
      0.24281047	     61.75315681	     21.53910149	     12.48982028	     -1.38934089
      0.24311322	     61.94927016	     21.57310279	     12.49712508	     -1.39681663
      0.24341596	     62.15096833	     21.60716301	     12.50441128	     -1.40432556
      0.24371870	     62.35840425	     21.64128282	     12.51167852	     -1.41186777
      0.24402144	     62.57172764	     21.67546289	     12.51892644	     -1.41944333
      0.24432419	     62.79108369	     21.70970391	     12.52615466	     -1.42705231
      0.24462693	     63.01661154	     21.74400658	     12.53336279	     -1.43469480
      0.24492967	     63.24844268	     21.77837162	     12.54055046	     -1.44237086
      0.24523241	     63.48669924	     21.81279973	     12.54771724	     -1.45008056
      0.24553516	     63.73149212	     21.84729165	     12.55486275	     -1.45782396
      0.24583790	     63.98291913	     21.88184812	     12.56198655	     -1.46560112
      0.24614064	     64.24106305	     21.91646987	     12.56908823	     -1.47341212
      0.24644338	     64.50598958	     21.95115765	     12.57616737	     -1.48125699
      0.24674613	     64.77774546	     21.98591222	     12.58322351	     -1.48913580
      0.24704887	     65.05635653	     22.02073434	     12.59025623	     -1.49704860
      0.24735161	     65.34182592	     22.05562477	     12.59726506	     -1.50499544
      0.24765435	     65.63413244	     22.09058429	     12.60424958	     -1.51297637
      0.24795709	     65.93322907	     22.12561368	     12.61120931	     -1.52099143
      0.24825984	     66.23904181	     22.16071373	     12.61814382	     -1.52904066
      0.24856258	     66.55146870	     22.19588525	     12.62505264	     -1.53712411
      0.24886532	     66.87037928	     22.23112904	     12.63193533	     -1.54524182
      0.24916806	     67.19561433	     22.26644592	     12.63879145	     -1.55339382
      0.24947081	     67.52698604	     22.30183675	     12.64562055	     -1.56158016
      0.24977355	     67.86427856	     22.33730236	     12.65242219	     -1.56980087
      0.25007629	     68.20724897	     22.37284364	     12.65919597	     -1.57805599
      0.25037903	     68.55562859	     22.40846147	     12.66594147	     -1.58634555
      0.25068178	     68.90912473	     22.44415678	     12.67265829	     -1.59466960
      0.25098452	     69.26742270	     22.47993048	     12.67934606	     -1.60302816
      0.25128726	     69.63018819	     22.51578356	     12.68600441	     -1.61142129
      0.25159000	     69.99706981	     22.55171700	     12.69263300	     -1.61984901
      0.25189275	     70.36770186	     22.58773183	     12.69923151	     -1.62831136
      0.25219549	     70.74170725	     22.62382910	     12.70579965	     -1.63680840
      0.25249823	     71.11870039	     22.66000990	     12.71233715	     -1.64534016
      0.25280097	     71.49829020	     22.69627536	     12.71884377	     -1.65390669
      0.25310371	     71.88008297	     22.73262664	     12.72531930	     -1.66250803
      0.25340646	     72.26368519	     22.76906494	     12.73176355	     -1.67114425
      0.25370920	     72.64870618	     22.80559152	     12.73817639	     -1.67981538
      0.25401194	     73.03476060	     22.84220767	     12.74455769	     -1.68852148
      0.25431468	     73.42147066	     22.87891472	     12.75090738	     -1.69726262
      0.25461743	     73.80846822	     22.91571404	     12.75722541	     -1.70603886
      0.25492017	     74.19539652	     22.95260708	     12.76351177	     -1.71485025
      0.25522291	     74.58191176	     22.98959530	     12.76976649	     -1.72369687
      0.25549532	     74.92928508	     23.02302513	     12.77537441	     -1.73169731
      0.25576772	     75.27556963	     23.05645602	     12.78094853	     -1.73971427
      0.25604013	     75.62085612	     23.08998331	     12.78649891	     -1.74776237
      0.25631253	     75.96487414	     23.12358927	     12.79202369	     -1.75583872
      0.25658494	     76.30743923	     23.15727894	     12.79752339	     -1.76394397
      0.25685734	     76.64836327	     23.19105285	     12.80299812	     -1.77207807
      0.25712975	     76.98747255	     23.22491244	     12.80844808	     -1.78024106
      0.25740215	     77.32460413	     23.25885904	     12.81387349	     -1.78843291
      0.25767456	     77.65960651	     23.29289404	     12.81927458	     -1.79665361
      0.25794696	     77.99233930	     23.32701885	     12.82465163	     -1.80490316
      0.25821937	     78.32267308	     23.36123491	     12.83000490	     -1.81318155
      0.25849178	     78.65048915	     23.39554371	     12.83533473	     -1.82148877
      0.25876418	     78.97567917	     23.42994676	     12.84064142	     -1.82982483
      0.25903659	     79.29814494	     23.46444561	     12.84592535	     -1.83818972
      0.25930899	     79.61779796	     23.49904185	     12.85118687	     -1.84658345
      0.25958140	     79.93455911	     23.53373708	     12.85642638	     -1.85500602
      0.25985380	     80.24835823	     23.56853296	     12.86164430	     -1.86345744
      0.26012621	     80.55913376	     23.60343117	     12.86684106	     -1.87193772
      0.26039861	     80.86683233	     23.63843343	     12.87201711	     -1.88044685
      0.26067102	     81.17140833	     23.67354147	     12.87717293	     -1.88898486
      0.26094342	     81.47282352	     23.70875708	     12.88230900	     -1.89755175
      0.26121583	     81.77104667	     23.74408207	     12.88742583	     -1.90614752
      0.26148823	     82.06605310	     23.77951828	     12.89252395	     -1.91477218
      0.26176064	     82.35782433	     23.81506759	     12.89760390	     -1.92342575
      0.26203304	     82.64634772	     23.85073189	     12.90266623	     -1.93210822
      0.26230545	     82.93161607	     23.88651312	     12.90771153	     -1.94081960
      0.26257785	     83.21362729	     23.92241325	     12.91274038	     -1.94955990
      0.26285026	     83.49238404	     23.95843426	     12.91775340	     -1.95832911
      0.26312267	     83.76789343	     23.99457819	     12.92275119	     -1.96712724
      0.26339507	     84.04016666	     24.03084709	     12.92773440	     -1.97595429
      0.26366748	     84.30921876	     24.06724303	     12.93270368	     -1.98481024
      0.26393988	     84.57506830	     24.10376814	     12.93765969	     -1.99369510
      0.26421229	     84.83773708	     24.14042454	     12.94260310	     -2.00260886
      0.26448469	     85.09724991	     24.17721441	     12.94753462	     -2.01155149
      0.26475710	     85.35363433	     24.21413993	     12.95245494	     -2.02052299
      0.26502950	     85.60692040	     24.25120333	     12.95736477	     -2.02952334
      0.26530191	     85.85714045	     24.28840687	     12.96226485	     -2.03855251
      0.26557431	     86.10432891	     24.32575280	     12.96715593	     -2.04761048
      0.26584672	     86.34852207	     24.36324344	     12.97203875	     -2.05669721
      0.26611912	     86.58975794	     24.40088112	     12.97691407	     -2.06581267
      0.26639153	     86.82807601	     24.43866818	     12.98178269	     -2.07495682
      0.26666393	     87.06351716	     24.47660700	     12.98664539	     -2.08412962
      0.26693634	     87.29612344	     24.51470000	     12.99150296	     -2.09333101
      0.26720875	     87.52593797	     24.55294959	     12.99635623	     -2.10256093
      0.26748115	     87.75300479	     24.59135823	     13.00120601	     -2.11181933
      0.26775356	     87.97736872	     24.62992841	     13.00605316	     -2.12110612
      0.26802596	     88.19907526	     24.66866262	     13.01089850	     -2.13042125
      0.26829837	     88.41817047	     24.70756340	     13.01574292	     -2.13976462
      0.26857077	     88.63470088	     24.74663328	     13.02058727	     -2.14913614
      0.26884318	     88.84871338	     24.78587486	     13.02543244	     -2.15853572
      0.26911558	     89.06025513	     24.82529071	     13.03027933	     -2.16796324
      0.26938799	     89.26937350	     24.86488348	     13.03512885	     -2.17741860
      0.26966039	     89.47611595	     24.90465579	     13.03998191	     -2.18690167
      0.26993280	     89.68053002	     24.94461033	     13.04483946	     -2.19641230
      0.27020520	     89.88266321	     24.98474977	     13.04970244	     -2.20595037
      0.27047761	     90.08256296	     25.02507683	     13.05457181	     -2.21551572
      0.27075001	     90.28027657	     25.06559432	     13.05944855	     -2.22510817
      0.27102242	     90.47585115	     25.10630532	     13.06433363	     -2.23472755
      0.27129483	     90.66933360	     25.14721299	     13.06922807	     -2.24437368
      0.27156723	     90.86077052	     25.18832054	     13.07413288	     -2.25404634
      0.27183964	     91.05020824	     25.22963118	     13.07904909	     -2.26374533
      0.27211204	     91.23769272	     25.27114817	     13.08397774	     -2.27347041
      0.27238445	     91.42326953	     25.31287478	     13.08891991	     -2.28322133
      0.27265685	     91.60698387	     25.35481430	     13.09387667	     -2.29299784
      0.27292926	     91.78888048	     25.39697007	     13.09884912	     -2.30279966
      0.27320166	     91.96900366	     25.43934543	     13.10383836	     -2.31262649
      0.27347407	     92.14739723	     25.48194378	     13.10884554	     -2.32247801
      0.27374647	     92.32410451	     25.52476850	     13.11387181	     -2.33235390
      0.27401888	     92.49916832	     25.56782303	     13.11891834	     -2.34225380
      0.27429128	     92.67263095	     25.61111084	     13.12398631	     -2.35217734
      0.27456369	     92.84453415	     25.65463540	     13.12907694	     -2.36212412
      0.27483609	     93.01491915	     25.69840023	     13.13419148	     -2.37209372
      0.27510850	     93.18382659	     25.74240887	     13.13933117	     -2.38208569
      0.27538091	     93.35129657	     25.78666489	     13.14449729	     -2.39209956
      0.27565331	     93.51736860	     25.83117188	     13.14969117	     -2.40213483
      0.27592572	     93.68208165	     25.87593347	     13.15491412	     -2.41219098
      0.27619812	     93.84547409	     25.92095331	     13.16016751	     -2.42226744
      0.27647053	     94.00758372	     25.96623507	     13.16545273	     -2.43236361
      0.27674293	     94.16844775	     26.01178247	     13.17077119	     -2.44247889
      0.27701534	     94.32810283	     26.05759924	     13.17612435	     -2.45261259
      0.27728774	     94.48658502	     26.10368915	     13.18151368	     -2.46276403
      0.27756015	     94.64392980	     26.15005600	     13.18694070	     -2.47293245
      0.27783255	     94.80017209	     26.19670362	     13.19240695	     -2.48311708
      0.27810496	     94.95534623	     26.24363586	     13.19791403	     -2.49331709
      0.27837736	     95.10948599	     26.29085661	     13.20346354	     -2.50353160
      0.27864977	     95.26262458	     26.33836979	     13.20905716	     -2.51375969
      0.27892217	     95.41479464	     26.38617935	     13.21469659	     -2.52400036
      0.27919458	     95.56602829	     26.43428928	     13.22038357	     -2.53425260
      0.27946699	     95.71635706	     26.48270358	     13.22611990	     -2.54451530
      0.27973939	     95.86581198	     26.53142632	     13.23190740	     -2.55478731
      0.27998450	     95.99975915	     26.57559391	     13.23716712	     -2.56405074
      0.28022962	     96.13285621	     26.61995777	     13.24246443	     -2.57330610
      0.28047473	     96.26531592	     26.66458136	     13.24780764	     -2.58256623
      0.28071984	     96.39715725	     26.70946704	     13.25319815	     -2.59182992
      0.28096496	     96.52840105	     26.75461786	     13.25863748	     -2.60109608
      0.28121007	     96.65906781	     26.80003692	     13.26412719	     -2.61036356
      0.28145518	     96.78917771	     26.84572734	     13.26966888	     -2.61963115
      0.28170030	     96.91875061	     26.89169225	     13.27526420	     -2.62889756
      0.28194541	     97.04780603	     26.93793481	     13.28091483	     -2.63816144
      0.28219052	     97.17636321	     26.98445820	     13.28662250	     -2.64742140
      0.28243564	     97.30444107	     27.03126564	     13.29238899	     -2.65667592
      0.28268075	     97.43205824	     27.07836036	     13.29821614	     -2.66592345
      0.28292586	     97.55923305	     27.12574562	     13.30410583	     -2.67516233
      0.28317098	     97.68598354	     27.17342472	     13.31005999	     -2.68439082
      0.28341609	     97.81232746	     27.22140096	     13.31608062	     -2.69360708
      0.28366120	     97.93828230	     27.26967770	     13.32216978	     -2.70280919
      0.28390632	     98.06386525	     27.31825829	     13.32832957	     -2.71199510
      0.28415143	     98.18909325	     27.36714614	     13.33456218	     -2.72116269
      0.28439654	     98.31398297	     27.41634467	     13.34086986	     -2.73030967
      0.28464166	     98.43855081	     27.46585733	     13.34725491	     -2.73943369
      0.28488677	     98.56281294	     27.51568762	     13.35371973	     -2.74853221
      0.28513188	     98.68678526	     27.56583904	     13.36026677	     -2.75760261
      0.28537700	     98.81048344	     27.61631514	     13.36689859	     -2.76664209
      0.28562211	     98.93392290	     27.66711949	     13.37361780	     -2.77564772
      0.28586723	     99.05711882	     27.71825570	     13.38042713	     -2.78461640
      0.28611234	     99.18008619	     27.76972740	     13.38732935	     -2.79354486
      0.28635745	     99.30283972	     27.82153828	     13.39432738	     -2.80242967
      0.28660257	     99.42539395	     27.87369202	     13.40142421	     -2.81126720
      0.28684768	     99.54776318	     27.92619237	     13.40862292	     -2.82005363
      0.28709279	     99.66996150	     27.97904310	     13.41592671	     -2.82878494
      0.28733791	     99.79200280	     28.03224801	     13.42333891	     -2.83745690
      0.28758302	     99.91390079	     28.08581095	     13.43086293	     -2.84606503
      0.28782813	    100.03566896	     28.13973578	     13.43850232	     -2.85460465
      0.28807325	    100.15732061	     28.19402643	     13.44626076	     -2.86307080
      0.28831836	    100.27886887	     28.24868685	     13.45414206	     -2.87145829
      0.28856347	    100.40032669	     28.30372102	     13.46215016	     -2.87976166
      0.28880859	    100.52170682	     28.35913296	     13.47028915	     -2.88797516
      0.28905370	    100.64302186	     28.41492676	     13.47856327	     -2.89609276
      0.28929881	    100.76428424	     28.47110650	     13.48697693	     -2.90410813
      0.28954393	    100.88550623	     28.52767634	     13.49553469	     -2.91201465
      0.28978904	    101.00669992	     28.58464047	     13.50424128	     -2.91980537
      0.29003415	    101.12787728	     28.64200311	     13.51310162	     -2.92747304
      0.29027927	    101.24905010	     28.69976855	     13.52212083	     -2.93501007
      0.29052438	    101.37023005	     28.75794109	     13.53130421	     -2.94240855
      0.29076949	    101.49142863	     28.81652510	     13.54065727	     -2.94966026
      0.29101461	    101.61265723	     28.87552499	     13.55018574	     -2.95675663
      0.29125972	    101.73392710	     28.93494520	     13.55989557	     -2.96368881
      0.29150483	    101.85524936	     28.99479024	     13.56979297	     -2.97044763
      0.29174995	    101.97663499	     29.05506467	     13.57988438	     -2.97702362
      0.29199506	    102.09809487	     29.11577306	     13.59017649	     -2.98340707
      0.29224017	    102.21963975	     29.17692008	     13.60067630	     -2.98958802
      0.29248529	    102.34128027	     29.23851041	     13.61139105	     -2.99555630
      0.29273040	    102.46302697	     29.30054881	     13.62232832	     -3.00130160
      0.29297551	    102.58489027	     29.36304008	     13.63349598	     -3.00681349
      0.29322063	    102.70688049	     29.42598906	     13.64490223	     -3.01208149
      0.29346574	    102.82900785	     29.48940068	     13.65655562	     -3.01709515
      0.29371085	    102.95128248	     29.55327989	     13.66846505	     -3.02184415
      0.29395597	    103.07371440	     29.61763171	     13.68063983	     -3.02631833
      0.29420108	    103.19631355	     29.68246122	     13.69308962	     -3.03050787
      0.29444619	    103.31908980	     29.74777355	     13.70582452	     -3.03440336
      0.29469131	    103.44205289	     29.81357389	     13.71885506	     -3.03799592
      0.29493642	    103.56521251	     29.87986749	     13.73219222	     -3.04127738
      0.29518153	    103.68857826	     29.94665966	     13.74584746	     -3.04424039
      0.29542665	    103.81215966	     30.01395577	     13.75983274	     -3.04687855
      0.29567176	    103.93596614	     30.08176127	     13.77416053	     -3.04918661
      0.29591687	    104.06000708	     30.15008163	     13.78884384	     -3.05116061
      0.29616199	    104.18429174	     30.21892242	     13.80389627	     -3.05279799
      0.29640710	    104.30882934	     30.28828926	     13.81933199	     -3.05409779
      0.29665221	    104.43362901	     30.35818783	     13.83516582	     -3.05506075
      0.29689733	    104.55869980	     30.42862388	     13.85141320	     -3.05568943
      0.29714244	    104.68405071	     30.49960323	     13.86809027	     -3.05598831
      0.29738755	    104.80969062	     30.57113175	     13.88521385	     -3.05596387
      0.29763267	    104.93562836	     30.64321540	     13.90280152	     -3.05562462
      0.29787778	    105.06187269	     30.71586017	     13.92087162	     -3.05498111
      0.29812289	    105.18843226	     30.78907215	     13.93944328	     -3.05404591
      0.29836801	    105.31531568	     30.86285749	     13.95853646	     -3.05283359
      0.29861312	    105.44253144	     30.93722240	     13.97817199	     -3.05136055
      0.29885823	    105.57008795	     31.01217315	     13.99837156	     -3.04964498
      0.29910335	    105.69799358	     31.08771610	     14.01915782	     -3.04770663
      0.29934846	    105.82625656	     31.16385766	     14.04055434	     -3.04556667
      0.29959357	    105.95488505	     31.24060433	     14.06258568	     -3.04324747
      0.29983869	    106.08388714	     31.31796266	     14.08527742	     -3.04077237
      0.30008380	    106.21327079	     31.39593928	     14.10865616	     -3.03816542
      0.30032891	    106.34304392	     31.47454090	     14.13274955	     -3.03545116
      0.30057403	    106.47321431	     31.55377428	     14.15758633	     -3.03265437
      0.30081914	    106.60378967	     31.63364627	     14.18319633	     -3.02979980
      0.30106425	    106.73477762	     31.71416380	     14.20961048	     -3.02691195
      0.30130937	    106.86618567	     31.79533386	     14.23686083	     -3.02401488
      0.30155448	    106.99802123	     31.87716352	     14.26498052	     -3.02113197
      0.30179959	    107.13029165	     31.95965994	     14.29400380	     -3.01828574
      0.30204471	    107.26300415	     32.04283035	     14.32396600	     -3.01549773
      0.30228982	    107.39616587	     32.12668206	     14.35490351	     -3.01278834
      0.30253493	    107.52978385	     32.21122246	     14.38685371	     -3.01017672
      0.30278005	    107.66386504	     32.29645902	     14.41985494	     -3.00768072
      0.30302516	    107.79841631	     32.38239932	     14.45394644	     -3.00531680
      0.30327027	    107.93344442	     32.46905099	     14.48916821	     -3.00309998
      0.30351539	    108.06895604	     32.55642177	     14.52556094	     -3.00104390
      0.30376050	    108.20495776	     32.64451950	     14.56316587	     -2.99916072
      0.30400561	    108.34145609	     32.73335208	     14.60202462	     -2.99746121
      0.30422620	    108.46488361	     32.81398494	     14.63810789	     -2.99611356
      0.30444679	    108.58858237	     32.89517747	     14.67526574	     -2.99491291
      0.30466738	    108.71268458	     32.97697906	     14.71353329	     -2.99387821
      0.30488797	    108.83720666	     33.05939980	     14.75294102	     -2.99301500
      0.30510856	    108.96215418	     33.14244617	     14.79351852	     -2.99232690
      0.30532915	    109.08753166	     33.22612436	     14.83529465	     -2.99181669
      0.30554974	    109.21334347	     33.31044063	     14.87829738	     -2.99148645
      0.30577033	    109.33959392	     33.39540126	     14.92255356	     -2.99133761
      0.30599092	    109.46628730	     33.48101265	     14.96808863	     -2.99137103
      0.30621151	    109.59342783	     33.56728124	     15.01492642	     -2.99158697
      0.30643210	    109.72101970	     33.65421355	     15.06308880	     -2.99198523
      0.30665269	    109.84906708	     33.74181618	     15.11259543	     -2.99256511
      0.30687328	    109.97757407	     33.83009580	     15.16346341	     -2.99332549
      0.30709387	    110.10654477	     33.91905917	     15.21570702	     -2.99426488
      0.30731446	    110.23598324	     34.00871311	     15.26933732	     -2.99538144
      0.30753505	    110.36589352	     34.09906455	     15.32436190	     -2.99667299
      0.30775564	    110.49627963	     34.19012047	     15.38078451	     -2.99813711
      0.30797623	    110.62714556	     34.28188796	     15.43860477	     -2.99977112
      0.30819682	    110.75849531	     34.37437418	     15.49781783	     -3.00157212
      0.30841741	    110.89033286	     34.46758640	     15.55841418	     -3.00353705
      0.30863800	    111.02266220	     34.56153195	     15.62037927	     -3.00566267
      0.30885859	    111.15548731	     34.65621828	     15.68369341	     -3.00794562
      0.30907918	    111.28881220	     34.75165291	     15.74833150	     -3.01038243
      0.30929977	    111.42264087	     34.84784349	     15.81426290	     -3.01296952
      0.30952036	    111.55697736	     34.94479773	     15.88145137	     -3.01570328
      0.30974095	    111.69182576	     35.04252346	     15.94985500	     -3.01858002
      0.30996154	    111.82719015	     35.14102863	     16.01942619	     -3.02159602
      0.31018213	    111.96307470	     35.24032127	     16.09011179	     -3.02474754
      0.31040272	    112.09948360	     35.34040952	     16.16185313	     -3.02803083
      0.31062331	    112.23642113	     35.44130166	     16.23458628	     -3.03144216
      0.31084390	    112.37389162	     35.54300605	     16.30824223	     -3.03497780
      0.31106449	    112.51189947	     35.64553120	     16.38274720	     -3.03863405
      0.31128508	    112.65044919	     35.74888571	     16.45802293	     -3.04240723
      0.31150566	    112.78954537	     35.85307832	     16.53398712	     -3.04629373
      0.31172625	    112.92919269	     35.95811791	     16.61055375	     -3.05028995
      0.31194684	    113.06939594	     36.06401346	     16.68763354	     -3.05439237
      0.31216743	    113.21016005	     36.17077411	     16.76513441	     -3.05859751
      0.31238802	    113.35149005	     36.27840912	     16.84296185	     -3.06290197
      0.31260861	    113.49339111	     36.38692792	     16.92101947	     -3.06730239
      0.31282920	    113.63586853	     36.49634004	     16.99920931	     -3.07179550
      0.31304979	    113.77892775	     36.60665521	     17.07743233	     -3.07637809
      0.31327038	    113.92257459	     36.71788326	     17.15558876	     -3.08104702
      0.31349097	    114.06681618	     36.83003423	     17.23357840	     -3.08579921
      0.31371156	    114.21166015	     36.94311828	     17.31130098	     -3.09063169
      0.31393215	    114.35711428	     37.05714576	     17.38865636	     -3.09554153
      0.31415274	    114.50318643	     37.17212717	     17.46554475	     -3.10052589
      0.31437333	    114.64988464	     37.28807320	     17.54186682	     -3.10558199
      0.31459392	    114.79721703	     37.40499472	     17.61752380	     -3.11070714
      0.31481451	    114.94519188	     37.52290275	     17.69241751	     -3.11589871
      0.31503510	    115.09381760	     37.64180854	     17.76645032	     -3.12115415
      0.31525569	    115.24310273	     37.76172351	     17.83952507	     -3.12647098
      0.31547628	    115.39305595	     37.88265927	     17.91154494	     -3.13184677
      0.31569687	    115.54368607	     38.00462764	     17.98241329	     -3.13727919
      0.31591746	    115.69500205	     38.12764065	     18.05203344	     -3.14276595
      0.31613805	    115.84701298	     38.25171053	     18.12030843	     -3.14830484
      0.31635864	    115.99972807	     38.37684972	     18.18714075	     -3.15389370
      0.31657923	    116.15315667	     38.50307089	     18.25243208	     -3.15953043
      0.31679982	    116.30730827	     38.63038694	     18.31608301	     -3.16521301
      0.31702041	    116.46219247	     38.75881099	     18.37799275	     -3.17093946
      0.31724100	    116.61781903	     38.88835639	     18.43805886	     -3.17670785
      0.31746159	    116.77419780	     39.01903674	     18.49617701	     -3.18251631
      0.31768218	    116.93133877	     39.15086589	     18.55224078	     -3.18836302
      0.31790277	    117.08925205	     39.28385794	     18.60614149	     -3.19424622
      0.31812336	    117.24794789	     39.41802723	     18.65776804	     -3.20016418
      0.31834395	    117.40743666	     39.55338840	     18.70700686	     -3.20611523
      0.31856454	    117.56772883	     39.68995632	     18.75374190	     -3.21209773
      0.31878513	    117.72883505	     39.82774617	     18.79785469	     -3.21811010
      0.31900571	    117.89076606	     39.96677339	     18.83922444	     -3.22415078
      0.31922630	    118.05353277	     40.10705374	     18.87772823	     -3.23021827
      0.31944689	    118.21714623	     40.24860325	     18.91324130	     -3.23631109
      0.31966748	    118.38161764	     40.39143828	     18.94563739	     -3.24242782
      0.31988807	    118.54695839	     40.53557550	     18.97478907	     -3.24856707
      0.32010866	    118.71318002	     40.68103190	     19.00056832	     -3.25472746
      0.32032925	    118.88029430	     40.82782482	     19.02284695	     -3.26090768
      0.32054984	    119.04831320	     40.97597193	     19.04149725	     -3.26710644
      0.32077043	    119.21724891	     41.12549127	     19.05639257	     -3.27332250
      0.32099102	    119.38711389	     41.27640123	     19.06740799	     -3.27955463
      0.32121161	    119.55792087	     41.42872060	     19.07442100	     -3.28580165
      0.32143220	    119.72968288	     41.58246857	     19.07731221	     -3.29206243
      0.32163069	    119.88518703	     41.72209503	     19.07629929	     -3.29772478
      0.32182917	    120.04138075	     41.86286951	     19.07177093	     -3.30338163
      0.32202766	    120.19836184	     42.00483956	     19.06365228	     -3.30904477
      0.32222615	    120.35615498	     42.14802561	     19.05186975	     -3.31471549
      0.32242463	    120.51477325	     42.29244399	     19.03635347	     -3.32039344
      0.32262312	    120.67422816	     42.43811058	     19.01703795	     -3.32607800
      0.32282161	    120.83453121	     42.58504149	     18.99386244	     -3.33176854
      0.32302009	    120.99569422	     42.73325316	     18.96677127	     -3.33746445
      0.32321858	    121.15772941	     42.88276235	     18.93571408	     -3.34316516
      0.32341707	    121.32064936	     43.03358622	     18.90064605	     -3.34887013
      0.32361555	    121.48446713	     43.18574228	     18.86152810	     -3.35457885
      0.32381404	    121.64919622	     43.33924843	     18.81832702	     -3.36029086
      0.32401252	    121.81485061	     43.49412300	     18.77101565	     -3.36600573
      0.32421101	    121.98144482	     43.65038473	     18.71957289	     -3.37172309
      0.32440950	    122.14899391	     43.80805279	     18.66399012	     -3.37744259
      0.32460798	    122.31751371	     43.96714686	     18.60433820	     -3.38316395
      0.32480647	    122.48702109	     44.12768714	     18.54073791	     -3.38888700
      0.32500496	    122.65753385	     44.28969433	     18.47331105	     -3.39461161
      0.32520344	    122.82907065	     44.45318963	     18.40217957	     -3.40033773
      0.32540193	    123.00165106	     44.61819479	     18.32746561	     -3.40606536
      0.32560041	    123.17529550	     44.78473209	     18.24929143	     -3.41179458
      0.32579890	    123.35002529	     44.95282442	     18.16777943	     -3.41752553
      0.32599739	    123.52586268	     45.12249526	     18.08305212	     -3.42325843
      0.32619587	    123.70283084	     45.29376874	     17.99523210	     -3.42899359
      0.32639436	    123.88095391	     45.46666965	     17.90444199	     -3.43473136
      0.32659285	    124.06025703	     45.64122351	     17.81080435	     -3.44047223
      0.32679133	    124.24076635	     45.81745655	     17.71444184	     -3.44621674
      0.32698982	    124.42250910	     45.99539577	     17.61547679	     -3.45196554
      0.32718831	    124.60551360	     46.17506897	     17.51403136	     -3.45771939
      0.32738679	    124.78980931	     46.35650479	     17.41022731	     -3.46347915
      0.32758528	    124.97542690	     46.53973276	     17.30418595	     -3.46924578
      0.32778376	    125.16239825	     46.72478330	     17.19602791	     -3.47502039
      0.32798225	    125.35075655	     46.91168782	     17.08587299	     -3.48080418
      0.32818074	    125.54053632	     47.10047871	     16.97383996	     -3.48659853
      0.32837922	    125.73177351	     47.29118944	     16.86004633	     -3.49240493
      0.32857771	    125.92450551	     47.48385455	     16.74460808	     -3.49822505
      0.32877620	    126.11877124	     47.67850977	     16.62763936	     -3.50406069
      0.32897468	    126.31461125	     47.87519203	     16.50925220	     -3.50991386
      0.32917317	    126.51206773	     48.07393953	     16.38955618	     -3.51578674
      0.32937166	    126.71118463	     48.27479181	     16.26865799	     -3.52168171
      0.32957014	    126.91200774	     48.47778982	     16.14666113	     -3.52760135
      0.32976863	    127.11458477	     48.68297600	     16.02366543	     -3.53354848
      0.32996711	    127.31896542	     48.89039432	     15.89976664	     -3.53952617
      0.33016560	    127.52520152	     49.10009039	     15.77505597	     -3.54553772
      0.33036409	    127.73334708	     49.31211156	     15.64961966	     -3.55158673
      0.33056257	    127.94345844	     49.52650697	     15.52353850	     -3.55767708
      0.33076106	    128.15559435	     49.74332770	     15.39688736	     -3.56381295
      0.33095955	    128.36981613	     49.96262682	     15.26973478	     -3.56999890
      0.33115803	    128.58618775	     50.18445955	     15.14214253	     -3.57623980
      0.33133621	    128.78241184	     50.38584277	     15.02727872	     -3.58191133
      0.33151439	    128.98039048	     50.58932371	     14.91213695	     -3.58762155
      0.33169256	    129.18024080	     50.79497354	     14.79674814	     -3.59338584
      0.33187074	    129.38203084	     51.00284432	     14.68113667	     -3.59921122
      0.33204892	    129.58582009	     51.21298551	     14.56532127	     -3.60510319
      0.33222710	    129.79166810	     51.42544753	     14.44931517	     -3.61106719
      0.33240527	    129.99963630	     51.64028257	     14.33312604	     -3.61710897
      0.33258345	    130.20978861	     51.85754486	     14.21675604	     -3.62323463
      0.33276163	    130.42219151	     52.07729085	     14.10020178	     -3.62945067
      0.33293981	    130.63691430	     52.29957924	     13.98345443	     -3.63576406
      0.33311798	    130.85402917	     52.52447120	     13.86649976	     -3.64218222
      0.33329616	    131.07361135	     52.75203045	     13.74931838	     -3.64871305
      0.33347434	    131.29573929	     52.98232341	     13.63188582	     -3.65536501
      0.33365251	    131.52049479	     53.21541932	     13.51417281	     -3.66214711
      0.33383069	    131.74796321	     53.45139044	     13.39614553	     -3.66906896
      0.33400887	    131.97823356	     53.69031219	     13.27776590	     -3.67614080
      0.33418705	    132.21139879	     53.93226331	     13.15899190	     -3.68337358
      0.33436522	    132.44755591	     54.17732604	     13.03977789	     -3.69077894
      0.33454340	    132.68680620	     54.42558633	     12.92007504	     -3.69836930
      0.33472158	    132.92925544	     54.67713404	     12.79983167	     -3.70615790
      0.33489976	    133.17501415	     54.93206311	     12.67899368	     -3.71415885
      0.33507793	    133.42419774	     55.19047184	     12.55750493	     -3.72238718
      0.33525611	    133.67692685	     55.45246307	     12.43530771	     -3.73085890
      0.33543429	    133.93332750	     55.71814447	     12.31234312	     -3.73959106
      0.33561247	    134.19354444	     55.98763182	     12.18855240	     -3.73009362
      0.33579064	    134.45777696	     56.26105142	     12.06388119	     -3.70613181
      0.33596882	    134.72614358	     56.53851527	     11.93826884	     -3.68441368
      0.33614700	    134.99878591	     56.82015009	     11.81165511	     -3.66483643
      0.33630719	    135.24776992	     57.07706247	     11.69692247	     -3.64900389
      0.33646737	    135.50038437	     57.33752917	     11.58128896	     -3.63475280
      0.33662756	    135.75680315	     57.60168003	     11.46471440	     -3.62203711
      0.33678775	    136.01716603	     57.86963252	     11.34715902	     -3.61080863
      0.33694794	    136.28160853	     58.14150488	     11.22858425	     -3.60102252
      0.33710813	    136.55026928	     58.41741940	     11.10895300	     -3.59263840
      0.33726832	    136.82329178	     58.69750335	     10.98822987	     -3.58562053
      0.33742850	    137.10082507	     58.98188941	     10.86638134	     -3.57993775
      0.33758869	    137.38302390	     59.27071590	     10.74337582	     -3.57556336
      0.33774888	    137.67004893	     59.56412705	     10.61918388	     -3.57247500
      0.33790907	    137.96206688	     59.86227317	     10.49377828	     -3.57065454
      0.33806926	    138.25925065	     60.16531096	     10.36713414	     -3.57008798
      0.33822945	    138.56177946	     60.47340365	     10.23922897	     -3.57076536
      0.33838963	    138.86983891	     60.78672129	     10.11004281	     -3.57268064
      0.33854982	    139.18362111	     61.10544092	      9.97955827	     -3.57583167
      0.33871001	    139.50332471	     61.42974685	      9.84776062	     -3.58022008
      0.33887020	    139.82915496	     61.75983082	      9.71463783	     -3.58585124
      0.33903039	    140.16132373	     62.09589223	      9.58018062	     -3.59273415
      0.33919058	    140.50004946	     62.43813830	      9.44438251	     -3.60088142
      0.33935076	    140.84555715	     62.78678433	      9.30723987	     -3.61030918
      0.33949403	    141.16057926	     63.10423430	      9.18345069	     -3.61985959
      0.33963729	    141.48131624	     63.42711782	      9.05858584	     -3.63045300
      0.33978055	    141.80799011	     63.75562785	      8.93264932	     -3.64211758
      0.33992381	    142.14079075	     64.08994641	      8.80564643	     -3.65487635
      0.34006707	    142.47990252	     64.43025685	      8.67758420	     -3.66875259
      0.34021033	    142.82551098	     64.77674706	      8.54847148	     -3.68377114
      0.34035359	    143.17780437	     65.12961026	      8.41831899	     -3.69995875
      0.34049686	    143.53697382	     65.48904521	      8.28713932	     -3.71734411
      0.34064012	    143.90321318	     65.85525624	      8.15494690	     -3.73595782
      0.34078338	    144.27671870	     66.22845330	      8.02175804	     -3.75583238
      0.34092664	    144.65768873	     66.60885184	      7.88759088	     -3.77700211
      0.34106990	    145.04632328	     66.99667279	      7.75246539	     -3.79950311
      0.34121316	    145.44282362	     67.39214247	      7.61640339	     -3.82337320
      0.34135642	    145.84739176	     67.79549249	      7.47942848	     -3.84865188
      0.34149969	    146.26023001	     68.20695959	      7.34156608	     -3.87538022
      0.34164295	    146.68154032	     68.62678556	      7.20284337	     -3.90360086
      0.34178621	    147.11152375	     69.05521700	      7.06328930	     -3.93335785
      0.34191435	    147.50373264	     69.44597751	      6.93778304	     -3.96133238
      0.34204250	    147.90312041	     69.84397765	      6.81165875	     -3.99059278
      0.34217064	    148.30987202	     70.24942474	      6.68494130	     -4.02118301
      0.34229878	    148.72413643	     70.66251257	      6.55765623	     -4.05314059
      0.34242693	    149.14605105	     71.08343315	      6.42982999	     -4.08650183
      0.34255507	    149.57574784	     71.51237967	      6.30149004	     -4.12130322
      0.34268322	    150.01335443	     71.94954714	      6.17266485	     -4.15758169
      0.34281136	    150.45899413	     72.39513242	      6.04338386	     -4.19537474
      0.34293950	    150.91278544	     72.84933413	      5.91367752	     -4.23472033
      0.34306765	    151.37484161	     73.31235246	      5.78357721	     -4.27565691
      0.34319579	    151.84527008	     73.78438903	      5.65311530	     -4.31822333
      0.34332394	    152.32417192	     74.26564666	      5.52232506	     -4.36245881
      0.34345208	    152.81164132	     74.75632923	      5.39124069	     -4.40840295
      0.34358023	    153.30776498	     75.25664151	      5.25989729	     -4.45609560
      0.34370837	    153.81262156	     75.76678899	      5.12833091	     -4.50557693
      0.34383651	    154.32628116	     76.28697771	      4.99657840	     -4.55688735
      0.34396466	    154.84880474	     76.81741411	      4.86467756	     -4.61006749
      0.34409280	    155.38024356	     77.35830492	      4.73266701	     -4.66515821
      0.34420742	    155.86327425	     77.85118776	      4.61452685	     -4.71610722
      0.34432205	    156.35343293	     78.35271849	      4.49635891	     -4.76863354
      0.34443667	    156.85077897	     78.86306744	      4.37819300	     -4.82277698
      0.34455129	    157.35533149	     79.38238843	      4.26005922	     -4.87857003
      0.34466591	    157.86709325	     79.91083087	      4.14198822	     -4.93604337
      0.34478053	    158.38605682	     80.44854292	      4.02401121	     -4.99522736
      0.34489515	    158.91220598	     80.99567235	      3.90616006	     -5.05615243
      0.34500978	    159.44551587	     81.55236670	      3.78846729	     -5.11884923
      0.34512440	    159.98595294	     82.11877343	      3.67096614	     -5.18334865
      0.34523902	    160.53347477	     82.69503995	      3.55369062	     -5.24968192
      0.34535364	    161.08802988	     83.28131364	      3.43667554	     -5.31788063
      0.34546826	    161.64955759	     83.87774199	      3.31995667	     -5.38797678
      0.34558288	    162.21798784	     84.48447262	      3.20357075	     -5.46000286
      0.34569751	    162.79324115	     85.10165343	      3.08755566	     -5.53399188
      0.34581213	    163.37522843	     85.72943269	      2.97195054	     -5.60997751
      0.34592675	    163.96385099	     86.36795919	      2.85679601	     -5.68799409
      0.34604137	    164.55900042	     87.01738240	      2.74213429	     -5.76807675
      0.34611084	    164.92940102	     87.41997497	      2.67292225	     -5.81924754
      0.34618031	    165.31290584	     87.83278885	      2.60394590	     -5.87387248
      0.34628988	    165.93074118	     88.49766080	      2.49558726	     -5.96377497
      0.34639946	    166.55734980	     89.17578139	      2.38778060	     -6.05659753
      0.34650904	    167.18998179	     89.86586506	      2.28056877	     -6.15172773
      0.34661861	    167.82774732	     90.56760509	      2.17400610	     -6.24900781
      0.34672819	    168.47023827	     91.28095243	      2.06815202	     -6.34840076
      0.34683777	    169.11716796	     92.00592702	      1.96306997	     -6.44990288
      0.34694734	    169.76827541	     92.74256762	      1.85882768	     -6.55352038
      0.34705692	    170.42329962	     93.49091844	      1.75549793	     -6.65926324
      0.34716649	    171.08197268	     94.25102565	      1.65315952	     -6.76714349
      0.34727607	    171.74401816	     95.02293668	      1.55189858	     -6.87717487
      0.34738565	    172.40915082	     95.80670021	      1.45180995	     -6.98937284
      0.34749522	    173.07707687	     96.60236653	      1.35299898	     -7.10375468
      0.34760480	    173.74749436	     97.40998784	      1.25558361	     -7.22033961
      0.34771438	    174.42009358	     98.22961870	      1.15969678	     -7.33914897
      0.34782395	    175.09455758	     99.06131647	      1.06548941	     -7.46020639
      0.34793353	    175.77056260	     99.90514172	      0.97313370	     -7.58353796
      0.34804310	    176.44777864	    100.76115877	      0.88282707	     -7.70917241
      0.34815268	    177.12586993	    101.62943608	      0.79479660	     -7.83714131
      0.34826226	    177.80449512	    102.51004682	      0.70930386	     -7.96747925
      0.34837183	    178.48330916	    103.40306931	      0.62665006	     -8.10022404
      0.34848141	    179.16196173	    104.30858754	      0.54718105	     -8.23541687
      0.34859098	    179.84009902	    105.22669166	      0.47129155	     -8.37310257
      0.34870056	    180.51736384	    106.15747845	      0.39942742	     -8.51332972
      0.34881014	    181.19339590	    107.10105182	      0.33208435	     -8.65615092
      0.34891971	    181.86783199	    108.05752327	      0.26980047	     -8.80162286
      0.34902929	    182.54030606	    109.02701235	      0.21313978	     -8.94980661
      0.34913887	    183.21044905	    110.00964706	      0.16266274	     -9.10076766
      0.34924844	    183.87788857	    111.00556432	      0.11888079	     -9.25457614
      0.34935802	    184.54224828	    112.01491039	      0.08219337	     -9.41130693
      0.34946759	    185.20314711	    113.03784130	      0.05280998	     -9.57103984
      0.34957717	    185.86019844	    114.07452340	      0.03066539	     -9.73385973
      0.34968675	    186.51300919	    115.12513399	      0.01534260	     -9.89985679
      0.34979632	    187.16117928	    116.18986210	      0.00602168	    -10.06912681
      0.34990590	    187.80430135	    117.26890940	      0.00147071	    -10.24177160
      0.35001547	    188.44196107	    118.36249127	      0.00008685	    -10.41789945
      0.35012505	    189.07373779	    119.47083795	      0.00000000	    -10.59762569
      0.35023463	    189.69920756	    120.59419635	      0.00000000	    -10.78107359
      0.35034420	    190.31795036	    121.73283278	      0.00000000	    -10.96837594
      0.35045378	    190.92954997	    122.88703190	      0.00000000	    -11.15967462
      0.35056336	    191.53372360	    124.05709554	      0.00000000	    -11.35512003
      0.35067293	    192.13042656	    125.24334280	      0.00000000	    -11.55487119
      0.35078251	    192.71964246	    126.44611018	      0.00000000	    -11.75909591
      0.35089208	    193.30135872	    127.66575188	      0.00000000	    -11.96797098
      0.35100166	    193.87556635	    128.90264025	      0.00000000	    -12.18168249
      0.35105589	    194.15580521	    129.52060174	      0.00000000	    -12.28895681
      0.35111012	    194.41789436	    130.13307746	      0.00000000	    -12.39267457
      0.35138128	    195.39501157	    133.07268695	      0.00000000	    -12.84035787
      0.35273708	    192.79860607	    144.75576731	      0.00000000	    -13.54763236
      0.35409288	    180.50581791	    151.66615685	      0.00000000	    -12.26894341
      0.35544867	    162.41605862	    154.29763445	      0.00000000	     -9.59273333
      0.35680447	    141.83394943	    153.27599808	      0.00000000	     -5.97130162
      0.35798110	    123.61536686	    149.95818468	      0.00000000	     -2.34544258
      0.35915773	    105.85079892	    144.84723826	      0.00000000	      1.52466372
      0.36033436	     88.94052392	    138.35833974	      0.00000000	      5.48110678
      0.36151099	     73.13257045	    130.86763406	      0.00000000	      9.39456811
      0.36268762	     58.60504057	    122.70792136	      0.00000000	     13.15422421
      0.36386425	     45.51955350	    114.16772615	      0.00000000	     16.64905412
      0.36504088	     34.03298133	    105.49180816	      0.00000000	     19.76401815
      0.36621751	     24.26400807	     96.88232551	      0.00000000	     22.40373628
      0.36739414	     16.25385412	     88.50071946	      0.00000000	     24.50396447
      0.36857077	      9.95375105	     80.47084774	      0.00000000	     26.02724976
      0.36868844	      9.41370093	     79.69097024	      0.00000000	     26.14711273
      0.36874727	      9.14962065	     79.30272027	      0.00000000	     26.20481553
      0.36875727	      9.10507814	     79.23659882	      0.00000000	     26.21457556
      0.36876727	      9.06023210	     79.16837134	      0.00000000	     26.22517615
      0.36877727	      9.01424139	     79.09367590	      0.00000000	     26.23841311
      0.36878727	      8.96581592	     79.00573610	      0.00000000	     26.25706629
      0.36879727	      8.91324615	     78.89545157	      0.00000000	     26.28485501
      0.36880727	      8.85443251	     78.75149096	      0.00000000	     26.32639269
      0.36881727	      8.78691479	     78.56038941	      0.00000000	     26.38713996
      0.36882727	      8.70790192	     78.30665298	      0.00000000	     26.47335517
      0.36883727	      8.61430247	     77.97287295	      0.00000000	     26.59204105
      0.36884727	      8.50275601	     77.53985288	      0.00000000	     26.75088646
      0.36885727	      8.36966562	     76.98675141	      0.00000000	     26.95820174
      0.36886727	      8.21123155	     76.29124399	      0.00000000	     27.22284663
      0.36887727	      8.02348616	     75.42970620	      0.00000000	     27.55414937
      0.36888727	      7.80232994	     74.37742123	      0.00000000	     27.96181615
      0.36889727	      7.54356836	     73.10881359	      0.00000000	     28.45582984
      0.36890727	      7.24294940	     71.59771047	      0.00000000	     29.04633768
      0.36891727	      6.89620108	     69.81763127	      0.00000000	     29.74352742
      0.36892727	      6.49906854	     67.74210508	      0.00000000	     30.55749239
      0.36893727	      6.04735012	     65.34501460	      0.00000000	     31.49808586
      0.36894727	      5.53693153	     62.60096370	      0.00000000	     32.57476619
      0.36895727	      4.96381763	     59.48566483	      0.00000000	     33.79643426
      0.36896727	      4.32416093	     55.97634054	      0.00000000	     35.17126579
      0.36897727	      3.61428625	     52.05213271	      0.00000000	     36.70654133
      0.36898727	      2.83071105	     47.69451110	      0.00000000	     38.40847762
      0.36899727	      1.97016087	     42.88767232	      0.00000000	     40.28206409
      0.36900727	      1.02957981	     37.61891897	      0.00000000	     42.33090916
      0.36901727	      0.00613603	     31.87900861	      0.00000000	     44.55710075
      0.36902727	     -1.10277755	     25.66246149	      0.00000000	     46.96108576
      0.36903727	     -2.29954691	     18.96781690	      0.00000000	     49.54157304
      0.36904727	     -3.58634412	     11.79782826	      0.00000000	     52.29546408
      0.36905727	     -4.96513733	      4.15958853	      0.00000000	     55.21781497
      0.36906727	     -6.43770250	     -3.93542069	      0.00000000	     58.30183239
      0.36907727	     -8.00563561	    -12.47136094	      0.00000000	     61.53890561
      0.36908966	    -10.08215075	    -23.62557346	      0.00000000	     65.74515451
      0.36910204	    -12.30955021	    -35.37853014	      0.00000000	     70.14708119
      0.36911745	    -15.29341446	    -50.74733687	      0.00000000	     75.85456095
      0.36913604	    -19.21358371	    -70.23677668	      0.00000000	     83.00813541
      0.36915201	    -22.86299509	    -87.62979997	      0.00000000	     89.30692594
      0.36916798	    -26.77410202	   -105.45004461	      0.00000000	     95.67007717
      0.36918395	    -30.94688648	   -123.52817371	      0.00000000	    102.02372299
      0.36919831	    -34.91841087	   -139.85378085	      0.00000000	    107.66547875
      0.36921266	    -39.09779517	   -156.13387456	      0.00000000	    113.19222043
      0.36922701	    -43.48159615	   -172.25734748	      0.00000000	    118.55856017
      0.36924136	    -48.06508256	   -188.12200481	      0.00000000	    123.72387289
      0.36925571	    -52.84218960	   -203.63621882	      0.00000000	    128.65292769
      0.36927006	    -57.80551681	   -218.72005598	      0.00000000	    133.31626981
      0.36928441	    -62.94637274	   -233.30589452	      0.00000000	    137.69036645
      0.36929877	    -68.25486533	   -247.33857647	      0.00000000	    141.75754166
      0.36931312	    -73.72003343	   -260.77515643	      0.00000000	    145.50573321
      0.36932747	    -79.33001226	   -273.58432030	      0.00000000	    148.92810894
      0.36934182	    -85.07222367	   -285.74555109	      0.00000000	    152.02258052
      0.36935617	    -90.93358112	   -297.24811701	      0.00000000	    154.79125138
      0.36937052	    -96.90069966	   -308.08995134	      0.00000000	    157.23983125
      0.36938487	   -102.96010157	   -318.27648416	      0.00000000	    159.37704534
      0.36939923	   -109.09841009	   -327.81947616	      0.00000000	    161.21406032
      0.36941358	   -115.30252509	   -336.73589368	      0.00000000	    162.76394415
      0.36942793	   -121.55977628	   -345.04685383	      0.00000000	    164.04117116
      0.36944228	   -127.85805149	   -352.77665925	      0.00000000	    165.06117984
      0.36945663	   -134.18589902	   -359.95193405	      0.00000000	    165.83998658
      0.36947098	   -140.53260426	   -366.60086586	      0.00000000	    166.39385571
      0.36948533	   -146.88824212	   -372.75255364	      0.00000000	    166.73902400
      0.36949968	   -153.24370716	   -378.43645739	      0.00000000	    166.89147613
      0.36951404	   -159.59072430	   -383.68194305	      0.00000000	    166.86676655
      0.36952839	   -165.92184267	   -388.51791406	      0.00000000	    166.67988278
      0.36954274	   -172.23041574	   -392.97252069	      0.00000000	    166.34514472
      0.36956008	   -179.81376679	   -397.88436264	      0.00000000	    165.76282281
      0.36957742	   -187.34674167	   -402.32482791	      0.00000000	    165.00689514
      0.36959476	   -194.82185015	   -406.33689142	      0.00000000	    164.09807462
      0.36961209	   -202.23292037	   -409.96066646	      0.00000000	    163.05535862
      0.36962943	   -209.57496620	   -413.23334500	      0.00000000	    161.89606613
      0.36964677	   -216.84405499	   -416.18921320	      0.00000000	    160.63590282
      0.36966411	   -224.03717939	   -418.85972311	      0.00000000	    159.28904513
      0.36968145	   -231.15213589	   -421.27360451	      0.00000000	    157.86823639
      0.36969879	   -238.18741184	   -423.45700401	      0.00000000	    156.38488938
      0.36971978	   -246.59820786	   -425.82609856	      0.00000000	    154.51956238
      0.36974078	   -254.89015891	   -427.92962017	      0.00000000	    152.59332080
      0.36976177	   -263.06342389	   -429.80085224	      0.00000000	    150.61991982
      0.36978277	   -271.11882697	   -431.46908567	      0.00000000	    148.61121042
      0.36980818	   -280.71399902	   -433.25343169	      0.00000000	    146.14692014
      0.36983359	   -290.14153386	   -434.81724755	      0.00000000	    143.66092370
      0.36985901	   -299.40506191	   -436.19402635	      0.00000000	    141.16574977
      0.36988442	   -308.50854466	   -437.41215997	      0.00000000	    138.67166966
      0.36991531	   -319.36436013	   -438.71357027	      0.00000000	    135.65353072
      0.36994620	   -329.99731268	   -439.85171489	      0.00000000	    132.66123196
      0.36997709	   -340.41477685	   -440.85575121	      0.00000000	    129.70393180
      0.37000798	   -350.62386311	   -441.74936025	      0.00000000	    126.78856457
      0.37004570	   -362.81628076	   -442.71838262	      0.00000000	    123.29319928
      0.37008342	   -374.71959859	   -443.57897512	      0.00000000	    119.87458725
      0.37012114	   -386.34440320	   -444.35261629	      0.00000000	    116.53700069
      0.37015885	   -397.70039197	   -445.05590953	      0.00000000	    113.28295315
      0.37020588	   -411.49518992	   -445.85337465	      0.00000000	    109.34474970
      0.37025290	   -424.90143885	   -446.57995251	      0.00000000	    105.53851186
      0.37029992	   -437.93310709	   -447.24924003	      0.00000000	    101.86295782
      0.37034695	   -450.60280290	   -447.87113446	      0.00000000	     98.31574685
      0.37040806	   -466.54804366	   -448.62024392	      0.00000000	     93.89201670
      0.37046918	   -481.92373953	   -449.31251711	      0.00000000	     89.67229485
      0.37053030	   -496.75028132	   -449.95551750	      0.00000000	     85.64832522
      0.37060667	   -514.53314791	   -450.69747272	      0.00000000	     80.88234920
      0.37068305	   -531.51955694	   -451.37732869	      0.00000000	     76.39244034
      0.37075942	   -547.73822325	   -451.99967445	      0.00000000	     72.16271030
      0.37085901	   -567.77707978	   -452.73015617	      0.00000000	     67.01260132
      0.37095861	   -586.60163303	   -453.37365479	      0.00000000	     62.24754775
      0.37105821	   -604.25190520	   -453.93434848	      0.00000000	     57.83822080
      0.37117912	   -624.14750732	   -454.50888429	      0.00000000	     52.92449491
      0.37130003	   -642.40469400	   -454.97245040	      0.00000000	     48.45109680
      0.37142094	   -659.05854656	   -455.33051732	      0.00000000	     44.37809264
      0.37154185	   -674.13963250	   -455.58835893	      0.00000000	     40.66942629
      0.37166277	   -687.67969652	   -455.75110666	      0.00000000	     37.29254617
      0.37178368	   -699.71641954	   -455.82376207	      0.00000000	     34.21804696
      0.37193004	   -712.34245788	   -455.79813742	      0.00000000	     30.86313602
      0.37207639	   -722.93620694	   -455.65597170	      0.00000000	     27.86981248
      0.37222275	   -731.61746948	   -455.40526013	      0.00000000	     25.19943457
      0.37243109	   -740.93890690	   -454.87606459	      0.00000000	     21.88430466
      0.37260731	   -746.30499860	   -454.28418283	      0.00000000	     19.45986255
      0.37278352	   -749.62061178	   -453.57248492	      0.00000000	     17.32168151
      0.37295973	   -751.11842679	   -452.75189769	      0.00000000	     15.41964042
      0.37313594	   -751.01757606	   -451.83254540	      0.00000000	     13.71547411
      0.37331216	   -749.50654931	   -450.82375272	      0.00000000	     12.18236414
      0.37348837	   -746.74197374	   -449.73417231	      0.00000000	     10.80203322
      0.37372316	   -741.33196251	   -448.17067259	      0.00000000	      9.17482379
      0.37391045	   -735.75542690	   -446.84260834	      0.00000000	      8.03186067
      0.37409775	   -729.17910087	   -445.45173833	      0.00000000	      7.01178793
      0.37428505	   -721.70260943	   -444.00567994	      0.00000000	      6.10262420
      0.37447234	   -713.42151761	   -442.51150668	      0.00000000	      5.29364904
      0.37465964	   -704.43037655	   -440.97577333	      0.00000000	      4.57520460
      0.37484693	   -694.82368688	   -439.40453408	      0.00000000	      3.93853990
      0.37503423	   -684.69532860	   -437.80335736	      0.00000000	      3.37569336
      0.37522152	   -674.13714075	   -436.17734100	      0.00000000	      2.87940572
      0.37540882	   -663.23724496	   -434.53112982	      0.00000000	      2.44305505
      0.37559611	   -652.07851543	   -432.86893637	      0.00000000	      2.06060567
      0.37578341	   -640.73740468	   -431.19456468	      0.00000000	      1.72656532
      0.37603681	   -625.22519028	   -428.91586713	      0.00000000	      1.34287848
      0.37629021	   -609.65457023	   -426.62854049	      0.00000000	      1.02771873
      0.37653597	   -594.61596108	   -424.40803662	      0.00000000	      0.77841782
      0.37678172	   -579.73207742	   -422.19039682	      0.00000000	      0.57683368
      0.37702748	   -565.07632455	   -419.97984874	      0.00000000	      0.41621281
      0.37724823	   -552.15310571	   -418.00320381	      0.00000000	      0.30192592
      0.37746898	   -539.49095551	   -416.03737202	      0.00000000	      0.21199099
      0.37768974	   -527.11290324	   -414.08422829	      0.00000000	      0.14288688
      0.37791049	   -515.03513830	   -412.14535642	      0.00000000	      0.09138827
      0.37813124	   -503.26813081	   -410.22208240	      0.00000000	      0.05452045
      0.37835200	   -491.81762683	   -408.31550114	      0.00000000	      0.02952739
      0.37857275	   -480.68552013	   -406.42649764	      0.00000000	      0.01385294
      0.37879350	   -469.87060636	   -404.55576332	      0.00000000	      0.00513296
      0.37901426	   -459.36922789	   -402.70380840	      0.00000000	      0.00119611
      0.37923501	   -449.17581971	   -400.87097102	      0.00000000	      0.00006991
      0.37945576	   -439.28336728	   -399.05742446	      0.00000000	      0.00000000
      0.37967651	   -429.68379248	   -397.26318534	      0.00000000	      0.00000000
      0.37976492	   -425.91972401	   -396.55006083	      0.00000000	      0.00000000
      0.37985332	   -422.20230310	   -395.84044087	      0.00000000	      0.00000000
      0.37994173	   -418.53713347	   -395.13584549	      0.00000000	      0.00000000
      0.38001441	   -415.56875884	   -394.56170503	      0.00000000	      0.00000000
      0.38008709	   -412.64662639	   -393.99335415	      0.00000000	      0.00000000
      0.38015086	   -410.12536127	   -393.50021485	      0.00000000	      0.00000000
      0.38021462	   -407.64738469	   -393.01267594	      0.00000000	      0.00000000
      0.38027839	   -405.21618299	   -392.53105288	      0.00000000	      0.00000000
      0.38034215	   -402.83512100	   -392.05550978	      0.00000000	      0.00000000
      0.38039832	   -400.78183946	   -391.64167053	      0.00000000	      0.00000000
      0.38045449	   -398.77207319	   -391.23246575	      0.00000000	      0.00000000
      0.38051066	   -396.80783352	   -390.82770993	      0.00000000	      0.00000000
      0.38056683	   -394.89103226	   -390.42712554	      0.00000000	      0.00000000
      0.38062299	   -393.02347863	   -390.03034415	      0.00000000	      0.00000000
      0.38067916	   -391.20687641	   -389.63690777	      0.00000000	      0.00000000
      0.38073533	   -389.44282108	   -389.24627027	      0.00000000	      0.00000000
      0.38079150	   -387.73279706	   -388.85779903	      0.00000000	      0.00000000
      0.38084191	   -386.24515826	   -388.51039557	      0.00000000	      0.00000000
      0.38089232	   -384.80305950	   -388.16358465	      0.00000000	      0.00000000
      0.38094273	   -383.40733387	   -387.81673821	      0.00000000	      0.00000000
      0.38099315	   -382.05873490	   -387.46917686	      0.00000000	      0.00000000
      0.38104356	   -380.75793474	   -387.12017127	      0.00000000	      0.00000000
      0.38109397	   -379.50552228	   -386.76894361	      0.00000000	      0.00000000
      0.38114438	   -378.30200137	   -386.41466911	      0.00000000	      0.00000000
      0.38119479	   -377.14778896	   -386.05647775	      0.00000000	      0.00000000
      0.38124521	   -376.04321329	   -385.69345600	      0.00000000	      0.00000000
      0.38129562	   -374.98851219	   -385.32464872	      0.00000000	      0.00000000
      0.38134603	   -373.98383137	   -384.94906117	      0.00000000	      0.00000000
      0.38139644	   -373.02922288	   -384.56566114	      0.00000000	      0.00000000
      0.38144685	   -372.12464359	   -384.17338121	      0.00000000	      0.00000000
      0.38149727	   -371.26995391	   -383.77112111	      0.00000000	      0.00000000
      0.38154768	   -370.46491652	   -383.35775025	      0.00000000	      0.00000000
      0.38159809	   -369.70919541	   -382.93211037	      0.00000000	      0.00000000
      0.38164850	   -369.00235499	   -382.49301825	      0.00000000	      0.00000000
      0.38169891	   -368.34385950	   -382.03926866	      0.00000000	      0.00000000
      0.38174933	   -367.73307256	   -381.56963733	      0.00000000	      0.00000000
      0.38179974	   -367.16925702	   -381.08288410	      0.00000000	      0.00000000
      0.38185015	   -366.65157503	   -380.57775611	      0.00000000	      0.00000000
      0.38190056	   -366.17908844	   -380.05299122	      0.00000000	      0.00000000
      0.38195097	   -365.75075937	   -379.50732138	      0.00000000	      0.00000000
      0.38200138	   -365.36545122	   -378.93947617	      0.00000000	      0.00000000
      0.38205180	   -365.02192989	   -378.34818643	      0.00000000	      0.00000000
      0.38210221	   -364.71886536	   -377.73218791	      0.00000000	      0.00000000
      0.38215262	   -364.45483355	   -377.09022500	      0.00000000	      0.00000000
      0.38220303	   -364.22831859	   -376.42105448	      0.00000000	      0.00000000
      0.38225344	   -364.03771534	   -375.72344936	      0.00000000	      0.00000000
      0.38230386	   -363.88133229	   -374.99620262	      0.00000000	      0.00000000
      0.38235427	   -363.75739476	   -374.23813107	      0.00000000	      0.00000000
      0.38240468	   -363.66404848	   -373.44807910	      0.00000000	      0.00000000
      0.38245509	   -363.59936341	   -372.62492245	      0.00000000	      0.00000000
      0.38250550	   -363.56133796	   -371.76757190	      0.00000000	      0.00000000
      0.38255592	   -363.54790344	   -370.87497687	      0.00000000	      0.00000000
      0.38260633	   -363.55692881	   -369.94612900	      0.00000000	      0.00000000
      0.38265674	   -363.58622576	   -368.98006556	      0.00000000	      0.00000000
      0.38270715	   -363.63355394	   -367.97587275	      0.00000000	      0.00000000
      0.38275756	   -363.69662653	   -366.93268892	      0.00000000	      0.00000000
      0.38280798	   -363.77311593	   -365.84970752	      0.00000000	      0.00000000
      0.38285839	   -363.86065971	   -364.72618002	      0.00000000	      0.00000000
      0.38290880	   -363.95686668	   -363.56141853	      0.00000000	      0.00000000
      0.38295921	   -364.05932308	   -362.35479828	      0.00000000	      0.00000000
      0.38300962	   -364.16559895	   -361.10575986	      0.00000000	      0.00000000
      0.38307040	   -364.29534039	   -359.54276387	      0.00000000	      0.00000000
      0.38313118	   -364.42280709	   -357.91666994	      0.00000000	      0.00000000
      0.38319196	   -364.54372700	   -356.22689763	      0.00000000	      0.00000000
      0.38325274	   -364.65385404	   -354.47301863	      0.00000000	      0.00000000
      0.38331352	   -364.74898430	   -352.65476029	      0.00000000	      0.00000000
      0.38339051	   -364.84148189	   -350.25894681	      0.00000000	      0.00000000
      0.38346750	   -364.89502052	   -347.75978922	      0.00000000	      0.00000000
      0.38357969	   -364.88683009	   -343.93424651	      0.00000000	      0.00000000
      0.38365596	   -364.81218809	   -341.21022570	      0.00000000	      0.00000000
      0.38373224	   -364.67346014	   -338.38822862	      0.00000000	      0.00000000
      0.38379944	   -364.49280997	   -335.82211737	      0.00000000	      0.00000000
      0.38386665	   -364.25293708	   -333.18284373	      0.00000000	      0.00000000
      0.38393385	   -363.94980591	   -330.47208982	      0.00000000	      0.00000000
      0.38400106	   -363.57965631	   -327.69173191	      0.00000000	      0.00000000
      0.38406004	   -363.19680664	   -325.19574324	      0.00000000	      0.00000000
      0.38411902	   -362.75749342	   -322.64922457	      0.00000000	      0.00000000
      0.38417801	   -362.25973782	   -320.05377461	      0.00000000	      0.00000000
      0.38423699	   -361.70174548	   -317.41108185	      0.00000000	      0.00000000
      0.38429597	   -361.08190892	   -314.72291783	      0.00000000	      0.00000000
      0.38435496	   -360.39880923	   -311.99113024	      0.00000000	      0.00000000
      0.38441394	   -359.65121680	   -309.21763601	      0.00000000	      0.00000000
      0.38447292	   -358.83809125	   -306.40441413	      0.00000000	      0.00000000
      0.38453191	   -357.95858062	   -303.55349860	      0.00000000	      0.00000000
      0.38459089	   -357.01201976	   -300.66697130	      0.00000000	      0.00000000
      0.38464368	   -356.10753115	   -298.05490181	      0.00000000	      0.00000000
      0.38469648	   -355.14871870	   -295.41754843	      0.00000000	      0.00000000
      0.38474927	   -354.13547527	   -292.75647415	      0.00000000	      0.00000000
      0.38480207	   -353.06780578	   -290.07325589	      0.00000000	      0.00000000
      0.38485486	   -351.94582454	   -287.36948066	      0.00000000	      0.00000000
      0.38490765	   -350.76975222	   -284.64674193	      0.00000000	      0.00000000
      0.38496045	   -349.53991270	   -281.90663603	      0.00000000	      0.00000000
      0.38501324	   -348.25672966	   -279.15075868	      0.00000000	      0.00000000
      0.38506603	   -346.92072298	   -276.38070173	      0.00000000	      0.00000000
      0.38511883	   -345.53250493	   -273.59804994	      0.00000000	      0.00000000
      0.38517162	   -344.09277632	   -270.80437801	      0.00000000	      0.00000000
      0.38522441	   -342.60232239	   -268.00124765	      0.00000000	      0.00000000
      0.38527721	   -341.06200869	   -265.19020490	      0.00000000	      0.00000000
      0.38533000	   -339.47277683	   -262.37277757	      0.00000000	      0.00000000
      0.38538279	   -337.83564016	   -259.55047282	      0.00000000	      0.00000000
      0.38543559	   -336.15167945	   -256.72477497	      0.00000000	      0.00000000
      0.38548838	   -334.42203846	   -253.89714339	      0.00000000	      0.00000000
      0.38554117	   -332.64791958	   -251.06901058	      0.00000000	      0.00000000
      0.38559397	   -330.83057939	   -248.24178046	      0.00000000	      0.00000000
      0.38564676	   -328.97132436	   -245.41682672	      0.00000000	      0.00000000
      0.38569956	   -327.07150640	   -242.59549142	      0.00000000	      0.00000000
      0.38575235	   -325.13251868	   -239.77908368	      0.00000000	      0.00000000
      0.38580514	   -323.15579130	   -236.96887849	      0.00000000	      0.00000000
      0.38585794	   -321.14278714	   -234.16611577	      0.00000000	      0.00000000
      0.38591073	   -319.09499784	   -231.37199945	      0.00000000	      0.00000000
      0.38596352	   -317.01393968	   -228.58769675	      0.00000000	      0.00000000
      0.38601632	   -314.90114978	   -225.81433755	      0.00000000	      0.00000000
      0.38606911	   -312.75818227	   -223.05301388	      0.00000000	      0.00000000
      0.38612190	   -310.58660457	   -220.30477959	      0.00000000	      0.00000000
      0.38617470	   -308.38799388	   -217.57065001	      0.00000000	      0.00000000
      0.38622749	   -306.16393369	   -214.85160175	      0.00000000	     -0.00000000
      0.38628028	   -303.91601049	   -212.14857289	      0.00000000	     -0.00000000
      0.38633308	   -301.64581055	   -209.46246257	      0.00000000	     -0.00000000
      0.38638587	   -299.35491692	   -206.79413135	      0.00000000	     -0.00000000
      0.38643867	   -297.04490645	   -204.14440136	      0.00000000	     -0.00000000
      0.38649146	   -294.71734705	   -201.51405652	      0.00000000	     -0.00000000
      0.38654425	   -292.37379502	   -198.90384285	      0.00000000	     -0.00000000
      0.38659705	   -290.01579257	   -196.31446887	      0.00000000	     -0.00000000
      0.38664984	   -287.64486544	   -193.74660602	      0.00000000	     -0.00000000
      0.38670263	   -285.26252066	   -191.20088915	      0.00000000	     -0.00000000
      0.38675543	   -282.87024451	   -188.67791706	      0.00000000	     -0.00000000
      0.38680822	   -280.46950049	   -186.17825308	      0.00000000	     -0.00000000
      0.38686101	   -278.06172757	   -183.70242569	      0.00000000	     -0.00000000
      0.38691381	   -275.64833845	   -181.25092914	      0.00000000	     -0.00000000
      0.38696660	   -273.23071806	   -178.82422416	      0.00000000	     -0.00000000
      0.38701939	   -270.81022208	   -176.42273868	      0.00000000	     -0.00000000
      0.38707219	   -268.38817566	   -174.04686852	      0.00000000	     -0.00000000
      0.38712498	   -265.96587225	   -171.69697816	      0.00000000	     -0.00000000
      0.38717777	   -263.54457253	   -169.37340153	      0.00000000	     -0.00000000
      0.38723057	   -261.12550345	   -167.07644274	      0.00000000	     -0.00000000
      0.38728336	   -258.70985743	   -164.80637692	      0.00000000	     -0.00000000
      0.38734717	   -255.79621938	   -162.09873508	      0.00000000	     -0.00000000
      0.38741099	   -252.89124379	   -159.43112628	      0.00000000	     -0.00000000
      0.38747480	   -249.99682646	   -156.80387704	      0.00000000	     -0.00000000
      0.38753861	   -247.11478418	   -154.21725956	      0.00000000	     -0.00000000
      0.38760243	   -244.24685405	   -151.67149382	      0.00000000	     -0.00000000
      0.38766624	   -241.39469312	   -149.16674969	      0.00000000	     -0.00000000
      0.38773005	   -238.55987816	   -146.70314901	      0.00000000	     -0.00000000
      0.38779387	   -235.74390578	   -144.28076764	      0.00000000	     -0.00000000
      0.38785768	   -232.94819269	   -141.89963752	      0.00000000	     -0.00000000
      0.38792149	   -230.17407623	   -139.55974865	      0.00000000	     -0.00000000
      0.38798530	   -227.42281509	   -137.26105106	      0.00000000	     -0.00000000
      0.38804912	   -224.69559015	   -135.00345682	      0.00000000	     -0.00000000
      0.38811293	   -221.99350557	   -132.78684185	      0.00000000	     -0.00000000
      0.38817674	   -219.31759001	   -130.61104788	      0.00000000	     -0.00000000
      0.38824056	   -216.66879798	   -128.47588424	     -0.00000000	     -0.00000000
      0.38831755	   -213.51005893	   -125.95331565	     -0.00000000	     -0.00000000
      0.38839455	   -210.39350090	   -123.48913415	     -0.00000000	     -0.00000000
      0.38847155	   -207.32038995	   -121.08283872	     -0.00000000	     -0.00000000
      0.38854855	   -204.29185036	   -118.73387567	     -0.00000000	     -0.00000000
      0.38862555	   -201.30886961	   -116.44164267	     -0.00000000	     -0.00000000
      0.38870255	   -198.37230355	   -114.20549272	     -0.00000000	     -0.00000000
      0.38877955	   -195.48288165	   -112.02473792	     -0.00000000	     -0.00000000
      0.38885654	   -192.64121244	   -109.89865311	     -0.00000000	     -0.00000000
      0.38893354	   -189.84778893	   -107.82647933	     -0.00000000	     -0.00000000
      0.38901054	   -187.10299414	   -105.80742718	     -0.00000000	     -0.00000000
      0.38910485	   -183.80763033	   -103.40552857	     -0.00000000	     -0.00000000
      0.38919917	   -180.58594578	   -101.08055220	     -0.00000000	     -0.00000000
      0.38929348	   -177.43804507	    -98.83090221	     -0.00000000	     -0.00000000
      0.38938779	   -174.36383969	    -96.65494347	     -0.00000000	     -0.00000000
      0.38948211	   -171.36306310	    -94.55100877	     -0.00000000	     -0.00000000
      0.38957642	   -168.43528519	    -92.51740536	     -0.00000000	     -0.00000000
      0.38969213	   -164.94210618	    -90.11597345	     -0.00000000	     -0.00000000
      0.38980784	   -161.55657634	    -87.81463976	     -0.00000000	     -0.00000000
      0.38992355	   -158.27707967	    -85.61020033	     -0.00000000	     -0.00000000
      0.39003927	   -155.10176025	    -83.49944797	     -0.00000000	     -0.00000000
      0.39019365	   -151.02391359	    -80.82365794	     -0.00000000	     -0.00000000
      0.39034803	   -147.12244133	    -78.30140715	     -0.00000000	     -0.00000000
      0.39050480	   -143.33517650	    -75.88964107	     -0.00000000	     -0.00000000
      0.39066156	   -139.71737521	    -73.62089886	     -0.00000000	     -0.00000000
      0.39081833	   -136.26236136	    -71.48771936	     -0.00000000	     -0.00000000
      0.39095771	   -133.32178352	    -69.69913196	     -0.00000000	     -0.00000000
      0.39109709	   -130.49961684	    -68.00700315	     -0.00000000	     -0.00000000
      0.39123646	   -127.79099506	    -66.40652709	     -0.00000000	     -0.00000000
      0.39137584	   -125.19107256	    -64.89305226	     -0.00000000	     -0.00000000
      0.39151522	   -122.69505440	    -63.46208697	     -0.00000000	     -0.00000000
      0.39165460	   -120.29822117	    -62.10930308	     -0.00000000	     -0.00000000
      0.39179398	   -117.99594955	    -60.83053810	     -0.00000000	     -0.00000000
      0.39193335	   -115.78372931	    -59.62179610	     -0.00000000	     -0.00000000
      0.39207273	   -113.65717695	    -58.47924749	     -0.00000000	     -0.00000000
      0.39221211	   -111.61204659	    -57.39922778	     -0.00000000	     -0.00000000
      0.39235149	   -109.64423813	    -56.37823562	     -0.00000000	     -0.00000000
      0.39249086	   -107.74980325	    -55.41293007	     -0.00000000	     -0.00000000
      0.39263024	   -105.92494943	    -54.50012736	     -0.00000000	     -0.00000000
      0.39276962	   -104.16604214	    -53.63679708	     -0.00000000	     -0.00000000
      0.39290900	   -102.46960567	    -52.82005805	     -0.00000000	     -0.00000000
      0.39304838	   -100.83232260	    -52.04717386	     -0.00000000	     -0.00000000
      0.39318775	    -99.25103222	    -51.31554814	     -0.00000000	     -0.00000000
      0.39332713	    -97.72272808	    -50.62271972	     -0.00000000	     -0.00000000
      0.39346651	    -96.24455470	    -49.96635758	     -0.00000000	     -0.00000000
      0.39360589	    -94.81380383	    -49.34425584	     -0.00000000	     -0.00000000
      0.39374527	    -93.42791007	    -48.75432866	     -0.00000000	     -0.00000000
      0.39388464	    -92.08444623	    -48.19460509	     -0.00000000	     -0.00000000
      0.39402402	    -90.78111838	    -47.66322412	     -0.00000000	     -0.00000000
      0.39416340	    -89.51576067	    -47.15842965	     -0.00000000	     -0.00000000
      0.39433263	    -88.02748190	    -46.57887412	     -0.00000000	     -0.00000000
      0.39450186	    -86.58875980	    -46.03330400	     -0.00000000	     -0.00000022
      0.39467109	    -85.19640362	    -45.51913547	     -0.00000000	     -0.00008326
      0.39484032	    -83.84746193	    -45.03397185	     -0.00000000	     -0.00054910
      0.39500955	    -82.53920337	    -44.57559081	     -0.00000000	     -0.00175630
      0.39521504	    -81.00168896	    -44.05204268	     -0.00000000	     -0.00477338
      0.39542053	    -79.51630148	    -43.56156995	     -0.00000000	     -0.01017649
      0.39562602	    -78.07924793	    -43.10108175	     -0.00000000	     -0.01871548
      0.39591322	    -76.14528256	    -42.50244220	     -0.00000000	     -0.03731942
      0.39612524	    -74.76891797	    -42.09054746	     -0.00000000	     -0.05705130
      0.39635517	    -73.32174841	    -41.66952442	     -0.00000000	     -0.08508511
      0.39658510	    -71.91848987	    -41.27245831	     -0.00000000	     -0.12067825
      0.39681503	    -70.55606205	    -40.89682935	     -0.00000000	     -0.16426496
      0.39701526	    -69.40065394	    -40.58539890	     -0.00000000	     -0.20885801
      0.39721550	    -68.27246772	    -40.28716838	     -0.00000000	     -0.25953752
      0.39741573	    -67.16997518	    -40.00090914	     -0.00000000	     -0.31602963
      0.39761597	    -66.09179374	    -39.72550862	     -0.00000000	     -0.37788844
      0.39781620	    -65.03666077	    -39.45995612	     -0.00000000	     -0.44451413
      0.39801643	    -64.00342094	    -39.20333309	     -0.00000000	     -0.51517856
      0.39821667	    -62.99101592	    -38.95480467	     -0.00000000	     -0.58905636
      0.39839567	    -62.10279805	    -38.73885751	     -0.00000000	     -0.65709483
      0.39857467	    -61.22982947	    -38.52828123	     -0.00000000	     -0.72633463
      0.39875367	    -60.37150580	    -38.32261751	     -0.00000000	     -0.79611835
      0.39893267	    -59.52727648	    -38.12144870	     -0.00000000	     -0.86580405
      0.39911167	    -58.69663205	    -37.92439192	     -0.00000000	     -0.93477923
      0.39929067	    -57.87909979	    -37.73109600	     -0.00000000	     -1.00247216
      0.39946967	    -57.07424059	    -37.54123887	     -0.00000000	     -1.06836047
      0.39964867	    -56.28164633	    -37.35452533	     -0.00000000	     -1.13197708
      0.39982767	    -55.50093738	    -37.17068488	     -0.00000000	     -1.19291372
      0.40000667	    -54.73176036	    -36.98946984	     -0.00000000	     -1.25082232
      0.40018567	    -53.97378606	    -36.81065353	     -0.00000000	     -1.30541455
      0.40036467	    -53.22670748	    -36.63402866	     -0.00000000	     -1.35646000
      0.40054367	    -52.49023809	    -36.45940578	     -0.00000000	     -1.40378319
      0.40072267	    -51.76411012	    -36.28661193	     -0.00000000	     -1.44725981
      0.40090167	    -51.04807309	    -36.11548933	     -0.00000000	     -1.48681238
      0.40108067	    -50.34189237	    -35.94589417	     -0.00000000	     -1.52240571
      0.40125967	    -49.64534785	    -35.77769554	     -0.00000000	     -1.55404218
      0.40143868	    -48.95823280	    -35.61077440	     -0.00000000	     -1.58175706
      0.40161768	    -48.28035271	    -35.44502261	     -0.00000000	     -1.60561404
      0.40179668	    -47.61152429	    -35.28034213	     -0.00000000	     -1.62570096
      0.40197568	    -46.95157454	    -35.11664412	     -0.00000000	     -1.64212582
      0.40215468	    -46.30033983	    -34.95384829	     -0.00000000	     -1.65501317
      0.40233368	    -45.65766519	    -34.79188213	     -0.00000000	     -1.66450074
      0.40251268	    -45.02340350	    -34.63068033	     -0.00000000	     -1.67073653
      0.40269168	    -44.39741487	    -34.47018416	     -0.00000000	     -1.67387611
      0.40287068	    -43.77956601	    -34.31034093	     -0.00000000	     -1.67408035
      0.40304968	    -43.16972966	    -34.15110350	     -0.00000000	     -1.67151334
      0.40322868	    -42.56778408	    -33.99242980	     -0.00000000	     -1.66634069
      0.40340768	    -41.97361261	    -33.83428242	     -0.00000000	     -1.65872797
      0.40358668	    -41.38710317	    -33.67662818	     -0.00000000	     -1.64883948
      0.40376568	    -40.80814794	    -33.51943781	     -0.00000000	     -1.63683714
      0.40394468	    -40.23664297	    -33.36268557	     -0.00000000	     -1.62287957
      0.40412368	    -39.67248782	    -33.20634896	     -0.00000000	     -1.60712152
      0.40430268	    -39.11558533	    -33.05040844	     -0.00000000	     -1.58971301
      0.40448168	    -38.56584130	    -32.89484716	     -0.00000000	     -1.57079907
      0.40466068	    -38.02316425	    -32.73965069	     -0.00000000	     -1.55051930
      0.40483968	    -37.48746522	    -32.58480684	     -0.00000000	     -1.52900760
      0.40501868	    -36.95865754	    -32.43030544	     -0.00000000	     -1.50639204
      0.40519768	    -36.43665663	    -32.27613812	     -0.00000000	     -1.48279465
      0.40537668	    -35.92137988	    -32.12229817	     -0.00000000	     -1.45833146
      0.40555568	    -35.41274647	    -31.96878039	     -0.00000000	     -1.43311242
      0.40573468	    -34.91067723	    -31.81558089	     -0.00000000	     -1.40724148
      0.40591369	    -34.41509450	    -31.66269702	     -0.00000000	     -1.38081665
      0.40609269	    -33.92592206	    -31.51012718	     -0.00000000	     -1.35393012
      0.40627169	    -33.44308500	    -31.35787076	     -0.00000000	     -1.32666836
      0.40645069	    -32.96650961	    -31.20592802	     -0.00000000	     -1.29911229
      0.40662969	    -32.49612333	    -31.05429997	     -0.00000000	     -1.27133747
      0.40680869	    -32.03185468	    -30.90298834	     -0.00000000	     -1.24341421
      0.40698769	    -31.57363315	    -30.75199542	     -0.00000000	     -1.21540785
      0.40716669	    -31.12138917	    -30.60132407	     -0.00000000	     -1.18737888
      0.40734569	    -30.67505406	    -30.45097758	     -0.00000000	     -1.15938318
      0.40752469	    -30.23455996	    -30.30095967	     -0.00000000	     -1.13147221
      0.40770369	    -29.79983981	    -30.15127439	     -0.00000000	     -1.10369323
      0.40788269	    -29.37082729	    -30.00192610	     -0.00000000	     -1.07608948
      0.40806169	    -28.94745680	    -29.85291940	     -0.00000000	     -1.04870043
      0.40824069	    -28.52966342	    -29.70425911	     -0.00000000	     -1.02156190
      0.40841969	    -28.11738289	    -29.55595021	     -0.00000000	     -0.99470634
      0.40859869	    -27.71055158	    -29.40799784	     -0.00000000	     -0.96816296
      0.40877769	    -27.30910646	    -29.26040721	     -0.00000000	     -0.94195797
      0.40895669	    -26.91298510	    -29.11318365	     -0.00000000	     -0.91611466
      0.40913569	    -26.52212566	    -28.96633252	     -0.00000000	     -0.89065380
      0.40931469	    -26.13646683	    -28.81985919	     -0.00000000	     -0.86559349
      0.40949369	    -25.75594787	    -28.67376909	     -0.00000000	     -0.84094957
      0.40967269	    -25.38050857	    -28.52806759	     -0.00000000	     -0.81673567
      0.40985169	    -25.01008922	    -28.38276006	     -0.00000000	     -0.79296341
      0.41003069	    -24.64463068	    -28.23785184	     -0.00000000	     -0.76964249
      0.41020969	    -24.28407426	    -28.09334819	     -0.00000000	     -0.74678087
      0.41038869	    -23.92836182	    -27.94925432	     -0.00000000	     -0.72438488
      0.41056770	    -23.57743570	    -27.80557536	     -0.00000000	     -0.70245932
      0.41074670	    -23.23123873	    -27.66231636	     -0.00000000	     -0.68100764
      0.41092570	    -22.88971423	    -27.51948228	     -0.00000000	     -0.66003199
      0.41110470	    -22.55280602	    -27.37707797	     -0.00000000	     -0.63953334
      0.41128370	    -22.22045839	    -27.23510818	     -0.00000000	     -0.61951160
      0.41146270	    -21.89261611	    -27.09357755	     -0.00000000	     -0.59996568
      0.41164170	    -21.56922443	    -26.95249061	     -0.00000000	     -0.58089361
      0.41182070	    -21.25022910	    -26.81185177	     -0.00000000	     -0.56229259
      0.41199970	    -20.93557631	    -26.67166532	     -0.00000000	     -0.54415912
      0.41217870	    -20.62521276	    -26.53193541	     -0.00000000	     -0.52648887
      0.41235770	    -20.31908559	    -26.39266609	     -0.00000000	     -0.50927694
      0.41253670	    -20.01714245	    -26.25386127	     -0.00000000	     -0.49251781
      0.41271570	    -19.71933143	    -26.11552474	     -0.00000000	     -0.47620556
      0.41289470	    -19.42560112	    -25.97766015	     -0.00000000	     -0.46033389
      0.41307370	    -19.13590057	    -25.84027103	     -0.00000000	     -0.44489613
      0.41325270	    -18.85017930	    -25.70336079	     -0.00000000	     -0.42988532
      0.41343170	    -18.56838730	    -25.56693269	     -0.00000000	     -0.41529426
      0.41361070	    -18.29047504	    -25.43098988	     -0.00000000	     -0.40111552
      0.41378970	    -18.01639346	    -25.29553539	     -0.00000000	     -0.38734147
      0.41396870	    -17.74609396	    -25.16057211	     -0.00000000	     -0.37396434
      0.41414770	    -17.47952842	    -25.02610281	     -0.00000000	     -0.36097624
      0.41432670	    -17.21664919	    -24.89213014	     -0.00000000	     -0.34836916
      0.41450570	    -16.95740909	    -24.75865664	     -0.00000000	     -0.33613505
      0.41468470	    -16.70176139	    -24.62568471	     -0.00000000	     -0.32426579
      0.41486370	    -16.44965986	    -24.49321664	     -0.00000000	     -0.31275316
      0.41504271	    -16.20105872	    -24.36125462	     -0.00000000	     -0.30158913
      0.41522171	    -15.95591264	    -24.22980071	     -0.00000000	     -0.29076551
      0.41540071	    -15.71417678	    -24.09885686	     -0.00000000	     -0.28027418
      0.41557971	    -15.47580676	    -23.96842493	     -0.00000000	     -0.27010706
      0.41575871	    -15.24075865	    -23.83850664	     -0.00000000	     -0.26025613
      0.41593771	    -15.00898899	    -23.70910363	     -0.00000000	     -0.25071343
      0.41611671	    -14.78045479	    -23.58021742	     -0.00000000	     -0.24147107
      0.41629571	    -14.55511350	    -23.45184946	     -0.00000000	     -0.23252128
      0.41647471	    -14.33292304	    -23.32400106	     -0.00000000	     -0.22385633
      0.41665371	    -14.11384178	    -23.19667347	     -0.00000000	     -0.21546864
      0.41683271	    -13.89782855	    -23.06986781	     -0.00000000	     -0.20735071
      0.41701171	    -13.68484262	    -22.94358515	     -0.00000000	     -0.19949517
      0.41719071	    -13.47484372	    -22.81782643	     -0.00000000	     -0.19189476
      0.41736971	    -13.26779204	    -22.69259252	     -0.00000000	     -0.18454236
      0.41754871	    -13.06364819	    -22.56788422	     -0.00000000	     -0.17743096
      0.41772771	    -12.86237323	    -22.44370221	     -0.00000000	     -0.17055368
      0.41790671	    -12.66392868	    -22.32004713	     -0.00000000	     -0.16390381
      0.41808571	    -12.46827649	    -22.19691950	     -0.00000000	     -0.15747472
      0.41826471	    -12.27537903	    -22.07431979	     -0.00000000	     -0.15125997
      0.41844371	    -12.08519913	    -21.95224839	     -0.00000000	     -0.14525323
      0.41862271	    -11.89770003	    -21.83070562	     -0.00000000	     -0.13944832
      0.41880171	    -11.71284542	    -21.70969170	     -0.00000000	     -0.13383918
      0.41898071	    -11.53059940	    -21.58920681	     -0.00000000	     -0.12841993
      0.41915971	    -11.35092650	    -21.46925107	     -0.00000000	     -0.12318479
      0.41933871	    -11.17379167	    -21.34982450	     -0.00000000	     -0.11812814
      0.41951771	    -10.99916027	    -21.23092707	     -0.00000000	     -0.11324449
      0.41969672	    -10.82699810	    -21.11255871	     -0.00000000	     -0.10852850
      0.41987572	    -10.65727134	    -20.99471926	     -0.00000000	     -0.10397496
      0.42005472	    -10.48994660	    -20.87740852	     -0.00000000	     -0.09957879
      0.42023372	    -10.32499089	    -20.76062621	     -0.00000000	     -0.09533504
      0.42041272	    -10.16237162	    -20.64437201	     -0.00000000	     -0.09123890
      0.42059172	    -10.00205661	    -20.52864556	     -0.00000000	     -0.08728569
      0.42077072	     -9.84401406	    -20.41344642	     -0.00000000	     -0.08347086
      0.42094972	     -9.68821257	    -20.29877411	     -0.00000000	     -0.07978997
      0.42112872	     -9.53462115	    -20.18462811	     -0.00000000	     -0.07623873
      0.42130772	     -9.38320915	    -20.07100783	     -0.00000000	     -0.07281294
      0.42148672	     -9.23394635	    -19.95791266	     -0.00000000	     -0.06950855
      0.42166572	     -9.08680290	    -19.84534192	     -0.00000000	     -0.06632160
      0.42184472	     -8.94174930	    -19.73329490	     -0.00000000	     -0.06324827
      0.42202372	     -8.79875645	    -19.62177085	     -0.00000000	     -0.06028483
      0.42220272	     -8.65779561	    -19.51076897	     -0.00000000	     -0.05742766
      0.42238172	     -8.51883841	    -19.40028842	     -0.00000000	     -0.05467328
      0.42256072	     -8.38185683	    -19.29032833	     -0.00000000	     -0.05201826
      0.42273972	     -8.24682324	    -19.18088778	     -0.00000000	     -0.04945933
      0.42291872	     -8.11371034	    -19.07196581	     -0.00000000	     -0.04699328
      0.42309772	     -7.98249118	    -18.96356146	     -0.00000000	     -0.04461701
      0.42327672	     -7.85313917	    -18.85567369	     -0.00000000	     -0.04232752
      0.42345572	     -7.72562808	    -18.74830145	     -0.00000000	     -0.04012190
      0.42363472	     -7.59993198	    -18.64144365	     -0.00000000	     -0.03799732
      0.42381372	     -7.47602533	    -18.53509919	     -0.00000000	     -0.03595105
      0.42399272	     -7.35388289	    -18.42926690	     -0.00000000	     -0.03398045
      0.42420785	     -7.20942980	    -18.30276534	     -0.00000000	     -0.03170833
      0.42442297	     -7.06734146	    -18.17696698	     -0.00000000	     -0.02953837
      0.42458193	     -6.96398184	    -18.08450569	     -0.00000000	     -0.02799701
      0.42477452	     -6.84049874	    -17.97301571	     -0.00000000	     -0.02619836
      0.42496711	     -6.71887323	    -17.86210022	     -0.00000000	     -0.02447273
      0.42516410	     -6.59643311	    -17.74926745	     -0.00000000	     -0.02277986
      0.42536108	     -6.47587473	    -17.63703186	     -0.00000000	     -0.02115781
      0.42555506	     -6.35903744	    -17.52711374	     -0.00000000	     -0.01962654
      0.42574904	     -6.24397165	    -17.41777241	     -0.00000000	     -0.01815887
      0.42594606	     -6.12894900	    -17.30732216	     -0.00000000	     -0.01673024
      0.42614309	     -6.01569115	    -17.19746151	     -0.00000000	     -0.01536242
      0.42633405	     -5.90764677	    -17.09156383	     -0.00000000	     -0.01409194
      0.42652502	     -5.80121377	    -16.98621808	     -0.00000000	     -0.01287435
      0.42672190	     -5.69320982	    -16.87820459	     -0.00000000	     -0.01167178
      0.42691879	     -5.58685517	    -16.77077069	     -0.00000000	     -0.01052136
      0.42710376	     -5.48848754	    -16.67038509	     -0.00000000	     -0.00948565
      0.42728873	     -5.39154161	    -16.57051104	     -0.00000000	     -0.00849253
      0.42748765	     -5.28891379	    -16.46369684	     -0.00000000	     -0.00746979
      0.42768657	     -5.18785702	    -16.35746313	     -0.00000000	     -0.00649287
      0.42785513	     -5.10351109	    -16.26791998	     -0.00000000	     -0.00569896
      0.42806334	     -5.00089762	    -16.15790398	     -0.00000000	     -0.00475986
      0.42827155	     -4.89990740	    -16.04851152	     -0.00000000	     -0.00386568
      0.42843078	     -4.82386498	    -15.96531039	     -0.00000000	     -0.00321016
      0.42862588	     -4.73198779	    -15.86386858	     -0.00000000	     -0.00243973
      0.42882098	     -4.64150302	    -15.76297857	     -0.00000000	     -0.00170430
      0.42900904	     -4.55564920	    -15.66627438	     -0.00000000	     -0.00102676
      0.42919709	     -4.47104511	    -15.57007778	     -0.00000000	     -0.00037935
      0.42938587	     -4.38742128	    -15.47404007	     -0.00000000	      0.00024196
      0.42957465	     -4.30501272	    -15.37850824	     -0.00000000	      0.00083509
      0.42975615	     -4.22698460	    -15.28716043	     -0.00000000	      0.00138033
      0.42993765	     -4.15005149	    -15.19627843	     -0.00000000	      0.00190145
      0.43012989	     -4.06980796	    -15.10054238	     -0.00000000	      0.00242866
      0.43032213	     -3.99073877	    -15.00531958	     -0.00000000	      0.00293064
      0.43047579	     -3.92843975	    -14.92960046	     -0.00000000	      0.00331489
      0.43068658	     -3.84424388	    -14.82627967	     -0.00000000	      0.00381840
      0.43089737	     -3.76130321	    -14.72353958	     -0.00000000	      0.00429405
      0.43104603	     -3.70379491	    -14.65150901	     -0.00000000	      0.00461533
      0.43119468	     -3.64687559	    -14.57976003	     -0.00000000	      0.00492357
      0.43137690	     -3.57806413	    -14.49224587	     -0.00000000	      0.00528557
      0.43155912	     -3.51019811	    -14.40517895	     -0.00000000	      0.00562993
      0.43172060	     -3.45090906	    -14.32841882	     -0.00000000	      0.00592146
      0.43193103	     -3.37479849	    -14.22893210	     -0.00000000	      0.00628265
      0.43214146	     -3.29984984	    -14.13002139	     -0.00000000	      0.00662249
      0.43229900	     -3.24467695	    -14.05641043	     -0.00000000	      0.00686498
      0.43245653	     -3.19010889	    -13.98311141	     -0.00000000	      0.00709614
      0.43261361	     -3.13640804	    -13.91036777	     -0.00000000	      0.00731668
      0.43282379	     -3.06561744	    -13.81356271	     -0.00000000	      0.00759651
      0.43303397	     -2.99587973	    -13.71731430	     -0.00000000	      0.00785838
      0.43318381	     -2.94700453	    -13.64910414	     -0.00000000	      0.00803621
      0.43333364	     -2.89862056	    -13.58116594	     -0.00000000	      0.00820533
      0.43350222	     -2.84490786	    -13.50509887	     -0.00000000	      0.00838669
      0.43371066	     -2.77946984	    -13.41156294	     -0.00000000	      0.00859778
      0.43396871	     -2.69994799	    -13.29655837	     -0.00000000	      0.00884008
      0.43422676	     -2.62192322	    -13.18239004	     -0.00000000	      0.00906137
      0.43435631	     -2.58348711	    -13.12544525	     -0.00000000	      0.00916636
      0.43448585	     -2.54535663	    -13.06869054	     -0.00000000	      0.00926597
      0.43467636	     -2.49003495	    -12.98563852	     -0.00000000	      0.00940464
      0.43486686	     -2.43545122	    -12.90302504	     -0.00000000	      0.00953317
      0.43502751	     -2.39015622	    -12.83375302	     -0.00000000	      0.00963533
      0.43518815	     -2.34535935	    -12.76478683	     -0.00000000	      0.00973068
      0.43535399	     -2.29975573	    -12.69394953	     -0.00000000	      0.00982325
      0.43555759	     -2.24455368	    -12.60745163	     -0.00000000	      0.00992828
      0.43577009	     -2.18790832	    -12.51774050	     -0.00000000	      0.01002868
      0.43598258	     -2.13210900	    -12.42856434	     -0.00000000	      0.01011907
      0.43613035	     -2.09397331	    -12.36691958	     -0.00000000	      0.01017770
      0.43627812	     -2.05619304	    -12.30551825	     -0.00000000	      0.01023149
      0.43643411	     -2.01682274	    -12.24100690	     -0.00000000	      0.01028424
      0.43664512	     -1.96434164	    -12.15422251	     -0.00000000	      0.01034888
      0.43685613	     -1.91261931	    -12.06794967	     -0.00000000	      0.01040514
      0.43699924	     -1.87815471	    -12.00978626	     -0.00000000	      0.01044027
      0.43714235	     -1.84398622	    -11.95184273	     -0.00000000	      0.01047147
      0.43728984	     -1.80920264	    -11.89239619	     -0.00000000	      0.01050064
      0.43750518	     -1.75917033	    -11.80608051	     -0.00000000	      0.01053784
      0.43767663	     -1.71981761	    -11.73771842	     -0.00000000	      0.01056185
      0.43784808	     -1.68117013	    -11.66976365	     -0.00000000	      0.01058341
      0.43801953	     -1.64285100	    -11.60209780	     -0.00000000	      0.01059963
      0.43819098	     -1.60525049	    -11.53484492	     -0.00000000	      0.01061392
      0.43836243	     -1.56792922	    -11.46786677	     -0.00000000	      0.01062287
      0.43851051	     -1.53627935	    -11.41035187	     -0.00000000	      0.01062942
      0.43865860	     -1.50487998	    -11.35305612	     -0.00000000	      0.01063259
      0.43883773	     -1.46746166	    -11.28411328	     -0.00000000	      0.01063398
      0.43901686	     -1.43046922	    -11.21551107	     -0.00000000	      0.01063130
      0.43919600	     -1.39413970	    -11.14732508	     -0.00000000	      0.01062668
      0.43935611	     -1.36191745	    -11.08663243	     -0.00000000	      0.01061854
      0.43951623	     -1.33027205	    -11.02628812	     -0.00000000	      0.01060952
      0.43967634	     -1.29888724	    -10.96619244	     -0.00000000	      0.01059716
      0.43984450	     -1.26646298	    -10.90342703	     -0.00000000	      0.01058284
      0.44001266	     -1.23434757	    -10.84094340	     -0.00000000	      0.01056530
      0.44018082	     -1.20277649	    -10.77881645	     -0.00000000	      0.01054660
      0.44034898	     -1.17148093	    -10.71696143	     -0.00000000	      0.01052468
      0.44051714	     -1.14074526	    -10.65546870	     -0.00000000	      0.01050200
      0.44068530	     -1.11024099	    -10.59423452	     -0.00000000	      0.01047599
      0.44085346	     -1.08032609	    -10.53337254	     -0.00000000	      0.01044970
      0.44102162	     -1.05058191	    -10.47275043	     -0.00000000	      0.01041984
      0.44116587	     -1.02555948	    -10.42105147	     -0.00000000	      0.01039438
      0.44131012	     -1.00069812	    -10.36954055	     -0.00000000	      0.01036674
      0.44149065	     -0.97006427	    -10.30542206	     -0.00000000	      0.01033123
      0.44167117	     -0.93973102	    -10.24161378	     -0.00000000	      0.01029293
      0.44181801	     -0.91550932	    -10.19001221	     -0.00000000	      0.01026170
      0.44196486	     -0.89145329	    -10.13860559	     -0.00000000	      0.01022852
      0.44214337	     -0.86266703	    -10.07645049	     -0.00000000	      0.01018754
      0.44232188	     -0.83414821	    -10.01459090	     -0.00000000	      0.01014407
      0.44246827	     -0.81119434	     -9.96415460	     -0.00000000	      0.01010856
      0.44261467	     -0.78838871	     -9.91390715	     -0.00000000	      0.01007124
      0.44279274	     -0.76108898	     -9.85311982	     -0.00000000	      0.01002548
      0.44297081	     -0.73402766	     -9.79261804	     -0.00000000	      0.00997739
      0.44311412	     -0.71266354	     -9.74420766	     -0.00000000	      0.00993906
      0.44325744	     -0.69142428	     -9.69597289	     -0.00000000	      0.00989911
      0.44343728	     -0.66519378	     -9.63577212	     -0.00000000	      0.00984875
      0.44361712	     -0.63918287	     -9.57585514	     -0.00000000	      0.00979620
      0.44375550	     -0.61956696	     -9.53002417	     -0.00000000	      0.00975637
      0.44389388	     -0.60004983	     -9.48435127	     -0.00000000	      0.00971507
      0.44407651	     -0.57469133	     -9.42439358	     -0.00000000	      0.00966044
      0.44425914	     -0.54954115	     -9.36472257	     -0.00000000	      0.00960374
      0.44439279	     -0.53151899	     -9.32131786	     -0.00000000	      0.00956302
      0.44452643	     -0.51357217	     -9.27805506	     -0.00000000	      0.00952097
      0.44471051	     -0.48922769	     -9.21877810	     -0.00000000	      0.00946301
      0.44489459	     -0.46508307	     -9.15978815	     -0.00000000	      0.00940314
      0.44502649	     -0.44814921	     -9.11777275	     -0.00000000	      0.00936111
      0.44515839	     -0.43127740	     -9.07589166	     -0.00000000	      0.00931785
      0.44534295	     -0.40802783	     -9.01759595	     -0.00000000	      0.00925737
      0.44552751	     -0.38495871	     -8.95958152	     -0.00000000	      0.00919509
      0.44565675	     -0.36916046	     -8.91920361	     -0.00000000	      0.00915247
      0.44578599	     -0.35340825	     -8.87894993	     -0.00000000	      0.00910868
      0.44597090	     -0.33120928	     -8.82165388	     -0.00000000	      0.00904617
      0.44615581	     -0.30917654	     -8.76463454	     -0.00000000	      0.00898198
      0.44628359	     -0.29429482	     -8.72547112	     -0.00000000	      0.00893869
      0.44641137	     -0.27944787	     -8.68642542	     -0.00000000	      0.00889429
      0.44659674	     -0.25823569	     -8.63007819	     -0.00000000	      0.00883010
      0.44678210	     -0.23717039	     -8.57400151	     -0.00000000	      0.00876428
      0.44690714	     -0.22329675	     -8.53640831	     -0.00000000	      0.00872107
      0.44703217	     -0.20944330	     -8.49892311	     -0.00000000	      0.00867679
      0.44721725	     -0.18924262	     -8.44372127	     -0.00000000	      0.00861150
      0.44740232	     -0.16917976	     -8.38878516	     -0.00000000	      0.00854473
      0.44752756	     -0.15592683	     -8.35183843	     -0.00000000	      0.00850073
      0.44765280	     -0.14268905	     -8.31499782	     -0.00000000	      0.00845571
      0.44783915	     -0.12329282	     -8.26046566	     -0.00000000	      0.00838909
      0.44800343	     -0.10630661	     -8.21261285	     -0.00000000	      0.00832924
      0.44814859	     -0.09161607	     -8.17057309	     -0.00000000	      0.00827741
      0.44829376	     -0.07696056	     -8.12867964	     -0.00000000	      0.00822443
      0.44847329	     -0.05920536	     -8.07717128	     -0.00000000	      0.00815998
      0.44860905	     -0.04577876	     -8.03835938	     -0.00000000	      0.00810984
      0.44874481	     -0.03262605	     -7.99975223	     -0.00000000	      0.00806075
      0.44891013	     -0.01671415	     -7.95292932	     -0.00000000	      0.00800024
      0.44907451	     -0.00115472	     -7.90662902	     -0.00000000	      0.00794053
      0.44923889	      0.01431698	     -7.86052799	     -0.00000000	      0.00787989
      0.44940327	      0.02943234	     -7.81471137	     -0.00000000	      0.00782054
      0.44954097	      0.04213475	     -7.77644891	     -0.00000000	      0.00776927
      0.44967868	      0.05455753	     -7.73839498	     -0.00000000	      0.00771919
      0.44981638	      0.06692829	     -7.70047687	     -0.00000000	      0.00766845
      0.44999599	      0.08279099	     -7.65128385	     -0.00000000	      0.00760291
      0.45015072	      0.09640614	     -7.60908480	     -0.00000000	      0.00754543
      0.45030544	      0.10969282	     -7.56713992	     -0.00000000	      0.00748934
      0.45046017	      0.12302242	     -7.52533056	     -0.00000000	      0.00743164
      0.45059769	      0.13456243	     -7.48839464	     -0.00000000	      0.00738181
      0.45073520	      0.14611336	     -7.45157256	     -0.00000000	      0.00733092
      0.45091367	      0.16079470	     -7.40405769	     -0.00000000	      0.00726598
      0.45105024	      0.17204357	     -7.36782627	     -0.00000000	      0.00721511
      0.45118681	      0.18304212	     -7.33178952	     -0.00000000	      0.00716537
      0.45132338	      0.19400061	     -7.29588018	     -0.00000000	      0.00711506
      0.45150272	      0.20814109	     -7.24897773	     -0.00000000	      0.00704970
      0.45165362	      0.22001303	     -7.20967435	     -0.00000000	      0.00699376
      0.45180451	      0.23158983	     -7.17060394	     -0.00000000	      0.00693919
      0.45195541	      0.24320860	     -7.13165869	     -0.00000000	      0.00688326
      0.45210631	      0.25451451	     -7.09295136	     -0.00000000	      0.00682887
      0.45225721	      0.26589053	     -7.05435948	     -0.00000000	      0.00677293
      0.45240811	      0.27692677	     -7.01601340	     -0.00000000	      0.00671878
      0.45255901	      0.28807187	     -6.97776969	     -0.00000000	      0.00666279
      0.45269096	      0.29751981	     -6.94453502	     -0.00000000	      0.00661549
      0.45282291	      0.30700590	     -6.91139247	     -0.00000000	      0.00656716
      0.45300169	      0.31958825	     -6.86673968	     -0.00000000	      0.00650278
      0.45313732	      0.32915976	     -6.83298466	     -0.00000000	      0.00645288
      0.45327294	      0.33850184	     -6.79941209	     -0.00000000	      0.00640414
      0.45340856	      0.34782598	     -6.76595424	     -0.00000000	      0.00635484
      0.45358537	      0.35975362	     -6.72257285	     -0.00000000	      0.00629138
      0.45373044	      0.36954673	     -6.68711400	     -0.00000000	      0.00623840
      0.45387550	      0.37908406	     -6.65186038	     -0.00000000	      0.00618673
      0.45402057	      0.38865772	     -6.61671842	     -0.00000000	      0.00613401
      0.45416564	      0.39800263	     -6.58177238	     -0.00000000	      0.00608241
      0.45431071	      0.40736536	     -6.54694321	     -0.00000000	      0.00602993
      0.45445578	      0.41651915	     -6.51230293	     -0.00000000	      0.00597842
      0.45460085	      0.42567829	     -6.47778279	     -0.00000000	      0.00592617
      0.45474591	      0.43464305	     -6.44344619	     -0.00000000	      0.00587479
      0.45489098	      0.44360510	     -6.40923158	     -0.00000000	      0.00582274
      0.45504842	      0.45311427	     -6.37230615	     -0.00000000	      0.00576726
      0.45520585	      0.46267240	     -6.33550684	     -0.00000000	      0.00571058
      0.45533504	      0.47026798	     -6.30549552	     -0.00000000	      0.00566551
      0.45546422	      0.47791496	     -6.27556266	     -0.00000000	      0.00561950
      0.45564128	      0.48816016	     -6.23476578	     -0.00000000	      0.00555753
      0.45577395	      0.49588386	     -6.20429851	     -0.00000000	      0.00551010
      0.45590661	      0.50340227	     -6.17399596	     -0.00000000	      0.00546382
      0.45603928	      0.51092090	     -6.14379219	     -0.00000000	      0.00541702
      0.45621585	      0.52072657	     -6.10380951	     -0.00000000	      0.00535558
      0.45635500	      0.52848626	     -6.07241441	     -0.00000000	      0.00530628
      0.45649414	      0.53602698	     -6.04119695	     -0.00000000	      0.00525822
      0.45663328	      0.54360275	     -6.01007563	     -0.00000000	      0.00520934
      0.45680119	      0.55249811	     -5.97274258	     -0.00000000	      0.00515165
      0.45692821	      0.55931173	     -5.94457736	     -0.00000000	      0.00510683
      0.45705522	      0.56593081	     -5.91656290	     -0.00000000	      0.00506316
      0.45721408	      0.57420265	     -5.88165119	     -0.00000000	      0.00500800
      0.45736833	      0.58206714	     -5.84793770	     -0.00000000	      0.00495518
      0.45752258	      0.58996930	     -5.81434150	     -0.00000000	      0.00490145
      0.45765758	      0.59666790	     -5.78511353	     -0.00000000	      0.00485571
      0.45779258	      0.60343229	     -5.75596293	     -0.00000000	      0.00480898
      0.45792758	      0.61004032	     -5.72696041	     -0.00000000	      0.00476308
      0.45809230	      0.61810758	     -5.69170360	     -0.00000000	      0.00470644
      0.45823698	      0.62500669	     -5.66091662	     -0.00000000	      0.00465768
      0.45838165	      0.63197483	     -5.63021905	     -0.00000000	      0.00460787
      0.45852633	      0.63871358	     -5.59970593	     -0.00000000	      0.00455944
      0.45867101	      0.64555817	     -5.56926966	     -0.00000000	      0.00450967
      0.45881568	      0.65213307	     -5.53902998	     -0.00000000	      0.00446163
      0.45896036	      0.65886532	     -5.50884990	     -0.00000000	      0.00441184
      0.45908613	      0.66446527	     -5.48278348	     -0.00000000	      0.00437024
      0.45921190	      0.67014731	     -5.45677333	     -0.00000000	      0.00432763
      0.45937877	      0.67749394	     -5.42245111	     -0.00000000	      0.00427214
      0.45951476	      0.68354387	     -5.39456722	     -0.00000000	      0.00422597
      0.45965075	      0.68939174	     -5.36684347	     -0.00000000	      0.00418105
      0.45978675	      0.69529613	     -5.33919678	     -0.00000000	      0.00413530
      0.45992274	      0.70105276	     -5.31169221	     -0.00000000	      0.00409037
      0.46005873	      0.70682598	     -5.28427683	     -0.00000000	      0.00404494
      0.46022254	      0.71360939	     -5.25143283	     -0.00000000	      0.00399111
      0.46035948	      0.71934719	     -5.22405922	     -0.00000000	      0.00394517
      0.46049642	      0.72488077	     -5.19684576	     -0.00000000	      0.00390052
      0.46063336	      0.73048815	     -5.16970311	     -0.00000000	      0.00385491
      0.46077031	      0.73593004	     -5.14270755	     -0.00000000	      0.00381030
      0.46090725	      0.74141566	     -5.11579177	     -0.00000000	      0.00376498
      0.46107411	      0.74788182	     -5.08319069	     -0.00000000	      0.00371106
      0.46119309	      0.75260512	     -5.05999290	     -0.00000000	      0.00367139
      0.46131208	      0.75716233	     -5.03691831	     -0.00000000	      0.00363281
      0.46147365	      0.76335241	     -5.00569530	     -0.00000000	      0.00358001
      0.46162833	      0.76915138	     -4.97596400	     -0.00000000	      0.00353006
      0.46178302	      0.77500983	     -4.94633064	     -0.00000000	      0.00347922
      0.46190934	      0.77959963	     -4.92227961	     -0.00000000	      0.00343897
      0.46203567	      0.78427190	     -4.89827961	     -0.00000000	      0.00339778
      0.46219780	      0.79008976	     -4.86764669	     -0.00000000	      0.00334598
      0.46232968	      0.79490492	     -4.84279473	     -0.00000000	      0.00330285
      0.46246157	      0.79953486	     -4.81808558	     -0.00000000	      0.00326094
      0.46259346	      0.80422508	     -4.79344030	     -0.00000000	      0.00321826
      0.46275719	      0.80985371	     -4.76302218	     -0.00000000	      0.00316646
      0.46287974	      0.81417101	     -4.74030495	     -0.00000000	      0.00312657
      0.46300229	      0.81832310	     -4.71771165	     -0.00000000	      0.00308778
      0.46315612	      0.82356777	     -4.68943954	     -0.00000000	      0.00303849
      0.46330192	      0.82840176	     -4.66279099	     -0.00000000	      0.00299256
      0.46344772	      0.83331646	     -4.63621589	     -0.00000000	      0.00294565
      0.46359352	      0.83799035	     -4.60981690	     -0.00000000	      0.00290037
      0.46371462	      0.84202862	     -4.58791482	     -0.00000000	      0.00286126
      0.46383572	      0.84589127	     -4.56613677	     -0.00000000	      0.00282336
      0.46398621	      0.85073154	     -4.53915391	     -0.00000000	      0.00277563
      0.46413310	      0.85532118	     -4.51296083	     -0.00000000	      0.00272983
      0.46427999	      0.86000202	     -4.48683701	     -0.00000000	      0.00268298
      0.46440637	      0.86383640	     -4.46449988	     -0.00000000	      0.00264400
      0.46453276	      0.86776796	     -4.44220396	     -0.00000000	      0.00260401
      0.46468680	      0.87238899	     -4.41518239	     -0.00000000	      0.00255635
      0.46481914	      0.87645521	     -4.39202135	     -0.00000000	      0.00251437
      0.46495147	      0.88033434	     -4.36899871	     -0.00000000	      0.00247367
      0.46508381	      0.88430337	     -4.34602535	     -0.00000000	      0.00243201
      0.46521615	      0.88812936	     -4.32317568	     -0.00000000	      0.00239127
      0.46534849	      0.89201056	     -4.30038582	     -0.00000000	      0.00234986
      0.46551272	      0.89663738	     -4.27227288	     -0.00000000	      0.00229970
      0.46562800	      0.90000803	     -4.25257043	     -0.00000000	      0.00226328
      0.46574327	      0.90322837	     -4.23297432	     -0.00000000	      0.00222791
      0.46590220	      0.90768928	     -4.20604713	     -0.00000000	      0.00217870
      0.46605136	      0.91176739	     -4.18090798	     -0.00000000	      0.00213312
      0.46620053	      0.91592981	     -4.15583789	     -0.00000000	      0.00208657
      0.46632350	      0.91917940	     -4.13529973	     -0.00000000	      0.00204947
      0.46644648	      0.92252732	     -4.11479483	     -0.00000000	      0.00201139
      0.46660174	      0.92659755	     -4.08904894	     -0.00000000	      0.00196432
      0.46673244	      0.93011952	     -4.06742441	     -0.00000000	      0.00192370
      0.46686314	      0.93346358	     -4.04592928	     -0.00000000	      0.00188432
      0.46699384	      0.93690021	     -4.02447646	     -0.00000000	      0.00184399
      0.46712455	      0.94020179	     -4.00313873	     -0.00000000	      0.00180456
      0.46725525	      0.94356192	     -3.98185367	     -0.00000000	      0.00176446
      0.46741813	      0.94756866	     -3.95548595	     -0.00000000	      0.00171568
      0.46753189	      0.95049364	     -3.93709374	     -0.00000000	      0.00168040
      0.46764566	      0.95327328	     -3.91880165	     -0.00000000	      0.00164616
      0.46780344	      0.95715599	     -3.89351244	     -0.00000000	      0.00159821
      0.46795034	      0.96066799	     -3.87009080	     -0.00000000	      0.00155416
      0.46809724	      0.96427170	     -3.84672775	     -0.00000000	      0.00150913
      0.46821910	      0.96708320	     -3.82747119	     -0.00000000	      0.00147304
      0.46834096	      0.96999841	     -3.80824140	     -0.00000000	      0.00143595
      0.46849325	      0.97349090	     -3.78434275	     -0.00000000	      0.00139060
      0.46862323	      0.97657259	     -3.76398524	     -0.00000000	      0.00135088
      0.46875322	      0.97947831	     -3.74375175	     -0.00000000	      0.00131241
      0.46888320	      0.98248833	     -3.72355198	     -0.00000000	      0.00127292
      0.46901319	      0.98535644	     -3.70346476	     -0.00000000	      0.00123441
      0.46914317	      0.98830097	     -3.68341967	     -0.00000000	      0.00119511
      0.46927316	      0.99112815	     -3.66347868	     -0.00000000	      0.00115659
      0.46940314	      0.99401175	     -3.64358572	     -0.00000000	      0.00111744
      0.46956640	      0.99745683	     -3.61875099	     -0.00000000	      0.00106946
      0.46967623	      0.99990917	     -3.60205708	     -0.00000000	      0.00103594
      0.46978607	      1.00222235	     -3.58545450	     -0.00000000	      0.00100343
      0.46994651	      1.00562496	     -3.56127985	     -0.00000000	      0.00095555
      0.47009531	      1.00869170	     -3.53897460	     -0.00000000	      0.00091163
      0.47024412	      1.01185416	     -3.51672303	     -0.00000000	      0.00086673
      0.47036066	      1.01415634	     -3.49940986	     -0.00000000	      0.00083283
      0.47047721	      1.01656212	     -3.48211477	     -0.00000000	      0.00079796
      0.47063341	      1.01965317	     -3.45905923	     -0.00000000	      0.00075211
      0.47076209	      1.02229393	     -3.44010279	     -0.00000000	      0.00071340
      0.47089078	      1.02476804	     -3.42126172	     -0.00000000	      0.00067589
      0.47101946	      1.02734898	     -3.40244786	     -0.00000000	      0.00063736
      0.47114815	      1.02979134	     -3.38373984	     -0.00000000	      0.00059980
      0.47127683	      1.03231719	     -3.36506601	     -0.00000000	      0.00056142
      0.47140552	      1.03472532	     -3.34649081	     -0.00000000	      0.00052384
      0.47153420	      1.03719970	     -3.32795483	     -0.00000000	      0.00048557
      0.47169184	      1.04006082	     -3.30538562	     -0.00000000	      0.00043988
      0.47180244	      1.04220473	     -3.28956024	     -0.00000000	      0.00040658
      0.47191304	      1.04421028	     -3.27382347	     -0.00000000	      0.00037429
      0.47206775	      1.04705523	     -3.25187210	     -0.00000000	      0.00032863
      0.47220988	      1.04957482	     -3.23181055	     -0.00000000	      0.00028726
      0.47235201	      1.05219882	     -3.21178733	     -0.00000000	      0.00024487
      0.47247154	      1.05423469	     -3.19505859	     -0.00000000	      0.00021047
      0.47259107	      1.05638404	     -3.17834376	     -0.00000000	      0.00017503
      0.47273726	      1.05887117	     -3.15801568	     -0.00000000	      0.00013267
      0.47286530	      1.06115982	     -3.14023637	     -0.00000000	      0.00009452
      0.47299334	      1.06327560	     -3.12256972	     -0.00000000	      0.00005764
      0.47312138	      1.06551705	     -3.10491947	     -0.00000000	      0.00001961
      0.47324942	      1.06760256	     -3.08737596	     -0.00000000	     -0.00001730
      0.47337746	      1.06979973	     -3.06985288	     -0.00000000	     -0.00005525
      0.47350551	      1.07185368	     -3.05243194	     -0.00000000	     -0.00009217
      0.47363355	      1.07400901	     -3.03503424	     -0.00000000	     -0.00013005
      0.47376159	      1.07603046	     -3.01773520	     -0.00000000	     -0.00016698
      0.47388963	      1.07814605	     -3.00046124	     -0.00000000	     -0.00020480
      0.47401767	      1.08013434	     -2.98328333	     -0.00000000	     -0.00024172
      0.47414571	      1.08221205	     -2.96613153	     -0.00000000	     -0.00027950
      0.47427375	      1.08416668	     -2.94907396	     -0.00000000	     -0.00031641
      0.47440179	      1.08620823	     -2.93204280	     -0.00000000	     -0.00035416
      0.47452983	      1.08812878	     -2.91510471	     -0.00000000	     -0.00039105
      0.47465788	      1.09013579	     -2.89819271	     -0.00000000	     -0.00042878
      0.47478592	      1.09202188	     -2.88137327	     -0.00000000	     -0.00046565
      0.47491396	      1.09399596	     -2.86457895	     -0.00000000	     -0.00050337
      0.47504200	      1.09584717	     -2.84787734	     -0.00000000	     -0.00054021
      0.47517004	      1.09778996	     -2.83119920	     -0.00000000	     -0.00057793
      0.47529808	      1.09960580	     -2.81461462	     -0.00000000	     -0.00061474
      0.47542612	      1.10151904	     -2.79805116	     -0.00000000	     -0.00065246
      0.47555416	      1.10329884	     -2.78158287	     -0.00000000	     -0.00068923
      0.47568221	      1.10518443	     -2.76513252	     -0.00000000	     -0.00072699
      0.47581025	      1.10692731	     -2.74877986	     -0.00000000	     -0.00076370
      0.47593829	      1.10878742	     -2.73244098	     -0.00000000	     -0.00080150
      0.47606633	      1.11049215	     -2.71620339	     -0.00000000	     -0.00083816
      0.47619437	      1.11232932	     -2.69997423	     -0.00000000	     -0.00087601
      0.47632241	      1.11399420	     -2.68385133	     -0.00000000	     -0.00091259
      0.47645045	      1.11581151	     -2.66772994	     -0.00000000	     -0.00095053
      0.47657849	      1.11743418	     -2.65172154	     -0.00000000	     -0.00098701
      0.47670654	      1.11923548	     -2.63570576	     -0.00000000	     -0.00102506
      0.47683458	      1.12081265	     -2.61981200	     -0.00000000	     -0.00106142
      0.47696262	      1.12260284	     -2.60389932	     -0.00000000	     -0.00109962
      0.47707664	      1.12398636	     -2.58983809	     -0.00000000	     -0.00113203
      0.47719067	      1.12549859	     -2.57577445	     -0.00000000	     -0.00116559
      0.47733232	      1.12725104	     -2.55839717	     -0.00000000	     -0.00120638
      0.47747398	      1.12914565	     -2.54103379	     -0.00000000	     -0.00124847
      0.47758061	      1.13038484	     -2.52806391	     -0.00000000	     -0.00127873
      0.47768723	      1.13173897	     -2.51509051	     -0.00000000	     -0.00131001
      0.47784380	      1.13362402	     -2.49613352	     -0.00000000	     -0.00135524
      0.47797069	      1.13524107	     -2.48079455	     -0.00000000	     -0.00139276
      0.47809757	      1.13669905	     -2.46555357	     -0.00000000	     -0.00142910
      0.47822446	      1.13830038	     -2.45031294	     -0.00000000	     -0.00146672
      0.47835135	      1.13971984	     -2.43517719	     -0.00000000	     -0.00150298
      0.47847823	      1.14130924	     -2.42003279	     -0.00000000	     -0.00154073
      0.47860512	      1.14268679	     -2.40500250	     -0.00000000	     -0.00157688
      0.47873200	      1.14426916	     -2.38995187	     -0.00000000	     -0.00161480
      0.47884603	      1.14548685	     -2.37653076	     -0.00000000	     -0.00164732
      0.47896006	      1.14683572	     -2.36310393	     -0.00000000	     -0.00168100
      0.47909870	      1.14834772	     -2.34686902	     -0.00000000	     -0.00172103
      0.47923735	      1.15000312	     -2.33064139	     -0.00000000	     -0.00176236
      0.47934472	      1.15110197	     -2.31816902	     -0.00000000	     -0.00179298
      0.47945210	      1.15231805	     -2.30569067	     -0.00000000	     -0.00182463
      0.47960312	      1.15392359	     -2.28822825	     -0.00000000	     -0.00186843
      0.47972983	      1.15536553	     -2.27359394	     -0.00000000	     -0.00190607
      0.47985653	      1.15664319	     -2.25905616	     -0.00000000	     -0.00194249
      0.47998324	      1.15808182	     -2.24450990	     -0.00000000	     -0.00198033
      0.48010995	      1.15931256	     -2.23007378	     -0.00000000	     -0.00201659
      0.48023666	      1.16075603	     -2.21561209	     -0.00000000	     -0.00205470
      0.48034764	      1.16181233	     -2.20304817	     -0.00000000	     -0.00208647
      0.48045861	      1.16299864	     -2.19047500	     -0.00000000	     -0.00211939
      0.48059898	      1.16438107	     -2.17465698	     -0.00000000	     -0.00216019
      0.48073934	      1.16590623	     -2.15884466	     -0.00000000	     -0.00220229
      0.48084349	      1.16685433	     -2.14720459	     -0.00000000	     -0.00223212
      0.48094764	      1.16791909	     -2.13555510	     -0.00000000	     -0.00226297
      0.48110234	      1.16940420	     -2.11833359	     -0.00000000	     -0.00230816
      0.48122804	      1.17070083	     -2.10435705	     -0.00000000	     -0.00234573
      0.48135374	      1.17183936	     -2.09047192	     -0.00000000	     -0.00238212
      0.48147944	      1.17313469	     -2.07657648	     -0.00000000	     -0.00241990
      0.48160514	      1.17422946	     -2.06278572	     -0.00000000	     -0.00245616
      0.48173084	      1.17553136	     -2.04896803	     -0.00000000	     -0.00249421
      0.48184178	      1.17647690	     -2.03687104	     -0.00000000	     -0.00252623
      0.48195272	      1.17755410	     -2.02476234	     -0.00000000	     -0.00255941
      0.48209067	      1.17877397	     -2.00978734	     -0.00000000	     -0.00259981
      0.48222862	      1.18013691	     -1.99481325	     -0.00000000	     -0.00264150
      0.48233335	      1.18099101	     -1.98353421	     -0.00000000	     -0.00267177
      0.48243808	      1.18196327	     -1.97224392	     -0.00000000	     -0.00270308
      0.48258831	      1.18325988	     -1.95612729	     -0.00000000	     -0.00274733
      0.48271378	      1.18443685	     -1.94267786	     -0.00000000	     -0.00278517
      0.48283926	      1.18545135	     -1.92931874	     -0.00000000	     -0.00282180
      0.48296473	      1.18663658	     -1.91594230	     -0.00000000	     -0.00285993
      0.48309021	      1.18759943	     -1.90267509	     -0.00000000	     -0.00289636
      0.48320069	      1.18863689	     -1.89096311	     -0.00000000	     -0.00293007
      0.48331117	      1.18952224	     -1.87932898	     -0.00000000	     -0.00296262
      0.48342165	      1.19047544	     -1.86770165	     -0.00000000	     -0.00299581
      0.48358239	      1.19174994	     -1.85087177	     -0.00000000	     -0.00304335
      0.48369018	      1.19271601	     -1.83958330	     -0.00000000	     -0.00307623
      0.48379798	      1.19356352	     -1.82835993	     -0.00000000	     -0.00310822
      0.48394123	      1.19476180	     -1.81346316	     -0.00000000	     -0.00315146
      0.48408447	      1.19581103	     -1.79866139	     -0.00000000	     -0.00319362
      0.48418607	      1.19671684	     -1.78813984	     -0.00000000	     -0.00322493
      0.48428766	      1.19749223	     -1.77768370	     -0.00000000	     -0.00325525
      0.48443564	      1.19867526	     -1.76247829	     -0.00000000	     -0.00329997
      0.48456781	      1.19965353	     -1.74896338	     -0.00000000	     -0.00333941
      0.48469999	      1.20075282	     -1.73544832	     -0.00000000	     -0.00337995
      0.48481215	      1.20152507	     -1.72406131	     -0.00000000	     -0.00341315
      0.48492432	      1.20242451	     -1.71266096	     -0.00000000	     -0.00344748
      0.48503648	      1.20323603	     -1.70131655	     -0.00000000	     -0.00348117
      0.48518496	      1.20439083	     -1.68631549	     -0.00000000	     -0.00352657
      0.48530200	      1.20518420	     -1.67456227	     -0.00000000	     -0.00356151
      0.48541904	      1.20609718	     -1.66279998	     -0.00000000	     -0.00359752
      0.48553608	      1.20689932	     -1.65110281	     -0.00000000	     -0.00363273
      0.48565312	      1.20778014	     -1.63940946	     -0.00000000	     -0.00366867
      0.48579941	      1.20874507	     -1.62487776	     -0.00000000	     -0.00371263
      0.48590485	      1.20957583	     -1.61438906	     -0.00000000	     -0.00374551
      0.48601028	      1.21028046	     -1.60396436	     -0.00000000	     -0.00377744
      0.48615095	      1.21129316	     -1.59006887	     -0.00000000	     -0.00382076
      0.48627613	      1.21209907	     -1.57776832	     -0.00000000	     -0.00385865
      0.48640132	      1.21302775	     -1.56546046	     -0.00000000	     -0.00389765
      0.48652650	      1.21377912	     -1.55324193	     -0.00000000	     -0.00393532
      0.48663846	      1.21462056	     -1.54228638	     -0.00000000	     -0.00397049
      0.48675042	      1.21530912	     -1.53140557	     -0.00000000	     -0.00400450
      0.48686238	      1.21608579	     -1.52052161	     -0.00000000	     -0.00403933
      0.48700723	      1.21697098	     -1.50651652	     -0.00000000	     -0.00408354
      0.48711785	      1.21776764	     -1.49580940	     -0.00000000	     -0.00411839
      0.48722848	      1.21843311	     -1.48516889	     -0.00000000	     -0.00415226
      0.48733910	      1.21916827	     -1.47453001	     -0.00000000	     -0.00418679
      0.48749330	      1.22007879	     -1.45977818	     -0.00000000	     -0.00423414
      0.48759882	      1.22081989	     -1.44967168	     -0.00000000	     -0.00426760
      0.48770434	      1.22144220	     -1.43962509	     -0.00000000	     -0.00430017
      0.48784465	      1.22234511	     -1.42627492	     -0.00000000	     -0.00434423
      0.48798496	      1.22310080	     -1.41300997	     -0.00000000	     -0.00438724
      0.48808444	      1.22380044	     -1.40357428	     -0.00000000	     -0.00441915
      0.48818393	      1.22437128	     -1.39419890	     -0.00000000	     -0.00445009
      0.48832962	      1.22526378	     -1.38048469	     -0.00000000	     -0.00449599
      0.48845857	      1.22597670	     -1.36840478	     -0.00000000	     -0.00453613
      0.48858751	      1.22681231	     -1.35631615	     -0.00000000	     -0.00457738
      0.48869846	      1.22737299	     -1.34598999	     -0.00000000	     -0.00461169
      0.48880942	      1.22806486	     -1.33564407	     -0.00000000	     -0.00464716
      0.48892037	      1.22866381	     -1.32535063	     -0.00000000	     -0.00468197
      0.48906287	      1.22952348	     -1.31213442	     -0.00000000	     -0.00472754
      0.48917710	      1.23009197	     -1.30160472	     -0.00000000	     -0.00476321
      0.48929134	      1.23078399	     -1.29105852	     -0.00000000	     -0.00479998
      0.48940557	      1.23136842	     -1.28057031	     -0.00000000	     -0.00483597
      0.48951981	      1.23202933	     -1.27008053	     -0.00000000	     -0.00487269
      0.48966513	      1.23274031	     -1.25681152	     -0.00000000	     -0.00491848
      0.48976839	      1.23337918	     -1.24736236	     -0.00000000	     -0.00495221
      0.48987165	      1.23389518	     -1.23797142	     -0.00000000	     -0.00498502
      0.49001062	      1.23466371	     -1.22533707	     -0.00000000	     -0.00502991
      0.49013294	      1.23524666	     -1.21427523	     -0.00000000	     -0.00506879
      0.49025525	      1.23595288	     -1.20319911	     -0.00000000	     -0.00510878
      0.49037757	      1.23648967	     -1.19220307	     -0.00000000	     -0.00514751
      0.49049988	      1.23722963	     -1.18116660	     -0.00000000	     -0.00518801
      0.49060415	      1.23766173	     -1.17184237	     -0.00000000	     -0.00522102
      0.49070842	      1.23822642	     -1.16249341	     -0.00000000	     -0.00525519
      0.49084277	      1.23884898	     -1.15050775	     -0.00000000	     -0.00529848
      0.49097712	      1.23961351	     -1.13850588	     -0.00000000	     -0.00534308
      0.49107632	      1.24000305	     -1.12971875	     -0.00000000	     -0.00537468
      0.49117553	      1.24051279	     -1.12090877	     -0.00000000	     -0.00540734
      0.49132079	      1.24117255	     -1.10806571	     -0.00000000	     -0.00545459
      0.49144306	      1.24182162	     -1.09725152	     -0.00000000	     -0.00549526
      0.49156533	      1.24230715	     -1.08651390	     -0.00000000	     -0.00553472
      0.49168759	      1.24299606	     -1.07573419	     -0.00000000	     -0.00557596
      0.49179043	      1.24337615	     -1.06675038	     -0.00000000	     -0.00560911
      0.49189326	      1.24388821	     -1.05774043	     -0.00000000	     -0.00564343
      0.49202815	      1.24445881	     -1.04597914	     -0.00000000	     -0.00568775
      0.49216304	      1.24517138	     -1.03419995	     -0.00000000	     -0.00573337
      0.49226068	      1.24551162	     -1.02574806	     -0.00000000	     -0.00576507
      0.49235831	      1.24597173	     -1.01727191	     -0.00000000	     -0.00579781
      0.49250495	      1.24657996	     -1.00459595	     -0.00000000	     -0.00584647
      0.49262686	      1.24717690	     -0.99405149	     -0.00000000	     -0.00588780
      0.49274878	      1.24761180	     -0.98358147	     -0.00000000	     -0.00592794
      0.49287070	      1.24825258	     -0.97306683	     -0.00000000	     -0.00596988
      0.49297227	      1.24858561	     -0.96438856	     -0.00000000	     -0.00600328
      0.49307384	      1.24905042	     -0.95568271	     -0.00000000	     -0.00603784
      0.49320901	      1.24957112	     -0.94415169	     -0.00000000	     -0.00608318
      0.49334418	      1.25023353	     -0.93260109	     -0.00000000	     -0.00612982
      0.49344057	      1.25053023	     -0.92443699	     -0.00000000	     -0.00616175
      0.49353696	      1.25094667	     -0.91624733	     -0.00000000	     -0.00619474
      0.49368438	      1.25150362	     -0.90377287	     -0.00000000	     -0.00624469
      0.49380592	      1.25205230	     -0.89348260	     -0.00000000	     -0.00628674
      0.49392746	      1.25243992	     -0.88326481	     -0.00000000	     -0.00632761
      0.49403650	      1.25295231	     -0.87406165	     -0.00000000	     -0.00636573
      0.49414554	      1.25331397	     -0.86492339	     -0.00000000	     -0.00640273
      0.49425458	      1.25377218	     -0.85577003	     -0.00000000	     -0.00644062
      0.49439083	      1.25422518	     -0.84439383	     -0.00000000	     -0.00648714
      0.49449916	      1.25471066	     -0.83532569	     -0.00000000	     -0.00652526
      0.49460749	      1.25506233	     -0.82631633	     -0.00000000	     -0.00656240
      0.49471582	      1.25549669	     -0.81729566	     -0.00000000	     -0.00660032
      0.49485752	      1.25595019	     -0.80555682	     -0.00000000	     -0.00664915
      0.49496255	      1.25640898	     -0.79683268	     -0.00000000	     -0.00668645
      0.49506758	      1.25674345	     -0.78816287	     -0.00000000	     -0.00672285
      0.49519807	      1.25725405	     -0.77738087	     -0.00000000	     -0.00676898
      0.49532855	      1.25761123	     -0.76666997	     -0.00000000	     -0.00681402
      0.49542703	      1.25804959	     -0.75854576	     -0.00000000	     -0.00684949
      0.49552551	      1.25835738	     -0.75047582	     -0.00000000	     -0.00688398
      0.49566165	      1.25885442	     -0.73931617	     -0.00000000	     -0.00693240
      0.49578319	      1.25921178	     -0.72940108	     -0.00000000	     -0.00697507
      0.49590472	      1.25969844	     -0.71946211	     -0.00000000	     -0.00701893
      0.49602625	      1.25998893	     -0.70960433	     -0.00000000	     -0.00706133
      0.49612725	      1.26041770	     -0.70136509	     -0.00000000	     -0.00709820
      0.49622825	      1.26070652	     -0.69318317	     -0.00000000	     -0.00713403
      0.49635782	      1.26116332	     -0.68267587	     -0.00000000	     -0.00718084
      0.49648740	      1.26149652	     -0.67222808	     -0.00000000	     -0.00722681
      0.49659117	      1.26191110	     -0.66382710	     -0.00000000	     -0.00726494
      0.49669494	      1.26219219	     -0.65548161	     -0.00000000	     -0.00730209
      0.49682259	      1.26263492	     -0.64520103	     -0.00000000	     -0.00734872
      0.49695024	      1.26293672	     -0.63498436	     -0.00000000	     -0.00739436
      0.49705189	      1.26333610	     -0.62681026	     -0.00000000	     -0.00743212
      0.49715354	      1.26360214	     -0.61869069	     -0.00000000	     -0.00746889
      0.49728290	      1.26402969	     -0.60834600	     -0.00000000	     -0.00751656
      0.49741225	      1.26432377	     -0.59806263	     -0.00000000	     -0.00756331
      0.49751318	      1.26470850	     -0.59000046	     -0.00000000	     -0.00760117
      0.49761412	      1.26496230	     -0.58199149	     -0.00000000	     -0.00763806
      0.49774436	      1.26537608	     -0.57164583	     -0.00000000	     -0.00768653
      0.49787459	      1.26565578	     -0.56136129	     -0.00000000	     -0.00773407
      0.49797413	      1.26602610	     -0.55346223	     -0.00000000	     -0.00777179
      0.49807367	      1.26626729	     -0.54561512	     -0.00000000	     -0.00780857
      0.49820555	      1.26666790	     -0.53520762	     -0.00000000	     -0.00785811
      0.49833743	      1.26693653	     -0.52486035	     -0.00000000	     -0.00790676
      0.49843552	      1.26729262	     -0.51712487	     -0.00000000	     -0.00794434
      0.49853361	      1.26752180	     -0.50943994	     -0.00000000	     -0.00798098
      0.49866749	      1.26791015	     -0.49894200	     -0.00000000	     -0.00803177
      0.49878596	      1.26816440	     -0.48969508	     -0.00000000	     -0.00807615
      0.49890444	      1.26854733	     -0.48042002	     -0.00000000	     -0.00812172
      0.49902292	      1.26875068	     -0.47121636	     -0.00000000	     -0.00816598
      0.49912668	      1.26910527	     -0.46310982	     -0.00000000	     -0.00820631
      0.49923044	      1.26931501	     -0.45506015	     -0.00000000	     -0.00824557
      0.49933420	      1.26960315	     -0.44699506	     -0.00000000	     -0.00828558
      0.49947720	      1.26989750	     -0.43592863	     -0.00000000	     -0.00834009
      0.49958095	      1.27022550	     -0.42787454	     -0.00000000	     -0.00838070
      0.49968470	      1.27043289	     -0.41986908	     -0.00000000	     -0.00842045
      0.49981267	      1.27078806	     -0.40997600	     -0.00000000	     -0.00847046
      0.49994064	      1.27098090	     -0.40014972	     -0.00000000	     -0.00851932
      0.50003538	      1.27130046	     -0.39282676	     -0.00000000	     -0.00855705
      0.50013012	      1.27149020	     -0.38555346	     -0.00000000	     -0.00859383
      0.50026663	      1.27182997	     -0.37506492	     -0.00000000	     -0.00864754
      0.50038674	      1.27204945	     -0.36587567	     -0.00000000	     -0.00869432
      0.50050685	      1.27239700	     -0.35665689	     -0.00000000	     -0.00874231
      0.50061407	      1.27255146	     -0.34848732	     -0.00000000	     -0.00878403
      0.50072129	      1.27284711	     -0.34028134	     -0.00000000	     -0.00882702
      0.50082852	      1.27303398	     -0.33211972	     -0.00000000	     -0.00886926
      0.50093574	      1.27329737	     -0.32394240	     -0.00000000	     -0.00891226
      0.50107497	      1.27352165	     -0.31337518	     -0.00000000	     -0.00896734
      0.50117433	      1.27381055	     -0.30580186	     -0.00000000	     -0.00900783
      0.50127369	      1.27398015	     -0.29827462	     -0.00000000	     -0.00904747
      0.50140482	      1.27428805	     -0.28832451	     -0.00000000	     -0.00910064
      0.50153595	      1.27444751	     -0.27843514	     -0.00000000	     -0.00915281
      0.50162881	      1.27473096	     -0.27138367	     -0.00000000	     -0.00919127
      0.50172168	      1.27488812	     -0.26437927	     -0.00000000	     -0.00922881
      0.50186058	      1.27518440	     -0.25389514	     -0.00000000	     -0.00928564
      0.50198037	      1.27536566	     -0.24488810	     -0.00000000	     -0.00933424
      0.50210015	      1.27567123	     -0.23585076	     -0.00000000	     -0.00938403
      0.50220683	      1.27578986	     -0.22786037	     -0.00000000	     -0.00942727
      0.50231351	      1.27604978	     -0.21983191	     -0.00000000	     -0.00947179
      0.50242019	      1.27619997	     -0.21184650	     -0.00000000	     -0.00951557
      0.50252687	      1.27642865	     -0.20384313	     -0.00000000	     -0.00956013
      0.50266419	      1.27660484	     -0.19358985	     -0.00000000	     -0.00961673
      0.50276330	      1.27686146	     -0.18615511	     -0.00000000	     -0.00965879
      0.50286241	      1.27699799	     -0.17876537	     -0.00000000	     -0.00969999
      0.50299195	      1.27726300	     -0.16908773	     -0.00000000	     -0.00975473
      0.50312150	      1.27737879	     -0.15946854	     -0.00000000	     -0.00980848
      0.50321410	      1.27763244	     -0.15254271	     -0.00000000	     -0.00984843
      0.50330671	      1.27775962	     -0.14566285	     -0.00000000	     -0.00988746
      0.50344393	      1.27801132	     -0.13545750	     -0.00000000	     -0.00994601
      0.50356244	      1.27815287	     -0.12667677	     -0.00000000	     -0.00999615
      0.50368095	      1.27841947	     -0.11786339	     -0.00000000	     -0.01004750
      0.50378746	      1.27850566	     -0.10999873	     -0.00000000	     -0.01009256
      0.50389397	      1.27873522	     -0.10209377	     -0.00000000	     -0.01013894
      0.50400048	      1.27885008	     -0.09423192	     -0.00000000	     -0.01018454
      0.50410699	      1.27905033	     -0.08634834	     -0.00000000	     -0.01023098
      0.50424025	      1.27917950	     -0.07653225	     -0.00000000	     -0.01028832
      0.50433998	      1.27940795	     -0.06914894	     -0.00000000	     -0.01033246
      0.50443971	      1.27951281	     -0.06181051	     -0.00000000	     -0.01037573
      0.50456612	      1.27973919	     -0.05248549	     -0.00000000	     -0.01043153
      0.50469253	      1.27981571	     -0.04321650	     -0.00000000	     -0.01048634
      0.50478626	      1.28004213	     -0.03629405	     -0.00000000	     -0.01052850
      0.50487998	      1.28014078	     -0.02941694	     -0.00000000	     -0.01056974
      0.50501285	      1.28035154	     -0.01965196	     -0.00000000	     -0.01062899
      0.50512922	      1.28045327	     -0.01113172	     -0.00000000	     -0.01068042
      0.50524560	      1.28068345	     -0.00257562	     -0.00000000	     -0.01073309
      0.50536197	      1.28072633	      0.00591426	     -0.00000000	     -0.01078442
      0.50546029	      1.28094603	      0.01314204	     -0.00000000	     -0.01082944
      0.50555861	      1.28102633	      0.02032089	     -0.00000000	     -0.01087346
      0.50568171	      1.28122157	      0.02933429	     -0.00000000	     -0.01092954
      0.50580481	      1.28128758	      0.03830018	     -0.00000000	     -0.01098479
      0.50590429	      1.28149407	      0.04559129	     -0.00000000	     -0.01103085
      0.50600377	      1.28156771	      0.05283588	     -0.00000000	     -0.01107598
      0.50612675	      1.28175733	      0.06181949	     -0.00000000	     -0.01113277
      0.50624973	      1.28180604	      0.07075240	     -0.00000000	     -0.01118864
      0.50634674	      1.28200580	      0.07784700	     -0.00000000	     -0.01123418
      0.50644374	      1.28207474	      0.08489627	     -0.00000000	     -0.01127880
      0.50656946	      1.28225218	      0.09405618	     -0.00000000	     -0.01133755
      0.50669517	      1.28229507	      0.10316782	     -0.00000000	     -0.01139545
      0.50679038	      1.28248658	      0.11011629	     -0.00000000	     -0.01144075
      0.50688558	      1.28255096	      0.11702109	     -0.00000000	     -0.01148516
      0.50701409	      1.28271822	      0.12636387	     -0.00000000	     -0.01154598
      0.50714260	      1.28275153	      0.13565901	     -0.00000000	     -0.01160596
      0.50723526	      1.28293621	      0.14241073	     -0.00000000	     -0.01165069
      0.50732792	      1.28299668	      0.14912019	     -0.00000000	     -0.01169453
      0.50746065	      1.28315344	      0.15875047	     -0.00000000	     -0.01175815
      0.50757532	      1.28320682	      0.16704019	     -0.00000000	     -0.01181266
      0.50768998	      1.28338618	      0.17536795	     -0.00000000	     -0.01186841
      0.50780465	      1.28338786	      0.18363558	     -0.00000000	     -0.01192293
      0.50790401	      1.28356669	      0.19085520	     -0.00000000	     -0.01197179
      0.50800337	      1.28360371	      0.19802713	     -0.00000000	     -0.01201965
      0.50812277	      1.28375329	      0.20667707	     -0.00000000	     -0.01207824
      0.50824217	      1.28376756	      0.21528092	     -0.00000000	     -0.01213595
      0.50834212	      1.28393545	      0.22253198	     -0.00000000	     -0.01218572
      0.50844206	      1.28396635	      0.22973728	     -0.00000000	     -0.01223454
      0.50854201	      1.28407326	      0.23696589	     -0.00000000	     -0.01228414
      0.50868054	      1.28412239	      0.24695094	     -0.00000000	     -0.01235237
      0.50878038	      1.28427156	      0.25418249	     -0.00000000	     -0.01240266
      0.50888021	      1.28430251	      0.26137474	     -0.00000000	     -0.01245217
      0.50900399	      1.28444179	      0.27032333	     -0.00000000	     -0.01251460
      0.50911421	      1.28444605	      0.27825143	     -0.00000000	     -0.01256944
      0.50922442	      1.28460285	      0.28622809	     -0.00000000	     -0.01262574
      0.50933464	      1.28458646	      0.29414793	     -0.00000000	     -0.01268083
      0.50944485	      1.28475920	      0.30212842	     -0.00000000	     -0.01273768
      0.50955506	      1.28471697	      0.31003880	     -0.00000000	     -0.01279299
      0.50966528	      1.28491175	      0.31802559	     -0.00000000	     -0.01285045
      0.50976142	      1.28487332	      0.32492480	     -0.00000000	     -0.01289905
      0.50985756	      1.28497424	      0.33186905	     -0.00000000	     -0.01294895
      0.50997933	      1.28500149	      0.34063211	     -0.00000000	     -0.01301158
      0.51010110	      1.28516054	      0.34943802	     -0.00000000	     -0.01307555
      0.51019660	      1.28512438	      0.35629217	     -0.00000000	     -0.01312459
      0.51029210	      1.28521372	      0.36318725	     -0.00000000	     -0.01317483
      0.51041750	      1.28523605	      0.37221037	     -0.00000000	     -0.01324027
      0.51054289	      1.28540629	      0.38128218	     -0.00000000	     -0.01330721
      0.51063227	      1.28535180	      0.38769203	     -0.00000000	     -0.01335367
      0.51072164	      1.28541999	      0.39414216	     -0.00000000	     -0.01340128
      0.51085777	      1.28545166	      0.40394373	     -0.00000000	     -0.01347349
      0.51096883	      1.28555487	      0.41196695	     -0.00000000	     -0.01353330
      0.51107989	      1.28553534	      0.41995168	     -0.00000000	     -0.01359235
      0.51119095	      1.28566186	      0.42798512	     -0.00000000	     -0.01365282
      0.51130201	      1.28560587	      0.43596096	     -0.00000000	     -0.01371204
      0.51141307	      1.28577012	      0.44400981	     -0.00000000	     -0.01377330
      0.51150796	      1.28570805	      0.45082292	     -0.00000000	     -0.01382418
      0.51160286	      1.28578314	      0.45768185	     -0.00000000	     -0.01387636
      0.51172500	      1.28578262	      0.46648050	     -0.00000000	     -0.01394298
      0.51184713	      1.28591446	      0.47532465	     -0.00000000	     -0.01401099
      0.51194080	      1.28585356	      0.48205704	     -0.00000000	     -0.01406202
      0.51203448	      1.28591666	      0.48883132	     -0.00000000	     -0.01411425
      0.51216097	      1.28591235	      0.49795332	     -0.00000000	     -0.01418432
      0.51227419	      1.28601237	      0.50615433	     -0.00000000	     -0.01424817
      0.51238741	      1.28594046	      0.51430257	     -0.00000000	     -0.01431087
      0.51248494	      1.28605359	      0.52138097	     -0.00000000	     -0.01436653
      0.51258247	      1.28602628	      0.52841625	     -0.00000000	     -0.01442124
      0.51270012	      1.28609838	      0.53694032	     -0.00000000	     -0.01448835
      0.51281777	      1.28603383	      0.54542386	     -0.00000000	     -0.01455464
      0.51291519	      1.28613784	      0.55250263	     -0.00000000	     -0.01461104
      0.51301261	      1.28610683	      0.55954042	     -0.00000000	     -0.01466654
      0.51313119	      1.28617263	      0.56814395	     -0.00000000	     -0.01473521
      0.51324977	      1.28609618	      0.57670581	     -0.00000000	     -0.01480302
      0.51334484	      1.28619696	      0.58362644	     -0.00000000	     -0.01485893
      0.51343992	      1.28616613	      0.59050746	     -0.00000000	     -0.01491396
      0.51356130	      1.28621946	      0.59932723	     -0.00000000	     -0.01498527
      0.51368269	      1.28613539	      0.60810776	     -0.00000000	     -0.01505578
      0.51377551	      1.28623221	      0.61487839	     -0.00000000	     -0.01511124
      0.51386834	      1.28620166	      0.62161103	     -0.00000000	     -0.01516585
      0.51399317	      1.28624317	      0.63069683	     -0.00000000	     -0.01524026
      0.51411800	      1.28614849	      0.63974477	     -0.00000000	     -0.01531391
      0.51420783	      1.28624328	      0.64631301	     -0.00000000	     -0.01536847
      0.51429767	      1.28621424	      0.65284455	     -0.00000000	     -0.01542219
      0.51442771	      1.28624241	      0.66232867	     -0.00000000	     -0.01550087
      0.51453902	      1.28618516	      0.67042609	     -0.00000000	     -0.01556786
      0.51465033	      1.28625339	      0.67856984	     -0.00000000	     -0.01563616
      0.51476164	      1.28614882	      0.68666342	     -0.00000000	     -0.01570333
      0.51485936	      1.28623167	      0.69382976	     -0.00000000	     -0.01576397
      0.51495707	      1.28617174	      0.70095454	     -0.00000000	     -0.01582367
      0.51505478	      1.28619307	      0.70811045	     -0.00000000	     -0.01588426
      0.51518728	      1.28612282	      0.71778968	     -0.00000000	     -0.01596597
      0.51528621	      1.28618456	      0.72505959	     -0.00000000	     -0.01602819
      0.51538514	      1.28612434	      0.73229524	     -0.00000000	     -0.01608965
      0.51548407	      1.28614023	      0.73956091	     -0.00000000	     -0.01615197
      0.51561726	      1.28605804	      0.74931773	     -0.00000000	     -0.01623540
      0.51571362	      1.28611728	      0.75642129	     -0.00000000	     -0.01629700
      0.51580998	      1.28605858	      0.76349206	     -0.00000000	     -0.01635787
      0.51593142	      1.28608273	      0.77244370	     -0.00000000	     -0.01643572
      0.51603938	      1.28598741	      0.78037045	     -0.00000000	     -0.01650428
      0.51614733	      1.28604669	      0.78835451	     -0.00000000	     -0.01657440
      0.51625529	      1.28592495	      0.79628727	     -0.00000000	     -0.01664332
      0.51636325	      1.28600920	      0.80429428	     -0.00000000	     -0.01671424
      0.51645956	      1.28589178	      0.81138155	     -0.00000000	     -0.01677618
      0.51655586	      1.28591607	      0.81852093	     -0.00000000	     -0.01683952
      0.51665217	      1.28586087	      0.82564083	     -0.00000000	     -0.01690246
      0.51678557	      1.28587218	      0.83554176	     -0.00000000	     -0.01699074
      0.51688552	      1.28577051	      0.84293219	     -0.00000000	     -0.01705629
      0.51698547	      1.28578842	      0.85036849	     -0.00000000	     -0.01712309
      0.51708541	      1.28571906	      0.85778377	     -0.00000000	     -0.01718944
      0.51721245	      1.28573719	      0.86725430	     -0.00000000	     -0.01727503
      0.51730995	      1.28562564	      0.87449031	     -0.00000000	     -0.01733998
      0.51740745	      1.28563579	      0.88177300	     -0.00000000	     -0.01740620
      0.51752565	      1.28553559	      0.89057481	     -0.00000000	     -0.01748589
      0.51763136	      1.28556902	      0.89849613	     -0.00000000	     -0.01755849
      0.51773707	      1.28544674	      0.90637593	     -0.00000000	     -0.01763013
      0.51784278	      1.28548459	      0.91431670	     -0.00000000	     -0.01770340
      0.51794849	      1.28535200	      0.92221145	     -0.00000000	     -0.01777558
      0.51805420	      1.28539580	      0.93017273	     -0.00000000	     -0.01784952
      0.51815991	      1.28525121	      0.93808244	     -0.00000000	     -0.01792223
      0.51826562	      1.28530285	      0.94606539	     -0.00000000	     -0.01799687
      0.51837133	      1.28514420	      0.95398996	     -0.00000000	     -0.01807010
      0.51847704	      1.28520598	      0.96199590	     -0.00000000	     -0.01814547
      0.51858275	      1.28503073	      0.96993507	     -0.00000000	     -0.01821922
      0.51867750	      1.28507678	      0.97712588	     -0.00000000	     -0.01828726
      0.51877225	      1.28497721	      0.98427779	     -0.00000000	     -0.01835438
      0.51888679	      1.28496163	      0.99296770	     -0.00000000	     -0.01843672
      0.51900132	      1.28481557	      1.00162779	     -0.00000000	     -0.01851838
      0.51909810	      1.28484550	      1.00900512	     -0.00000000	     -0.01858894
      0.51919488	      1.28473823	      1.01634712	     -0.00000000	     -0.01865866
      0.51929165	      1.28471238	      1.02372477	     -0.00000000	     -0.01872934
      0.51942142	      1.28457707	      1.03359926	     -0.00000000	     -0.01882372
      0.51951865	      1.28459142	      1.04104664	     -0.00000000	     -0.01889573
      0.51961588	      1.28448383	      1.04846423	     -0.00000000	     -0.01896703
      0.51973287	      1.28446437	      1.05743763	     -0.00000000	     -0.01905411
      0.51983757	      1.28432104	      1.06544039	     -0.00000000	     -0.01913137
      0.51994228	      1.28432950	      1.07350406	     -0.00000000	     -0.01921023
      0.52004698	      1.28417845	      1.08152791	     -0.00000000	     -0.01928812
      0.52015168	      1.28419028	      1.08961656	     -0.00000000	     -0.01936771
      0.52025639	      1.28403033	      1.09766170	     -0.00000000	     -0.01944623
      0.52036109	      1.28404682	      1.10577635	     -0.00000000	     -0.01952655
      0.52046580	      1.28387656	      1.11384293	     -0.00000000	     -0.01960569
      0.52057050	      1.28389926	      1.12198467	     -0.00000000	     -0.01968678
      0.52067520	      1.28371701	      1.13007274	     -0.00000000	     -0.01976655
      0.52077991	      1.28374778	      1.13824279	     -0.00000000	     -0.01984842
      0.52088461	      1.28355149	      1.14635230	     -0.00000000	     -0.01992880
      0.52098932	      1.28359259	      1.15455199	     -0.00000000	     -0.02001149
      0.52108307	      1.28342332	      1.16183839	     -0.00000000	     -0.02008416
      0.52117682	      1.28339689	      1.16918192	     -0.00000000	     -0.02015829
      0.52129098	      1.28325750	      1.17810471	     -0.00000000	     -0.02024809
      0.52140515	      1.28324895	      1.18708634	     -0.00000000	     -0.02033941
      0.52149975	      1.28308412	      1.19449064	     -0.00000000	     -0.02041414
      0.52159436	      1.28305109	      1.20194921	     -0.00000000	     -0.02049025
      0.52170969	      1.28290240	      1.21102221	     -0.00000000	     -0.02058257
      0.52182502	      1.28289977	      1.22016010	     -0.00000000	     -0.02067656
      0.52191557	      1.28272868	      1.22729210	     -0.00000000	     -0.02074929
      0.52200612	      1.28268493	      1.23447642	     -0.00000000	     -0.02082337
      0.52212674	      1.28253691	      1.24403532	     -0.00000000	     -0.02092176
      0.52224736	      1.28252787	      1.25365932	     -0.00000000	     -0.02102182
      0.52233400	      1.28235237	      1.26052929	     -0.00000000	     -0.02109263
      0.52242064	      1.28229896	      1.26744940	     -0.00000000	     -0.02116471
      0.52254865	      1.28214665	      1.27767017	     -0.00000000	     -0.02127112
      0.52265572	      1.28209835	      1.28626256	     -0.00000000	     -0.02136123
      0.52276279	      1.28192439	      1.29483088	     -0.00000000	     -0.02145074
      0.52286985	      1.28190696	      1.30346679	     -0.00000000	     -0.02154197
      0.52297692	      1.28168761	      1.31205425	     -0.00000000	     -0.02163197
      0.52306945	      1.28168787	      1.31955046	     -0.00000000	     -0.02171165
      0.52316197	      1.28154767	      1.32701410	     -0.00000000	     -0.02179051
      0.52327662	      1.28147375	      1.33631294	     -0.00000000	     -0.02188950
      0.52339127	      1.28126690	      1.34558900	     -0.00000000	     -0.02198790
      0.52348405	      1.28125569	      1.35316193	     -0.00000000	     -0.02206920
      0.52357684	      1.28111307	      1.36070583	     -0.00000000	     -0.02214976
      0.52369285	      1.28103362	      1.37018920	     -0.00000000	     -0.02225177
      0.52380886	      1.28081004	      1.37964749	     -0.00000000	     -0.02235313
      0.52389814	      1.28080317	      1.38699525	     -0.00000000	     -0.02243286
      0.52398742	      1.28066858	      1.39431468	     -0.00000000	     -0.02251186
      0.52410825	      1.28056944	      1.40426781	     -0.00000000	     -0.02261997
      0.52422907	      1.28033141	      1.41420034	     -0.00000000	     -0.02272753
      0.52431487	      1.28032789	      1.42132223	     -0.00000000	     -0.02280564
      0.52440067	      1.28020122	      1.42841674	     -0.00000000	     -0.02288303
      0.52452819	      1.28008120	      1.43900623	     -0.00000000	     -0.02299918
      0.52463522	      1.27990103	      1.44789073	     -0.00000000	     -0.02309655
      0.52474226	      1.27984376	      1.45683519	     -0.00000000	     -0.02319541
      0.52484929	      1.27962119	      1.46574639	     -0.00000000	     -0.02329339
      0.52494503	      1.27959208	      1.47378954	     -0.00000000	     -0.02338285
      0.52504076	      1.27941794	      1.48180223	     -0.00000000	     -0.02347150
      0.52513650	      1.27933580	      1.48986145	     -0.00000000	     -0.02356131
      0.52525895	      1.27912434	      1.50015965	     -0.00000000	     -0.02367588
      0.52535596	      1.27907667	      1.50837658	     -0.00000000	     -0.02376810
      0.52545297	      1.27889966	      1.51656921	     -0.00000000	     -0.02385967
      0.52554997	      1.27881296	      1.52480892	     -0.00000000	     -0.02395239
      0.52567178	      1.27859182	      1.53514450	     -0.00000000	     -0.02406850
      0.52576697	      1.27854408	      1.54328137	     -0.00000000	     -0.02416072
      0.52586216	      1.27836966	      1.55139477	     -0.00000000	     -0.02425231
      0.52595734	      1.27827376	      1.55955140	     -0.00000000	     -0.02434496
      0.52608455	      1.27804411	      1.57044715	     -0.00000000	     -0.02446858
      0.52617879	      1.27799074	      1.57857836	     -0.00000000	     -0.02456162
      0.52627304	      1.27781740	      1.58668858	     -0.00000000	     -0.02465408
      0.52638856	      1.27771108	      1.59668857	     -0.00000000	     -0.02476885
      0.52649116	      1.27749378	      1.60555279	     -0.00000000	     -0.02487029
      0.52659375	      1.27742805	      1.61448795	     -0.00000000	     -0.02497348
      0.52669635	      1.27720057	      1.62339265	     -0.00000000	     -0.02507583
      0.52679894	      1.27714100	      1.63237397	     -0.00000000	     -0.02518008
      0.52690154	      1.27690173	      1.64131941	     -0.00000000	     -0.02528335
      0.52700413	      1.27685007	      1.65034824	     -0.00000000	     -0.02538868
      0.52710673	      1.27659705	      1.65933455	     -0.00000000	     -0.02549286
      0.52720932	      1.27655548	      1.66841239	     -0.00000000	     -0.02559931
      0.52731192	      1.27628628	      1.67743959	     -0.00000000	     -0.02570440
      0.52741452	      1.27625747	      1.68656809	     -0.00000000	     -0.02581200
      0.52750573	      1.27602379	      1.69463653	     -0.00000000	     -0.02590639
      0.52759695	      1.27593243	      1.70276989	     -0.00000000	     -0.02600237
      0.52770915	      1.27571596	      1.71276610	     -0.00000000	     -0.02612015
      0.52782134	      1.27562708	      1.72283257	     -0.00000000	     -0.02623964
      0.52791397	      1.27539758	      1.73111502	     -0.00000000	     -0.02633748
      0.52800661	      1.27529962	      1.73946015	     -0.00000000	     -0.02643686
      0.52811933	      1.27507230	      1.74960750	     -0.00000000	     -0.02655750
      0.52823205	      1.27498955	      1.75983190	     -0.00000000	     -0.02668000
      0.52832104	      1.27475617	      1.76787052	     -0.00000000	     -0.02677580
      0.52841003	      1.27465064	      1.77596970	     -0.00000000	     -0.02687307
      0.52852729	      1.27442071	      1.78664164	     -0.00000000	     -0.02700114
      0.52864455	      1.27432703	      1.79739152	     -0.00000000	     -0.02713108
      0.52873041	      1.27409198	      1.80523023	     -0.00000000	     -0.02722532
      0.52881626	      1.27397956	      1.81312709	     -0.00000000	     -0.02732097
      0.52893920	      1.27374169	      1.82444168	     -0.00000000	     -0.02745801
      0.52904408	      1.27362087	      1.83415177	     -0.00000000	     -0.02757626
      0.52914896	      1.27337113	      1.84384823	     -0.00000000	     -0.02769406
      0.52925385	      1.27328270	      1.85362539	     -0.00000000	     -0.02781382
      0.52935873	      1.27298526	      1.86336342	     -0.00000000	     -0.02793246
      0.52944839	      1.27292467	      1.87177348	     -0.00000000	     -0.02803599
      0.52953805	      1.27272481	      1.88015963	     -0.00000000	     -0.02813882
      0.52965167	      1.27256702	      1.89084886	     -0.00000000	     -0.02827059
      0.52976528	      1.27227649	      1.90152974	     -0.00000000	     -0.02840201
      0.52985476	      1.27220448	      1.91001662	     -0.00000000	     -0.02850733
      0.52994424	      1.27200407	      1.91848374	     -0.00000000	     -0.02861207
      0.53006015	      1.27183661	      1.92951439	     -0.00000000	     -0.02874920
      0.53017605	      1.27152379	      1.94053520	     -0.00000000	     -0.02888594
      0.53026123	      1.27146182	      1.94871233	     -0.00000000	     -0.02898832
      0.53034640	      1.27127475	      1.95686935	     -0.00000000	     -0.02909011
      0.53046917	      1.27107862	      1.96868660	     -0.00000000	     -0.02923821
      0.53057344	      1.27082716	      1.97873023	     -0.00000000	     -0.02936402
      0.53067772	      1.27070169	      1.98884614	     -0.00000000	     -0.02949154
      0.53078199	      1.27041350	      1.99894099	     -0.00000000	     -0.02961840
      0.53088627	      1.27032887	      2.00913378	     -0.00000000	     -0.02974762
      0.53097595	      1.27006186	      2.01786299	     -0.00000000	     -0.02985770
      0.53106563	      1.26993289	      2.02666095	     -0.00000000	     -0.02996943
      0.53117789	      1.26967125	      2.03767517	     -0.00000000	     -0.03010918
      0.53129014	      1.26953808	      2.04876924	     -0.00000000	     -0.03025080
      0.53138021	      1.26927339	      2.05764638	     -0.00000000	     -0.03036371
      0.53147027	      1.26913711	      2.06659013	     -0.00000000	     -0.03047820
      0.53158385	      1.26886557	      2.07787314	     -0.00000000	     -0.03062253
      0.53169743	      1.26873441	      2.08924201	     -0.00000000	     -0.03076888
      0.53178401	      1.26846701	      2.09788168	     -0.00000000	     -0.03087963
      0.53187060	      1.26832482	      2.10658575	     -0.00000000	     -0.03099192
      0.53198905	      1.26804652	      2.11850500	     -0.00000000	     -0.03114566
      0.53210750	      1.26790268	      2.13051312	     -0.00000000	     -0.03130146
      0.53219074	      1.26763417	      2.13892515	     -0.00000000	     -0.03141015
      0.53227399	      1.26748664	      2.14739911	     -0.00000000	     -0.03152031
      0.53239904	      1.26719555	      2.16014962	     -0.00000000	     -0.03168613
      0.53250373	      1.26702621	      2.17088805	     -0.00000000	     -0.03182641
      0.53260842	      1.26673223	      2.18162286	     -0.00000000	     -0.03196642
      0.53271312	      1.26660313	      2.19244822	     -0.00000000	     -0.03210858
      0.53280561	      1.26631504	      2.20198653	     -0.00000000	     -0.03223337
      0.53289809	      1.26616787	      2.21159992	     -0.00000000	     -0.03235995
      0.53299058	      1.26593319	      2.22121453	     -0.00000000	     -0.03248641
      0.53311300	      1.26572059	      2.23401735	     -0.00000000	     -0.03265557
      0.53320683	      1.26543901	      2.24382846	     -0.00000000	     -0.03278499
      0.53330066	      1.26528007	      2.25371050	     -0.00000000	     -0.03291608
      0.53339450	      1.26503626	      2.26359643	     -0.00000000	     -0.03304712
      0.53351654	      1.26482302	      2.27653541	     -0.00000000	     -0.03321940
      0.53360830	      1.26453865	      2.28625903	     -0.00000000	     -0.03334864
      0.53370006	      1.26437405	      2.29605222	     -0.00000000	     -0.03347952
      0.53381248	      1.26406441	      2.30805813	     -0.00000000	     -0.03363984
      0.53391349	      1.26390526	      2.31892342	     -0.00000000	     -0.03378571
      0.53401450	      1.26358860	      2.32977576	     -0.00000000	     -0.03393105
      0.53411551	      1.26344335	      2.34072207	     -0.00000000	     -0.03407862
      0.53421652	      1.26310491	      2.35164445	     -0.00000000	     -0.03422538
      0.53431753	      1.26297821	      2.36267447	     -0.00000000	     -0.03437471
      0.53441853	      1.26261261	      2.37366633	     -0.00000000	     -0.03452286
      0.53450701	      1.26249733	      2.38339389	     -0.00000000	     -0.03465502
      0.53459549	      1.26223970	      2.39310589	     -0.00000000	     -0.03478662
      0.53470655	      1.26201399	      2.40537131	     -0.00000000	     -0.03495352
      0.53481761	      1.26165601	      2.41764276	     -0.00000000	     -0.03512033
      0.53490653	      1.26152477	      2.42755372	     -0.00000000	     -0.03525591
      0.53499545	      1.26126372	      2.43745442	     -0.00000000	     -0.03539106
      0.53510839	      1.26102874	      2.45010756	     -0.00000000	     -0.03556449
      0.53522133	      1.26064521	      2.46276467	     -0.00000000	     -0.03573775
      0.53530570	      1.26052730	      2.47230935	     -0.00000000	     -0.03586930
      0.53539008	      1.26028330	      2.48184267	     -0.00000000	     -0.03600041
      0.53550993	      1.26001297	      2.49546084	     -0.00000000	     -0.03618834
      0.53561676	      1.25967222	      2.50761747	     -0.00000000	     -0.03635606
      0.53572359	      1.25950789	      2.51987973	     -0.00000000	     -0.03652624
      0.53580976	      1.25918993	      2.52974577	     -0.00000000	     -0.03666269
      0.53589593	      1.25900358	      2.53968645	     -0.00000000	     -0.03680090
      0.53601039	      1.25866793	      2.55291230	     -0.00000000	     -0.03698478
      0.53612485	      1.25845812	      2.56623620	     -0.00000000	     -0.03717087
      0.53621039	      1.25814194	      2.57617924	     -0.00000000	     -0.03730939
      0.53629592	      1.25794831	      2.58619446	     -0.00000000	     -0.03744960
      0.53641301	      1.25759982	      2.59992963	     -0.00000000	     -0.03764190
      0.53653009	      1.25738640	      2.61377032	     -0.00000000	     -0.03783660
      0.53661190	      1.25706864	      2.62342335	     -0.00000000	     -0.03797199
      0.53669372	      1.25687185	      2.63314619	     -0.00000000	     -0.03810902
      0.53681750	      1.25650631	      2.64789397	     -0.00000000	     -0.03831698
      0.53692145	      1.25627110	      2.66035745	     -0.00000000	     -0.03849335
      0.53702541	      1.25591095	      2.67283097	     -0.00000000	     -0.03866972
      0.53712936	      1.25572233	      2.68541100	     -0.00000000	     -0.03884855
      0.53721879	      1.25538088	      2.69621580	     -0.00000000	     -0.03900174
      0.53730822	      1.25517676	      2.70710333	     -0.00000000	     -0.03915685
      0.53741679	      1.25482190	      2.72033885	     -0.00000000	     -0.03934534
      0.53752536	      1.25459949	      2.73367448	     -0.00000000	     -0.03953610
      0.53761463	      1.25425656	      2.74463129	     -0.00000000	     -0.03969250
      0.53770391	      1.25404486	      2.75566987	     -0.00000000	     -0.03985080
      0.53781360	      1.25367988	      2.76925235	     -0.00000000	     -0.04004552
      0.53792328	      1.25345299	      2.78293968	     -0.00000000	     -0.04024263
      0.53801022	      1.25310822	      2.79377819	     -0.00000000	     -0.04039836
      0.53809717	      1.25289126	      2.80469642	     -0.00000000	     -0.04055594
      0.53820985	      1.25251685	      2.81887477	     -0.00000000	     -0.04076057
      0.53832253	      1.25227517	      2.83316144	     -0.00000000	     -0.04096765
      0.53840725	      1.25192949	      2.84389205	     -0.00000000	     -0.04112284
      0.53849196	      1.25170745	      2.85470019	     -0.00000000	     -0.04127982
      0.53860832	      1.25131996	      2.86958047	     -0.00000000	     -0.04149602
      0.53872468	      1.25106380	      2.88457503	     -0.00000000	     -0.04171477
      0.53880646	      1.25071764	      2.89510308	     -0.00000000	     -0.04186801
      0.53888824	      1.25049201	      2.90570614	     -0.00000000	     -0.04202299
      0.53901016	      1.25008600	      2.92155713	     -0.00000000	     -0.04225482
      0.53911330	      1.24981566	      2.93505429	     -0.00000000	     -0.04245285
      0.53921644	      1.24941911	      2.94856900	     -0.00000000	     -0.04265102
      0.53931958	      1.24919396	      2.96219820	     -0.00000000	     -0.04285182
      0.53940862	      1.24882035	      2.97395317	     -0.00000000	     -0.04302463
      0.53949765	      1.24858445	      2.98579730	     -0.00000000	     -0.04319951
      0.53960519	      1.24819136	      3.00012765	     -0.00000000	     -0.04341104
      0.53971273	      1.24793017	      3.01456666	     -0.00000000	     -0.04362502
      0.53980186	      1.24755390	      3.02653261	     -0.00000000	     -0.04380206
      0.53989100	      1.24730975	      3.03858733	     -0.00000000	     -0.04398115
      0.53999931	      1.24690571	      3.05326353	     -0.00000000	     -0.04419914
      0.54010762	      1.24663966	      3.06805328	     -0.00000000	     -0.04441969
      0.54019469	      1.24626116	      3.07993884	     -0.00000000	     -0.04459662
      0.54028175	      1.24601169	      3.09191133	     -0.00000000	     -0.04477556
      0.54039256	      1.24559736	      3.10718367	     -0.00000000	     -0.04500382
      0.54050338	      1.24531553	      3.12257309	     -0.00000000	     -0.04523471
      0.54058860	      1.24493554	      3.13440600	     -0.00000000	     -0.04541194
      0.54067382	      1.24468060	      3.14632393	     -0.00000000	     -0.04559113
      0.54078751	      1.24425291	      3.16226575	     -0.00000000	     -0.04583088
      0.54090121	      1.24395589	      3.17833029	     -0.00000000	     -0.04607336
      0.54098401	      1.24357508	      3.19002688	     -0.00000000	     -0.04624961
      0.54106681	      1.24331601	      3.20180616	     -0.00000000	     -0.04642777
      0.54118466	      1.24287083	      3.21862341	     -0.00000000	     -0.04668224
      0.54128650	      1.24256544	      3.23325159	     -0.00000000	     -0.04690425
      0.54138833	      1.24212963	      3.24790438	     -0.00000000	     -0.04712652
      0.54149017	      1.24186357	      3.26267956	     -0.00000000	     -0.04735160
      0.54157975	      1.24145168	      3.27567493	     -0.00000000	     -0.04754924
      0.54166932	      1.24117994	      3.28876859	     -0.00000000	     -0.04774913
      0.54175890	      1.24082360	      3.30188806	     -0.00000000	     -0.04794940
      0.54188014	      1.24043676	      3.31976105	     -0.00000000	     -0.04822300
      0.54197065	      1.24002968	      3.33313021	     -0.00000000	     -0.04842758
      0.54206117	      1.23974157	      3.34659348	     -0.00000000	     -0.04863429
      0.54216987	      1.23928268	      3.36279950	     -0.00000000	     -0.04888310
      0.54226767	      1.23899140	      3.37749052	     -0.00000000	     -0.04910942
      0.54236548	      1.23854433	      3.39219735	     -0.00000000	     -0.04933579
      0.54246329	      1.23825758	      3.40702293	     -0.00000000	     -0.04956487
      0.54256110	      1.23779689	      3.42185941	     -0.00000000	     -0.04979386
      0.54265890	      1.23751629	      3.43682200	     -0.00000000	     -0.05002575
      0.54275671	      1.23704009	      3.45178944	     -0.00000000	     -0.05025739
      0.54285452	      1.23676762	      3.46689164	     -0.00000000	     -0.05049215
      0.54295233	      1.23627361	      3.48199128	     -0.00000000	     -0.05072646
      0.54305013	      1.23601170	      3.49723586	     -0.00000000	     -0.05096415
      0.54313783	      1.23557127	      3.51089840	     -0.00000000	     -0.05117677
      0.54322554	      1.23527392	      3.52466414	     -0.00000000	     -0.05139176
      0.54333115	      1.23480772	      3.54128230	     -0.00000000	     -0.05165130
      0.54343676	      1.23446515	      3.55802413	     -0.00000000	     -0.05191359
      0.54352721	      1.23401701	      3.57237842	     -0.00000000	     -0.05213829
      0.54361766	      1.23370552	      3.58683919	     -0.00000000	     -0.05236540
      0.54370810	      1.23330229	      3.60133286	     -0.00000000	     -0.05259303
      0.54382512	      1.23288384	      3.62021214	     -0.00000000	     -0.05289032
      0.54391527	      1.23243662	      3.63478812	     -0.00000000	     -0.05311978
      0.54400542	      1.23211217	      3.64946746	     -0.00000000	     -0.05335158
      0.54409557	      1.23170611	      3.66418437	     -0.00000000	     -0.05358400
      0.54421628	      1.23126233	      3.68402421	     -0.00000000	     -0.05389814
      0.54430429	      1.23081551	      3.69852274	     -0.00000000	     -0.05412764
      0.54439230	      1.23048465	      3.71312121	     -0.00000000	     -0.05435939
      0.54450245	      1.22996805	      3.73144745	     -0.00000000	     -0.05465040
      0.54460140	      1.22961665	      3.74802995	     -0.00000000	     -0.05491448
      0.54470034	      1.22910483	      3.76464103	     -0.00000000	     -0.05517887
      0.54479928	      1.22877778	      3.78139315	     -0.00000000	     -0.05544647
      0.54489822	      1.22822595	      3.79815420	     -0.00000000	     -0.05571387
      0.54498389	      1.22794604	      3.81279634	     -0.00000000	     -0.05594841
      0.54506955	      1.22752524	      3.82745496	     -0.00000000	     -0.05618304
      0.54517809	      1.22708821	      3.84614947	     -0.00000000	     -0.05648299
      0.54528664	      1.22651205	      3.86490008	     -0.00000000	     -0.05678384
      0.54537112	      1.22622226	      3.87961684	     -0.00000000	     -0.05702081
      0.54545561	      1.22580472	      3.89435439	     -0.00000000	     -0.05725798
      0.54556821	      1.22533588	      3.91412228	     -0.00000000	     -0.05757681
      0.54566913	      1.22480481	      3.93189974	     -0.00000000	     -0.05786362
      0.54577006	      1.22443923	      3.94982151	     -0.00000000	     -0.05815368
      0.54585863	      1.22394161	      3.96556735	     -0.00000000	     -0.05840830
      0.54594720	      1.22358358	      3.98142924	     -0.00000000	     -0.05866555
      0.54603577	      1.22314011	      3.99733477	     -0.00000000	     -0.05892356
      0.54615554	      1.22263632	      4.01898743	     -0.00000000	     -0.05927559
      0.54624464	      1.22214158	      4.03514343	     -0.00000000	     -0.05953825
      0.54633374	      1.22176509	      4.05141151	     -0.00000000	     -0.05980344
      0.54644134	      1.22119912	      4.07111977	     -0.00000000	     -0.06012477
      0.54654894	      1.22079156	      4.09098849	     -0.00000000	     -0.06044970
      0.54663024	      1.22030213	      4.10601461	     -0.00000000	     -0.06069518
      0.54671154	      1.21993913	      4.12114486	     -0.00000000	     -0.06094303
      0.54682647	      1.21934912	      4.14261877	     -0.00000000	     -0.06129502
      0.54692795	      1.21890514	      4.16170904	     -0.00000000	     -0.06160863
      0.54702942	      1.21832597	      4.18085613	     -0.00000000	     -0.06192319
      0.54713089	      1.21793491	      4.20016553	     -0.00000000	     -0.06224143
      0.54721515	      1.21741852	      4.21621407	     -0.00000000	     -0.06250565
      0.54729940	      1.21703612	      4.23237687	     -0.00000000	     -0.06277248
      0.54740802	      1.21644983	      4.25328773	     -0.00000000	     -0.06311785
      0.54751664	      1.21598183	      4.27435636	     -0.00000000	     -0.06346669
      0.54760240	      1.21545715	      4.29102796	     -0.00000000	     -0.06374260
      0.54768817	      1.21505849	      4.30781593	     -0.00000000	     -0.06402114
      0.54779641	      1.21445652	      4.32907819	     -0.00000000	     -0.06437406
      0.54790464	      1.21398686	      4.35050536	     -0.00000000	     -0.06473064
      0.54798825	      1.21345920	      4.36708783	     -0.00000000	     -0.06500643
      0.54807186	      1.21305658	      4.38378468	     -0.00000000	     -0.06528482
      0.54818264	      1.21243450	      4.40599244	     -0.00000000	     -0.06565529
      0.54829341	      1.21193706	      4.42837213	     -0.00000000	     -0.06602955
      0.54837575	      1.21140560	      4.44504184	     -0.00000000	     -0.06630817
      0.54845810	      1.21099594	      4.46182474	     -0.00000000	     -0.06658936
      0.54857109	      1.21035147	      4.48494882	     -0.00000000	     -0.06697703
      0.54867065	      1.20986591	      4.50546586	     -0.00000000	     -0.06732171
      0.54877021	      1.20924589	      4.52604953	     -0.00000000	     -0.06766755
      0.54886976	      1.20879603	      4.54679927	     -0.00000000	     -0.06801715
      0.54895767	      1.20821912	      4.56515635	     -0.00000000	     -0.06832625
      0.54904558	      1.20778241	      4.58364658	     -0.00000000	     -0.06863838
      0.54913349	      1.20725866	      4.60219693	     -0.00000000	     -0.06895161
      0.54925188	      1.20664965	      4.62735142	     -0.00000000	     -0.06937720
      0.54934017	      1.20607402	      4.64617670	     -0.00000000	     -0.06969576
      0.54942846	      1.20561664	      4.66513132	     -0.00000000	     -0.07001723
      0.54953504	      1.20495314	      4.68809759	     -0.00000000	     -0.07040687
      0.54964162	      1.20444496	      4.71124873	     -0.00000000	     -0.07080065
      0.54972267	      1.20387821	      4.72888929	     -0.00000000	     -0.07110051
      0.54980373	      1.20343766	      4.74664965	     -0.00000000	     -0.07140309
      0.54991683	      1.20274392	      4.77153644	     -0.00000000	     -0.07182737
      0.55001739	      1.20220472	      4.79382166	     -0.00000000	     -0.07220803
      0.55011796	      1.20152875	      4.81618678	     -0.00000000	     -0.07259013
      0.55021852	      1.20104078	      4.83873786	     -0.00000000	     -0.07297645
      0.55030213	      1.20044263	      4.85752053	     -0.00000000	     -0.07329801
      0.55038574	      1.19997831	      4.87643419	     -0.00000000	     -0.07362255
      0.55049326	      1.19928724	      4.90085610	     -0.00000000	     -0.07404181
      0.55060077	      1.19871229	      4.92546264	     -0.00000000	     -0.07446515
      0.55068630	      1.19810031	      4.94509205	     -0.00000000	     -0.07480281
      0.55077183	      1.19761473	      4.96485674	     -0.00000000	     -0.07514352
      0.55087844	      1.19690766	      4.98959306	     -0.00000000	     -0.07557014
      0.55098505	      1.19633211	      5.01452066	     -0.00000000	     -0.07600100
      0.55106871	      1.19571563	      5.03413503	     -0.00000000	     -0.07633993
      0.55115238	      1.19522509	      5.05388306	     -0.00000000	     -0.07668190
      0.55126093	      1.19449572	      5.07961484	     -0.00000000	     -0.07712772
      0.55136948	      1.19389006	      5.10554525	     -0.00000000	     -0.07757794
      0.55145234	      1.19326659	      5.12539290	     -0.00000000	     -0.07792247
      0.55153520	      1.19276630	      5.14537413	     -0.00000000	     -0.07827003
      0.55164511	      1.19201392	      5.17199758	     -0.00000000	     -0.07873340
      0.55175503	      1.19138486	      5.19882820	     -0.00000000	     -0.07920135
      0.55183657	      1.19075599	      5.21878859	     -0.00000000	     -0.07954941
      0.55191811	      1.19024841	      5.23888160	     -0.00000000	     -0.07990047
      0.55203004	      1.18946923	      5.26658919	     -0.00000000	     -0.08038489
      0.55212895	      1.18886114	      5.29124966	     -0.00000000	     -0.08081681
      0.55222787	      1.18811781	      5.31600672	     -0.00000000	     -0.08125053
      0.55232678	      1.18754675	      5.34096092	     -0.00000000	     -0.08168872
      0.55241318	      1.18686555	      5.36281580	     -0.00000000	     -0.08207238
      0.55249958	      1.18632263	      5.38482478	     -0.00000000	     -0.08245953
      0.55258598	      1.18569753	      5.40691722	     -0.00000000	     -0.08284831
      0.55270619	      1.18491978	      5.43786703	     -0.00000000	     -0.08339388
      0.55279270	      1.18424010	      5.46023854	     -0.00000000	     -0.08378837
      0.55287922	      1.18367405	      5.48275958	     -0.00000000	     -0.08418622
      0.55298645	      1.18286702	      5.51079434	     -0.00000000	     -0.08468173
      0.55308294	      1.18225257	      5.53620927	     -0.00000000	     -0.08513178
      0.55317943	      1.18147729	      5.56171541	     -0.00000000	     -0.08558349
      0.55327593	      1.18088095	      5.58742371	     -0.00000000	     -0.08603980
      0.55337242	      1.18006647	      5.61320673	     -0.00000000	     -0.08649732
      0.55345725	      1.17954163	      5.63605452	     -0.00000000	     -0.08690371
      0.55354207	      1.17887382	      5.65896982	     -0.00000000	     -0.08731130
      0.55364702	      1.17814822	      5.68751390	     -0.00000000	     -0.08781984
      0.55375198	      1.17727602	      5.71618714	     -0.00000000	     -0.08833088
      0.55383485	      1.17674702	      5.73900499	     -0.00000000	     -0.08873844
      0.55391772	      1.17608803	      5.76189241	     -0.00000000	     -0.08914726
      0.55402748	      1.17530343	      5.79240654	     -0.00000000	     -0.08969315
      0.55412550	      1.17448799	      5.81979061	     -0.00000000	     -0.09018330
      0.55422353	      1.17383397	      5.84738641	     -0.00000000	     -0.09067822
      0.55431144	      1.17307098	      5.87221219	     -0.00000000	     -0.09112344
      0.55439934	      1.17245002	      5.89721394	     -0.00000000	     -0.09157265
      0.55448725	      1.17173074	      5.92231474	     -0.00000000	     -0.09202381
      0.55459973	      1.17091410	      5.95465686	     -0.00000000	     -0.09260605
      0.55468762	      1.17014688	      5.98003932	     -0.00000000	     -0.09306315
      0.55477551	      1.16950317	      6.00559529	     -0.00000000	     -0.09352416
      0.55486340	      1.16877262	      6.03125758	     -0.00000000	     -0.09398730
      0.55497955	      1.16790840	      6.06541020	     -0.00000000	     -0.09460463
      0.55506486	      1.16714508	      6.09060586	     -0.00000000	     -0.09506020
      0.55515017	      1.16649753	      6.11596826	     -0.00000000	     -0.09551954
      0.55525681	      1.16558492	      6.14782277	     -0.00000000	     -0.09609677
      0.55536346	      1.16481588	      6.17992858	     -0.00000000	     -0.09667962
      0.55544313	      1.16406510	      6.20399050	     -0.00000000	     -0.09711640
      0.55552280	      1.16343796	      6.22820827	     -0.00000000	     -0.09755672
      0.55563475	      1.16247815	      6.26241138	     -0.00000000	     -0.09817902
      0.55573417	      1.16169975	      6.29300343	     -0.00000000	     -0.09873645
      0.55583358	      1.16078442	      6.32373544	     -0.00000000	     -0.09929664
      0.55593300	      1.16005779	      6.35471401	     -0.00000000	     -0.09986245
      0.55601477	      1.15926468	      6.38027131	     -0.00000000	     -0.10032915
      0.55609655	      1.15860397	      6.40599859	     -0.00000000	     -0.10079972
      0.55620325	      1.15765014	      6.43973275	     -0.00000000	     -0.10141711
      0.55630177	      1.15685581	      6.47110149	     -0.00000000	     -0.10199206
      0.55640029	      1.15591523	      6.50261132	     -0.00000000	     -0.10256979
      0.55649881	      1.15516721	      6.53437309	     -0.00000000	     -0.10315326
      0.55658102	      1.15434646	      6.56096201	     -0.00000000	     -0.10364163
      0.55666324	      1.15365928	      6.58772791	     -0.00000000	     -0.10413403
      0.55676884	      1.15268172	      6.62227270	     -0.00000000	     -0.10476990
      0.55687444	      1.15181573	      6.65707723	     -0.00000000	     -0.10541154
      0.55695934	      1.15096558	      6.68517249	     -0.00000000	     -0.10592958
      0.55704424	      1.15024200	      6.71345518	     -0.00000000	     -0.10645187
      0.55714808	      1.14924989	      6.74821526	     -0.00000000	     -0.10709410
      0.55725192	      1.14838835	      6.78323966	     -0.00000000	     -0.10774225
      0.55733527	      1.14753127	      6.81145756	     -0.00000000	     -0.10826449
      0.55741861	      1.14680125	      6.83986148	     -0.00000000	     -0.10879095
      0.55752374	      1.14578067	      6.87586811	     -0.00000000	     -0.10945869
      0.55762888	      1.14488261	      6.91214805	     -0.00000000	     -0.11013253
      0.55771197	      1.14401129	      6.94093825	     -0.00000000	     -0.11066733
      0.55779507	      1.14326514	      6.96991681	     -0.00000000	     -0.11120640
      0.55790066	      1.14221877	      7.00691894	     -0.00000000	     -0.11189511
      0.55800624	      1.14129576	      7.04420285	     -0.00000000	     -0.11259011
      0.55808857	      1.14041337	      7.07339345	     -0.00000000	     -0.11313432
      0.55817090	      1.13965498	      7.10277315	     -0.00000000	     -0.11368281
      0.55827741	      1.13857929	      7.14097037	     -0.00000000	     -0.11439633
      0.55838392	      1.13762486	      7.17945938	     -0.00000000	     -0.11511635
      0.55846554	      1.13673136	      7.20907526	     -0.00000000	     -0.11567045
      0.55854716	      1.13596031	      7.23888096	     -0.00000000	     -0.11622886
      0.55865467	      1.13485355	      7.27834212	     -0.00000000	     -0.11696860
      0.55876218	      1.13386675	      7.31810611	     -0.00000000	     -0.11771508
      0.55884293	      1.13296343	      7.34809593	     -0.00000000	     -0.11827815
      0.55892369	      1.13218105	      7.37827569	     -0.00000000	     -0.11884553
      0.55903248	      1.13104002	      7.41914654	     -0.00000000	     -0.11961436
      0.55912945	      1.13010462	      7.45583472	     -0.00000000	     -0.12030538
      0.55922641	      1.12903103	      7.49270000	     -0.00000000	     -0.12099999
      0.55932338	      1.12812756	      7.52984343	     -0.00000000	     -0.12170085
      0.55940869	      1.12714970	      7.56264830	     -0.00000000	     -0.12231994
      0.55949400	      1.12631003	      7.59567265	     -0.00000000	     -0.12294402
      0.55957931	      1.12538372	      7.62884485	     -0.00000000	     -0.12357114
      0.55969585	      1.12421113	      7.67447549	     -0.00000000	     -0.12443483
      0.55978118	      1.12322936	      7.70805754	     -0.00000000	     -0.12507071
      0.55986651	      1.12236214	      7.74185584	     -0.00000000	     -0.12571147
      0.55997113	      1.12118976	      7.78350679	     -0.00000000	     -0.12650149
      0.56007575	      1.12016643	      7.82547868	     -0.00000000	     -0.12729872
      0.56015439	      1.11921677	      7.85714823	     -0.00000000	     -0.12790027
      0.56023303	      1.11839114	      7.88901378	     -0.00000000	     -0.12850629
      0.56034371	      1.11714987	      7.93410351	     -0.00000000	     -0.12936429
      0.56044214	      1.11611875	      7.97449062	     -0.00000000	     -0.13013369
      0.56054057	      1.11494933	      8.01508196	     -0.00000000	     -0.13090727
      0.56062899	      1.11404725	      8.05180380	     -0.00000000	     -0.13160805
      0.56071740	      1.11299656	      8.08868086	     -0.00000000	     -0.13231192
      0.56080582	      1.11204893	      8.12579553	     -0.00000000	     -0.13302113
      0.56089424	      1.11101570	      8.16308801	     -0.00000000	     -0.13373403
      0.56100807	      1.10979346	      8.21144067	     -0.00000000	     -0.13465942
      0.56109024	      1.10877455	      8.24651421	     -0.00000000	     -0.13533085
      0.56117241	      1.10786954	      8.28180514	     -0.00000000	     -0.13600719
      0.56127979	      1.10659244	      8.32816584	     -0.00000000	     -0.13689612
      0.56138717	      1.10545035	      8.37488218	     -0.00000000	     -0.13779299
      0.56146469	      1.10445193	      8.40874796	     -0.00000000	     -0.13844318
      0.56154222	      1.10357425	      8.44281719	     -0.00000000	     -0.13909799
      0.56165486	      1.10222425	      8.49259356	     -0.00000000	     -0.14005521
      0.56175325	      1.10111362	      8.53637691	     -0.00000000	     -0.14089805
      0.56185163	      1.09986836	      8.58038636	     -0.00000000	     -0.14174554
      0.56194006	      1.09889553	      8.62022121	     -0.00000000	     -0.14251356
      0.56202849	      1.09777355	      8.66022809	     -0.00000000	     -0.14328503
      0.56211692	      1.09675744	      8.70049046	     -0.00000000	     -0.14406222
      0.56220535	      1.09565188	      8.74094642	     -0.00000000	     -0.14484342
      0.56231721	      1.09436354	      8.79247696	     -0.00000000	     -0.14583950
      0.56239983	      1.09327437	      8.83072636	     -0.00000000	     -0.14657903
      0.56248245	      1.09230122	      8.86921059	     -0.00000000	     -0.14732384
      0.56258833	      1.09095548	      8.91878420	     -0.00000000	     -0.14828366
      0.56269421	      1.08974713	      8.96872976	     -0.00000000	     -0.14925177
      0.56277217	      1.08868336	      9.00566112	     -0.00000000	     -0.14996763
      0.56285013	      1.08774128	      9.04281122	     -0.00000000	     -0.15068843
      0.56296114	      1.08632160	      9.09599598	     -0.00000000	     -0.15172082
      0.56305850	      1.08514943	      9.14296467	     -0.00000000	     -0.15263337
      0.56315585	      1.08384156	      9.19017391	     -0.00000000	     -0.15355085
      0.56325321	      1.08271560	      9.23772763	     -0.00000000	     -0.15447610
      0.56333459	      1.08158328	      9.27763585	     -0.00000000	     -0.15525254
      0.56341597	      1.08058354	      9.31778845	     -0.00000000	     -0.15603449
      0.56351961	      1.07921212	      9.36918917	     -0.00000000	     -0.15703584
      0.56362326	      1.07795778	      9.42095787	     -0.00000000	     -0.15804532
      0.56370602	      1.07679888	      9.46248338	     -0.00000000	     -0.15885512
      0.56378878	      1.07576540	      9.50426193	     -0.00000000	     -0.15967059
      0.56389214	      1.07437121	      9.55670718	     -0.00000000	     -0.16069457
      0.56399551	      1.07310819	      9.60952947	     -0.00000000	     -0.16172690
      0.56407619	      1.07195586	      9.65093915	     -0.00000000	     -0.16253618
      0.56415687	      1.07092781	      9.69259472	     -0.00000000	     -0.16335098
      0.56426276	      1.06948560	      9.74755015	     -0.00000000	     -0.16442626
      0.56436864	      1.06816816	      9.80290357	     -0.00000000	     -0.16551028
      0.56444782	      1.06701905	      9.84447647	     -0.00000000	     -0.16632443
      0.56452700	      1.06599086	      9.88629016	     -0.00000000	     -0.16714395
      0.56463557	      1.06449586	      9.94392757	     -0.00000000	     -0.16827395
      0.56473091	      1.06326529	      9.99488176	     -0.00000000	     -0.16927368
      0.56482625	      1.06189859	     10.04608853	     -0.00000000	     -0.17027849
      0.56492159	      1.06069752	     10.09764639	     -0.00000000	     -0.17129110
      0.56500687	      1.05944508	     10.14396160	     -0.00000000	     -0.17220069
      0.56509215	      1.05833324	     10.19056226	     -0.00000000	     -0.17311662
      0.56517743	      1.05712706	     10.23737353	     -0.00000000	     -0.17403682
      0.56528804	      1.05566139	     10.29848049	     -0.00000000	     -0.17523883
      0.56537422	      1.05439515	     10.34633252	     -0.00000000	     -0.17618020
      0.56546040	      1.05325150	     10.39447308	     -0.00000000	     -0.17712792
      0.56554657	      1.05201884	     10.44283488	     -0.00000000	     -0.17808012
      0.56565790	      1.05052850	     10.50571692	     -0.00000000	     -0.17931898
      0.56574226	      1.04927215	     10.55360190	     -0.00000000	     -0.18026241
      0.56582662	      1.04813455	     10.60176728	     -0.00000000	     -0.18121200
      0.56592942	      1.04663716	     10.66075907	     -0.00000000	     -0.18237515
      0.56603223	      1.04529604	     10.72016334	     -0.00000000	     -0.18354728
      0.56610944	      1.04410759	     10.76496063	     -0.00000000	     -0.18443100
      0.56618665	      1.04304407	     10.81000379	     -0.00000000	     -0.18532014
      0.56629720	      1.04144334	     10.87482843	     -0.00000000	     -0.18659994
      0.56639296	      1.04013503	     10.93134318	     -0.00000000	     -0.18771626
      0.56648871	      1.03869318	     10.98813421	     -0.00000000	     -0.18883800
      0.56658446	      1.03742560	     11.04530163	     -0.00000000	     -0.18996795
      0.56666738	      1.03614632	     11.09501208	     -0.00000000	     -0.19095027
      0.56675031	      1.03500366	     11.14500809	     -0.00000000	     -0.19193881
      0.56685083	      1.03350925	     11.20590226	     -0.00000000	     -0.19314282
      0.56695135	      1.03214843	     11.26719632	     -0.00000000	     -0.19435537
      0.56703368	      1.03087227	     11.31761298	     -0.00000000	     -0.19535251
      0.56711601	      1.02972559	     11.36831194	     -0.00000000	     -0.19635574
      0.56721844	      1.02819497	     11.43168994	     -0.00000000	     -0.19760981
      0.56732087	      1.02680509	     11.49548746	     -0.00000000	     -0.19887278
      0.56740011	      1.02556224	     11.54505137	     -0.00000000	     -0.19985367
      0.56747936	      1.02444460	     11.59488056	     -0.00000000	     -0.20084026
      0.56758642	      1.02284692	     11.66252742	     -0.00000000	     -0.20217955
      0.56769348	      1.02138865	     11.73063146	     -0.00000000	     -0.20352842
      0.56776891	      1.02019091	     11.77880607	     -0.00000000	     -0.20448219
      0.56784434	      1.01911435	     11.82722507	     -0.00000000	     -0.20544118
      0.56795917	      1.01740511	     11.90131015	     -0.00000000	     -0.20690842
      0.56805327	      1.01608140	     11.96239963	     -0.00000000	     -0.20811854
      0.56814737	      1.01463581	     12.02377113	     -0.00000000	     -0.20933394
      0.56824146	      1.01334075	     12.08551274	     -0.00000000	     -0.21055709
      0.56833556	      1.01185606	     12.14751545	     -0.00000000	     -0.21178488
      0.56841871	      1.01072800	     12.20263168	     -0.00000000	     -0.21287677
      0.56850186	      1.00945750	     12.25795413	     -0.00000000	     -0.21397232
      0.56858501	      1.00826655	     12.31355441	     -0.00000000	     -0.21507352
      0.56870013	      1.00652236	     12.39091917	     -0.00000000	     -0.21660539
      0.56878423	      1.00536281	     12.44778275	     -0.00000000	     -0.21773152
      0.56886834	      1.00408554	     12.50486709	     -0.00000000	     -0.21886157
      0.56897067	      1.00263855	     12.57470478	     -0.00000000	     -0.22024420
      0.56906256	      1.00121980	     12.63771014	     -0.00000000	     -0.22149102
      0.56915446	      0.99995581	     12.70107430	     -0.00000000	     -0.22274516
      0.56924635	      0.99852542	     12.76469401	     -0.00000000	     -0.22400365
      0.56933825	      0.99727959	     12.82868208	     -0.00000000	     -0.22526966
      0.56943014	      0.99583516	     12.89291526	     -0.00000000	     -0.22653967
      0.56952204	      0.99461186	     12.95752835	     -0.00000000	     -0.22781747
      0.56960460	      0.99331941	     13.01577987	     -0.00000000	     -0.22896863
      0.56968716	      0.99217089	     13.07432665	     -0.00000000	     -0.23012571
      0.56978687	      0.99067552	     13.14532510	     -0.00000000	     -0.23152813
      0.56988657	      0.98932695	     13.21673321	     -0.00000000	     -0.23293853
      0.56996735	      0.98807391	     13.27480420	     -0.00000000	     -0.23408465
      0.57004813	      0.98695192	     13.33315470	     -0.00000000	     -0.23523625
      0.57015232	      0.98540940	     13.40872976	     -0.00000000	     -0.23672692
      0.57024573	      0.98414547	     13.47686190	     -0.00000000	     -0.23807049
      0.57033914	      0.98272158	     13.54525857	     -0.00000000	     -0.23941819
      0.57043255	      0.98150357	     13.61403663	     -0.00000000	     -0.24077332
      0.57051403	      0.98025622	     13.67422219	     -0.00000000	     -0.24195805
      0.57059550	      0.97915003	     13.73469191	     -0.00000000	     -0.24314821
      0.57069705	      0.97767027	     13.81036736	     -0.00000000	     -0.24463653
      0.57079861	      0.97634731	     13.88646228	     -0.00000000	     -0.24613258
      0.57087619	      0.97517155	     13.94479203	     -0.00000000	     -0.24727820
      0.57095378	      0.97412409	     14.00337716	     -0.00000000	     -0.24842858
      0.57106354	      0.97256238	     14.08659740	     -0.00000000	     -0.25006136
      0.57115640	      0.97135325	     14.15736974	     -0.00000000	     -0.25144917
      0.57124925	      0.96999576	     14.22839796	     -0.00000000	     -0.25284053
      0.57134211	      0.96883109	     14.29979037	     -0.00000000	     -0.25423853
      0.57142551	      0.96761224	     14.36411455	     -0.00000000	     -0.25549665
      0.57150892	      0.96653966	     14.42872754	     -0.00000000	     -0.25675991
      0.57159232	      0.96538953	     14.49355645	     -0.00000000	     -0.25802620
      0.57170185	      0.96397671	     14.57909491	     -0.00000000	     -0.25969575
      0.57179100	      0.96272958	     14.64898368	     -0.00000000	     -0.26105820
      0.57188015	      0.96162177	     14.71918793	     -0.00000000	     -0.26242598
      0.57196930	      0.96039975	     14.78962482	     -0.00000000	     -0.26379663
      0.57205844	      0.95930084	     14.86036890	     -0.00000000	     -0.26517229
      0.57214759	      0.95810370	     14.93134755	     -0.00000000	     -0.26655080
      0.57223674	      0.95701613	     15.00262571	     -0.00000000	     -0.26793401
      0.57232589	      0.95584393	     15.07413935	     -0.00000000	     -0.26932003
      0.57241503	      0.95476995	     15.14594527	     -0.00000000	     -0.27071046
      0.57252309	      0.95334142	     15.23329018	     -0.00000000	     -0.27239922
      0.57260001	      0.95248847	     15.29574511	     -0.00000000	     -0.27360576
      0.57267693	      0.95152076	     15.35835287	     -0.00000000	     -0.27481361
      0.57278312	      0.95026576	     15.44512544	     -0.00000000	     -0.27648574
      0.57288092	      0.94905430	     15.52533324	     -0.00000000	     -0.27802886
      0.57297871	      0.94798517	     15.60588492	     -0.00000000	     -0.27957676
      0.57306235	      0.94693249	     15.67496258	     -0.00000000	     -0.28090185
      0.57314598	      0.94602231	     15.74429980	     -0.00000000	     -0.28223058
      0.57324657	      0.94482011	     15.82793424	     -0.00000000	     -0.28383050
      0.57333510	      0.94391039	     15.90184428	     -0.00000000	     -0.28524260
      0.57342363	      0.94286058	     15.97594137	     -0.00000000	     -0.28665561
      0.57351216	      0.94196428	     16.05031693	     -0.00000000	     -0.28807217
      0.57360069	      0.94095424	     16.12488259	     -0.00000000	     -0.28948964
      0.57368922	      0.94007526	     16.19971398	     -0.00000000	     -0.29091020
      0.57377775	      0.93910406	     16.27473669	     -0.00000000	     -0.29233161
      0.57386628	      0.93824580	     16.35001349	     -0.00000000	     -0.29375568
      0.57395481	      0.93731298	     16.42548128	     -0.00000000	     -0.29518050
      0.57404334	      0.93647843	     16.50119231	     -0.00000000	     -0.29660755
      0.57415408	      0.93531297	     16.59615335	     -0.00000000	     -0.29839315
      0.57422821	      0.93470740	     16.65995439	     -0.00000000	     -0.29959093
      0.57430234	      0.93399136	     16.72386145	     -0.00000000	     -0.30078829
      0.57441130	      0.93301001	     16.81807220	     -0.00000000	     -0.30254985
      0.57451527	      0.93205461	     16.90823452	     -0.00000000	     -0.30423130
      0.57461924	      0.93123672	     16.99870327	     -0.00000000	     -0.30591456
      0.57469862	      0.93048674	     17.06790821	     -0.00000000	     -0.30719872
      0.57477800	      0.92986848	     17.13730207	     -0.00000000	     -0.30848417
      0.57488716	      0.92893521	     17.23294333	     -0.00000000	     -0.31025101
      0.57497153	      0.92835816	     17.30708370	     -0.00000000	     -0.31161750
      0.57505589	      0.92766648	     17.38134216	     -0.00000000	     -0.31298248
      0.57514026	      0.92708308	     17.45578649	     -0.00000000	     -0.31434791
      0.57525157	      0.92621230	     17.55420390	     -0.00000000	     -0.31614740
      0.57532817	      0.92577831	     17.62212487	     -0.00000000	     -0.31738633
      0.57540476	      0.92523861	     17.69012691	     -0.00000000	     -0.31862336
      0.57550882	      0.92459333	     17.78271791	     -0.00000000	     -0.32030315
      0.57560788	      0.92394741	     17.87103476	     -0.00000000	     -0.32189992
      0.57570694	      0.92344707	     17.95957249	     -0.00000000	     -0.32349586
      0.57578946	      0.92290919	     18.03341686	     -0.00000000	     -0.32482230
      0.57587198	      0.92251569	     18.10741999	     -0.00000000	     -0.32614824
      0.57597530	      0.92192681	     18.20019269	     -0.00000000	     -0.32780450
      0.57605979	      0.92160665	     18.27623570	     -0.00000000	     -0.32915795
      0.57614428	      0.92116681	     18.35234488	     -0.00000000	     -0.33050775
      0.57622877	      0.92084753	     18.42859261	     -0.00000000	     -0.33185601
      0.57633729	      0.92033623	     18.52663950	     -0.00000000	     -0.33358264
      0.57641471	      0.92014331	     18.59672363	     -0.00000000	     -0.33481281
      0.57649212	      0.91984412	     18.66684564	     -0.00000000	     -0.33603923
      0.57659349	      0.91954953	     18.75880161	     -0.00000000	     -0.33764173
      0.57669118	      0.91923290	     18.84751049	     -0.00000000	     -0.33918075
      0.57678887	      0.91906573	     18.93636089	     -0.00000000	     -0.34071603
      0.57687228	      0.91880689	     19.01225777	     -0.00000000	     -0.34202152
      0.57695570	      0.91869822	     19.08826081	     -0.00000000	     -0.34332428
      0.57705763	      0.91846547	     19.18117882	     -0.00000000	     -0.34490942
      0.57714123	      0.91844522	     19.25749671	     -0.00000000	     -0.34620609
      0.57722484	      0.91830699	     19.33381980	     -0.00000000	     -0.34749685
      0.57730844	      0.91828704	     19.41021856	     -0.00000000	     -0.34878378
      0.57741952	      0.91816315	     19.51174663	     -0.00000000	     -0.35048474
      0.57749467	      0.91825620	     19.58051718	     -0.00000000	     -0.35163183
      0.57756982	      0.91824623	     19.64927233	     -0.00000000	     -0.35277340
      0.57767361	      0.91831915	     19.74427342	     -0.00000000	     -0.35434310
      0.57777388	      0.91838488	     19.83607219	     -0.00000000	     -0.35585085
      0.57787415	      0.91857666	     19.92791741	     -0.00000000	     -0.35735088
      0.57795995	      0.91864682	     20.00648275	     -0.00000000	     -0.35862627
      0.57804576	      0.91887141	     20.08508954	     -0.00000000	     -0.35989615
      0.57813157	      0.91902182	     20.16365908	     -0.00000000	     -0.36115810
      0.57821737	      0.91927985	     20.24224357	     -0.00000000	     -0.36241368
      0.57831848	      0.91952014	     20.33478517	     -0.00000000	     -0.36388268
      0.57840746	      0.91989396	     20.41624590	     -0.00000000	     -0.36516808
      0.57849644	      0.92013383	     20.49762287	     -0.00000000	     -0.36644348
      0.57858542	      0.92056815	     20.57901417	     -0.00000000	     -0.36771185
      0.57867441	      0.92086468	     20.66030733	     -0.00000000	     -0.36896971
      0.57876339	      0.92135994	     20.74160297	     -0.00000000	     -0.37022013
      0.57885237	      0.92171256	     20.82278569	     -0.00000000	     -0.37145953
      0.57894135	      0.92226907	     20.90395929	     -0.00000000	     -0.37269109
      0.57903033	      0.92267701	     20.98500482	     -0.00000000	     -0.37391112
      0.57911931	      0.92329497	     21.06602991	     -0.00000000	     -0.37512293
      0.57920830	      0.92375722	     21.14691141	     -0.00000000	     -0.37632270
      0.57929728	      0.92443666	     21.22776151	     -0.00000000	     -0.37751389
      0.57938626	      0.92495198	     21.30845214	     -0.00000000	     -0.37869251
      0.57947524	      0.92569284	     21.38910083	     -0.00000000	     -0.37986221
      0.57956422	      0.92625971	     21.46957380	     -0.00000000	     -0.38101883
      0.57965321	      0.92706176	     21.54999480	     -0.00000000	     -0.38216621
      0.57974219	      0.92767835	     21.63022345	     -0.00000000	     -0.38329999
      0.57983117	      0.92854127	     21.71039073	     -0.00000000	     -0.38442424
      0.57992015	      0.92920544	     21.79034860	     -0.00000000	     -0.38553437
      0.58000913	      0.93012876	     21.87023644	     -0.00000000	     -0.38663472
      0.58008917	      0.93078619	     21.94190198	     -0.00000000	     -0.38761203
      0.58016920	      0.93159908	     22.01348399	     -0.00000000	     -0.38858061
      0.58027175	      0.93254981	     22.10496596	     -0.00000000	     -0.38980547
      0.58035685	      0.93349749	     22.18076168	     -0.00000000	     -0.39081045
      0.58044195	      0.93432138	     22.25635098	     -0.00000000	     -0.39180214
      0.58052706	      0.93528043	     22.33181105	     -0.00000000	     -0.39278295
      0.58062934	      0.93632000	     22.42223642	     -0.00000000	     -0.39394436
      0.58070877	      0.93730016	     22.49232501	     -0.00000000	     -0.39483548
      0.58078820	      0.93816434	     22.56221313	     -0.00000000	     -0.39571448
      0.58088473	      0.93932514	     22.64695834	     -0.00000000	     -0.39676895
      0.58097852	      0.94038845	     22.72904019	     -0.00000000	     -0.39777712
      0.58107231	      0.94160524	     22.81092478	     -0.00000000	     -0.39877112
      0.58115643	      0.94256506	     22.88410454	     -0.00000000	     -0.39964781
      0.58124055	      0.94367671	     22.95712578	     -0.00000000	     -0.40051322
      0.58132467	      0.94470421	     23.02990957	     -0.00000000	     -0.40136492
      0.58140878	      0.94581823	     23.10250625	     -0.00000000	     -0.40220456
      0.58152472	      0.94723967	     23.20216866	     -0.00000000	     -0.40333938
      0.58159545	      0.94827346	     23.26281578	     -0.00000000	     -0.40402122
      0.58166618	      0.94919748	     23.32326828	     -0.00000000	     -0.40469272
      0.58177889	      0.95071981	     23.41928789	     -0.00000000	     -0.40574422
      0.58187995	      0.95208850	     23.50501945	     -0.00000000	     -0.40666697
      0.58201978	      0.95407852	     23.62311690	     -0.00000000	     -0.40791358
      0.58209065	      0.95498569	     23.68268819	     -0.00000000	     -0.40853059
      0.58216152	      0.95598519	     23.74211692	     -0.00000000	     -0.40913925
      0.58229489	      0.95778107	     23.85345590	     -0.00000000	     -0.41025876
      0.58236804	      0.95888074	     23.91429078	     -0.00000000	     -0.41086005
      0.58244118	      0.95988270	     23.97490714	     -0.00000000	     -0.41145062
      0.58255506	      0.96149297	     24.06892119	     -0.00000000	     -0.41235132
      0.58265213	      0.96280467	     24.14867825	     -0.00000000	     -0.41310010
      0.58274920	      0.96423119	     24.22813699	     -0.00000000	     -0.41383331
      0.58283128	      0.96528382	     24.29501198	     -0.00000000	     -0.41443880
      0.58291336	      0.96646340	     24.36168739	     -0.00000000	     -0.41503389
      0.58299544	      0.96754994	     24.42809368	     -0.00000000	     -0.41561648
      0.58310294	      0.96905763	     24.51473739	     -0.00000000	     -0.41636323
      0.58318586	      0.97009106	     24.58124589	     -0.00000000	     -0.41692477
      0.58326878	      0.97123749	     24.64754754	     -0.00000000	     -0.41747623
      0.58335170	      0.97228909	     24.71357717	     -0.00000000	     -0.41801566
      0.58345876	      0.97373587	     24.79850329	     -0.00000000	     -0.41869695
      0.58354044	      0.97470683	     24.86298542	     -0.00000000	     -0.41920339
      0.58362213	      0.97578960	     24.92727020	     -0.00000000	     -0.41970074
      0.58372081	      0.97697350	     25.00458413	     -0.00000000	     -0.42028690
      0.58380913	      0.97814537	     25.07353443	     -0.00000000	     -0.42080045
      0.58389746	      0.97915252	     25.14216281	     -0.00000000	     -0.42130093
      0.58398579	      0.98030770	     25.21056905	     -0.00000000	     -0.42179172
      0.58407411	      0.98128618	     25.27865116	     -0.00000000	     -0.42226968
      0.58416244	      0.98242594	     25.34651685	     -0.00000000	     -0.42273843
      0.58425076	      0.98337520	     25.41405562	     -0.00000000	     -0.42319456
      0.58433909	      0.98450094	     25.48138430	     -0.00000000	     -0.42364199
      0.58442742	      0.98542028	     25.54838258	     -0.00000000	     -0.42407697
      0.58451574	      0.98653358	     25.61517783	     -0.00000000	     -0.42450376
      0.58460407	      0.98742209	     25.68163841	     -0.00000000	     -0.42491823
      0.58469239	      0.98852471	     25.74790385	     -0.00000000	     -0.42532506
      0.58478072	      0.98938128	     25.81382945	     -0.00000000	     -0.42571965
      0.58486905	      0.99047519	     25.87956875	     -0.00000000	     -0.42610716
      0.58494757	      0.99122999	     25.93772184	     -0.00000000	     -0.42644152
      0.58502609	      0.99211940	     25.99571210	     -0.00000000	     -0.42676996
      0.58512332	      0.99310827	     26.06720094	     -0.00000000	     -0.42716552
      0.58522055	      0.99421418	     26.13841367	     -0.00000000	     -0.42755144
      0.58530010	      0.99495533	     26.19639961	     -0.00000000	     -0.42785759
      0.58537966	      0.99581923	     26.25421592	     -0.00000000	     -0.42815798
      0.58547784	      0.99677062	     26.32523862	     -0.00000000	     -0.42851793
      0.58557601	      0.99785659	     26.39598831	     -0.00000000	     -0.42886892
      0.58565203	      0.99852168	     26.45049888	     -0.00000000	     -0.42913186
      0.58572805	      0.99930653	     26.50485918	     -0.00000000	     -0.42939004
      0.58583111	      1.00027466	     26.57822963	     -0.00000000	     -0.42972962
      0.58593417	      1.00137016	     26.65129664	     -0.00000000	     -0.43005983
      0.58600677	      1.00196608	     26.70250296	     -0.00000000	     -0.43028428
      0.58607936	      1.00267767	     26.75357628	     -0.00000000	     -0.43050481
      0.58618942	      1.00367662	     26.83065883	     -0.00000000	     -0.43082867
      0.58628029	      1.00456798	     26.89403150	     -0.00000000	     -0.43108816
      0.58637117	      1.00532859	     26.95709974	     -0.00000000	     -0.43133864
      0.58646204	      1.00623586	     27.01995182	     -0.00000000	     -0.43158314
      0.58655291	      1.00693343	     27.08247618	     -0.00000000	     -0.43181805
      0.58663105	      1.00771684	     27.13609269	     -0.00000000	     -0.43201618
      0.58670920	      1.00835507	     27.18947106	     -0.00000000	     -0.43220749
      0.58680671	      1.00924113	     27.25584046	     -0.00000000	     -0.43243987
      0.58690423	      1.00998756	     27.32186806	     -0.00000000	     -0.43266281
      0.58698284	      1.01073790	     27.37492971	     -0.00000000	     -0.43283841
      0.58706146	      1.01135218	     27.42775607	     -0.00000000	     -0.43300756
      0.58715997	      1.01221188	     27.49371172	     -0.00000000	     -0.43321353
      0.58725849	      1.01292035	     27.55931935	     -0.00000000	     -0.43341030
      0.58733431	      1.01362395	     27.60966181	     -0.00000000	     -0.43355832
      0.58741014	      1.01419536	     27.65978572	     -0.00000000	     -0.43370060
      0.58751256	      1.01504202	     27.72723539	     -0.00000000	     -0.43388677
      0.58761499	      1.01574285	     27.79431826	     -0.00000000	     -0.43406371
      0.58768817	      1.01640199	     27.84210737	     -0.00000000	     -0.43418721
      0.58776136	      1.01693390	     27.88969356	     -0.00000000	     -0.43430556
      0.58786893	      1.01777678	     27.95935905	     -0.00000000	     -0.43447340
      0.58795995	      1.01840260	     28.01800496	     -0.00000000	     -0.43460830
      0.58805097	      1.01914540	     28.07643799	     -0.00000000	     -0.43473888
      0.58814199	      1.01971471	     28.13456758	     -0.00000000	     -0.43486216
      0.58822305	      1.02038701	     28.18617897	     -0.00000000	     -0.43496918
      0.58830411	      1.02091040	     28.23754728	     -0.00000000	     -0.43507043
      0.58838517	      1.02151740	     28.28874613	     -0.00000000	     -0.43516844
      0.58849051	      1.02219507	     28.35495490	     -0.00000000	     -0.43528858
      0.58857274	      1.02283600	     28.40644710	     -0.00000000	     -0.43537888
      0.58865497	      1.02334500	     28.45769822	     -0.00000000	     -0.43546375
      0.58873720	      1.02393545	     28.50877584	     -0.00000000	     -0.43554554
      0.58884218	      1.02457253	     28.57365531	     -0.00000000	     -0.43564304
      0.58892279	      1.02517934	     28.62329150	     -0.00000000	     -0.43571494
      0.58900340	      1.02565745	     28.67269771	     -0.00000000	     -0.43578185
      0.58910067	      1.02633662	     28.73209825	     -0.00000000	     -0.43585898
      0.58919794	      1.02684611	     28.79117112	     -0.00000000	     -0.43592921
      0.58927174	      1.02740571	     28.83586591	     -0.00000000	     -0.43598104
      0.58934555	      1.02783320	     28.88036216	     -0.00000000	     -0.43602863
      0.58945003	      1.02850651	     28.94310512	     -0.00000000	     -0.43609199
      0.58954095	      1.02900174	     28.99741723	     -0.00000000	     -0.43614172
      0.58963186	      1.02962119	     29.05153211	     -0.00000000	     -0.43618872
      0.58972278	      1.03005805	     29.10535426	     -0.00000000	     -0.43622979
      0.58980210	      1.03061177	     29.15217911	     -0.00000000	     -0.43626429
      0.58988143	      1.03102076	     29.19878034	     -0.00000000	     -0.43629431
      0.58996076	      1.03150221	     29.24522651	     -0.00000000	     -0.43632223
      0.59007111	      1.03207191	     29.30951425	     -0.00000000	     -0.43635530
      0.59015216	      1.03259531	     29.35654221	     -0.00000000	     -0.43637731
      0.59023320	      1.03299577	     29.40334779	     -0.00000000	     -0.43639515
      0.59033078	      1.03358282	     29.45949147	     -0.00000000	     -0.43641406
      0.59041724	      1.03397230	     29.50897580	     -0.00000000	     -0.43642609
      0.59050371	      1.03450560	     29.55829777	     -0.00000000	     -0.43643662
      0.59059017	      1.03488573	     29.60736500	     -0.00000000	     -0.43644249
      0.59067663	      1.03540646	     29.65627004	     -0.00000000	     -0.43644693
      0.59076309	      1.03577708	     29.70492253	     -0.00000000	     -0.43644685
      0.59084955	      1.03628577	     29.75341323	     -0.00000000	     -0.43644543
      0.59093601	      1.03664672	     29.80165333	     -0.00000000	     -0.43643962
      0.59102247	      1.03714390	     29.84973225	     -0.00000000	     -0.43643254
      0.59110893	      1.03749505	     29.89756231	     -0.00000000	     -0.43642119
      0.59119539	      1.03798122	     29.94523199	     -0.00000000	     -0.43640867
      0.59128185	      1.03832242	     29.99265434	     -0.00000000	     -0.43639198
      0.59136831	      1.03879809	     30.03991730	     -0.00000000	     -0.43637421
      0.59145478	      1.03912922	     30.08693427	     -0.00000000	     -0.43635237
      0.59154124	      1.03959486	     30.13379303	     -0.00000000	     -0.43632955
      0.59162770	      1.03991579	     30.18040692	     -0.00000000	     -0.43630274
      0.59171416	      1.04037189	     30.22686397	     -0.00000000	     -0.43627506
      0.59180062	      1.04068249	     30.27307708	     -0.00000000	     -0.43624346
      0.59188708	      1.04112954	     30.31913491	     -0.00000000	     -0.43621110
      0.59197354	      1.04142964	     30.36494952	     -0.00000000	     -0.43617489
      0.59206000	      1.04186813	     30.41061059	     -0.00000000	     -0.43613802
      0.59214646	      1.04215759	     30.45602897	     -0.00000000	     -0.43609736
      0.59223292	      1.04258803	     30.50129576	     -0.00000000	     -0.43605615
      0.59231939	      1.04286665	     30.54632014	     -0.00000000	     -0.43601122
      0.59240585	      1.04328955	     30.59119509	     -0.00000000	     -0.43596584
      0.59249231	      1.04355715	     30.63582771	     -0.00000000	     -0.43591678
      0.59257877	      1.04397305	     30.68031328	     -0.00000000	     -0.43586740
      0.59266523	      1.04422939	     30.72455634	     -0.00000000	     -0.43581436
      0.59275169	      1.04463885	     30.76865496	     -0.00000000	     -0.43576113
      0.59283815	      1.04488367	     30.81251064	     -0.00000000	     -0.43570426
      0.59292461	      1.04528729	     30.85622477	     -0.00000000	     -0.43564735
      0.59301107	      1.04552027	     30.89969522	     -0.00000000	     -0.43558678
      0.59309753	      1.04591869	     30.94302728	     -0.00000000	     -0.43552633
      0.59318400	      1.04613949	     30.98611463	     -0.00000000	     -0.43546221
      0.59327046	      1.04653338	     31.02906708	     -0.00000000	     -0.43539836
      0.59335692	      1.04674159	     31.07177343	     -0.00000000	     -0.43533082
      0.59344338	      1.04713169	     31.11434872	     -0.00000000	     -0.43526371
      0.59352984	      1.04732682	     31.15667613	     -0.00000000	     -0.43519287
      0.59361630	      1.04771394	     31.19887670	     -0.00000000	     -0.43512264
      0.59370276	      1.04789545	     31.24082720	     -0.00000000	     -0.43504863
      0.59378922	      1.04828047	     31.28265553	     -0.00000000	     -0.43497542
      0.59387568	      1.04844771	     31.32423111	     -0.00000000	     -0.43489835
      0.59396214	      1.04883161	     31.36568968	     -0.00000000	     -0.43482229
      0.59404860	      1.04898383	     31.40689229	     -0.00000000	     -0.43474227
      0.59413507	      1.04936770	     31.44798360	     -0.00000000	     -0.43466348
      0.59422153	      1.04950401	     31.48881512	     -0.00000000	     -0.43458062
      0.59429925	      1.04983018	     31.52542846	     -0.00000000	     -0.43450730
      0.59437698	      1.05000912	     31.56184913	     -0.00000000	     -0.43443131
      0.59447124	      1.05032715	     31.60585446	     -0.00000000	     -0.43433894
      0.59456550	      1.05051301	     31.64960391	     -0.00000000	     -0.43424365
      0.59464506	      1.05081992	     31.68641007	     -0.00000000	     -0.43416380
      0.59472462	      1.05098862	     31.72302116	     -0.00000000	     -0.43408142
      0.59480419	      1.05123587	     31.75950493	     -0.00000000	     -0.43399896
      0.59491107	      1.05146563	     31.80824719	     -0.00000000	     -0.43388556
      0.59499126	      1.05175017	     31.84467386	     -0.00000000	     -0.43380064
      0.59507145	      1.05191134	     31.88090950	     -0.00000000	     -0.43371342
      0.59515165	      1.05214654	     31.91701580	     -0.00000000	     -0.43362614
      0.59525942	      1.05235795	     31.96526783	     -0.00000000	     -0.43350629
      0.59533805	      1.05262713	     32.00033519	     -0.00000000	     -0.43341918
      0.59541668	      1.05277672	     32.03522033	     -0.00000000	     -0.43332991
      0.59551479	      1.05306178	     32.07857575	     -0.00000000	     -0.43321854
      0.59560185	      1.05319387	     32.11682289	     -0.00000000	     -0.43311734
      0.59568891	      1.05347617	     32.15494028	     -0.00000000	     -0.43301694
      0.59577597	      1.05358588	     32.19282838	     -0.00000000	     -0.43291368
      0.59586303	      1.05387917	     32.23059812	     -0.00000000	     -0.43281163
      0.59595009	      1.05396275	     32.26812812	     -0.00000000	     -0.43270635
      0.59603715	      1.05427150	     32.30555367	     -0.00000000	     -0.43260279
      0.59611436	      1.05434171	     32.33853936	     -0.00000000	     -0.43250796
      0.59619158	      1.05455134	     32.37143195	     -0.00000000	     -0.43241407
      0.59628627	      1.05470138	     32.41154988	     -0.00000000	     -0.43229690
      0.59638096	      1.05497893	     32.45150353	     -0.00000000	     -0.43218027
      0.59645884	      1.05504851	     32.48416164	     -0.00000000	     -0.43208190
      0.59653672	      1.05524692	     32.51672262	     -0.00000000	     -0.43198442
      0.59663250	      1.05538322	     32.55654898	     -0.00000000	     -0.43186252
      0.59672829	      1.05566155	     32.59621325	     -0.00000000	     -0.43174142
      0.59680293	      1.05570905	     32.62692812	     -0.00000000	     -0.43164455
      0.59687757	      1.05588142	     32.65755721	     -0.00000000	     -0.43154863
      0.59697783	      1.05602320	     32.69847365	     -0.00000000	     -0.43141804
      0.59707809	      1.05630067	     32.73920897	     -0.00000000	     -0.43128817
      0.59714953	      1.05632870	     32.76804913	     -0.00000000	     -0.43119321
      0.59722097	      1.05647686	     32.79681380	     -0.00000000	     -0.43109922
      0.59732758	      1.05662424	     32.83950508	     -0.00000000	     -0.43095741
      0.59741638	      1.05682264	     32.87489893	     -0.00000000	     -0.43083952
      0.59750518	      1.05689519	     32.91008148	     -0.00000000	     -0.43071963
      0.59759399	      1.05712200	     32.94513978	     -0.00000000	     -0.43060096
      0.59768279	      1.05714506	     32.97996378	     -0.00000000	     -0.43047942
      0.59775928	      1.05735352	     33.00987969	     -0.00000000	     -0.43037649
      0.59783576	      1.05742134	     33.03962577	     -0.00000000	     -0.43027157
      0.59793107	      1.05760225	     33.07654573	     -0.00000000	     -0.43014143
      0.59802638	      1.05765043	     33.11322958	     -0.00000000	     -0.43000921
      0.59810332	      1.05784299	     33.14274666	     -0.00000000	     -0.42990387
      0.59818026	      1.05790397	     33.17209673	     -0.00000000	     -0.42979668
      0.59827658	      1.05807678	     33.20869499	     -0.00000000	     -0.42966313
      0.59837290	      1.05810520	     33.24505173	     -0.00000000	     -0.42952741
      0.59844709	      1.05829008	     33.27297020	     -0.00000000	     -0.42942444
      0.59852128	      1.05834687	     33.30073300	     -0.00000000	     -0.42931971
      0.59862147	      1.05850483	     33.33806619	     -0.00000000	     -0.42917879
      0.59872165	      1.05852406	     33.37514602	     -0.00000000	     -0.42903580
      0.59879323	      1.05870062	     33.40155694	     -0.00000000	     -0.42893524
      0.59886480	      1.05875368	     33.42782295	     -0.00000000	     -0.42883304
      0.59897011	      1.05889931	     33.46629891	     -0.00000000	     -0.42868303
      0.59905914	      1.05894113	     33.49861807	     -0.00000000	     -0.42855492
      0.59914816	      1.05910522	     33.53081106	     -0.00000000	     -0.42842792
      0.59923718	      1.05910187	     33.56278918	     -0.00000000	     -0.42829867
      0.59931659	      1.05926825	     33.59122934	     -0.00000000	     -0.42818509
      0.59939600	      1.05928981	     33.61949572	     -0.00000000	     -0.42806960
      0.59947541	      1.05940004	     33.64766051	     -0.00000000	     -0.42795492
      0.59957812	      1.05943707	     33.68386532	     -0.00000000	     -0.42780506
      0.59965869	      1.05958329	     33.71215049	     -0.00000000	     -0.42768863
      0.59973925	      1.05960123	     33.74026476	     -0.00000000	     -0.42757050
      0.59981982	      1.05970590	     33.76827460	     -0.00000000	     -0.42745319
      0.59992211	      1.05972746	     33.80361626	     -0.00000000	     -0.42730267
      0.60000113	      1.05986672	     33.83081081	     -0.00000000	     -0.42718763
      0.60008015	      1.05988052	     33.85784182	     -0.00000000	     -0.42707096
      0.60017509	      1.06000552	     33.89018945	     -0.00000000	     -0.42693182
      0.60027004	      1.05996648	     33.92230732	     -0.00000000	     -0.42679055
      0.60034249	      1.06011293	     33.94675095	     -0.00000000	     -0.42668466
      0.60041495	      1.06013029	     33.97105107	     -0.00000000	     -0.42657714
      0.60051679	      1.06022940	     34.00505304	     -0.00000000	     -0.42642671
      0.60060563	      1.06022911	     34.03452340	     -0.00000000	     -0.42629428
      0.60069447	      1.06035828	     34.06387870	     -0.00000000	     -0.42616321
      0.60078332	      1.06031039	     34.09302538	     -0.00000000	     -0.42602992
      0.60086123	      1.06044387	     34.11851300	     -0.00000000	     -0.42591497
      0.60093914	      1.06043553	     34.14383913	     -0.00000000	     -0.42579825
      0.60101705	      1.06050526	     34.16907151	     -0.00000000	     -0.42568236
      0.60112399	      1.06050497	     34.20348484	     -0.00000000	     -0.42552200
      0.60120355	      1.06061514	     34.22897834	     -0.00000000	     -0.42540389
      0.60128312	      1.06060434	     34.25431315	     -0.00000000	     -0.42528427
      0.60136268	      1.06067047	     34.27955024	     -0.00000000	     -0.42516547
      0.60146841	      1.06065410	     34.31286910	     -0.00000000	     -0.42500626
      0.60154613	      1.06076012	     34.33726110	     -0.00000000	     -0.42489054
      0.60162385	      1.06074709	     34.36150195	     -0.00000000	     -0.42477335
      0.60172062	      1.06083152	     34.39155836	     -0.00000000	     -0.42462853
      0.60180676	      1.06078731	     34.41812407	     -0.00000000	     -0.42449815
      0.60189289	      1.06089563	     34.44459681	     -0.00000000	     -0.42436951
      0.60197903	      1.06083102	     34.47087741	     -0.00000000	     -0.42423878
      0.60206516	      1.06095504	     34.49707689	     -0.00000000	     -0.42411022
      0.60215130	      1.06086569	     34.52307269	     -0.00000000	     -0.42397909
      0.60223743	      1.06101045	     34.54900208	     -0.00000000	     -0.42385069
      0.60231300	      1.06093108	     34.57157410	     -0.00000000	     -0.42373556
      0.60238857	      1.06099135	     34.59408317	     -0.00000000	     -0.42362207
      0.60248312	      1.06096593	     34.62206654	     -0.00000000	     -0.42347884
      0.60257767	      1.06106739	     34.64992425	     -0.00000000	     -0.42333709
      0.60265398	      1.06099273	     34.67224079	     -0.00000000	     -0.42322080
      0.60273029	      1.06104591	     34.69448989	     -0.00000000	     -0.42310602
      0.60282602	      1.06101091	     34.72221892	     -0.00000000	     -0.42296081
      0.60292174	      1.06111898	     34.74982505	     -0.00000000	     -0.42281730
      0.60299460	      1.06103233	     34.77067258	     -0.00000000	     -0.42270605
      0.60306745	      1.06107010	     34.79146215	     -0.00000000	     -0.42259629
      0.60316821	      1.06103926	     34.82003149	     -0.00000000	     -0.42244350
      0.60326897	      1.06114612	     34.84846042	     -0.00000000	     -0.42229236
      0.60333835	      1.06104936	     34.86787699	     -0.00000000	     -0.42218626
      0.60340773	      1.06107288	     34.88724427	     -0.00000000	     -0.42208162
      0.60351601	      1.06104340	     34.91728237	     -0.00000000	     -0.42191750
      0.60360421	      1.06109084	     34.94161576	     -0.00000000	     -0.42178472
      0.60369241	      1.06101826	     34.96577485	     -0.00000000	     -0.42165051
      0.60378061	      1.06110025	     34.98984375	     -0.00000000	     -0.42151819
      0.60386880	      1.06097519	     35.01371268	     -0.00000000	     -0.42138341
      0.60394341	      1.06106266	     35.03385510	     -0.00000000	     -0.42127175
      0.60401801	      1.06101205	     35.05385806	     -0.00000000	     -0.42115846
      0.60411366	      1.06103896	     35.07938829	     -0.00000000	     -0.42101435
      0.60420930	      1.06093700	     35.10472012	     -0.00000000	     -0.42086875
      0.60428431	      1.06101144	     35.12452063	     -0.00000000	     -0.42075646
      0.60435931	      1.06095820	     35.14418496	     -0.00000000	     -0.42064267
      0.60445626	      1.06098067	     35.16948736	     -0.00000000	     -0.42049674
      0.60455321	      1.06086093	     35.19458487	     -0.00000000	     -0.42034915
      0.60462511	      1.06093758	     35.21314478	     -0.00000000	     -0.42024173
      0.60469701	      1.06088915	     35.23157826	     -0.00000000	     -0.42013283
      0.60479875	      1.06089557	     35.25753356	     -0.00000000	     -0.41997972
      0.60488645	      1.06081539	     35.27973957	     -0.00000000	     -0.41984676
      0.60497415	      1.06086299	     35.30185408	     -0.00000000	     -0.41971541
      0.60506185	      1.06074295	     35.32378769	     -0.00000000	     -0.41958210
      0.60514955	      1.06083636	     35.34565658	     -0.00000000	     -0.41945143
      0.60522357	      1.06071548	     35.36395256	     -0.00000000	     -0.41933879
      0.60529759	      1.06073080	     35.38219810	     -0.00000000	     -0.41922784
      0.60539373	      1.06065756	     35.40573084	     -0.00000000	     -0.41908268
      0.60548986	      1.06071207	     35.42914841	     -0.00000000	     -0.41893916
      0.60556375	      1.06059560	     35.44699289	     -0.00000000	     -0.41882701
      0.60563763	      1.06060324	     35.46478463	     -0.00000000	     -0.41871641
      0.60573609	      1.06052392	     35.48832859	     -0.00000000	     -0.41856801
      0.60583456	      1.06058700	     35.51175611	     -0.00000000	     -0.41842144
      0.60590448	      1.06046024	     35.52824526	     -0.00000000	     -0.41831532
      0.60597441	      1.06045564	     35.54469140	     -0.00000000	     -0.41821075
      0.60607993	      1.06037863	     35.56933450	     -0.00000000	     -0.41805220
      0.60616756	      1.06039075	     35.58968653	     -0.00000000	     -0.41792154
      0.60625519	      1.06027910	     35.60987645	     -0.00000000	     -0.41778945
      0.60634282	      1.06032603	     35.62999019	     -0.00000000	     -0.41765939
      0.60643045	      1.06016384	     35.64991674	     -0.00000000	     -0.41752686
      0.60650476	      1.06022109	     35.66677553	     -0.00000000	     -0.41741693
      0.60657906	      1.06013987	     35.68350382	     -0.00000000	     -0.41730537
      0.60667416	      1.06012869	     35.70481258	     -0.00000000	     -0.41716382
      0.60676926	      1.05998876	     35.72593814	     -0.00000000	     -0.41702081
      0.60684403	      1.06003373	     35.74249157	     -0.00000000	     -0.41691035
      0.60691879	      1.05995071	     35.75891764	     -0.00000000	     -0.41679840
      0.60701513	      1.05993628	     35.77998243	     -0.00000000	     -0.41665536
      0.60711147	      1.05977949	     35.80085784	     -0.00000000	     -0.41651070
      0.60718315	      1.05982894	     35.81634661	     -0.00000000	     -0.41640516
      0.60725484	      1.05975303	     35.83171694	     -0.00000000	     -0.41629816
      0.60735589	      1.05972217	     35.85326994	     -0.00000000	     -0.41614836
      0.60744314	      1.05960934	     35.87172504	     -0.00000000	     -0.41601808
      0.60753038	      1.05962532	     35.89010078	     -0.00000000	     -0.41588947
      0.60761763	      1.05947367	     35.90830796	     -0.00000000	     -0.41575889
      0.60770488	      1.05953541	     35.92646200	     -0.00000000	     -0.41563104
      0.60777871	      1.05938831	     35.94167210	     -0.00000000	     -0.41552048
      0.60785254	      1.05937814	     35.95683980	     -0.00000000	     -0.41541167
      0.60794801	      1.05927111	     35.97630197	     -0.00000000	     -0.41526992
      0.60804348	      1.05929274	     35.99566374	     -0.00000000	     -0.41512987
      0.60811720	      1.05915098	     36.01047115	     -0.00000000	     -0.41501986
      0.60819092	      1.05913422	     36.02523375	     -0.00000000	     -0.41491146
      0.60828863	      1.05902165	     36.04464575	     -0.00000000	     -0.41476679
      0.60838633	      1.05905206	     36.06395671	     -0.00000000	     -0.41462401
      0.60845620	      1.05890250	     36.07762540	     -0.00000000	     -0.41451987
      0.60852606	      1.05887574	     36.09125783	     -0.00000000	     -0.41441732
      0.60863052	      1.05876465	     36.11148147	     -0.00000000	     -0.41426323
      0.60871768	      1.05874970	     36.12825608	     -0.00000000	     -0.41413573
      0.60880484	      1.05861004	     36.14488006	     -0.00000000	     -0.41400679
      0.60889200	      1.05862999	     36.16143940	     -0.00000000	     -0.41387992
      0.60897917	      1.05844120	     36.17782349	     -0.00000000	     -0.41375057
      0.60905329	      1.05847561	     36.19172675	     -0.00000000	     -0.41364307
      0.60912741	      1.05837120	     36.20550739	     -0.00000000	     -0.41353392
      0.60922186	      1.05833233	     36.22297970	     -0.00000000	     -0.41339611
      0.60931632	      1.05816435	     36.24028266	     -0.00000000	     -0.41325681
      0.60939089	      1.05818736	     36.25389911	     -0.00000000	     -0.41314884
      0.60946547	      1.05808185	     36.26739601	     -0.00000000	     -0.41303935
      0.60956112	      1.05804053	     36.28461805	     -0.00000000	     -0.41290019
      0.60965678	      1.05785671	     36.30166492	     -0.00000000	     -0.41275938
      0.60972834	      1.05788570	     36.31438198	     -0.00000000	     -0.41265619
      0.60979990	      1.05778894	     36.32698760	     -0.00000000	     -0.41255150
      0.60990012	      1.05773113	     36.34454002	     -0.00000000	     -0.41240598
      0.60998689	      1.05759391	     36.35959607	     -0.00000000	     -0.41227900
      0.61007366	      1.05758669	     36.37458383	     -0.00000000	     -0.41215374
      0.61016043	      1.05741190	     36.38941425	     -0.00000000	     -0.41202648
      0.61024721	      1.05744966	     36.40420177	     -0.00000000	     -0.41190198
      0.61032096	      1.05728323	     36.41662669	     -0.00000000	     -0.41179376
      0.61039471	      1.05725449	     36.42901626	     -0.00000000	     -0.41168733
      0.61048938	      1.05712233	     36.44478086	     -0.00000000	     -0.41154962
      0.61058406	      1.05711984	     36.46045872	     -0.00000000	     -0.41141365
      0.61065773	      1.05695928	     36.47252375	     -0.00000000	     -0.41130593
      0.61073140	      1.05692482	     36.48455097	     -0.00000000	     -0.41119987
      0.61082818	      1.05678762	     36.50020901	     -0.00000000	     -0.41105949
      0.61092496	      1.05679386	     36.51578027	     -0.00000000	     -0.41092103
      0.61099492	      1.05662752	     36.52690441	     -0.00000000	     -0.41081887
      0.61106488	      1.05658469	     36.53799813	     -0.00000000	     -0.41071833
      0.61116798	      1.05644867	     36.55420277	     -0.00000000	     -0.41056935
      0.61125463	      1.05641439	     36.56773400	     -0.00000000	     -0.41044524
      0.61134129	      1.05625391	     36.58112488	     -0.00000000	     -0.41031964
      0.61142794	      1.05625403	     36.59446159	     -0.00000000	     -0.41019616
      0.61151460	      1.05604645	     36.60763418	     -0.00000000	     -0.41007015
      0.61158867	      1.05606356	     36.61887145	     -0.00000000	     -0.40996496
      0.61166274	      1.05594129	     36.62999293	     -0.00000000	     -0.40985809
      0.61175638	      1.05588300	     36.64397596	     -0.00000000	     -0.40972429
      0.61185003	      1.05569486	     36.65780242	     -0.00000000	     -0.40958895
      0.61192455	      1.05570140	     36.66876943	     -0.00000000	     -0.40948329
      0.61199908	      1.05557853	     36.67962360	     -0.00000000	     -0.40937606
      0.61209385	      1.05551849	     36.69334810	     -0.00000000	     -0.40924101
      0.61218863	      1.05531564	     36.70691069	     -0.00000000	     -0.40910427
      0.61226025	      1.05532900	     36.71713137	     -0.00000000	     -0.40900310
      0.61233187	      1.05521594	     36.72724656	     -0.00000000	     -0.40890040
      0.61243094	      1.05513969	     36.74114992	     -0.00000000	     -0.40875945
      0.61253000	      1.05492590	     36.75488341	     -0.00000000	     -0.40861688
      0.61259880	      1.05494461	     36.76439473	     -0.00000000	     -0.40852006
      0.61266759	      1.05484098	     36.77380776	     -0.00000000	     -0.40842174
      0.61277262	      1.05474819	     36.78807900	     -0.00000000	     -0.40827257
      0.61285986	      1.05459615	     36.79980235	     -0.00000000	     -0.40814780
      0.61294710	      1.05456594	     36.81146357	     -0.00000000	     -0.40802467
      0.61303434	      1.05436856	     36.82297677	     -0.00000000	     -0.40789949
      0.61311120	      1.05436774	     36.83309138	     -0.00000000	     -0.40779147
      0.61318807	      1.05422438	     36.84308771	     -0.00000000	     -0.40768170
      0.61326494	      1.05416609	     36.85303378	     -0.00000000	     -0.40757308
      0.61336732	      1.05398906	     36.86613478	     -0.00000000	     -0.40742723
      0.61344553	      1.05397004	     36.87608749	     -0.00000000	     -0.40731737
      0.61352374	      1.05382676	     36.88592561	     -0.00000000	     -0.40720599
      0.61360195	      1.05376712	     36.89571124	     -0.00000000	     -0.40709574
      0.61370357	      1.05358316	     36.90827885	     -0.00000000	     -0.40695123
      0.61378017	      1.05356712	     36.91770237	     -0.00000000	     -0.40684394
      0.61385676	      1.05342907	     36.92701600	     -0.00000000	     -0.40673515
      0.61395041	      1.05336758	     36.93833457	     -0.00000000	     -0.40660360
      0.61403450	      1.05319003	     36.94836977	     -0.00000000	     -0.40648397
      0.61411860	      1.05316861	     36.95836345	     -0.00000000	     -0.40636641
      0.61420270	      1.05297543	     36.96821836	     -0.00000000	     -0.40624671
      0.61428680	      1.05296960	     36.97804150	     -0.00000000	     -0.40612949
      0.61437089	      1.05275749	     36.98771614	     -0.00000000	     -0.40600968
      0.61445499	      1.05277098	     36.99737084	     -0.00000000	     -0.40589284
      0.61453021	      1.05258244	     37.00587336	     -0.00000000	     -0.40578582
      0.61460543	      1.05253781	     37.01434942	     -0.00000000	     -0.40568069
      0.61469631	      1.05237544	     37.02446632	     -0.00000000	     -0.40555235
      0.61478720	      1.05234638	     37.03452233	     -0.00000000	     -0.40542579
      0.61486313	      1.05216406	     37.04279989	     -0.00000000	     -0.40531809
      0.61493906	      1.05211598	     37.05104754	     -0.00000000	     -0.40521216
      0.61503079	      1.05194803	     37.06088680	     -0.00000000	     -0.40508283
      0.61512253	      1.05192721	     37.07066849	     -0.00000000	     -0.40495548
      0.61519561	      1.05174253	     37.07833944	     -0.00000000	     -0.40485190
      0.61526870	      1.05168762	     37.08598498	     -0.00000000	     -0.40475004
      0.61536417	      1.05152325	     37.09584888	     -0.00000000	     -0.40461585
      0.61545964	      1.05149898	     37.10564589	     -0.00000000	     -0.40448355
      0.61553002	      1.05131362	     37.11274994	     -0.00000000	     -0.40438389
      0.61560041	      1.05125257	     37.11983223	     -0.00000000	     -0.40428588
      0.61570086	      1.05108789	     37.12981558	     -0.00000000	     -0.40414507
      0.61578646	      1.05103279	     37.13825426	     -0.00000000	     -0.40402624
      0.61587205	      1.05084856	     37.14656881	     -0.00000000	     -0.40390580
      0.61595765	      1.05082466	     37.15484515	     -0.00000000	     -0.40378750
      0.61604325	      1.05059983	     37.16297663	     -0.00000000	     -0.40366664
      0.61611795	      1.05059412	     37.17005986	     -0.00000000	     -0.40356368
      0.61619265	      1.05044681	     37.17703651	     -0.00000000	     -0.40345893
      0.61628397	      1.05037120	     37.18550786	     -0.00000000	     -0.40333229
      0.61637528	      1.05016208	     37.19384361	     -0.00000000	     -0.40320398
      0.61645039	      1.05014800	     37.20067524	     -0.00000000	     -0.40310053
      0.61652551	      1.05000061	     37.20740278	     -0.00000000	     -0.40299538
      0.61661771	      1.04992422	     37.21560400	     -0.00000000	     -0.40286772
      0.61670992	      1.04970353	     37.22366567	     -0.00000000	     -0.40273824
      0.61678257	      1.04969588	     37.22999829	     -0.00000000	     -0.40263842
      0.61685522	      1.04955867	     37.23623282	     -0.00000000	     -0.40253696
      0.61695074	      1.04946801	     37.24436652	     -0.00000000	     -0.40240475
      0.61704627	      1.04923919	     37.25235655	     -0.00000000	     -0.40227081
      0.61711659	      1.04923626	     37.25822137	     -0.00000000	     -0.40217441
      0.61718691	      1.04910862	     37.26399395	     -0.00000000	     -0.40207640
      0.61728672	      1.04900398	     37.27211514	     -0.00000000	     -0.40193835
      0.61737242	      1.04882886	     37.27897476	     -0.00000000	     -0.40181875
      0.61745812	      1.04878302	     37.28579086	     -0.00000000	     -0.40170087
      0.61754383	      1.04857130	     37.29247665	     -0.00000000	     -0.40158087
      0.61762953	      1.04857119	     37.29914363	     -0.00000000	     -0.40146367
      0.61770254	      1.04837324	     37.30470128	     -0.00000000	     -0.40136127
      0.61777556	      1.04831409	     37.31024121	     -0.00000000	     -0.40126072
      0.61786880	      1.04814222	     37.31720256	     -0.00000000	     -0.40113108
      0.61796204	      1.04810150	     37.32410748	     -0.00000000	     -0.40100321
      0.61803498	      1.04791057	     37.32939632	     -0.00000000	     -0.40090112
      0.61810792	      1.04784711	     37.33466483	     -0.00000000	     -0.40080073
      0.61820316	      1.04767121	     37.34142952	     -0.00000000	     -0.40066847
      0.61829840	      1.04763971	     37.34813864	     -0.00000000	     -0.40053815
      0.61836779	      1.04744595	     37.35291521	     -0.00000000	     -0.40044098
      0.61843718	      1.04737680	     37.35767666	     -0.00000000	     -0.40034547
      0.61853835	      1.04720172	     37.36450452	     -0.00000000	     -0.40020528
      0.61862386	      1.04713598	     37.37021394	     -0.00000000	     -0.40008791
      0.61870937	      1.04694276	     37.37580797	     -0.00000000	     -0.39996889
      0.61879487	      1.04691176	     37.38137195	     -0.00000000	     -0.39985204
      0.61888038	      1.04667300	     37.38679743	     -0.00000000	     -0.39973248
      0.61895369	      1.04666355	     37.39144464	     -0.00000000	     -0.39963257
      0.61902699	      1.04651411	     37.39599410	     -0.00000000	     -0.39953084
      0.61911927	      1.04642407	     37.40166936	     -0.00000000	     -0.39940410
      0.61921155	      1.04620356	     37.40721708	     -0.00000000	     -0.39927567
      0.61928530	      1.04618472	     37.41163306	     -0.00000000	     -0.39917513
      0.61935905	      1.04603573	     37.41595416	     -0.00000000	     -0.39907289
      0.61945243	      1.04594504	     37.42137321	     -0.00000000	     -0.39894475
      0.61954581	      1.04571111	     37.42665987	     -0.00000000	     -0.39881474
      0.61961673	      1.04570102	     37.43066365	     -0.00000000	     -0.39871824
      0.61968765	      1.04556389	     37.43457834	     -0.00000000	     -0.39862007
      0.61978518	      1.04545719	     37.43990164	     -0.00000000	     -0.39848618
      0.61988271	      1.04521267	     37.44508706	     -0.00000000	     -0.39835048
      0.61995087	      1.04520972	     37.44870241	     -0.00000000	     -0.39825789
      0.62001903	      1.04508394	     37.45223443	     -0.00000000	     -0.39816368
      0.62012229	      1.04496059	     37.45751492	     -0.00000000	     -0.39802187
      0.62020835	      1.04478176	     37.46181078	     -0.00000000	     -0.39790270
      0.62029440	      1.04472630	     37.46606789	     -0.00000000	     -0.39778518
      0.62038046	      1.04450381	     37.47020152	     -0.00000000	     -0.39766546
      0.62045661	      1.04448053	     37.47384835	     -0.00000000	     -0.39756183
      0.62053277	      1.04431369	     37.47739508	     -0.00000000	     -0.39745631
      0.62060892	      1.04423467	     37.48090950	     -0.00000000	     -0.39735196
      0.62070922	      1.04402946	     37.48542032	     -0.00000000	     -0.39721320
      0.62078665	      1.04398932	     37.48886885	     -0.00000000	     -0.39710767
      0.62086408	      1.04382324	     37.49222116	     -0.00000000	     -0.39700046
      0.62094151	      1.04374362	     37.49553946	     -0.00000000	     -0.39689442
      0.62104111	      1.04353314	     37.49968925	     -0.00000000	     -0.39675659
      0.62111701	      1.04349723	     37.50282241	     -0.00000000	     -0.39665322
      0.62119291	      1.04333767	     37.50586301	     -0.00000000	     -0.39654822
      0.62128498	      1.04325398	     37.50950802	     -0.00000000	     -0.39642231
      0.62137705	      1.04300538	     37.51302228	     -0.00000000	     -0.39629420
      0.62144625	      1.04300019	     37.51566240	     -0.00000000	     -0.39620035
      0.62151545	      1.04286610	     37.51821849	     -0.00000000	     -0.39610478
      0.62161487	      1.04274808	     37.52183148	     -0.00000000	     -0.39596848
      0.62170074	      1.04256347	     37.52485158	     -0.00000000	     -0.39584964
      0.62178662	      1.04250999	     37.52783900	     -0.00000000	     -0.39573256
      0.62187250	      1.04227869	     37.53070393	     -0.00000000	     -0.39561310
      0.62194725	      1.04225730	     37.53319277	     -0.00000000	     -0.39551153
      0.62202201	      1.04209471	     37.53558721	     -0.00000000	     -0.39540806
      0.62211184	      1.04200873	     37.53842613	     -0.00000000	     -0.39528520
      0.62220166	      1.04178435	     37.54114826	     -0.00000000	     -0.39516048
      0.62227609	      1.04175949	     37.54339286	     -0.00000000	     -0.39505930
      0.62235053	      1.04160012	     37.54554609	     -0.00000000	     -0.39495632
      0.62244167	      1.04151052	     37.54814254	     -0.00000000	     -0.39483163
      0.62253281	      1.04127723	     37.55061932	     -0.00000000	     -0.39470500
      0.62260506	      1.04125836	     37.55257583	     -0.00000000	     -0.39460685
      0.62267731	      1.04110926	     37.55444579	     -0.00000000	     -0.39450694
      0.62277149	      1.04100688	     37.55683714	     -0.00000000	     -0.39437795
      0.62286567	      1.04076557	     37.55910586	     -0.00000000	     -0.39424708
      0.62293562	      1.04075242	     37.56078616	     -0.00000000	     -0.39415210
      0.62300557	      1.04061381	     37.56238488	     -0.00000000	     -0.39405544
      0.62310384	      1.04049772	     37.56457775	     -0.00000000	     -0.39392068
      0.62318862	      1.04031062	     37.56637307	     -0.00000000	     -0.39380325
      0.62327340	      1.04025437	     37.56814067	     -0.00000000	     -0.39368757
      0.62335817	      1.04003207	     37.56979454	     -0.00000000	     -0.39356965
      0.62344295	      1.04002013	     37.57144413	     -0.00000000	     -0.39345455
      0.62351561	      1.03981302	     37.57274897	     -0.00000000	     -0.39335324
      0.62358827	      1.03974567	     37.57404662	     -0.00000000	     -0.39325381
      0.62368016	      1.03956207	     37.57559082	     -0.00000000	     -0.39312672
      0.62377204	      1.03951082	     37.57709747	     -0.00000000	     -0.39300142
      0.62384467	      1.03931091	     37.57818868	     -0.00000000	     -0.39290020
      0.62391730	      1.03923990	     37.57927008	     -0.00000000	     -0.39280072
      0.62401101	      1.03905285	     37.58056812	     -0.00000000	     -0.39267105
      0.62410472	      1.03901072	     37.58183005	     -0.00000000	     -0.39254334
      0.62417400	      1.03880921	     37.58266362	     -0.00000000	     -0.39244659
      0.62424328	      1.03873331	     37.58349111	     -0.00000000	     -0.39235154
      0.62434239	      1.03854769	     37.58457904	     -0.00000000	     -0.39221449
      0.62442694	      1.03847461	     37.58546348	     -0.00000000	     -0.39209871
      0.62451149	      1.03827194	     37.58624774	     -0.00000000	     -0.39198116
      0.62459604	      1.03823257	     37.58701673	     -0.00000000	     -0.39186581
      0.62468059	      1.03798685	     37.58766371	     -0.00000000	     -0.39174764
      0.62475360	      1.03796916	     37.58822859	     -0.00000000	     -0.39164823
      0.62482660	      1.03781059	     37.58870650	     -0.00000000	     -0.39154688
      0.62491750	      1.03771408	     37.58926627	     -0.00000000	     -0.39142206
      0.62500839	      1.03748582	     37.58971670	     -0.00000000	     -0.39129541
      0.62508184	      1.03745958	     37.59007446	     -0.00000000	     -0.39119522
      0.62515528	      1.03730179	     37.59034795	     -0.00000000	     -0.39109322
      0.62524719	      1.03720522	     37.59065435	     -0.00000000	     -0.39096692
      0.62533910	      1.03696476	     37.59084716	     -0.00000000	     -0.39083863
      0.62540987	      1.03694733	     37.59099507	     -0.00000000	     -0.39074212
      0.62548063	      1.03680177	     37.59106351	     -0.00000000	     -0.39064385
      0.62557635	      1.03669002	     37.59111325	     -0.00000000	     -0.39051206
      0.62567207	      1.03644016	     37.59104587	     -0.00000000	     -0.39037834
      0.62574026	      1.03642982	     37.59099923	     -0.00000000	     -0.39028536
      0.62580844	      1.03629583	     37.59087793	     -0.00000000	     -0.39019068
      0.62590929	      1.03616857	     37.59064766	     -0.00000000	     -0.39005156
      0.62599426	      1.03598195	     37.59036492	     -0.00000000	     -0.38993324
      0.62607922	      1.03592134	     37.59005846	     -0.00000000	     -0.38981662
      0.62616419	      1.03569411	     37.58964413	     -0.00000000	     -0.38969768
      0.62624014	      1.03566431	     37.58927313	     -0.00000000	     -0.38959371
      0.62631609	      1.03548907	     37.58881268	     -0.00000000	     -0.38948772
      0.62639204	      1.03540700	     37.58833160	     -0.00000000	     -0.38938298
      0.62648963	      1.03519621	     37.58761372	     -0.00000000	     -0.38924693
      0.62656670	      1.03515150	     37.58702670	     -0.00000000	     -0.38914111
      0.62664378	      1.03497747	     37.58635403	     -0.00000000	     -0.38903350
      0.62672085	      1.03489514	     37.58565940	     -0.00000000	     -0.38892711
      0.62681793	      1.03467986	     37.58468387	     -0.00000000	     -0.38879154
      0.62689360	      1.03463935	     37.58390716	     -0.00000000	     -0.38868759
      0.62696927	      1.03447205	     37.58304782	     -0.00000000	     -0.38858186
      0.62704494	      1.03438451	     37.58216533	     -0.00000000	     -0.38847720
      0.62714647	      1.03416637	     37.58088005	     -0.00000000	     -0.38833533
      0.62722142	      1.03412437	     37.57991265	     -0.00000000	     -0.38823222
      0.62729637	      1.03396246	     37.57886600	     -0.00000000	     -0.38812743
      0.62738847	      1.03387114	     37.57754945	     -0.00000000	     -0.38800009
      0.62747039	      1.03366772	     37.57628679	     -0.00000000	     -0.38788511
      0.62755232	      1.03361923	     37.57501552	     -0.00000000	     -0.38777222
      0.62763424	      1.03340572	     37.57364395	     -0.00000000	     -0.38765702
      0.62771616	      1.03336799	     37.57227001	     -0.00000000	     -0.38754421
      0.62779809	      1.03314274	     37.57078965	     -0.00000000	     -0.38742877
      0.62788001	      1.03311755	     37.56931415	     -0.00000000	     -0.38731606
      0.62796193	      1.03287862	     37.56772503	     -0.00000000	     -0.38720036
      0.62804386	      1.03286812	     37.56614916	     -0.00000000	     -0.38708777
      0.62812578	      1.03261317	     37.56445120	     -0.00000000	     -0.38697176
      0.62819859	      1.03259619	     37.56295856	     -0.00000000	     -0.38687153
      0.62827140	      1.03243423	     37.56138349	     -0.00000000	     -0.38676925
      0.62836098	      1.03233846	     37.55941938	     -0.00000000	     -0.38664481
      0.62845056	      1.03211354	     37.55735673	     -0.00000000	     -0.38651854
      0.62852487	      1.03208284	     37.55564356	     -0.00000000	     -0.38641590
      0.62859919	      1.03191736	     37.55384967	     -0.00000000	     -0.38631136
      0.62868888	      1.03182729	     37.55165999	     -0.00000000	     -0.38618666
      0.62877857	      1.03158984	     37.54936711	     -0.00000000	     -0.38605986
      0.62885026	      1.03156823	     37.54753865	     -0.00000000	     -0.38596080
      0.62892196	      1.03141528	     37.54563384	     -0.00000000	     -0.38585989
      0.62901488	      1.03131043	     37.54313423	     -0.00000000	     -0.38573034
      0.62910780	      1.03106691	     37.54053021	     -0.00000000	     -0.38559881
      0.62917741	      1.03105030	     37.53858427	     -0.00000000	     -0.38550253
      0.62924703	      1.03090761	     37.53656615	     -0.00000000	     -0.38540447
      0.62934371	      1.03079031	     37.53372661	     -0.00000000	     -0.38526934
      0.62944040	      1.03053343	     37.53077787	     -0.00000000	     -0.38513221
      0.62950693	      1.03052713	     37.52875743	     -0.00000000	     -0.38504019
      0.62957345	      1.03039781	     37.52666921	     -0.00000000	     -0.38494642
      0.62967657	      1.03026200	     37.52338653	     -0.00000000	     -0.38480196
      0.62976162	      1.03007683	     37.52059942	     -0.00000000	     -0.38468183
      0.62984667	      1.03001366	     37.51779419	     -0.00000000	     -0.38456349
      0.62993171	      1.02978226	     37.51488825	     -0.00000000	     -0.38444295
      0.63000625	      1.02975466	     37.51234811	     -0.00000000	     -0.38433993
      0.63008079	      1.02958463	     37.50972708	     -0.00000000	     -0.38423511
      0.63015533	      1.02949822	     37.50708968	     -0.00000000	     -0.38413170
      0.63025591	      1.02928417	     37.50343954	     -0.00000000	     -0.38399123
      0.63033188	      1.02923838	     37.50066726	     -0.00000000	     -0.38388715
      0.63040785	      1.02906931	     37.49781847	     -0.00000000	     -0.38378171
      0.63048382	      1.02898283	     37.49495191	     -0.00000000	     -0.38367785
      0.63058341	      1.02876418	     37.49110189	     -0.00000000	     -0.38354093
      0.63065778	      1.02872381	     37.48821587	     -0.00000000	     -0.38344098
      0.63073215	      1.02856206	     37.48525610	     -0.00000000	     -0.38333986
      0.63082366	      1.02847017	     37.48159054	     -0.00000000	     -0.38321771
      0.63090552	      1.02826626	     37.47822728	     -0.00000000	     -0.38310753
      0.63098738	      1.02821947	     37.47486157	     -0.00000000	     -0.38300037
      0.63106923	      1.02800060	     37.47139996	     -0.00000000	     -0.38289164
      0.63115109	      1.02797036	     37.46794509	     -0.00000000	     -0.38278647
      0.63123295	      1.02773319	     37.46438473	     -0.00000000	     -0.38267936
      0.63131480	      1.02772320	     37.46084229	     -0.00000000	     -0.38257645
      0.63138806	      1.02751276	     37.45757556	     -0.00000000	     -0.38248244
      0.63146131	      1.02744765	     37.45431298	     -0.00000000	     -0.38239136
      0.63154971	      1.02726007	     37.45029532	     -0.00000000	     -0.38228116
      0.63163812	      1.02720709	     37.44626210	     -0.00000000	     -0.38217429
      0.63171212	      1.02700402	     37.44279989	     -0.00000000	     -0.38208375
      0.63178612	      1.02693673	     37.43933873	     -0.00000000	     -0.38199621
      0.63187528	      1.02674485	     37.43508720	     -0.00000000	     -0.38189070
      0.63196445	      1.02670151	     37.43082370	     -0.00000000	     -0.38178900
      0.63203575	      1.02649810	     37.42732779	     -0.00000000	     -0.38170659
      0.63210705	      1.02642595	     37.42383470	     -0.00000000	     -0.38162722
      0.63219973	      1.02623844	     37.41921646	     -0.00000000	     -0.38152457
      0.63229241	      1.02619221	     37.41458048	     -0.00000000	     -0.38142608
      0.63236119	      1.02599003	     37.41105520	     -0.00000000	     -0.38135207
      0.63242997	      1.02591355	     37.40753389	     -0.00000000	     -0.38128111
      0.63252725	      1.02572646	     37.40247714	     -0.00000000	     -0.38118187
      0.63261440	      1.02565808	     37.39792154	     -0.00000000	     -0.38109669
      0.63270156	      1.02540770	     37.39326411	     -0.00000000	     -0.38101119
      0.63277131	      1.02539514	     37.38955364	     -0.00000000	     -0.38094711
      0.63284106	      1.02524876	     37.38577326	     -0.00000000	     -0.38088268
      0.63293505	      1.02513716	     37.38065249	     -0.00000000	     -0.38079957
      0.63302905	      1.02489432	     37.37543673	     -0.00000000	     -0.38071756
      0.63309787	      1.02487853	     37.37162709	     -0.00000000	     -0.38066176
      0.63316669	      1.02473868	     37.36775153	     -0.00000000	     -0.38060589
      0.63326384	      1.02461972	     37.36225024	     -0.00000000	     -0.38053107
      0.63334711	      1.02443101	     37.35746190	     -0.00000000	     -0.38046853
      0.63343038	      1.02437232	     37.35266547	     -0.00000000	     -0.38041053
      0.63351364	      1.02415125	     37.34777854	     -0.00000000	     -0.38035297
      0.63359691	      1.02413321	     37.34290437	     -0.00000000	     -0.38030113
      0.63366943	      1.02392504	     37.33856930	     -0.00000000	     -0.38025562
      0.63374194	      1.02385862	     37.33424064	     -0.00000000	     -0.38021438
      0.63383109	      1.02367206	     37.32884322	     -0.00000000	     -0.38016535
      0.63392024	      1.02362116	     37.32343355	     -0.00000000	     -0.38012184
      0.63399271	      1.02341935	     37.31895385	     -0.00000000	     -0.38008689
      0.63406518	      1.02334988	     37.31447828	     -0.00000000	     -0.38005631
      0.63415585	      1.02316094	     37.30880332	     -0.00000000	     -0.38002018
      0.63424652	      1.02311786	     37.30311779	     -0.00000000	     -0.37999021
      0.63431611	      1.02291562	     37.29867134	     -0.00000000	     -0.37996763
      0.63438571	      1.02284151	     37.29423071	     -0.00000000	     -0.37994939
      0.63448065	      1.02265555	     37.28810026	     -0.00000000	     -0.37992745
      0.63457559	      1.02261109	     37.28195366	     -0.00000000	     -0.37991244
      0.63464210	      1.02240909	     37.27756650	     -0.00000000	     -0.37990247
      0.63470860	      1.02233078	     37.27318682	     -0.00000000	     -0.37989678
      0.63480991	      1.02214324	     37.26644382	     -0.00000000	     -0.37989208
      0.63489360	      1.02206541	     37.26084760	     -0.00000000	     -0.37989389
      0.63497730	      1.02186437	     37.25517389	     -0.00000000	     -0.37989820
      0.63506099	      1.02182455	     37.24950274	     -0.00000000	     -0.37990918
      0.63514468	      1.02157371	     37.24372969	     -0.00000000	     -0.37992158
      0.63521550	      1.02156002	     37.23886666	     -0.00000000	     -0.37993847
      0.63528633	      1.02140686	     37.23393411	     -0.00000000	     -0.37995668
      0.63537726	      1.02130500	     37.22758383	     -0.00000000	     -0.37998637
      0.63546819	      1.02107358	     37.22114743	     -0.00000000	     -0.38001989
      0.63553936	      1.02105080	     37.21611943	     -0.00000000	     -0.38005245
      0.63561053	      1.02089941	     37.21102504	     -0.00000000	     -0.38008680
      0.63570281	      1.02079702	     37.20440092	     -0.00000000	     -0.38013820
      0.63579509	      1.02055131	     37.19768597	     -0.00000000	     -0.38019389
      0.63586322	      1.02053964	     37.19274316	     -0.00000000	     -0.38024160
      0.63593136	      1.02040192	     37.18773756	     -0.00000000	     -0.38029110
      0.63602844	      1.02028256	     37.18058002	     -0.00000000	     -0.38036907
      0.63611179	      1.02009514	     37.17436606	     -0.00000000	     -0.38044084
      0.63619515	      1.02003826	     37.16814793	     -0.00000000	     -0.38052020
      0.63627850	      1.01981303	     37.16184202	     -0.00000000	     -0.38060296
      0.63636186	      1.01980519	     37.15555649	     -0.00000000	     -0.38069478
      0.63643228	      1.01959701	     37.15015897	     -0.00000000	     -0.38077414
      0.63650269	      1.01952822	     37.14477172	     -0.00000000	     -0.38085990
      0.63659394	      1.01934552	     37.13772122	     -0.00000000	     -0.38097632
      0.63668520	      1.01929364	     37.13065932	     -0.00000000	     -0.38110226
      0.63675561	      1.01909414	     37.12513288	     -0.00000000	     -0.38120246
      0.63682603	      1.01902192	     37.11961362	     -0.00000000	     -0.38130919
      0.63691930	      1.01883574	     37.11223379	     -0.00000000	     -0.38145664
      0.63701257	      1.01879505	     37.10484505	     -0.00000000	     -0.38161476
      0.63707939	      1.01859341	     37.09947315	     -0.00000000	     -0.38173089
      0.63714621	      1.01851678	     37.09411088	     -0.00000000	     -0.38185338
      0.63724574	      1.01833139	     37.08605692	     -0.00000000	     -0.38204337
      0.63732905	      1.01825613	     37.07929489	     -0.00000000	     -0.38221157
      0.63741236	      1.01805493	     37.07245874	     -0.00000000	     -0.38238538
      0.63749567	      1.01801749	     37.06562942	     -0.00000000	     -0.38256914
      0.63757898	      1.01776704	     37.05870192	     -0.00000000	     -0.38275752
      0.63764951	      1.01775458	     37.05286237	     -0.00000000	     -0.38292601
      0.63772004	      1.01760245	     37.04695625	     -0.00000000	     -0.38309817
      0.63781069	      1.01750156	     37.03935224	     -0.00000000	     -0.38332928
      0.63790133	      1.01727129	     37.03166680	     -0.00000000	     -0.38356821
      0.63797225	      1.01724941	     37.02566622	     -0.00000000	     -0.38376433
      0.63804316	      1.01709891	     37.01960220	     -0.00000000	     -0.38396472
      0.63813513	      1.01699768	     37.01172377	     -0.00000000	     -0.38423520
      0.63822709	      1.01675298	     37.00375923	     -0.00000000	     -0.38451423
      0.63829497	      1.01674228	     36.99789874	     -0.00000000	     -0.38472958
      0.63836284	      1.01660548	     36.99197814	     -0.00000000	     -0.38494906
      0.63845962	      1.01648722	     36.98351520	     -0.00000000	     -0.38527357
      0.63854268	      1.01630083	     36.97618671	     -0.00000000	     -0.38556086
      0.63862575	      1.01624499	     36.96885742	     -0.00000000	     -0.38585941
      0.63870882	      1.01602069	     36.96144428	     -0.00000000	     -0.38616500
      0.63879189	      1.01601400	     36.95405473	     -0.00000000	     -0.38648340
      0.63886204	      1.01580660	     36.94772947	     -0.00000000	     -0.38675696
      0.63893219	      1.01573866	     36.94141679	     -0.00000000	     -0.38703962
      0.63902315	      1.01555705	     36.93316742	     -0.00000000	     -0.38741538
      0.63911410	      1.01550627	     36.92491064	     -0.00000000	     -0.38780525
      0.63918426	      1.01530756	     36.91846758	     -0.00000000	     -0.38811210
      0.63925442	      1.01523616	     36.91203398	     -0.00000000	     -0.38842827
      0.63934738	      1.01505107	     36.90344456	     -0.00000000	     -0.38885751
      0.63944034	      1.01501149	     36.89485034	     -0.00000000	     -0.38930233
      0.63950691	      1.01481057	     36.88861962	     -0.00000000	     -0.38962676
      0.63957349	      1.01473470	     36.88240056	     -0.00000000	     -0.38996009
      0.63967269	      1.01455043	     36.87307185	     -0.00000000	     -0.39046900
      0.63975572	      1.01447608	     36.86524702	     -0.00000000	     -0.39090849
      0.63983875	      1.01427575	     36.85735175	     -0.00000000	     -0.39135758
      0.63992177	      1.01423932	     36.84946649	     -0.00000000	     -0.39182064
      0.64000480	      1.01398956	     36.84148682	     -0.00000000	     -0.39229230
      0.64007506	      1.01397800	     36.83476216	     -0.00000000	     -0.39270361
      0.64014532	      1.01382675	     36.82797366	     -0.00000000	     -0.39312146
      0.64023569	      1.01372667	     36.81923150	     -0.00000000	     -0.39367305
      0.64032606	      1.01349720	     36.81041216	     -0.00000000	     -0.39423726
      0.64039670	      1.01347617	     36.80353322	     -0.00000000	     -0.39469085
      0.64046734	      1.01332654	     36.79659356	     -0.00000000	     -0.39515163
      0.64055904	      1.01322606	     36.78757346	     -0.00000000	     -0.39576484
      0.64065074	      1.01298202	     36.77847149	     -0.00000000	     -0.39639155
      0.64071833	      1.01297218	     36.77178261	     -0.00000000	     -0.39686611
      0.64078592	      1.01283623	     36.76503612	     -0.00000000	     -0.39734747
      0.64088246	      1.01271863	     36.75538298	     -0.00000000	     -0.39805120
      0.64096525	      1.01253308	     36.74704324	     -0.00000000	     -0.39866790
      0.64104805	      1.01247794	     36.73870569	     -0.00000000	     -0.39929991
      0.64113085	      1.01225430	     36.73028787	     -0.00000000	     -0.39994295
      0.64121364	      1.01224856	     36.72189658	     -0.00000000	     -0.40060284
      0.64128352	      1.01204171	     36.71473328	     -0.00000000	     -0.40116746
      0.64135339	      1.01197431	     36.70758465	     -0.00000000	     -0.40174401
      0.64144408	      1.01179351	     36.69824452	     -0.00000000	     -0.40250585
      0.64153478	      1.01174345	     36.68890054	     -0.00000000	     -0.40328655
      0.64160466	      1.01154529	     36.68162963	     -0.00000000	     -0.40389739
      0.64167454	      1.01147440	     36.67437025	     -0.00000000	     -0.40452032
      0.64176724	      1.01129003	     36.66467931	     -0.00000000	     -0.40536119
      0.64185994	      1.01125121	     36.65498726	     -0.00000000	     -0.40622245
      0.64192625	      1.01105072	     36.64798222	     -0.00000000	     -0.40684720
      0.64199255	      1.01097529	     36.64099065	     -0.00000000	     -0.40748326
      0.64209151	      1.01079167	     36.63049748	     -0.00000000	     -0.40844922
      0.64217427	      1.01071777	     36.62170774	     -0.00000000	     -0.40927470
      0.64225704	      1.01051797	     36.61285096	     -0.00000000	     -0.41011336
      0.64233980	      1.01048217	     36.60400701	     -0.00000000	     -0.41096960
      0.64242256	      1.01023256	     36.59507205	     -0.00000000	     -0.41183789
      0.64249253	      1.01022168	     36.58754919	     -0.00000000	     -0.41258678
      0.64256249	      1.01007111	     36.57996504	     -0.00000000	     -0.41334460
      0.64265263	      1.00997123	     36.57018511	     -0.00000000	     -0.41433874
      0.64274278	      1.00974201	     36.56033185	     -0.00000000	     -0.41534939
      0.64281311	      1.00972154	     36.55266109	     -0.00000000	     -0.41615319
      0.64288345	      1.00957258	     36.54493216	     -0.00000000	     -0.41696640
      0.64297495	      1.00947219	     36.53486955	     -0.00000000	     -0.41804266
      0.64306644	      1.00922817	     36.52472902	     -0.00000000	     -0.41913611
      0.64313372	      1.00921895	     36.51729537	     -0.00000000	     -0.41995497
      0.64320099	      1.00908369	     36.50980644	     -0.00000000	     -0.42078247
      0.64329738	      1.00896597	     36.49906171	     -0.00000000	     -0.42198757
      0.64337993	      1.00878088	     36.48980286	     -0.00000000	     -0.42303565
      0.64346247	      1.00872593	     36.48054884	     -0.00000000	     -0.42410164
      0.64354502	      1.00850238	     36.47121781	     -0.00000000	     -0.42518111
      0.64361928	      1.00847573	     36.46284557	     -0.00000000	     -0.42616846
      0.64369354	      1.00830205	     36.45440827	     -0.00000000	     -0.42716660
      0.64376779	      1.00822458	     36.44597262	     -0.00000000	     -0.42817919
      0.64386206	      1.00801848	     36.43519887	     -0.00000000	     -0.42948177
      0.64393739	      1.00797758	     36.42659483	     -0.00000000	     -0.43053964
      0.64401272	      1.00780519	     36.41792956	     -0.00000000	     -0.43160896
      0.64408805	      1.00772777	     36.40926515	     -0.00000000	     -0.43269312
      0.64418180	      1.00751738	     36.39841561	     -0.00000000	     -0.43405945
      0.64425582	      1.00748054	     36.38985725	     -0.00000000	     -0.43515487
      0.64432985	      1.00731471	     36.38123953	     -0.00000000	     -0.43626130
      0.64440387	      1.00723200	     36.37262053	     -0.00000000	     -0.43738191
      0.64450170	      1.00701952	     36.36116414	     -0.00000000	     -0.43888126
      0.64457507	      1.00698125	     36.35257924	     -0.00000000	     -0.44002215
      0.64464843	      1.00682067	     36.34393753	     -0.00000000	     -0.44140894
      0.64473762	      1.00673593	     36.33342939	     -0.00000000	     -0.44810408
      0.64481741	      1.00653497	     36.32396653	     -0.00000000	     -0.45999670
      0.64489719	      1.00648929	     36.31451852	     -0.00000000	     -0.47724661
      0.64497698	      1.00627698	     36.30499738	     -0.00000000	     -0.49964051
      0.64505676	      1.00623777	     36.29549576	     -0.00000000	     -0.52698021
      0.64513655	      1.00601120	     36.28591511	     -0.00000000	     -0.55906237
      0.64521633	      1.00597838	     36.27635926	     -0.00000000	     -0.59570035
      0.64529612	      1.00573454	     36.26671751	     -0.00000000	     -0.63670135
      0.64537591	      1.00570844	     36.25710656	     -0.00000000	     -0.68189088
      0.64545569	      1.00544423	     36.24740179	     -0.00000000	     -0.73108691
      0.64553548	      1.00542559	     36.23773474	     -0.00000000	     -0.78412742
      0.64560628	      1.00519360	     36.22907188	     -0.00000000	     -0.83428169
      0.64567709	      1.00510341	     36.22042408	     -0.00000000	     -0.88722388
      0.64576476	      1.00488373	     36.20965494	     -0.00000000	     -0.95646826
      0.64585242	      1.00478894	     36.19888261	     -0.00000000	     -1.02962564
      0.64592436	      1.00454940	     36.18997038	     -0.00000000	     -1.09244709
      0.64599630	      1.00443926	     36.18106753	     -0.00000000	     -1.15767862
      0.64608458	      1.00419143	     36.17007561	     -0.00000000	     -1.24087770
      0.64617287	      1.00408532	     36.15908199	     -0.00000000	     -1.32739139
      0.64624185	      1.00382747	     36.15041569	     -0.00000000	     -1.39718933
      0.64631083	      1.00369509	     36.14175810	     -0.00000000	     -1.46883818
      0.64640310	      1.00342258	     36.13011117	     -0.00000000	     -1.56744266
      0.64649537	      1.00328295	     36.11845323	     -0.00000000	     -1.66906616
      0.64656166	      1.00300804	     36.11000103	     -0.00000000	     -1.74384533
      0.64662795	      1.00285341	     36.10155634	     -0.00000000	     -1.82004784
      0.64672555	      1.00254469	     36.08905381	     -0.00000000	     -1.93472249
      0.64680756	      1.00235952	     36.07852563	     -0.00000000	     -2.03324823
      0.64688957	      1.00204058	     36.06792043	     -0.00000000	     -2.13366100
      0.64697157	      1.00187708	     36.05731599	     -0.00000000	     -2.23587841
      0.64705358	      1.00149848	     36.04661098	     -0.00000000	     -2.33981199
      0.64712390	      1.00136458	     36.03744918	     -0.00000000	     -2.43024583
      0.64719421	      1.00108460	     36.02821570	     -0.00000000	     -2.52183613
      0.64728267	      1.00082432	     36.01657976	     -0.00000000	     -2.63862232
      0.64737112	      1.00042393	     36.00485338	     -0.00000000	     -2.75708121
      0.64744177	      1.00025720	     35.99548976	     -0.00000000	     -2.85285407
      0.64751243	      0.99995422	     35.98605463	     -0.00000000	     -2.94960112
      0.64760206	      0.99966081	     35.97405871	     -0.00000000	     -3.07368726
      0.64769170	      0.99921449	     35.96196387	     -0.00000000	     -3.19920658
      0.64775959	      0.99903997	     35.95280879	     -0.00000000	     -3.29518803
      0.64782748	      0.99873287	     35.94358379	     -0.00000000	     -3.39192117
      0.64792124	      0.99838283	     35.93080571	     -0.00000000	     -3.52671610
      0.64801501	      0.99788420	     35.91792051	     -0.00000000	     -3.66282281
      0.64808013	      0.99770254	     35.90897696	     -0.00000000	     -3.75808253
      0.64814525	      0.99739291	     35.89996558	     -0.00000000	     -3.85392051
      0.64824489	      0.99697741	     35.88612696	     -0.00000000	     -4.00164965
      0.64832743	      0.99655000	     35.87457995	     -0.00000000	     -4.12497045
      0.64840997	      0.99623903	     35.86300871	     -0.00000000	     -4.24910719
      0.64849252	      0.99575433	     35.85133404	     -0.00000000	     -4.37401938
      0.64856569	      0.99549316	     35.84098250	     -0.00000000	     -4.48537567
      0.64863886	      0.99508198	     35.83054493	     -0.00000000	     -4.59729164
      0.64871203	      0.99475521	     35.82008410	     -0.00000000	     -4.70974920
      0.64880779	      0.99421724	     35.80629470	     -0.00000000	     -4.85769231
      0.64888221	      0.99391275	     35.79555122	     -0.00000000	     -4.97327440
      0.64895664	      0.99347536	     35.78472246	     -0.00000000	     -5.08934488
      0.64903107	      0.99312170	     35.77386633	     -0.00000000	     -5.20588827
      0.64912599	      0.99255339	     35.75991661	     -0.00000000	     -5.35516890
      0.64919902	      0.99223669	     35.74915912	     -0.00000000	     -5.47051215
      0.64927206	      0.99178959	     35.73831675	     -0.00000000	     -5.58625275
      0.64936004	      0.99135728	     35.72521671	     -0.00000000	     -5.72619836
      0.64944802	      0.99075178	     35.71199629	     -0.00000000	     -5.86667427
      0.64951470	      0.99047112	     35.70197536	     -0.00000000	     -5.97348044
      0.64958139	      0.99005664	     35.69187522	     -0.00000000	     -6.08056712
      0.64967627	      0.98953751	     35.67744710	     -0.00000000	     -6.23341732
      0.64975845	      0.98899684	     35.66485397	     -0.00000000	     -6.36623165
      0.64984063	      0.98858368	     35.65222773	     -0.00000000	     -6.49942790
      0.64992282	      0.98798813	     35.63948436	     -0.00000000	     -6.63298554
      0.64999505	      0.98763998	     35.62827343	     -0.00000000	     -6.75067550
      0.65006729	      0.98714451	     35.61696941	     -0.00000000	     -6.86862404
      0.65013953	      0.98672758	     35.60563268	     -0.00000000	     -6.98682620
      0.65023785	      0.98605788	     35.59008901	     -0.00000000	     -7.14808403
      0.65031176	      0.98566461	     35.57836647	     -0.00000000	     -7.26960157
      0.65038567	      0.98514432	     35.56655206	     -0.00000000	     -7.39135243
      0.65045958	      0.98470320	     35.55470082	     -0.00000000	     -7.51333254
      0.65055624	      0.98401483	     35.53908315	     -0.00000000	     -7.67319111
      0.65062858	      0.98361902	     35.52736196	     -0.00000000	     -7.79305874
      0.65070091	      0.98309779	     35.51555023	     -0.00000000	     -7.91312052
      0.65078983	      0.98256052	     35.50097950	     -0.00000000	     -8.06097459
      0.65086930	      0.98195356	     35.48785053	     -0.00000000	     -8.19333932
      0.65094877	      0.98150011	     35.47469280	     -0.00000000	     -8.32592204
      0.65102823	      0.98087193	     35.46141784	     -0.00000000	     -8.45871069
      0.65110770	      0.98042588	     35.44812094	     -0.00000000	     -8.59170578
      0.65118717	      0.97977414	     35.43469771	     -0.00000000	     -8.72489455
      0.65126663	      0.97933884	     35.42126094	     -0.00000000	     -8.85827969
      0.65134610	      0.97866058	     35.40768712	     -0.00000000	     -8.99184772
      0.65141661	      0.97826408	     35.39563830	     -0.00000000	     -9.11051225
      0.65148711	      0.97771983	     35.38349273	     -0.00000000	     -9.22931506
      0.65157379	      0.97715182	     35.36850935	     -0.00000000	     -9.37556218
      0.65166047	      0.97644905	     35.35340265	     -0.00000000	     -9.52201104
      0.65173214	      0.97602282	     35.34088823	     -0.00000000	     -9.64324392
      0.65180380	      0.97545945	     35.32827694	     -0.00000000	     -9.76460855
      0.65189091	      0.97488031	     35.31289496	     -0.00000000	     -9.91230622
      0.65197802	      0.97414989	     35.29738290	     -0.00000000	    -10.06019289
      0.65204703	      0.97373823	     35.28507383	     -0.00000000	    -10.17749763
      0.65211604	      0.97319360	     35.27267252	     -0.00000000	    -10.29491680
      0.65220658	      0.97256799	     35.25634000	     -0.00000000	    -10.44914310
      0.65229713	      0.97179919	     35.23987095	     -0.00000000	    -10.60356297
      0.65236384	      0.97139856	     35.22771690	     -0.00000000	    -10.71747521
      0.65243056	      0.97087063	     35.21547513	     -0.00000000	    -10.83148930
      0.65252541	      0.97019529	     35.19799853	     -0.00000000	    -10.99376122
      0.65260661	      0.96952855	     35.18292659	     -0.00000000	    -11.13284317
      0.65268781	      0.96899026	     35.16780863	     -0.00000000	    -11.27207844
      0.65276901	      0.96828503	     35.15256560	     -0.00000000	    -11.41145984
      0.65285021	      0.96778629	     35.13729691	     -0.00000000	    -11.55099415
      0.65292020	      0.96715872	     35.12401819	     -0.00000000	    -11.67138199
      0.65299019	      0.96667115	     35.11071652	     -0.00000000	    -11.79188202
      0.65307770	      0.96595866	     35.09397284	     -0.00000000	    -11.94269579
      0.65316521	      0.96537743	     35.07716949	     -0.00000000	    -12.09368159
      0.65323540	      0.96475010	     35.06358058	     -0.00000000	    -12.21490078
      0.65330559	      0.96425297	     35.04996521	     -0.00000000	    -12.33623066
      0.65339443	      0.96352266	     35.03261678	     -0.00000000	    -12.48995646
      0.65348327	      0.96293587	     35.01520823	     -0.00000000	    -12.64385735
      0.65355064	      0.96232015	     35.00189656	     -0.00000000	    -12.76066783
      0.65361801	      0.96183136	     34.98856195	     -0.00000000	    -12.87757941
      0.65371110	      0.96107204	     34.97001935	     -0.00000000	    -13.03929649
      0.65380419	      0.96045177	     34.95140509	     -0.00000000	    -13.20120341
      0.65386864	      0.95985043	     34.93840866	     -0.00000000	    -13.31339965
      0.65393310	      0.95937209	     34.92539275	     -0.00000000	    -13.42568769
      0.65403241	      0.95856742	     34.90521505	     -0.00000000	    -13.59889492
      0.65411424	      0.95797852	     34.88851723	     -0.00000000	    -13.74175802
      0.65419607	      0.95726608	     34.87170215	     -0.00000000	    -13.88476069
      0.65427789	      0.95671750	     34.85484610	     -0.00000000	    -14.02790908
      0.65435087	      0.95605472	     34.83969581	     -0.00000000	    -14.15568955
      0.65442384	      0.95553707	     34.82451674	     -0.00000000	    -14.28358565
      0.65449682	      0.95492547	     34.80924537	     -0.00000000	    -14.41159149
      0.65459057	      0.95424449	     34.78955587	     -0.00000000	    -14.57620059
      0.65466473	      0.95358323	     34.77386860	     -0.00001705	    -14.70654621
      0.65473889	      0.95305361	     34.75814636	     -0.00090932	    -14.83700926
      0.65481305	      0.95244106	     34.74233084	     -0.00490049	    -14.96758405
      0.65490390	      0.95182298	     34.72289171	     -0.01777256	    -15.12768113
      0.65498007	      0.95123701	     34.70647920	     -0.03858531	    -15.26206513
      0.65499568	      0.95115515	     34.70311629	     -0.04422810	    -15.28960667
      0.65500568	      0.95093471	     34.70090663	     -0.04811249	    -15.30725430
      0.65501568	      0.94745249	     34.69764261	     -0.05221144	    -15.32479651
      0.65502852	      0.93430069	     34.69051071	     -0.05779429	    -15.34701181
      0.65504135	      0.91131035	     34.67978789	     -0.06374487	    -15.36884275
      0.65505786	      0.86880726	     34.66077394	     -0.07194901	    -15.39633692
      0.65507437	      0.81378931	     34.63606990	     -0.08078408	    -15.42317016
      0.65509088	      0.74809952	     34.60583394	     -0.09025909	    -15.44933533
      0.65510739	      0.67314059	     34.57014459	     -0.10038017	    -15.47482018
      0.65512390	      0.58996417	     34.52901426	     -0.11115045	    -15.49960801
      0.65514041	      0.49936833	     34.48240895	     -0.12256997	    -15.52367903
      0.65516041	      0.38054807	     34.41851497	     -0.13727071	    -15.55185155
      0.65518042	      0.25259927	     34.34633583	     -0.15290792	    -15.57889951
      0.65520042	      0.11620456	     34.26569662	     -0.16946297	    -15.60478163
      0.65522042	     -0.02808046	     34.17640928	     -0.18691045	    -15.62945652
      0.65524043	     -0.17979062	     34.07827944	     -0.20521837	    -15.65288309
      0.65526043	     -0.33852749	     33.97111040	     -0.22434844	    -15.67502083
      0.65528043	     -0.50394354	     33.85470561	     -0.24425634	    -15.69582987
      0.65530044	     -0.67573104	     33.72887010	     -0.26489223	    -15.71527110
      0.65532044	     -0.85361413	     33.59341148	     -0.28620111	    -15.73330617
      0.65534044	     -1.03734291	     33.44814052	     -0.30812339	    -15.74989746
      0.65536044	     -1.22668896	     33.29287153	     -0.33059540	    -15.76500813
      0.65538045	     -1.42144185	     33.12742258	     -0.35355000	    -15.77860205
      0.65540045	     -1.62140637	     32.95161567	     -0.37691713	    -15.79064385
      0.65542045	     -1.82640036	     32.76527678	     -0.40062441	    -15.80109882
      0.65544046	     -2.03625286	     32.56823596	     -0.42459774	    -15.80993297
      0.65546046	     -2.25080263	     32.36032728	     -0.44876188	    -15.81711296
      0.65548046	     -2.46989695	     32.14138886	     -0.47304096	    -15.82260612
      0.65550047	     -2.69339055	     31.91126285	     -0.49735908	    -15.82638043
      0.65552047	     -2.92114473	     31.66979540	     -0.52164075	    -15.82840448
      0.65554047	     -3.15302663	     31.41683658	     -0.54581138	    -15.82864748
      0.65556462	     -3.43824887	     31.09596810	     -0.57473635	    -15.82652547
      0.65558876	     -3.72908936	     30.75789172	     -0.60326736	    -15.82171223
      0.65561291	     -4.02533793	     30.40236713	     -0.63128343	    -15.81415719
      0.65563706	     -4.32679424	     30.02916143	     -0.65866881	    -15.80381097
      0.65566120	     -4.63326549	     29.63804944	     -0.68531364	    -15.79062538
      0.65568535	     -4.94456522	     29.22881369	     -0.71111446	    -15.77455346
      0.65570949	     -5.26051253	     28.80124433	     -0.73597458	    -15.75554941
      0.65573364	     -5.58093154	     28.35513905	     -0.75980438	    -15.73356865
      0.65575779	     -5.90565089	     27.89030297	     -0.78252148	    -15.70856777
      0.65578193	     -6.23450340	     27.40654853	     -0.80405090	    -15.68050453
      0.65580608	     -6.56732577	     26.90369533	     -0.82432502	    -15.64933786
      0.65583023	     -6.90395830	     26.38157006	     -0.84328357	    -15.61502785
      0.65585437	     -7.24424474	     25.84000636	     -0.86087352	    -15.57753576
      0.65587852	     -7.58803209	     25.27884465	     -0.87704892	    -15.53682396
      0.65590266	     -7.93517052	     24.69793205	     -0.89177073	    -15.49285600
      0.65592681	     -8.28551328	     24.09712219	     -0.90500654	    -15.44559654
      0.65595096	     -8.63891669	     23.47627508	     -0.91673035	    -15.39501138
      0.65597510	     -8.99524011	     22.83525695	     -0.92692227	    -15.34106742
      0.65599925	     -9.35434599	     22.17394004	     -0.93556825	    -15.28373268
      0.65602340	     -9.71609992	     21.49220246	     -0.94265971	    -15.22297628
      0.65604754	    -10.08037076	     20.78992795	     -0.94819332	    -15.15876838
      0.65607169	    -10.44703075	     20.06700568	     -0.95217057	    -15.09108023
      0.65609583	    -10.81595567	     19.32333000	     -0.95459758	    -15.01988413
      0.65611998	    -11.18702508	     18.55880021	     -0.95548465	    -14.94515337
      0.65614413	    -11.56012251	     17.77332024	     -0.95484609	    -14.86686224
      0.65616827	    -11.93513576	     16.96679837	     -0.95269979	    -14.78498602
      0.65619242	    -12.31195722	     16.13914690	     -0.94906703	    -14.69950089
      0.65621657	    -12.69048421	     15.29028178	     -0.94397214	    -14.61038392
      0.65624071	    -13.07061940	     14.42012221	     -0.93744223	    -14.51761304
      0.65626486	    -13.45227125	     13.52859022	     -0.92950695	    -14.42116698
      0.65629399	    -13.91458035	     12.42450625	     -0.91810911	    -14.29989532
      0.65632312	    -14.37884407	     11.28907613	     -0.90477252	    -14.17321011
      0.65635225	    -14.84493703	     10.12217427	     -0.88956090	    -14.04107799
      0.65638138	    -15.31275584	      8.92367478	     -0.87254121	    -13.90346657
      0.65641051	    -15.78221823	      7.69345035	     -0.85378313	    -13.76034421
      0.65643964	    -16.25326476	      6.43137042	     -0.83335857	    -13.61167983
      0.65646877	    -16.72586129	      5.13729883	     -0.81134124	    -13.45744256
      0.65649790	    -17.20000200	      3.81109125	     -0.78780629	    -13.29760141
      0.65652703	    -17.67571298	      2.45259215	     -0.76282988	    -13.13212482
      0.65655616	    -18.15305619	      1.06163148	     -0.73648886	    -12.96098024
      0.65658529	    -18.63213410	     -0.36197921	     -0.70886044	    -12.78413359
      0.65661441	    -19.11309503	     -1.81845106	     -0.68002190	    -12.60154862
      0.65664354	    -19.59613925	     -3.30802291	     -0.65005027	    -12.41318623
      0.65667267	    -20.08152607	     -4.83096691	     -0.61902213	    -12.21900368
      0.65670180	    -20.56958211	     -6.38759509	     -0.58701333	    -12.01895362
      0.65673093	    -21.06071083	     -7.97826676	     -0.55409876	    -11.81298308
      0.65675710	    -21.50486381	     -9.43634039	     -0.52382418	    -11.62288806
      0.65678326	    -21.95231097	    -10.92255648	     -0.49293084	    -11.42791972
      0.65680943	    -22.40355641	    -12.43731156	     -0.46147022	    -11.22802255
      0.65683559	    -22.85918715	    -13.98105886	     -0.42949264	    -11.02313360
      0.65686175	    -23.31988724	    -15.55431777	     -0.39704716	    -10.81318118
      0.65688792	    -23.78645297	    -17.15768444	     -0.36418149	    -10.59808335
      0.65691084	    -24.20070401	    -18.58745987	     -0.33508342	    -10.40536291
      0.65693375	    -24.62087522	    -20.04138519	     -0.30572845	    -10.20855067
      0.65695667	    -25.04778691	    -21.52005529	     -0.27614558	    -10.00756520
      0.65697959	    -25.48237245	    -23.02414352	     -0.24636277	     -9.80231428
      0.65700251	    -25.92569826	    -24.55441350	     -0.21640676	     -9.59269321
      0.65702295	    -26.32940286	    -25.94183125	     -0.18956796	     -9.40197932
      0.65704339	    -26.74200442	    -27.35145172	     -0.16262888	     -9.20760032
      0.65706382	    -27.16461660	    -28.78405616	     -0.13560578	     -9.00944875
      0.65708426	    -27.59850024	    -30.24052357	     -0.10851394	     -8.80740354
      0.65710470	    -28.04508719	    -31.72184507	     -0.08136758	     -8.60132801
      0.65712289	    -28.45467469	    -33.06241924	     -0.05716510	     -8.41435180
      0.65714109	    -28.87692114	    -34.42446506	     -0.03293818	     -8.22393638
      0.65715928	    -29.31329973	    -35.80897751	     -0.00869435	     -8.02994417
      0.65717748	    -29.76547707	    -37.21707279	      0.01555972	     -7.83222070
      0.65719567	    -30.23534512	    -38.65000637	      0.03981840	     -7.63059221
      0.65721191	    -30.67145994	    -39.95121737	      0.06147257	     -7.44715480
      0.65722816	    -31.12512145	    -41.27447581	      0.08312432	     -7.26029332
      0.65724440	    -31.59829751	    -42.62104821	      0.10477204	     -7.06983256
      0.65726064	    -32.09322064	    -43.99235618	      0.12641502	     -6.87557575
      0.65727688	    -32.61243357	    -45.39000051	      0.14805357	     -6.67730150
      0.65729140	    -33.09940158	    -46.66289940	      0.16739031	     -6.49649136
      0.65730591	    -33.61045338	    -47.95973046	      0.18672647	     -6.31207216
      0.65732043	    -34.14827746	    -49.28212615	      0.20606480	     -6.12381871
      0.65733494	    -34.71594063	    -50.63192556	      0.22540897	     -5.93147763
      0.65734946	    -35.31695686	    -52.01120859	      0.24476380	     -5.73476282
      0.65736245	    -35.88644027	    -53.27257457	      0.26210001	     -5.55473253
      0.65737544	    -36.48919833	    -54.56136125	      0.27945480	     -5.37067684
      0.65738843	    -37.12904009	    -55.87973400	      0.29683442	     -5.18229945
      0.65740142	    -37.81034550	    -57.23014891	      0.31424622	     -4.98926496
      0.65741441	    -38.53817673	    -58.61540466	      0.33169881	     -4.79119207
      0.65742603	    -39.23305456	    -59.88596654	      0.34734461	     -4.60948936
      0.65743764	    -39.97467658	    -61.18954638	      0.36303930	     -4.42305770
      0.65744926	    -40.76866894	    -62.52912439	      0.37879233	     -4.23149411
      0.65746087	    -41.62156780	    -63.90811387	      0.39461446	     -4.03433828
      0.65747249	    -42.54101082	    -65.33044540	      0.41051799	     -3.83106171
      0.65748286	    -43.42536064	    -66.64056229	      0.42479620	     -3.64391752
      0.65749323	    -44.37737061	    -67.99258474	      0.43916173	     -3.45090974
      0.65750359	    -45.40579432	    -69.39082731	      0.45362730	     -3.25146355
      0.65751396	    -46.52092730	    -70.84029362	      0.46820726	     -3.04491447
      0.65752433	    -47.73495678	    -72.34682271	      0.48291783	     -2.83048966
      0.65753433	    -49.01303320	    -73.86019992	      0.49724573	     -2.61539009
      0.65754433	    -50.41216874	    -75.44027934	      0.51173076	     -2.39117117
      0.65755433	    -51.95107679	    -77.09565327	      0.52639399	     -2.15670766
      0.65756433	    -53.65239106	    -78.83657091	      0.54125929	     -1.91066219
      0.65757433	    -55.54368242	    -80.67534818	      0.55635382	     -1.65143363
      0.65758433	    -57.65876467	    -82.62689183	      0.57170858	     -1.37709111
      0.65759433	    -60.03935368	    -84.70936493	      0.58735912	     -1.08529030
      0.65760433	    -62.73712016	    -86.94501402	      0.60334651	     -0.77316920
      0.65761433	    -65.72386376	    -89.33247727	      0.61981783	     -0.44049329
      0.65762433	    -67.62775900	    -91.43868183	      0.63809869	     -0.13702891
      0.65763433	    -68.17808130	    -93.14999085	      0.65790232	      0.12261572
      0.65764433	    -67.81819750	    -94.58065019	      0.67829765	      0.35014956
      0.65765433	    -66.82385135	    -95.80025966	      0.69868413	      0.55261173
      0.65766433	    -65.36871322	    -96.85134798	      0.71866537	      0.73421788
      0.65767433	    -63.56571559	    -97.76053395	      0.73797118	      0.89753792
      0.65768433	    -61.49273867	    -98.54552023	      0.75641032	      1.04423761
      0.65769433	    -59.20810784	    -99.21934834	      0.77384269	      1.17553186
      0.65770433	    -56.75946732	    -99.79284719	      0.79016345	      1.29244619
      0.65771433	    -54.18842775	   -100.27590745	      0.80529445	      1.39595212
      0.65772433	    -51.53264031	   -100.67802448	      0.81917957	      1.48702306
      0.65773433	    -48.82643656	   -101.00842232	      0.83178221	      1.56664394
      0.65774433	    -46.10079266	   -101.27597285	      0.84308344	      1.63579790
      0.65775433	    -43.38308603	   -101.48904686	      0.85308048	      1.69544506
      0.65776433	    -40.69689708	   -101.65537412	      0.86178489	      1.74650204
      0.65777433	    -38.06196154	   -101.78194743	      0.86922074	      1.78982647
      0.65778433	    -35.49428892	   -101.87497924	      0.87542264	      1.82620747
      0.65779433	    -33.00641715	   -101.93990452	      0.88043370	      1.85636176
      0.65780433	    -30.60775753	   -101.98141818	      0.88430362	      1.88093396
      0.65781433	    -28.30498517	   -102.00353445	      0.88708697	      1.90049995
      0.65782433	    -26.10243876	   -102.00965758	      0.88884162	      1.91557196
      0.65783433	    -24.00250430	   -102.00265589	      0.88962737	      1.92660447
      0.65784433	    -22.00596763	   -101.98493389	      0.88950487	      1.93400040
      0.65785433	    -20.11232756	   -101.95849920	      0.88853470	      1.93811702
      0.65786433	    -18.32006759	   -101.92502282	      0.88677658	      1.93927156
      0.65787433	    -16.62688706	   -101.88589197	      0.88428888	      1.93774614
      0.65788433	    -15.02989486	   -101.84225596	      0.88112809	      1.93379226
      0.65789433	    -13.52576972	   -101.79506518	      0.87734859	      1.92763465
      0.65790433	    -12.11089135	   -101.74510428	      0.87300238	      1.91947465
      0.65791433	    -10.78144664	   -101.69301998	      0.86813894	      1.90949314
      0.65792433	     -9.53351479	   -101.63934441	      0.86280515	      1.89785302
      0.65793433	     -8.36313492	   -101.58451454	      0.85704528	      1.88470138
      0.65794433	     -7.26635904	   -101.52888838	      0.85090097	      1.87017135
      0.65795433	     -6.23929303	   -101.47275843	      0.84441129	      1.85438367
      0.65796433	     -5.27812792	   -101.41636286	      0.83761281	      1.83744812
      0.65797433	     -4.37916309	   -101.35989474	      0.83053965	      1.81946465
      0.65798433	     -3.53882309	   -101.30350974	      0.82322360	      1.80052444
      0.65799638	     -2.59926310	   -101.23585498	      0.81412718	      1.77654914
      0.65800843	     -1.73409703	   -101.16866869	      0.80476853	      1.75143735
      0.65802048	     -0.93790459	   -101.10207735	      0.79519104	      1.72530807
      0.65803253	     -0.20558052	   -101.03617238	      0.78543418	      1.69826851
      0.65804458	      0.46766745	   -100.97101742	      0.77553377	      1.67041536
      0.65805663	      1.08632532	   -100.90665405	      0.76552221	      1.64183592
      0.65806868	      1.65458260	   -100.84310639	      0.75542878	      1.61260911
      0.65808073	      2.17634413	   -100.78038478	      0.74527986	      1.58280628
      0.65809530	      2.75015529	   -100.70566822	      0.73297104	      1.54610244
      0.65810986	      3.26724182	   -100.63213882	      0.72065283	      1.50875285
      0.65812443	      3.73300378	   -100.55976762	      0.70835766	      1.47084825
      0.65813899	      4.15236705	   -100.48851534	      0.69611377	      1.43246902
      0.65815356	      4.52981690	   -100.41833589	      0.68394563	      1.39368638
      0.65816812	      4.86943176	   -100.34917890	      0.67187432	      1.35456349
      0.65818269	      5.17491572	   -100.28099146	      0.65991789	      1.31515629
      0.65819726	      5.44962942	   -100.21371951	      0.64809173	      1.27551435
      0.65821518	      5.74987043	   -100.13213051	      0.63373907	      1.22648330
      0.65823310	      6.01321752	   -100.05174316	      0.61962300	      1.17723401
      0.65825102	      6.24415582	    -99.97246372	      0.60575921	      1.12782805
      0.65826894	      6.44665189	    -99.89420080	      0.59215976	      1.07831807
      0.65828686	      6.62420631	    -99.81686756	      0.57883368	      1.02874905
      0.65830479	      6.77990452	    -99.74038241	      0.56578736	      0.97915975
      0.65832271	      6.91646335	    -99.66466932	      0.55302497	      0.92958293
      0.65834487	      7.06238700	    -99.57201084	      0.53763896	      0.86833581
      0.65836703	      7.18661170	    -99.48029920	      0.52269153	      0.80719404
      0.65838919	      7.29245686	    -99.38942954	      0.50818066	      0.74619407
      0.65841135	      7.38275630	    -99.29930490	      0.49410197	      0.68536510
      0.65843351	      7.45991845	    -99.20983870	      0.48044920	      0.62473054
      0.65845567	      7.52598685	    -99.12095433	      0.46721462	      0.56430910
      0.65848334	      7.59547706	    -99.01071773	      0.45126667	      0.48920439
      0.65851101	      7.65318535	    -98.90116182	      0.43593762	      0.41447542
      0.65853867	      7.70135155	    -98.79219929	      0.42120717	      0.34013864
      0.65856634	      7.74181341	    -98.68374937	      0.40705425	      0.26620463
      0.65859963	      7.78234549	    -98.55383311	      0.39075789	      0.17777655
      0.65863292	      7.81594329	    -98.42445409	      0.37522944	      0.08994636
      0.65867314	      7.84939299	    -98.26878614	      0.35744029	     -0.01536269
      0.65871336	      7.87715296	    -98.11366852	      0.34065475	     -0.11980236
      0.65874689	      7.89685154	    -97.98480267	      0.32738715	     -0.20618559
      0.65878041	      7.91429066	    -97.85623390	      0.31474074	     -0.29197652
      0.65881600	      7.93076954	    -97.72008998	      0.30196075	     -0.38239545
      0.65886184	      7.94968242	    -97.54512724	      0.28641532	     -0.49791806
      0.65891768	      7.97000939	    -97.33264613	      0.26878045	     -0.63717890
      0.65895325	      7.98186283	    -97.19762393	      0.25824060	     -0.72506189
      0.65898881	      7.99284498	    -97.06289004	      0.24820405	     -0.81231478
      0.65902438	      8.00329308	    -96.92836982	      0.23864341	     -0.89895342
      0.65905994	      8.01306915	    -96.79412119	      0.22953263	     -0.98497956
      0.65909551	      8.02242248	    -96.66008394	      0.22084742	     -1.07040787
      0.65913107	      8.03120088	    -96.52631191	      0.21256473	     -1.15524072
      0.65916664	      8.03961995	    -96.39274854	      0.20466309	     -1.23949246
      0.65920221	      8.04750117	    -96.25945096	      0.19712206	     -1.32316510
      0.65923777	      8.05506650	    -96.12635732	      0.18992267	     -1.40627347
      0.65927334	      8.06208993	    -95.99353635	      0.18304682	     -1.48881817
      0.65930890	      8.06884249	    -95.86090991	      0.17647771	     -1.57081563
      0.65934447	      8.07500975	    -95.72857154	      0.17019925	     -1.65226359
      0.65938003	      8.08097748	    -95.59640825	      0.16419664	     -1.73318202
      0.65941033	      8.08553566	    -95.48408534	      0.15929067	     -1.80168033
      0.65944062	      8.08993326	    -95.37189439	      0.15456628	     -1.86980414
      0.65947847	      8.09490614	    -95.23196801	      0.14890558	     -1.95440615
      0.65951633	      8.09952712	    -95.09227735	      0.14350164	     -2.03843611
      0.65954673	      8.10273453	    -94.98033081	      0.13933808	     -2.10550733
      0.65957714	      8.10576432	    -94.86852142	      0.13532467	     -2.17222119
      0.65961389	      8.10890684	    -94.73363509	      0.13066461	     -2.25238357
      0.65965064	      8.11171437	    -94.59897087	      0.12620400	     -2.33203539
      0.65968102	      8.11352597	    -94.48787808	      0.12265947	     -2.39750060
      0.65971141	      8.11515736	    -94.37692224	      0.11923906	     -2.46262768
      0.65974179	      8.11638353	    -94.26616983	      0.11593757	     -2.52741348
      0.65978414	      8.11767617	    -94.11204786	      0.11152480	     -2.61716866
      0.65981142	      8.11802969	    -94.01301860	      0.10879435	     -2.67462831
      0.65983870	      8.11823666	    -93.91409944	      0.10614756	     -2.73182928
      0.65987773	      8.11801834	    -93.77282491	      0.10249966	     -2.81322507
      0.65991403	      8.11737178	    -93.64169316	      0.09924780	     -2.88845437
      0.65995032	      8.11614756	    -93.51085014	      0.09612492	     -2.96323359
      0.65998023	      8.11491429	    -93.40319392	      0.09364447	     -3.02452251
      0.66001014	      8.11323219	    -93.29575033	      0.09124422	     -3.08551161
      0.66004698	      8.11084614	    -93.16360148	      0.08839338	     -3.16024185
      0.66007638	      8.10844171	    -93.05839569	      0.08619899	     -3.21954985
      0.66010578	      8.10586101	    -92.95331844	      0.08407307	     -3.27858701
      0.66013517	      8.10287877	    -92.84843675	      0.08201301	     -3.33734911
      0.66017639	      8.09830421	    -92.70162107	      0.07923087	     -3.41929449
      0.66020162	      8.09503577	    -92.61195415	      0.07758643	     -3.46919818
      0.66022686	      8.09165537	    -92.52237639	      0.07598503	     -3.51891233
      0.66026567	      8.08597019	    -92.38484172	      0.07360260	     -3.59500805
      0.66032773	      8.07569859	    -92.16557533	      0.06998676	     -3.71574441
      0.66035434	      8.07089427	    -92.07176391	      0.06850522	     -3.76718056
      0.66039192	      8.06362215	    -91.93955002	      0.06648032	     -3.83946310
      0.66042511	      8.05679313	    -91.82298156	      0.06475443	     -3.90298265
      0.66046926	      8.04698623	    -91.66833675	      0.06254650	     -3.98697018
      0.66049422	      8.04124366	    -91.58099880	      0.06133995	     -4.03424214
      0.66051919	      8.03517936	    -91.49381162	      0.06016281	     -4.08134114
      0.66055844	      8.02525680	    -91.35698118	      0.05836981	     -4.15504282
      0.66058901	      8.01703174	    -91.25066484	      0.05702030	     -4.21215123
      0.66061958	      8.00861703	    -91.14448712	      0.05571028	     -4.26901862
      0.66065014	      7.99971786	    -91.03853650	      0.05443827	     -4.32563805
      0.66068071	      7.99062697	    -90.93272530	      0.05320305	     -4.38202175
      0.66071128	      7.98105541	    -90.82714032	      0.05200325	     -4.43816288
      0.66074184	      7.97129558	    -90.72169399	      0.05083774	     -4.49407362
      0.66077241	      7.96105434	    -90.61647440	      0.04970526	     -4.54974688
      0.66080298	      7.95063337	    -90.51139116	      0.04860477	     -4.60519509
      0.66083354	      7.93972586	    -90.40653657	      0.04753510	     -4.66041064
      0.66086411	      7.92865232	    -90.30181451	      0.04649529	     -4.71540648
      0.66089468	      7.91708241	    -90.19732445	      0.04548427	     -4.77017417
      0.66092524	      7.90536580	    -90.09296146	      0.04450116	     -4.82472757
      0.66095581	      7.89313767	    -89.98883544	      0.04354493	     -4.87905701
      0.66098638	      7.88078858	    -89.88482914	      0.04261482	     -4.93317763
      0.66101694	      7.86790650	    -89.78106674	      0.04170984	     -4.98707813
      0.66104751	      7.85493674	    -89.67741444	      0.04082930	     -5.04077542
      0.66107808	      7.84140485	    -89.57401532	      0.03997228	     -5.09425605
      0.66110461	      7.82960854	    -89.48434507	      0.03924695	     -5.14051827
      0.66113114	      7.81744748	    -89.39484823	      0.03853830	     -5.18662220
      0.66116830	      7.80015317	    -89.26970433	      0.03757315	     -5.25093385
      0.66119519	      7.78721257	    -89.17933525	      0.03689377	     -5.29729134
      0.66122208	      7.77416774	    -89.08906344	      0.03623002	     -5.34349993
      0.66125487	      7.75786841	    -88.97920984	      0.03544122	     -5.39963091
      0.66128701	      7.74163287	    -88.87171649	      0.03468929	     -5.45443079
      0.66131914	      7.72495850	    -88.76445042	      0.03395760	     -5.50901505
      0.66135128	      7.70812967	    -88.65732618	      0.03324553	     -5.56339536
      0.66137875	      7.69330458	    -88.56596076	      0.03265185	     -5.60971110
      0.66140622	      7.67839912	    -88.47468964	      0.03207167	     -5.65588186
      0.66143369	      7.66318079	    -88.38358325	      0.03150458	     -5.70190128
      0.66146914	      7.64329194	    -88.26617385	      0.03079147	     -5.76108269
      0.66149942	      7.62588450	    -88.16612595	      0.03019868	     -5.81142810
      0.66152970	      7.60837243	    -88.06619595	      0.02962043	     -5.86160417
      0.66155998	      7.59042093	    -87.96648535	      0.02905621	     -5.91160145
      0.66159026	      7.57238368	    -87.86688758	      0.02850569	     -5.96143339
      0.66162054	      7.55390039	    -87.76751189	      0.02796838	     -6.01108963
      0.66165082	      7.53535025	    -87.66824398	      0.02744399	     -6.06058445
      0.66168110	      7.51634812	    -87.56920067	      0.02693204	     -6.10990660
      0.66171138	      7.49729736	    -87.47026030	      0.02643228	     -6.15907112
      0.66174166	      7.47779000	    -87.37154665	      0.02594425	     -6.20806594
      0.66177194	      7.45825082	    -87.27293154	      0.02546772	     -6.25690681
      0.66180222	      7.43825258	    -87.17454464	      0.02500227	     -6.30558093
      0.66183250	      7.41823705	    -87.07625259	      0.02454767	     -6.35410460
      0.66186278	      7.39776293	    -86.97818935	      0.02410353	     -6.40246450
      0.66189306	      7.37728297	    -86.88021821	      0.02366965	     -6.45067726
      0.66192333	      7.35634862	    -86.78247538	      0.02324564	     -6.49872928
      0.66195361	      7.33541606	    -86.68482305	      0.02283133	     -6.54663725
      0.66198389	      7.31403761	    -86.58739722	      0.02242636	     -6.59438756
      0.66201417	      7.29266426	    -86.49006156	      0.02203055	     -6.64199671
      0.66204445	      7.27085824	    -86.39294924	      0.02164358	     -6.68945136
      0.66207473	      7.24905599	    -86.29592831	      0.02126528	     -6.73676750
      0.66210501	      7.22683909	    -86.19912597	      0.02089534	     -6.78393239
      0.66213529	      7.20462013	    -86.10241752	      0.02053362	     -6.83096120
      0.66216557	      7.18200898	    -86.00592164	      0.02017981	     -6.87784207
      0.66219585	      7.15938592	    -85.90952339	      0.01983377	     -6.92458909
      0.66222613	      7.13639690	    -85.81333054	      0.01949524	     -6.97119156
      0.66225641	      7.11338295	    -85.71724003	      0.01916407	     -7.01766221
      0.66228669	      7.09003200	    -85.62134690	      0.01884002	     -7.06399172
      0.66231697	      7.06664107	    -85.52556144	      0.01852295	     -7.11019132
      0.66234725	      7.04294359	    -85.42996492	      0.01821263	     -7.15625318
      0.66237752	      7.01919031	    -85.33448160	      0.01790893	     -7.20218693
      0.66240780	      6.99516108	    -85.23917872	      0.01761164	     -7.24798628
      0.66244429	      6.96614652	    -85.12448991	      0.01726174	     -7.30300605
      0.66247041	      6.94506075	    -85.04257836	      0.01701669	     -7.34226926
      0.66249652	      6.92399028	    -84.96073492	      0.01677607	     -7.38144250
      0.66253169	      6.89537795	    -84.85070163	      0.01645882	     -7.43404825
      0.66256554	      6.86768212	    -84.74498025	      0.01616068	     -7.48451810
      0.66260843	      6.83221311	    -84.61132381	      0.01579274	     -7.54823854
      0.66263311	      6.81181154	    -84.53450564	      0.01558587	     -7.58479736
      0.66265778	      6.79121792	    -84.45781210	      0.01538243	     -7.62127263
      0.66269725	      6.75815779	    -84.33532283	      0.01506402	     -7.67944883
      0.66272957	      6.73081917	    -84.23525012	      0.01480954	     -7.72692464
      0.66276188	      6.70350203	    -84.13528586	      0.01456054	     -7.77427275
      0.66279419	      6.67584686	    -84.03553977	      0.01431681	     -7.82148209
      0.66282269	      6.65152885	    -83.94765352	      0.01410619	     -7.86301141
      0.66285118	      6.62697847	    -83.85992831	      0.01389948	     -7.90443554
      0.66288856	      6.59474990	    -83.74499251	      0.01363414	     -7.95862984
      0.66291802	      6.56909601	    -83.65460479	      0.01342953	     -8.00121343
      0.66294748	      6.54348397	    -83.56430199	      0.01322884	     -8.04369724
      0.66297694	      6.51769181	    -83.47415192	      0.01303193	     -8.08607451
      0.66301439	      6.48486915	    -83.35970325	      0.01278697	     -8.13980081
      0.66304597	      6.45694810	    -83.26337116	      0.01258488	     -8.18498265
      0.66307756	      6.42908745	    -83.16713449	      0.01238686	     -8.23005426
      0.66310914	      6.40099190	    -83.07108345	      0.01219275	     -8.27500645
      0.66314073	      6.37293712	    -82.97513454	      0.01200251	     -8.31984966
      0.66317231	      6.34468403	    -82.87936086	      0.01181600	     -8.36457659
      0.66320390	      6.31645098	    -82.78369633	      0.01163318	     -8.40919568
      0.66323548	      6.28805556	    -82.68819682	      0.01145391	     -8.45370158
      0.66327158	      6.25561501	    -82.57917851	      0.01125330	     -8.50444157
      0.66330768	      6.22291673	    -82.47039063	      0.01105710	     -8.55503460
      0.66333532	      6.19801061	    -82.38719123	      0.01090988	     -8.59366990
      0.66336295	      6.17293768	    -82.30413216	      0.01076512	     -8.63221990
      0.66340617	      6.13374807	    -82.17437797	      0.01054354	     -8.69236455
      0.66343450	      6.10787303	    -82.08950524	      0.01040142	     -8.73167702
      0.66346283	      6.08207798	    -82.00470304	      0.01026173	     -8.77091077
      0.66350080	      6.04739421	    -81.89124166	      0.01007823	     -8.82335828
      0.66353774	      6.01364283	    -81.78101002	      0.00990366	     -8.87425126
      0.66357469	      5.97973836	    -81.67098780	      0.00973289	     -8.92500401
      0.66360640	      5.95073064	    -81.57663843	      0.00958927	     -8.96846997
      0.66363811	      5.92156643	    -81.48245732	      0.00944831	     -9.01183279
      0.66366983	      5.89246750	    -81.38837724	      0.00930998	     -9.05510092
      0.66370838	      5.85697705	    -81.27421588	      0.00914524	     -9.10756271
      0.66374692	      5.82160768	    -81.16019721	      0.00898419	     -9.15988794
      0.66377597	      5.79477160	    -81.07447719	      0.00886521	     -9.19920879
      0.66380501	      5.76806150	    -80.98882119	      0.00874823	     -9.23845545
      0.66384339	      5.73268755	    -80.87579894	      0.00859660	     -9.29020133
      0.66388169	      5.69744237	    -80.76317519	      0.00844859	     -9.34170645
      0.66391999	      5.66207734	    -80.65076713	      0.00830377	     -9.39307425
      0.66395127	      5.63334377	    -80.55904545	      0.00818783	     -9.43493611
      0.66398256	      5.60449543	    -80.46747875	      0.00807391	     -9.47670665
      0.66402335	      5.56700764	    -80.34819937	      0.00792835	     -9.53105724
      0.66405618	      5.53672775	    -80.25240967	      0.00781361	     -9.57467842
      0.66408901	      5.50660684	    -80.15670447	      0.00770097	     -9.61821137
      0.66412183	      5.47641291	    -80.06115460	      0.00759037	     -9.66164873
      0.66416481	      5.43705366	    -79.93621599	      0.00744860	     -9.71838104
      0.66419549	      5.40884067	    -79.84719980	      0.00734942	     -9.75878119
      0.66422616	      5.38078140	    -79.75825364	      0.00725191	     -9.79910747
      0.66426632	      5.34403277	    -79.64202026	      0.00712673	     -9.85176891
      0.66430526	      5.30852274	    -79.52945597	      0.00700793	     -9.90271423
      0.66434420	      5.27294522	    -79.41710121	      0.00689161	     -9.95353273
      0.66437730	      5.24290230	    -79.32167593	      0.00679465	     -9.99664356
      0.66441040	      5.21278090	    -79.22641145	      0.00669938	    -10.03966318
      0.66445137	      5.17569865	    -79.10864418	      0.00658382	    -10.09278885
      0.66448668	      5.14366437	    -79.00730503	      0.00648618	    -10.13847950
      0.66452200	      5.11184882	    -78.90605567	      0.00639038	    -10.18407962
      0.66455732	      5.07997784	    -78.80497967	      0.00629634	    -10.22958036
      0.66459264	      5.04828553	    -78.70400594	      0.00620404	    -10.27499073
      0.66462795	      5.01658731	    -78.60319075	      0.00611343	    -10.32030500
      0.66467359	      4.97587765	    -78.47306937	      0.00599881	    -10.37872984
      0.66470512	      4.94768993	    -78.38335924	      0.00592120	    -10.41899349
      0.66473664	      4.91969328	    -78.29371614	      0.00584485	    -10.45918936
      0.66478051	      4.88079336	    -78.16917201	      0.00574066	    -10.51499953
      0.66482212	      4.84409108	    -78.05119115	      0.00564398	    -10.56781781
      0.66486374	      4.80739093	    -77.93342801	      0.00554932	    -10.62050964
      0.66489777	      4.77763253	    -77.83719329	      0.00547339	    -10.66352218
      0.66493181	      4.74784254	    -77.74111435	      0.00539875	    -10.70645035
      0.66497561	      4.70974984	    -77.61758878	      0.00530457	    -10.76159114
      0.66501404	      4.67635078	    -77.50943125	      0.00522363	    -10.80984762
      0.66505247	      4.64323882	    -77.40137284	      0.00514425	    -10.85801081
      0.66509089	      4.61010148	    -77.29350855	      0.00506637	    -10.90607046
      0.66512932	      4.57726038	    -77.18574060	      0.00498997	    -10.95403884
      0.66516774	      4.54440446	    -77.07816351	      0.00491500	    -11.00190572
      0.66520617	      4.51183808	    -76.97068477	      0.00484144	    -11.04968276
      0.66524460	      4.47928142	    -76.86338934	      0.00476925	    -11.09736081
      0.66528302	      4.44699514	    -76.75619798	      0.00469842	    -11.14494997
      0.66532145	      4.41475198	    -76.64917967	      0.00462888	    -11.19244292
      0.66535987	      4.38275387	    -76.54227298	      0.00456065	    -11.23984767
      0.66539830	      4.35083436	    -76.43552838	      0.00449365	    -11.28715904
      0.66544763	      4.31020994	    -76.29866599	      0.00440946	    -11.34776557
      0.66548273	      4.28132807	    -76.20146252	      0.00435074	    -11.39079531
      0.66551782	      4.25269942	    -76.10433700	      0.00429301	    -11.43375590
      0.66556540	      4.21403534	    -75.97290405	      0.00421627	    -11.49186322
      0.66561297	      4.17575802	    -75.84163766	      0.00414126	    -11.54984315
      0.66564763	      4.14786607	    -75.74616352	      0.00408762	    -11.59200446
      0.66568229	      4.12023599	    -75.65076039	      0.00403487	    -11.63410141
      0.66573204	      4.08075622	    -75.51406470	      0.00396063	    -11.69439024
      0.66577537	      4.04669112	    -75.39515561	      0.00389737	    -11.74679230
      0.66581869	      4.01271689	    -75.27645324	      0.00383534	    -11.79908535
      0.66586202	      3.97914384	    -75.15786318	      0.00377456	    -11.85128156
      0.66590071	      3.94918202	    -75.05216740	      0.00372129	    -11.89779463
      0.66593939	      3.91954468	    -74.94655929	      0.00366896	    -11.94423212
      0.66597808	      3.89000892	    -74.84110619	      0.00361753	    -11.99058668
      0.66602999	      3.85075835	    -74.69979271	      0.00354995	    -12.05266102
      0.66607213	      3.81903448	    -74.58526986	      0.00349622	    -12.10294842
      0.66611427	      3.78766613	    -74.47085866	      0.00344351	    -12.15314861
      0.66615641	      3.75640205	    -74.35663489	      0.00339178	    -12.20325333
      0.66619855	      3.72547093	    -74.24252891	      0.00334102	    -12.25327168
      0.66624070	      3.69467453	    -74.12860037	      0.00329119	    -12.30319732
      0.66628284	      3.66418384	    -74.01479712	      0.00324228	    -12.35303724
      0.66633735	      3.62495279	    -73.86783938	      0.00318034	    -12.41737565
      0.66637479	      3.59837826	    -73.76700474	      0.00313866	    -12.46148558
      0.66641223	      3.57186613	    -73.66632214	      0.00309764	    -12.50552335
      0.66646460	      3.53515419	    -73.52567877	      0.00304139	    -12.56700556
      0.66651407	      3.50074093	    -73.39304713	      0.00298940	    -12.62496215
      0.66656353	      3.46677542	    -73.26057636	      0.00293852	    -12.68280860
      0.66660453	      3.43871846	    -73.15098141	      0.00289714	    -12.73065971
      0.66664553	      3.41100836	    -73.04148415	      0.00285650	    -12.77843811
      0.66669797	      3.37577435	    -72.90166887	      0.00280552	    -12.83943098
      0.66674242	      3.34631793	    -72.78326376	      0.00276320	    -12.89104950
      0.66678688	      3.31697340	    -72.66506122	      0.00272164	    -12.94257435
      0.66683134	      3.28801432	    -72.54697805	      0.00268086	    -12.99401640
      0.66687579	      3.25921580	    -72.42908158	      0.00264082	    -13.04536821
      0.66692025	      3.23075773	    -72.31131689	      0.00260153	    -13.09663720
      0.66697385	      3.19669345	    -72.16956252	      0.00255509	    -13.15833646
      0.66702025	      3.16764134	    -72.04698657	      0.00251572	    -13.21165613
      0.66706666	      3.13871512	    -71.92462602	      0.00247707	    -13.26487937
      0.66711306	      3.11021812	    -71.80238860	      0.00243917	    -13.31801826
      0.66715946	      3.08187356	    -71.68035712	      0.00240196	    -13.37106346
      0.66720587	      3.05392540	    -71.55845727	      0.00236545	    -13.42402484
      0.66725227	      3.02616269	    -71.43675193	      0.00232962	    -13.47689547
      0.66729868	      2.99876079	    -71.31518749	      0.00229445	    -13.52968269
      0.66735264	      2.96714844	    -71.17403693	      0.00225435	    -13.59096599
      0.66740661	      2.93607411	    -71.03305976	      0.00221511	    -13.65214075
      0.66744806	      2.91229791	    -70.92500093	      0.00218553	    -13.69903512
      0.66748950	      2.88885999	    -70.81703680	      0.00215643	    -13.74586760
      0.66754895	      2.85553602	    -70.66243944	      0.00211552	    -13.81292078
      0.66759776	      2.82863569	    -70.53566041	      0.00208263	    -13.86788302
      0.66764657	      2.80188250	    -70.40910700	      0.00205035	    -13.92275030
      0.66769538	      2.77557328	    -70.28268895	      0.00201868	    -13.97753456
      0.66774418	      2.74943991	    -70.15648606	      0.00198760	    -14.03222670
      0.66779299	      2.72371306	    -70.03042802	      0.00195710	    -14.08683620
      0.66784612	      2.69593975	    -69.89345949	      0.00192453	    -14.14617197
      0.66789924	      2.66865202	    -69.75665912	      0.00189262	    -14.20541214
      0.66795237	      2.64153167	    -69.62012144	      0.00186133	    -14.26454592
      0.66800549	      2.61499487	    -69.48372016	      0.00183068	    -14.32358997
      0.66804886	      2.59338447	    -69.37258189	      0.00180609	    -14.37171120
      0.66809223	      2.57212407	    -69.26154482	      0.00178190	    -14.41977248
      0.66815168	      2.54326647	    -69.10958719	      0.00174936	    -14.48554629
      0.66821112	      2.51497637	    -68.95784397	      0.00171754	    -14.55120660
      0.66825501	      2.49420562	    -68.84604804	      0.00169448	    -14.59959189
      0.66829889	      2.47377019	    -68.73435954	      0.00167179	    -14.64791767
      0.66835778	      2.44662911	    -68.58470253	      0.00164190	    -14.71267412
      0.66841667	      2.41999846	    -68.43526437	      0.00161266	    -14.77732223
      0.66846572	      2.39799927	    -68.31105340	      0.00158876	    -14.83106647
      0.66851476	      2.37638447	    -68.18698304	      0.00156528	    -14.88473842
      0.66857208	      2.35137133	    -68.04221534	      0.00153835	    -14.94737158
      0.66862940	      2.32684739	    -67.89764784	      0.00151197	    -15.00990685
      0.66868040	      2.30520103	    -67.76925344	      0.00148893	    -15.06545882
      0.66873140	      2.28395800	    -67.64101059	      0.00146631	    -15.12093564
      0.66878800	      2.26061406	    -67.49894206	      0.00144167	    -15.18240468
      0.66884460	      2.23773114	    -67.35706825	      0.00141751	    -15.24378190
      0.66890120	      2.21504850	    -67.21546590	      0.00139381	    -15.30505842
      0.66895781	      2.19288187	    -67.07403909	      0.00137058	    -15.36624734
      0.66900802	      2.17333526	    -66.94879679	      0.00135033	    -15.42045302
      0.66905824	      2.15416675	    -66.82369911	      0.00133043	    -15.47459021
      0.66911700	      2.13197983	    -66.67759376	      0.00130756	    -15.53783354
      0.66917575	      2.11024920	    -66.53170196	      0.00128516	    -15.60098288
      0.66923450	      2.08872293	    -66.38609761	      0.00126317	    -15.66402968
      0.66929326	      2.06773340	    -66.24067983	      0.00124163	    -15.72698780
      0.66934249	      2.05023509	    -66.11906807	      0.00122388	    -15.77966289
      0.66939172	      2.03308451	    -65.99759418	      0.00120643	    -15.83227598
      0.66945139	      2.01254063	    -65.85062687	      0.00118565	    -15.89594858
      0.66951105	      1.99241515	    -65.70388696	      0.00116527	    -15.95952857
      0.66956673	      1.97385365	    -65.56722398	      0.00114660	    -16.01876271
      0.66962240	      1.95565989	    -65.43075548	      0.00112827	    -16.07791816
      0.66968060	      1.93686848	    -65.28832836	      0.00110945	    -16.13967761
      0.66973881	      1.91845873	    -65.14611733	      0.00109098	    -16.20135214
      0.66979639	      1.90047104	    -65.00569369	      0.00107303	    -16.26227425
      0.66985397	      1.88284864	    -64.86548144	      0.00105541	    -16.32311476
      0.66991217	      1.86526098	    -64.72401240	      0.00103792	    -16.38452449
      0.66997037	      1.84803176	    -64.58276125	      0.00102074	    -16.44585207
      0.67002858	      1.83102339	    -64.44173671	      0.00100387	    -16.50710620
      0.67008680	      1.81435886	    -64.30093209	      0.00098729	    -16.56827935
      0.67014465	      1.79802236	    -64.16125571	      0.00097111	    -16.62898759
      0.67020250	      1.78200570	    -64.02180004	      0.00095522	    -16.68961677
      0.67025305	      1.76820341	    -63.90013088	      0.00094155	    -16.74253332
      0.67032687	      1.74838073	    -63.72281072	      0.00092196	    -16.81968758
      0.67038842	      1.73230574	    -63.57522376	      0.00090596	    -16.88392197
      0.67044374	      1.71795483	    -63.44282956	      0.00089182	    -16.94158066
      0.67049906	      1.70394708	    -63.31061681	      0.00087792	    -16.99917281
      0.67056057	      1.68855877	    -63.16389687	      0.00086272	    -17.06311893
      0.67062208	      1.67353041	    -63.01741793	      0.00084779	    -17.12698200
      0.67068144	      1.65920822	    -62.87633600	      0.00083364	    -17.18852774
      0.67074080	      1.64521024	    -62.73547955	      0.00081973	    -17.24999732
      0.67080117	      1.63116433	    -62.59249222	      0.00080581	    -17.31243270
      0.67086154	      1.61742908	    -62.44974325	      0.00079215	    -17.37478992
      0.67092061	      1.60418051	    -62.31031686	      0.00077899	    -17.43573095
      0.67099207	      1.58850846	    -62.14199619	      0.00076338	    -17.50933938
      0.67105721	      1.57449023	    -61.98887000	      0.00074941	    -17.57634603
      0.67113690	      1.55774556	    -61.80192251	      0.00073267	    -17.65820377
      0.67119712	      1.54534261	    -61.66095992	      0.00072026	    -17.71996837
      0.67127786	      1.52904824	    -61.47238124	      0.00070394	    -17.80265429
      0.67134698	      1.51552532	    -61.31125039	      0.00069026	    -17.87334708
      0.67140252	      1.50473043	    -61.18206720	      0.00067944	    -17.93007133
      0.67145807	      1.49421790	    -61.05307153	      0.00066879	    -17.98673636
      0.67152179	      1.48231395	    -60.90535275	      0.00065677	    -18.05167199
      0.67158552	      1.47070137	    -60.75790280	      0.00064495	    -18.11652786
      0.67164728	      1.45960958	    -60.61530765	      0.00063368	    -18.17929588
      0.67170903	      1.44877880	    -60.47296684	      0.00062260	    -18.24198987
      0.67176754	      1.43867339	    -60.33837510	      0.00061227	    -18.30131379
      0.67184439	      1.42568184	    -60.16194336	      0.00059893	    -18.37913879
      0.67193700	      1.41051823	    -59.94986529	      0.00058322	    -18.47277201
      0.67199012	      1.40192250	    -59.82852358	      0.00057437	    -18.52639959
      0.67204324	      1.39354172	    -59.70736020	      0.00056565	    -18.57997587
      0.67210732	      1.38358084	    -59.56147002	      0.00055528	    -18.64453517
      0.67218641	      1.37159561	    -59.38181185	      0.00054272	    -18.72410479
      0.67225270	      1.36175656	    -59.23156006	      0.00053238	    -18.79071320
      0.67233792	      1.34942006	    -59.03888773	      0.00051934	    -18.87620895
      0.67245126	      1.33349080	    -58.78341821	      0.00050243	    -18.98971958
      0.67251230	      1.32523878	    -58.64619945	      0.00049352	    -19.05075125
      0.67257334	      1.31702560	    -58.50928333	      0.00048474	    -19.11170959
      0.67263437	      1.30904949	    -58.37261032	      0.00047610	    -19.17260329
      0.67270190	      1.30033809	    -58.22175054	      0.00046669	    -19.23988390
      0.67276942	      1.29188717	    -58.07119566	      0.00045744	    -19.30708540
      0.67283459	      1.28382072	    -57.92620716	      0.00044864	    -19.37187081
      0.67289977	      1.27600270	    -57.78149975	      0.00044000	    -19.43658385
      0.67296662	      1.26806868	    -57.63340157	      0.00043126	    -19.50288461
      0.67303348	      1.26039184	    -57.48559915	      0.00042267	    -19.56911015
      0.67309938	      1.25289253	    -57.34025449	      0.00041434	    -19.63430754
      0.67316528	      1.24564420	    -57.19519570	      0.00040614	    -19.69943293
      0.67323217	      1.23834851	    -57.04830666	      0.00039794	    -19.76545569
      0.67329906	      1.23130737	    -56.90171222	      0.00038988	    -19.83140511
      0.67336537	      1.22437561	    -56.75675084	      0.00038201	    -19.89669710
      0.67343168	      1.21769243	    -56.61207835	      0.00037428	    -19.96191792
      0.67349884	      1.21096572	    -56.46589159	      0.00036656	    -20.02790111
      0.67356600	      1.20448947	    -56.32000158	      0.00035897	    -20.09381202
      0.67363265	      1.19809362	    -56.17558437	      0.00035154	    -20.15913870
      0.67369930	      1.19194209	    -56.03145914	      0.00034425	    -20.22439499
      0.67376682	      1.18573700	    -55.88581147	      0.00033696	    -20.29042423
      0.67383434	      1.17977805	    -55.74046392	      0.00032980	    -20.35638190
      0.67390187	      1.17383347	    -55.59548500	      0.00032275	    -20.42225843
      0.67396939	      1.16813811	    -55.45080440	      0.00031581	    -20.48806433
      0.67403691	      1.16244472	    -55.30649528	      0.00030898	    -20.55378933
      0.67410443	      1.15700044	    -55.16248368	      0.00030226	    -20.61944450
      0.67417195	      1.15154952	    -55.01884529	      0.00029564	    -20.68501912
      0.67423947	      1.14634412	    -54.87550470	      0.00028914	    -20.75052452
      0.67430700	      1.14112740	    -54.73253794	      0.00028273	    -20.81594987
      0.67437452	      1.13614915	    -54.58987028	      0.00027643	    -20.88130640
      0.67444204	      1.13115862	    -54.44757600	      0.00027022	    -20.94658350
      0.67450956	      1.12639636	    -54.30558310	      0.00026411	    -21.01179204
      0.67457708	      1.12162418	    -54.16396214	      0.00025810	    -21.07692188
      0.67464460	      1.11706744	    -54.02264565	      0.00025219	    -21.14198325
      0.67471213	      1.11250575	    -53.88169888	      0.00024637	    -21.20696675
      0.67477965	      1.10814483	    -53.74106024	      0.00024064	    -21.27188175
      0.67485078	      1.10354698	    -53.59329771	      0.00023470	    -21.34018542
      0.67492191	      1.09918639	    -53.44587201	      0.00022887	    -21.40841440
      0.67499305	      1.09475855	    -53.29887342	      0.00022313	    -21.47655549
      0.67506418	      1.09065172	    -53.15218587	      0.00021750	    -21.54462630
[truncated: 425,171 more chars]
