# Supplementary material for: Musculoskeletal simulations to examine the effects of accentuated eccentric loading (AEL) on jump height
Source: PeerJ. 2023 Jan 23;11:e14687. doi: 10.7717/peerj.14687 (PMC9879160; doi:10.7717/peerj.14687)
Supplement: Supplemental Information 2 — Added15 folder contains the code and simulation results for a complete jump with an additional 15% model mass. Dropped15 folder contains the code and simulation results for the push-off phase with the original model mass. [file peerj-11-14687-s002.zip › Supplementary Simulation code and output results AEL15/Dropped15/Optimized_for_J_Results/TwoSegment_Two_Segment_vel_global.sto]

Velocities
version=1
nRows=9704
nColumns=28
inDegrees=no

This file contains the kinematics (positions and orientations,
velocities and angular velocities, or accelerations and angular accelerations)
of the centers of mass of the body segments in model Two_Segment.

Body segment orientations are described using body-fixed X-Y-Z Euler angles.

Angular velocities and accelerations are given about the body-local axes.

Units are S.I. units (seconds, meters, Newtons, ...)
Angles are in degrees.

endheader
time	Block_X	Block_Y	Block_Z	Block_Ox	Block_Oy	Block_Oz	thigh_X	thigh_Y	thigh_Z	thigh_Ox	thigh_Oy	thigh_Oz	shank_X	shank_Y	shank_Z	shank_Ox	shank_Oy	shank_Oz	Platform_X	Platform_Y	Platform_Z	Platform_Ox	Platform_Oy	Platform_Oz	center_of_mass_X	center_of_mass_Y	center_of_mass_Z
      0.00000000	      0.00000000	      0.15197964	      0.00000000	      0.00000000	      0.00000000	      0.00000000	      0.02005095	      0.09551195	      0.00000000	      0.00000000	      0.00000000	     17.16637532	      0.02857098	      0.01508842	      0.00000000	      0.00000000	      0.00000000	     -7.61648439	      0.00000000	      0.00000000	      0.00000000	      0.00000000	      0.00000000	      0.00000000	      0.00804042	      0.12161143	      0.00000000
      0.00005767	      0.00000000	      0.15264172	     -0.00000000	     -0.00000000	     -0.00000000	     -0.00000000	      0.02014744	      0.09590543	     -0.00000000	     -0.00000000	     -0.00000000	     17.24813800	      0.02874271	      0.01516965	     -0.00000000	     -0.00000000	     -0.00000000	     -7.63038913	      0.00000000	      0.00000000	      0.00000000	      0.00000000	      0.00000000	      0.00000000	      0.00808258	      0.12213699	     -0.00000000
      0.00011533	     -0.00000000	      0.15330290	     -0.00000000	     -0.00000000	     -0.00000000	     -0.00000000	      0.02024187	      0.09630382	     -0.00000000	     -0.00000000	     -0.00000000	     17.32813386	      0.02889985	      0.01523980	     -0.00000000	     -0.00000000	     -0.00000000	     -7.65122907	      0.00000000	      0.00000000	      0.00000000	      0.00000000	      0.00000000	      0.00000000	      0.00812273	      0.12266211	     -0.00000000
      0.00019509	     -0.00000000	      0.15421572	     -0.00000000	      0.00000000	     -0.00000000	     -0.00000000	      0.02036956	      0.09686147	     -0.00000000	      0.00000000	     -0.00000000	     17.43625571	      0.02910244	      0.01533329	     -0.00000000	      0.00000000	     -0.00000000	     -7.68592379	      0.00000000	      0.00000000	      0.00000000	      0.00000000	      0.00000000	      0.00000000	      0.00817603	      0.12338872	     -0.00000000
      0.00027484	     -0.00000000	      0.15512660	     -0.00000000	      0.00000000	     -0.00000000	     -0.00000000	      0.02049424	      0.09742575	     -0.00000000	      0.00000000	     -0.00000000	     17.54177852	      0.02929340	      0.01543030	     -0.00000000	      0.00000000	     -0.00000000	     -7.72432708	      0.00000000	      0.00000000	      0.00000000	      0.00000000	      0.00000000	      0.00000000	      0.00822737	      0.12411616	     -0.00000000
      0.00038895	     -0.00000000	      0.15642660	     -0.00000000	      0.00000000	     -0.00000000	     -0.00000000	      0.02066798	      0.09824308	     -0.00000000	      0.00000000	     -0.00000000	     17.68873617	      0.02955153	      0.01558037	     -0.00000000	      0.00000000	     -0.00000000	     -7.78307718	      0.00000000	      0.00000000	      0.00000000	      0.00000000	      0.00000000	      0.00000000	      0.00829811	      0.12515861	     -0.00000000
      0.00050306	     -0.00000000	      0.15772312	     -0.00000000	      0.00000000	     -0.00000000	     -0.00000000	      0.02083686	      0.09907075	     -0.00000000	      0.00000000	     -0.00000000	     17.83149717	      0.02979511	      0.01574454	     -0.00000000	      0.00000000	     -0.00000000	     -7.84502580	      0.00000000	      0.00000000	      0.00000000	      0.00000000	      0.00000000	      0.00000000	      0.00836613	      0.12620296	     -0.00000000
      0.00069203	     -0.00000000	      0.15986343	     -0.00000000	      0.00000000	     -0.00000000	     -0.00000000	      0.02110739	      0.10046072	     -0.00000000	      0.00000000	     -0.00000000	     18.05999874	      0.03017190	      0.01604460	     -0.00000000	      0.00000000	     -0.00000000	     -7.95308726	      0.00000000	      0.00000000	      0.00000000	      0.00000000	      0.00000000	      0.00000000	      0.00847373	      0.12793599	     -0.00000000
      0.00088100	     -0.00000000	      0.16199634	     -0.00000000	     -0.00000000	     -0.00000000	     -0.00000000	      0.02136838	      0.10187053	     -0.00000000	     -0.00000000	     -0.00000000	     18.28023024	      0.03052118	      0.01637430	     -0.00000000	     -0.00000000	     -0.00000000	     -8.06669971	      0.00000000	      0.00000000	      0.00000000	      0.00000000	      0.00000000	      0.00000000	      0.00857610	      0.12967246	     -0.00000000
      0.00120986	     -0.00000000	      0.16569351	     -0.00000000	      0.00000000	     -0.00000000	     -0.00000000	      0.02180499	      0.10435978	     -0.00000000	      0.00000000	     -0.00000000	     18.64817856	      0.03107855	      0.01700277	     -0.00000000	      0.00000000	     -0.00000000	     -8.27447143	      0.00000000	      0.00000000	      0.00000000	      0.00000000	      0.00000000	      0.00000000	      0.00874461	      0.13269990	     -0.00000000
      0.00146005	     -0.00000000	      0.16849598	     -0.00000000	      0.00000000	     -0.00000000	     -0.00000000	      0.02212585	      0.10627591	     -0.00000000	      0.00000000	     -0.00000000	     18.91821857	      0.03147012	      0.01751559	     -0.00000000	      0.00000000	     -0.00000000	     -8.43899591	      0.00000000	      0.00000000	      0.00000000	      0.00000000	      0.00000000	      0.00000000	      0.00886663	      0.13500591	     -0.00000000
      0.00171025	     -0.00000000	      0.17129103	     -0.00000000	      0.00000000	     -0.00000000	     -0.00000000	      0.02243950	      0.10820554	     -0.00000000	      0.00000000	     -0.00000000	     19.18191821	      0.03184127	      0.01805046	     -0.00000000	      0.00000000	     -0.00000000	     -8.60746541	      0.00000000	      0.00000000	      0.00000000	      0.00000000	      0.00000000	      0.00000000	      0.00898472	      0.13731295	     -0.00000000
      0.00196044	     -0.00000000	      0.17407967	     -0.00000000	      0.00000000	     -0.00000000	     -0.00000000	      0.02274768	      0.11014485	     -0.00000000	      0.00000000	     -0.00000000	     19.44074938	      0.03219685	      0.01860168	     -0.00000000	      0.00000000	     -0.00000000	     -8.77893962	      0.00000000	      0.00000000	      0.00000000	      0.00000000	      0.00000000	      0.00000000	      0.00909984	      0.13962010	     -0.00000000
      0.00224938	     -0.00000000	      0.17729306	     -0.00000000	     -0.00000000	     -0.00000000	     -0.00000000	      0.02309845	      0.11239268	      0.00000000	     -0.00000000	     -0.00000000	     19.73504311	      0.03259308	      0.01925335	      0.00000000	     -0.00000000	     -0.00000000	     -8.97965039	      0.00000000	      0.00000000	      0.00000000	      0.00000000	      0.00000000	      0.00000000	      0.00923000	      0.14228371	     -0.00000000
      0.00253831	     -0.00000000	      0.18049975	     -0.00000000	     -0.00000000	     -0.00000000	     -0.00000000	      0.02344512	      0.11464623	     -0.00000000	     -0.00000000	     -0.00000000	     20.02559122	      0.03297784	      0.01991661	     -0.00000000	     -0.00000000	     -0.00000000	     -9.18245881	      0.00000000	      0.00000000	      0.00000000	      0.00000000	      0.00000000	      0.00000000	      0.00935794	      0.14494574	     -0.00000000
      0.00281375	     -0.00000000	      0.18355103	     -0.00000000	     -0.00000000	     -0.00000000	     -0.00000000	      0.02377277	      0.11679766	     -0.00000000	     -0.00000000	     -0.00000000	     20.29993038	      0.03333691	      0.02055667	     -0.00000000	     -0.00000000	     -0.00000000	     -9.37711933	      0.00000000	      0.00000000	      0.00000000	      0.00000000	      0.00000000	      0.00000000	      0.00947841	      0.14748149	     -0.00000000
      0.00308919	     -0.00000000	      0.18659717	     -0.00000000	     -0.00000000	     -0.00000000	     -0.00000000	      0.02409836	      0.11895059	     -0.00000000	     -0.00000000	     -0.00000000	     20.57227787	      0.03369033	      0.02120197	     -0.00000000	     -0.00000000	     -0.00000000	     -9.57271712	      0.00000000	      0.00000000	      0.00000000	      0.00000000	      0.00000000	      0.00000000	      0.00959777	      0.15001493	     -0.00000000
      0.00336877	     -0.00000000	      0.18968402	     -0.00000000	     -0.00000000	     -0.00000000	     -0.00000000	      0.02442722	      0.12113620	     -0.00000000	     -0.00000000	     -0.00000000	     20.84710908	      0.03404484	      0.02186084	      0.00000000	     -0.00000000	     -0.00000000	     -9.77185274	      0.00000000	      0.00000000	      0.00000000	      0.00000000	      0.00000000	      0.00000000	      0.00971808	      0.15258372	     -0.00000000
      0.00364834	     -0.00000000	      0.19276606	     -0.00000000	     -0.00000000	     -0.00000000	     -0.00000000	      0.02475484	      0.12332135	     -0.00000000	     -0.00000000	     -0.00000000	     21.12064588	      0.03439610	      0.02252226	     -0.00000000	     -0.00000000	     -0.00000000	     -9.97143115	      0.00000000	      0.00000000	      0.00000000	      0.00000000	      0.00000000	      0.00000000	      0.00983774	      0.15514964	     -0.00000000
      0.00392387	     -0.00000000	      0.19579907	     -0.00000000	      0.00000000	     -0.00000000	     -0.00000000	      0.02507679	      0.12547392	     -0.00000000	      0.00000000	     -0.00000000	     21.38919853	      0.03473999	      0.02317595	     -0.00000000	      0.00000000	     -0.00000000	    -10.16834741	      0.00000000	      0.00000000	      0.00000000	      0.00000000	      0.00000000	      0.00000000	      0.00995520	      0.15767557	     -0.00000000
      0.00419941	     -0.00000000	      0.19882765	     -0.00000000	      0.00000000	     -0.00000000	     -0.00000000	      0.02539800	      0.12762500	     -0.00000000	      0.00000000	     -0.00000000	     21.65688600	      0.03508207	      0.02383064	     -0.00000000	      0.00000000	     -0.00000000	    -10.36542311	      0.00000000	      0.00000000	      0.00000000	      0.00000000	      0.00000000	      0.00000000	      0.01007229	      0.16019844	     -0.00000000
      0.00447587	     -0.00000000	      0.20186196	     -0.00000000	     -0.00000000	     -0.00000000	     -0.00000000	      0.02571968	      0.12978144	     -0.00000000	     -0.00000000	     -0.00000000	     21.92471915	      0.03542395	      0.02448823	     -0.00000000	     -0.00000000	     -0.00000000	    -10.56317721	      0.00000000	      0.00000000	      0.00000000	      0.00000000	      0.00000000	      0.00000000	      0.01018948	      0.16272658	     -0.00000000
      0.00475232	     -0.00000000	      0.20489194	     -0.00000000	     -0.00000000	     -0.00000000	     -0.00000000	      0.02604086	      0.13193584	     -0.00000000	     -0.00000000	     -0.00000000	     22.19189021	      0.03576473	      0.02514605	     -0.00000000	     -0.00000000	     -0.00000000	    -10.76094531	      0.00000000	      0.00000000	      0.00000000	      0.00000000	      0.00000000	      0.00000000	      0.01030643	      0.16525149	     -0.00000000
      0.00502733	     -0.00000000	      0.20790181	     -0.00000000	     -0.00000000	     -0.00000000	     -0.00000000	      0.02635995	      0.13407674	     -0.00000000	     -0.00000000	     -0.00000000	     22.45707293	      0.03610292	      0.02580056	     -0.00000000	     -0.00000000	     -0.00000000	    -10.95759609	      0.00000000	      0.00000000	      0.00000000	      0.00000000	      0.00000000	      0.00000000	      0.01042258	      0.16775997	     -0.00000000
      0.00530234	     -0.00000000	      0.21090746	     -0.00000000	     -0.00000000	     -0.00000000	     -0.00000000	      0.02667868	      0.13621531	     -0.00000000	     -0.00000000	     -0.00000000	     22.72171028	      0.03644039	      0.02645488	     -0.00000000	     -0.00000000	     -0.00000000	    -11.15418243	      0.00000000	      0.00000000	      0.00000000	      0.00000000	      0.00000000	      0.00000000	      0.01053856	      0.17026517	     -0.00000000
      0.00557642	     -0.00000000	      0.21389873	     -0.00000000	     -0.00000000	     -0.00000000	     -0.00000000	      0.02699601	      0.13834422	     -0.00000000	     -0.00000000	     -0.00000000	     22.98494417	      0.03677621	      0.02710681	     -0.00000000	     -0.00000000	     -0.00000000	    -11.34996709	      0.00000000	      0.00000000	      0.00000000	      0.00000000	      0.00000000	      0.00000000	      0.01065402	      0.17275860	     -0.00000000
      0.00585050	     -0.00000000	      0.21688582	     -0.00000000	     -0.00000000	     -0.00000000	     -0.00000000	      0.02731306	      0.14047064	     -0.00000000	     -0.00000000	     -0.00000000	     23.24769397	      0.03711152	      0.02775833	      0.00000000	     -0.00000000	     -0.00000000	    -11.54564443	      0.00000000	      0.00000000	      0.00000000	      0.00000000	      0.00000000	      0.00000000	      0.01076936	      0.17524873	     -0.00000000
      0.00612117	     -0.00000000	      0.21983170	     -0.00000000	     -0.00000000	     -0.00000000	     -0.00000000	      0.02762592	      0.14256814	     -0.00000000	     -0.00000000	     -0.00000000	     23.50672270	      0.03744230	      0.02840140	      0.00000000	     -0.00000000	     -0.00000000	    -11.73873125	      0.00000000	      0.00000000	      0.00000000	      0.00000000	      0.00000000	      0.00000000	      0.01088316	      0.17770466	     -0.00000000
      0.00639185	     -0.00000000	      0.22277350	      0.00000000	      0.00000000	     -0.00000000	     -0.00000000	      0.02793854	      0.14466312	      0.00000000	      0.00000000	     -0.00000000	     23.76530874	      0.03777269	      0.02904397	      0.00000000	      0.00000000	     -0.00000000	    -11.93168816	      0.00000000	      0.00000000	      0.00000000	      0.00000000	      0.00000000	      0.00000000	      0.01099686	      0.18015733	      0.00000000
      0.00663628	      0.00000000	      0.22542661	      0.00000000	      0.00000000	     -0.00000000	     -0.00000000	      0.02822067	      0.14655281	      0.00000000	      0.00000000	     -0.00000000	     23.99845518	      0.03807081	      0.02962386	     -0.00000000	      0.00000000	     -0.00000000	    -12.10579665	      0.00000000	      0.00000000	      0.00000000	      0.00000000	      0.00000000	      0.00000000	      0.01109946	      0.18236943	      0.00000000
      0.00697277	     -0.00000000	      0.22907337	     -0.00000000	      0.00000000	     -0.00000000	     -0.00000000	      0.02860875	      0.14915069	     -0.00000000	      0.00000000	     -0.00000000	     24.31882959	      0.03848081	      0.03042145	     -0.00000000	      0.00000000	     -0.00000000	    -12.34525288	      0.00000000	      0.00000000	      0.00000000	      0.00000000	      0.00000000	      0.00000000	      0.01124059	      0.18541018	     -0.00000000
      0.00730925	     -0.00000000	      0.23271382	     -0.00000000	      0.00000000	     -0.00000000	     -0.00000000	      0.02899651	      0.15174455	     -0.00000000	      0.00000000	     -0.00000000	     24.63855024	      0.03889032	      0.03121806	     -0.00000000	      0.00000000	     -0.00000000	    -12.58450424	      0.00000000	      0.00000000	      0.00000000	      0.00000000	      0.00000000	      0.00000000	      0.01138159	      0.18844582	     -0.00000000
      0.00753245	     -0.00000000	      0.23512519	      0.00000000	      0.00000000	     -0.00000000	     -0.00000000	      0.02925356	      0.15346294	      0.00000000	      0.00000000	     -0.00000000	     24.85027990	      0.03916182	      0.03174616	     -0.00000000	      0.00000000	     -0.00000000	    -12.74301851	      0.00000000	      0.00000000	      0.00000000	      0.00000000	      0.00000000	      0.00000000	      0.01147506	      0.19045670	      0.00000000
      0.00775566	     -0.00000000	      0.23753377	      0.00000000	      0.00000000	     -0.00000000	     -0.00000000	      0.02951048	      0.15517955	      0.00000000	      0.00000000	     -0.00000000	     25.06172498	      0.03943312	      0.03227377	     -0.00000000	      0.00000000	     -0.00000000	    -12.90145278	      0.00000000	      0.00000000	      0.00000000	      0.00000000	      0.00000000	      0.00000000	      0.01156848	      0.19246531	      0.00000000
      0.00803029	     -0.00000000	      0.24049353	      0.00000000	      0.00000000	     -0.00000000	     -0.00000000	      0.02982642	      0.15728925	      0.00000000	      0.00000000	     -0.00000000	     25.32150558	      0.03976672	      0.03292245	     -0.00000000	      0.00000000	     -0.00000000	    -13.09622449	      0.00000000	      0.00000000	      0.00000000	      0.00000000	      0.00000000	      0.00000000	      0.01168336	      0.19493367	      0.00000000
      0.00836149	     -0.00000000	      0.24405727	      0.00000000	      0.00000000	      0.00000000	     -0.00000000	      0.03020718	      0.15982987	      0.00000000	      0.00000000	      0.00000000	     25.63422479	      0.04016870	      0.03370391	      0.00000000	      0.00000000	      0.00000000	    -13.33089443	      0.00000000	      0.00000000	      0.00000000	      0.00000000	      0.00000000	      0.00000000	      0.01182180	      0.19790588	      0.00000000
      0.00865561	     -0.00000000	      0.24721676	      0.00000000	      0.00000000	      0.00000000	     -0.00000000	      0.03054507	      0.16208265	      0.00000000	      0.00000000	      0.00000000	     25.91140522	      0.04052540	      0.03439714	      0.00000000	      0.00000000	      0.00000000	    -13.53906479	      0.00000000	      0.00000000	      0.00000000	      0.00000000	      0.00000000	      0.00000000	      0.01194465	      0.20054107	      0.00000000
      0.00901341	     -0.00000000	      0.25105385	      0.00000000	      0.00000000	      0.00000000	     -0.00000000	      0.03095584	      0.16481905	      0.00000000	      0.00000000	      0.00000000	     26.24794955	      0.04095898	      0.03523951	      0.00000000	      0.00000000	      0.00000000	    -13.79205335	      0.00000000	      0.00000000	      0.00000000	      0.00000000	      0.00000000	      0.00000000	      0.01209399	      0.20374159	      0.00000000
      0.00931248	     -0.00000000	      0.25425552	      0.00000000	      0.00000000	     -0.00000000	     -0.00000000	      0.03129895	      0.16710267	      0.00000000	      0.00000000	     -0.00000000	     26.52869368	      0.04132110	      0.03594280	     -0.00000000	      0.00000000	     -0.00000000	    -14.00327854	      0.00000000	      0.00000000	      0.00000000	      0.00000000	      0.00000000	      0.00000000	      0.01221873	      0.20641225	      0.00000000
      0.00968272	     -0.00000000	      0.25821214	      0.00000000	      0.00000000	     -0.00000000	     -0.00000000	      0.03172341	      0.16992525	      0.00000000	      0.00000000	     -0.00000000	     26.87555145	      0.04176904	      0.03681244	     -0.00000000	      0.00000000	     -0.00000000	    -14.26448889	      0.00000000	      0.00000000	      0.00000000	      0.00000000	      0.00000000	      0.00000000	      0.01237304	      0.20971281	      0.00000000
      0.01015583	     -0.00000000	      0.26325662	      0.00000000	      0.00000000	      0.00000000	     -0.00000000	      0.03226532	      0.17352467	      0.00000000	      0.00000000	      0.00000000	     27.31764157	      0.04234089	      0.03792207	      0.00000000	      0.00000000	      0.00000000	    -14.59778635	      0.00000000	      0.00000000	      0.00000000	      0.00000000	      0.00000000	      0.00000000	      0.01257004	      0.21392115	      0.00000000
      0.01038979	     -0.00000000	      0.26574660	      0.00000000	      0.00000000	      0.00000000	     -0.00000000	      0.03253312	      0.17530170	      0.00000000	      0.00000000	      0.00000000	     27.53580179	      0.04262339	      0.03847001	      0.00000000	      0.00000000	      0.00000000	    -14.76246335	      0.00000000	      0.00000000	      0.00000000	      0.00000000	      0.00000000	      0.00000000	      0.01266739	      0.21599851	      0.00000000
      0.01062376	     -0.00000000	      0.26823347	      0.00000000	      0.00000000	      0.00000000	     -0.00000000	      0.03280080	      0.17707670	      0.00000000	      0.00000000	      0.00000000	     27.75365317	      0.04290581	      0.03901762	      0.00000000	      0.00000000	      0.00000000	    -14.92697199	      0.00000000	      0.00000000	      0.00000000	      0.00000000	      0.00000000	      0.00000000	      0.01276469	      0.21807337	      0.00000000
      0.01091692	     -0.00000000	      0.27134513	      0.00000000	      0.00000000	     -0.00000000	     -0.00000000	      0.03313603	      0.17929797	      0.00000000	      0.00000000	     -0.00000000	     28.02618423	      0.04325945	      0.03970309	      0.00000000	      0.00000000	     -0.00000000	    -15.13293517	      0.00000000	      0.00000000	      0.00000000	      0.00000000	      0.00000000	      0.00000000	      0.01288655	      0.22066961	      0.00000000
      0.01129539	     -0.00000000	      0.27535501	      0.00000000	      0.00000000	      0.00000000	     -0.00000000	      0.03356852	      0.18216092	      0.00000000	      0.00000000	      0.00000000	     28.37729904	      0.04371568	      0.04058699	      0.00000000	      0.00000000	      0.00000000	    -15.39852606	      0.00000000	      0.00000000	      0.00000000	      0.00000000	      0.00000000	      0.00000000	      0.01304376	      0.22401547	      0.00000000
      0.01156863	     -0.00000000	      0.27824492	      0.00000000	      0.00000000	      0.00000000	     -0.00000000	      0.03388057	      0.18422460	      0.00000000	      0.00000000	      0.00000000	     28.63028478	      0.04404475	      0.04122427	      0.00000000	      0.00000000	      0.00000000	    -15.59010997	      0.00000000	      0.00000000	      0.00000000	      0.00000000	      0.00000000	      0.00000000	      0.01315718	      0.22642694	      0.00000000
      0.01184188	     -0.00000000	      0.28113055	      0.00000000	      0.00000000	      0.00000000	     -0.00000000	      0.03419246	      0.18628551	      0.00000000	      0.00000000	      0.00000000	     28.88284800	      0.04437372	      0.04186109	      0.00000000	      0.00000000	      0.00000000	    -15.78146176	      0.00000000	      0.00000000	      0.00000000	      0.00000000	      0.00000000	      0.00000000	      0.01327055	      0.22883496	      0.00000000
      0.01211512	     -0.00000000	      0.28401190	      0.00000000	      0.00000000	      0.00000000	     -0.00000000	      0.03450418	      0.18834368	      0.00000000	      0.00000000	      0.00000000	     29.13498449	      0.04470240	      0.04249711	      0.00000000	      0.00000000	      0.00000000	    -15.97269773	      0.00000000	      0.00000000	      0.00000000	      0.00000000	      0.00000000	      0.00000000	      0.01338384	      0.23123951	      0.00000000
      0.01238836	     -0.00000000	      0.28688897	      0.00000000	      0.00000000	      0.00000000	     -0.00000000	      0.03481575	      0.19039907	      0.00000000	      0.00000000	      0.00000000	     29.38669760	      0.04503097	      0.04313265	      0.00000000	      0.00000000	      0.00000000	    -16.16371031	      0.00000000	      0.00000000	      0.00000000	      0.00000000	      0.00000000	      0.00000000	      0.01349709	      0.23364061	      0.00000000
      0.01266160	     -0.00000000	      0.28976175	      0.00000000	      0.00000000	      0.00000000	     -0.00000000	      0.03512715	      0.19245171	      0.00000000	      0.00000000	      0.00000000	     29.63798370	      0.04535928	      0.04376741	      0.00000000	      0.00000000	      0.00000000	    -16.35459999	      0.00000000	      0.00000000	      0.00000000	      0.00000000	      0.00000000	      0.00000000	      0.01361026	      0.23603822	      0.00000000
      0.01292167	     -0.00000000	      0.29249197	      0.00000000	      0.00000000	      0.00000000	     -0.00000000	      0.03542339	      0.19440276	      0.00000000	      0.00000000	      0.00000000	     29.87675462	      0.04567163	      0.04437108	      0.00000000	      0.00000000	      0.00000000	    -16.53608333	      0.00000000	      0.00000000	      0.00000000	      0.00000000	      0.00000000	      0.00000000	      0.01371793	      0.23831696	      0.00000000
      0.01318173	     -0.00000000	      0.29521829	      0.00000000	      0.00000000	      0.00000000	     -0.00000000	      0.03571949	      0.19635130	      0.00000000	      0.00000000	      0.00000000	     30.11513880	      0.04598376	      0.04497409	      0.00000000	      0.00000000	      0.00000000	    -16.71744147	      0.00000000	      0.00000000	      0.00000000	      0.00000000	      0.00000000	      0.00000000	      0.01382554	      0.24059254	      0.00000000
      0.01344051	     -0.00000000	      0.29792732	      0.00000000	      0.00000000	      0.00000000	     -0.00000000	      0.03601400	      0.19828775	      0.00000000	      0.00000000	      0.00000000	     30.35196639	      0.04629422	      0.04557361	      0.00000000	      0.00000000	      0.00000000	    -16.89773364	      0.00000000	      0.00000000	      0.00000000	      0.00000000	      0.00000000	      0.00000000	      0.01393257	      0.24285379	      0.00000000
      0.01369929	     -0.00000000	      0.30063250	      0.00000000	      0.00000000	      0.00000000	     -0.00000000	      0.03630837	      0.20022172	      0.00000000	      0.00000000	      0.00000000	     30.58841126	      0.04660449	      0.04617251	      0.00000000	      0.00000000	      0.00000000	    -17.07788599	      0.00000000	      0.00000000	      0.00000000	      0.00000000	      0.00000000	      0.00000000	      0.01403955	      0.24511192	      0.00000000
      0.01398496	     -0.00000000	      0.30361430	      0.00000000	      0.00000000	      0.00000000	     -0.00000000	      0.03663318	      0.20235377	      0.00000000	      0.00000000	      0.00000000	     30.84898411	      0.04694684	      0.04683303	      0.00000000	      0.00000000	      0.00000000	    -17.27656987	      0.00000000	      0.00000000	      0.00000000	      0.00000000	      0.00000000	      0.00000000	      0.01415759	      0.24760108	      0.00000000
      0.01427064	     -0.00000000	      0.30659140	      0.00000000	      0.00000000	      0.00000000	     -0.00000000	      0.03695783	      0.20448278	      0.00000000	      0.00000000	      0.00000000	     31.10909016	      0.04728896	      0.04749280	      0.00000000	      0.00000000	      0.00000000	    -17.47508567	      0.00000000	      0.00000000	      0.00000000	      0.00000000	      0.00000000	      0.00000000	      0.01427557	      0.25008642	      0.00000000
      0.01447948	     -0.00000000	      0.30876482	      0.00000000	      0.00000000	      0.00000000	     -0.00000000	      0.03719507	      0.20603728	      0.00000000	      0.00000000	      0.00000000	     31.29894602	      0.04753895	      0.04797470	      0.00000000	      0.00000000	      0.00000000	    -17.62008543	      0.00000000	      0.00000000	      0.00000000	      0.00000000	      0.00000000	      0.00000000	      0.01436177	      0.25190092	      0.00000000
      0.01481029	     -0.00000000	      0.31220236	      0.00000000	      0.00000000	      0.00000000	     -0.00000000	      0.03757067	      0.20849626	      0.00000000	      0.00000000	      0.00000000	     31.59916739	      0.04793476	      0.04873733	      0.00000000	      0.00000000	      0.00000000	    -17.84954074	      0.00000000	      0.00000000	      0.00000000	      0.00000000	      0.00000000	      0.00000000	      0.01449827	      0.25477091	      0.00000000
      0.01507121	     -0.00000000	      0.31490928	      0.00000000	      0.00000000	      0.00000000	     -0.00000000	      0.03786679	      0.21043294	      0.00000000	      0.00000000	      0.00000000	     31.83552684	      0.04824669	      0.04933804	      0.00000000	      0.00000000	      0.00000000	    -18.03040645	      0.00000000	      0.00000000	      0.00000000	      0.00000000	      0.00000000	      0.00000000	      0.01460586	      0.25703102	      0.00000000
      0.01533214	     -0.00000000	      0.31761226	      0.00000000	      0.00000000	      0.00000000	     -0.00000000	      0.03816278	      0.21236707	      0.00000000	      0.00000000	      0.00000000	     32.07149893	      0.04855856	      0.04993833	      0.00000000	      0.00000000	      0.00000000	    -18.21105784	      0.00000000	      0.00000000	      0.00000000	      0.00000000	      0.00000000	      0.00000000	      0.01471342	      0.25928794	      0.00000000
      0.01559306	     -0.00000000	      0.32031130	      0.00000000	      0.00000000	      0.00000000	     -0.00000000	      0.03845865	      0.21429867	      0.00000000	      0.00000000	      0.00000000	     32.30708026	      0.04887020	      0.05053792	      0.00000000	      0.00000000	      0.00000000	    -18.39159808	      0.00000000	      0.00000000	      0.00000000	      0.00000000	      0.00000000	      0.00000000	      0.01482092	      0.26154167	      0.00000000
      0.01585734	     -0.00000000	      0.32304091	      0.00000000	      0.00000000	      0.00000000	     -0.00000000	      0.03875818	      0.21625243	      0.00000000	      0.00000000	      0.00000000	     32.54528578	      0.04918573	      0.05114468	      0.00000000	      0.00000000	      0.00000000	    -18.57426704	      0.00000000	      0.00000000	      0.00000000	      0.00000000	      0.00000000	      0.00000000	      0.01492975	      0.26382104	      0.00000000
      0.01612161	     -0.00000000	      0.32576648	      0.00000000	      0.00000000	      0.00000000	     -0.00000000	      0.03905759	      0.21820359	      0.00000000	      0.00000000	      0.00000000	     32.78309109	      0.04950106	      0.05175077	      0.00000000	      0.00000000	      0.00000000	    -18.75680159	      0.00000000	      0.00000000	      0.00000000	      0.00000000	      0.00000000	      0.00000000	      0.01503853	      0.26609713	      0.00000000
      0.01632266	     -0.00000000	      0.32783731	      0.00000000	      0.00000000	      0.00000000	     -0.00000000	      0.03928529	      0.21968622	      0.00000000	      0.00000000	      0.00000000	     32.96373975	      0.04974087	      0.05221148	      0.00000000	      0.00000000	      0.00000000	    -18.89555641	      0.00000000	      0.00000000	      0.00000000	      0.00000000	      0.00000000	      0.00000000	      0.01512126	      0.26782653	      0.00000000
      0.01665420	      0.00000000	      0.33124705	      0.00000000	      0.00000000	      0.00000000	     -0.00000000	      0.03966062	      0.22212785	      0.00000000	      0.00000000	      0.00000000	     33.26113166	      0.05013616	      0.05297053	      0.00000000	      0.00000000	      0.00000000	    -19.12414521	      0.00000000	      0.00000000	      0.00000000	      0.00000000	      0.00000000	      0.00000000	      0.01525763	      0.27067422	      0.00000000
      0.01690580	      0.00000000	      0.33383038	      0.00000000	      0.00000000	      0.00000000	     -0.00000000	      0.03994533	      0.22397801	      0.00000000	      0.00000000	      0.00000000	     33.48639539	      0.05043588	      0.05354575	      0.00000000	      0.00000000	      0.00000000	    -19.29751179	      0.00000000	      0.00000000	      0.00000000	      0.00000000	      0.00000000	      0.00000000	      0.01536106	      0.27283182	      0.00000000
      0.01715739	      0.00000000	      0.33641003	      0.00000000	      0.00000000	      0.00000000	     -0.00000000	      0.04022993	      0.22582580	      0.00000000	      0.00000000	      0.00000000	     33.71129893	      0.05073557	      0.05412059	      0.00000000	      0.00000000	      0.00000000	    -19.47067954	      0.00000000	      0.00000000	      0.00000000	      0.00000000	      0.00000000	      0.00000000	      0.01546446	      0.27498646	      0.00000000
      0.01740899	      0.00000000	      0.33898601	      0.00000000	      0.00000000	      0.00000000	     -0.00000000	      0.04051442	      0.22767123	      0.00000000	      0.00000000	      0.00000000	     33.93583947	      0.05103506	      0.05469479	      0.00000000	      0.00000000	      0.00000000	    -19.64373820	      0.00000000	      0.00000000	      0.00000000	      0.00000000	      0.00000000	      0.00000000	      0.01556781	      0.27713812	      0.00000000
      0.01764663	      0.00000000	      0.34141562	      0.00000000	      0.00000000	      0.00000000	     -0.00000000	      0.04078303	      0.22941204	      0.00000000	      0.00000000	      0.00000000	     34.14758403	      0.05131783	      0.05523665	      0.00000000	      0.00000000	      0.00000000	    -19.80704726	      0.00000000	      0.00000000	      0.00000000	      0.00000000	      0.00000000	      0.00000000	      0.01566539	      0.27916761	      0.00000000
      0.01796039	     -0.00000000	      0.34461854	      0.00000000	      0.00000000	      0.00000000	     -0.00000000	      0.04113754	      0.23170729	      0.00000000	      0.00000000	      0.00000000	     34.42666723	      0.05169102	      0.05595136	      0.00000000	      0.00000000	      0.00000000	    -20.02247681	      0.00000000	      0.00000000	      0.00000000	      0.00000000	      0.00000000	      0.00000000	      0.01579418	      0.28184318	      0.00000000
      0.01827415	     -0.00000000	      0.34781573	      0.00000000	      0.00000000	      0.00000000	     -0.00000000	      0.04149190	      0.23399886	      0.00000000	      0.00000000	      0.00000000	     34.70518678	      0.05206394	      0.05666511	      0.00000000	      0.00000000	      0.00000000	    -20.23772243	      0.00000000	      0.00000000	      0.00000000	      0.00000000	      0.00000000	      0.00000000	      0.01592290	      0.28451412	      0.00000000
      0.01852604	      0.00000000	      0.35037832	      0.00000000	      0.00000000	      0.00000000	     -0.00000000	      0.04177627	      0.23583588	      0.00000000	      0.00000000	      0.00000000	     34.92837910	      0.05236325	      0.05723761	      0.00000000	      0.00000000	      0.00000000	    -20.41032973	      0.00000000	      0.00000000	      0.00000000	      0.00000000	      0.00000000	      0.00000000	      0.01602620	      0.28665503	      0.00000000
      0.01877792	     -0.00000000	      0.35293723	      0.00000000	      0.00000000	      0.00000000	     -0.00000000	      0.04206054	      0.23767053	      0.00000000	      0.00000000	      0.00000000	     35.15120814	      0.05266238	      0.05780947	      0.00000000	      0.00000000	      0.00000000	    -20.58282709	      0.00000000	      0.00000000	      0.00000000	      0.00000000	      0.00000000	      0.00000000	      0.01612945	      0.28879295	      0.00000000
      0.01896797	     -0.00000000	      0.35486540	      0.00000000	      0.00000000	      0.00000000	     -0.00000000	      0.04227495	      0.23905314	      0.00000000	      0.00000000	      0.00000000	     35.31908647	      0.05288799	      0.05824058	      0.00000000	      0.00000000	      0.00000000	    -20.71287093	      0.00000000	      0.00000000	      0.00000000	      0.00000000	      0.00000000	      0.00000000	      0.01620733	      0.29040397	      0.00000000
      0.01925995	     -0.00000000	      0.35782372	      0.00000000	      0.00000000	      0.00000000	     -0.00000000	      0.04260427	      0.24117472	      0.00000000	      0.00000000	      0.00000000	     35.57661035	      0.05323450	      0.05890235	      0.00000000	      0.00000000	      0.00000000	    -20.91250118	      0.00000000	      0.00000000	      0.00000000	      0.00000000	      0.00000000	      0.00000000	      0.01632695	      0.29287580	      0.00000000
      0.01955192	     -0.00000000	      0.36077708	      0.00000000	      0.00000000	      0.00000000	     -0.00000000	      0.04293345	      0.24329312	      0.00000000	      0.00000000	      0.00000000	     35.83364687	      0.05358079	      0.05956328	      0.00000000	      0.00000000	      0.00000000	    -21.11197850	      0.00000000	      0.00000000	      0.00000000	      0.00000000	      0.00000000	      0.00000000	      0.01644651	      0.29534361	      0.00000000
      0.01980099	     -0.00000000	      0.36329243	      0.00000000	      0.00000000	      0.00000000	     -0.00000000	      0.04321416	      0.24509762	      0.00000000	      0.00000000	      0.00000000	     36.05251997	      0.05387610	      0.06012656	      0.00000000	      0.00000000	      0.00000000	    -21.28195965	      0.00000000	      0.00000000	      0.00000000	      0.00000000	      0.00000000	      0.00000000	      0.01654847	      0.29744553	      0.00000000
      0.02005005	     -0.00000000	      0.36580417	      0.00000000	      0.00000000	      0.00000000	     -0.00000000	      0.04349478	      0.24689981	      0.00000000	      0.00000000	      0.00000000	     36.27103894	      0.05417127	      0.06068925	      0.00000000	      0.00000000	      0.00000000	    -21.45182604	      0.00000000	      0.00000000	      0.00000000	      0.00000000	      0.00000000	      0.00000000	      0.01665039	      0.29954453	      0.00000000
      0.02032203	     -0.00000000	      0.36854290	      0.00000000	      0.00000000	      0.00000000	     -0.00000000	      0.04380112	      0.24886516	      0.00000000	      0.00000000	      0.00000000	     36.50926087	      0.05449348	      0.06130313	      0.00000000	      0.00000000	      0.00000000	    -21.63715423	      0.00000000	      0.00000000	      0.00000000	      0.00000000	      0.00000000	      0.00000000	      0.01676165	      0.30183332	      0.00000000
      0.02059400	     -0.00000000	      0.37127733	      0.00000000	      0.00000000	      0.00000000	     -0.00000000	      0.04410736	      0.25082774	      0.00000000	      0.00000000	      0.00000000	     36.74706129	      0.05481553	      0.06191632	      0.00000000	      0.00000000	      0.00000000	    -21.82233614	      0.00000000	      0.00000000	      0.00000000	      0.00000000	      0.00000000	      0.00000000	      0.01687286	      0.30411864	      0.00000000
      0.02086915	     -0.00000000	      0.37403920	      0.00000000	      0.00000000	      0.00000000	     -0.00000000	      0.04441706	      0.25281034	      0.00000000	      0.00000000	      0.00000000	     36.98720110	      0.05514122	      0.06253603	      0.00000000	      0.00000000	      0.00000000	    -22.00949782	      0.00000000	      0.00000000	      0.00000000	      0.00000000	      0.00000000	      0.00000000	      0.01698534	      0.30642700	      0.00000000
      0.02114429	     -0.00000000	      0.37679667	      0.00000000	      0.00000000	      0.00000000	     -0.00000000	      0.04472666	      0.25479011	      0.00000000	      0.00000000	      0.00000000	     37.22691011	      0.05546675	      0.06315504	      0.00000000	      0.00000000	      0.00000000	    -22.19650963	      0.00000000	      0.00000000	      0.00000000	      0.00000000	      0.00000000	      0.00000000	      0.01709777	      0.30873181	      0.00000000
      0.02142102	     -0.00000000	      0.37956555	      0.00000000	      0.00000000	      0.00000000	     -0.00000000	      0.04503795	      0.25677840	      0.00000000	      0.00000000	      0.00000000	     37.46756323	      0.05579403	      0.06377697	      0.00000000	      0.00000000	      0.00000000	    -22.38441954	      0.00000000	      0.00000000	      0.00000000	      0.00000000	      0.00000000	      0.00000000	      0.01721081	      0.31104627	      0.00000000
      0.02169774	     -0.00000000	      0.38232998	      0.00000000	      0.00000000	      0.00000000	     -0.00000000	      0.04534913	      0.25876383	      0.00000000	      0.00000000	      0.00000000	     37.70778123	      0.05612117	      0.06439820	      0.00000000	      0.00000000	      0.00000000	    -22.57217893	      0.00000000	      0.00000000	      0.00000000	      0.00000000	      0.00000000	      0.00000000	      0.01732381	      0.31335713	      0.00000000
      0.02197239	     -0.00000000	      0.38506931	      0.00000000	      0.00000000	      0.00000000	     -0.00000000	      0.04565790	      0.26073156	      0.00000000	      0.00000000	      0.00000000	     37.94577036	      0.05644574	      0.06501415	      0.00000000	      0.00000000	      0.00000000	    -22.75835722	      0.00000000	      0.00000000	      0.00000000	      0.00000000	      0.00000000	      0.00000000	      0.01743593	      0.31564712	      0.00000000
      0.02224704	     -0.00000000	      0.38780425	      0.00000000	      0.00000000	      0.00000000	     -0.00000000	      0.04596657	      0.26269647	      0.00000000	      0.00000000	      0.00000000	     38.18333157	      0.05677017	      0.06562940	      0.00000000	      0.00000000	      0.00000000	    -22.94438761	      0.00000000	      0.00000000	      0.00000000	      0.00000000	      0.00000000	      0.00000000	      0.01754802	      0.31793356	      0.00000000
      0.02252673	     -0.00000000	      0.39058487	      0.00000000	      0.00000000	      0.00000000	     -0.00000000	      0.04628081	      0.26469452	      0.00000000	      0.00000000	      0.00000000	     38.42481236	      0.05710044	      0.06625530	      0.00000000	      0.00000000	      0.00000000	    -23.13365313	      0.00000000	      0.00000000	      0.00000000	      0.00000000	      0.00000000	      0.00000000	      0.01766212	      0.32025831	      0.00000000
      0.02280642	     -0.00000000	      0.39336095	      0.00000000	      0.00000000	      0.00000000	     -0.00000000	      0.04659497	      0.26668966	      0.00000000	      0.00000000	      0.00000000	     38.66585010	      0.05743057	      0.06688048	      0.00000000	      0.00000000	      0.00000000	    -23.32276788	      0.00000000	      0.00000000	      0.00000000	      0.00000000	      0.00000000	      0.00000000	      0.01777619	      0.32257939	      0.00000000
      0.02307314	     -0.00000000	      0.39600406	      0.00000000	      0.00000000	      0.00000000	     -0.00000000	      0.04689447	      0.26858955	      0.00000000	      0.00000000	      0.00000000	     38.89529800	      0.05774528	      0.06747606	      0.00000000	      0.00000000	      0.00000000	    -23.50294563	      0.00000000	      0.00000000	      0.00000000	      0.00000000	      0.00000000	      0.00000000	      0.01788493	      0.32478940	      0.00000000
      0.02333986	     -0.00000000	      0.39864305	      0.00000000	      0.00000000	      0.00000000	     -0.00000000	      0.04719389	      0.27048679	      0.00000000	      0.00000000	      0.00000000	     39.12434385	      0.05805987	      0.06807099	      0.00000000	      0.00000000	      0.00000000	    -23.68298396	      0.00000000	      0.00000000	      0.00000000	      0.00000000	      0.00000000	      0.00000000	      0.01799364	      0.32699608	      0.00000000
      0.02363274	     -0.00000000	      0.40153614	      0.00000000	      0.00000000	      0.00000000	     -0.00000000	      0.04752260	      0.27256707	      0.00000000	      0.00000000	      0.00000000	     39.37539453	      0.05840522	      0.06872360	      0.00000000	      0.00000000	      0.00000000	    -23.88049597	      0.00000000	      0.00000000	      0.00000000	      0.00000000	      0.00000000	      0.00000000	      0.01811299	      0.32941537	      0.00000000
      0.02392562	     -0.00000000	      0.40442427	      0.00000000	      0.00000000	      0.00000000	     -0.00000000	      0.04785122	      0.27464416	      0.00000000	      0.00000000	      0.00000000	     39.62596112	      0.05875040	      0.06937539	      0.00000000	      0.00000000	      0.00000000	    -24.07785095	      0.00000000	      0.00000000	      0.00000000	      0.00000000	      0.00000000	      0.00000000	      0.01823229	      0.33183063	      0.00000000
      0.02416237	     -0.00000000	      0.40675523	      0.00000000	      0.00000000	      0.00000000	     -0.00000000	      0.04811679	      0.27632082	      0.00000000	      0.00000000	      0.00000000	     39.82815185	      0.05902935	      0.06990176	      0.00000000	      0.00000000	      0.00000000	    -24.23723404	      0.00000000	      0.00000000	      0.00000000	      0.00000000	      0.00000000	      0.00000000	      0.01832870	      0.33378005	      0.00000000
      0.02446967	     -0.00000000	      0.40977593	      0.00000000	      0.00000000	      0.00000000	     -0.00000000	      0.04846142	      0.27849397	      0.00000000	      0.00000000	      0.00000000	     40.09012126	      0.05939131	      0.07058425	      0.00000000	      0.00000000	      0.00000000	    -24.44393406	      0.00000000	      0.00000000	      0.00000000	      0.00000000	      0.00000000	      0.00000000	      0.01845382	      0.33630645	      0.00000000
      0.02477696	     -0.00000000	      0.41279118	      0.00000000	      0.00000000	      0.00000000	     -0.00000000	      0.04880595	      0.28066362	      0.00000000	      0.00000000	      0.00000000	     40.35155947	      0.05975309	      0.07126584	      0.00000000	      0.00000000	      0.00000000	    -24.65046592	      0.00000000	      0.00000000	      0.00000000	      0.00000000	      0.00000000	      0.00000000	      0.01857888	      0.33882842	      0.00000000
      0.02502257	     -0.00000000	      0.41519726	      0.00000000	      0.00000000	      0.00000000	     -0.00000000	      0.04908126	      0.28239523	      0.00000000	      0.00000000	      0.00000000	     40.56014035	      0.06004220	      0.07181010	      0.00000000	      0.00000000	      0.00000000	    -24.81537499	      0.00000000	      0.00000000	      0.00000000	      0.00000000	      0.00000000	      0.00000000	      0.01867883	      0.34084100	      0.00000000
      0.02526818	     -0.00000000	      0.41759987	      0.00000000	      0.00000000	      0.00000000	     -0.00000000	      0.04935652	      0.28412461	      0.00000000	      0.00000000	      0.00000000	     40.76838269	      0.06033120	      0.07235378	      0.00000000	      0.00000000	      0.00000000	    -24.98017689	      0.00000000	      0.00000000	      0.00000000	      0.00000000	      0.00000000	      0.00000000	      0.01877875	      0.34285076	      0.00000000
      0.02555393	     -0.00000000	      0.42039067	      0.00000000	      0.00000000	      0.00000000	     -0.00000000	      0.04967669	      0.28613375	      0.00000000	      0.00000000	      0.00000000	     41.01022718	      0.06066735	      0.07298568	      0.00000000	      0.00000000	      0.00000000	    -25.17173489	      0.00000000	      0.00000000	      0.00000000	      0.00000000	      0.00000000	      0.00000000	      0.01889497	      0.34518537	      0.00000000
      0.02583967	     -0.00000000	      0.42317677	      0.00000000	      0.00000000	      0.00000000	     -0.00000000	      0.04999679	      0.28813986	      0.00000000	      0.00000000	      0.00000000	     41.25161460	      0.06100335	      0.07361681	      0.00000000	      0.00000000	      0.00000000	    -25.36314821	      0.00000000	      0.00000000	      0.00000000	      0.00000000	      0.00000000	      0.00000000	      0.01901115	      0.34751616	      0.00000000
      0.02606326	     -0.00000000	      0.42535353	      0.00000000	      0.00000000	      0.00000000	     -0.00000000	      0.05024721	      0.28970747	      0.00000000	      0.00000000	      0.00000000	     41.44017535	      0.06126621	      0.07411019	      0.00000000	      0.00000000	      0.00000000	    -25.51279385	      0.00000000	      0.00000000	      0.00000000	      0.00000000	      0.00000000	      0.00000000	      0.01910205	      0.34933728	      0.00000000
      0.02637974	     -0.00000000	      0.42842974	      0.00000000	      0.00000000	      0.00000000	     -0.00000000	      0.05060161	      0.29192321	      0.00000000	      0.00000000	      0.00000000	     41.70660180	      0.06163819	      0.07480784	      0.00000000	      0.00000000	      0.00000000	    -25.72442529	      0.00000000	      0.00000000	      0.00000000	      0.00000000	      0.00000000	      0.00000000	      0.01923068	      0.35191105	      0.00000000
      0.02669622	     -0.00000000	      0.43150020	      0.00000000	      0.00000000	      0.00000000	     -0.00000000	      0.05095593	      0.29413525	      0.00000000	      0.00000000	      0.00000000	     41.97246885	      0.06200995	      0.07550444	      0.00000000	      0.00000000	      0.00000000	    -25.93591498	      0.00000000	      0.00000000	      0.00000000	      0.00000000	      0.00000000	      0.00000000	      0.01935927	      0.35448014	      0.00000000
      0.02692262	     -0.00000000	      0.43369313	      0.00000000	      0.00000000	      0.00000000	     -0.00000000	      0.05120935	      0.29571537	      0.00000000	      0.00000000	      0.00000000	     42.16231866	      0.06227592	      0.07600241	      0.00000000	      0.00000000	      0.00000000	    -26.08702003	      0.00000000	      0.00000000	      0.00000000	      0.00000000	      0.00000000	      0.00000000	      0.01945125	      0.35631511	      0.00000000
      0.02714902	     -0.00000000	      0.43588313	      0.00000000	      0.00000000	      0.00000000	     -0.00000000	      0.05146273	      0.29729359	      0.00000000	      0.00000000	      0.00000000	     42.35188283	      0.06254177	      0.07649981	      0.00000000	      0.00000000	      0.00000000	    -26.23805934	      0.00000000	      0.00000000	      0.00000000	      0.00000000	      0.00000000	      0.00000000	      0.01954321	      0.35814769	      0.00000000
      0.02742271	     -0.00000000	      0.43852669	      0.00000000	      0.00000000	      0.00000000	     -0.00000000	      0.05176899	      0.29919899	      0.00000000	      0.00000000	      0.00000000	     42.58066851	      0.06286310	      0.07710058	      0.00000000	      0.00000000	      0.00000000	    -26.42049506	      0.00000000	      0.00000000	      0.00000000	      0.00000000	      0.00000000	      0.00000000	      0.01965436	      0.36035993	      0.00000000
      0.02769640	     -0.00000000	      0.44116595	      0.00000000	      0.00000000	      0.00000000	     -0.00000000	      0.05207521	      0.30110162	      0.00000000	      0.00000000	      0.00000000	     42.80903890	      0.06318432	      0.07770065	      0.00000000	      0.00000000	      0.00000000	    -26.60279887	      0.00000000	      0.00000000	      0.00000000	      0.00000000	      0.00000000	      0.00000000	      0.01976549	      0.36256869	      0.00000000
      0.02795892	     -0.00000000	      0.44369344	      0.00000000	      0.00000000	      0.00000000	     -0.00000000	      0.05236888	      0.30292399	      0.00000000	      0.00000000	      0.00000000	     43.02769722	      0.06349237	      0.07827565	      0.00000000	      0.00000000	      0.00000000	    -26.77750464	      0.00000000	      0.00000000	      0.00000000	      0.00000000	      0.00000000	      0.00000000	      0.01987206	      0.36468401	      0.00000000
      0.02827795	     -0.00000000	      0.44675969	      0.00000000	      0.00000000	      0.00000000	     -0.00000000	      0.05272571	      0.30513523	      0.00000000	      0.00000000	      0.00000000	     43.29291314	      0.06386662	      0.07897361	      0.00000000	      0.00000000	      0.00000000	    -26.98963742	      0.00000000	      0.00000000	      0.00000000	      0.00000000	      0.00000000	      0.00000000	      0.02000155	      0.36725039	      0.00000000
      0.02859697	     -0.00000000	      0.44982013	      0.00000000	      0.00000000	      0.00000000	     -0.00000000	      0.05308248	      0.30734273	      0.00000000	      0.00000000	      0.00000000	     43.55756784	      0.06424075	      0.07967065	      0.00000000	      0.00000000	      0.00000000	    -27.20158109	      0.00000000	      0.00000000	      0.00000000	      0.00000000	      0.00000000	      0.00000000	      0.02013101	      0.36981206	      0.00000000
      0.02885240	     -0.00000000	      0.45226626	      0.00000000	      0.00000000	      0.00000000	     -0.00000000	      0.05336809	      0.30910746	      0.00000000	      0.00000000	      0.00000000	     43.76905909	      0.06454024	      0.08022812	      0.00000000	      0.00000000	      0.00000000	    -27.37111643	      0.00000000	      0.00000000	      0.00000000	      0.00000000	      0.00000000	      0.00000000	      0.02023465	      0.37185966	      0.00000000
      0.02917936	     -0.00000000	      0.45539198	      0.00000000	      0.00000000	      0.00000000	     -0.00000000	      0.05373363	      0.31136289	      0.00000000	      0.00000000	      0.00000000	     44.03925427	      0.06492352	      0.08094091	      0.00000000	      0.00000000	      0.00000000	    -27.58793358	      0.00000000	      0.00000000	      0.00000000	      0.00000000	      0.00000000	      0.00000000	      0.02036729	      0.37447628	      0.00000000
      0.02950632	     -0.00000000	      0.45851162	      0.00000000	      0.00000000	      0.00000000	     -0.00000000	      0.05409911	      0.31361441	      0.00000000	      0.00000000	      0.00000000	     44.30886223	      0.06530663	      0.08165263	      0.00000000	      0.00000000	      0.00000000	    -27.80458841	      0.00000000	      0.00000000	      0.00000000	      0.00000000	      0.00000000	      0.00000000	      0.02049989	      0.37708796	      0.00000000
      0.02974244	     -0.00000000	      0.46076068	      0.00000000	      0.00000000	      0.00000000	     -0.00000000	      0.05436302	      0.31523791	      0.00000000	      0.00000000	      0.00000000	     44.50319790	      0.06558331	      0.08216617	      0.00000000	      0.00000000	      0.00000000	    -27.96086364	      0.00000000	      0.00000000	      0.00000000	      0.00000000	      0.00000000	      0.00000000	      0.02059565	      0.37897094	      0.00000000
      0.02997855	     -0.00000000	      0.46300657	      0.00000000	      0.00000000	      0.00000000	     -0.00000000	      0.05462690	      0.31685937	      0.00000000	      0.00000000	      0.00000000	     44.69722811	      0.06585988	      0.08267913	      0.00000000	      0.00000000	      0.00000000	    -28.11706623	      0.00000000	      0.00000000	      0.00000000	      0.00000000	      0.00000000	      0.00000000	      0.02069139	      0.38085135	      0.00000000
      0.03024340	     -0.00000000	      0.46552197	      0.00000000	      0.00000000	      0.00000000	     -0.00000000	      0.05492286	      0.31867571	      0.00000000	      0.00000000	      0.00000000	     44.91450620	      0.06617008	      0.08325399	      0.00000000	      0.00000000	      0.00000000	    -28.29212779	      0.00000000	      0.00000000	      0.00000000	      0.00000000	      0.00000000	      0.00000000	      0.02079877	      0.38295751	      0.00000000
      0.03050824	     -0.00000000	      0.46803339	      0.00000000	      0.00000000	      0.00000000	     -0.00000000	      0.05521879	      0.32048948	      0.00000000	      0.00000000	      0.00000000	     45.13140208	      0.06648019	      0.08382819	      0.00000000	      0.00000000	      0.00000000	    -28.46706749	      0.00000000	      0.00000000	      0.00000000	      0.00000000	      0.00000000	      0.00000000	      0.02090613	      0.38506045	      0.00000000
      0.03079617	     -0.00000000	      0.47075918	      0.00000000	      0.00000000	      0.00000000	     -0.00000000	      0.05554049	      0.32245843	      0.00000000	      0.00000000	      0.00000000	     45.36676909	      0.06681730	      0.08445180	      0.00000000	      0.00000000	      0.00000000	    -28.65708324	      0.00000000	      0.00000000	      0.00000000	      0.00000000	      0.00000000	      0.00000000	      0.02102284	      0.38734301	      0.00000000
      0.03108410	     -0.00000000	      0.47348028	      0.00000000	      0.00000000	      0.00000000	     -0.00000000	      0.05586216	      0.32442437	      0.00000000	      0.00000000	      0.00000000	     45.60168587	      0.06715430	      0.08507463	      0.00000000	      0.00000000	      0.00000000	    -28.84696260	      0.00000000	      0.00000000	      0.00000000	      0.00000000	      0.00000000	      0.00000000	      0.02113953	      0.38962178	      0.00000000
      0.03129109	     -0.00000000	      0.47543359	      0.00000000	      0.00000000	      0.00000000	     -0.00000000	      0.05609340	      0.32583582	      0.00000000	      0.00000000	      0.00000000	     45.77029169	      0.06739656	      0.08552198	      0.00000000	      0.00000000	      0.00000000	    -28.98335833	      0.00000000	      0.00000000	      0.00000000	      0.00000000	      0.00000000	      0.00000000	      0.02122342	      0.39125765	      0.00000000
      0.03161680	     -0.00000000	      0.47850234	      0.00000000	      0.00000000	      0.00000000	     -0.00000000	      0.05645723	      0.32805368	      0.00000000	      0.00000000	      0.00000000	     46.03513520	      0.06777774	      0.08622523	      0.00000000	      0.00000000	      0.00000000	    -29.19779195	      0.00000000	      0.00000000	      0.00000000	      0.00000000	      0.00000000	      0.00000000	      0.02135541	      0.39382784	      0.00000000
      0.03188366	     -0.00000000	      0.48101215	      0.00000000	      0.00000000	      0.00000000	     -0.00000000	      0.05675531	      0.32986793	      0.00000000	      0.00000000	      0.00000000	     46.25169615	      0.06808988	      0.08680053	      0.00000000	      0.00000000	      0.00000000	    -29.37340119	      0.00000000	      0.00000000	      0.00000000	      0.00000000	      0.00000000	      0.00000000	      0.02146352	      0.39593000	      0.00000000
      0.03215053	     -0.00000000	      0.48351795	      0.00000000	      0.00000000	      0.00000000	     -0.00000000	      0.05705337	      0.33167960	      0.00000000	      0.00000000	      0.00000000	     46.46787607	      0.06840210	      0.08737546	      0.00000000	      0.00000000	      0.00000000	    -29.54879017	      0.00000000	      0.00000000	      0.00000000	      0.00000000	      0.00000000	      0.00000000	      0.02157165	      0.39802893	      0.00000000
      0.03241739	     -0.00000000	      0.48601974	      0.00000000	      0.00000000	      0.00000000	     -0.00000000	      0.05735141	      0.33348870	      0.00000000	      0.00000000	      0.00000000	     46.68367167	      0.06871417	      0.08794958	      0.00000000	      0.00000000	      0.00000000	    -29.72411288	      0.00000000	      0.00000000	      0.00000000	      0.00000000	      0.00000000	      0.00000000	      0.02167975	      0.40012461	      0.00000000
      0.03267696	     -0.00000000	      0.48844939	      0.00000000	      0.00000000	      0.00000000	     -0.00000000	      0.05764131	      0.33524593	      0.00000000	      0.00000000	      0.00000000	     46.89321103	      0.06901776	      0.08850758	      0.00000000	      0.00000000	      0.00000000	    -29.89446909	      0.00000000	      0.00000000	      0.00000000	      0.00000000	      0.00000000	      0.00000000	      0.02178490	      0.40215997	      0.00000000
      0.03293654	     -0.00000000	      0.49087526	      0.00000000	      0.00000000	      0.00000000	     -0.00000000	      0.05793120	      0.33700073	      0.00000000	      0.00000000	      0.00000000	     47.10238894	      0.06932126	      0.08906491	      0.00000000	      0.00000000	      0.00000000	    -30.06473500	      0.00000000	      0.00000000	      0.00000000	      0.00000000	      0.00000000	      0.00000000	      0.02189004	      0.40419227	      0.00000000
      0.03317352	     -0.00000000	      0.49308667	      0.00000000	      0.00000000	      0.00000000	     -0.00000000	      0.05819584	      0.33860066	      0.00000000	      0.00000000	      0.00000000	     47.29304472	      0.06959833	      0.08957327	      0.00000000	      0.00000000	      0.00000000	    -30.22005086	      0.00000000	      0.00000000	      0.00000000	      0.00000000	      0.00000000	      0.00000000	      0.02198603	      0.40604500	      0.00000000
      0.03348818	     -0.00000000	      0.49601812	      0.00000000	      0.00000000	      0.00000000	     -0.00000000	      0.05854723	      0.34072192	      0.00000000	      0.00000000	      0.00000000	     47.54573453	      0.06996619	      0.09024754	      0.00000000	      0.00000000	      0.00000000	    -30.42611008	      0.00000000	      0.00000000	      0.00000000	      0.00000000	      0.00000000	      0.00000000	      0.02211347	      0.40850111	      0.00000000
      0.03380284	     -0.00000000	      0.49894403	      0.00000000	      0.00000000	      0.00000000	     -0.00000000	      0.05889861	      0.34283963	      0.00000000	      0.00000000	      0.00000000	     47.79789674	      0.07033392	      0.09092084	      0.00000000	      0.00000000	      0.00000000	    -30.63203123	      0.00000000	      0.00000000	      0.00000000	      0.00000000	      0.00000000	      0.00000000	      0.02224090	      0.41095274	      0.00000000
      0.03405362	     -0.00000000	      0.50127194	      0.00000000	      0.00000000	      0.00000000	     -0.00000000	      0.05917865	      0.34452482	      0.00000000	      0.00000000	      0.00000000	     47.99848777	      0.07062705	      0.09145698	      0.00000000	      0.00000000	      0.00000000	    -30.79596136	      0.00000000	      0.00000000	      0.00000000	      0.00000000	      0.00000000	      0.00000000	      0.02234247	      0.41290342	      0.00000000
      0.03430440	     -0.00000000	      0.50359635	      0.00000000	      0.00000000	      0.00000000	     -0.00000000	      0.05945869	      0.34620777	      0.00000000	      0.00000000	      0.00000000	     48.19874492	      0.07092008	      0.09199246	      0.00000000	      0.00000000	      0.00000000	    -30.95981607	      0.00000000	      0.00000000	      0.00000000	      0.00000000	      0.00000000	      0.00000000	      0.02244402	      0.41485126	      0.00000000
      0.03452599	     -0.00000000	      0.50564737	      0.00000000	      0.00000000	      0.00000000	     -0.00000000	      0.05970614	      0.34769301	      0.00000000	      0.00000000	      0.00000000	     48.37542351	      0.07117902	      0.09246523	      0.00000000	      0.00000000	      0.00000000	    -31.10449260	      0.00000000	      0.00000000	      0.00000000	      0.00000000	      0.00000000	      0.00000000	      0.02253376	      0.41657009	      0.00000000
      0.03484815	     -0.00000000	      0.50862428	      0.00000000	      0.00000000	      0.00000000	     -0.00000000	      0.06006589	      0.34984912	      0.00000000	      0.00000000	      0.00000000	     48.63181773	      0.07155546	      0.09315186	      0.00000000	      0.00000000	      0.00000000	    -31.31464278	      0.00000000	      0.00000000	      0.00000000	      0.00000000	      0.00000000	      0.00000000	      0.02266422	      0.41906499	      0.00000000
      0.03517030	     -0.00000000	      0.51159544	      0.00000000	      0.00000000	      0.00000000	     -0.00000000	      0.06042565	      0.35200154	      0.00000000	      0.00000000	      0.00000000	     48.88766398	      0.07193172	      0.09383735	      0.00000000	      0.00000000	      0.00000000	    -31.52469328	      0.00000000	      0.00000000	      0.00000000	      0.00000000	      0.00000000	      0.00000000	      0.02279466	      0.42155521	      0.00000000
      0.03538311	     -0.00000000	      0.51355496	      0.00000000	      0.00000000	      0.00000000	     -0.00000000	      0.06066331	      0.35342134	      0.00000000	      0.00000000	      0.00000000	     49.05637408	      0.07218039	      0.09428994	      0.00000000	      0.00000000	      0.00000000	    -31.66325835	      0.00000000	      0.00000000	      0.00000000	      0.00000000	      0.00000000	      0.00000000	      0.02288084	      0.42319766	      0.00000000
      0.03559592	     -0.00000000	      0.51551198	      0.00000000	      0.00000000	      0.00000000	     -0.00000000	      0.06090097	      0.35483954	      0.00000000	      0.00000000	      0.00000000	     49.22484589	      0.07242897	      0.09474199	      0.00000000	      0.00000000	      0.00000000	    -31.80179130	      0.00000000	      0.00000000	      0.00000000	      0.00000000	      0.00000000	      0.00000000	      0.02296701	      0.42483808	      0.00000000
      0.03588075	     -0.00000000	      0.51812744	      0.00000000	      0.00000000	      0.00000000	     -0.00000000	      0.06121907	      0.35673520	      0.00000000	      0.00000000	      0.00000000	     49.44996686	      0.07276169	      0.09534651	      0.00000000	      0.00000000	      0.00000000	    -31.98706057	      0.00000000	      0.00000000	      0.00000000	      0.00000000	      0.00000000	      0.00000000	      0.02308236	      0.42703053	      0.00000000
      0.03616559	     -0.00000000	      0.52073843	      0.00000000	      0.00000000	      0.00000000	     -0.00000000	      0.06153719	      0.35862799	      0.00000000	      0.00000000	      0.00000000	     49.67466422	      0.07309434	      0.09595025	      0.00000000	      0.00000000	      0.00000000	    -32.17221543	      0.00000000	      0.00000000	      0.00000000	      0.00000000	      0.00000000	      0.00000000	      0.02319770	      0.42921935	      0.00000000
      0.03641202	     -0.00000000	      0.52299378	      0.00000000	      0.00000000	      0.00000000	     -0.00000000	      0.06181243	      0.36026326	      0.00000000	      0.00000000	      0.00000000	     49.86872590	      0.07338217	      0.09647210	      0.00000000	      0.00000000	      0.00000000	    -32.33226483	      0.00000000	      0.00000000	      0.00000000	      0.00000000	      0.00000000	      0.00000000	      0.02329749	      0.43111014	      0.00000000
      0.03671826	     -0.00000000	      0.52579193	      0.00000000	      0.00000000	      0.00000000	     -0.00000000	      0.06215451	      0.36229247	      0.00000000	      0.00000000	      0.00000000	     50.10945461	      0.07373983	      0.09711989	      0.00000000	      0.00000000	      0.00000000	    -32.53101976	      0.00000000	      0.00000000	      0.00000000	      0.00000000	      0.00000000	      0.00000000	      0.02342151	      0.43345613	      0.00000000
      0.03702451	      0.00000000	      0.52858493	      0.00000000	      0.00000000	      0.00000000	     -0.00000000	      0.06249660	      0.36431837	      0.00000000	      0.00000000	      0.00000000	     50.34969779	      0.07409745	      0.09776685	      0.00000000	      0.00000000	      0.00000000	    -32.72962347	      0.00000000	      0.00000000	      0.00000000	      0.00000000	      0.00000000	      0.00000000	      0.02354554	      0.43579795	      0.00000000
      0.03728911	      0.00000000	      0.53099399	      0.00000000	      0.00000000	      0.00000000	     -0.00000000	      0.06279220	      0.36606612	      0.00000000	      0.00000000	      0.00000000	     50.55688180	      0.07440646	      0.09832523	      0.00000000	      0.00000000	      0.00000000	    -32.90107208	      0.00000000	      0.00000000	      0.00000000	      0.00000000	      0.00000000	      0.00000000	      0.02365270	      0.43781797	      0.00000000
      0.03761727	     -0.00000000	      0.53397637	      0.00000000	      0.00000000	      0.00000000	     -0.00000000	      0.06315883	      0.36823024	      0.00000000	      0.00000000	      0.00000000	     50.81332940	      0.07478967	      0.09901691	      0.00000000	      0.00000000	      0.00000000	    -33.11352953	      0.00000000	      0.00000000	      0.00000000	      0.00000000	      0.00000000	      0.00000000	      0.02378561	      0.44031888	      0.00000000
      0.03794543	      0.00000000	      0.53695288	      0.00000000	      0.00000000	      0.00000000	     -0.00000000	      0.06352549	      0.37039058	      0.00000000	      0.00000000	      0.00000000	     51.06922383	      0.07517283	      0.09970760	      0.00000000	      0.00000000	      0.00000000	    -33.32582972	      0.00000000	      0.00000000	      0.00000000	      0.00000000	      0.00000000	      0.00000000	      0.02391853	      0.44281502	      0.00000000
      0.03818795	      0.00000000	      0.53914895	      0.00000000	      0.00000000	      0.00000000	     -0.00000000	      0.06379651	      0.37198479	      0.00000000	      0.00000000	      0.00000000	     51.25799331	      0.07545606	      0.10021758	      0.00000000	      0.00000000	      0.00000000	    -33.48258072	      0.00000000	      0.00000000	      0.00000000	      0.00000000	      0.00000000	      0.00000000	      0.02401677	      0.44465680	      0.00000000
      0.03843048	      0.00000000	      0.54134182	      0.00000000	      0.00000000	      0.00000000	     -0.00000000	      0.06406755	      0.37357694	      0.00000000	      0.00000000	      0.00000000	     51.44646217	      0.07573926	      0.10072700	      0.00000000	      0.00000000	      0.00000000	    -33.63925120	      0.00000000	      0.00000000	      0.00000000	      0.00000000	      0.00000000	      0.00000000	      0.02411502	      0.44649598	      0.00000000
      0.03872005	      0.00000000	      0.54395579	      0.00000000	      0.00000000	      0.00000000	     -0.00000000	      0.06439119	      0.37547518	      0.00000000	      0.00000000	      0.00000000	     51.67109111	      0.07607741	      0.10133464	      0.00000000	      0.00000000	      0.00000000	    -33.82615221	      0.00000000	      0.00000000	      0.00000000	      0.00000000	      0.00000000	      0.00000000	      0.02423233	      0.44868847	      0.00000000
      0.03900961	      0.00000000	      0.54656523	      0.00000000	      0.00000000	      0.00000000	     -0.00000000	      0.06471487	      0.37737050	      0.00000000	      0.00000000	      0.00000000	     51.89529371	      0.07641551	      0.10194148	      0.00000000	      0.00000000	      0.00000000	    -34.01294095	      0.00000000	      0.00000000	      0.00000000	      0.00000000	      0.00000000	      0.00000000	      0.02434965	      0.45087728	      0.00000000
      0.03925700	      0.00000000	      0.54879100	      0.00000000	      0.00000000	      0.00000000	     -0.00000000	      0.06499143	      0.37898745	      0.00000000	      0.00000000	      0.00000000	     52.08650472	      0.07670442	      0.10245945	      0.00000000	      0.00000000	      0.00000000	    -34.17238363	      0.00000000	      0.00000000	      0.00000000	      0.00000000	      0.00000000	      0.00000000	      0.02444989	      0.45274438	      0.00000000
      0.03956219	     -0.00000000	      0.55153223	      0.00000000	      0.00000000	      0.00000000	     -0.00000000	      0.06533265	      0.38097925	      0.00000000	      0.00000000	      0.00000000	     52.32196307	      0.07706081	      0.10309771	      0.00000000	      0.00000000	      0.00000000	    -34.36894215	      0.00000000	      0.00000000	      0.00000000	      0.00000000	      0.00000000	      0.00000000	      0.02457357	      0.45504401	      0.00000000
      0.03992934	      0.00000000	      0.55482341	      0.00000000	      0.00000000	      0.00000000	     -0.00000000	      0.06574323	      0.38337118	      0.00000000	      0.00000000	      0.00000000	     52.60460832	      0.07748959	      0.10386453	      0.00000000	      0.00000000	      0.00000000	    -34.60520228	      0.00000000	      0.00000000	      0.00000000	      0.00000000	      0.00000000	      0.00000000	      0.02472237	      0.45780518	      0.00000000
      0.04029650	      0.00000000	      0.55810735	      0.00000000	     -0.00000000	      0.00000000	     -0.00000000	      0.06615388	      0.38575846	      0.00000000	     -0.00000000	      0.00000000	     52.88657705	      0.07791835	      0.10463017	      0.00000000	     -0.00000000	      0.00000000	    -34.84125954	      0.00000000	      0.00000000	      0.00000000	      0.00000000	      0.00000000	      0.00000000	      0.02487119	      0.46056048	      0.00000000
      0.04052899	      0.00000000	      0.56018307	      0.00000000	     -0.00000000	      0.00000000	     -0.00000000	      0.06641395	      0.38726772	      0.00000000	     -0.00000000	      0.00000000	     53.06477731	      0.07818990	      0.10511447	      0.00000000	     -0.00000000	      0.00000000	    -34.99059465	      0.00000000	      0.00000000	      0.00000000	      0.00000000	      0.00000000	      0.00000000	      0.02496545	      0.46230217	      0.00000000
      0.04082823	      0.00000000	      0.56285051	      0.00000000	     -0.00000000	      0.00000000	     -0.00000000	      0.06674875	      0.38920759	      0.00000000	     -0.00000000	      0.00000000	     53.29374618	      0.07853943	      0.10573715	      0.00000000	     -0.00000000	      0.00000000	    -35.18267985	      0.00000000	      0.00000000	      0.00000000	      0.00000000	      0.00000000	      0.00000000	      0.02508678	      0.46454050	      0.00000000
      0.04112747	      0.00000000	      0.56551318	      0.00000000	     -0.00000000	      0.00000000	     -0.00000000	      0.06708361	      0.39114438	      0.00000000	     -0.00000000	      0.00000000	     53.52226973	      0.07888895	      0.10635903	      0.00000000	     -0.00000000	      0.00000000	    -35.37463834	      0.00000000	      0.00000000	      0.00000000	      0.00000000	      0.00000000	      0.00000000	      0.02520812	      0.46677495	      0.00000000
      0.04135189	      0.00000000	      0.56750701	      0.00000000	     -0.00000000	      0.00000000	     -0.00000000	      0.06733479	      0.39259493	      0.00000000	     -0.00000000	      0.00000000	     53.69336763	      0.07915112	      0.10682498	      0.00000000	     -0.00000000	      0.00000000	    -35.51849367	      0.00000000	      0.00000000	      0.00000000	      0.00000000	      0.00000000	      0.00000000	      0.02529914	      0.46844821	      0.00000000
      0.04167993	      0.00000000	      0.57041651	      0.00000000	     -0.00000000	      0.00000000	     -0.00000000	      0.06770200	      0.39471204	      0.00000000	     -0.00000000	      0.00000000	     53.94300953	      0.07953440	      0.10750537	      0.00000000	     -0.00000000	      0.00000000	    -35.72858730	      0.00000000	      0.00000000	      0.00000000	      0.00000000	      0.00000000	      0.00000000	      0.02543221	      0.47089008	      0.00000000
      0.04195970	      0.00000000	      0.57289340	      0.00000000	      0.00000000	      0.00000000	     -0.00000000	      0.06801524	      0.39651476	      0.00000000	      0.00000000	      0.00000000	     54.15549889	      0.07986119	      0.10808472	      0.00000000	      0.00000000	      0.00000000	    -35.90770804	      0.00000000	      0.00000000	      0.00000000	      0.00000000	      0.00000000	      0.00000000	      0.02554570	      0.47296899	      0.00000000
      0.04220832	      0.00000000	      0.57509105	      0.00000000	      0.00000000	      0.00000000	     -0.00000000	      0.06829366	      0.39811451	      0.00000000	      0.00000000	      0.00000000	     54.34401037	      0.08015175	      0.10859928	      0.00000000	      0.00000000	      0.00000000	    -36.06669414	      0.00000000	      0.00000000	      0.00000000	      0.00000000	      0.00000000	      0.00000000	      0.02564659	      0.47481365	      0.00000000
      0.04245694	      0.00000000	      0.57728543	      0.00000000	     -0.00000000	      0.00000000	     -0.00000000	      0.06857213	      0.39971218	      0.00000000	     -0.00000000	      0.00000000	     54.53221813	      0.08044226	      0.10911317	      0.00000000	     -0.00000000	      0.00000000	    -36.22563575	      0.00000000	      0.00000000	      0.00000000	      0.00000000	      0.00000000	      0.00000000	      0.02574749	      0.47665565	      0.00000000
      0.04271137	      0.00000000	      0.57952773	      0.00000000	     -0.00000000	      0.00000000	     -0.00000000	      0.06885716	      0.40134500	      0.00000000	     -0.00000000	      0.00000000	     54.72451300	      0.08073962	      0.10963862	      0.00000000	     -0.00000000	      0.00000000	    -36.38815944	      0.00000000	      0.00000000	      0.00000000	      0.00000000	      0.00000000	      0.00000000	      0.02585076	      0.47853797	      0.00000000
      0.04302124	      0.00000000	      0.58225395	      0.00000000	     -0.00000000	      0.00000000	     -0.00000000	      0.06920436	      0.40333061	      0.00000000	     -0.00000000	      0.00000000	     54.95827723	      0.08110180	      0.11027782	      0.00000000	     -0.00000000	      0.00000000	    -36.58596132	      0.00000000	      0.00000000	      0.00000000	      0.00000000	      0.00000000	      0.00000000	      0.02597655	      0.48082667	      0.00000000
      0.04340230	      0.00000000	      0.58559968	      0.00000000	     -0.00000000	      0.00000000	     -0.00000000	      0.06963146	      0.40576800	      0.00000000	     -0.00000000	      0.00000000	     55.24511584	      0.08154728	      0.11106284	      0.00000000	     -0.00000000	      0.00000000	    -36.82899025	      0.00000000	      0.00000000	      0.00000000	      0.00000000	      0.00000000	      0.00000000	      0.02613129	      0.48363565	      0.00000000
      0.04371220	      0.00000000	      0.58831494	      0.00000000	     -0.00000000	      0.00000000	     -0.00000000	      0.06997889	      0.40774657	      0.00000000	     -0.00000000	      0.00000000	     55.47786490	      0.08190952	      0.11170019	      0.00000000	     -0.00000000	      0.00000000	    -37.02652132	      0.00000000	      0.00000000	      0.00000000	      0.00000000	      0.00000000	      0.00000000	      0.02625715	      0.48591546	      0.00000000
      0.04395093	      0.00000000	      0.59040329	      0.00000000	     -0.00000000	      0.00000000	     -0.00000000	      0.07024661	      0.40926861	      0.00000000	     -0.00000000	      0.00000000	     55.65685624	      0.08218874	      0.11219088	      0.00000000	     -0.00000000	      0.00000000	    -37.17851617	      0.00000000	      0.00000000	      0.00000000	      0.00000000	      0.00000000	      0.00000000	      0.02635414	      0.48766903	      0.00000000
      0.04418967	      0.00000000	      0.59248868	      0.00000000	     -0.00000000	      0.00000000	     -0.00000000	      0.07051438	      0.41078874	      0.00000000	     -0.00000000	      0.00000000	     55.83557309	      0.08246791	      0.11268096	      0.00000000	     -0.00000000	      0.00000000	    -37.33047185	      0.00000000	      0.00000000	      0.00000000	      0.00000000	      0.00000000	      0.00000000	      0.02645114	      0.48942017	      0.00000000
      0.04443602	      0.00000000	      0.59463747	      0.00000000	     -0.00000000	      0.00000000	     -0.00000000	      0.07079075	      0.41235534	      0.00000000	     -0.00000000	      0.00000000	     56.01970399	      0.08275606	      0.11318624	      0.00000000	     -0.00000000	      0.00000000	    -37.48715963	      0.00000000	      0.00000000	      0.00000000	      0.00000000	      0.00000000	      0.00000000	      0.02655126	      0.49122466	      0.00000000
      0.04475720	      0.00000000	      0.59743427	      0.00000000	     -0.00000000	      0.00000000	     -0.00000000	      0.07115118	      0.41439480	      0.00000000	     -0.00000000	      0.00000000	     56.25933489	      0.08313181	      0.11384430	      0.00000000	     -0.00000000	      0.00000000	    -37.69129625	      0.00000000	      0.00000000	      0.00000000	      0.00000000	      0.00000000	      0.00000000	      0.02668182	      0.49357347	      0.00000000
      0.04507838	      0.00000000	      0.60022574	      0.00000000	     -0.00000000	      0.00000000	     -0.00000000	      0.07151171	      0.41643081	      0.00000000	     -0.00000000	      0.00000000	     56.49847452	      0.08350754	      0.11450137	      0.00000000	     -0.00000000	      0.00000000	    -37.89532592	      0.00000000	      0.00000000	      0.00000000	      0.00000000	      0.00000000	      0.00000000	      0.02681241	      0.49591794	      0.00000000
      0.04532790	      0.00000000	      0.60239070	      0.00000000	     -0.00000000	      0.00000000	     -0.00000000	      0.07179188	      0.41801018	      0.00000000	     -0.00000000	      0.00000000	     56.68392173	      0.08379959	      0.11501144	      0.00000000	     -0.00000000	      0.00000000	    -38.05366149	      0.00000000	      0.00000000	      0.00000000	      0.00000000	      0.00000000	      0.00000000	      0.02691390	      0.49773635	      0.00000000
      0.04557743	      0.00000000	      0.60455245	      0.00000000	     -0.00000000	      0.00000000	     -0.00000000	      0.07207211	      0.41958749	      0.00000000	     -0.00000000	      0.00000000	     56.86907416	      0.08409161	      0.11552087	      0.00000000	     -0.00000000	      0.00000000	    -38.21194927	      0.00000000	      0.00000000	      0.00000000	      0.00000000	      0.00000000	      0.00000000	      0.02701540	      0.49955216	      0.00000000
      0.04578917	      0.00000000	      0.60638436	      0.00000000	     -0.00000000	      0.00000000	     -0.00000000	      0.07230997	      0.42092434	      0.00000000	     -0.00000000	      0.00000000	     57.02596168	      0.08433947	      0.11595282	      0.00000000	     -0.00000000	      0.00000000	    -38.34617885	      0.00000000	      0.00000000	      0.00000000	      0.00000000	      0.00000000	      0.00000000	      0.02710155	      0.50109098	      0.00000000
      0.04611836	      0.00000000	      0.60922791	      0.00000000	     -0.00000000	      0.00000000	     -0.00000000	      0.07267989	      0.42299984	      0.00000000	     -0.00000000	      0.00000000	     57.26946191	      0.08472496	      0.11662376	      0.00000000	     -0.00000000	      0.00000000	    -38.55469992	      0.00000000	      0.00000000	      0.00000000	      0.00000000	      0.00000000	      0.00000000	      0.02723554	      0.50347974	      0.00000000
      0.04638564	      0.00000000	      0.61153249	      0.00000000	     -0.00000000	      0.00000000	     -0.00000000	      0.07298031	      0.42468229	      0.00000000	     -0.00000000	      0.00000000	     57.46678295	      0.08503785	      0.11716759	      0.00000000	     -0.00000000	      0.00000000	    -38.72396469	      0.00000000	      0.00000000	      0.00000000	      0.00000000	      0.00000000	      0.00000000	      0.02734433	      0.50541583	      0.00000000
      0.04665291	      0.00000000	      0.61383341	      0.00000000	     -0.00000000	      0.00000000	     -0.00000000	      0.07328082	      0.42636238	      0.00000000	     -0.00000000	      0.00000000	     57.66377339	      0.08535098	      0.11771116	      0.00000000	     -0.00000000	      0.00000000	    -38.89301629	      0.00000000	      0.00000000	      0.00000000	      0.00000000	      0.00000000	      0.00000000	      0.02745318	      0.50734899	      0.00000000
      0.04692018	      0.00000000	      0.61613070	      0.00000000	     -0.00000000	      0.00000000	     -0.00000000	      0.07358143	      0.42804014	      0.00000000	     -0.00000000	      0.00000000	     57.86043060	      0.08566403	      0.11825391	      0.00000000	     -0.00000000	      0.00000000	    -39.06204502	      0.00000000	      0.00000000	      0.00000000	      0.00000000	      0.00000000	      0.00000000	      0.02756204	      0.50927917	      0.00000000
      0.04718241	      0.00000000	      0.61838114	      0.00000000	     -0.00000000	      0.00000000	     -0.00000000	      0.07387645	      0.42968397	      0.00000000	     -0.00000000	      0.00000000	     58.05305986	      0.08597135	      0.11878606	      0.00000000	     -0.00000000	      0.00000000	    -39.22771947	      0.00000000	      0.00000000	      0.00000000	      0.00000000	      0.00000000	      0.00000000	      0.02766888	      0.51117012	      0.00000000
      0.04744464	      0.00000000	      0.62062810	      0.00000000	     -0.00000000	      0.00000000	     -0.00000000	      0.07417156	      0.43132557	      0.00000000	     -0.00000000	      0.00000000	     58.24537119	      0.08627865	      0.11931753	      0.00000000	     -0.00000000	      0.00000000	    -39.39333834	      0.00000000	      0.00000000	      0.00000000	      0.00000000	      0.00000000	      0.00000000	      0.02777575	      0.51305824	      0.00000000
      0.04769449	      0.00000000	      0.62276573	      0.00000000	     -0.00000000	      0.00000000	     -0.00000000	      0.07445283	      0.43288757	      0.00000000	     -0.00000000	      0.00000000	     58.42830943	      0.08657156	      0.11982348	      0.00000000	     -0.00000000	      0.00000000	    -39.55101526	      0.00000000	      0.00000000	      0.00000000	      0.00000000	      0.00000000	      0.00000000	      0.02787760	      0.51485459	      0.00000000
      0.04800637	      0.00000000	      0.62542960	      0.00000000	     -0.00000000	      0.00000000	     -0.00000000	      0.07480403	      0.43483448	      0.00000000	     -0.00000000	      0.00000000	     58.65626035	      0.08693725	      0.12045433	      0.00000000	     -0.00000000	      0.00000000	    -39.74771226	      0.00000000	      0.00000000	      0.00000000	      0.00000000	      0.00000000	      0.00000000	      0.02800478	      0.51709330	      0.00000000
      0.04831825	      0.00000000	      0.62808857	      0.00000000	     -0.00000000	      0.00000000	     -0.00000000	      0.07515538	      0.43677824	      0.00000000	     -0.00000000	      0.00000000	     58.88376724	      0.08730302	      0.12108434	      0.00000000	     -0.00000000	      0.00000000	    -39.94428838	      0.00000000	      0.00000000	      0.00000000	      0.00000000	      0.00000000	      0.00000000	      0.02813200	      0.51932804	      0.00000000
      0.04855660	      0.00000000	      0.63011741	      0.00000000	     -0.00000000	      0.00000000	     -0.00000000	      0.07542399	      0.43826163	      0.00000000	     -0.00000000	      0.00000000	     59.05734210	      0.08758264	      0.12156535	      0.00000000	     -0.00000000	      0.00000000	    -40.09441222	      0.00000000	      0.00000000	      0.00000000	      0.00000000	      0.00000000	      0.00000000	      0.02822927	      0.52103328	      0.00000000
      0.04888575	      0.00000000	      0.63291446	      0.00000000	     -0.00000000	      0.00000000	     -0.00000000	      0.07579506	      0.44030712	      0.00000000	     -0.00000000	      0.00000000	     59.29661943	      0.08796893	      0.12222893	      0.00000000	     -0.00000000	      0.00000000	    -40.30157115	      0.00000000	      0.00000000	      0.00000000	      0.00000000	      0.00000000	      0.00000000	      0.02836363	      0.52338435	      0.00000000
      0.04921491	     -0.00000000	      0.63570612	      0.00000000	     -0.00000000	      0.00000000	     -0.00000000	      0.07616629	      0.44234913	      0.00000000	     -0.00000000	      0.00000000	     59.53540644	      0.08835517	      0.12289136	      0.00000000	     -0.00000000	      0.00000000	    -40.50867895	      0.00000000	      0.00000000	      0.00000000	      0.00000000	      0.00000000	      0.00000000	      0.02849803	      0.52573102	      0.00000000
      0.04942809	      0.00000000	      0.63751127	      0.00000000	     -0.00000000	      0.00000000	     -0.00000000	      0.07640681	      0.44366979	      0.00000000	     -0.00000000	      0.00000000	     59.68980173	      0.08860556	      0.12332024	      0.00000000	     -0.00000000	      0.00000000	    -40.64262842	      0.00000000	      0.00000000	      0.00000000	      0.00000000	      0.00000000	      0.00000000	      0.02858512	      0.52724856	      0.00000000
      0.04964127	     -0.00000000	      0.63931417	      0.00000000	     -0.00000000	      0.00000000	     -0.00000000	      0.07664740	      0.44498900	      0.00000000	     -0.00000000	      0.00000000	     59.84399254	      0.08885591	      0.12374859	      0.00000000	     -0.00000000	      0.00000000	    -40.77657439	      0.00000000	      0.00000000	      0.00000000	      0.00000000	      0.00000000	      0.00000000	      0.02867222	      0.52876425	      0.00000000
      0.04992845	      0.00000000	      0.64173935	      0.00000000	     -0.00000000	      0.00000000	     -0.00000000	      0.07697161	      0.44676385	      0.00000000	     -0.00000000	      0.00000000	     60.05138761	      0.08919328	      0.12432514	      0.00000000	     -0.00000000	      0.00000000	    -40.95688859	      0.00000000	      0.00000000	      0.00000000	      0.00000000	      0.00000000	      0.00000000	      0.02878961	      0.53080320	      0.00000000
      0.05021563	     -0.00000000	      0.64416046	      0.00000000	     -0.00000000	      0.00000000	     -0.00000000	      0.07729596	      0.44853607	      0.00000000	     -0.00000000	      0.00000000	     60.25841547	      0.08953069	      0.12490093	      0.00000000	     -0.00000000	      0.00000000	    -41.13712660	      0.00000000	      0.00000000	      0.00000000	      0.00000000	      0.00000000	      0.00000000	      0.02890703	      0.53283884	      0.00000000
      0.05046732	     -0.00000000	      0.64627901	      0.00000000	     -0.00000000	      0.00000000	     -0.00000000	      0.07758034	      0.45008711	      0.00000000	     -0.00000000	      0.00000000	     60.43955923	      0.08982655	      0.12540514	      0.00000000	     -0.00000000	      0.00000000	    -41.29496387	      0.00000000	      0.00000000	      0.00000000	      0.00000000	      0.00000000	      0.00000000	      0.02900998	      0.53462021	      0.00000000
      0.05077240	     -0.00000000	      0.64884272	      0.00000000	     -0.00000000	      0.00000000	     -0.00000000	      0.07792516	      0.45196443	      0.00000000	     -0.00000000	      0.00000000	     60.65874752	      0.09018524	      0.12601558	      0.00000000	     -0.00000000	      0.00000000	    -41.48617451	      0.00000000	      0.00000000	      0.00000000	      0.00000000	      0.00000000	      0.00000000	      0.02913481	      0.53677601	      0.00000000
      0.05115827	     -0.00000000	      0.65207892	      0.00000000	     -0.00000000	      0.00000000	     -0.00000000	      0.07836155	      0.45433476	      0.00000000	     -0.00000000	      0.00000000	     60.93540573	      0.09063915	      0.12678676	      0.00000000	     -0.00000000	      0.00000000	    -41.72781670	      0.00000000	      0.00000000	      0.00000000	      0.00000000	      0.00000000	      0.00000000	      0.02929278	      0.53949750	      0.00000000
      0.05141606	     -0.00000000	      0.65423688	      0.00000000	     -0.00000000	      0.00000000	     -0.00000000	      0.07865322	      0.45591570	      0.00000000	     -0.00000000	      0.00000000	     61.11986917	      0.09094238	      0.12730108	      0.00000000	     -0.00000000	      0.00000000	    -41.88921697	      0.00000000	      0.00000000	      0.00000000	      0.00000000	      0.00000000	      0.00000000	      0.02939836	      0.54131235	      0.00000000
      0.05167386	     -0.00000000	      0.65639159	      0.00000000	     -0.00000000	      0.00000000	     -0.00000000	      0.07894501	      0.45749453	      0.00000000	     -0.00000000	      0.00000000	     61.30404508	      0.09124586	      0.12781517	      0.00000000	     -0.00000000	      0.00000000	    -42.05043203	      0.00000000	      0.00000000	      0.00000000	      0.00000000	      0.00000000	      0.00000000	      0.02950398	      0.54312459	      0.00000000
      0.05193165	      0.00000000	      0.65854307	      0.00000000	     -0.00000000	      0.00000000	     -0.00000000	      0.07923692	      0.45907129	      0.00000000	     -0.00000000	      0.00000000	     61.48793188	      0.09154933	      0.12832858	      0.00000000	     -0.00000000	      0.00000000	    -42.21161615	      0.00000000	      0.00000000	      0.00000000	      0.00000000	      0.00000000	      0.00000000	      0.02960964	      0.54493420	      0.00000000
      0.05219123	      0.00000000	      0.66070624	      0.00000000	     -0.00000000	      0.00000000	     -0.00000000	      0.07953098	      0.46065688	      0.00000000	     -0.00000000	      0.00000000	     61.67280627	      0.09185507	      0.12884515	      0.00000000	     -0.00000000	      0.00000000	    -42.37379245	      0.00000000	      0.00000000	      0.00000000	      0.00000000	      0.00000000	      0.00000000	      0.02971608	      0.54675374	      0.00000000
      0.05245081	      0.00000000	      0.66286614	      0.00000000	     -0.00000000	      0.00000000	     -0.00000000	      0.07982515	      0.46224038	      0.00000000	     -0.00000000	      0.00000000	     61.85739035	      0.09216087	      0.12936112	      0.00000000	     -0.00000000	      0.00000000	    -42.53590260	      0.00000000	      0.00000000	      0.00000000	      0.00000000	      0.00000000	      0.00000000	      0.02982255	      0.54857063	      0.00000000
      0.05273638	      0.00000000	      0.66523847	      0.00000000	     -0.00000000	      0.00000000	     -0.00000000	      0.08014892	      0.46397993	      0.00000000	     -0.00000000	      0.00000000	     62.06011563	      0.09249744	      0.12992822	      0.00000000	     -0.00000000	      0.00000000	    -42.71411049	      0.00000000	      0.00000000	      0.00000000	      0.00000000	      0.00000000	      0.00000000	      0.02993974	      0.55056633	      0.00000000
      0.05302194	      0.00000000	      0.66760687	      0.00000000	     -0.00000000	      0.00000000	     -0.00000000	      0.08047283	      0.46571695	      0.00000000	     -0.00000000	      0.00000000	     62.26249238	      0.09283407	      0.13049460	      0.00000000	     -0.00000000	      0.00000000	    -42.89224124	      0.00000000	      0.00000000	      0.00000000	      0.00000000	      0.00000000	      0.00000000	      0.03005697	      0.55255884	      0.00000000
      0.05323212	      0.00000000	      0.66934754	      0.00000000	     -0.00000000	      0.00000000	     -0.00000000	      0.08071134	      0.46699381	      0.00000000	     -0.00000000	      0.00000000	     62.41122339	      0.09308195	      0.13091111	      0.00000000	     -0.00000000	      0.00000000	    -43.02326573	      0.00000000	      0.00000000	      0.00000000	      0.00000000	      0.00000000	      0.00000000	      0.03014329	      0.55402333	      0.00000000
      0.05356535	      0.00000000	      0.67210293	      0.00000000	     -0.00000000	      0.00000000	     -0.00000000	      0.08108965	      0.46901538	      0.00000000	     -0.00000000	      0.00000000	     62.64664418	      0.09347515	      0.13157090	      0.00000000	     -0.00000000	      0.00000000	    -43.23083715	      0.00000000	      0.00000000	      0.00000000	      0.00000000	      0.00000000	      0.00000000	      0.03028021	      0.55634168	      0.00000000
      0.05382496	      0.00000000	      0.67424599	      0.00000000	     -0.00000000	      0.00000000	     -0.00000000	      0.08138454	      0.47058802	      0.00000000	     -0.00000000	      0.00000000	     62.82973407	      0.09378145	      0.13208406	      0.00000000	     -0.00000000	      0.00000000	    -43.39255705	      0.00000000	      0.00000000	      0.00000000	      0.00000000	      0.00000000	      0.00000000	      0.03038692	      0.55814491	      0.00000000
      0.05408458	      0.00000000	      0.67638583	      0.00000000	     -0.00000000	      0.00000000	     -0.00000000	      0.08167956	      0.47215858	      0.00000000	     -0.00000000	      0.00000000	     63.01254276	      0.09408804	      0.13259702	      0.00000000	     -0.00000000	      0.00000000	    -43.55408165	      0.00000000	      0.00000000	      0.00000000	      0.00000000	      0.00000000	      0.00000000	      0.03049369	      0.55994556	      0.00000000
      0.05434419	      0.00000000	      0.67852247	      0.00000000	     -0.00000000	      0.00000000	     -0.00000000	      0.08197472	      0.47372708	      0.00000000	     -0.00000000	      0.00000000	     63.19506848	      0.09439463	      0.13310928	      0.00000000	     -0.00000000	      0.00000000	    -43.71559022	      0.00000000	      0.00000000	      0.00000000	      0.00000000	      0.00000000	      0.00000000	      0.03060050	      0.56174360	      0.00000000
      0.05460980	      0.00000000	      0.68070517	      0.00000000	     -0.00000000	      0.00000000	     -0.00000000	      0.08227684	      0.47532967	      0.00000000	     -0.00000000	      0.00000000	     63.38152128	      0.09470850	      0.13363298	      0.00000000	     -0.00000000	      0.00000000	    -43.88069349	      0.00000000	      0.00000000	      0.00000000	      0.00000000	      0.00000000	      0.00000000	      0.03070983	      0.56358051	      0.00000000
      0.05487542	      0.00000000	      0.68288454	      0.00000000	     -0.00000000	      0.00000000	     -0.00000000	      0.08257911	      0.47693012	      0.00000000	     -0.00000000	      0.00000000	     63.56768092	      0.09502243	      0.13415604	      0.00000000	     -0.00000000	      0.00000000	    -44.04574261	      0.00000000	      0.00000000	      0.00000000	      0.00000000	      0.00000000	      0.00000000	      0.03081920	      0.56541471	      0.00000000
      0.05512617	      0.00000000	      0.68493891	      0.00000000	     -0.00000000	      0.00000000	     -0.00000000	      0.08286459	      0.47843904	      0.00000000	     -0.00000000	      0.00000000	     63.74315646	      0.09531895	      0.13464942	      0.00000000	     -0.00000000	      0.00000000	    -44.20145350	      0.00000000	      0.00000000	      0.00000000	      0.00000000	      0.00000000	      0.00000000	      0.03092251	      0.56714381	      0.00000000
      0.05545043	      0.00000000	      0.68759119	      0.00000000	     -0.00000000	      0.00000000	     -0.00000000	      0.08323397	      0.48038750	      0.00000000	     -0.00000000	      0.00000000	     63.96969353	      0.09570257	      0.13528676	      0.00000000	     -0.00000000	      0.00000000	    -44.40269194	      0.00000000	      0.00000000	      0.00000000	      0.00000000	      0.00000000	      0.00000000	      0.03105617	      0.56937628	      0.00000000
      0.05577469	      0.00000000	      0.69023855	      0.00000000	     -0.00000000	      0.00000000	     -0.00000000	      0.08360358	      0.48233279	      0.00000000	     -0.00000000	      0.00000000	     64.19579935	      0.09608629	      0.13592314	      0.00000000	     -0.00000000	      0.00000000	    -44.60385853	      0.00000000	      0.00000000	      0.00000000	      0.00000000	      0.00000000	      0.00000000	      0.03118989	      0.57160476	      0.00000000
      0.05602660	      0.00000000	      0.69229174	      0.00000000	     -0.00000000	      0.00000000	     -0.00000000	      0.08389086	      0.48384178	      0.00000000	     -0.00000000	      0.00000000	     64.37115350	      0.09638463	      0.13641717	      0.00000000	     -0.00000000	      0.00000000	    -44.75997592	      0.00000000	      0.00000000	      0.00000000	      0.00000000	      0.00000000	      0.00000000	      0.03129384	      0.57333320	      0.00000000
      0.05627850	      0.00000000	      0.69434198	      0.00000000	     -0.00000000	      0.00000000	     -0.00000000	      0.08417829	      0.48534886	      0.00000000	     -0.00000000	      0.00000000	     64.54624951	      0.09668299	      0.13691057	      0.00000000	     -0.00000000	      0.00000000	    -44.91607050	      0.00000000	      0.00000000	      0.00000000	      0.00000000	      0.00000000	      0.00000000	      0.03139783	      0.57505923	      0.00000000
      0.05650657	      0.00000000	      0.69619574	      0.00000000	     -0.00000000	      0.00000000	     -0.00000000	      0.08443864	      0.48671174	      0.00000000	     -0.00000000	      0.00000000	     64.70456165	      0.09695328	      0.13735696	      0.00000000	     -0.00000000	      0.00000000	    -45.05731129	      0.00000000	      0.00000000	      0.00000000	      0.00000000	      0.00000000	      0.00000000	      0.03149203	      0.57661994	      0.00000000
      0.05683169	      0.00000000	      0.69883415	      0.00000000	     -0.00000000	      0.00000000	     -0.00000000	      0.08480999	      0.48865186	      0.00000000	     -0.00000000	      0.00000000	     64.92987704	      0.09733878	      0.13799269	      0.00000000	     -0.00000000	      0.00000000	    -45.25852060	      0.00000000	      0.00000000	      0.00000000	      0.00000000	      0.00000000	      0.00000000	      0.03162638	      0.57884139	      0.00000000
      0.05715682	      0.00000000	      0.70146769	      0.00000000	     -0.00000000	      0.00000000	     -0.00000000	      0.08518157	      0.49058884	      0.00000000	     -0.00000000	      0.00000000	     65.15476772	      0.09772431	      0.13862731	      0.00000000	     -0.00000000	      0.00000000	    -45.45971560	      0.00000000	      0.00000000	      0.00000000	      0.00000000	      0.00000000	      0.00000000	      0.03176080	      0.58105886	      0.00000000
      0.05737491	      0.00000000	      0.70323155	      0.00000000	     -0.00000000	      0.00000000	     -0.00000000	      0.08543097	      0.49188640	      0.00000000	     -0.00000000	      0.00000000	     65.30539127	      0.09798323	      0.13905291	      0.00000000	     -0.00000000	      0.00000000	    -45.59449732	      0.00000000	      0.00000000	      0.00000000	      0.00000000	      0.00000000	      0.00000000	      0.03185103	      0.58254416	      0.00000000
      0.05759300	      0.00000000	      0.70499323	      0.00000000	     -0.00000000	      0.00000000	     -0.00000000	      0.08568048	      0.49318255	      0.00000000	     -0.00000000	      0.00000000	     65.45582520	      0.09824213	      0.13947796	      0.00000000	     -0.00000000	      0.00000000	    -45.72928863	      0.00000000	      0.00000000	      0.00000000	      0.00000000	      0.00000000	      0.00000000	      0.03194129	      0.58402769	      0.00000000
      0.05787782	      0.00000000	      0.70729057	      0.00000000	     -0.00000000	      0.00000000	     -0.00000000	      0.08600649	      0.49487311	      0.00000000	     -0.00000000	      0.00000000	     65.65199717	      0.09858043	      0.14003261	      0.00000000	     -0.00000000	      0.00000000	    -45.90520155	      0.00000000	      0.00000000	      0.00000000	      0.00000000	      0.00000000	      0.00000000	      0.03205923	      0.58596240	      0.00000000
      0.05816263	      0.00000000	      0.70958421	      0.00000000	     -0.00000000	      0.00000000	     -0.00000000	      0.08633269	      0.49656128	      0.00000000	     -0.00000000	      0.00000000	     65.84784954	      0.09891884	      0.14058656	      0.00000000	     -0.00000000	      0.00000000	    -46.08105872	      0.00000000	      0.00000000	      0.00000000	      0.00000000	      0.00000000	      0.00000000	      0.03217723	      0.58789410	      0.00000000
      0.05840365	      0.00000000	      0.71152231	      0.00000000	     -0.00000000	      0.00000000	     -0.00000000	      0.08660889	      0.49798801	      0.00000000	     -0.00000000	      0.00000000	     66.01334030	      0.09920539	      0.14105494	      0.00000000	     -0.00000000	      0.00000000	    -46.22977700	      0.00000000	      0.00000000	      0.00000000	      0.00000000	      0.00000000	      0.00000000	      0.03227714	      0.58952646	      0.00000000
      0.05872045	      0.00000000	      0.71406573	      0.00000000	     -0.00000000	      0.00000000	     -0.00000000	      0.08697214	      0.49986071	      0.00000000	     -0.00000000	      0.00000000	     66.23051674	      0.09958223	      0.14166996	      0.00000000	     -0.00000000	      0.00000000	    -46.42514545	      0.00000000	      0.00000000	      0.00000000	      0.00000000	      0.00000000	      0.00000000	      0.03240854	      0.59166878	      0.00000000
      0.05903724	      0.00000000	      0.71660463	      0.00000000	     -0.00000000	      0.00000000	     -0.00000000	      0.08733564	      0.50173049	      0.00000000	     -0.00000000	      0.00000000	     66.44730332	      0.09995920	      0.14228408	      0.00000000	     -0.00000000	      0.00000000	    -46.62045504	      0.00000000	      0.00000000	      0.00000000	      0.00000000	      0.00000000	      0.00000000	      0.03254001	      0.59380740	      0.00000000
      0.05928409	      0.00000000	      0.71857977	      0.00000000	     -0.00000000	      0.00000000	     -0.00000000	      0.08761905	      0.50318536	      0.00000000	     -0.00000000	      0.00000000	     66.61595393	      0.10025318	      0.14276227	      0.00000000	     -0.00000000	      0.00000000	    -46.77250255	      0.00000000	      0.00000000	      0.00000000	      0.00000000	      0.00000000	      0.00000000	      0.03264253	      0.59547128	      0.00000000
      0.05953093	      0.00000000	      0.72055219	      0.00000000	     -0.00000000	      0.00000000	     -0.00000000	      0.08790262	      0.50463848	      0.00000000	     -0.00000000	      0.00000000	     66.78437005	      0.10054723	      0.14323990	      0.00000000	     -0.00000000	      0.00000000	    -46.92452237	      0.00000000	      0.00000000	      0.00000000	      0.00000000	      0.00000000	      0.00000000	      0.03274509	      0.59713292	      0.00000000
      0.05980559	      0.00000000	      0.72274365	      0.00000000	     -0.00000000	      0.00000000	     -0.00000000	      0.08821832	      0.50625325	      0.00000000	     -0.00000000	      0.00000000	     66.97148985	      0.10087462	      0.14377091	      0.00000000	     -0.00000000	      0.00000000	    -47.09356498	      0.00000000	      0.00000000	      0.00000000	      0.00000000	      0.00000000	      0.00000000	      0.03285927	      0.59897921	      0.00000000
      0.06008025	     -0.00000000	      0.72493174	      0.00000000	     -0.00000000	      0.00000000	     -0.00000000	      0.08853421	      0.50786585	      0.00000000	     -0.00000000	      0.00000000	     67.15832231	      0.10120213	      0.14430130	      0.00000000	     -0.00000000	      0.00000000	    -47.26255003	      0.00000000	      0.00000000	      0.00000000	      0.00000000	      0.00000000	      0.00000000	      0.03297352	      0.60082276	      0.00000000
      0.06035656	      0.00000000	      0.72712956	      0.00000000	     -0.00000000	      0.00000000	     -0.00000000	      0.08885220	      0.50948591	      0.00000000	     -0.00000000	      0.00000000	     67.34598610	      0.10153183	      0.14483439	      0.00000000	     -0.00000000	      0.00000000	    -47.43244003	      0.00000000	      0.00000000	      0.00000000	      0.00000000	      0.00000000	      0.00000000	      0.03308853	      0.60267461	      0.00000000
      0.06063286	      0.00000000	      0.72932399	      0.00000000	     -0.00000000	      0.00000000	     -0.00000000	      0.08917039	      0.51110378	      0.00000000	     -0.00000000	      0.00000000	     67.53336196	      0.10186166	      0.14536687	      0.00000000	     -0.00000000	      0.00000000	    -47.60227025	      0.00000000	      0.00000000	      0.00000000	      0.00000000	      0.00000000	      0.00000000	      0.03320360	      0.60452371	      0.00000000
      0.06091509	      0.00000000	      0.73156199	      0.00000000	     -0.00000000	      0.00000000	     -0.00000000	      0.08949561	      0.51275409	      0.00000000	     -0.00000000	      0.00000000	     67.72446029	      0.10219880	      0.14591028	      0.00000000	     -0.00000000	      0.00000000	    -47.77563279	      0.00000000	      0.00000000	      0.00000000	      0.00000000	      0.00000000	      0.00000000	      0.03332122	      0.60640963	      0.00000000
      0.06119732	      0.00000000	      0.73379648	      0.00000000	     -0.00000000	      0.00000000	     -0.00000000	      0.08982104	      0.51440212	      0.00000000	     -0.00000000	      0.00000000	     67.91526118	      0.10253608	      0.14645304	      0.00000000	     -0.00000000	      0.00000000	    -47.94893705	      0.00000000	      0.00000000	      0.00000000	      0.00000000	      0.00000000	      0.00000000	      0.03343890	      0.60829270	      0.00000000
      0.06146377	     -0.00000000	      0.73590282	      0.00000000	     -0.00000000	      0.00000000	     -0.00000000	      0.09012848	      0.51595593	      0.00000000	     -0.00000000	      0.00000000	     68.09512226	      0.10285472	      0.14696500	      0.00000000	     -0.00000000	      0.00000000	    -48.11245061	      0.00000000	      0.00000000	      0.00000000	      0.00000000	      0.00000000	      0.00000000	      0.03355008	      0.61006788	      0.00000000
      0.06179068	     -0.00000000	      0.73848286	      0.00000000	     -0.00000000	      0.00000000	     -0.00000000	      0.09050595	      0.51785956	      0.00000000	     -0.00000000	      0.00000000	     68.31543818	      0.10324589	      0.14759242	      0.00000000	     -0.00000000	      0.00000000	    -48.31297138	      0.00000000	      0.00000000	      0.00000000	      0.00000000	      0.00000000	      0.00000000	      0.03368658	      0.61224243	      0.00000000
      0.06211759	     -0.00000000	      0.74105825	      0.00000000	     -0.00000000	      0.00000000	     -0.00000000	      0.09088371	      0.51976018	      0.00000000	     -0.00000000	      0.00000000	     68.53536152	      0.10363729	      0.14821902	      0.00000000	     -0.00000000	      0.00000000	    -48.51340424	      0.00000000	      0.00000000	      0.00000000	      0.00000000	      0.00000000	      0.00000000	      0.03382318	      0.61441319	      0.00000000
      0.06235123	     -0.00000000	      0.74289606	      0.00000000	     -0.00000000	      0.00000000	     -0.00000000	      0.09115389	      0.52111672	      0.00000000	     -0.00000000	      0.00000000	     68.69230368	      0.10391722	      0.14866645	      0.00000000	     -0.00000000	      0.00000000	    -48.65657209	      0.00000000	      0.00000000	      0.00000000	      0.00000000	      0.00000000	      0.00000000	      0.03392087	      0.61596234	      0.00000000
      0.06268413	      0.00000000	      0.74551050	      0.00000000	     -0.00000000	      0.00000000	     -0.00000000	      0.09153910	      0.52304688	      0.00000000	     -0.00000000	      0.00000000	     68.91557426	      0.10431636	      0.14930337	      0.00000000	     -0.00000000	      0.00000000	    -48.86043070	      0.00000000	      0.00000000	      0.00000000	      0.00000000	      0.00000000	      0.00000000	      0.03406017	      0.61816628	      0.00000000
      0.06296931	      0.00000000	      0.74774640	      0.00000000	     -0.00000000	      0.00000000	     -0.00000000	      0.09186936	      0.52469793	      0.00000000	     -0.00000000	      0.00000000	     69.10652298	      0.10465835	      0.14984809	      0.00000000	     -0.00000000	      0.00000000	    -49.03508077	      0.00000000	      0.00000000	      0.00000000	      0.00000000	      0.00000000	      0.00000000	      0.03417957	      0.62005122	      0.00000000
      0.06321868	      0.00000000	      0.74969860	      0.00000000	     -0.00000000	      0.00000000	     -0.00000000	      0.09215833	      0.52613974	      0.00000000	     -0.00000000	      0.00000000	     69.27325032	      0.10495774	      0.15032425	      0.00000000	     -0.00000000	      0.00000000	    -49.18761884	      0.00000000	      0.00000000	      0.00000000	      0.00000000	      0.00000000	      0.00000000	      0.03428406	      0.62169710	      0.00000000
      0.06346804	     -0.00000000	      0.75164813	      0.00000000	     -0.00000000	      0.00000000	     -0.00000000	      0.09244748	      0.52757983	      0.00000000	     -0.00000000	      0.00000000	     69.43975461	      0.10525718	      0.15079976	      0.00000000	     -0.00000000	      0.00000000	    -49.34016671	      0.00000000	      0.00000000	      0.00000000	      0.00000000	      0.00000000	      0.00000000	      0.03438860	      0.62334080	      0.00000000
      0.06372248	     -0.00000000	      0.75363456	      0.00000000	     -0.00000000	      0.00000000	     -0.00000000	      0.09274270	      0.52904742	      0.00000000	     -0.00000000	      0.00000000	     69.60941666	      0.10556294	      0.15128460	      0.00000000	     -0.00000000	      0.00000000	    -49.49571694	      0.00000000	      0.00000000	      0.00000000	      0.00000000	      0.00000000	      0.00000000	      0.03449533	      0.62501570	      0.00000000
      0.06403694	     -0.00000000	      0.75608587	      0.00000000	     -0.00000000	      0.00000000	     -0.00000000	      0.09310784	      0.53085880	      0.00000000	     -0.00000000	      0.00000000	     69.81879220	      0.10594106	      0.15188319	      0.00000000	     -0.00000000	      0.00000000	    -49.68788912	      0.00000000	      0.00000000	      0.00000000	      0.00000000	      0.00000000	      0.00000000	      0.03462735	      0.62708269	      0.00000000
      0.06435141	      0.00000000	      0.75853297	      0.00000000	     -0.00000000	      0.00000000	     -0.00000000	      0.09347328	      0.53266747	      0.00000000	     -0.00000000	      0.00000000	     70.02781962	      0.10631942	      0.15248103	      0.00000000	     -0.00000000	      0.00000000	    -49.87998506	      0.00000000	      0.00000000	      0.00000000	      0.00000000	      0.00000000	      0.00000000	      0.03475946	      0.62914627	      0.00000000
      0.06462205	      0.00000000	      0.76063575	      0.00000000	     -0.00000000	      0.00000000	     -0.00000000	      0.09378804	      0.53422194	      0.00000000	     -0.00000000	      0.00000000	     70.20744433	      0.10664532	      0.15299509	      0.00000000	     -0.00000000	      0.00000000	    -50.04521855	      0.00000000	      0.00000000	      0.00000000	      0.00000000	      0.00000000	      0.00000000	      0.03487326	      0.63091959	      0.00000000
      0.06495661	      0.00000000	      0.76323081	      0.00000000	     -0.00000000	      0.00000000	     -0.00000000	      0.09417744	      0.53614072	      0.00000000	     -0.00000000	      0.00000000	     70.42913424	      0.10704845	      0.15362984	      0.00000000	     -0.00000000	      0.00000000	    -50.24937482	      0.00000000	      0.00000000	      0.00000000	      0.00000000	      0.00000000	      0.00000000	      0.03501403	      0.63310821	      0.00000000
      0.06529117	      0.00000000	      0.76582118	      0.00000000	     -0.00000000	      0.00000000	     -0.00000000	      0.09456719	      0.53805646	      0.00000000	     -0.00000000	      0.00000000	     70.65043698	      0.10745184	      0.15426370	      0.00000000	     -0.00000000	      0.00000000	    -50.45346631	      0.00000000	      0.00000000	      0.00000000	      0.00000000	      0.00000000	      0.00000000	      0.03515492	      0.63529300	      0.00000000
      0.06553581	      0.00000000	      0.76771241	      0.00000000	     -0.00000000	      0.00000000	     -0.00000000	      0.09485241	      0.53945540	      0.00000000	     -0.00000000	      0.00000000	     70.81202050	      0.10774708	      0.15472685	      0.00000000	     -0.00000000	      0.00000000	    -50.60259943	      0.00000000	      0.00000000	      0.00000000	      0.00000000	      0.00000000	      0.00000000	      0.03525802	      0.63688823	      0.00000000
      0.06583197	      0.00000000	      0.76999847	      0.00000000	     -0.00000000	      0.00000000	     -0.00000000	      0.09519794	      0.54114672	      0.00000000	     -0.00000000	      0.00000000	     71.00734944	      0.10810468	      0.15528689	      0.00000000	     -0.00000000	      0.00000000	    -50.78307940	      0.00000000	      0.00000000	      0.00000000	      0.00000000	      0.00000000	      0.00000000	      0.03538292	      0.63881659	      0.00000000
      0.06621361	     -0.00000000	      0.77293915	      0.00000000	     -0.00000000	      0.00000000	     -0.00000000	      0.09564363	      0.54332282	      0.00000000	     -0.00000000	      0.00000000	     71.25863128	      0.10856597	      0.15600787	      0.00000000	     -0.00000000	      0.00000000	    -51.01550271	      0.00000000	      0.00000000	      0.00000000	      0.00000000	      0.00000000	      0.00000000	      0.03554404	      0.64129732	      0.00000000
      0.06646306	     -0.00000000	      0.77485794	      0.00000000	     -0.00000000	      0.00000000	     -0.00000000	      0.09593519	      0.54474303	      0.00000000	     -0.00000000	      0.00000000	     71.42260343	      0.10886754	      0.15647828	      0.00000000	     -0.00000000	      0.00000000	    -51.16744642	      0.00000000	      0.00000000	      0.00000000	      0.00000000	      0.00000000	      0.00000000	      0.03564941	      0.64291607	      0.00000000
      0.06671251	     -0.00000000	      0.77677416	      0.00000000	     -0.00000000	      0.00000000	     -0.00000000	      0.09622696	      0.54616157	      0.00000000	     -0.00000000	      0.00000000	     71.58636804	      0.10916947	      0.15694857	      0.00000000	     -0.00000000	      0.00000000	    -51.31922681	      0.00000000	      0.00000000	      0.00000000	      0.00000000	      0.00000000	      0.00000000	      0.03575487	      0.64453276	      0.00000000
      0.06696196	     -0.00000000	      0.77868783	      0.00000000	     -0.00000000	      0.00000000	     -0.00000000	      0.09651893	      0.54757845	      0.00000000	     -0.00000000	      0.00000000	     71.74992464	      0.10947151	      0.15741831	      0.00000000	     -0.00000000	      0.00000000	    -51.47100279	      0.00000000	      0.00000000	      0.00000000	      0.00000000	      0.00000000	      0.00000000	      0.03586040	      0.64614736	      0.00000000
      0.06722280	     -0.00000000	      0.78068618	      0.00000000	     -0.00000000	      0.00000000	     -0.00000000	      0.09682445	      0.54905828	      0.00000000	     -0.00000000	      0.00000000	     71.92073144	      0.10978759	      0.15790913	      0.00000000	     -0.00000000	      0.00000000	    -51.62962541	      0.00000000	      0.00000000	      0.00000000	      0.00000000	      0.00000000	      0.00000000	      0.03597083	      0.64783351	      0.00000000
      0.06754563	     -0.00000000	      0.78315559	      0.00000000	     -0.00000000	      0.00000000	     -0.00000000	      0.09720290	      0.55088729	      0.00000000	     -0.00000000	      0.00000000	     72.13181853	      0.11017906	      0.15851595	      0.00000000	     -0.00000000	      0.00000000	    -51.82586672	      0.00000000	      0.00000000	      0.00000000	      0.00000000	      0.00000000	      0.00000000	      0.03610761	      0.64991724	      0.00000000
      0.06786845	     -0.00000000	      0.78562076	      0.00000000	     -0.00000000	      0.00000000	     -0.00000000	      0.09758170	      0.55271355	      0.00000000	     -0.00000000	      0.00000000	     72.34256373	      0.11057082	      0.15912198	      0.00000000	     -0.00000000	      0.00000000	    -52.02204755	      0.00000000	      0.00000000	      0.00000000	      0.00000000	      0.00000000	      0.00000000	      0.03624451	      0.65199752	      0.00000000
      0.06806167	     -0.00000000	      0.78709419	      0.00000000	     -0.00000000	      0.00000000	     -0.00000000	      0.09780859	      0.55380529	      0.00000000	     -0.00000000	      0.00000000	     72.46853644	      0.11080547	      0.15948442	      0.00000000	     -0.00000000	      0.00000000	    -52.13940984	      0.00000000	      0.00000000	      0.00000000	      0.00000000	      0.00000000	      0.00000000	      0.03632651	      0.65324098	      0.00000000
      0.06836182	     -0.00000000	      0.78938001	      0.00000000	     -0.00000000	      0.00000000	     -0.00000000	      0.09816129	      0.55549923	      0.00000000	     -0.00000000	      0.00000000	     72.66398044	      0.11117025	      0.16004700	      0.00000000	     -0.00000000	      0.00000000	    -52.32162817	      0.00000000	      0.00000000	      0.00000000	      0.00000000	      0.00000000	      0.00000000	      0.03645398	      0.65517011	      0.00000000
      0.06866196	     -0.00000000	      0.79166221	      0.00000000	     -0.00000000	      0.00000000	     -0.00000000	      0.09851430	      0.55719083	      0.00000000	     -0.00000000	      0.00000000	     72.85913355	      0.11153520	      0.16060877	      0.00000000	     -0.00000000	      0.00000000	    -52.50384697	      0.00000000	      0.00000000	      0.00000000	      0.00000000	      0.00000000	      0.00000000	      0.03658154	      0.65709629	      0.00000000
      0.06891436	      0.00000000	      0.79357860	      0.00000000	     -0.00000000	      0.00000000	     -0.00000000	      0.09881140	      0.55861154	      0.00000000	     -0.00000000	      0.00000000	     73.02302280	      0.11184245	      0.16108094	      0.00000000	     -0.00000000	      0.00000000	    -52.65695196	      0.00000000	      0.00000000	      0.00000000	      0.00000000	      0.00000000	      0.00000000	      0.03668892	      0.65871384	      0.00000000
      0.06916676	      0.00000000	      0.79549246	      0.00000000	     -0.00000000	      0.00000000	     -0.00000000	      0.09910873	      0.56003061	      0.00000000	     -0.00000000	      0.00000000	     73.18670880	      0.11214982	      0.16155254	      0.00000000	     -0.00000000	      0.00000000	    -52.81005606	      0.00000000	      0.00000000	      0.00000000	      0.00000000	      0.00000000	      0.00000000	      0.03679636	      0.66032931	      0.00000000
      0.06942372	      0.00000000	      0.79743825	      0.00000000	     -0.00000000	      0.00000000	     -0.00000000	      0.09941165	      0.56147359	      0.00000000	     -0.00000000	      0.00000000	     73.35314217	      0.11246299	      0.16203230	      0.00000000	     -0.00000000	      0.00000000	    -52.96584336	      0.00000000	      0.00000000	      0.00000000	      0.00000000	      0.00000000	      0.00000000	      0.03690583	      0.66197183	      0.00000000
      0.06974734	      0.00000000	      0.79988511	      0.00000000	     -0.00000000	      0.00000000	     -0.00000000	      0.09979350	      0.56328850	      0.00000000	     -0.00000000	      0.00000000	     73.56245753	      0.11285773	      0.16263592	      0.00000000	     -0.00000000	      0.00000000	    -53.16197104	      0.00000000	      0.00000000	      0.00000000	      0.00000000	      0.00000000	      0.00000000	      0.03704381	      0.66403744	      0.00000000
      0.07007096	      0.00000000	      0.80232784	      0.00000000	     -0.00000000	      0.00000000	     -0.00000000	      0.10017573	      0.56510073	      0.00000000	     -0.00000000	      0.00000000	     73.77144510	      0.11325275	      0.16323872	      0.00000000	     -0.00000000	      0.00000000	    -53.35806104	      0.00000000	      0.00000000	      0.00000000	      0.00000000	      0.00000000	      0.00000000	      0.03718192	      0.66609968	      0.00000000
      0.07031892	      0.00000000	      0.80419671	      0.00000000	     -0.00000000	      0.00000000	     -0.00000000	      0.10046885	      0.56648748	      0.00000000	     -0.00000000	      0.00000000	     73.93135500	      0.11355573	      0.16370026	      0.00000000	     -0.00000000	      0.00000000	    -53.50820822	      0.00000000	      0.00000000	      0.00000000	      0.00000000	      0.00000000	      0.00000000	      0.03728784	      0.66767755	      0.00000000
      0.07056688	      0.00000000	      0.80606317	      0.00000000	     -0.00000000	      0.00000000	     -0.00000000	      0.10076220	      0.56787266	      0.00000000	     -0.00000000	      0.00000000	     74.09107486	      0.11385887	      0.16416133	      0.00000000	     -0.00000000	      0.00000000	    -53.65833774	      0.00000000	      0.00000000	      0.00000000	      0.00000000	      0.00000000	      0.00000000	      0.03739383	      0.66925346	      0.00000000
      0.07086121	      0.00000000	      0.80827546	      0.00000000	     -0.00000000	      0.00000000	     -0.00000000	      0.10111069	      0.56951478	      0.00000000	     -0.00000000	      0.00000000	     74.28041083	      0.11421901	      0.16470816	      0.00000000	     -0.00000000	      0.00000000	    -53.83644340	      0.00000000	      0.00000000	      0.00000000	      0.00000000	      0.00000000	      0.00000000	      0.03751975	      0.67112146	      0.00000000
      0.07115553	      0.00000000	      0.81048438	      0.00000000	     -0.00000000	      0.00000000	     -0.00000000	      0.10145950	      0.57115471	      0.00000000	     -0.00000000	      0.00000000	     74.46948225	      0.11457938	      0.16525430	      0.00000000	     -0.00000000	      0.00000000	    -54.01453155	      0.00000000	      0.00000000	      0.00000000	      0.00000000	      0.00000000	      0.00000000	      0.03764577	      0.67298672	      0.00000000
      0.07140729	      0.00000000	      0.81237122	      0.00000000	     -0.00000000	      0.00000000	     -0.00000000	      0.10175812	      0.57255577	      0.00000000	     -0.00000000	      0.00000000	     74.63100552	      0.11488794	      0.16572114	      0.00000000	     -0.00000000	      0.00000000	    -54.16677708	      0.00000000	      0.00000000	      0.00000000	      0.00000000	      0.00000000	      0.00000000	      0.03775367	      0.67458010	      0.00000000
      0.07171492	      0.00000000	      0.81467350	      0.00000000	     -0.00000000	      0.00000000	     -0.00000000	      0.10212335	      0.57426561	      0.00000000	     -0.00000000	      0.00000000	     74.82811702	      0.11526526	      0.16629099	      0.00000000	     -0.00000000	      0.00000000	    -54.35276359	      0.00000000	      0.00000000	      0.00000000	      0.00000000	      0.00000000	      0.00000000	      0.03788563	      0.67652440	      0.00000000
      0.07209348	      0.00000000	      0.81750148	      0.00000000	     -0.00000000	      0.00000000	     -0.00000000	      0.10257327	      0.57636635	      0.00000000	     -0.00000000	      0.00000000	     75.07027763	      0.11573005	      0.16699142	      0.00000000	     -0.00000000	      0.00000000	    -54.58151344	      0.00000000	      0.00000000	      0.00000000	      0.00000000	      0.00000000	      0.00000000	      0.03804817	      0.67891284	      0.00000000
      0.07241301	      0.00000000	      0.81988436	      0.00000000	     -0.00000000	      0.00000000	     -0.00000000	      0.10295347	      0.57813684	      0.00000000	     -0.00000000	      0.00000000	     75.27435700	      0.11612265	      0.16758169	      0.00000000	     -0.00000000	      0.00000000	    -54.77461137	      0.00000000	      0.00000000	      0.00000000	      0.00000000	      0.00000000	      0.00000000	      0.03818552	      0.68092546	      0.00000000
      0.07265145	      0.00000000	      0.82165987	      0.00000000	     -0.00000000	      0.00000000	     -0.00000000	      0.10323743	      0.57945628	      0.00000000	     -0.00000000	      0.00000000	     75.42644178	      0.11641601	      0.16802203	      0.00000000	     -0.00000000	      0.00000000	    -54.91854649	      0.00000000	      0.00000000	      0.00000000	      0.00000000	      0.00000000	      0.00000000	      0.03828811	      0.68242521	      0.00000000
      0.07288988	      0.00000000	      0.82343323	      0.00000000	     -0.00000000	      0.00000000	     -0.00000000	      0.10352161	      0.58077433	      0.00000000	     -0.00000000	      0.00000000	     75.57835972	      0.11670946	      0.16846181	      0.00000000	     -0.00000000	      0.00000000	    -55.06251096	      0.00000000	      0.00000000	      0.00000000	      0.00000000	      0.00000000	      0.00000000	      0.03839077	      0.68392318	      0.00000000
      0.07315330	      0.00000000	      0.82538986	      0.00000000	     -0.00000000	      0.00000000	     -0.00000000	      0.10383583	      0.58222882	      0.00000000	     -0.00000000	      0.00000000	     75.74600086	      0.11703395	      0.16894733	      0.00000000	     -0.00000000	      0.00000000	    -55.22148099	      0.00000000	      0.00000000	      0.00000000	      0.00000000	      0.00000000	      0.00000000	      0.03850428	      0.68557605	      0.00000000
      0.07347505	      0.00000000	      0.82777628	      0.00000000	     -0.00000000	      0.00000000	     -0.00000000	      0.10422000	      0.58400313	      0.00000000	     -0.00000000	      0.00000000	     75.95049684	      0.11743065	      0.16953976	      0.00000000	     -0.00000000	      0.00000000	    -55.41560307	      0.00000000	      0.00000000	      0.00000000	      0.00000000	      0.00000000	      0.00000000	      0.03864306	      0.68759210	      0.00000000
      0.07379680	      0.00000000	      0.83015880	      0.00000000	     -0.00000000	      0.00000000	     -0.00000000	      0.10460458	      0.58577491	      0.00000000	     -0.00000000	      0.00000000	     76.15469556	      0.11782770	      0.17013149	      0.00000000	     -0.00000000	      0.00000000	    -55.60967548	      0.00000000	      0.00000000	      0.00000000	      0.00000000	      0.00000000	      0.00000000	      0.03878198	      0.68960498	      0.00000000
      0.07407408	      0.00000000	      0.83220895	      0.00000000	     -0.00000000	      0.00000000	     -0.00000000	      0.10493635	      0.58729979	      0.00000000	     -0.00000000	      0.00000000	     76.33043645	      0.11817023	      0.17064098	      0.00000000	     -0.00000000	      0.00000000	    -55.77685053	      0.00000000	      0.00000000	      0.00000000	      0.00000000	      0.00000000	      0.00000000	      0.03890182	      0.69133715	      0.00000000
      0.07441231	      0.00000000	      0.83470580	      0.00000000	     -0.00000000	      0.00000000	     -0.00000000	      0.10534146	      0.58915730	      0.00000000	     -0.00000000	      0.00000000	     76.54450793	      0.11858843	      0.17126180	      0.00000000	     -0.00000000	      0.00000000	    -55.98070322	      0.00000000	      0.00000000	      0.00000000	      0.00000000	      0.00000000	      0.00000000	      0.03904815	      0.69344687	      0.00000000
      0.07475053	      0.00000000	      0.83719842	      0.00000000	     -0.00000000	      0.00000000	     -0.00000000	      0.10574703	      0.59101204	      0.00000000	     -0.00000000	      0.00000000	     76.75825825	      0.11900701	      0.17188181	      0.00000000	     -0.00000000	      0.00000000	    -56.18451730	      0.00000000	      0.00000000	      0.00000000	      0.00000000	      0.00000000	      0.00000000	      0.03919464	      0.69555314	      0.00000000
      0.07498584	      0.00000000	      0.83893006	      0.00000000	     -0.00000000	      0.00000000	     -0.00000000	      0.10602947	      0.59230078	      0.00000000	     -0.00000000	      0.00000000	     76.90677891	      0.11929854	      0.17231282	      0.00000000	     -0.00000000	      0.00000000	    -56.32624200	      0.00000000	      0.00000000	      0.00000000	      0.00000000	      0.00000000	      0.00000000	      0.03929666	      0.69701647	      0.00000000
      0.07530154	      0.00000000	      0.84125012	      0.00000000	     -0.00000000	      0.00000000	     -0.00000000	      0.10640876	      0.59402773	      0.00000000	     -0.00000000	      0.00000000	     77.10580074	      0.11969002	      0.17289058	      0.00000000	     -0.00000000	      0.00000000	    -56.51632355	      0.00000000	      0.00000000	      0.00000000	      0.00000000	      0.00000000	      0.00000000	      0.03943366	      0.69897715	      0.00000000
      0.07561723	     -0.00000000	      0.84356653	      0.00000000	     -0.00000000	      0.00000000	     -0.00000000	      0.10678847	      0.59575231	      0.00000000	     -0.00000000	      0.00000000	     77.30454865	      0.12008178	      0.17346752	      0.00000000	     -0.00000000	      0.00000000	    -56.70641557	      0.00000000	      0.00000000	      0.00000000	      0.00000000	      0.00000000	      0.00000000	      0.03957079	      0.70093484	      0.00000000
      0.07586548	      0.00000000	      0.84538547	      0.00000000	     -0.00000000	      0.00000000	     -0.00000000	      0.10708734	      0.59710675	      0.00000000	     -0.00000000	      0.00000000	     77.46064256	      0.12039024	      0.17392098	      0.00000000	     -0.00000000	      0.00000000	    -56.85577872	      0.00000000	      0.00000000	      0.00000000	      0.00000000	      0.00000000	      0.00000000	      0.03967874	      0.70247221	      0.00000000
      0.07611373	      0.00000000	      0.84720218	      0.00000000	     -0.00000000	      0.00000000	     -0.00000000	      0.10738648	      0.59845974	      0.00000000	     -0.00000000	      0.00000000	     77.61656946	      0.12069886	      0.17437391	      0.00000000	     -0.00000000	      0.00000000	    -57.00515554	      0.00000000	      0.00000000	      0.00000000	      0.00000000	      0.00000000	      0.00000000	      0.03978677	      0.70400774	      0.00000000
      0.07638891	     -0.00000000	      0.84921335	      0.00000000	     -0.00000000	      0.00000000	     -0.00000000	      0.10771838	      0.59995780	      0.00000000	     -0.00000000	      0.00000000	     77.78921773	      0.12104130	      0.17487564	      0.00000000	     -0.00000000	      0.00000000	    -57.17066236	      0.00000000	      0.00000000	      0.00000000	      0.00000000	      0.00000000	      0.00000000	      0.03990664	      0.70570773	      0.00000000
      0.07666409	     -0.00000000	      0.85122179	      0.00000000	     -0.00000000	      0.00000000	     -0.00000000	      0.10805060	      0.60145407	      0.00000000	     -0.00000000	      0.00000000	     77.96166366	      0.12138401	      0.17537683	      0.00000000	     -0.00000000	      0.00000000	    -57.33615468	      0.00000000	      0.00000000	      0.00000000	      0.00000000	      0.00000000	      0.00000000	      0.04002662	      0.70740549	      0.00000000
      0.07694715	     -0.00000000	      0.85328498	      0.00000000	     -0.00000000	      0.00000000	     -0.00000000	      0.10839268	      0.60299140	      0.00000000	     -0.00000000	      0.00000000	     78.13884497	      0.12173692	      0.17589200	      0.00000000	     -0.00000000	      0.00000000	    -57.50631870	      0.00000000	      0.00000000	      0.00000000	      0.00000000	      0.00000000	      0.00000000	      0.04015016	      0.70914964	      0.00000000
      0.07723022	     -0.00000000	      0.85534531	      0.00000000	     -0.00000000	      0.00000000	     -0.00000000	      0.10873512	      0.60452687	      0.00000000	     -0.00000000	      0.00000000	     78.31581524	      0.12209010	      0.17640659	      0.00000000	     -0.00000000	      0.00000000	    -57.67646909	      0.00000000	      0.00000000	      0.00000000	      0.00000000	      0.00000000	      0.00000000	      0.04027382	      0.71089144	      0.00000000
      0.07750266	     -0.00000000	      0.85732557	      0.00000000	     -0.00000000	      0.00000000	     -0.00000000	      0.10906502	      0.60600291	      0.00000000	     -0.00000000	      0.00000000	     78.48594302	      0.12243039	      0.17690149	      0.00000000	     -0.00000000	      0.00000000	    -57.84016185	      0.00000000	      0.00000000	      0.00000000	      0.00000000	      0.00000000	      0.00000000	      0.04039296	      0.71256566	      0.00000000
      0.07783048	     -0.00000000	      0.85970486	      0.00000000	     -0.00000000	      0.00000000	     -0.00000000	      0.10946242	      0.60777671	      0.00000000	     -0.00000000	      0.00000000	     78.69039598	      0.12284024	      0.17749636	      0.00000000	     -0.00000000	      0.00000000	    -58.03708573	      0.00000000	      0.00000000	      0.00000000	      0.00000000	      0.00000000	      0.00000000	      0.04053646	      0.71457734	      0.00000000
      0.07823102	      0.00000000	      0.86260686	      0.00000000	     -0.00000000	      0.00000000	     -0.00000000	      0.10994863	      0.60994067	      0.00000000	     -0.00000000	      0.00000000	     78.93983365	      0.12334166	      0.17822241	      0.00000000	     -0.00000000	      0.00000000	    -58.27760222	      0.00000000	      0.00000000	      0.00000000	      0.00000000	      0.00000000	      0.00000000	      0.04071204	      0.71703114	      0.00000000
      0.07853160	      0.00000000	      0.86478086	      0.00000000	     -0.00000000	      0.00000000	     -0.00000000	      0.11031397	      0.61156213	      0.00000000	     -0.00000000	      0.00000000	     79.12674678	      0.12371824	      0.17876635	      0.00000000	     -0.00000000	      0.00000000	    -58.45812489	      0.00000000	      0.00000000	      0.00000000	      0.00000000	      0.00000000	      0.00000000	      0.04084395	      0.71886948	      0.00000000
      0.07878087	      0.00000000	      0.86658141	      0.00000000	     -0.00000000	      0.00000000	     -0.00000000	      0.11061726	      0.61290527	      0.00000000	     -0.00000000	      0.00000000	     79.28158593	      0.12403103	      0.17921738	      0.00000000	     -0.00000000	      0.00000000	    -58.60768940	      0.00000000	      0.00000000	      0.00000000	      0.00000000	      0.00000000	      0.00000000	      0.04095347	      0.72039213	      0.00000000
      0.07903015	      0.00000000	      0.86837981	      0.00000000	     -0.00000000	      0.00000000	     -0.00000000	      0.11092083	      0.61424701	      0.00000000	     -0.00000000	      0.00000000	     79.43626904	      0.12434397	      0.17966783	      0.00000000	     -0.00000000	      0.00000000	    -58.75729989	      0.00000000	      0.00000000	      0.00000000	      0.00000000	      0.00000000	      0.00000000	      0.04106307	      0.72191300	      0.00000000
      0.07924732	      0.00000000	      0.86994482	      0.00000000	     -0.00000000	      0.00000000	     -0.00000000	      0.11118553	      0.61541479	      0.00000000	     -0.00000000	      0.00000000	     79.57090458	      0.12461686	      0.18006003	      0.00000000	     -0.00000000	      0.00000000	    -58.88759307	      0.00000000	      0.00000000	      0.00000000	      0.00000000	      0.00000000	      0.00000000	      0.04115865	      0.72323658	      0.00000000
      0.07957842	      0.00000000	      0.87232775	      0.00000000	     -0.00000000	      0.00000000	     -0.00000000	      0.11158952	      0.61719318	      0.00000000	     -0.00000000	      0.00000000	     79.77594975	      0.12503339	      0.18065761	      0.00000000	     -0.00000000	      0.00000000	    -59.08615372	      0.00000000	      0.00000000	      0.00000000	      0.00000000	      0.00000000	      0.00000000	      0.04130453	      0.72525200	      0.00000000
      0.07985744	     -0.00000000	      0.87433289	      0.00000000	     -0.00000000	      0.00000000	     -0.00000000	      0.11193036	      0.61868989	      0.00000000	     -0.00000000	      0.00000000	     79.94852902	      0.12538456	      0.18116030	      0.00000000	     -0.00000000	      0.00000000	    -59.25356393	      0.00000000	      0.00000000	      0.00000000	      0.00000000	      0.00000000	      0.00000000	      0.04142757	      0.72694796	      0.00000000
      0.08013646	     -0.00000000	      0.87633534	      0.00000000	     -0.00000000	      0.00000000	     -0.00000000	      0.11227155	      0.62018485	      0.00000000	     -0.00000000	      0.00000000	     80.12091912	      0.12573636	      0.18166303	      0.00000000	     -0.00000000	      0.00000000	    -59.42077532	      0.00000000	      0.00000000	      0.00000000	      0.00000000	      0.00000000	      0.00000000	      0.04155077	      0.72864177	      0.00000000
      0.08041548	     -0.00000000	      0.87833514	      0.00000000	     -0.00000000	      0.00000000	     -0.00000000	      0.11261311	      0.62167808	      0.00000000	     -0.00000000	      0.00000000	     80.29312085	      0.12608824	      0.18216485	      0.00000000	     -0.00000000	      0.00000000	    -59.58810561	      0.00000000	      0.00000000	      0.00000000	      0.00000000	      0.00000000	      0.00000000	      0.04167408	      0.73033338	      0.00000000
      0.08069449	     -0.00000000	      0.88033229	      0.00000000	     -0.00000000	      0.00000000	     -0.00000000	      0.11295504	      0.62316957	      0.00000000	     -0.00000000	      0.00000000	     80.46513627	      0.12644072	      0.18266665	      0.00000000	     -0.00000000	      0.00000000	    -59.75525565	      0.00000000	      0.00000000	      0.00000000	      0.00000000	      0.00000000	      0.00000000	      0.04179753	      0.73202288	      0.00000000
      0.08097351	     -0.00000000	      0.88232680	      0.00000000	     -0.00000000	      0.00000000	     -0.00000000	      0.11329733	      0.62465934	      0.00000000	     -0.00000000	      0.00000000	     80.63696634	      0.12679332	      0.18316760	      0.00000000	     -0.00000000	      0.00000000	    -59.92250945	      0.00000000	      0.00000000	      0.00000000	      0.00000000	      0.00000000	      0.00000000	      0.04192110	      0.73371019	      0.00000000
      0.08125253	     -0.00000000	      0.88431867	      0.00000000	     -0.00000000	      0.00000000	     -0.00000000	      0.11363999	      0.62614739	      0.00000000	     -0.00000000	      0.00000000	     80.80861296	      0.12714650	      0.18366848	      0.00000000	     -0.00000000	      0.00000000	    -60.08960035	      0.00000000	      0.00000000	      0.00000000	      0.00000000	      0.00000000	      0.00000000	      0.04204482	      0.73539539	      0.00000000
      0.08153155	     -0.00000000	      0.88630794	      0.00000000	     -0.00000000	      0.00000000	     -0.00000000	      0.11398303	      0.62763374	      0.00000000	     -0.00000000	      0.00000000	     80.98007723	      0.12749983	      0.18416856	      0.00000000	     -0.00000000	      0.00000000	    -60.25678108	      0.00000000	      0.00000000	      0.00000000	      0.00000000	      0.00000000	      0.00000000	      0.04216865	      0.73707844	      0.00000000
      0.08181056	     -0.00000000	      0.88829459	      0.00000000	     -0.00000000	      0.00000000	     -0.00000000	      0.11432645	      0.62911837	      0.00000000	     -0.00000000	      0.00000000	     81.15136091	      0.12785372	      0.18466854	      0.00000000	     -0.00000000	      0.00000000	    -60.42381506	      0.00000000	      0.00000000	      0.00000000	      0.00000000	      0.00000000	      0.00000000	      0.04229263	      0.73875939	      0.00000000
      0.08208958	     -0.00000000	      0.89027865	      0.00000000	     -0.00000000	      0.00000000	     -0.00000000	      0.11467024	      0.63060131	      0.00000000	     -0.00000000	      0.00000000	     81.32246522	      0.12820779	      0.18516776	      0.00000000	     -0.00000000	      0.00000000	    -60.59092616	      0.00000000	      0.00000000	      0.00000000	      0.00000000	      0.00000000	      0.00000000	      0.04241673	      0.74043820	      0.00000000
      0.08235192	     -0.00000000	      0.89214175	      0.00000000	     -0.00000000	      0.00000000	     -0.00000000	      0.11499382	      0.63199406	      0.00000000	     -0.00000000	      0.00000000	     81.48317907	      0.12854117	      0.18563699	      0.00000000	     -0.00000000	      0.00000000	    -60.74793336	      0.00000000	      0.00000000	      0.00000000	      0.00000000	      0.00000000	      0.00000000	      0.04253354	      0.74201475	      0.00000000
      0.08261426	     -0.00000000	      0.89400257	      0.00000000	     -0.00000000	      0.00000000	     -0.00000000	      0.11531775	      0.63338532	      0.00000000	     -0.00000000	      0.00000000	     81.64373691	      0.12887477	      0.18610565	      0.00000000	     -0.00000000	      0.00000000	    -60.90497508	      0.00000000	      0.00000000	      0.00000000	      0.00000000	      0.00000000	      0.00000000	      0.04265047	      0.74358944	      0.00000000
      0.08282742	     -0.00000000	      0.89551287	      0.00000000	     -0.00000000	      0.00000000	     -0.00000000	      0.11558120	      0.63451467	      0.00000000	     -0.00000000	      0.00000000	     81.77408112	      0.12914612	      0.18648623	      0.00000000	     -0.00000000	      0.00000000	    -61.03253564	      0.00000000	      0.00000000	      0.00000000	      0.00000000	      0.00000000	      0.00000000	      0.04274557	      0.74486757	      0.00000000
      0.08316111	      0.00000000	      0.89787422	      0.00000000	     -0.00000000	      0.00000000	     -0.00000000	      0.11599408	      0.63628069	      0.00000000	     -0.00000000	      0.00000000	     81.97792906	      0.12957143	      0.18708167	      0.00000000	     -0.00000000	      0.00000000	    -61.23214338	      0.00000000	      0.00000000	      0.00000000	      0.00000000	      0.00000000	      0.00000000	      0.04289461	      0.74686604	      0.00000000
      0.08343167	      0.00000000	      0.89978617	      0.00000000	     -0.00000000	      0.00000000	     -0.00000000	      0.11632925	      0.63771085	      0.00000000	     -0.00000000	      0.00000000	     82.14302994	      0.12991644	      0.18756361	      0.00000000	     -0.00000000	      0.00000000	    -61.39409276	      0.00000000	      0.00000000	      0.00000000	      0.00000000	      0.00000000	      0.00000000	      0.04301558	      0.74848420	      0.00000000
      0.08370224	      0.00000000	      0.90169572	      0.00000000	     -0.00000000	      0.00000000	     -0.00000000	      0.11666479	      0.63913944	      0.00000000	     -0.00000000	      0.00000000	     82.30797023	      0.13026207	      0.18804560	      0.00000000	     -0.00000000	      0.00000000	    -61.55586141	      0.00000000	      0.00000000	      0.00000000	      0.00000000	      0.00000000	      0.00000000	      0.04313670	      0.75010046	      0.00000000
      0.08397280	      0.00000000	      0.90360290	      0.00000000	     -0.00000000	      0.00000000	     -0.00000000	      0.11700070	      0.64056649	      0.00000000	     -0.00000000	      0.00000000	     82.47275125	      0.13060785	      0.18852683	      0.00000000	     -0.00000000	      0.00000000	    -61.71772403	      0.00000000	      0.00000000	      0.00000000	      0.00000000	      0.00000000	      0.00000000	      0.04325794	      0.75171477	      0.00000000
      0.08423917	      0.00000000	      0.90547822	      0.00000000	     -0.00000000	      0.00000000	     -0.00000000	      0.11733177	      0.64196991	      0.00000000	     -0.00000000	      0.00000000	     82.63482480	      0.13094878	      0.18900047	      0.00000000	     -0.00000000	      0.00000000	    -61.87696831	      0.00000000	      0.00000000	      0.00000000	      0.00000000	      0.00000000	      0.00000000	      0.04337744	      0.75330219	      0.00000000
      0.08450554	      0.00000000	      0.90735127	      0.00000000	     -0.00000000	      0.00000000	     -0.00000000	      0.11766320	      0.64337184	      0.00000000	     -0.00000000	      0.00000000	     82.79674653	      0.13128995	      0.18947354	      0.00000000	     -0.00000000	      0.00000000	    -62.03625133	      0.00000000	      0.00000000	      0.00000000	      0.00000000	      0.00000000	      0.00000000	      0.04349706	      0.75488775	      0.00000000
      0.08471322	      0.00000000	      0.90881001	      0.00000000	     -0.00000000	      0.00000000	     -0.00000000	      0.11792186	      0.64446383	      0.00000000	     -0.00000000	      0.00000000	     82.92288505	      0.13155623	      0.18984216	      0.00000000	     -0.00000000	      0.00000000	    -62.16039964	      0.00000000	      0.00000000	      0.00000000	      0.00000000	      0.00000000	      0.00000000	      0.04359042	      0.75612266	      0.00000000
      0.08504715	      0.00000000	      0.91115268	      0.00000000	     -0.00000000	      0.00000000	     -0.00000000	      0.11833822	      0.64621776	      0.00000000	     -0.00000000	      0.00000000	     83.12551547	      0.13198494	      0.19043456	      0.00000000	     -0.00000000	      0.00000000	    -62.35993634	      0.00000000	      0.00000000	      0.00000000	      0.00000000	      0.00000000	      0.00000000	      0.04374070	      0.75810596	      0.00000000
      0.08531447	      0.00000000	      0.91302551	      0.00000000	     -0.00000000	      0.00000000	     -0.00000000	      0.11867195	      0.64762018	      0.00000000	     -0.00000000	      0.00000000	     83.28756006	      0.13232830	      0.19090794	      0.00000000	     -0.00000000	      0.00000000	    -62.51978782	      0.00000000	      0.00000000	      0.00000000	      0.00000000	      0.00000000	      0.00000000	      0.04386113	      0.75969155	      0.00000000
      0.08558179	      0.00000000	      0.91489607	      0.00000000	     -0.00000000	      0.00000000	     -0.00000000	      0.11900605	      0.64902111	      0.00000000	     -0.00000000	      0.00000000	     83.44945668	      0.13267228	      0.19138139	      0.00000000	     -0.00000000	      0.00000000	    -62.67946492	      0.00000000	      0.00000000	      0.00000000	      0.00000000	      0.00000000	      0.00000000	      0.04398172	      0.76127533	      0.00000000
      0.08584911	      0.00000000	      0.91676439	      0.00000000	     -0.00000000	      0.00000000	     -0.00000000	      0.11934053	      0.65042057	      0.00000000	     -0.00000000	      0.00000000	     83.61120687	      0.13301644	      0.19185413	      0.00000000	     -0.00000000	      0.00000000	    -62.83922999	      0.00000000	      0.00000000	      0.00000000	      0.00000000	      0.00000000	      0.00000000	      0.04410242	      0.76285725	      0.00000000
      0.08611679	      0.00000000	      0.91863297	      0.00000000	     -0.00000000	      0.00000000	     -0.00000000	      0.11967584	      0.65182044	      0.00000000	     -0.00000000	      0.00000000	     83.77302909	      0.13336157	      0.19232735	      0.00000000	     -0.00000000	      0.00000000	    -62.99911553	      0.00000000	      0.00000000	      0.00000000	      0.00000000	      0.00000000	      0.00000000	      0.04422344	      0.76443948	      0.00000000
      0.08638447	      0.00000000	      0.92049931	      0.00000000	     -0.00000000	      0.00000000	     -0.00000000	      0.12001153	      0.65321884	      0.00000000	     -0.00000000	      0.00000000	     83.93470697	      0.13370697	      0.19280002	      0.00000000	     -0.00000000	      0.00000000	    -63.15903550	      0.00000000	      0.00000000	      0.00000000	      0.00000000	      0.00000000	      0.00000000	      0.04434458	      0.76601988	      0.00000000
      0.08663406	      0.00000000	      0.92223749	      0.00000000	     -0.00000000	      0.00000000	     -0.00000000	      0.12032487	      0.65452141	      0.00000000	     -0.00000000	      0.00000000	     84.08532779	      0.13402941	      0.19324049	      0.00000000	     -0.00000000	      0.00000000	    -63.30810068	      0.00000000	      0.00000000	      0.00000000	      0.00000000	      0.00000000	      0.00000000	      0.04445766	      0.76749183	      0.00000000
      0.08695946	      0.00000000	      0.92450072	      0.00000000	     -0.00000000	      0.00000000	     -0.00000000	      0.12073388	      0.65621770	      0.00000000	     -0.00000000	      0.00000000	     84.28151177	      0.13445029	      0.19381429	      0.00000000	     -0.00000000	      0.00000000	    -63.50240544	      0.00000000	      0.00000000	      0.00000000	      0.00000000	      0.00000000	      0.00000000	      0.04460526	      0.76940850	      0.00000000
      0.08728485	      0.00000000	      0.92676068	      0.00000000	     -0.00000000	      0.00000000	     -0.00000000	      0.12114347	      0.65791185	      0.00000000	     -0.00000000	      0.00000000	     84.47748841	      0.13487158	      0.19438727	      0.00000000	     -0.00000000	      0.00000000	    -63.69677260	      0.00000000	      0.00000000	      0.00000000	      0.00000000	      0.00000000	      0.00000000	      0.04475305	      0.77132249	      0.00000000
      0.08753760	      0.00000000	      0.92851383	      0.00000000	     -0.00000000	      0.00000000	     -0.00000000	      0.12146201	      0.65922629	      0.00000000	     -0.00000000	      0.00000000	     84.62956933	      0.13519937	      0.19483222	      0.00000000	     -0.00000000	      0.00000000	    -63.84763250	      0.00000000	      0.00000000	      0.00000000	      0.00000000	      0.00000000	      0.00000000	      0.04486801	      0.77280735	      0.00000000
      0.08779035	      0.00000000	      0.93026503	      0.00000000	     -0.00000000	      0.00000000	     -0.00000000	      0.12178090	      0.66053946	      0.00000000	     -0.00000000	      0.00000000	     84.78152764	      0.13552737	      0.19527662	      0.00000000	     -0.00000000	      0.00000000	    -63.99855106	      0.00000000	      0.00000000	      0.00000000	      0.00000000	      0.00000000	      0.00000000	      0.04498307	      0.77429061	      0.00000000
      0.08803324	      0.00000000	      0.93194611	      0.00000000	     -0.00000000	      0.00000000	     -0.00000000	      0.12208768	      0.66180021	      0.00000000	     -0.00000000	      0.00000000	     84.92744550	      0.13584295	      0.19570347	      0.00000000	     -0.00000000	      0.00000000	    -64.14354192	      0.00000000	      0.00000000	      0.00000000	      0.00000000	      0.00000000	      0.00000000	      0.04509377	      0.77571454	      0.00000000
      0.08835881	      0.00000000	      0.93419657	      0.00000000	     -0.00000000	      0.00000000	     -0.00000000	      0.12249939	      0.66348824	      0.00000000	     -0.00000000	      0.00000000	     85.12285449	      0.13626648	      0.19627518	      0.00000000	     -0.00000000	      0.00000000	    -64.33784409	      0.00000000	      0.00000000	      0.00000000	      0.00000000	      0.00000000	      0.00000000	      0.04524234	      0.77762084	      0.00000000
      0.08868437	      0.00000000	      0.93644383	      0.00000000	     -0.00000000	      0.00000000	     -0.00000000	      0.12291169	      0.66517418	      0.00000000	     -0.00000000	      0.00000000	     85.31806577	      0.13669040	      0.19684602	      0.00000000	     -0.00000000	      0.00000000	    -64.53223405	      0.00000000	      0.00000000	      0.00000000	      0.00000000	      0.00000000	      0.00000000	      0.04539109	      0.77952452	      0.00000000
      0.08892659	      0.00000000	      0.93811369	      0.00000000	     -0.00000000	      0.00000000	     -0.00000000	      0.12321882	      0.66642713	      0.00000000	     -0.00000000	      0.00000000	     85.46317328	      0.13700635	      0.19727069	      0.00000000	     -0.00000000	      0.00000000	    -64.67673343	      0.00000000	      0.00000000	      0.00000000	      0.00000000	      0.00000000	      0.00000000	      0.04550192	      0.78093917	      0.00000000
      0.08916880	      0.00000000	      0.93978180	      0.00000000	     -0.00000000	      0.00000000	     -0.00000000	      0.12352628	      0.66767894	      0.00000000	     -0.00000000	      0.00000000	     85.60817358	      0.13732250	      0.19769484	      0.00000000	     -0.00000000	      0.00000000	    -64.82129832	      0.00000000	      0.00000000	      0.00000000	      0.00000000	      0.00000000	      0.00000000	      0.04561285	      0.78235238	      0.00000000
      0.08943843	      0.00000000	      0.94163659	      0.00000000	     -0.00000000	      0.00000000	     -0.00000000	      0.12386891	      0.66907102	      0.00000000	     -0.00000000	      0.00000000	     85.76945440	      0.13767486	      0.19816673	      0.00000000	     -0.00000000	      0.00000000	    -64.98217175	      0.00000000	      0.00000000	      0.00000000	      0.00000000	      0.00000000	      0.00000000	      0.04573648	      0.78392381	      0.00000000
      0.08970805	      0.00000000	      0.94348922	      0.00000000	     -0.00000000	      0.00000000	     -0.00000000	      0.12421196	      0.67046169	      0.00000000	     -0.00000000	      0.00000000	     85.93060461	      0.13802758	      0.19863817	      0.00000000	     -0.00000000	      0.00000000	    -65.14306128	      0.00000000	      0.00000000	      0.00000000	      0.00000000	      0.00000000	      0.00000000	      0.04586025	      0.78549348	      0.00000000
      0.09000552	      0.00000000	      0.94553073	      0.00000000	     -0.00000000	      0.00000000	     -0.00000000	      0.12459092	      0.67199438	      0.00000000	     -0.00000000	      0.00000000	     86.10825165	      0.13841725	      0.19915797	      0.00000000	     -0.00000000	      0.00000000	    -65.32052542	      0.00000000	      0.00000000	      0.00000000	      0.00000000	      0.00000000	      0.00000000	      0.04599698	      0.78722327	      0.00000000
      0.09030299	      0.00000000	      0.94756964	      0.00000000	     -0.00000000	      0.00000000	     -0.00000000	      0.12497039	      0.67352536	      0.00000000	     -0.00000000	      0.00000000	     86.28574304	      0.13880734	      0.19967717	      0.00000000	     -0.00000000	      0.00000000	    -65.49802750	      0.00000000	      0.00000000	      0.00000000	      0.00000000	      0.00000000	      0.00000000	      0.04613388	      0.78895092	      0.00000000
      0.09053552	      0.00000000	      0.94916160	      0.00000000	     -0.00000000	      0.00000000	     -0.00000000	      0.12526737	      0.67472091	      0.00000000	     -0.00000000	      0.00000000	     86.42437621	      0.13911266	      0.20008280	      0.00000000	     -0.00000000	      0.00000000	    -65.63673822	      0.00000000	      0.00000000	      0.00000000	      0.00000000	      0.00000000	      0.00000000	      0.04624103	      0.79029993	      0.00000000
      0.09085752	      0.00000000	      0.95136348	      0.00000000	     -0.00000000	      0.00000000	     -0.00000000	      0.12567912	      0.67637474	      0.00000000	     -0.00000000	      0.00000000	     86.61619663	      0.13953599	      0.20064412	      0.00000000	     -0.00000000	      0.00000000	    -65.82878547	      0.00000000	      0.00000000	      0.00000000	      0.00000000	      0.00000000	      0.00000000	      0.04638958	      0.79216586	      0.00000000
      0.09117952	      0.00000000	      0.95356236	      0.00000000	     -0.00000000	      0.00000000	     -0.00000000	      0.12609148	      0.67802660	      0.00000000	     -0.00000000	      0.00000000	     86.80784066	      0.13995973	      0.20120457	      0.00000000	     -0.00000000	      0.00000000	    -66.02093768	      0.00000000	      0.00000000	      0.00000000	      0.00000000	      0.00000000	      0.00000000	      0.04653834	      0.79402931	      0.00000000
      0.09142193	      0.00000000	      0.95521576	      0.00000000	     -0.00000000	      0.00000000	     -0.00000000	      0.12640232	      0.67926887	      0.00000000	     -0.00000000	      0.00000000	     86.95199998	      0.14027932	      0.20162651	      0.00000000	     -0.00000000	      0.00000000	    -66.16547091	      0.00000000	      0.00000000	      0.00000000	      0.00000000	      0.00000000	      0.00000000	      0.04665048	      0.79543059	      0.00000000
      0.09166434	      0.00000000	      0.95686746	      0.00000000	     -0.00000000	      0.00000000	     -0.00000000	      0.12671350	      0.68051002	      0.00000000	     -0.00000000	      0.00000000	     87.09606154	      0.14059911	      0.20204791	      0.00000000	     -0.00000000	      0.00000000	    -66.31007694	      0.00000000	      0.00000000	      0.00000000	      0.00000000	      0.00000000	      0.00000000	      0.04676274	      0.79683047	      0.00000000
      0.09193403	      0.00000000	      0.95870310	      0.00000000	     -0.00000000	      0.00000000	     -0.00000000	      0.12706012	      0.68188958	      0.00000000	     -0.00000000	      0.00000000	     87.25622416	      0.14095536	      0.20251652	      0.00000000	     -0.00000000	      0.00000000	    -66.47091633	      0.00000000	      0.00000000	      0.00000000	      0.00000000	      0.00000000	      0.00000000	      0.04688778	      0.79838631	      0.00000000
      0.09220372	      0.00000000	      0.96053667	      0.00000000	     -0.00000000	      0.00000000	     -0.00000000	      0.12740716	      0.68326777	      0.00000000	     -0.00000000	      0.00000000	     87.41626785	      0.14131199	      0.20298468	      0.00000000	     -0.00000000	      0.00000000	    -66.63177810	      0.00000000	      0.00000000	      0.00000000	      0.00000000	      0.00000000	      0.00000000	      0.04701298	      0.79994046	      0.00000000
      0.09250180	      0.00000000	      0.96256080	      0.00000000	     -0.00000000	      0.00000000	     -0.00000000	      0.12779124	      0.68478943	      0.00000000	     -0.00000000	      0.00000000	     87.59301877	      0.14170670	      0.20350180	      0.00000000	     -0.00000000	      0.00000000	    -66.80953100	      0.00000000	      0.00000000	      0.00000000	      0.00000000	      0.00000000	      0.00000000	      0.04715153	      0.80165622	      0.00000000
      0.09279988	      0.00000000	      0.96458243	      0.00000000	     -0.00000000	      0.00000000	     -0.00000000	      0.12817585	      0.68630944	      0.00000000	     -0.00000000	      0.00000000	     87.76962775	      0.14210185	      0.20401833	      0.00000000	     -0.00000000	      0.00000000	    -66.98733027	      0.00000000	      0.00000000	      0.00000000	      0.00000000	      0.00000000	      0.00000000	      0.04729026	      0.80336992	      0.00000000
      0.09303165	      0.00000000	      0.96615260	      0.00000000	     -0.00000000	      0.00000000	     -0.00000000	      0.12847527	      0.68749018	      0.00000000	     -0.00000000	      0.00000000	     87.90685236	      0.14240951	      0.20441975	      0.00000000	     -0.00000000	      0.00000000	    -67.12554402	      0.00000000	      0.00000000	      0.00000000	      0.00000000	      0.00000000	      0.00000000	      0.04739827	      0.80470100	      0.00000000
      0.09335378	      0.00000000	      0.96833244	      0.00000000	     -0.00000000	      0.00000000	     -0.00000000	      0.12889196	      0.68912960	      0.00000000	     -0.00000000	      0.00000000	     88.09743694	      0.14283770	      0.20497731	      0.00000000	     -0.00000000	      0.00000000	    -67.31761401	      0.00000000	      0.00000000	      0.00000000	      0.00000000	      0.00000000	      0.00000000	      0.04754859	      0.80654899	      0.00000000
      0.09367592	      0.00000000	      0.97050939	      0.00000000	     -0.00000000	      0.00000000	     -0.00000000	      0.12930929	      0.69076713	      0.00000000	     -0.00000000	      0.00000000	     88.28786175	      0.14326629	      0.20553400	      0.00000000	     -0.00000000	      0.00000000	    -67.50980188	      0.00000000	      0.00000000	      0.00000000	      0.00000000	      0.00000000	      0.00000000	      0.04769911	      0.80839459	      0.00000000
      0.09391787	      0.00000000	      0.97214259	      0.00000000	     -0.00000000	      0.00000000	     -0.00000000	      0.12962316	      0.69199583	      0.00000000	     -0.00000000	      0.00000000	     88.43078560	      0.14358883	      0.20595217	      0.00000000	     -0.00000000	      0.00000000	    -67.65403233	      0.00000000	      0.00000000	      0.00000000	      0.00000000	      0.00000000	      0.00000000	      0.04781233	      0.80977931	      0.00000000
      0.09415982	      0.00000000	      0.97377419	      0.00000000	     -0.00000000	      0.00000000	     -0.00000000	      0.12993739	      0.69322346	      0.00000000	     -0.00000000	      0.00000000	     88.57362148	      0.14391158	      0.20636981	      0.00000000	     -0.00000000	      0.00000000	    -67.79834178	      0.00000000	      0.00000000	      0.00000000	      0.00000000	      0.00000000	      0.00000000	      0.04792567	      0.81116269	      0.00000000
      0.09443181	      0.00000000	      0.97560634	      0.00000000	     -0.00000000	      0.00000000	     -0.00000000	      0.13029105	      0.69460218	      0.00000000	     -0.00000000	      0.00000000	     88.73407932	      0.14427488	      0.20683907	      0.00000000	     -0.00000000	      0.00000000	    -67.96052174	      0.00000000	      0.00000000	      0.00000000	      0.00000000	      0.00000000	      0.00000000	      0.04805324	      0.81271619	      0.00000000
      0.09470379	      0.00000000	      0.97743646	      0.00000000	     -0.00000000	      0.00000000	     -0.00000000	      0.13064517	      0.69597956	      0.00000000	     -0.00000000	      0.00000000	     88.89442799	      0.14463857	      0.20730788	      0.00000000	     -0.00000000	      0.00000000	    -68.12273236	      0.00000000	      0.00000000	      0.00000000	      0.00000000	      0.00000000	      0.00000000	      0.04818096	      0.81426802	      0.00000000
      0.09499912	      0.00000000	      0.97942142	      0.00000000	     -0.00000000	      0.00000000	     -0.00000000	      0.13103022	      0.69747370	      0.00000000	     -0.00000000	      0.00000000	     89.06842153	      0.14503407	      0.20781664	      0.00000000	     -0.00000000	      0.00000000	    -68.29883727	      0.00000000	      0.00000000	      0.00000000	      0.00000000	      0.00000000	      0.00000000	      0.04831984	      0.81595124	      0.00000000
      0.09529446	      0.00000000	      0.98140402	      0.00000000	     -0.00000000	      0.00000000	     -0.00000000	      0.13141581	      0.69896627	      0.00000000	     -0.00000000	      0.00000000	     89.24228957	      0.14543002	      0.20832485	      0.00000000	     -0.00000000	      0.00000000	    -68.47499207	      0.00000000	      0.00000000	      0.00000000	      0.00000000	      0.00000000	      0.00000000	      0.04845891	      0.81763251	      0.00000000
      0.09551688	      0.00000000	      0.98289560	      0.00000000	     -0.00000000	      0.00000000	     -0.00000000	      0.13170657	      0.70008934	      0.00000000	     -0.00000000	      0.00000000	     89.37315235	      0.14572861	      0.20870739	      0.00000000	     -0.00000000	      0.00000000	    -68.60763760	      0.00000000	      0.00000000	      0.00000000	      0.00000000	      0.00000000	      0.00000000	      0.04856377	      0.81889746	      0.00000000
      0.09584783	      0.00000000	      0.98511249	      0.00000000	     -0.00000000	      0.00000000	     -0.00000000	      0.13213978	      0.70175875	      0.00000000	     -0.00000000	      0.00000000	     89.56773665	      0.14617355	      0.20927630	      0.00000000	     -0.00000000	      0.00000000	    -68.80495863	      0.00000000	      0.00000000	      0.00000000	      0.00000000	      0.00000000	      0.00000000	      0.04872003	      0.82077760	      0.00000000
      0.09613706	      0.00000000	      0.98704750	      0.00000000	     -0.00000000	      0.00000000	     -0.00000000	      0.13251894	      0.70321612	      0.00000000	     -0.00000000	      0.00000000	     89.73766579	      0.14656271	      0.20977263	      0.00000000	     -0.00000000	      0.00000000	    -68.97755244	      0.00000000	      0.00000000	      0.00000000	      0.00000000	      0.00000000	      0.00000000	      0.04885675	      0.82241870	      0.00000000
      0.09638873	      0.00000000	      0.98872941	      0.00000000	     -0.00000000	      0.00000000	     -0.00000000	      0.13284930	      0.70448304	      0.00000000	     -0.00000000	      0.00000000	     89.88543500	      0.14690202	      0.21020463	      0.00000000	     -0.00000000	      0.00000000	    -69.12759221	      0.00000000	      0.00000000	      0.00000000	      0.00000000	      0.00000000	      0.00000000	      0.04897591	      0.82384526	      0.00000000
      0.09664040	      0.00000000	      0.99040964	      0.00000000	     -0.00000000	      0.00000000	     -0.00000000	      0.13318007	      0.70574885	      0.00000000	     -0.00000000	      0.00000000	     90.03311902	      0.14724156	      0.21063606	      0.00000000	     -0.00000000	      0.00000000	    -69.27772816	      0.00000000	      0.00000000	      0.00000000	      0.00000000	      0.00000000	      0.00000000	      0.04909519	      0.82527042	      0.00000000
      0.09684411	      0.00000000	      0.99176843	      0.00000000	     -0.00000000	      0.00000000	     -0.00000000	      0.13344809	      0.70677262	      0.00000000	     -0.00000000	      0.00000000	     90.15259484	      0.14751673	      0.21098513	      0.00000000	     -0.00000000	      0.00000000	    -69.39923041	      0.00000000	      0.00000000	      0.00000000	      0.00000000	      0.00000000	      0.00000000	      0.04919185	      0.82642298	      0.00000000
      0.09717940	      0.00000000	      0.99400254	      0.00000000	     -0.00000000	      0.00000000	     -0.00000000	      0.13388984	      0.70845611	      0.00000000	     -0.00000000	      0.00000000	     90.34912775	      0.14797035	      0.21155946	      0.00000000	     -0.00000000	      0.00000000	    -69.59915899	      0.00000000	      0.00000000	      0.00000000	      0.00000000	      0.00000000	      0.00000000	      0.04935118	      0.82831811	      0.00000000
      0.09744538	      0.00000000	      0.99577272	      0.00000000	     -0.00000000	      0.00000000	     -0.00000000	      0.13424079	      0.70979021	      0.00000000	     -0.00000000	      0.00000000	     90.50492868	      0.14833042	      0.21201422	      0.00000000	     -0.00000000	      0.00000000	    -69.75792346	      0.00000000	      0.00000000	      0.00000000	      0.00000000	      0.00000000	      0.00000000	      0.04947772	      0.82981972	      0.00000000
      0.09771136	      0.00000000	      0.99754103	      0.00000000	     -0.00000000	      0.00000000	     -0.00000000	      0.13459219	      0.71112307	      0.00000000	     -0.00000000	      0.00000000	     90.66063695	      0.14869124	      0.21246915	      0.00000000	     -0.00000000	      0.00000000	    -69.91652832	      0.00000000	      0.00000000	      0.00000000	      0.00000000	      0.00000000	      0.00000000	      0.04960445	      0.83131986	      0.00000000
      0.09797734	      0.00000000	      0.99930750	      0.00000000	     -0.00000000	      0.00000000	     -0.00000000	      0.13494406	      0.71245473	      0.00000000	     -0.00000000	      0.00000000	     90.81625600	      0.14905233	      0.21292343	      0.00000000	     -0.00000000	      0.00000000	    -70.07524821	      0.00000000	      0.00000000	      0.00000000	      0.00000000	      0.00000000	      0.00000000	      0.04973134	      0.83281846	      0.00000000
      0.09824173	      0.00000000	      1.00106153	      0.00000000	     -0.00000000	      0.00000000	     -0.00000000	      0.13529428	      0.71377718	      0.00000000	     -0.00000000	      0.00000000	     90.97085104	      0.14941182	      0.21337486	      0.00000000	     -0.00000000	      0.00000000	    -70.23295604	      0.00000000	      0.00000000	      0.00000000	      0.00000000	      0.00000000	      0.00000000	      0.04985763	      0.83430659	      0.00000000
      0.09850611	      0.00000000	      1.00281376	      0.00000000	     -0.00000000	      0.00000000	     -0.00000000	      0.13564496	      0.71509843	      0.00000000	     -0.00000000	      0.00000000	     91.12535968	      0.14977170	      0.21382585	      0.00000000	     -0.00000000	      0.00000000	    -70.39071450	      0.00000000	      0.00000000	      0.00000000	      0.00000000	      0.00000000	      0.00000000	      0.04998408	      0.83579324	      0.00000000
      0.09879408	      0.00000000	      1.00472029	      0.00000000	     -0.00000000	      0.00000000	     -0.00000000	      0.13602745	      0.71653623	      0.00000000	     -0.00000000	      0.00000000	     91.29355703	      0.15016426	      0.21431683	      0.00000000	     -0.00000000	      0.00000000	    -70.56252322	      0.00000000	      0.00000000	      0.00000000	      0.00000000	      0.00000000	      0.00000000	      0.05012201	      0.83741087	      0.00000000
      0.09908205	      0.00000000	      1.00662470	      0.00000000	     -0.00000000	      0.00000000	     -0.00000000	      0.13641050	      0.71797263	      0.00000000	     -0.00000000	      0.00000000	     91.46165464	      0.15055730	      0.21480731	      0.00000000	     -0.00000000	      0.00000000	    -70.73438678	      0.00000000	      0.00000000	      0.00000000	      0.00000000	      0.00000000	      0.00000000	      0.05026013	      0.83902676	      0.00000000
      0.09934884	      0.00000000	      1.00838714	      0.00000000	     -0.00000000	      0.00000000	     -0.00000000	      0.13676587	      0.71930212	      0.00000000	     -0.00000000	      0.00000000	     91.61729950	      0.15092198	      0.21526148	      0.00000000	     -0.00000000	      0.00000000	    -70.89358804	      0.00000000	      0.00000000	      0.00000000	      0.00000000	      0.00000000	      0.00000000	      0.05038828	      0.84052227	      0.00000000
      0.09967462	      0.00000000	      1.01053681	      0.00000000	     -0.00000000	      0.00000000	     -0.00000000	      0.13720046	      0.72092395	      0.00000000	     -0.00000000	      0.00000000	     91.80724435	      0.15136792	      0.21581562	      0.00000000	     -0.00000000	      0.00000000	    -71.08800708	      0.00000000	      0.00000000	      0.00000000	      0.00000000	      0.00000000	      0.00000000	      0.05054498	      0.84234642	      0.00000000
      0.10000040	      0.00000000	      1.01268380	      0.00000000	     -0.00000000	      0.00000000	     -0.00000000	      0.13763577	      0.72254402	      0.00000000	     -0.00000000	      0.00000000	     91.99706719	      0.15181450	      0.21636915	      0.00000000	     -0.00000000	      0.00000000	    -71.28248954	      0.00000000	      0.00000000	      0.00000000	      0.00000000	      0.00000000	      0.00000000	      0.05070194	      0.84416839	      0.00000000
      0.10021426	      0.00000000	      1.01409178	      0.00000000	     -0.00000000	      0.00000000	     -0.00000000	      0.13792193	      0.72360658	      0.00000000	     -0.00000000	      0.00000000	     92.12161437	      0.15210809	      0.21673234	      0.00000000	     -0.00000000	      0.00000000	    -71.41014780	      0.00000000	      0.00000000	      0.00000000	      0.00000000	      0.00000000	      0.00000000	      0.05080512	      0.84536327	      0.00000000
      0.10054304	      0.00000000	      1.01625408	      0.00000000	     -0.00000000	      0.00000000	     -0.00000000	      0.13836246	      0.72523861	      0.00000000	     -0.00000000	      0.00000000	     92.31298455	      0.15256012	      0.21729045	      0.00000000	     -0.00000000	      0.00000000	    -71.60636585	      0.00000000	      0.00000000	      0.00000000	      0.00000000	      0.00000000	      0.00000000	      0.05096397	      0.84719839	      0.00000000
      0.10083305	      0.00000000	      1.01815917	      0.00000000	     -0.00000000	      0.00000000	     -0.00000000	      0.13875166	      0.72667672	      0.00000000	     -0.00000000	      0.00000000	     92.48168985	      0.15295920	      0.21778189	      0.00000000	     -0.00000000	      0.00000000	    -71.77961618	      0.00000000	      0.00000000	      0.00000000	      0.00000000	      0.00000000	      0.00000000	      0.05110428	      0.84881525	      0.00000000
      0.10108467	      0.00000000	      1.01981042	      0.00000000	     -0.00000000	      0.00000000	     -0.00000000	      0.13908981	      0.72792337	      0.00000000	     -0.00000000	      0.00000000	     92.62799226	      0.15330618	      0.21820845	      0.00000000	     -0.00000000	      0.00000000	    -71.92979962	      0.00000000	      0.00000000	      0.00000000	      0.00000000	      0.00000000	      0.00000000	      0.05122621	      0.85021677	      0.00000000
      0.10133630	      0.00000000	      1.02146012	      0.00000000	     -0.00000000	      0.00000000	     -0.00000000	      0.13942841	      0.72916899	      0.00000000	     -0.00000000	      0.00000000	     92.77422798	      0.15365344	      0.21863445	      0.00000000	     -0.00000000	      0.00000000	    -72.08009093	      0.00000000	      0.00000000	      0.00000000	      0.00000000	      0.00000000	      0.00000000	      0.05134828	      0.85161700	      0.00000000
      0.10157166	      0.00000000	      1.02300175	      0.00000000	     -0.00000000	      0.00000000	     -0.00000000	      0.13974551	      0.73033315	      0.00000000	     -0.00000000	      0.00000000	     92.91094869	      0.15397870	      0.21903275	      0.00000000	     -0.00000000	      0.00000000	    -72.22064592	      0.00000000	      0.00000000	      0.00000000	      0.00000000	      0.00000000	      0.00000000	      0.05146261	      0.85292556	      0.00000000
      0.10189722	      0.00000000	      1.02513201	      0.00000000	     -0.00000000	      0.00000000	     -0.00000000	      0.14018478	      0.73194202	      0.00000000	     -0.00000000	      0.00000000	     93.09997541	      0.15442930	      0.21958342	      0.00000000	     -0.00000000	      0.00000000	    -72.41506031	      0.00000000	      0.00000000	      0.00000000	      0.00000000	      0.00000000	      0.00000000	      0.05162099	      0.85473383	      0.00000000
      0.10222279	      0.00000000	      1.02725970	      0.00000000	     -0.00000000	      0.00000000	     -0.00000000	      0.14062480	      0.73354919	      0.00000000	     -0.00000000	      0.00000000	     93.28889559	      0.15488040	      0.22013320	      0.00000000	     -0.00000000	      0.00000000	    -72.60964140	      0.00000000	      0.00000000	      0.00000000	      0.00000000	      0.00000000	      0.00000000	      0.05177962	      0.85653997	      0.00000000
      0.10246000	      0.00000000	      1.02880837	      0.00000000	     -0.00000000	      0.00000000	     -0.00000000	      0.14094588	      0.73471914	      0.00000000	     -0.00000000	      0.00000000	     93.42648042	      0.15520978	      0.22053392	      0.00000000	     -0.00000000	      0.00000000	    -72.75129932	      0.00000000	      0.00000000	      0.00000000	      0.00000000	      0.00000000	      0.00000000	      0.05189538	      0.85785468	      0.00000000
      0.10269722	      0.00000000	      1.03035568	      0.00000000	     -0.00000000	      0.00000000	     -0.00000000	      0.14126736	      0.73588820	      0.00000000	     -0.00000000	      0.00000000	     93.56401070	      0.15553941	      0.22093413	      0.00000000	     -0.00000000	      0.00000000	    -72.89305721	      0.00000000	      0.00000000	      0.00000000	      0.00000000	      0.00000000	      0.00000000	      0.05201128	      0.85916827	      0.00000000
      0.10297899	      0.00000000	      1.03219184	      0.00000000	     -0.00000000	      0.00000000	     -0.00000000	      0.14164973	      0.73727565	      0.00000000	     -0.00000000	      0.00000000	     93.72729916	      0.15593154	      0.22140933	      0.00000000	     -0.00000000	      0.00000000	    -73.06141549	      0.00000000	      0.00000000	      0.00000000	      0.00000000	      0.00000000	      0.00000000	      0.05214913	      0.86072713	      0.00000000
      0.10326076	      0.00000000	      1.03402610	      0.00000000	     -0.00000000	      0.00000000	     -0.00000000	      0.14203267	      0.73866185	      0.00000000	     -0.00000000	      0.00000000	     93.89051226	      0.15632415	      0.22188406	      0.00000000	     -0.00000000	      0.00000000	    -73.22983881	      0.00000000	      0.00000000	      0.00000000	      0.00000000	      0.00000000	      0.00000000	      0.05228718	      0.86228443	      0.00000000
      0.10353812	      0.00000000	      1.03582981	      0.00000000	     -0.00000000	      0.00000000	     -0.00000000	      0.14241017	      0.74002513	      0.00000000	     -0.00000000	      0.00000000	     94.05109780	      0.15671123	      0.22235114	      0.00000000	     -0.00000000	      0.00000000	    -73.39561325	      0.00000000	      0.00000000	      0.00000000	      0.00000000	      0.00000000	      0.00000000	      0.05242328	      0.86381586	      0.00000000
      0.10381547	      0.00000000	      1.03763168	      0.00000000	     -0.00000000	      0.00000000	     -0.00000000	      0.14278823	      0.74138720	      0.00000000	     -0.00000000	      0.00000000	     94.21161271	      0.15709880	      0.22281780	      0.00000000	     -0.00000000	      0.00000000	    -73.56144017	      0.00000000	      0.00000000	      0.00000000	      0.00000000	      0.00000000	      0.00000000	      0.05255956	      0.86534579	      0.00000000
      0.10411405	      0.00000000	      1.03956938	      0.00000000	     -0.00000000	      0.00000000	     -0.00000000	      0.14319582	      0.74285213	      0.00000000	     -0.00000000	      0.00000000	     94.38432978	      0.15751671	      0.22331991	      0.00000000	     -0.00000000	      0.00000000	    -73.73994471	      0.00000000	      0.00000000	      0.00000000	      0.00000000	      0.00000000	      0.00000000	      0.05270650	      0.86699111	      0.00000000
      0.10441263	      0.00000000	      1.04150499	      0.00000000	     -0.00000000	      0.00000000	     -0.00000000	      0.14360407	      0.74431567	      0.00000000	     -0.00000000	      0.00000000	     94.55696825	      0.15793516	      0.22382149	      0.00000000	     -0.00000000	      0.00000000	    -73.91852874	      0.00000000	      0.00000000	      0.00000000	      0.00000000	      0.00000000	      0.00000000	      0.05285366	      0.86863472	      0.00000000
      0.10464497	      0.00000000	      1.04300971	      0.00000000	     -0.00000000	      0.00000000	     -0.00000000	      0.14392219	      0.74545354	      0.00000000	     -0.00000000	      0.00000000	     94.69125013	      0.15826127	      0.22421162	      0.00000000	     -0.00000000	     -0.00000000	    -74.05748360	      0.00000000	      0.00000000	      0.00000000	      0.00000000	      0.00000000	      0.00000000	      0.05296834	      0.86991249	      0.00000000
      0.10497265	      0.00000000	      1.04512981	      0.00000000	     -0.00000000	      0.00000000	     -0.00000000	      0.14437153	      0.74705698	      0.00000000	     -0.00000000	      0.00000000	     94.88056203	      0.15872194	      0.22476159	      0.00000000	     -0.00000000	     -0.00000000	    -74.25345492	      0.00000000	      0.00000000	      0.00000000	      0.00000000	      0.00000000	      0.00000000	      0.05313032	      0.87171291	      0.00000000
      0.10530033	      0.00000000	      1.04724745	      0.00000000	     -0.00000000	      0.00000000	     -0.00000000	      0.14482166	      0.74865878	      0.00000000	     -0.00000000	      0.00000000	     95.06978601	      0.15918312	      0.22531062	      0.00000000	     -0.00000000	     -0.00000000	    -74.44962758	      0.00000000	      0.00000000	      0.00000000	      0.00000000	      0.00000000	      0.00000000	      0.05329256	      0.87351127	      0.00000000
      0.10552998	      0.00000000	      1.04873005	      0.00000000	     -0.00000000	      0.00000000	     -0.00000000	      0.14513760	      0.74978037	      0.00000000	     -0.00000000	      0.00000000	     95.20234467	      0.15950706	      0.22569559	      0.00000000	     -0.00000000	     -0.00000000	    -74.58697769	      0.00000000	      0.00000000	      0.00000000	      0.00000000	      0.00000000	      0.00000000	      0.05340646	      0.87477043	      0.00000000
      0.10575963	      0.00000000	      1.05021145	      0.00000000	     -0.00000000	      0.00000000	     -0.00000000	      0.14545392	      0.75090116	      0.00000000	     -0.00000000	      0.00000000	     95.33486206	      0.15983123	      0.22608008	      0.00000000	     -0.00000000	     -0.00000000	    -74.72443801	      0.00000000	      0.00000000	      0.00000000	      0.00000000	      0.00000000	      0.00000000	      0.05352048	      0.87602858	      0.00000000
      0.10604738	      0.00000000	      1.05206587	      0.00000000	     -0.00000000	      0.00000000	     -0.00000000	      0.14585082	      0.75230433	      0.00000000	     -0.00000000	      0.00000000	     95.50084170	      0.16023802	      0.22656166	      0.00000000	     -0.00000000	     -0.00000000	    -74.89665277	      0.00000000	      0.00000000	      0.00000000	      0.00000000	      0.00000000	      0.00000000	      0.05366355	      0.87760361	      0.00000000
      0.10633512	      0.00000000	      1.05391841	      0.00000000	     -0.00000000	      0.00000000	     -0.00000000	      0.14624834	      0.75370626	      0.00000000	     -0.00000000	      0.00000000	     95.66675814	      0.16064535	      0.22704273	      0.00000000	     -0.00000000	     -0.00000000	    -75.06895136	      0.00000000	      0.00000000	      0.00000000	      0.00000000	      0.00000000	      0.00000000	      0.05380683	      0.87917709	      0.00000000
      0.10658822	      0.00000000	      1.05554638	      0.00000000	     -0.00000000	      0.00000000	     -0.00000000	      0.14659852	      0.75493838	      0.00000000	     -0.00000000	      0.00000000	     95.81264918	      0.16100420	      0.22746572	      0.00000000	     -0.00000000	     -0.00000000	    -75.22050048	      0.00000000	      0.00000000	      0.00000000	      0.00000000	      0.00000000	      0.00000000	      0.05393305	      0.88055988	      0.00000000
      0.10691264	      0.00000000	      1.05763094	      0.00000000	     -0.00000000	      0.00000000	     -0.00000000	      0.14704807	      0.75651627	      0.00000000	     -0.00000000	      0.00000000	     95.99957938	      0.16146491	      0.22800755	      0.00000000	     -0.00000000	     -0.00000000	    -75.41477189	      0.00000000	      0.00000000	      0.00000000	      0.00000000	      0.00000000	      0.00000000	      0.05409509	      0.88233058	      0.00000000
      0.10723706	      0.00000000	      1.05971315	      0.00000000	     -0.00000000	      0.00000000	     -0.00000000	      0.14749842	      0.75809259	      0.00000000	     -0.00000000	      0.00000000	     96.18643591	      0.16192625	      0.22854868	      0.00000000	     -0.00000000	     -0.00000000	    -75.60917502	      0.00000000	      0.00000000	      0.00000000	      0.00000000	      0.00000000	      0.00000000	      0.05425740	      0.88409932	      0.00000000
      0.10748580	      0.00000000	      1.06130798	      0.00000000	     -0.00000000	      0.00000000	     -0.00000000	      0.14784425	      0.75930008	      0.00000000	     -0.00000000	      0.00000000	     96.32964877	      0.16228066	      0.22896354	      0.00000000	     -0.00000000	     -0.00000000	    -75.75816379	      0.00000000	      0.00000000	      0.00000000	      0.00000000	      0.00000000	      0.00000000	      0.05438206	      0.88545413	      0.00000000
      0.10773453	      0.00000000	      1.06290143	      0.00000000	     -0.00000000	      0.00000000	     -0.00000000	      0.14819055	      0.76050666	      0.00000000	     -0.00000000	      0.00000000	     96.47282091	      0.16263545	      0.22937798	      0.00000000	     -0.00000000	     -0.00000000	    -75.90723238	      0.00000000	      0.00000000	      0.00000000	      0.00000000	      0.00000000	      0.00000000	      0.05450687	      0.88680779	      0.00000000
      0.10802527	      0.00000000	      1.06476224	      0.00000000	     -0.00000000	      0.00000000	     -0.00000000	      0.14859594	      0.76191584	      0.00000000	     -0.00000000	      0.00000000	     96.64012022	      0.16305084	      0.22986222	      0.00000000	     -0.00000000	     -0.00000000	    -76.08146342	      0.00000000	      0.00000000	      0.00000000	      0.00000000	      0.00000000	      0.00000000	      0.05465299	      0.88838865	      0.00000000
      0.10831601	      0.00000000	      1.06662118	      0.00000000	     -0.00000000	      0.00000000	     -0.00000000	      0.14900198	      0.76332377	      0.00000000	     -0.00000000	      0.00000000	     96.80736691	      0.16346680	      0.23034597	      0.00000000	     -0.00000000	     -0.00000000	    -76.25577943	      0.00000000	      0.00000000	      0.00000000	      0.00000000	      0.00000000	      0.00000000	      0.05479933	      0.88996796	      0.00000000
      0.10856977	      0.00000000	      1.06824211	      0.00000000	     -0.00000000	      0.00000000	     -0.00000000	      0.14935690	      0.76455156	      0.00000000	     -0.00000000	      0.00000000	     96.95329391	      0.16383045	      0.23076799	      0.00000000	     -0.00000000	     -0.00000000	    -76.40791224	      0.00000000	      0.00000000	      0.00000000	      0.00000000	      0.00000000	      0.00000000	      0.05492725	      0.89134511	      0.00000000
      0.10889474	      0.00000000	      1.07031589	      0.00000000	     -0.00000000	      0.00000000	     -0.00000000	      0.14981217	      0.76612255	      0.00000000	     -0.00000000	      0.00000000	     97.14012131	      0.16429693	      0.23130812	      0.00000000	     -0.00000000	     -0.00000000	    -76.60276336	      0.00000000	      0.00000000	      0.00000000	      0.00000000	      0.00000000	      0.00000000	      0.05509135	      0.89310709	      0.00000000
      0.10921971	      0.00000000	      1.07238738	      0.00000000	     -0.00000000	      0.00000000	     -0.00000000	      0.15026827	      0.76769200	      0.00000000	     -0.00000000	      0.00000000	     97.32689026	      0.16476409	      0.23184755	      0.00000000	     -0.00000000	     -0.00000000	    -76.79774807	      0.00000000	      0.00000000	      0.00000000	      0.00000000	      0.00000000	      0.00000000	      0.05525573	      0.89486715	      0.00000000
      0.10946873	      0.00000000	      1.07397318	      0.00000000	     -0.00000000	      0.00000000	     -0.00000000	      0.15061834	      0.76889360	      0.00000000	     -0.00000000	      0.00000000	     97.46996964	      0.16512281	      0.23226088	      0.00000000	     -0.00000000	     -0.00000000	    -76.94710190	      0.00000000	      0.00000000	      0.00000000	      0.00000000	      0.00000000	      0.00000000	      0.05538190	      0.89621462	      0.00000000
      0.10971775	      0.00000000	      1.07555764	      0.00000000	     -0.00000000	      0.00000000	     -0.00000000	      0.15096890	      0.77009430	      0.00000000	     -0.00000000	      0.00000000	     97.61301737	      0.16548194	      0.23267380	      0.00000000	     -0.00000000	     -0.00000000	    -77.09653617	      0.00000000	      0.00000000	      0.00000000	      0.00000000	      0.00000000	      0.00000000	      0.05550825	      0.89756096	      0.00000000
      0.11000901	      0.00000000	      1.07740910	      0.00000000	     -0.00000000	      0.00000000	     -0.00000000	      0.15137954	      0.77149746	      0.00000000	     -0.00000000	      0.00000000	     97.78028402	      0.16590269	      0.23315655	      0.00000000	     -0.00000000	     -0.00000000	    -77.27129998	      0.00000000	      0.00000000	      0.00000000	      0.00000000	      0.00000000	      0.00000000	      0.05565626	      0.89913425	      0.00000000
      0.11030026	      0.00000000	      1.07925873	      0.00000000	     -0.00000000	      0.00000000	     -0.00000000	      0.15179086	      0.77289940	      0.00000000	     -0.00000000	      0.00000000	     97.94751032	      0.16632405	      0.23363879	      0.00000000	     -0.00000000	     -0.00000000	    -77.44614923	      0.00000000	      0.00000000	      0.00000000	      0.00000000	      0.00000000	      0.00000000	      0.05580450	      0.90070602	      0.00000000
      0.11055407	      0.00000000	      1.08086907	      0.00000000	     -0.00000000	      0.00000000	     -0.00000000	      0.15214985	      0.77412008	      0.00000000	     -0.00000000	      0.00000000	     98.09320400	      0.16669188	      0.23405886	      0.00000000	     -0.00000000	     -0.00000000	    -77.59851096	      0.00000000	      0.00000000	      0.00000000	      0.00000000	      0.00000000	      0.00000000	      0.05593390	      0.90207449	      0.00000000
      0.11087946	      0.00000000	      1.08293155	      0.00000000	     -0.00000000	      0.00000000	     -0.00000000	      0.15261085	      0.77568364	      0.00000000	     -0.00000000	      0.00000000	     98.27994441	      0.16716425	      0.23459706	      0.00000000	     -0.00000000	     -0.00000000	    -77.79386163	      0.00000000	      0.00000000	      0.00000000	      0.00000000	      0.00000000	      0.00000000	      0.05610006	      0.90382725	      0.00000000
      0.11120485	      0.00000000	      1.08499178	      0.00000000	     -0.00000000	      0.00000000	     -0.00000000	      0.15307270	      0.77724568	      0.00000000	     -0.00000000	      0.00000000	     98.46664132	      0.16763737	      0.23513454	      0.00000000	     -0.00000000	     -0.00000000	    -77.98934726	      0.00000000	      0.00000000	      0.00000000	      0.00000000	      0.00000000	      0.00000000	      0.05626652	      0.90557813	      0.00000000
      0.11145412	      0.00000000	      1.08656852	      0.00000000	     -0.00000000	      0.00000000	     -0.00000000	      0.15342710	      0.77844126	      0.00000000	     -0.00000000	      0.00000000	     98.60963366	      0.16800057	      0.23554627	      0.00000000	     -0.00000000	     -0.00000000	    -78.13903925	      0.00000000	      0.00000000	      0.00000000	      0.00000000	      0.00000000	      0.00000000	      0.05639426	      0.90691820	      0.00000000
      0.11170339	      0.00000000	      1.08814395	      0.00000000	     -0.00000000	      0.00000000	     -0.00000000	      0.15378201	      0.77963595	      0.00000000	     -0.00000000	      0.00000000	     98.75260279	      0.16836421	      0.23595758	      0.00000000	     -0.00000000	     -0.00000000	    -78.28881262	      0.00000000	      0.00000000	      0.00000000	      0.00000000	      0.00000000	      0.00000000	      0.05652218	      0.90825716	      0.00000000
      0.11199488	      0.00000000	      1.08998454	      0.00000000	     -0.00000000	      0.00000000	     -0.00000000	      0.15419768	      0.78103184	      0.00000000	     -0.00000000	      0.00000000	     98.91975656	      0.16879020	      0.23643835	      0.00000000	     -0.00000000	     -0.00000000	    -78.46393968	      0.00000000	      0.00000000	      0.00000000	      0.00000000	      0.00000000	      0.00000000	      0.05667201	      0.90982154	      0.00000000
      0.11228637	      0.00000000	      1.09182335	      0.00000000	     -0.00000000	      0.00000000	     -0.00000000	      0.15461405	      0.78242650	      0.00000000	     -0.00000000	      0.00000000	     99.08688085	      0.16921683	      0.23691862	      0.00000000	     -0.00000000	     -0.00000000	    -78.63915278	      0.00000000	      0.00000000	      0.00000000	      0.00000000	      0.00000000	      0.00000000	      0.05682208	      0.91138444	      0.00000000
      0.11254196	      0.00000000	      1.09343415	      0.00000000	     -0.00000000	      0.00000000	     -0.00000000	      0.15497971	      0.78364835	      0.00000000	     -0.00000000	      0.00000000	     99.23339266	      0.16959157	      0.23733954	      0.00000000	     -0.00000000	     -0.00000000	    -78.79277387	      0.00000000	      0.00000000	      0.00000000	      0.00000000	      0.00000000	      0.00000000	      0.05695389	      0.91275359	      0.00000000
      0.11286752	      0.00000000	      1.09548402	      0.00000000	     -0.00000000	      0.00000000	     -0.00000000	      0.15544627	      0.78520339	      0.00000000	     -0.00000000	      0.00000000	     99.41998925	      0.17006978	      0.23787537	      0.00000000	     -0.00000000	     -0.00000000	    -78.98847979	      0.00000000	      0.00000000	      0.00000000	      0.00000000	      0.00000000	      0.00000000	      0.05712207	      0.91449600	      0.00000000
      0.11319308	      0.00000000	      1.09753168	      0.00000000	     -0.00000000	      0.00000000	     -0.00000000	      0.15591373	      0.78675691	      0.00000000	     -0.00000000	      0.00000000	     99.60655420	      0.17054876	      0.23841049	      0.00000000	     -0.00000000	     -0.00000000	    -79.18431847	      0.00000000	      0.00000000	      0.00000000	      0.00000000	      0.00000000	      0.00000000	      0.05729056	      0.91623655	      0.00000000
      0.11344331	      0.00000000	      1.09910400	      0.00000000	     -0.00000000	      0.00000000	     -0.00000000	      0.15627361	      0.78794990	      0.00000000	     -0.00000000	      0.00000000	     99.74992440	      0.17091770	      0.23882175	      0.00000000	     -0.00000000	     -0.00000000	    -79.33478269	      0.00000000	      0.00000000	      0.00000000	      0.00000000	      0.00000000	      0.00000000	      0.05742029	      0.91757312	      0.00000000
      0.11369353	      0.00000000	      1.10067501	      0.00000000	     -0.00000000	      0.00000000	     -0.00000000	      0.15663402	      0.78914201	      0.00000000	     -0.00000000	      0.00000000	     99.89327742	      0.17128709	      0.23923259	      0.00000000	     -0.00000000	     -0.00000000	    -79.48532677	      0.00000000	      0.00000000	      0.00000000	      0.00000000	      0.00000000	      0.00000000	      0.05755020	      0.91890859	      0.00000000
      0.11398729	      0.00000000	      1.10251767	      0.00000000	     -0.00000000	      0.00000000	     -0.00000000	      0.15705781	      0.79054035	      0.00000000	     -0.00000000	      0.00000000	    100.06154598	      0.17172152	      0.23971471	      0.00000000	     -0.00000000	     -0.00000000	    -79.66205038	      0.00000000	      0.00000000	      0.00000000	      0.00000000	      0.00000000	      0.00000000	      0.05770297	      0.92047504	      0.00000000
      0.11428105	      0.00000000	      1.10435854	      0.00000000	     -0.00000000	      0.00000000	     -0.00000000	      0.15748232	      0.79193747	      0.00000000	     -0.00000000	      0.00000000	    100.22979220	      0.17215663	      0.24019631	      0.00000000	     -0.00000000	     -0.00000000	    -79.83886762	      0.00000000	      0.00000000	      0.00000000	      0.00000000	      0.00000000	      0.00000000	      0.05785600	      0.92204000	      0.00000000
      0.11452781	      0.00000000	      1.10590352	      0.00000000	     -0.00000000	      0.00000000	     -0.00000000	      0.15783949	      0.79311013	      0.00000000	     -0.00000000	      0.00000000	    100.37110391	      0.17252278	      0.24060069	      0.00000000	     -0.00000000	     -0.00000000	    -79.98739305	      0.00000000	      0.00000000	      0.00000000	      0.00000000	      0.00000000	      0.00000000	      0.05798475	      0.92335346	      0.00000000
      0.11485383	      0.00000000	      1.10794280	      0.00000000	     -0.00000000	      0.00000000	     -0.00000000	      0.15831216	      0.79465811	      0.00000000	     -0.00000000	      0.00000000	    100.55777888	      0.17300741	      0.24113466	      0.00000000	     -0.00000000	     -0.00000000	    -80.18363858	      0.00000000	      0.00000000	      0.00000000	      0.00000000	      0.00000000	      0.00000000	      0.05815515	      0.92508720	      0.00000000
      0.11517985	      0.00000000	      1.10997990	      0.00000000	     -0.00000000	      0.00000000	     -0.00000000	      0.15878574	      0.79620460	      0.00000000	     -0.00000000	      0.00000000	    100.74442987	      0.17349277	      0.24166783	      0.00000000	     -0.00000000	     -0.00000000	    -80.38005493	      0.00000000	      0.00000000	      0.00000000	      0.00000000	      0.00000000	      0.00000000	      0.05832586	      0.92681912	      0.00000000
      0.11543311	      0.00000000	      1.11156087	      0.00000000	     -0.00000000	      0.00000000	     -0.00000000	      0.15915426	      0.79740493	      0.00000000	     -0.00000000	      0.00000000	    100.88940700	      0.17387069	      0.24208210	      0.00000000	     -0.00000000	     -0.00000000	    -80.53254988	      0.00000000	      0.00000000	      0.00000000	      0.00000000	      0.00000000	      0.00000000	      0.05845871	      0.92816331	      0.00000000
      0.11568637	      0.00000000	      1.11314054	      0.00000000	     -0.00000000	      0.00000000	     -0.00000000	      0.15952333	      0.79860436	      0.00000000	     -0.00000000	      0.00000000	    101.03437069	      0.17424903	      0.24249586	      0.00000000	     -0.00000000	     -0.00000000	    -80.68516155	      0.00000000	      0.00000000	      0.00000000	      0.00000000	      0.00000000	      0.00000000	      0.05859176	      0.92950641	      0.00000000
      0.11595916	      0.00000000	      1.11484053	      0.00000000	     -0.00000000	      0.00000000	     -0.00000000	      0.15992146	      0.79989526	      0.00000000	     -0.00000000	      0.00000000	    101.19049300	      0.17465725	      0.24294136	      0.00000000	     -0.00000000	     -0.00000000	    -80.84953051	      0.00000000	      0.00000000	      0.00000000	      0.00000000	      0.00000000	      0.00000000	      0.05873529	      0.93095186	      0.00000000
      0.11623195	      0.00000000	      1.11653900	      0.00000000	     -0.00000000	      0.00000000	     -0.00000000	      0.16032024	      0.80118513	      0.00000000	     -0.00000000	      0.00000000	    101.34659913	      0.17506608	      0.24338648	      0.00000000	     -0.00000000	     -0.00000000	    -81.01397037	      0.00000000	      0.00000000	      0.00000000	      0.00000000	      0.00000000	      0.00000000	      0.05887904	      0.93239604	      0.00000000
      0.11653441	      0.00000000	      1.11842045	      0.00000000	     -0.00000000	      0.00000000	     -0.00000000	      0.16076314	      0.80261410	      0.00000000	     -0.00000000	      0.00000000	    101.51966651	      0.17552022	      0.24387979	      0.00000000	     -0.00000000	     -0.00000000	    -81.19630572	      0.00000000	      0.00000000	      0.00000000	      0.00000000	      0.00000000	      0.00000000	      0.05903871	      0.93399588	      0.00000000
      0.11683688	      0.00000000	      1.12030006	      0.00000000	     -0.00000000	      0.00000000	     -0.00000000	      0.16120683	      0.80404181	      0.00000000	     -0.00000000	      0.00000000	    101.69271530	      0.17597506	      0.24437257	      0.00000000	     -0.00000000	     -0.00000000	    -81.37875229	      0.00000000	      0.00000000	      0.00000000	      0.00000000	      0.00000000	      0.00000000	      0.05919866	      0.93559418	      0.00000000
      0.11705190	      0.00000000	      1.12163515	      0.00000000	     -0.00000000	      0.00000000	     -0.00000000	      0.16152273	      0.80505601	      0.00000000	     -0.00000000	      0.00000000	    101.81572400	      0.17629895	      0.24472275	      0.00000000	     -0.00000000	     -0.00000000	    -81.50845926	      0.00000000	      0.00000000	      0.00000000	      0.00000000	      0.00000000	      0.00000000	      0.05931254	      0.93672950	      0.00000000
      0.11738305	      0.00000000	      1.12368951	      0.00000000	     -0.00000000	      0.00000000	     -0.00000000	      0.16201003	      0.80661674	      0.00000000	     -0.00000000	      0.00000000	    102.00515059	      0.17679868	      0.24526192	      0.00000000	     -0.00000000	     -0.00000000	    -81.70821102	      0.00000000	      0.00000000	      0.00000000	      0.00000000	      0.00000000	      0.00000000	      0.05948822	      0.93847652	      0.00000000
      0.11767541	      0.00000000	      1.12550137	      0.00000000	     -0.00000000	      0.00000000	     -0.00000000	      0.16244104	      0.80799340	      0.00000000	     -0.00000000	      0.00000000	    102.17237033	      0.17724037	      0.24573704	      0.00000000	     -0.00000000	     -0.00000000	    -81.88479366	      0.00000000	      0.00000000	      0.00000000	      0.00000000	      0.00000000	      0.00000000	      0.05964358	      0.94001733	      0.00000000
      0.11792876	      0.00000000	      1.12707002	      0.00000000	     -0.00000000	      0.00000000	     -0.00000000	      0.16281512	      0.80918538	      0.00000000	     -0.00000000	      0.00000000	    102.31725592	      0.17762401	      0.24614900	      0.00000000	     -0.00000000	     -0.00000000	    -82.03768234	      0.00000000	      0.00000000	      0.00000000	      0.00000000	      0.00000000	      0.00000000	      0.05977844	      0.94135141	      0.00000000
      0.11818210	      0.00000000	      1.12863740	      0.00000000	     -0.00000000	      0.00000000	     -0.00000000	      0.16318976	      0.81037650	      0.00000000	     -0.00000000	      0.00000000	    102.46213127	      0.17800803	      0.24656042	      0.00000000	     -0.00000000	     -0.00000000	    -82.19071387	      0.00000000	      0.00000000	      0.00000000	      0.00000000	      0.00000000	      0.00000000	      0.05991349	      0.94268440	      0.00000000
      0.11844320	      0.00000000	      1.13025144	      0.00000000	     -0.00000000	      0.00000000	     -0.00000000	      0.16357645	      0.81160319	      0.00000000	     -0.00000000	      0.00000000	    102.61142964	      0.17840449	      0.24698432	      0.00000000	     -0.00000000	     -0.00000000	    -82.34843147	      0.00000000	      0.00000000	      0.00000000	      0.00000000	      0.00000000	      0.00000000	      0.06005290	      0.94405713	      0.00000000
      0.11876278	      0.00000000	      1.13222508	      0.00000000	     -0.00000000	      0.00000000	     -0.00000000	      0.16405056	      0.81310336	      0.00000000	     -0.00000000	      0.00000000	    102.79414587	      0.17889054	      0.24750280	      0.00000000	     -0.00000000	     -0.00000000	    -82.54153250	      0.00000000	      0.00000000	      0.00000000	      0.00000000	      0.00000000	      0.00000000	      0.06022381	      0.94573577	      0.00000000
      0.11908235	      0.00000000	      1.13419671	      0.00000000	     -0.00000000	      0.00000000	     -0.00000000	      0.16452556	      0.81460216	      0.00000000	     -0.00000000	      0.00000000	    102.97684530	      0.17937739	      0.24802075	      0.00000000	     -0.00000000	     -0.00000000	    -82.73475753	      0.00000000	      0.00000000	      0.00000000	      0.00000000	      0.00000000	      0.00000000	      0.06039503	      0.94741273	      0.00000000
      0.11930984	      0.00000000	      1.13559902	      0.00000000	     -0.00000000	      0.00000000	     -0.00000000	      0.16486424	      0.81566829	      0.00000000	     -0.00000000	      0.00000000	    103.10689243	      0.17972455	      0.24838932	      0.00000000	     -0.00000000	     -0.00000000	    -82.87232452	      0.00000000	      0.00000000	      0.00000000	      0.00000000	      0.00000000	      0.00000000	      0.06051712	      0.94860550	      0.00000000
      0.11963824	      0.00000000	      1.13762152	      0.00000000	     -0.00000000	      0.00000000	     -0.00000000	      0.16535395	      0.81720608	      0.00000000	     -0.00000000	      0.00000000	    103.29460508	      0.18022659	      0.24892120	      0.00000000	     -0.00000000	     -0.00000000	    -83.07092144	      0.00000000	      0.00000000	      0.00000000	      0.00000000	      0.00000000	      0.00000000	      0.06069365	      0.95032587	      0.00000000
      0.11996664	      0.00000000	      1.13964192	      0.00000000	     -0.00000000	      0.00000000	     -0.00000000	      0.16584461	      0.81874247	      0.00000000	     -0.00000000	      0.00000000	    103.48230555	      0.18072924	      0.24945211	      0.00000000	     -0.00000000	     -0.00000000	    -83.26979046	      0.00000000	      0.00000000	      0.00000000	      0.00000000	      0.00000000	      0.00000000	      0.06087049	      0.95204446	      0.00000000
      0.12019738	     -0.00000000	      1.14106022	      0.00000000	     -0.00000000	      0.00000000	     -0.00000000	      0.16618992	      0.81982112	      0.00000000	     -0.00000000	      0.00000000	    103.61417480	      0.18108328	      0.24982543	      0.00000000	     -0.00000000	     -0.00000000	    -83.40939417	      0.00000000	      0.00000000	      0.00000000	      0.00000000	      0.00000000	      0.00000000	      0.06099497	      0.95325099	      0.00000000
      0.12042812	     -0.00000000	      1.14247750	      0.00000000	     -0.00000000	      0.00000000	     -0.00000000	      0.16653571	      0.82089907	      0.00000000	     -0.00000000	      0.00000000	    103.74603907	      0.18143761	      0.25019827	      0.00000000	     -0.00000000	     -0.00000000	    -83.54913836	      0.00000000	      0.00000000	      0.00000000	      0.00000000	      0.00000000	      0.00000000	      0.06111961	      0.95445664	      0.00000000
      0.12071837	     -0.00000000	      1.14425879	      0.00000000	     -0.00000000	      0.00000000	     -0.00000000	      0.16697134	      0.82225404	      0.00000000	     -0.00000000	      0.00000000	    103.91189789	      0.18188406	      0.25066714	      0.00000000	     -0.00000000	     -0.00000000	    -83.72493056	      0.00000000	      0.00000000	      0.00000000	      0.00000000	      0.00000000	      0.00000000	      0.06127664	      0.95597202	      0.00000000
      0.12100861	     -0.00000000	      1.14603846	      0.00000000	     -0.00000000	      0.00000000	     -0.00000000	      0.16740771	      0.82360791	      0.00000000	     -0.00000000	      0.00000000	    104.07774815	      0.18233115	      0.25113553	      0.00000000	     -0.00000000	     -0.00000000	    -83.90084960	      0.00000000	      0.00000000	      0.00000000	      0.00000000	      0.00000000	      0.00000000	      0.06143392	      0.95748606	      0.00000000
      0.12127010	     -0.00000000	      1.14764043	      0.00000000	     -0.00000000	      0.00000000	     -0.00000000	      0.16780151	      0.82482673	      0.00000000	     -0.00000000	      0.00000000	    104.22715934	      0.18273464	      0.25155738	      0.00000000	     -0.00000000	     -0.00000000	    -84.05936025	      0.00000000	      0.00000000	      0.00000000	      0.00000000	      0.00000000	      0.00000000	      0.06157585	      0.95884897	      0.00000000
      0.12159256	     -0.00000000	      1.14961409	      0.00000000	     -0.00000000	      0.00000000	     -0.00000000	      0.16828795	      0.82632852	      0.00000000	     -0.00000000	      0.00000000	    104.41139709	      0.18323305	      0.25207728	      0.00000000	     -0.00000000	     -0.00000000	    -84.25489836	      0.00000000	      0.00000000	      0.00000000	      0.00000000	      0.00000000	      0.00000000	      0.06175118	      0.96052818	      0.00000000
      0.12191502	     -0.00000000	      1.15158578	      0.00000000	     -0.00000000	      0.00000000	     -0.00000000	      0.16877533	      0.82782899	      0.00000000	     -0.00000000	      0.00000000	    104.59562778	      0.18373225	      0.25259662	      0.00000000	     -0.00000000	     -0.00000000	    -84.45059368	      0.00000000	      0.00000000	      0.00000000	      0.00000000	      0.00000000	      0.00000000	      0.06192683	      0.96220575	      0.00000000
      0.12215631	     -0.00000000	      1.15305987	      0.00000000	     -0.00000000	      0.00000000	     -0.00000000	      0.16914065	      0.82895091	      0.00000000	     -0.00000000	      0.00000000	    104.73347930	      0.18410649	      0.25298515	      0.00000000	     -0.00000000	     -0.00000000	    -84.59703721	      0.00000000	      0.00000000	      0.00000000	      0.00000000	      0.00000000	      0.00000000	      0.06205850	      0.96346000	      0.00000000
      0.12246604	     -0.00000000	      1.15495044	      0.00000000	     -0.00000000	      0.00000000	     -0.00000000	      0.16961035	      0.83038996	      0.00000000	     -0.00000000	      0.00000000	    104.91042506	      0.18458763	      0.25348361	      0.00000000	     -0.00000000	     -0.00000000	    -84.78508539	      0.00000000	      0.00000000	      0.00000000	      0.00000000	      0.00000000	      0.00000000	      0.06222778	      0.96506868	      0.00000000
      0.12277577	      0.00000000	      1.15683921	      0.00000000	     -0.00000000	      0.00000000	     -0.00000000	      0.17008092	      0.83182781	      0.00000000	     -0.00000000	      0.00000000	    105.08736809	      0.18506950	      0.25398153	      0.00000000	     -0.00000000	     -0.00000000	    -84.97328571	      0.00000000	      0.00000000	      0.00000000	      0.00000000	      0.00000000	      0.00000000	      0.06239736	      0.96667587	      0.00000000
      0.12299694	      0.00000000	      1.15818685	      0.00000000	     -0.00000000	      0.00000000	     -0.00000000	      0.17041748	      0.83285382	      0.00000000	     -0.00000000	      0.00000000	    105.21371755	      0.18541418	      0.25433700	      0.00000000	     -0.00000000	     -0.00000000	    -85.10769310	      0.00000000	      0.00000000	      0.00000000	      0.00000000	      0.00000000	      0.00000000	      0.06251865	      0.96782264	      0.00000000
      0.12331949	     -0.00000000	      1.16015053	      0.00000000	     -0.00000000	      0.00000000	     -0.00000000	      0.17090910	      0.83434901	      0.00000000	     -0.00000000	      0.00000000	    105.39797692	      0.18591771	      0.25485525	      0.00000000	     -0.00000000	     -0.00000000	    -85.30373653	      0.00000000	      0.00000000	      0.00000000	      0.00000000	      0.00000000	      0.00000000	      0.06269583	      0.96949370	      0.00000000
      0.12364204	     -0.00000000	      1.16211228	      0.00000000	     -0.00000000	      0.00000000	     -0.00000000	      0.17140168	      0.83584291	      0.00000000	     -0.00000000	      0.00000000	    105.58224000	      0.18642187	      0.25537263	      0.00000000	     -0.00000000	     -0.00000000	    -85.50004439	      0.00000000	      0.00000000	      0.00000000	      0.00000000	      0.00000000	      0.00000000	      0.06287332	      0.97116314	      0.00000000
      0.12388534	     -0.00000000	      1.16359074	      0.00000000	     -0.00000000	      0.00000000	     -0.00000000	      0.17177386	      0.83696890	      0.00000000	     -0.00000000	      0.00000000	    105.72122637	      0.18680305	      0.25576313	      0.00000000	     -0.00000000	     -0.00000000	    -85.64802613	      0.00000000	      0.00000000	      0.00000000	      0.00000000	      0.00000000	      0.00000000	      0.06300745	      0.97242138	      0.00000000
      0.12412863	     -0.00000000	      1.16506811	      0.00000000	     -0.00000000	      0.00000000	     -0.00000000	      0.17214660	      0.83809417	      0.00000000	     -0.00000000	      0.00000000	    105.86021645	      0.18718460	      0.25615316	      0.00000000	     -0.00000000	     -0.00000000	    -85.79615574	      0.00000000	      0.00000000	      0.00000000	      0.00000000	      0.00000000	      0.00000000	      0.06314175	      0.97367871	      0.00000000
      0.12441368	      0.00000000	      1.16679756	      0.00000000	     -0.00000000	      0.00000000	     -0.00000000	      0.17258397	      0.83941157	      0.00000000	     -0.00000000	      0.00000000	    106.02305500	      0.18763238	      0.25661000	      0.00000000	     -0.00000000	     -0.00000000	    -85.96972054	      0.00000000	      0.00000000	      0.00000000	      0.00000000	      0.00000000	      0.00000000	      0.06329936	      0.97515064	      0.00000000
      0.12469872	      0.00000000	      1.16852553	      0.00000000	     -0.00000000	      0.00000000	     -0.00000000	      0.17302210	      0.84072798	      0.00000000	     -0.00000000	      0.00000000	    106.18589886	      0.18808081	      0.25706643	      0.00000000	     -0.00000000	     -0.00000000	    -86.14341053	      0.00000000	      0.00000000	      0.00000000	      0.00000000	      0.00000000	      0.00000000	      0.06345723	      0.97662133	      0.00000000
      0.12498344	      0.00000000	      1.17025007	      0.00000000	     -0.00000000	      0.00000000	     -0.00000000	      0.17346050	      0.84204193	      0.00000000	     -0.00000000	      0.00000000	    106.34856475	      0.18852955	      0.25752221	      0.00000000	     -0.00000000	     -0.00000000	    -86.31694119	      0.00000000	      0.00000000	      0.00000000	      0.00000000	      0.00000000	      0.00000000	      0.06361520	      0.97808918	      0.00000000
      0.12526817	      0.00000000	      1.17197314	      0.00000000	     -0.00000000	      0.00000000	     -0.00000000	      0.17389966	      0.84335489	      0.00000000	     -0.00000000	      0.00000000	    106.51123806	      0.18897897	      0.25797760	      0.00000000	     -0.00000000	     -0.00000000	    -86.49058583	      0.00000000	      0.00000000	      0.00000000	      0.00000000	      0.00000000	      0.00000000	      0.06377343	      0.97955580	      0.00000000
      0.12556613	      0.00000000	      1.17377475	      0.00000000	     -0.00000000	      0.00000000	     -0.00000000	      0.17436005	      0.84472785	      0.00000000	     -0.00000000	      0.00000000	    106.68148279	      0.18945015	      0.25845401	      0.00000000	     -0.00000000	     -0.00000000	    -86.67234815	      0.00000000	      0.00000000	      0.00000000	      0.00000000	      0.00000000	      0.00000000	      0.06393931	      0.98108934	      0.00000000
      0.12586409	      0.00000000	      1.17557475	      0.00000000	     -0.00000000	      0.00000000	     -0.00000000	      0.17482128	      0.84609973	      0.00000000	     -0.00000000	      0.00000000	    106.85173869	      0.18992206	      0.25892998	      0.00000000	     -0.00000000	     -0.00000000	    -86.85424640	      0.00000000	      0.00000000	      0.00000000	      0.00000000	      0.00000000	      0.00000000	      0.06410548	      0.98262155	      0.00000000
      0.12614014	      0.00000000	      1.17724092	      0.00000000	     -0.00000000	      0.00000000	     -0.00000000	      0.17524932	      0.84736975	      0.00000000	     -0.00000000	      0.00000000	    107.00947948	      0.19036005	      0.25937080	      0.00000000	     -0.00000000	     -0.00000000	    -87.02280191	      0.00000000	      0.00000000	      0.00000000	      0.00000000	      0.00000000	      0.00000000	      0.06425971	      0.98403990	      0.00000000
      0.12641618	      0.00000000	      1.17890571	      0.00000000	     -0.00000000	      0.00000000	     -0.00000000	      0.17567810	      0.84863885	      0.00000000	     -0.00000000	      0.00000000	    107.16723180	      0.19079871	      0.25981129	      0.00000000	     -0.00000000	     -0.00000000	    -87.19145928	      0.00000000	      0.00000000	      0.00000000	      0.00000000	      0.00000000	      0.00000000	      0.06441418	      0.98545711	      0.00000000
      0.12672427	      0.00000000	      1.18076214	      0.00000000	     -0.00000000	      0.00000000	     -0.00000000	      0.17615749	      0.85005418	      0.00000000	     -0.00000000	      0.00000000	    107.34330858	      0.19128919	      0.26030274	      0.00000000	     -0.00000000	     -0.00000000	    -87.37974340	      0.00000000	      0.00000000	      0.00000000	      0.00000000	      0.00000000	      0.00000000	      0.06458690	      0.98703752	      0.00000000
      0.12703236	      0.00000000	      1.18261688	      0.00000000	     -0.00000000	      0.00000000	     -0.00000000	      0.17663780	      0.85146839	      0.00000000	     -0.00000000	      0.00000000	    107.51940367	      0.19178045	      0.26079367	      0.00000000	     -0.00000000	     -0.00000000	    -87.56819019	      0.00000000	      0.00000000	      0.00000000	      0.00000000	      0.00000000	      0.00000000	      0.06475993	      0.98861653	      0.00000000
      0.12724838	      0.00000000	      1.18391636	      0.00000000	     -0.00000000	      0.00000000	     -0.00000000	      0.17697512	      0.85245931	      0.00000000	     -0.00000000	      0.00000000	    107.64288577	      0.19212549	      0.26113781	      0.00000000	     -0.00000000	     -0.00000000	    -87.70034941	      0.00000000	      0.00000000	      0.00000000	      0.00000000	      0.00000000	      0.00000000	      0.06488145	      0.98972287	      0.00000000
      0.12757545	     -0.00000000	      1.18588227	      0.00000000	     -0.00000000	      0.00000000	     -0.00000000	      0.17748670	      0.85395857	      0.00000000	     -0.00000000	      0.00000000	    107.82986161	      0.19264885	      0.26165877	      0.00000000	     -0.00000000	     -0.00000000	    -87.90047106	      0.00000000	      0.00000000	      0.00000000	      0.00000000	      0.00000000	      0.00000000	      0.06506576	      0.99139666	      0.00000000
      0.12790252	     -0.00000000	      1.18784632	      0.00000000	     -0.00000000	      0.00000000	     -0.00000000	      0.17799932	      0.85545657	      0.00000000	     -0.00000000	      0.00000000	    108.01686697	      0.19317285	      0.26217873	      0.00000000	     -0.00000000	     -0.00000000	    -88.10091724	      0.00000000	      0.00000000	      0.00000000	      0.00000000	      0.00000000	      0.00000000	      0.06525040	      0.99306885	      0.00000000
      0.12813330	     -0.00000000	      1.18923102	      0.00000000	     -0.00000000	      0.00000000	     -0.00000000	      0.17836164	      0.85651282	      0.00000000	     -0.00000000	      0.00000000	    108.14883010	      0.19354354	      0.26254599	      0.00000000	     -0.00000000	     -0.00000000	    -88.24223130	      0.00000000	      0.00000000	      0.00000000	      0.00000000	      0.00000000	      0.00000000	      0.06538094	      0.99424788	      0.00000000
      0.12836408	      0.00000000	      1.19061481	      0.00000000	     -0.00000000	      0.00000000	     -0.00000000	      0.17872449	      0.85756844	      0.00000000	     -0.00000000	      0.00000000	    108.28080946	      0.19391455	      0.26291276	      0.00000000	     -0.00000000	     -0.00000000	    -88.38370426	      0.00000000	      0.00000000	      0.00000000	      0.00000000	      0.00000000	      0.00000000	      0.06551164	      0.99542613	      0.00000000
      0.12865496	      0.00000000	      1.19235756	      0.00000000	     -0.00000000	      0.00000000	     -0.00000000	      0.17918256	      0.85889803	      0.00000000	     -0.00000000	      0.00000000	    108.44717159	      0.19438299	      0.26337495	      0.00000000	     -0.00000000	     -0.00000000	    -88.56204157	      0.00000000	      0.00000000	      0.00000000	      0.00000000	      0.00000000	      0.00000000	      0.06567665	      0.99691009	      0.00000000
      0.12894583	      0.00000000	      1.19409885	      0.00000000	     -0.00000000	      0.00000000	     -0.00000000	      0.17964146	      0.86022663	      0.00000000	     -0.00000000	      0.00000000	    108.61355901	      0.19485213	      0.26383667	      0.00000000	     -0.00000000	     -0.00000000	    -88.74053000	      0.00000000	      0.00000000	      0.00000000	      0.00000000	      0.00000000	      0.00000000	      0.06584195	      0.99839283	      0.00000000
      0.12921369	     -0.00000000	      1.19570104	      0.00000000	     -0.00000000	      0.00000000	     -0.00000000	      0.18006477	      0.86144922	      0.00000000	     -0.00000000	      0.00000000	    108.76680006	      0.19528494	      0.26426174	      0.00000000	     -0.00000000	     -0.00000000	    -88.90492985	      0.00000000	      0.00000000	      0.00000000	      0.00000000	      0.00000000	      0.00000000	      0.06599443	      0.99975717	      0.00000000
      0.12948155	      0.00000000	      1.19730199	      0.00000000	     -0.00000000	      0.00000000	     -0.00000000	      0.18048880	      0.86267097	      0.00000000	     -0.00000000	      0.00000000	    108.92006385	      0.19571841	      0.26468652	      0.00000000	     -0.00000000	     -0.00000000	    -89.06942918	      0.00000000	      0.00000000	      0.00000000	      0.00000000	      0.00000000	      0.00000000	      0.06614716	      1.00112050	      0.00000000
      0.12979131	      0.00000000	      1.19915189	      0.00000000	     -0.00000000	      0.00000000	     -0.00000000	      0.18098006	      0.86408284	      0.00000000	     -0.00000000	      0.00000000	    109.09733542	      0.19622065	      0.26517759	      0.00000000	     -0.00000000	     -0.00000000	    -89.25972164	      0.00000000	      0.00000000	      0.00000000	      0.00000000	      0.00000000	      0.00000000	      0.06632412	      1.00269587	      0.00000000
      0.13010108	      0.00000000	      1.20100014	      0.00000000	     -0.00000000	      0.00000000	     -0.00000000	      0.18147227	      0.86549360	      0.00000000	     -0.00000000	      0.00000000	    109.27464166	      0.19672370	      0.26566813	      0.00000000	     -0.00000000	     -0.00000000	    -89.45019299	      0.00000000	      0.00000000	      0.00000000	      0.00000000	      0.00000000	      0.00000000	      0.06650140	      1.00426988	      0.00000000
      0.13031770	     -0.00000000	      1.20229164	      0.00000000	     -0.00000000	      0.00000000	     -0.00000000	      0.18181704	      0.86647948	      0.00000000	     -0.00000000	      0.00000000	    109.39865033	      0.19707611	      0.26601109	      0.00000000	     -0.00000000	     -0.00000000	    -89.58341401	      0.00000000	      0.00000000	      0.00000000	      0.00000000	      0.00000000	      0.00000000	      0.06662558	      1.00536979	      0.00000000
      0.13063991	     -0.00000000	      1.20421121	      0.00000000	     -0.00000000	      0.00000000	     -0.00000000	      0.18233075	      0.86794495	      0.00000000	     -0.00000000	      0.00000000	    109.58313938	      0.19760126	      0.26652113	      0.00000000	     -0.00000000	     -0.00000000	    -89.78161366	      0.00000000	      0.00000000	      0.00000000	      0.00000000	      0.00000000	      0.00000000	      0.06681061	      1.00700465	      0.00000000
      0.13096212	     -0.00000000	      1.20612904	      0.00000000	     -0.00000000	      0.00000000	     -0.00000000	      0.18284550	      0.86940923	      0.00000000	     -0.00000000	      0.00000000	    109.76767366	      0.19812711	      0.26703029	      0.00000000	     -0.00000000	     -0.00000000	    -89.98011108	      0.00000000	      0.00000000	      0.00000000	      0.00000000	      0.00000000	      0.00000000	      0.06699599	      1.00863803	      0.00000000
      0.13120628	      0.00000000	      1.20758107	      0.00000000	     -0.00000000	      0.00000000	     -0.00000000	      0.18323624	      0.87051798	      0.00000000	     -0.00000000	      0.00000000	    109.90752631	      0.19852656	      0.26741638	      0.00000000	     -0.00000000	     -0.00000000	    -90.13043363	      0.00000000	      0.00000000	      0.00000000	      0.00000000	      0.00000000	      0.00000000	      0.06713673	      1.00987479	      0.00000000
      0.13145044	      0.00000000	      1.20903210	      0.00000000	     -0.00000000	      0.00000000	     -0.00000000	      0.18362759	      0.87162605	      0.00000000	     -0.00000000	      0.00000000	    110.04740636	      0.19892643	      0.26780199	      0.00000000	     -0.00000000	     -0.00000000	    -90.28091761	      0.00000000	      0.00000000	      0.00000000	      0.00000000	      0.00000000	      0.00000000	      0.06727767	      1.01111069	      0.00000000
      0.13173722	      0.00000000	      1.21073520	      0.00000000	     -0.00000000	      0.00000000	     -0.00000000	      0.18408805	      0.87292672	      0.00000000	     -0.00000000	      0.00000000	    110.21174037	      0.19939698	      0.26825484	      0.00000000	     -0.00000000	     -0.00000000	    -90.45770890	      0.00000000	      0.00000000	      0.00000000	      0.00000000	      0.00000000	      0.00000000	      0.06744351	      1.01256135	      0.00000000
      0.13202401	     -0.00000000	      1.21243692	      0.00000000	     -0.00000000	      0.00000000	     -0.00000000	      0.18454934	      0.87422646	      0.00000000	     -0.00000000	      0.00000000	    110.37611202	      0.19986827	      0.26870728	      0.00000000	     -0.00000000	     -0.00000000	    -90.63464455	      0.00000000	      0.00000000	      0.00000000	      0.00000000	      0.00000000	      0.00000000	      0.06760964	      1.01401085	      0.00000000
      0.13230942	      0.00000000	      1.21412911	      0.00000000	     -0.00000000	      0.00000000	     -0.00000000	      0.18500926	      0.87551904	      0.00000000	     -0.00000000	      0.00000000	    110.53973219	      0.20033820	      0.26915743	      0.00000000	     -0.00000000	     -0.00000000	    -90.81078097	      0.00000000	      0.00000000	      0.00000000	      0.00000000	      0.00000000	      0.00000000	      0.06777527	      1.01545230	      0.00000000
      0.13259483	      0.00000000	      1.21581995	      0.00000000	     -0.00000000	      0.00000000	     -0.00000000	      0.18547001	      0.87681070	      0.00000000	     -0.00000000	      0.00000000	    110.70339155	      0.20080890	      0.26960721	      0.00000000	     -0.00000000	     -0.00000000	    -90.98704669	      0.00000000	      0.00000000	      0.00000000	      0.00000000	      0.00000000	      0.00000000	      0.06794120	      1.01689262	      0.00000000
      0.13289487	     -0.00000000	      1.21759595	      0.00000000	     -0.00000000	      0.00000000	     -0.00000000	      0.18595527	      0.87816755	      0.00000000	     -0.00000000	      0.00000000	    110.87547805	      0.20130469	      0.27007988	      0.00000000	     -0.00000000	     -0.00000000	    -91.17240304	      0.00000000	      0.00000000	      0.00000000	      0.00000000	      0.00000000	      0.00000000	      0.06811596	      1.01840555	      0.00000000
      0.13319491	     -0.00000000	      1.21937047	      0.00000000	     -0.00000000	      0.00000000	     -0.00000000	      0.18644147	      0.87952338	      0.00000000	     -0.00000000	      0.00000000	    111.04761085	      0.20180131	      0.27055212	      0.00000000	     -0.00000000	     -0.00000000	    -91.35791465	      0.00000000	      0.00000000	      0.00000000	      0.00000000	      0.00000000	      0.00000000	      0.06829105	      1.01991723	      0.00000000
      0.13347339	      0.00000000	      1.22101614	      0.00000000	     -0.00000000	      0.00000000	     -0.00000000	      0.18689357	      0.88078089	      0.00000000	     -0.00000000	      0.00000000	    111.20741595	      0.20226315	      0.27099029	      0.00000000	     -0.00000000	     -0.00000000	    -91.53014859	      0.00000000	      0.00000000	      0.00000000	      0.00000000	      0.00000000	      0.00000000	      0.06845386	      1.02131922	      0.00000000
      0.13375187	      0.00000000	      1.22266054	      0.00000000	     -0.00000000	      0.00000000	     -0.00000000	      0.18734648	      0.88203753	      0.00000000	     -0.00000000	      0.00000000	    111.36726259	      0.20272574	      0.27142815	      0.00000000	     -0.00000000	     -0.00000000	    -91.70250042	      0.00000000	      0.00000000	      0.00000000	      0.00000000	      0.00000000	      0.00000000	      0.06861695	      1.02272014	      0.00000000
      0.13405984	     -0.00000000	      1.22447760	      0.00000000	     -0.00000000	      0.00000000	     -0.00000000	      0.18784829	      0.88342624	      0.00000000	     -0.00000000	      0.00000000	    111.54408600	      0.20323833	      0.27191221	      0.00000000	     -0.00000000	     -0.00000000	    -91.89317073	      0.00000000	      0.00000000	      0.00000000	      0.00000000	      0.00000000	      0.00000000	      0.06879766	      1.02426821	      0.00000000
      0.13436781	      0.00000000	      1.22629310	      0.00000000	     -0.00000000	      0.00000000	     -0.00000000	      0.18835110	      0.88481389	      0.00000000	     -0.00000000	      0.00000000	    111.72096398	      0.20375180	      0.27239578	      0.00000000	     -0.00000000	     -0.00000000	    -92.08401870	      0.00000000	      0.00000000	      0.00000000	      0.00000000	      0.00000000	      0.00000000	      0.06897872	      1.02581498	      0.00000000
      0.13461771	      0.00000000	      1.22776508	      0.00000000	     -0.00000000	      0.00000000	     -0.00000000	      0.18875982	      0.88593906	      0.00000000	     -0.00000000	      0.00000000	    111.86452367	      0.20416923	      0.27278805	      0.00000000	     -0.00000000	     -0.00000000	    -92.23891772	      0.00000000	      0.00000000	      0.00000000	      0.00000000	      0.00000000	      0.00000000	      0.06912590	      1.02706913	      0.00000000
      0.13493813	      0.00000000	      1.22965097	      0.00000000	     -0.00000000	      0.00000000	     -0.00000000	      0.18928485	      0.88738076	      0.00000000	     -0.00000000	      0.00000000	    112.04864981	      0.20470548	      0.27329084	      0.00000000	     -0.00000000	     -0.00000000	    -92.43761133	      0.00000000	      0.00000000	      0.00000000	      0.00000000	      0.00000000	      0.00000000	      0.06931496	      1.02867598	      0.00000000
      0.13525855	     -0.00000000	      1.23153519	      0.00000000	     -0.00000000	      0.00000000	     -0.00000000	      0.18981097	      0.88882131	      0.00000000	     -0.00000000	      0.00000000	    112.23284067	      0.20524262	      0.27379296	      0.00000000	     -0.00000000	     -0.00000000	    -92.63653840	      0.00000000	      0.00000000	      0.00000000	      0.00000000	      0.00000000	      0.00000000	      0.06950440	      1.03028142	      0.00000000
      0.13550870	     -0.00000000	      1.23300506	      0.00000000	     -0.00000000	      0.00000000	     -0.00000000	      0.19022247	      0.88994518	      0.00000000	     -0.00000000	      0.00000000	    112.37668184	      0.20566288	      0.27418503	      0.00000000	     -0.00000000	     -0.00000000	    -92.79183984	      0.00000000	      0.00000000	      0.00000000	      0.00000000	      0.00000000	      0.00000000	      0.06965258	      1.03153388	      0.00000000
      0.13575886	     -0.00000000	      1.23447391	      0.00000000	     -0.00000000	      0.00000000	     -0.00000000	      0.19063464	      0.89106835	      0.00000000	     -0.00000000	      0.00000000	    112.52056347	      0.20608372	      0.27457676	      0.00000000	     -0.00000000	     -0.00000000	    -92.94726398	      0.00000000	      0.00000000	      0.00000000	      0.00000000	      0.00000000	      0.00000000	      0.06980099	      1.03278549	      0.00000000
      0.13605827	     -0.00000000	      1.23623064	      0.00000000	     -0.00000000	      0.00000000	     -0.00000000	      0.19112884	      0.89241175	      0.00000000	     -0.00000000	      0.00000000	    112.69282508	      0.20658839	      0.27504550	      0.00000000	     -0.00000000	     -0.00000000	    -93.13334339	      0.00000000	      0.00000000	      0.00000000	      0.00000000	      0.00000000	      0.00000000	      0.06997894	      1.03428244	      0.00000000
      0.13635768	     -0.00000000	      1.23798592	      0.00000000	     -0.00000000	      0.00000000	     -0.00000000	      0.19162401	      0.89375416	      0.00000000	     -0.00000000	      0.00000000	    112.86514703	      0.20709389	      0.27551375	      0.00000000	     -0.00000000	     -0.00000000	    -93.31960198	      0.00000000	      0.00000000	      0.00000000	      0.00000000	      0.00000000	      0.00000000	      0.07015723	      1.03577818	      0.00000000
      0.13661613	     -0.00000000	      1.23949989	      0.00000000	     -0.00000000	      0.00000000	     -0.00000000	      0.19205221	      0.89491212	      0.00000000	     -0.00000000	      0.00000000	    113.01394060	      0.20753108	      0.27591785	      0.00000000	     -0.00000000	     -0.00000000	    -93.48042421	      0.00000000	      0.00000000	      0.00000000	      0.00000000	      0.00000000	      0.00000000	      0.07031141	      1.03706834	      0.00000000
      0.13693507	     -0.00000000	      1.24136672	      0.00000000	     -0.00000000	      0.00000000	     -0.00000000	      0.19258162	      0.89634007	      0.00000000	     -0.00000000	      0.00000000	    113.19761976	      0.20807162	      0.27641629	      0.00000000	     -0.00000000	     -0.00000000	    -93.67898360	      0.00000000	      0.00000000	      0.00000000	      0.00000000	      0.00000000	      0.00000000	      0.07050203	      1.03865924	      0.00000000
      0.13725400	     -0.00000000	      1.24323191	      0.00000000	     -0.00000000	      0.00000000	     -0.00000000	      0.19311213	      0.89776691	      0.00000000	     -0.00000000	      0.00000000	    113.38137167	      0.20861311	      0.27691416	      0.00000000	     -0.00000000	     -0.00000000	    -93.87775173	      0.00000000	      0.00000000	      0.00000000	      0.00000000	      0.00000000	      0.00000000	      0.07069303	      1.04024877	      0.00000000
      0.13748272	     -0.00000000	      1.24456845	      0.00000000	     -0.00000000	      0.00000000	     -0.00000000	      0.19349324	      0.89878941	      0.00000000	     -0.00000000	      0.00000000	    113.51318390	      0.20900218	      0.27727114	      0.00000000	     -0.00000000	     -0.00000000	    -94.02032096	      0.00000000	      0.00000000	      0.00000000	      0.00000000	      0.00000000	      0.00000000	      0.07083025	      1.04138782	      0.00000000
      0.13779683	     -0.00000000	      1.24640267	      0.00000000	     -0.00000000	      0.00000000	     -0.00000000	      0.19401759	      0.90019277	      0.00000000	     -0.00000000	      0.00000000	    113.69427393	      0.20953752	      0.27776125	      0.00000000	     -0.00000000	     -0.00000000	    -94.21619652	      0.00000000	      0.00000000	      0.00000000	      0.00000000	      0.00000000	      0.00000000	      0.07101905	      1.04295106	      0.00000000
      0.13811094	     -0.00000000	      1.24823533	      0.00000000	     -0.00000000	      0.00000000	     -0.00000000	      0.19454302	      0.90159505	      0.00000000	     -0.00000000	      0.00000000	    113.87544000	      0.21007371	      0.27825068	      0.00000000	     -0.00000000	     -0.00000000	    -94.41232203	      0.00000000	      0.00000000	      0.00000000	      0.00000000	      0.00000000	      0.00000000	      0.07120821	      1.04451297	      0.00000000
      0.13836294	     -0.00000000	      1.24970441	      0.00000000	     -0.00000000	      0.00000000	     -0.00000000	      0.19496531	      0.90271923	      0.00000000	     -0.00000000	      0.00000000	    114.02082726	      0.21050483	      0.27864339	      0.00000000	     -0.00000000	     -0.00000000	    -94.56965313	      0.00000000	      0.00000000	      0.00000000	      0.00000000	      0.00000000	      0.00000000	      0.07136026	      1.04576507	      0.00000000
      0.13861493	     -0.00000000	      1.25117247	      0.00000000	     -0.00000000	      0.00000000	     -0.00000000	      0.19538831	      0.90384271	      0.00000000	     -0.00000000	      0.00000000	    114.16626405	      0.21093654	      0.27903575	      0.00000000	     -0.00000000	     -0.00000000	    -94.72711678	      0.00000000	      0.00000000	      0.00000000	      0.00000000	      0.00000000	      0.00000000	      0.07151255	      1.04701632	      0.00000000
      0.13891313	     -0.00000000	      1.25290840	      0.00000000	     -0.00000000	      0.00000000	     -0.00000000	      0.19588976	      0.90517128	      0.00000000	     -0.00000000	      0.00000000	    114.33842781	      0.21144841	      0.27949994	      0.00000000	     -0.00000000	     -0.00000000	    -94.91350908	      0.00000000	      0.00000000	      0.00000000	      0.00000000	      0.00000000	      0.00000000	      0.07169310	      1.04849593	      0.00000000
      0.13921132	     -0.00000000	      1.25464292	      0.00000000	     -0.00000000	      0.00000000	     -0.00000000	      0.19639221	      0.90649888	      0.00000000	     -0.00000000	      0.00000000	    114.51066296	      0.21196114	      0.27996364	      0.00000000	     -0.00000000	     -0.00000000	    -95.10008317	      0.00000000	      0.00000000	      0.00000000	      0.00000000	      0.00000000	      0.00000000	      0.07187398	      1.04997436	      0.00000000
      0.13947880	     -0.00000000	      1.25619757	      0.00000000	     -0.00000000	      0.00000000	     -0.00000000	      0.19684373	      0.90768890	      0.00000000	     -0.00000000	      0.00000000	    114.66521482	      0.21242197	      0.28037949	      0.00000000	     -0.00000000	     -0.00000000	    -95.26749152	      0.00000000	      0.00000000	      0.00000000	      0.00000000	      0.00000000	      0.00000000	      0.07203654	      1.05129952	      0.00000000
      0.13974628	     -0.00000000	      1.25775109	      0.00000000	     -0.00000000	      0.00000000	     -0.00000000	      0.19729606	      0.90887813	      0.00000000	     -0.00000000	      0.00000000	    114.81982477	      0.21288357	      0.28079505	      0.00000000	     -0.00000000	     -0.00000000	    -95.43501527	      0.00000000	      0.00000000	      0.00000000	      0.00000000	      0.00000000	      0.00000000	      0.07219939	      1.05262373	      0.00000000
      0.14005597	     -0.00000000	      1.25954832	      0.00000000	     -0.00000000	      0.00000000	     -0.00000000	      0.19782075	      0.91025405	      0.00000000	     -0.00000000	      0.00000000	    114.99890221	      0.21341907	      0.28127602	      0.00000000	     -0.00000000	     -0.00000000	    -95.62904888	      0.00000000	      0.00000000	      0.00000000	      0.00000000	      0.00000000	      0.00000000	      0.07238829	      1.05415574	      0.00000000
      0.14036566	     -0.00000000	      1.26134405	      0.00000000	     -0.00000000	      0.00000000	     -0.00000000	      0.19834652	      0.91162892	      0.00000000	     -0.00000000	      0.00000000	    115.17806167	      0.21395552	      0.28175647	      0.00000000	     -0.00000000	     -0.00000000	    -95.82328536	      0.00000000	      0.00000000	      0.00000000	      0.00000000	      0.00000000	      0.00000000	      0.07257757	      1.05568648	      0.00000000
      0.14060362	     -0.00000000	      1.26272288	      0.00000000	     -0.00000000	      0.00000000	     -0.00000000	      0.19875126	      0.91268468	      0.00000000	     -0.00000000	      0.00000000	    115.31578351	      0.21436853	      0.28212557	      0.00000000	     -0.00000000	     -0.00000000	    -95.97258481	      0.00000000	      0.00000000	      0.00000000	      0.00000000	      0.00000000	      0.00000000	      0.07272328	      1.05686189	      0.00000000
      0.14092300	     -0.00000000	      1.26457198	      0.00000000	     -0.00000000	      0.00000000	     -0.00000000	      0.19929546	      0.91410063	      0.00000000	     -0.00000000	      0.00000000	    115.50069216	      0.21492392	      0.28262079	      0.00000000	     -0.00000000	     -0.00000000	    -96.17303270	      0.00000000	      0.00000000	      0.00000000	      0.00000000	      0.00000000	      0.00000000	      0.07291920	      1.05843824	      0.00000000
      0.14124237	     -0.00000000	      1.26641950	      0.00000000	     -0.00000000	      0.00000000	     -0.00000000	      0.19984082	      0.91551547	      0.00000000	     -0.00000000	      0.00000000	    115.68569411	      0.21548022	      0.28311527	      0.00000000	     -0.00000000	     -0.00000000	    -96.37375658	      0.00000000	      0.00000000	      0.00000000	      0.00000000	      0.00000000	      0.00000000	      0.07311551	      1.06001322	      0.00000000
      0.14149281	     -0.00000000	      1.26786709	      0.00000000	     -0.00000000	      0.00000000	     -0.00000000	      0.20026926	      0.91662414	      0.00000000	     -0.00000000	      0.00000000	    115.83082092	      0.21591745	      0.28350314	      0.00000000	     -0.00000000	     -0.00000000	    -96.53113604	      0.00000000	      0.00000000	      0.00000000	      0.00000000	      0.00000000	      0.00000000	      0.07326976	      1.06124735	      0.00000000
      0.14174324	     -0.00000000	      1.26931370	      0.00000000	     -0.00000000	      0.00000000	     -0.00000000	      0.20069842	      0.91773213	      0.00000000	     -0.00000000	      0.00000000	    115.97600570	      0.21635528	      0.28389063	      0.00000000	     -0.00000000	     -0.00000000	    -96.68866072	      0.00000000	      0.00000000	      0.00000000	      0.00000000	      0.00000000	      0.00000000	      0.07342425	      1.06248064	      0.00000000
      0.14203938	     -0.00000000	      1.27102306	      0.00000000	     -0.00000000	      0.00000000	     -0.00000000	      0.20120682	      0.91904145	      0.00000000	     -0.00000000	      0.00000000	    116.14775847	      0.21687405	      0.28434874	      0.00000000	     -0.00000000	     -0.00000000	    -96.87499499	      0.00000000	      0.00000000	      0.00000000	      0.00000000	      0.00000000	      0.00000000	      0.07360728	      1.06393798	      0.00000000
      0.14233552	     -0.00000000	      1.27273105	      0.00000000	     -0.00000000	      0.00000000	     -0.00000000	      0.20171624	      0.92034982	      0.00000000	     -0.00000000	      0.00000000	    116.31959366	      0.21739370	      0.28480638	      0.00000000	     -0.00000000	     -0.00000000	    -97.06151415	      0.00000000	      0.00000000	      0.00000000	      0.00000000	      0.00000000	      0.00000000	      0.07379065	      1.06539418	      0.00000000
      0.14261045	     -0.00000000	      1.27431545	      0.00000000	     -0.00000000	      0.00000000	     -0.00000000	      0.20219005	      0.92156361	      0.00000000	     -0.00000000	      0.00000000	    116.47918945	      0.21787711	      0.28523113	      0.00000000	     -0.00000000	     -0.00000000	    -97.23473217	      0.00000000	      0.00000000	      0.00000000	      0.00000000	      0.00000000	      0.00000000	      0.07396122	      1.06674505	      0.00000000
      0.14288537	     -0.00000000	      1.27589867	      0.00000000	     -0.00000000	      0.00000000	     -0.00000000	      0.20266474	      0.92277658	      0.00000000	     -0.00000000	      0.00000000	    116.63885701	      0.21836135	      0.28565557	      0.00000000	     -0.00000000	     -0.00000000	    -97.40808147	      0.00000000	      0.00000000	      0.00000000	      0.00000000	      0.00000000	      0.00000000	      0.07413210	      1.06809493	      0.00000000
      0.14319391	     -0.00000000	      1.27767404	      0.00000000	     -0.00000000	      0.00000000	     -0.00000000	      0.20319850	      0.92413687	      0.00000000	     -0.00000000	      0.00000000	    116.81812798	      0.21890590	      0.28613174	      0.00000000	     -0.00000000	     -0.00000000	    -97.60270616	      0.00000000	      0.00000000	      0.00000000	      0.00000000	      0.00000000	      0.00000000	      0.07432425	      1.06960870	      0.00000000
      0.14350245	     -0.00000000	      1.27944794	      0.00000000	     -0.00000000	      0.00000000	     -0.00000000	      0.20373336	      0.92549613	      0.00000000	     -0.00000000	      0.00000000	    116.99749310	      0.21945144	      0.28660740	      0.00000000	     -0.00000000	     -0.00000000	    -97.79753316	      0.00000000	      0.00000000	      0.00000000	      0.00000000	      0.00000000	      0.00000000	      0.07451678	      1.07112122	      0.00000000
      0.14376257	     -0.00000000	      1.28094236	      0.00000000	     -0.00000000	      0.00000000	     -0.00000000	      0.20418517	      0.92664132	      0.00000000	     -0.00000000	      0.00000000	    117.14878675	      0.21991233	      0.28700834	      0.00000000	     -0.00000000	     -0.00000000	    -97.96185140	      0.00000000	      0.00000000	      0.00000000	      0.00000000	      0.00000000	      0.00000000	      0.07467941	      1.07239549	      0.00000000
      0.14408080	     -0.00000000	      1.28276912	      0.00000000	     -0.00000000	      0.00000000	     -0.00000000	      0.20473894	      0.92804129	      0.00000000	     -0.00000000	      0.00000000	    117.33396013	      0.22047726	      0.28749859	      0.00000000	     -0.00000000	     -0.00000000	    -98.16298005	      0.00000000	      0.00000000	      0.00000000	      0.00000000	      0.00000000	      0.00000000	      0.07487876	      1.07395318	      0.00000000
      0.14439902	     -0.00000000	      1.28459431	      0.00000000	     -0.00000000	      0.00000000	     -0.00000000	      0.20529391	      0.92944016	      0.00000000	     -0.00000000	      0.00000000	    117.51923786	      0.22104324	      0.28798827	      0.00000000	     -0.00000000	     -0.00000000	    -98.36433531	      0.00000000	      0.00000000	      0.00000000	      0.00000000	      0.00000000	      0.00000000	      0.07507852	      1.07550955	      0.00000000
      0.14460025	     -0.00000000	      1.28574765	      0.00000000	     -0.00000000	      0.00000000	     -0.00000000	      0.20564546	      0.93032417	      0.00000000	     -0.00000000	      0.00000000	    117.63644828	      0.22140180	      0.28829785	      0.00000000	     -0.00000000	     -0.00000000	    -98.49170208	      0.00000000	      0.00000000	      0.00000000	      0.00000000	      0.00000000	      0.00000000	      0.07520506	      1.07649304	      0.00000000
      0.14489314	     -0.00000000	      1.28742521	      0.00000000	     -0.00000000	      0.00000000	     -0.00000000	      0.20615797	      0.93161006	      0.00000000	     -0.00000000	      0.00000000	    117.80712071	      0.22192463	      0.28874836	      0.00000000	     -0.00000000	     -0.00000000	    -98.67714616	      0.00000000	      0.00000000	      0.00000000	      0.00000000	      0.00000000	      0.00000000	      0.07538956	      1.07792361	      0.00000000
      0.14518602	     -0.00000000	      1.28910145	      0.00000000	     -0.00000000	      0.00000000	     -0.00000000	      0.20667151	      0.93289502	      0.00000000	     -0.00000000	      0.00000000	    117.97788505	      0.22244832	      0.28919834	      0.00000000	     -0.00000000	     -0.00000000	    -98.86279790	      0.00000000	      0.00000000	      0.00000000	      0.00000000	      0.00000000	      0.00000000	      0.07557440	      1.07935305	      0.00000000
      0.14544652	     -0.00000000	      1.29059120	      0.00000000	     -0.00000000	      0.00000000	     -0.00000000	      0.20712910	      0.93403711	      0.00000000	     -0.00000000	      0.00000000	    118.12983887	      0.22291504	      0.28959848	      0.00000000	     -0.00000000	     -0.00000000	    -99.02797393	      0.00000000	      0.00000000	      0.00000000	      0.00000000	      0.00000000	      0.00000000	      0.07573912	      1.08062351	      0.00000000
      0.14576202	     -0.00000000	      1.29239412	      0.00000000	     -0.00000000	      0.00000000	     -0.00000000	      0.20768440	      0.93541937	      0.00000000	     -0.00000000	      0.00000000	    118.31397301	      0.22348142	      0.29008287	      0.00000000	     -0.00000000	     -0.00000000	    -99.22814661	      0.00000000	      0.00000000	      0.00000000	      0.00000000	      0.00000000	      0.00000000	      0.07593900	      1.08216107	      0.00000000
      0.14607753	     -0.00000000	      1.29419550	      0.00000000	     -0.00000000	      0.00000000	     -0.00000000	      0.20824088	      0.93680056	      0.00000000	     -0.00000000	      0.00000000	    118.49821637	      0.22404887	      0.29056673	      0.00000000	     -0.00000000	     -0.00000000	    -99.42853541	      0.00000000	      0.00000000	      0.00000000	      0.00000000	      0.00000000	      0.00000000	      0.07613930	      1.08369733	      0.00000000
      0.14633267	     -0.00000000	      1.29565112	      0.00000000	     -0.00000000	      0.00000000	     -0.00000000	      0.20869176	      0.93791671	      0.00000000	     -0.00000000	      0.00000000	    118.64728691	      0.22450870	      0.29095793	      0.00000000	     -0.00000000	     -0.00000000	    -99.59064811	      0.00000000	      0.00000000	      0.00000000	      0.00000000	      0.00000000	      0.00000000	      0.07630159	      1.08493876	      0.00000000
      0.14665066	     -0.00000000	      1.29746394	      0.00000000	     -0.00000000	      0.00000000	     -0.00000000	      0.20925482	      0.93930687	      0.00000000	     -0.00000000	      0.00000000	    118.83318197	      0.22508297	      0.29144529	      0.00000000	     -0.00000000	     -0.00000000	    -99.79280804	      0.00000000	      0.00000000	      0.00000000	      0.00000000	      0.00000000	      0.00000000	      0.07650427	      1.08648488	      0.00000000
      0.14696866	     -0.00000000	      1.29927522	      0.00000000	     -0.00000000	      0.00000000	     -0.00000000	      0.20981909	      0.94069594	      0.00000000	     -0.00000000	      0.00000000	    119.01919288	      0.22565828	      0.29193204	      0.00000000	     -0.00000000	     -0.00000000	    -99.99521657	      0.00000000	      0.00000000	      0.00000000	      0.00000000	      0.00000000	      0.00000000	      0.07670736	      1.08802968	      0.00000000
      0.14720146	     -0.00000000	      1.30060021	      0.00000000	     -0.00000000	      0.00000000	     -0.00000000	      0.21023295	      0.94171214	      0.00000000	     -0.00000000	      0.00000000	    119.15543543	      0.22608033	      0.29228835	      0.00000000	     -0.00000000	     -0.00000000	   -100.14343224	      0.00000000	      0.00000000	      0.00000000	      0.00000000	      0.00000000	      0.00000000	      0.07685633	      1.08915978	      0.00000000
      0.14751036	     -0.00000000	      1.30235709	      0.00000000	     -0.00000000	      0.00000000	     -0.00000000	      0.21078312	      0.94305967	      0.00000000	     -0.00000000	      0.00000000	    119.33631234	      0.22664143	      0.29276097	      0.00000000	     -0.00000000	     -0.00000000	   -100.34020130	      0.00000000	      0.00000000	      0.00000000	      0.00000000	      0.00000000	      0.00000000	      0.07705436	      1.09065828	      0.00000000
      0.14781927	     -0.00000000	      1.30411251	      0.00000000	     -0.00000000	      0.00000000	     -0.00000000	      0.21133445	      0.94440616	      0.00000000	     -0.00000000	      0.00000000	    119.51730241	      0.22720350	      0.29323297	      0.00000000	     -0.00000000	     -0.00000000	   -100.53721677	      0.00000000	      0.00000000	      0.00000000	      0.00000000	      0.00000000	      0.00000000	      0.07725279	      1.09215554	      0.00000000
      0.14804322	     -0.00000000	      1.30538427	      0.00000000	     -0.00000000	      0.00000000	     -0.00000000	      0.21173489	      0.94538173	      0.00000000	     -0.00000000	      0.00000000	    119.64858643	      0.22761183	      0.29357513	      0.00000000	     -0.00000000	     -0.00000000	   -100.68009216	      0.00000000	      0.00000000	      0.00000000	      0.00000000	      0.00000000	      0.00000000	      0.07739692	      1.09324030	      0.00000000
      0.14835691	     -0.00000000	      1.30716429	      0.00000000	     -0.00000000	      0.00000000	     -0.00000000	      0.21229679	      0.94674727	      0.00000000	     -0.00000000	      0.00000000	    119.83256879	      0.22818487	      0.29405427	      0.00000000	     -0.00000000	     -0.00000000	   -100.88029563	      0.00000000	      0.00000000	      0.00000000	      0.00000000	      0.00000000	      0.00000000	      0.07759918	      1.09475864	      0.00000000
      0.14867060	     -0.00000000	      1.30894281	      0.00000000	     -0.00000000	      0.00000000	     -0.00000000	      0.21285991	      0.94811176	      0.00000000	     -0.00000000	      0.00000000	    120.01667283	      0.22875888	      0.29453267	      0.00000000	     -0.00000000	     -0.00000000	   -101.08079004	      0.00000000	      0.00000000	      0.00000000	      0.00000000	      0.00000000	      0.00000000	      0.07780185	      1.09627569	      0.00000000
      0.14892148	     -0.00000000	      1.31036415	      0.00000000	     -0.00000000	      0.00000000	     -0.00000000	      0.21331115	      0.94920229	      0.00000000	     -0.00000000	      0.00000000	    120.16399635	      0.22921903	      0.29491538	      0.00000000	     -0.00000000	     -0.00000000	   -101.24114823	      0.00000000	      0.00000000	      0.00000000	      0.00000000	      0.00000000	      0.00000000	      0.07796426	      1.09748813	      0.00000000
      0.14917236	     -0.00000000	      1.31178454	      0.00000000	     -0.00000000	      0.00000000	     -0.00000000	      0.21376316	      0.95029214	      0.00000000	     -0.00000000	      0.00000000	    120.31139743	      0.22967986	      0.29529774	      0.00000000	     -0.00000000	     -0.00000000	   -101.40165240	      0.00000000	      0.00000000	      0.00000000	      0.00000000	      0.00000000	      0.00000000	      0.07812695	      1.09869976	      0.00000000
      0.14947099	     -0.00000000	      1.31347395	      0.00000000	     -0.00000000	      0.00000000	     -0.00000000	      0.21430220	      0.95158850	      0.00000000	     -0.00000000	      0.00000000	    120.48694497	      0.23022950	      0.29575275	      0.00000000	     -0.00000000	     -0.00000000	   -101.59277803	      0.00000000	      0.00000000	      0.00000000	      0.00000000	      0.00000000	      0.00000000	      0.07832097	      1.10014092	      0.00000000
      0.14976961	     -0.00000000	      1.31516200	      0.00000000	     -0.00000000	      0.00000000	     -0.00000000	      0.21484234	      0.95288390	      0.00000000	     -0.00000000	      0.00000000	    120.66260446	      0.23078012	      0.29620726	      0.00000000	     -0.00000000	     -0.00000000	   -101.78411197	      0.00000000	      0.00000000	      0.00000000	      0.00000000	      0.00000000	      0.00000000	      0.07851537	      1.10158093	      0.00000000
      0.15004533	     -0.00000000	      1.31671938	      0.00000000	     -0.00000000	      0.00000000	     -0.00000000	      0.21534204	      0.95407910	      0.00000000	     -0.00000000	      0.00000000	    120.82488800	      0.23128959	      0.29662681	      0.00000000	     -0.00000000	     -0.00000000	   -101.96084699	      0.00000000	      0.00000000	      0.00000000	      0.00000000	      0.00000000	      0.00000000	      0.07869522	      1.10290951	      0.00000000
      0.15032106	     -0.00000000	      1.31827560	      0.00000000	     -0.00000000	      0.00000000	     -0.00000000	      0.21584269	      0.95527348	      0.00000000	     -0.00000000	      0.00000000	    120.98726737	      0.23179997	      0.29704605	      0.00000000	     -0.00000000	     -0.00000000	   -102.13772822	      0.00000000	      0.00000000	      0.00000000	      0.00000000	      0.00000000	      0.00000000	      0.07887540	      1.10423712	      0.00000000
      0.15062944	     -0.00000000	      1.32001478	      0.00000000	     -0.00000000	      0.00000000	     -0.00000000	      0.21640375	      0.95660837	      0.00000000	     -0.00000000	      0.00000000	    121.16899201	      0.23237201	      0.29751478	      0.00000000	     -0.00000000	     -0.00000000	   -102.33566130	      0.00000000	      0.00000000	      0.00000000	      0.00000000	      0.00000000	      0.00000000	      0.07907734	      1.10572085	      0.00000000
      0.15093782	     -0.00000000	      1.32175251	      0.00000000	     -0.00000000	      0.00000000	     -0.00000000	      0.21696602	      0.95794223	      0.00000000	     -0.00000000	      0.00000000	    121.35084038	      0.23294513	      0.29798300	      0.00000000	     -0.00000000	     -0.00000000	   -102.53381370	      0.00000000	      0.00000000	      0.00000000	      0.00000000	      0.00000000	      0.00000000	      0.07927970	      1.10720336	      0.00000000
      0.15120899	     -0.00000000	      1.32327934	      0.00000000	     -0.00000000	      0.00000000	     -0.00000000	      0.21746142	      0.95911430	      0.00000000	     -0.00000000	      0.00000000	    121.51084433	      0.23345017	      0.29839461	      0.00000000	     -0.00000000	     -0.00000000	   -102.70813357	      0.00000000	      0.00000000	      0.00000000	      0.00000000	      0.00000000	      0.00000000	      0.07945800	      1.10850599	      0.00000000
      0.15148016	     -0.00000000	      1.32480506	      0.00000000	     -0.00000000	      0.00000000	     -0.00000000	      0.21795775	      0.96028557	      0.00000000	     -0.00000000	      0.00000000	    121.67094434	      0.23395610	      0.29880593	      0.00000000	     -0.00000000	     -0.00000000	   -102.88259295	      0.00000000	      0.00000000	      0.00000000	      0.00000000	      0.00000000	      0.00000000	      0.07963663	      1.10980768	      0.00000000
      0.15178947	     -0.00000000	      1.32654397	      0.00000000	     -0.00000000	      0.00000000	     -0.00000000	      0.21852500	      0.96162058	      0.00000000	     -0.00000000	      0.00000000	    121.85367434	      0.23453441	      0.29927492	      0.00000000	     -0.00000000	     -0.00000000	   -103.08168971	      0.00000000	      0.00000000	      0.00000000	      0.00000000	      0.00000000	      0.00000000	      0.07984079	      1.11129130	      0.00000000
      0.15209877	     -0.00000000	      1.32828142	      0.00000000	     -0.00000000	      0.00000000	     -0.00000000	      0.21909347	      0.96295456	      0.00000000	     -0.00000000	      0.00000000	    122.03653365	      0.23511380	      0.29974339	      0.00000000	     -0.00000000	     -0.00000000	   -103.28101430	      0.00000000	      0.00000000	      0.00000000	      0.00000000	      0.00000000	      0.00000000	      0.08004537	      1.11277369	      0.00000000
      0.15236551	     -0.00000000	      1.32977856	      0.00000000	     -0.00000000	      0.00000000	     -0.00000000	      0.21958468	      0.96410411	      0.00000000	     -0.00000000	      0.00000000	    122.19432490	      0.23561452	      0.30014729	      0.00000000	     -0.00000000	     -0.00000000	   -103.45298132	      0.00000000	      0.00000000	      0.00000000	      0.00000000	      0.00000000	      0.00000000	      0.08022216	      1.11405109	      0.00000000
      0.15263224	     -0.00000000	      1.33127461	      0.00000000	     -0.00000000	      0.00000000	     -0.00000000	      0.22007679	      0.96525290	      0.00000000	     -0.00000000	      0.00000000	    122.35221243	      0.23611612	      0.30055089	      0.00000000	     -0.00000000	     -0.00000000	   -103.62508405	      0.00000000	      0.00000000	      0.00000000	      0.00000000	      0.00000000	      0.00000000	      0.08039926	      1.11532758	      0.00000000
      0.15294082	     -0.00000000	      1.33300404	      0.00000000	     -0.00000000	      0.00000000	     -0.00000000	      0.22064724	      0.96658096	      0.00000000	     -0.00000000	      0.00000000	    122.53499019	      0.23669764	      0.30101766	      0.00000000	     -0.00000000	     -0.00000000	   -103.82429370	      0.00000000	      0.00000000	      0.00000000	      0.00000000	      0.00000000	      0.00000000	      0.08060457	      1.11680323	      0.00000000
      0.15324941	     -0.00000000	      1.33473202	      0.00000000	     -0.00000000	      0.00000000	     -0.00000000	      0.22121892	      0.96790800	      0.00000000	     -0.00000000	      0.00000000	    122.71790135	      0.23728026	      0.30148389	      0.00000000	     -0.00000000	     -0.00000000	   -104.02373558	      0.00000000	      0.00000000	      0.00000000	      0.00000000	      0.00000000	      0.00000000	      0.08081031	      1.11827765	      0.00000000
      0.15351582	     -0.00000000	      1.33622269	      0.00000000	     -0.00000000	      0.00000000	     -0.00000000	      0.22171346	      0.96905286	      0.00000000	     -0.00000000	      0.00000000	    122.87592038	      0.23778434	      0.30188632	      0.00000000	     -0.00000000	     -0.00000000	   -104.19600107	      0.00000000	      0.00000000	      0.00000000	      0.00000000	      0.00000000	      0.00000000	      0.08098829	      1.11954963	      0.00000000
      0.15378224	     -0.00000000	      1.33771229	      0.00000000	     -0.00000000	      0.00000000	     -0.00000000	      0.22220892	      0.97019696	      0.00000000	     -0.00000000	      0.00000000	    123.03403886	      0.23828931	      0.30228845	      0.00000000	     -0.00000000	     -0.00000000	   -104.36840427	      0.00000000	      0.00000000	      0.00000000	      0.00000000	      0.00000000	      0.00000000	      0.08116660	      1.12082071	      0.00000000
      0.15412418	     -0.00000000	      1.33962258	      0.00000000	     -0.00000000	      0.00000000	     -0.00000000	      0.22284617	      0.97166427	      0.00000000	     -0.00000000	      0.00000000	    123.23712461	      0.23893896	      0.30280453	      0.00000000	     -0.00000000	     -0.00000000	   -104.58976825	      0.00000000	      0.00000000	      0.00000000	      0.00000000	      0.00000000	      0.00000000	      0.08139595	      1.12245083	      0.00000000
      0.15446612	     -0.00000000	      1.34153112	      0.00000000	     -0.00000000	      0.00000000	     -0.00000000	      0.22348496	      0.97313032	      0.00000000	     -0.00000000	      0.00000000	    123.44038806	      0.23958965	      0.30331942	      0.00000000	     -0.00000000	     -0.00000000	   -104.81159363	      0.00000000	      0.00000000	      0.00000000	      0.00000000	      0.00000000	      0.00000000	      0.08162580	      1.12407940	      0.00000000
      0.15469286	     -0.00000000	      1.34279567	      0.00000000	     -0.00000000	      0.00000000	     -0.00000000	      0.22390936	      0.97410177	      0.00000000	     -0.00000000	      0.00000000	    123.57525378	      0.24002239	      0.30366132	      0.00000000	     -0.00000000	     -0.00000000	   -104.95856967	      0.00000000	      0.00000000	      0.00000000	      0.00000000	      0.00000000	      0.00000000	      0.08177856	      1.12515855	      0.00000000
      0.15491960	     -0.00000000	      1.34405945	      0.00000000	     -0.00000000	      0.00000000	     -0.00000000	      0.22433445	      0.97507265	      0.00000000	     -0.00000000	      0.00000000	    123.71019881	      0.24045559	      0.30400271	      0.00000000	     -0.00000000	     -0.00000000	   -105.10574827	      0.00000000	      0.00000000	      0.00000000	      0.00000000	      0.00000000	      0.00000000	      0.08193153	      1.12623701	      0.00000000
      0.15521082	     -0.00000000	      1.34568143	      0.00000000	     -0.00000000	      0.00000000	     -0.00000000	      0.22488139	      0.97631880	      0.00000000	     -0.00000000	      0.00000000	    123.88362251	      0.24101308	      0.30444109	      0.00000000	     -0.00000000	     -0.00000000	   -105.29485282	      0.00000000	      0.00000000	      0.00000000	      0.00000000	      0.00000000	      0.00000000	      0.08212837	      1.12762120	      0.00000000
      0.15550204	     -0.00000000	      1.34730213	      0.00000000	     -0.00000000	      0.00000000	     -0.00000000	      0.22542944	      0.97756402	      0.00000000	     -0.00000000	      0.00000000	    124.05717329	      0.24157155	      0.30487898	      0.00000000	     -0.00000000	     -0.00000000	   -105.48417318	      0.00000000	      0.00000000	      0.00000000	      0.00000000	      0.00000000	      0.00000000	      0.08232560	      1.12900429	      0.00000000
      0.15578571	     -0.00000000	      1.34887958	      0.00000000	     -0.00000000	      0.00000000	     -0.00000000	      0.22596437	      0.97877609	      0.00000000	     -0.00000000	      0.00000000	    124.22634407	      0.24211673	      0.30530541	      0.00000000	     -0.00000000	     -0.00000000	   -105.66867632	      0.00000000	      0.00000000	      0.00000000	      0.00000000	      0.00000000	      0.00000000	      0.08251811	      1.13035052	      0.00000000
      0.15606938	     -0.00000000	      1.35045581	      0.00000000	     -0.00000000	      0.00000000	     -0.00000000	      0.22650036	      0.97998729	      0.00000000	     -0.00000000	      0.00000000	    124.39563583	      0.24266293	      0.30573147	      0.00000000	     -0.00000000	     -0.00000000	   -105.85335301	      0.00000000	      0.00000000	      0.00000000	      0.00000000	      0.00000000	      0.00000000	      0.08271099	      1.13169572	      0.00000000
      0.15637511	     -0.00000000	      1.35215325	      0.00000000	     -0.00000000	      0.00000000	     -0.00000000	      0.22707922	      0.98129170	      0.00000000	     -0.00000000	      0.00000000	    124.57822640	      0.24325288	      0.30619051	      0.00000000	     -0.00000000	     -0.00000000	   -106.05250601	      0.00000000	      0.00000000	      0.00000000	      0.00000000	      0.00000000	      0.00000000	      0.08291931	      1.13314440	      0.00000000
      0.15668084	     -0.00000000	      1.35384927	      0.00000000	     -0.00000000	      0.00000000	     -0.00000000	      0.22765933	      0.98259510	      0.00000000	     -0.00000000	      0.00000000	    124.76096074	      0.24384398	      0.30664906	      0.00000000	     -0.00000000	     -0.00000000	   -106.25188126	      0.00000000	      0.00000000	      0.00000000	      0.00000000	      0.00000000	      0.00000000	      0.08312807	      1.13459188	      0.00000000
      0.15696720	     -0.00000000	      1.35543653	      0.00000000	     -0.00000000	      0.00000000	     -0.00000000	      0.22820381	      0.98381499	      0.00000000	     -0.00000000	      0.00000000	    124.93224366	      0.24439886	      0.30707842	      0.00000000	     -0.00000000	     -0.00000000	   -106.43872619	      0.00000000	      0.00000000	      0.00000000	      0.00000000	      0.00000000	      0.00000000	      0.08332401	      1.13594659	      0.00000000
      0.15725356	     -0.00000000	      1.35702255	      0.00000000	     -0.00000000	      0.00000000	     -0.00000000	      0.22874938	      0.98503400	      0.00000000	     -0.00000000	      0.00000000	    125.10365374	      0.24495478	      0.30750742	      0.00000000	     -0.00000000	     -0.00000000	   -106.62574614	      0.00000000	      0.00000000	      0.00000000	      0.00000000	      0.00000000	      0.00000000	      0.08352034	      1.13730024	      0.00000000
      0.15756168	     -0.00000000	      1.35872767	      0.00000000	     -0.00000000	      0.00000000	     -0.00000000	      0.22933763	      0.98634462	      0.00000000	     -0.00000000	      0.00000000	    125.28822621	      0.24555426	      0.30796884	      0.00000000	     -0.00000000	     -0.00000000	   -106.82709593	      0.00000000	      0.00000000	      0.00000000	      0.00000000	      0.00000000	      0.00000000	      0.08373204	      1.13875558	      0.00000000
      0.15786980	     -0.00000000	      1.36043134	      0.00000000	     -0.00000000	      0.00000000	     -0.00000000	      0.22992716	      0.98765420	      0.00000000	     -0.00000000	      0.00000000	    125.47294951	      0.24615492	      0.30842977	      0.00000000	     -0.00000000	     -0.00000000	   -107.02867476	      0.00000000	      0.00000000	      0.00000000	      0.00000000	      0.00000000	      0.00000000	      0.08394418	      1.14020971	      0.00000000
      0.15815519	     -0.00000000	      1.36200810	      0.00000000	     -0.00000000	      0.00000000	     -0.00000000	      0.23047436	      0.98886630	      0.00000000	     -0.00000000	      0.00000000	    125.64418293	      0.24671254	      0.30885657	      0.00000000	     -0.00000000	     -0.00000000	   -107.21549514	      0.00000000	      0.00000000	      0.00000000	      0.00000000	      0.00000000	      0.00000000	      0.08414110	      1.14155555	      0.00000000
      0.15844059	      0.00000000	      1.36358362	      0.00000000	     -0.00000000	      0.00000000	     -0.00000000	      0.23102267	      0.99007751	      0.00000000	     -0.00000000	      0.00000000	    125.81554670	      0.24727121	      0.30928302	      0.00000000	     -0.00000000	     -0.00000000	   -107.40249081	      0.00000000	      0.00000000	      0.00000000	      0.00000000	      0.00000000	      0.00000000	      0.08433841	      1.14290034	      0.00000000
      0.15874935	     -0.00000000	      1.36528672	      0.00000000	     -0.00000000	      0.00000000	     -0.00000000	      0.23161710	      0.99138687	      0.00000000	     -0.00000000	      0.00000000	    126.00108358	      0.24787695	      0.30974419	      0.00000000	     -0.00000000	     -0.00000000	   -107.60491990	      0.00000000	      0.00000000	      0.00000000	      0.00000000	      0.00000000	      0.00000000	      0.08455233	      1.14435407	      0.00000000
      0.15905812	     -0.00000000	      1.36698837	      0.00000000	     -0.00000000	      0.00000000	     -0.00000000	      0.23221283	      0.99269520	      0.00000000	     -0.00000000	      0.00000000	    126.18677687	      0.24848389	      0.31020487	      0.00000000	     -0.00000000	     -0.00000000	   -107.80758343	      0.00000000	      0.00000000	      0.00000000	      0.00000000	      0.00000000	      0.00000000	      0.08476670	      1.14580657	      0.00000000
      0.15934297	     -0.00000000	      1.36855694	      0.00000000	     -0.00000000	      0.00000000	     -0.00000000	      0.23276358	      0.99390127	      0.00000000	     -0.00000000	      0.00000000	    126.35822345	      0.24904508	      0.31062973	      0.00000000	     -0.00000000	     -0.00000000	   -107.99465870	      0.00000000	      0.00000000	      0.00000000	      0.00000000	      0.00000000	      0.00000000	      0.08496489	      1.14714552	      0.00000000
      0.15962782	     -0.00000000	      1.37012427	      0.00000000	     -0.00000000	      0.00000000	     -0.00000000	      0.23331543	      0.99510646	      0.00000000	     -0.00000000	      0.00000000	    126.52980401	      0.24960734	      0.31105424	      0.00000000	     -0.00000000	     -0.00000000	   -108.18191099	      0.00000000	      0.00000000	      0.00000000	      0.00000000	      0.00000000	      0.00000000	      0.08516347	      1.14848342	      0.00000000
      0.15993673	     -0.00000000	      1.37182264	      0.00000000	     -0.00000000	      0.00000000	     -0.00000000	      0.23391518	      0.99641248	      0.00000000	     -0.00000000	      0.00000000	    126.71603134	      0.25021846	      0.31151443	      0.00000000	     -0.00000000	     -0.00000000	   -108.38511368	      0.00000000	      0.00000000	      0.00000000	      0.00000000	      0.00000000	      0.00000000	      0.08537930	      1.14993321	      0.00000000
      0.16024565	     -0.00000000	      1.37351955	      0.00000000	     -0.00000000	      0.00000000	     -0.00000000	      0.23451624	      0.99771745	      0.00000000	     -0.00000000	      0.00000000	    126.90242017	      0.25083080	      0.31197412	      0.00000000	     -0.00000000	     -0.00000000	   -108.58855490	      0.00000000	      0.00000000	      0.00000000	      0.00000000	      0.00000000	      0.00000000	      0.08559558	      1.15138177	      0.00000000
      0.16053092	     -0.00000000	      1.37508526	      0.00000000	     -0.00000000	      0.00000000	     -0.00000000	      0.23507246	      0.99892159	      0.00000000	     -0.00000000	      0.00000000	    127.07467956	      0.25139753	      0.31239847	      0.00000000	     -0.00000000	     -0.00000000	   -108.77653270	      0.00000000	      0.00000000	      0.00000000	      0.00000000	      0.00000000	      0.00000000	      0.08579574	      1.15271837	      0.00000000
      0.16081619	     -0.00000000	      1.37664973	      0.00000000	     -0.00000000	      0.00000000	     -0.00000000	      0.23562981	      1.00012483	      0.00000000	     -0.00000000	      0.00000000	    127.24707754	      0.25196535	      0.31282247	      0.00000000	     -0.00000000	     -0.00000000	   -108.96469101	      0.00000000	      0.00000000	      0.00000000	      0.00000000	      0.00000000	      0.00000000	      0.08599630	      1.15405393	      0.00000000
      0.16112509	     -0.00000000	      1.37834237	      0.00000000	     -0.00000000	      0.00000000	     -0.00000000	      0.23623459	      1.00142674	      0.00000000	     -0.00000000	      0.00000000	    127.43390836	      0.25258157	      0.31328140	      0.00000000	     -0.00000000	     -0.00000000	   -109.16856587	      0.00000000	      0.00000000	      0.00000000	      0.00000000	      0.00000000	      0.00000000	      0.08621393	      1.15549894	      0.00000000
      0.16143398	     -0.00000000	      1.38003357	      0.00000000	     -0.00000000	      0.00000000	     -0.00000000	      0.23684071	      1.00272759	      0.00000000	     -0.00000000	      0.00000000	    127.62090563	      0.25319902	      0.31373983	      0.00000000	     -0.00000000	     -0.00000000	   -109.37268226	      0.00000000	      0.00000000	      0.00000000	      0.00000000	      0.00000000	      0.00000000	      0.08643203	      1.15694272	      0.00000000
      0.16172048	     -0.00000000	      1.38160080	      0.00000000	     -0.00000000	      0.00000000	     -0.00000000	      0.23740406	      1.00393316	      0.00000000	     -0.00000000	      0.00000000	    127.79448580	      0.25377299	      0.31416487	      0.00000000	     -0.00000000	     -0.00000000	   -109.56211049	      0.00000000	      0.00000000	      0.00000000	      0.00000000	      0.00000000	      0.00000000	      0.08663475	      1.15828072	      0.00000000
      0.16200697	     -0.00000000	      1.38316678	      0.00000000	     -0.00000000	      0.00000000	     -0.00000000	      0.23796856	      1.00513783	      0.00000000	     -0.00000000	      0.00000000	    127.96821008	      0.25434807	      0.31458954	      0.00000000	     -0.00000000	     -0.00000000	   -109.75172421	      0.00000000	      0.00000000	      0.00000000	      0.00000000	      0.00000000	      0.00000000	      0.08683788	      1.15961765	      0.00000000
      0.16231578	     -0.00000000	      1.38485330	      0.00000000	     -0.00000000	      0.00000000	     -0.00000000	      0.23857832	      1.00643530	      0.00000000	     -0.00000000	      0.00000000	    128.15562185	      0.25496932	      0.31504710	      0.00000000	     -0.00000000	     -0.00000000	   -109.95624004	      0.00000000	      0.00000000	      0.00000000	      0.00000000	      0.00000000	      0.00000000	      0.08705730	      1.16105754	      0.00000000
      0.16262458	     -0.00000000	      1.38653838	      0.00000000	     -0.00000000	      0.00000000	     -0.00000000	      0.23918942	      1.00773172	      0.00000000	     -0.00000000	      0.00000000	    128.34320497	      0.25559183	      0.31550415	      0.00000000	     -0.00000000	     -0.00000000	   -110.16099971	      0.00000000	      0.00000000	      0.00000000	      0.00000000	      0.00000000	      0.00000000	      0.08727720	      1.16249620	      0.00000000
      0.16291281	     -0.00000000	      1.38810983	      0.00000000	     -0.00000000	      0.00000000	     -0.00000000	      0.23976102	      1.00894080	      0.00000000	     -0.00000000	      0.00000000	    128.51843757	      0.25617417	      0.31593060	      0.00000000	     -0.00000000	     -0.00000000	   -110.35223394	      0.00000000	      0.00000000	      0.00000000	      0.00000000	      0.00000000	      0.00000000	      0.08748288	      1.16383788	      0.00000000
      0.16320104	     -0.00000000	      1.38968002	      0.00000000	     -0.00000000	      0.00000000	     -0.00000000	      0.24033380	      1.01014896	      0.00000000	     -0.00000000	      0.00000000	    128.69382045	      0.25675765	      0.31635667	      0.00000000	     -0.00000000	     -0.00000000	   -110.54365964	      0.00000000	      0.00000000	      0.00000000	      0.00000000	      0.00000000	      0.00000000	      0.08768898	      1.16517850	      0.00000000
      0.16350970	     -0.00000000	      1.39136015	      0.00000000	     -0.00000000	      0.00000000	     -0.00000000	      0.24094851	      1.01144178	      0.00000000	     -0.00000000	      0.00000000	    128.88180574	      0.25738391	      0.31681277	      0.00000000	     -0.00000000	     -0.00000000	   -110.74880165	      0.00000000	      0.00000000	      0.00000000	      0.00000000	      0.00000000	      0.00000000	      0.08791018	      1.16661303	      0.00000000
      0.16381837	     -0.00000000	      1.39303883	      0.00000000	     -0.00000000	      0.00000000	     -0.00000000	      0.24156459	      1.01273355	      0.00000000	     -0.00000000	      0.00000000	    129.06996726	      0.25801145	      0.31726837	      0.00000000	     -0.00000000	     -0.00000000	   -110.95418942	      0.00000000	      0.00000000	      0.00000000	      0.00000000	      0.00000000	      0.00000000	      0.08813186	      1.16804632	      0.00000000
      0.16410859	     -0.00000000	      1.39461582	      0.00000000	     -0.00000000	      0.00000000	     -0.00000000	      0.24214508	      1.01394714	      0.00000000	     -0.00000000	      0.00000000	    129.24703771	      0.25860283	      0.31769658	      0.00000000	     -0.00000000	     -0.00000000	   -111.14742562	      0.00000000	      0.00000000	      0.00000000	      0.00000000	      0.00000000	      0.00000000	      0.08834075	      1.16939284	      0.00000000
      0.16439880	     -0.00000000	      1.39619153	      0.00000000	     -0.00000000	      0.00000000	     -0.00000000	      0.24272679	      1.01515980	      0.00000000	     -0.00000000	      0.00000000	    129.42426513	      0.25919537	      0.31812440	      0.00000000	     -0.00000000	     -0.00000000	   -111.34085993	      0.00000000	      0.00000000	      0.00000000	      0.00000000	      0.00000000	      0.00000000	      0.08855006	      1.17073826	      0.00000000
      0.16470729	     -0.00000000	      1.39786500	      0.00000000	     -0.00000000	      0.00000000	     -0.00000000	      0.24334644	      1.01644776	      0.00000000	     -0.00000000	      0.00000000	    129.61281644	      0.25982664	      0.31857896	      0.00000000	     -0.00000000	     -0.00000000	   -111.54661322	      0.00000000	      0.00000000	      0.00000000	      0.00000000	      0.00000000	      0.00000000	      0.08877303	      1.17216719	      0.00000000
      0.16501577	     -0.00000000	      1.39953701	      0.00000000	     -0.00000000	      0.00000000	     -0.00000000	      0.24396747	      1.01773466	      0.00000000	     -0.00000000	      0.00000000	    129.80154888	      0.26045920	      0.31903303	      0.00000000	     -0.00000000	     -0.00000000	   -111.75261397	      0.00000000	      0.00000000	      0.00000000	      0.00000000	      0.00000000	      0.00000000	      0.08899649	      1.17359489	      0.00000000
      0.16530807	     -0.00000000	      1.40111997	      0.00000000	     -0.00000000	      0.00000000	     -0.00000000	      0.24455720	      1.01895309	      0.00000000	     -0.00000000	      0.00000000	    129.98054497	      0.26105996	      0.31946311	      0.00000000	     -0.00000000	     -0.00000000	   -111.94794141	      0.00000000	      0.00000000	      0.00000000	      0.00000000	      0.00000000	      0.00000000	      0.08920870	      1.17494659	      0.00000000
      0.16560037	     -0.00000000	      1.40270162	      0.00000000	     -0.00000000	      0.00000000	     -0.00000000	      0.24514818	      1.02017057	      0.00000000	     -0.00000000	      0.00000000	    130.15970503	      0.26166192	      0.31989281	      0.00000000	     -0.00000000	     -0.00000000	   -112.14347400	      0.00000000	      0.00000000	      0.00000000	      0.00000000	      0.00000000	      0.00000000	      0.08942134	      1.17629718	      0.00000000
      0.16590862	     -0.00000000	      1.40436815	      0.00000000	     -0.00000000	      0.00000000	     -0.00000000	      0.24577275	      1.02145345	      0.00000000	     -0.00000000	      0.00000000	    130.34881468	      0.26229817	      0.32034575	      0.00000000	     -0.00000000	     -0.00000000	   -112.34982343	      0.00000000	      0.00000000	      0.00000000	      0.00000000	      0.00000000	      0.00000000	      0.08964608	      1.17772027	      0.00000000
      0.16621687	     -0.00000000	      1.40603322	      0.00000000	     -0.00000000	      0.00000000	     -0.00000000	      0.24639872	      1.02273526	      0.00000000	     -0.00000000	      0.00000000	    130.53811039	      0.26293573	      0.32079819	      0.00000000	     -0.00000000	     -0.00000000	   -112.55642195	      0.00000000	      0.00000000	      0.00000000	      0.00000000	      0.00000000	      0.00000000	      0.08987132	      1.17914213	      0.00000000
      0.16651125	     -0.00000000	      1.40762199	      0.00000000	     -0.00000000	      0.00000000	     -0.00000000	      0.24699782	      1.02395841	      0.00000000	     -0.00000000	      0.00000000	    130.71905702	      0.26354600	      0.32123011	      0.00000000	     -0.00000000	     -0.00000000	   -112.75386115	      0.00000000	      0.00000000	      0.00000000	      0.00000000	      0.00000000	      0.00000000	      0.09008689	      1.18049888	      0.00000000
      0.16680563	     -0.00000000	      1.40920943	      0.00000000	     -0.00000000	      0.00000000	     -0.00000000	      0.24759820	      1.02518059	      0.00000000	     -0.00000000	      0.00000000	    130.90017486	      0.26415752	      0.32166163	      0.00000000	     -0.00000000	     -0.00000000	   -112.95151278	      0.00000000	      0.00000000	      0.00000000	      0.00000000	      0.00000000	      0.00000000	      0.09030292	      1.18185450	      0.00000000
      0.16711360	     -0.00000000	      1.41086877	      0.00000000	     -0.00000000	      0.00000000	     -0.00000000	      0.24822769	      1.02645818	      0.00000000	     -0.00000000	      0.00000000	    131.08983911	      0.26479874	      0.32211287	      0.00000000	     -0.00000000	     -0.00000000	   -113.15844748	      0.00000000	      0.00000000	      0.00000000	      0.00000000	      0.00000000	      0.00000000	      0.09052942	      1.18327155	      0.00000000
      0.16742158	     -0.00000000	      1.41252666	      0.00000000	     -0.00000000	      0.00000000	     -0.00000000	      0.24885858	      1.02773472	      0.00000000	     -0.00000000	      0.00000000	    131.27969437	      0.26544130	      0.32256363	      0.00000000	     -0.00000000	     -0.00000000	   -113.36563291	      0.00000000	      0.00000000	      0.00000000	      0.00000000	      0.00000000	      0.00000000	      0.09075643	      1.18468737	      0.00000000
      0.16771795	     -0.00000000	      1.41412070	      0.00000000	     -0.00000000	      0.00000000	     -0.00000000	      0.24946705	      1.02896217	      0.00000000	     -0.00000000	      0.00000000	    131.46257384	      0.26606109	      0.32299723	      0.00000000	     -0.00000000	     -0.00000000	   -113.56515779	      0.00000000	      0.00000000	      0.00000000	      0.00000000	      0.00000000	      0.00000000	      0.09097537	      1.18604871	      0.00000000
      0.16801433	     -0.00000000	      1.41571341	      0.00000000	     -0.00000000	      0.00000000	     -0.00000000	      0.25007683	      1.03018863	      0.00000000	     -0.00000000	      0.00000000	    131.64563193	      0.26668215	      0.32343042	      0.00000000	     -0.00000000	     -0.00000000	   -113.76490251	      0.00000000	      0.00000000	      0.00000000	      0.00000000	      0.00000000	      0.00000000	      0.09119477	      1.18740891	      0.00000000
      0.16832200	     -0.00000000	      1.41736540	      0.00000000	     -0.00000000	      0.00000000	     -0.00000000	      0.25071125	      1.03146082	      0.00000000	     -0.00000000	      0.00000000	    131.83585596	      0.26732837	      0.32387992	      0.00000000	     -0.00000000	     -0.00000000	   -113.97242134	      0.00000000	      0.00000000	      0.00000000	      0.00000000	      0.00000000	      0.00000000	      0.09142305	      1.18881978	      0.00000000
      0.16862967	     -0.00000000	      1.41901595	      0.00000000	     -0.00000000	      0.00000000	     -0.00000000	      0.25134710	      1.03273195	      0.00000000	     -0.00000000	      0.00000000	    132.02627600	      0.26797595	      0.32432894	      0.00000000	     -0.00000000	     -0.00000000	   -114.18019264	      0.00000000	      0.00000000	      0.00000000	      0.00000000	      0.00000000	      0.00000000	      0.09165184	      1.19022942	      0.00000000
      0.16892791	     -0.00000000	      1.42061448	      0.00000000	     -0.00000000	      0.00000000	     -0.00000000	      0.25196481	      1.03396309	      0.00000000	     -0.00000000	      0.00000000	    132.21103945	      0.26860514	      0.32476401	      0.00000000	     -0.00000000	     -0.00000000	   -114.38174300	      0.00000000	      0.00000000	      0.00000000	      0.00000000	      0.00000000	      0.00000000	      0.09187410	      1.19159467	      0.00000000
      0.16922615	     -0.00000000	      1.42221164	      0.00000000	     -0.00000000	      0.00000000	     -0.00000000	      0.25258387	      1.03519322	      0.00000000	     -0.00000000	      0.00000000	    132.39598899	      0.26923562	      0.32519865	      0.00000000	     -0.00000000	     -0.00000000	   -114.58352064	      0.00000000	      0.00000000	      0.00000000	      0.00000000	      0.00000000	      0.00000000	      0.09209685	      1.19295876	      0.00000000
      0.16953352	     -0.00000000	      1.42385626	      0.00000000	     -0.00000000	      0.00000000	     -0.00000000	      0.25322329	      1.03645997	      0.00000000	     -0.00000000	      0.00000000	    132.58679161	      0.26988692	      0.32564639	      0.00000000	     -0.00000000	     -0.00000000	   -114.79163735	      0.00000000	      0.00000000	      0.00000000	      0.00000000	      0.00000000	      0.00000000	      0.09232692	      1.19436341	      0.00000000
      0.16984089	     -0.00000000	      1.42549942	      0.00000000	     -0.00000000	      0.00000000	     -0.00000000	      0.25386416	      1.03772565	      0.00000000	     -0.00000000	      0.00000000	    132.77779532	      0.27053959	      0.32609366	      0.00000000	     -0.00000000	     -0.00000000	   -115.00000845	      0.00000000	      0.00000000	      0.00000000	      0.00000000	      0.00000000	      0.00000000	      0.09255751	      1.19576683	      0.00000000
      0.17014082	     -0.00000000	      1.42710145	      0.00000000	     -0.00000000	      0.00000000	     -0.00000000	      0.25449092	      1.03895970	      0.00000000	     -0.00000000	      0.00000000	    132.96437054	      0.27117796	      0.32652991	      0.00000000	     -0.00000000	     -0.00000000	   -115.20349859	      0.00000000	      0.00000000	      0.00000000	      0.00000000	      0.00000000	      0.00000000	      0.09278303	      1.19713515	      0.00000000
      0.17044076	     -0.00000000	      1.42870208	      0.00000000	     -0.00000000	      0.00000000	     -0.00000000	      0.25511906	      1.04019274	      0.00000000	     -0.00000000	      0.00000000	    133.15113937	      0.27181768	      0.32696574	      0.00000000	     -0.00000000	     -0.00000000	   -115.40722335	      0.00000000	      0.00000000	      0.00000000	      0.00000000	      0.00000000	      0.00000000	      0.09300904	      1.19850229	      0.00000000
      0.17074784	     -0.00000000	      1.43033942	      0.00000000	     -0.00000000	      0.00000000	     -0.00000000	      0.25576361	      1.04145412	      0.00000000	     -0.00000000	      0.00000000	    133.34255657	      0.27247417	      0.32741174	      0.00000000	     -0.00000000	     -0.00000000	   -115.61597045	      0.00000000	      0.00000000	      0.00000000	      0.00000000	      0.00000000	      0.00000000	      0.09324095	      1.19990082	      0.00000000
      0.17105493	     -0.00000000	      1.43197531	      0.00000000	     -0.00000000	      0.00000000	     -0.00000000	      0.25640962	      1.04271443	      0.00000000	     -0.00000000	      0.00000000	    133.53418007	      0.27313205	      0.32785727	      0.00000000	     -0.00000000	     -0.00000000	   -115.82497417	      0.00000000	      0.00000000	      0.00000000	      0.00000000	      0.00000000	      0.00000000	      0.09347339	      1.20129811	      0.00000000
      0.17135637	     -0.00000000	      1.43357972	      0.00000000	     -0.00000000	      0.00000000	     -0.00000000	      0.25704517	      1.04395055	      0.00000000	     -0.00000000	      0.00000000	    133.72247911	      0.27377937	      0.32829441	      0.00000000	     -0.00000000	     -0.00000000	   -116.03030119	      0.00000000	      0.00000000	      0.00000000	      0.00000000	      0.00000000	      0.00000000	      0.09370207	      1.20266854	      0.00000000
      0.17165781	     -0.00000000	      1.43518273	      0.00000000	     -0.00000000	      0.00000000	     -0.00000000	      0.25768214	      1.04518564	      0.00000000	     -0.00000000	      0.00000000	    133.91097926	      0.27442805	      0.32873111	      0.00000000	     -0.00000000	     -0.00000000	   -116.23587001	      0.00000000	      0.00000000	      0.00000000	      0.00000000	      0.00000000	      0.00000000	      0.09393125	      1.20403779	      0.00000000
      0.17196466	     -0.00000000	      1.43681305	      0.00000000	     -0.00000000	      0.00000000	     -0.00000000	      0.25833200	      1.04644184	      0.00000000	     -0.00000000	      0.00000000	    134.10306578	      0.27508993	      0.32917544	      0.00000000	     -0.00000000	     -0.00000000	   -116.44530050	      0.00000000	      0.00000000	      0.00000000	      0.00000000	      0.00000000	      0.00000000	      0.09416508	      1.20543041	      0.00000000
      0.17227151	     -0.00000000	      1.43844193	      0.00000000	     -0.00000000	      0.00000000	     -0.00000000	      0.25898334	      1.04769697	      0.00000000	     -0.00000000	      0.00000000	    134.29536398	      0.27575322	      0.32961930	      0.00000000	     -0.00000000	     -0.00000000	   -116.65499019	      0.00000000	      0.00000000	      0.00000000	      0.00000000	      0.00000000	      0.00000000	      0.09439943	      1.20682179	      0.00000000
      0.17257425	     -0.00000000	      1.44004757	      0.00000000	     -0.00000000	      0.00000000	     -0.00000000	      0.25962740	      1.04893426	      0.00000000	     -0.00000000	      0.00000000	    134.48529168	      0.27640918	      0.33005700	      0.00000000	     -0.00000000	     -0.00000000	   -116.86204336	      0.00000000	      0.00000000	      0.00000000	      0.00000000	      0.00000000	      0.00000000	      0.09463117	      1.20819336	      0.00000000
      0.17287699	     -0.00000000	      1.44165180	      0.00000000	     -0.00000000	      0.00000000	     -0.00000000	      0.26027291	      1.05017051	      0.00000000	     -0.00000000	      0.00000000	    134.67542794	      0.27706654	      0.33049427	      0.00000000	     -0.00000000	     -0.00000000	   -117.06934531	      0.00000000	      0.00000000	      0.00000000	      0.00000000	      0.00000000	      0.00000000	      0.09486342	      1.20956373	      0.00000000
      0.17317973	     -0.00000000	      1.44325460	      0.00000000	     -0.00000000	      0.00000000	     -0.00000000	      0.26091987	      1.05140572	      0.00000000	     -0.00000000	      0.00000000	    134.86576979	      0.27772544	      0.33093131	      0.00000000	     -0.00000000	     -0.00000000	   -117.27682480	      0.00000000	      0.00000000	      0.00000000	      0.00000000	      0.00000000	      0.00000000	      0.09509620	      1.21093291	      0.00000000
      0.17348248	     -0.00000000	      1.44485598	      0.00000000	     -0.00000000	      0.00000000	     -0.00000000	      0.26156829	      1.05263989	      0.00000000	     -0.00000000	      0.00000000	    135.05632283	      0.27838575	      0.33136792	      0.00000000	     -0.00000000	     -0.00000000	   -117.48455145	      0.00000000	      0.00000000	      0.00000000	      0.00000000	      0.00000000	      0.00000000	      0.09532950	      1.21230089	      0.00000000
      0.17378522	     -0.00000000	      1.44645595	      0.00000000	     -0.00000000	      0.00000000	     -0.00000000	      0.26221816	      1.05387302	      0.00000000	     -0.00000000	      0.00000000	    135.24708455	      0.27904760	      0.33180429	      0.00000000	     -0.00000000	     -0.00000000	   -117.69246184	      0.00000000	      0.00000000	      0.00000000	      0.00000000	      0.00000000	      0.00000000	      0.09556333	      1.21366769	      0.00000000
      0.17408796	     -0.00000000	      1.44805449	      0.00000000	     -0.00000000	      0.00000000	     -0.00000000	      0.26286950	      1.05510511	      0.00000000	     -0.00000000	      0.00000000	    135.43806012	      0.27971089	      0.33224024	      0.00000000	     -0.00000000	     -0.00000000	   -117.90061796	      0.00000000	      0.00000000	      0.00000000	      0.00000000	      0.00000000	      0.00000000	      0.09579768	      1.21503328	      0.00000000
      0.17439070	     -0.00000000	      1.44965162	      0.00000000	     -0.00000000	      0.00000000	     -0.00000000	      0.26352231	      1.05633615	      0.00000000	     -0.00000000	      0.00000000	    135.62924747	      0.28037571	      0.33267594	      0.00000000	     -0.00000000	     -0.00000000	   -118.10896388	      0.00000000	      0.00000000	      0.00000000	      0.00000000	      0.00000000	      0.00000000	      0.09603256	      1.21639769	      0.00000000
      0.17469344	     -0.00000000	      1.45124732	      0.00000000	     -0.00000000	      0.00000000	     -0.00000000	      0.26417660	      1.05756615	      0.00000000	     -0.00000000	      0.00000000	    135.82065137	      0.28104199	      0.33311123	      0.00000000	     -0.00000000	     -0.00000000	   -118.31755434	      0.00000000	      0.00000000	      0.00000000	      0.00000000	      0.00000000	      0.00000000	      0.09626797	      1.21776090	      0.00000000
      0.17499619	     -0.00000000	      1.45284160	      0.00000000	     -0.00000000	      0.00000000	     -0.00000000	      0.26483236	      1.05879511	      0.00000000	     -0.00000000	      0.00000000	    136.01227018	      0.28170982	      0.33354626	      0.00000000	     -0.00000000	     -0.00000000	   -118.52634046	      0.00000000	      0.00000000	      0.00000000	      0.00000000	      0.00000000	      0.00000000	      0.09650392	      1.21912291	      0.00000000
      0.17529893	     -0.00000000	      1.45443446	      0.00000000	     -0.00000000	      0.00000000	     -0.00000000	      0.26548961	      1.06002302	      0.00000000	     -0.00000000	      0.00000000	    136.20410829	      0.28237911	      0.33398088	      0.00000000	     -0.00000000	     -0.00000000	   -118.73537021	      0.00000000	      0.00000000	      0.00000000	      0.00000000	      0.00000000	      0.00000000	      0.09674039	      1.22048373	      0.00000000
      0.17560167	     -0.00000000	      1.45602590	      0.00000000	     -0.00000000	      0.00000000	     -0.00000000	      0.26614835	      1.06124988	      0.00000000	     -0.00000000	      0.00000000	    136.39616444	      0.28304996	      0.33441524	      0.00000000	     -0.00000000	     -0.00000000	   -118.94460127	      0.00000000	      0.00000000	      0.00000000	      0.00000000	      0.00000000	      0.00000000	      0.09697741	      1.22184335	      0.00000000
      0.17590441	     -0.00000000	      1.45761591	      0.00000000	     -0.00000000	      0.00000000	     -0.00000000	      0.26680859	      1.06247570	      0.00000000	     -0.00000000	      0.00000000	    136.58844267	      0.28372228	      0.33484920	      0.00000000	     -0.00000000	     -0.00000000	   -119.15407536	      0.00000000	      0.00000000	      0.00000000	      0.00000000	      0.00000000	      0.00000000	      0.09721496	      1.22320177	      0.00000000
      0.17620716	     -0.00000000	      1.45920450	      0.00000000	     -0.00000000	      0.00000000	     -0.00000000	      0.26747032	      1.06370047	      0.00000000	     -0.00000000	      0.00000000	    136.78094211	      0.28439617	      0.33528287	      0.00000000	     -0.00000000	     -0.00000000	   -119.36375618	      0.00000000	      0.00000000	      0.00000000	      0.00000000	      0.00000000	      0.00000000	      0.09745305	      1.22455899	      0.00000000
      0.17650990	     -0.00000000	      1.46079167	      0.00000000	     -0.00000000	      0.00000000	     -0.00000000	      0.26813357	      1.06492420	      0.00000000	     -0.00000000	      0.00000000	    136.97366645	      0.28507155	      0.33571616	      0.00000000	     -0.00000000	     -0.00000000	   -119.57367972	      0.00000000	      0.00000000	      0.00000000	      0.00000000	      0.00000000	      0.00000000	      0.09769168	      1.22591502	      0.00000000
      0.17681264	     -0.00000000	      1.46237741	      0.00000000	     -0.00000000	      0.00000000	     -0.00000000	      0.26879832	      1.06614687	      0.00000000	     -0.00000000	      0.00000000	    137.16661517	      0.28574850	      0.33614916	      0.00000000	     -0.00000000	     -0.00000000	   -119.78381517	      0.00000000	      0.00000000	      0.00000000	      0.00000000	      0.00000000	      0.00000000	      0.09793086	      1.22726984	      0.00000000
      0.17711538	     -0.00000000	      1.46396173	      0.00000000	     -0.00000000	      0.00000000	     -0.00000000	      0.26946459	      1.06736850	      0.00000000	     -0.00000000	      0.00000000	    137.35979168	      0.28642696	      0.33658178	      0.00000000	     -0.00000000	     -0.00000000	   -119.99419336	      0.00000000	      0.00000000	      0.00000000	      0.00000000	      0.00000000	      0.00000000	      0.09817057	      1.22862347	      0.00000000
      0.17741813	     -0.00000000	      1.46554462	      0.00000000	     -0.00000000	      0.00000000	     -0.00000000	      0.27013238	      1.06858907	      0.00000000	     -0.00000000	      0.00000000	    137.55319575	      0.28710699	      0.33701410	      0.00000000	     -0.00000000	     -0.00000000	   -120.20478842	      0.00000000	      0.00000000	      0.00000000	      0.00000000	      0.00000000	      0.00000000	      0.09841084	      1.22997590	      0.00000000
      0.17772087	     -0.00000000	      1.46712609	      0.00000000	     -0.00000000	      0.00000000	     -0.00000000	      0.27080169	      1.06980860	      0.00000000	     -0.00000000	      0.00000000	    137.74683052	      0.28778854	      0.33744605	      0.00000000	     -0.00000000	     -0.00000000	   -120.41562655	      0.00000000	      0.00000000	      0.00000000	      0.00000000	      0.00000000	      0.00000000	      0.09865166	      1.23132712	      0.00000000
      0.17802361	     -0.00000000	      1.46870613	      0.00000000	     -0.00000000	      0.00000000	     -0.00000000	      0.27147254	      1.07102707	      0.00000000	     -0.00000000	      0.00000000	    137.94069608	      0.28847168	      0.33787769	      0.00000000	     -0.00000000	     -0.00000000	   -120.62668624	      0.00000000	      0.00000000	      0.00000000	      0.00000000	      0.00000000	      0.00000000	      0.09889302	      1.23267715	      0.00000000
      0.17832635	     -0.00000000	      1.47028474	      0.00000000	     -0.00000000	      0.00000000	     -0.00000000	      0.27214493	      1.07224449	      0.00000000	     -0.00000000	      0.00000000	    138.13479530	      0.28915636	      0.33830895	      0.00000000	     -0.00000000	     -0.00000000	   -120.83798966	      0.00000000	      0.00000000	      0.00000000	      0.00000000	      0.00000000	      0.00000000	      0.09913494	      1.23402597	      0.00000000
      0.17862910	     -0.00000000	      1.47186193	      0.00000000	     -0.00000000	      0.00000000	     -0.00000000	      0.27281885	      1.07346086	      0.00000000	     -0.00000000	      0.00000000	    138.32912853	      0.28984262	      0.33873991	      0.00000000	     -0.00000000	     -0.00000000	   -121.04951914	      0.00000000	      0.00000000	      0.00000000	      0.00000000	      0.00000000	      0.00000000	      0.09937741	      1.23537360	      0.00000000
      0.17893184	     -0.00000000	      1.47343769	      0.00000000	     -0.00000000	      0.00000000	     -0.00000000	      0.27349433	      1.07467618	      0.00000000	     -0.00000000	      0.00000000	    138.52369845	      0.29053043	      0.33917050	      0.00000000	     -0.00000000	     -0.00000000	   -121.26129328	      0.00000000	      0.00000000	      0.00000000	      0.00000000	      0.00000000	      0.00000000	      0.09962044	      1.23672002	      0.00000000
      0.17923458	     -0.00000000	      1.47501202	      0.00000000	     -0.00000000	      0.00000000	     -0.00000000	      0.27417136	      1.07589044	      0.00000000	     -0.00000000	      0.00000000	    138.71850562	      0.29121985	      0.33960077	      0.00000000	     -0.00000000	     -0.00000000	   -121.47329777	      0.00000000	      0.00000000	      0.00000000	      0.00000000	      0.00000000	      0.00000000	      0.09986403	      1.23806523	      0.00000000
      0.17953732	     -0.00000000	      1.47658493	      0.00000000	     -0.00000000	      0.00000000	     -0.00000000	      0.27484995	      1.07710364	      0.00000000	     -0.00000000	      0.00000000	    138.91355255	      0.29191083	      0.34003068	      0.00000000	     -0.00000000	     -0.00000000	   -121.68554815	      0.00000000	      0.00000000	      0.00000000	      0.00000000	      0.00000000	      0.00000000	      0.10010818	      1.23940925	      0.00000000
      0.17984006	     -0.00000000	      1.47815641	      0.00000000	     -0.00000000	      0.00000000	     -0.00000000	      0.27553010	      1.07831580	      0.00000000	     -0.00000000	      0.00000000	    139.10884000	      0.29260341	      0.34046026	      0.00000000	     -0.00000000	     -0.00000000	   -121.89803299	      0.00000000	      0.00000000	      0.00000000	      0.00000000	      0.00000000	      0.00000000	      0.10035289	      1.24075206	      0.00000000
      0.18014281	      0.00000000	      1.47972646	      0.00000000	     -0.00000000	      0.00000000	     -0.00000000	      0.27621182	      1.07952689	      0.00000000	     -0.00000000	      0.00000000	    139.30437034	      0.29329758	      0.34088949	      0.00000000	     -0.00000000	     -0.00000000	   -122.11076521	      0.00000000	      0.00000000	      0.00000000	      0.00000000	      0.00000000	      0.00000000	      0.10059817	      1.24209367	      0.00000000
      0.18044555	      0.00000000	      1.48129508	      0.00000000	     -0.00000000	      0.00000000	     -0.00000000	      0.27689512	      1.08073693	      0.00000000	     -0.00000000	      0.00000000	    139.50014451	      0.29399336	      0.34131839	      0.00000000	     -0.00000000	     -0.00000000	   -122.32373583	      0.00000000	      0.00000000	      0.00000000	      0.00000000	      0.00000000	      0.00000000	      0.10084401	      1.24343407	      0.00000000
      0.18074829	     -0.00000000	      1.48286227	      0.00000000	     -0.00000000	      0.00000000	     -0.00000000	      0.27758000	      1.08194591	      0.00000000	     -0.00000000	      0.00000000	    139.69616474	      0.29469073	      0.34174692	      0.00000000	     -0.00000000	     -0.00000000	   -122.53695559	      0.00000000	      0.00000000	      0.00000000	      0.00000000	      0.00000000	      0.00000000	      0.10109042	      1.24477327	      0.00000000
      0.18105103	     -0.00000000	      1.48442803	      0.00000000	     -0.00000000	      0.00000000	     -0.00000000	      0.27826647	      1.08315384	      0.00000000	     -0.00000000	      0.00000000	    139.89243212	      0.29538973	      0.34217513	      0.00000000	     -0.00000000	     -0.00000000	   -122.75041756	      0.00000000	      0.00000000	      0.00000000	      0.00000000	      0.00000000	      0.00000000	      0.10133741	      1.24611126	      0.00000000
      0.18135378	     -0.00000000	      1.48599237	      0.00000000	     -0.00000000	      0.00000000	     -0.00000000	      0.27895453	      1.08436070	      0.00000000	     -0.00000000	      0.00000000	    140.08894881	      0.29609034	      0.34260298	      0.00000000	     -0.00000000	     -0.00000000	   -122.96413063	      0.00000000	      0.00000000	      0.00000000	      0.00000000	      0.00000000	      0.00000000	      0.10158496	      1.24744805	      0.00000000
      0.18165652	      0.00000000	      1.48755527	      0.00000000	     -0.00000000	      0.00000000	     -0.00000000	      0.27964419	      1.08556651	      0.00000000	     -0.00000000	      0.00000000	    140.28571602	      0.29679257	      0.34303050	      0.00000000	     -0.00000000	     -0.00000000	   -123.17808963	      0.00000000	      0.00000000	      0.00000000	      0.00000000	      0.00000000	      0.00000000	      0.10183309	      1.24878364	      0.00000000
      0.18195926	      0.00000000	      1.48911675	      0.00000000	     -0.00000000	      0.00000000	     -0.00000000	      0.28033545	      1.08677126	      0.00000000	     -0.00000000	      0.00000000	    140.48273583	      0.29749644	      0.34345766	      0.00000000	     -0.00000000	     -0.00000000	   -123.39230191	      0.00000000	      0.00000000	      0.00000000	      0.00000000	      0.00000000	      0.00000000	      0.10208180	      1.25011801	      0.00000000
      0.18226200	      0.00000000	      1.49067680	      0.00000000	     -0.00000000	      0.00000000	     -0.00000000	      0.28102832	      1.08797495	      0.00000000	     -0.00000000	      0.00000000	    140.68000957	      0.29820194	      0.34388448	      0.00000000	     -0.00000000	     -0.00000000	   -123.60676373	      0.00000000	      0.00000000	      0.00000000	      0.00000000	      0.00000000	      0.00000000	      0.10233108	      1.25145119	      0.00000000
      0.18256475	      0.00000000	      1.49223541	      0.00000000	     -0.00000000	      0.00000000	     -0.00000000	      0.28172281	      1.08917758	      0.00000000	     -0.00000000	      0.00000000	    140.87753927	      0.29890908	      0.34431095	      0.00000000	     -0.00000000	     -0.00000000	   -123.82148121	      0.00000000	      0.00000000	      0.00000000	      0.00000000	      0.00000000	      0.00000000	      0.10258095	      1.25278315	      0.00000000
      0.18286749	      0.00000000	      1.49379260	      0.00000000	     -0.00000000	      0.00000000	     -0.00000000	      0.28241892	      1.09037915	      0.00000000	     -0.00000000	      0.00000000	    141.07532637	      0.29961787	      0.34473707	      0.00000000	     -0.00000000	     -0.00000000	   -124.03645178	      0.00000000	      0.00000000	      0.00000000	      0.00000000	      0.00000000	      0.00000000	      0.10283140	      1.25411391	      0.00000000
      0.18317023	      0.00000000	      1.49534836	      0.00000000	     -0.00000000	      0.00000000	     -0.00000000	      0.28311665	      1.09157966	      0.00000000	     -0.00000000	      0.00000000	    141.27337283	      0.30032831	      0.34516285	      0.00000000	     -0.00000000	     -0.00000000	   -124.25168057	      0.00000000	      0.00000000	      0.00000000	      0.00000000	      0.00000000	      0.00000000	      0.10308243	      1.25544347	      0.00000000
      0.18347297	      0.00000000	      1.49690269	      0.00000000	     -0.00000000	      0.00000000	     -0.00000000	      0.28381602	      1.09277911	      0.00000000	     -0.00000000	      0.00000000	    141.47168020	      0.30104042	      0.34558828	      0.00000000	     -0.00000000	     -0.00000000	   -124.46716596	      0.00000000	      0.00000000	      0.00000000	      0.00000000	      0.00000000	      0.00000000	      0.10333405	      1.25677181	      0.00000000
      0.18377572	      0.00000000	      1.49845559	      0.00000000	     -0.00000000	      0.00000000	     -0.00000000	      0.28451703	      1.09397750	      0.00000000	     -0.00000000	      0.00000000	    141.67025043	      0.30175419	      0.34601335	      0.00000000	     -0.00000000	     -0.00000000	   -124.68291229	      0.00000000	      0.00000000	      0.00000000	      0.00000000	      0.00000000	      0.00000000	      0.10358626	      1.25809896	      0.00000000
      0.18407846	      0.00000000	      1.50000706	      0.00000000	     -0.00000000	      0.00000000	     -0.00000000	      0.28521969	      1.09517483	      0.00000000	     -0.00000000	      0.00000000	    141.86908512	      0.30246963	      0.34643808	      0.00000000	     -0.00000000	     -0.00000000	   -124.89891870	      0.00000000	      0.00000000	      0.00000000	      0.00000000	      0.00000000	      0.00000000	      0.10383907	      1.25942489	      0.00000000
      0.18438120	      0.00000000	      1.50155711	      0.00000000	     -0.00000000	      0.00000000	     -0.00000000	      0.28592400	      1.09637109	      0.00000000	     -0.00000000	      0.00000000	    142.06818623	      0.30318675	      0.34686246	      0.00000000	     -0.00000000	     -0.00000000	   -125.11518893	      0.00000000	      0.00000000	      0.00000000	      0.00000000	      0.00000000	      0.00000000	      0.10409246	      1.26074962	      0.00000000
      0.18468394	      0.00000000	      1.50310572	      0.00000000	     -0.00000000	      0.00000000	     -0.00000000	      0.28662997	      1.09756630	      0.00000000	     -0.00000000	      0.00000000	    142.26755544	      0.30390556	      0.34728649	      0.00000000	     -0.00000000	     -0.00000000	   -125.33172273	      0.00000000	      0.00000000	      0.00000000	      0.00000000	      0.00000000	      0.00000000	      0.10434646	      1.26207314	      0.00000000
      0.18498668	      0.00000000	      1.50465291	      0.00000000	     -0.00000000	      0.00000000	     -0.00000000	      0.28733760	      1.09876044	      0.00000000	     -0.00000000	      0.00000000	    142.46719469	      0.30462606	      0.34771016	      0.00000000	     -0.00000000	     -0.00000000	   -125.54852336	      0.00000000	      0.00000000	      0.00000000	      0.00000000	      0.00000000	      0.00000000	      0.10460105	      1.26339546	      0.00000000
      0.18528943	      0.00000000	      1.50619867	      0.00000000	     -0.00000000	      0.00000000	     -0.00000000	      0.28804690	      1.09995352	      0.00000000	     -0.00000000	      0.00000000	    142.66710574	      0.30534825	      0.34813349	      0.00000000	     -0.00000000	     -0.00000000	   -125.76559106	      0.00000000	      0.00000000	      0.00000000	      0.00000000	      0.00000000	      0.00000000	      0.10485624	      1.26471657	      0.00000000
      0.18559217	      0.00000000	      1.50774301	      0.00000000	     -0.00000000	      0.00000000	     -0.00000000	      0.28875788	      1.10114554	      0.00000000	     -0.00000000	      0.00000000	    142.86729053	      0.30607215	      0.34855646	      0.00000000	     -0.00000000	     -0.00000000	   -125.98292873	      0.00000000	      0.00000000	      0.00000000	      0.00000000	      0.00000000	      0.00000000	      0.10511204	      1.26603648	      0.00000000
      0.18589491	      0.00000000	      1.50928592	      0.00000000	     -0.00000000	      0.00000000	     -0.00000000	      0.28947054	      1.10233650	      0.00000000	     -0.00000000	      0.00000000	    143.06775089	      0.30679776	      0.34897908	      0.00000000	     -0.00000000	     -0.00000000	   -126.20053702	      0.00000000	      0.00000000	      0.00000000	      0.00000000	      0.00000000	      0.00000000	      0.10536844	      1.26735518	      0.00000000
      0.18619765	      0.00000000	      1.51082740	      0.00000000	     -0.00000000	      0.00000000	     -0.00000000	      0.29018489	      1.10352640	      0.00000000	     -0.00000000	      0.00000000	    143.26848879	      0.30752509	      0.34940134	      0.00000000	     -0.00000000	     -0.00000000	   -126.41841855	      0.00000000	      0.00000000	      0.00000000	      0.00000000	      0.00000000	      0.00000000	      0.10562545	      1.26867268	      0.00000000
      0.18650040	      0.00000000	      1.51236746	      0.00000000	     -0.00000000	      0.00000000	     -0.00000000	      0.29090094	      1.10471524	      0.00000000	     -0.00000000	      0.00000000	    143.46950610	      0.30825414	      0.34982326	      0.00000000	     -0.00000000	     -0.00000000	   -126.63657427	      0.00000000	      0.00000000	      0.00000000	      0.00000000	      0.00000000	      0.00000000	      0.10588307	      1.26998898	      0.00000000
      0.18680314	      0.00000000	      1.51390610	      0.00000000	     -0.00000000	      0.00000000	     -0.00000000	      0.29161870	      1.10590301	      0.00000000	     -0.00000000	      0.00000000	    143.67080483	      0.30898492	      0.35024482	      0.00000000	     -0.00000000	     -0.00000000	   -126.85500662	      0.00000000	      0.00000000	      0.00000000	      0.00000000	      0.00000000	      0.00000000	      0.10614130	      1.27130407	      0.00000000
      0.18710588	      0.00000000	      1.51544331	      0.00000000	     -0.00000000	      0.00000000	     -0.00000000	      0.29233816	      1.10708972	      0.00000000	     -0.00000000	      0.00000000	    143.87238690	      0.30971744	      0.35066602	      0.00000000	     -0.00000000	     -0.00000000	   -127.07371681	      0.00000000	      0.00000000	      0.00000000	      0.00000000	      0.00000000	      0.00000000	      0.10640014	      1.27261796	      0.00000000
      0.18740862	      0.00000000	      1.51697911	      0.00000000	     -0.00000000	      0.00000000	     -0.00000000	      0.29305934	      1.10827538	      0.00000000	     -0.00000000	      0.00000000	    144.07425435	      0.31045170	      0.35108687	      0.00000000	     -0.00000000	     -0.00000000	   -127.29270712	      0.00000000	      0.00000000	      0.00000000	      0.00000000	      0.00000000	      0.00000000	      0.10665961	      1.27393065	      0.00000000
      0.18771137	      0.00000000	      1.51851348	      0.00000000	     -0.00000000	      0.00000000	     -0.00000000	      0.29378224	      1.10945997	      0.00000000	     -0.00000000	      0.00000000	    144.27640916	      0.31118772	      0.35150736	      0.00000000	     -0.00000000	     -0.00000000	   -127.51197898	      0.00000000	      0.00000000	      0.00000000	      0.00000000	      0.00000000	      0.00000000	      0.10691969	      1.27524213	      0.00000000
      0.18801411	      0.00000000	      1.52004644	      0.00000000	     -0.00000000	      0.00000000	     -0.00000000	      0.29450687	      1.11064351	      0.00000000	     -0.00000000	      0.00000000	    144.47885340	      0.31192549	      0.35192750	      0.00000000	     -0.00000000	     -0.00000000	   -127.73153458	      0.00000000	      0.00000000	      0.00000000	      0.00000000	      0.00000000	      0.00000000	      0.10718039	      1.27655242	      0.00000000
      0.18831685	      0.00000000	      1.52157798	      0.00000000	     -0.00000000	      0.00000000	     -0.00000000	      0.29523324	      1.11182599	      0.00000000	     -0.00000000	      0.00000000	    144.68158912	      0.31266503	      0.35234728	      0.00000000	     -0.00000000	     -0.00000000	   -127.95137550	      0.00000000	      0.00000000	      0.00000000	      0.00000000	      0.00000000	      0.00000000	      0.10744172	      1.27786151	      0.00000000
      0.18861959	      0.00000000	      1.52310810	      0.00000000	     -0.00000000	      0.00000000	     -0.00000000	      0.29596136	      1.11300741	      0.00000000	     -0.00000000	      0.00000000	    144.88461841	      0.31340634	      0.35276671	      0.00000000	     -0.00000000	     -0.00000000	   -128.17150388	      0.00000000	      0.00000000	      0.00000000	      0.00000000	      0.00000000	      0.00000000	      0.10770368	      1.27916940	      0.00000000
      0.18892234	      0.00000000	      1.52463681	      0.00000000	     -0.00000000	      0.00000000	     -0.00000000	      0.29669122	      1.11418777	      0.00000000	     -0.00000000	      0.00000000	    145.08794338	      0.31414942	      0.35318577	      0.00000000	     -0.00000000	     -0.00000000	   -128.39192142	      0.00000000	      0.00000000	      0.00000000	      0.00000000	      0.00000000	      0.00000000	      0.10796627	      1.28047610	      0.00000000
      0.18922508	      0.00000000	      1.52616411	      0.00000000	     -0.00000000	      0.00000000	     -0.00000000	      0.29742285	      1.11536708	      0.00000000	     -0.00000000	      0.00000000	    145.29156617	      0.31489430	      0.35360448	      0.00000000	     -0.00000000	     -0.00000000	   -128.61263026	      0.00000000	      0.00000000	      0.00000000	      0.00000000	      0.00000000	      0.00000000	      0.10822949	      1.28178160	      0.00000000
      0.18952782	      0.00000000	      1.52769000	      0.00000000	     -0.00000000	      0.00000000	     -0.00000000	      0.29815624	      1.11654533	      0.00000000	     -0.00000000	      0.00000000	    145.49548893	      0.31564097	      0.35402283	      0.00000000	     -0.00000000	     -0.00000000	   -128.83363219	      0.00000000	      0.00000000	      0.00000000	      0.00000000	      0.00000000	      0.00000000	      0.10849334	      1.28308590	      0.00000000
      0.18983056	      0.00000000	      1.52921449	      0.00000000	     -0.00000000	      0.00000000	     -0.00000000	      0.29889140	      1.11772253	      0.00000000	     -0.00000000	      0.00000000	    145.69971384	      0.31638944	      0.35444083	      0.00000000	     -0.00000000	     -0.00000000	   -129.05492933	      0.00000000	      0.00000000	      0.00000000	      0.00000000	      0.00000000	      0.00000000	      0.10875783	      1.28438902	      0.00000000
      0.19013330	      0.00000000	      1.53073756	      0.00000000	     -0.00000000	      0.00000000	     -0.00000000	      0.29962834	      1.11889868	      0.00000000	     -0.00000000	      0.00000000	    145.90424311	      0.31713972	      0.35485846	      0.00000000	     -0.00000000	     -0.00000000	   -129.27652357	      0.00000000	      0.00000000	      0.00000000	      0.00000000	      0.00000000	      0.00000000	      0.10902296	      1.28569094	      0.00000000
      0.19043605	      0.00000000	      1.53225924	      0.00000000	     -0.00000000	      0.00000000	     -0.00000000	      0.30036708	      1.12007377	      0.00000000	     -0.00000000	      0.00000000	    146.10907897	      0.31789181	      0.35527574	      0.00000000	     -0.00000000	     -0.00000000	   -129.49841703	      0.00000000	      0.00000000	      0.00000000	      0.00000000	      0.00000000	      0.00000000	      0.10928874	      1.28699168	      0.00000000
      0.19073879	      0.00000000	      1.53377951	      0.00000000	     -0.00000000	      0.00000000	     -0.00000000	      0.30110760	      1.12124782	      0.00000000	     -0.00000000	      0.00000000	    146.31422365	      0.31864573	      0.35569265	      0.00000000	     -0.00000000	     -0.00000000	   -129.72061168	      0.00000000	      0.00000000	      0.00000000	      0.00000000	      0.00000000	      0.00000000	      0.10955516	      1.28829123	      0.00000000
      0.19104153	      0.00000000	      1.53529839	      0.00000000	     -0.00000000	      0.00000000	     -0.00000000	      0.30184993	      1.12242082	      0.00000000	     -0.00000000	      0.00000000	    146.51967944	      0.31940148	      0.35610921	      0.00000000	     -0.00000000	     -0.00000000	   -129.94310966	      0.00000000	      0.00000000	      0.00000000	      0.00000000	      0.00000000	      0.00000000	      0.10982223	      1.28958960	      0.00000000
      0.19134427	      0.00000000	      1.53681587	      0.00000000	     -0.00000000	      0.00000000	     -0.00000000	      0.30259407	      1.12359277	      0.00000000	     -0.00000000	      0.00000000	    146.72544862	      0.32015907	      0.35652541	      0.00000000	     -0.00000000	     -0.00000000	   -130.16591299	      0.00000000	      0.00000000	      0.00000000	      0.00000000	      0.00000000	      0.00000000	      0.11008994	      1.29088678	      0.00000000
      0.19164702	      0.00000000	      1.53833196	      0.00000000	     -0.00000000	      0.00000000	     -0.00000000	      0.30334003	      1.12476367	      0.00000000	     -0.00000000	      0.00000000	    146.93153351	      0.32091851	      0.35694125	      0.00000000	     -0.00000000	     -0.00000000	   -130.38902382	      0.00000000	      0.00000000	      0.00000000	      0.00000000	      0.00000000	      0.00000000	      0.11035832	      1.29218278	      0.00000000
      0.19194976	      0.00000000	      1.53984666	      0.00000000	     -0.00000000	      0.00000000	     -0.00000000	      0.30408781	      1.12593353	      0.00000000	     -0.00000000	      0.00000000	    147.13793643	      0.32167980	      0.35735672	      0.00000000	     -0.00000000	     -0.00000000	   -130.61244425	      0.00000000	      0.00000000	      0.00000000	      0.00000000	      0.00000000	      0.00000000	      0.11062735	      1.29347761	      0.00000000
      0.19225250	      0.00000000	      1.54135997	      0.00000000	     -0.00000000	      0.00000000	     -0.00000000	      0.30483743	      1.12710235	      0.00000000	     -0.00000000	      0.00000000	    147.34465975	      0.32244295	      0.35777184	      0.00000000	     -0.00000000	     -0.00000000	   -130.83617645	      0.00000000	      0.00000000	      0.00000000	      0.00000000	      0.00000000	      0.00000000	      0.11089703	      1.29477126	      0.00000000
      0.19255524	      0.00000000	      1.54287190	      0.00000000	     -0.00000000	      0.00000000	     -0.00000000	      0.30558889	      1.12827013	      0.00000000	     -0.00000000	      0.00000000	    147.55170584	      0.32320798	      0.35818660	      0.00000000	     -0.00000000	     -0.00000000	   -131.06022256	      0.00000000	      0.00000000	      0.00000000	      0.00000000	      0.00000000	      0.00000000	      0.11116738	      1.29606373	      0.00000000
      0.19285799	      0.00000000	      1.54438245	      0.00000000	     -0.00000000	      0.00000000	     -0.00000000	      0.30634220	      1.12943687	      0.00000000	     -0.00000000	      0.00000000	    147.75907709	      0.32397488	      0.35860100	      0.00000000	     -0.00000000	     -0.00000000	   -131.28458479	      0.00000000	      0.00000000	      0.00000000	      0.00000000	      0.00000000	      0.00000000	      0.11143840	      1.29735504	      0.00000000
      0.19316073	      0.00000000	      1.54589162	      0.00000000	     -0.00000000	      0.00000000	     -0.00000000	      0.30709736	      1.13060257	      0.00000000	     -0.00000000	      0.00000000	    147.96677592	      0.32474368	      0.35901504	      0.00000000	     -0.00000000	     -0.00000000	   -131.50926532	      0.00000000	      0.00000000	      0.00000000	      0.00000000	      0.00000000	      0.00000000	      0.11171008	      1.29864518	      0.00000000
      0.19346347	      0.00000000	      1.54739942	      0.00000000	     -0.00000000	      0.00000000	     -0.00000000	      0.30785439	      1.13176724	      0.00000000	     -0.00000000	      0.00000000	    148.17480476	      0.32551436	      0.35942872	      0.00000000	     -0.00000000	     -0.00000000	   -131.73426638	      0.00000000	      0.00000000	      0.00000000	      0.00000000	      0.00000000	      0.00000000	      0.11198244	      1.29993415	      0.00000000
      0.19376621	      0.00000000	      1.54890585	      0.00000000	     -0.00000000	      0.00000000	     -0.00000000	      0.30861330	      1.13293088	      0.00000000	     -0.00000000	      0.00000000	    148.38316607	      0.32628696	      0.35984205	      0.00000000	     -0.00000000	     -0.00000000	   -131.95959020	      0.00000000	      0.00000000	      0.00000000	      0.00000000	      0.00000000	      0.00000000	      0.11225547	      1.30122196	      0.00000000
      0.19406896	      0.00000000	      1.55041091	      0.00000000	     -0.00000000	      0.00000000	     -0.00000000	      0.30937408	      1.13409349	      0.00000000	     -0.00000000	      0.00000000	    148.59186230	      0.32706146	      0.36025501	      0.00000000	     -0.00000000	     -0.00000000	   -132.18523906	      0.00000000	      0.00000000	      0.00000000	      0.00000000	      0.00000000	      0.00000000	      0.11252917	      1.30250861	      0.00000000
      0.19437170	      0.00000000	      1.55191461	      0.00000000	     -0.00000000	      0.00000000	     -0.00000000	      0.31013676	      1.13525507	      0.00000000	     -0.00000000	      0.00000000	    148.80089596	      0.32783788	      0.36066761	      0.00000000	     -0.00000000	     -0.00000000	   -132.41121521	      0.00000000	      0.00000000	      0.00000000	      0.00000000	      0.00000000	      0.00000000	      0.11280355	      1.30379410	      0.00000000
      0.19467444	      0.00000000	      1.55341695	      0.00000000	     -0.00000000	      0.00000000	     -0.00000000	      0.31090134	      1.13641563	      0.00000000	     -0.00000000	      0.00000000	    149.01026955	      0.32861624	      0.36107986	      0.00000000	     -0.00000000	     -0.00000000	   -132.63752097	      0.00000000	      0.00000000	      0.00000000	      0.00000000	      0.00000000	      0.00000000	      0.11307862	      1.30507844	      0.00000000
      0.19497718	      0.00000000	      1.55491794	      0.00000000	     -0.00000000	      0.00000000	     -0.00000000	      0.31166782	      1.13757516	      0.00000000	     -0.00000000	      0.00000000	    149.21998560	      0.32939653	      0.36149175	      0.00000000	     -0.00000000	     -0.00000000	   -132.86415863	      0.00000000	      0.00000000	      0.00000000	      0.00000000	      0.00000000	      0.00000000	      0.11335437	      1.30636162	      0.00000000
      0.19527992	      0.00000000	      1.55641757	      0.00000000	     -0.00000000	      0.00000000	     -0.00000000	      0.31243622	      1.13873368	      0.00000000	     -0.00000000	      0.00000000	    149.43004666	      0.33017877	      0.36190328	      0.00000000	     -0.00000000	     -0.00000000	   -133.09113055	      0.00000000	      0.00000000	      0.00000000	      0.00000000	      0.00000000	      0.00000000	      0.11363082	      1.30764366	      0.00000000
      0.19558267	      0.00000000	      1.55791585	      0.00000000	     -0.00000000	      0.00000000	     -0.00000000	      0.31320654	      1.13989117	      0.00000000	     -0.00000000	      0.00000000	    149.64045529	      0.33096296	      0.36231445	      0.00000000	     -0.00000000	     -0.00000000	   -133.31843906	      0.00000000	      0.00000000	      0.00000000	      0.00000000	      0.00000000	      0.00000000	      0.11390795	      1.30892455	      0.00000000
      0.19588541	      0.00000000	      1.55941279	      0.00000000	     -0.00000000	      0.00000000	     -0.00000000	      0.31397879	      1.14104765	      0.00000000	     -0.00000000	      0.00000000	    149.85121408	      0.33174912	      0.36272527	      0.00000000	     -0.00000000	     -0.00000000	   -133.54608655	      0.00000000	      0.00000000	      0.00000000	      0.00000000	      0.00000000	      0.00000000	      0.11418578	      1.31020430	      0.00000000
      0.19618815	      0.00000000	      1.56090839	      0.00000000	     -0.00000000	      0.00000000	     -0.00000000	      0.31475299	      1.14220312	      0.00000000	     -0.00000000	      0.00000000	    150.06232562	      0.33253725	      0.36313572	      0.00000000	     -0.00000000	     -0.00000000	   -133.77407540	      0.00000000	      0.00000000	      0.00000000	      0.00000000	      0.00000000	      0.00000000	      0.11446430	      1.31148292	      0.00000000
      0.19649089	      0.00000000	      1.56240266	      0.00000000	     -0.00000000	      0.00000000	     -0.00000000	      0.31552913	      1.14335757	      0.00000000	     -0.00000000	      0.00000000	    150.27379255	      0.33332736	      0.36354583	      0.00000000	     -0.00000000	     -0.00000000	   -134.00240803	      0.00000000	      0.00000000	      0.00000000	      0.00000000	      0.00000000	      0.00000000	      0.11474353	      1.31276039	      0.00000000
      0.19679364	      0.00000000	      1.56389559	      0.00000000	     -0.00000000	      0.00000000	     -0.00000000	      0.31630724	      1.14451102	      0.00000000	     -0.00000000	      0.00000000	    150.48561751	      0.33411946	      0.36395557	      0.00000000	     -0.00000000	     -0.00000000	   -134.23108688	      0.00000000	      0.00000000	      0.00000000	      0.00000000	      0.00000000	      0.00000000	      0.11502346	      1.31403674	      0.00000000
      0.19709638	      0.00000000	      1.56538719	      0.00000000	     -0.00000000	      0.00000000	     -0.00000000	      0.31708731	      1.14566347	      0.00000000	     -0.00000000	      0.00000000	    150.69780316	      0.33491356	      0.36436496	      0.00000000	     -0.00000000	     -0.00000000	   -134.46011440	      0.00000000	      0.00000000	      0.00000000	      0.00000000	      0.00000000	      0.00000000	      0.11530410	      1.31531195	      0.00000000
      0.19739912	      0.00000000	      1.56687747	      0.00000000	     -0.00000000	      0.00000000	     -0.00000000	      0.31786936	      1.14681491	      0.00000000	     -0.00000000	      0.00000000	    150.91035218	      0.33570967	      0.36477400	      0.00000000	     -0.00000000	     -0.00000000	   -134.68949306	      0.00000000	      0.00000000	      0.00000000	      0.00000000	      0.00000000	      0.00000000	      0.11558545	      1.31658604	      0.00000000
      0.19770186	      0.00000000	      1.56836644	      0.00000000	     -0.00000000	      0.00000000	     -0.00000000	      0.31865339	      1.14796535	      0.00000000	     -0.00000000	      0.00000000	    151.12326729	      0.33650780	      0.36518268	      0.00000000	     -0.00000000	     -0.00000000	   -134.91922536	      0.00000000	      0.00000000	      0.00000000	      0.00000000	      0.00000000	      0.00000000	      0.11586751	      1.31785901	      0.00000000
      0.19800461	      0.00000000	      1.56985408	      0.00000000	     -0.00000000	      0.00000000	     -0.00000000	      0.31943942	      1.14911480	      0.00000000	     -0.00000000	      0.00000000	    151.33655120	      0.33730795	      0.36559101	      0.00000000	     -0.00000000	     -0.00000000	   -135.14931383	      0.00000000	      0.00000000	      0.00000000	      0.00000000	      0.00000000	      0.00000000	      0.11615029	      1.31913086	      0.00000000
      0.19830735	      0.00000000	      1.57134042	      0.00000000	     -0.00000000	      0.00000000	     -0.00000000	      0.32022745	      1.15026325	      0.00000000	     -0.00000000	      0.00000000	    151.55020668	      0.33811015	      0.36599898	      0.00000000	     -0.00000000	     -0.00000000	   -135.37976101	      0.00000000	      0.00000000	      0.00000000	      0.00000000	      0.00000000	      0.00000000	      0.11643380	      1.32040160	      0.00000000
      0.19861009	      0.00000000	      1.57282545	      0.00000000	     -0.00000000	      0.00000000	     -0.00000000	      0.32101749	      1.15141072	      0.00000000	     -0.00000000	      0.00000000	    151.76423648	      0.33891438	      0.36640660	      0.00000000	     -0.00000000	     -0.00000000	   -135.61056946	      0.00000000	      0.00000000	      0.00000000	      0.00000000	      0.00000000	      0.00000000	      0.11671802	      1.32167122	      0.00000000
      0.19891283	      0.00000000	      1.57430918	      0.00000000	     -0.00000000	      0.00000000	     -0.00000000	      0.32180956	      1.15255719	      0.00000000	     -0.00000000	      0.00000000	    151.97864340	      0.33972068	      0.36681387	      0.00000000	     -0.00000000	     -0.00000000	   -135.84174177	      0.00000000	      0.00000000	      0.00000000	      0.00000000	      0.00000000	      0.00000000	      0.11700297	      1.32293974	      0.00000000
      0.19921558	      0.00000000	      1.57579161	      0.00000000	     -0.00000000	      0.00000000	     -0.00000000	      0.32260366	      1.15370269	      0.00000000	     -0.00000000	      0.00000000	    152.19343025	      0.34052904	      0.36722079	      0.00000000	     -0.00000000	     -0.00000000	   -136.07328055	      0.00000000	      0.00000000	      0.00000000	      0.00000000	      0.00000000	      0.00000000	      0.11728866	      1.32420715	      0.00000000
      0.19951832	      0.00000000	      1.57727276	      0.00000000	     -0.00000000	      0.00000000	     -0.00000000	      0.32339980	      1.15484720	      0.00000000	     -0.00000000	      0.00000000	    152.40859988	      0.34133947	      0.36762736	      0.00000000	     -0.00000000	     -0.00000000	   -136.30518844	      0.00000000	      0.00000000	      0.00000000	      0.00000000	      0.00000000	      0.00000000	      0.11757507	      1.32547347	      0.00000000
      0.19982106	      0.00000000	      1.57875261	      0.00000000	     -0.00000000	      0.00000000	     -0.00000000	      0.32419799	      1.15599073	      0.00000000	     -0.00000000	      0.00000000	    152.62415514	      0.34215199	      0.36803357	      0.00000000	     -0.00000000	     -0.00000000	   -136.53746808	      0.00000000	      0.00000000	      0.00000000	      0.00000000	      0.00000000	      0.00000000	      0.11786223	      1.32673869	      0.00000000
      0.20012380	      0.00000000	      1.58023118	      0.00000000	     -0.00000000	      0.00000000	     -0.00000000	      0.32499824	      1.15713329	      0.00000000	     -0.00000000	      0.00000000	    152.84009892	      0.34296660	      0.36843944	      0.00000000	     -0.00000000	     -0.00000000	   -136.77012217	      0.00000000	      0.00000000	      0.00000000	      0.00000000	      0.00000000	      0.00000000	      0.11815012	      1.32800281	      0.00000000
      0.20042654	      0.00000000	      1.58170848	      0.00000000	     -0.00000000	      0.00000000	     -0.00000000	      0.32580056	      1.15827487	      0.00000000	     -0.00000000	      0.00000000	    153.05643412	      0.34378332	      0.36884495	      0.00000000	     -0.00000000	     -0.00000000	   -137.00315339	      0.00000000	      0.00000000	      0.00000000	      0.00000000	      0.00000000	      0.00000000	      0.11843876	      1.32926585	      0.00000000
      0.20072929	      0.00000000	      1.58318450	      0.00000000	     -0.00000000	      0.00000000	     -0.00000000	      0.32660496	      1.15941549	      0.00000000	     -0.00000000	      0.00000000	    153.27316367	      0.34460215	      0.36925012	      0.00000000	     -0.00000000	     -0.00000000	   -137.23656448	      0.00000000	      0.00000000	      0.00000000	      0.00000000	      0.00000000	      0.00000000	      0.11872815	      1.33052781	      0.00000000
      0.20103203	      0.00000000	      1.58465926	      0.00000000	     -0.00000000	      0.00000000	     -0.00000000	      0.32741145	      1.16055515	      0.00000000	     -0.00000000	      0.00000000	    153.49029053	      0.34542310	      0.36965494	      0.00000000	     -0.00000000	     -0.00000000	   -137.47035818	      0.00000000	      0.00000000	      0.00000000	      0.00000000	      0.00000000	      0.00000000	      0.11901829	      1.33178868	      0.00000000
      0.20133477	      0.00000000	      1.58613275	      0.00000000	     -0.00000000	      0.00000000	     -0.00000000	      0.32822004	      1.16169384	      0.00000000	     -0.00000000	      0.00000000	    153.70781766	      0.34624619	      0.37005941	      0.00000000	     -0.00000000	     -0.00000000	   -137.70453725	      0.00000000	      0.00000000	      0.00000000	      0.00000000	      0.00000000	      0.00000000	      0.11930919	      1.33304848	      0.00000000
      0.20163751	      0.00000000	      1.58760499	      0.00000000	     -0.00000000	      0.00000000	     -0.00000000	      0.32903074	      1.16283158	      0.00000000	     -0.00000000	      0.00000000	    153.92574807	      0.34707143	      0.37046354	      0.00000000	     -0.00000000	     -0.00000000	   -137.93910449	      0.00000000	      0.00000000	      0.00000000	      0.00000000	      0.00000000	      0.00000000	      0.11960084	      1.33430721	      0.00000000
      0.20194026	      0.00000000	      1.58907598	      0.00000000	     -0.00000000	      0.00000000	     -0.00000000	      0.32984356	      1.16396836	      0.00000000	     -0.00000000	      0.00000000	    154.14408476	      0.34789882	      0.37086731	      0.00000000	     -0.00000000	     -0.00000000	   -138.17406270	      0.00000000	      0.00000000	      0.00000000	      0.00000000	      0.00000000	      0.00000000	      0.11989325	      1.33556487	      0.00000000
      0.20224300	      0.00000000	      1.59054572	      0.00000000	     -0.00000000	      0.00000000	     -0.00000000	      0.33065850	      1.16510419	      0.00000000	     -0.00000000	      0.00000000	    154.36283077	      0.34872837	      0.37127075	      0.00000000	     -0.00000000	     -0.00000000	   -138.40941469	      0.00000000	      0.00000000	      0.00000000	      0.00000000	      0.00000000	      0.00000000	      0.12018643	      1.33682147	      0.00000000
      0.20254574	      0.00000000	      1.59201421	      0.00000000	     -0.00000000	      0.00000000	     -0.00000000	      0.33147559	      1.16623908	      0.00000000	     -0.00000000	      0.00000000	    154.58198916	      0.34956010	      0.37167384	      0.00000000	     -0.00000000	     -0.00000000	   -138.64516333	      0.00000000	      0.00000000	      0.00000000	      0.00000000	      0.00000000	      0.00000000	      0.12048039	      1.33807701	      0.00000000
      0.20284848	      0.00000000	      1.59348148	      0.00000000	     -0.00000000	      0.00000000	     -0.00000000	      0.33229483	      1.16737302	      0.00000000	     -0.00000000	      0.00000000	    154.80156300	      0.35039402	      0.37207659	      0.00000000	     -0.00000000	     -0.00000000	   -138.88131147	      0.00000000	      0.00000000	      0.00000000	      0.00000000	      0.00000000	      0.00000000	      0.12077511	      1.33933150	      0.00000000
      0.20315123	      0.00000000	      1.59494751	      0.00000000	     -0.00000000	      0.00000000	     -0.00000000	      0.33311623	      1.16850602	      0.00000000	     -0.00000000	      0.00000000	    155.02155538	      0.35123013	      0.37247899	      0.00000000	     -0.00000000	     -0.00000000	   -139.11786199	      0.00000000	      0.00000000	      0.00000000	      0.00000000	      0.00000000	      0.00000000	      0.12107061	      1.34058494	      0.00000000
      0.20345397	      0.00000000	      1.59641232	      0.00000000	     -0.00000000	      0.00000000	     -0.00000000	      0.33393980	      1.16963809	      0.00000000	     -0.00000000	      0.00000000	    155.24196941	      0.35206846	      0.37288105	      0.00000000	     -0.00000000	     -0.00000000	   -139.35481778	      0.00000000	      0.00000000	      0.00000000	      0.00000000	      0.00000000	      0.00000000	      0.12136689	      1.34183733	      0.00000000
      0.20375671	      0.00000000	      1.59787591	      0.00000000	     -0.00000000	      0.00000000	     -0.00000000	      0.33476555	      1.17076922	      0.00000000	     -0.00000000	      0.00000000	    155.46280821	      0.35290900	      0.37328277	      0.00000000	     -0.00000000	     -0.00000000	   -139.59218175	      0.00000000	      0.00000000	      0.00000000	      0.00000000	      0.00000000	      0.00000000	      0.12166396	      1.34308868	      0.00000000
      0.20405945	      0.00000000	      1.59933828	      0.00000000	     -0.00000000	      0.00000000	     -0.00000000	      0.33559349	      1.17189943	      0.00000000	     -0.00000000	      0.00000000	    155.68407494	      0.35375177	      0.37368416	      0.00000000	     -0.00000000	     -0.00000000	   -139.82995682	      0.00000000	      0.00000000	      0.00000000	      0.00000000	      0.00000000	      0.00000000	      0.12196181	      1.34433900	      0.00000000
      0.20436220	      0.00000000	      1.60079945	      0.00000000	     -0.00000000	      0.00000000	     -0.00000000	      0.33642364	      1.17302871	      0.00000000	     -0.00000000	      0.00000000	    155.90577273	      0.35459677	      0.37408520	      0.00000000	     -0.00000000	     -0.00000000	   -140.06814594	      0.00000000	      0.00000000	      0.00000000	      0.00000000	      0.00000000	      0.00000000	      0.12226046	      1.34558828	      0.00000000
      0.20466494	      0.00000000	      1.60225941	      0.00000000	     -0.00000000	      0.00000000	     -0.00000000	      0.33725600	      1.17415707	      0.00000000	     -0.00000000	      0.00000000	    156.12790476	      0.35544404	      0.37448591	      0.00000000	     -0.00000000	     -0.00000000	   -140.30675206	      0.00000000	      0.00000000	      0.00000000	      0.00000000	      0.00000000	      0.00000000	      0.12255990	      1.34683654	      0.00000000
      0.20496768	      0.00000000	      1.60371818	      0.00000000	     -0.00000000	      0.00000000	     -0.00000000	      0.33809059	      1.17528451	      0.00000000	     -0.00000000	      0.00000000	    156.35047420	      0.35629356	      0.37488628	      0.00000000	     -0.00000000	     -0.00000000	   -140.54577813	      0.00000000	      0.00000000	      0.00000000	      0.00000000	      0.00000000	      0.00000000	      0.12286015	      1.34808378	      0.00000000
      0.20527042	      0.00000000	      1.60517575	      0.00000000	     -0.00000000	      0.00000000	     -0.00000000	      0.33892740	      1.17641105	      0.00000000	     -0.00000000	      0.00000000	    156.57348426	      0.35714535	      0.37528631	      0.00000000	     -0.00000000	     -0.00000000	   -140.78522714	      0.00000000	      0.00000000	      0.00000000	      0.00000000	      0.00000000	      0.00000000	      0.12316119	      1.34933000	      0.00000000
      0.20557316	      0.00000000	      1.60663214	      0.00000000	     -0.00000000	      0.00000000	     -0.00000000	      0.33976647	      1.17753667	      0.00000000	     -0.00000000	      0.00000000	    156.79693813	      0.35799944	      0.37568601	      0.00000000	     -0.00000000	     -0.00000000	   -141.02510208	      0.00000000	      0.00000000	      0.00000000	      0.00000000	      0.00000000	      0.00000000	      0.12346305	      1.35057520	      0.00000000
      0.20587591	      0.00000000	      1.60808735	      0.00000000	     -0.00000000	      0.00000000	     -0.00000000	      0.34060779	      1.17866138	      0.00000000	     -0.00000000	      0.00000000	    157.02083903	      0.35885581	      0.37608538	      0.00000000	     -0.00000000	     -0.00000000	   -141.26540594	      0.00000000	      0.00000000	      0.00000000	      0.00000000	      0.00000000	      0.00000000	      0.12376572	      1.35181940	      0.00000000
      0.20617865	      0.00000000	      1.60954138	      0.00000000	     -0.00000000	      0.00000000	     -0.00000000	      0.34145138	      1.17978520	      0.00000000	     -0.00000000	      0.00000000	    157.24519019	      0.35971450	      0.37648442	      0.00000000	     -0.00000000	     -0.00000000	   -141.50614174	      0.00000000	      0.00000000	      0.00000000	      0.00000000	      0.00000000	      0.00000000	      0.12406920	      1.35306259	      0.00000000
      0.20648139	      0.00000000	      1.61099424	      0.00000000	     -0.00000000	      0.00000000	     -0.00000000	      0.34229725	      1.18090812	      0.00000000	     -0.00000000	      0.00000000	    157.46999483	      0.36057550	      0.37688313	      0.00000000	     -0.00000000	     -0.00000000	   -141.74731250	      0.00000000	      0.00000000	      0.00000000	      0.00000000	      0.00000000	      0.00000000	      0.12437350	      1.35430478	      0.00000000
      0.20678413	      0.00000000	      1.61244593	      0.00000000	     -0.00000000	      0.00000000	     -0.00000000	      0.34314541	      1.18203014	      0.00000000	     -0.00000000	      0.00000000	    157.69525621	      0.36143883	      0.37728151	      0.00000000	     -0.00000000	     -0.00000000	   -141.98892125	      0.00000000	      0.00000000	      0.00000000	      0.00000000	      0.00000000	      0.00000000	      0.12467863	      1.35554598	      0.00000000
      0.20708688	      0.00000000	      1.61389647	      0.00000000	     -0.00000000	      0.00000000	     -0.00000000	      0.34399587	      1.18315127	      0.00000000	     -0.00000000	      0.00000000	    157.92097758	      0.36230450	      0.37767956	      0.00000000	     -0.00000000	     -0.00000000	   -142.23097104	      0.00000000	      0.00000000	      0.00000000	      0.00000000	      0.00000000	      0.00000000	      0.12498458	      1.35678618	      0.00000000
      0.20738962	      0.00000000	      1.61534584	      0.00000000	     -0.00000000	      0.00000000	     -0.00000000	      0.34484864	      1.18427152	      0.00000000	     -0.00000000	      0.00000000	    158.14716221	      0.36317253	      0.37807728	      0.00000000	     -0.00000000	     -0.00000000	   -142.47346493	      0.00000000	      0.00000000	      0.00000000	      0.00000000	      0.00000000	      0.00000000	      0.12529137	      1.35802540	      0.00000000
      0.20769236	      0.00000000	      1.61679407	      0.00000000	     -0.00000000	      0.00000000	     -0.00000000	      0.34570374	      1.18539088	      0.00000000	     -0.00000000	      0.00000000	    158.37381336	      0.36404292	      0.37847468	      0.00000000	     -0.00000000	     -0.00000000	   -142.71640599	      0.00000000	      0.00000000	      0.00000000	      0.00000000	      0.00000000	      0.00000000	      0.12559899	      1.35926363	      0.00000000
      0.20799510	      0.00000000	      1.61824115	      0.00000000	     -0.00000000	      0.00000000	     -0.00000000	      0.34656117	      1.18650936	      0.00000000	     -0.00000000	      0.00000000	    158.60093433	      0.36491568	      0.37887176	      0.00000000	     -0.00000000	     -0.00000000	   -142.95979730	      0.00000000	      0.00000000	      0.00000000	      0.00000000	      0.00000000	      0.00000000	      0.12590745	      1.36050089	      0.00000000
      0.20829785	      0.00000000	      1.61968710	      0.00000000	     -0.00000000	      0.00000000	     -0.00000000	      0.34742095	      1.18762697	      0.00000000	     -0.00000000	      0.00000000	    158.82852840	      0.36579084	      0.37926851	      0.00000000	     -0.00000000	     -0.00000000	   -143.20364195	      0.00000000	      0.00000000	      0.00000000	      0.00000000	      0.00000000	      0.00000000	      0.12621675	      1.36173716	      0.00000000
      0.20860059	      0.00000000	      1.62113190	      0.00000000	     -0.00000000	      0.00000000	     -0.00000000	      0.34828308	      1.18874370	      0.00000000	     -0.00000000	      0.00000000	    159.05659887	      0.36666839	      0.37966495	      0.00000000	     -0.00000000	     -0.00000000	   -143.44794303	      0.00000000	      0.00000000	      0.00000000	      0.00000000	      0.00000000	      0.00000000	      0.12652691	      1.36297247	      0.00000000
      0.20890333	      0.00000000	      1.62257557	      0.00000000	     -0.00000000	      0.00000000	     -0.00000000	      0.34914759	      1.18985956	      0.00000000	     -0.00000000	      0.00000000	    159.28514905	      0.36754835	      0.38006106	      0.00000000	     -0.00000000	     -0.00000000	   -143.69270368	      0.00000000	      0.00000000	      0.00000000	      0.00000000	      0.00000000	      0.00000000	      0.12683791	      1.36420681	      0.00000000
      0.20920607	      0.00000000	      1.62401812	      0.00000000	     -0.00000000	      0.00000000	     -0.00000000	      0.35001447	      1.19097456	      0.00000000	     -0.00000000	      0.00000000	    159.51418227	      0.36843074	      0.38045686	      0.00000000	     -0.00000000	     -0.00000000	   -143.93792701	      0.00000000	      0.00000000	      0.00000000	      0.00000000	      0.00000000	      0.00000000	      0.12714977	      1.36544019	      0.00000000
      0.20950882	      0.00000000	      1.62545954	      0.00000000	     -0.00000000	      0.00000000	     -0.00000000	      0.35088375	      1.19208869	      0.00000000	     -0.00000000	      0.00000000	    159.74370186	      0.36931556	      0.38085233	      0.00000000	     -0.00000000	     -0.00000000	   -144.18361616	      0.00000000	      0.00000000	      0.00000000	      0.00000000	      0.00000000	      0.00000000	      0.12746250	      1.36667261	      0.00000000
      0.20981156	      0.00000000	      1.62689985	      0.00000000	     -0.00000000	      0.00000000	     -0.00000000	      0.35175543	      1.19320196	      0.00000000	     -0.00000000	      0.00000000	    159.97371115	      0.37020283	      0.38124750	      0.00000000	     -0.00000000	     -0.00000000	   -144.42977429	      0.00000000	      0.00000000	      0.00000000	      0.00000000	      0.00000000	      0.00000000	      0.12777608	      1.36790407	      0.00000000
      0.21011430	      0.00000000	      1.62833904	      0.00000000	     -0.00000000	      0.00000000	     -0.00000000	      0.35262953	      1.19431438	      0.00000000	     -0.00000000	      0.00000000	    160.20421349	      0.37109255	      0.38164234	      0.00000000	     -0.00000000	     -0.00000000	   -144.67640455	      0.00000000	      0.00000000	      0.00000000	      0.00000000	      0.00000000	      0.00000000	      0.12809054	      1.36913458	      0.00000000
      0.21041704	      0.00000000	      1.62977712	      0.00000000	     -0.00000000	      0.00000000	     -0.00000000	      0.35350606	      1.19542594	      0.00000000	     -0.00000000	      0.00000000	    160.43521225	      0.37198475	      0.38203688	      0.00000000	     -0.00000000	     -0.00000000	   -144.92351014	      0.00000000	      0.00000000	      0.00000000	      0.00000000	      0.00000000	      0.00000000	      0.12840587	      1.37036414	      0.00000000
      0.21071978	     -0.00000000	      1.63121410	      0.00000000	     -0.00000000	      0.00000000	     -0.00000000	      0.35438502	      1.19653665	      0.00000000	     -0.00000000	      0.00000000	    160.66671079	      0.37287943	      0.38243110	      0.00000000	     -0.00000000	     -0.00000000	   -145.17109423	      0.00000000	      0.00000000	      0.00000000	      0.00000000	      0.00000000	      0.00000000	      0.12872208	      1.37159276	      0.00000000
      0.21102253	     -0.00000000	      1.63264997	      0.00000000	     -0.00000000	      0.00000000	     -0.00000000	      0.35526644	      1.19764651	      0.00000000	     -0.00000000	      0.00000000	    160.89871251	      0.37377661	      0.38282502	      0.00000000	     -0.00000000	     -0.00000000	   -145.41916003	      0.00000000	      0.00000000	      0.00000000	      0.00000000	      0.00000000	      0.00000000	      0.12903917	      1.37282043	      0.00000000
      0.21132527	      0.00000000	      1.63408475	      0.00000000	     -0.00000000	      0.00000000	     -0.00000000	      0.35615031	      1.19875553	      0.00000000	     -0.00000000	      0.00000000	    161.13122078	      0.37467629	      0.38321862	      0.00000000	     -0.00000000	     -0.00000000	   -145.66771076	      0.00000000	      0.00000000	      0.00000000	      0.00000000	      0.00000000	      0.00000000	      0.12935714	      1.37404717	      0.00000000
      0.21162801	      0.00000000	      1.63551843	      0.00000000	     -0.00000000	      0.00000000	     -0.00000000	      0.35703667	      1.19986370	      0.00000000	     -0.00000000	      0.00000000	    161.36423903	      0.37557849	      0.38361191	      0.00000000	     -0.00000000	     -0.00000000	   -145.91674966	      0.00000000	      0.00000000	      0.00000000	      0.00000000	      0.00000000	      0.00000000	      0.12967601	      1.37527297	      0.00000000
      0.21193075	      0.00000000	      1.63695102	      0.00000000	     -0.00000000	      0.00000000	     -0.00000000	      0.35792551	      1.20097103	      0.00000000	     -0.00000000	      0.00000000	    161.59777066	      0.37648323	      0.38400490	      0.00000000	     -0.00000000	     -0.00000000	   -146.16627996	      0.00000000	      0.00000000	      0.00000000	      0.00000000	      0.00000000	      0.00000000	      0.12999577	      1.37649783	      0.00000000
      0.21223350	     -0.00000000	      1.63838252	      0.00000000	     -0.00000000	      0.00000000	     -0.00000000	      0.35881685	      1.20207753	      0.00000000	     -0.00000000	      0.00000000	    161.83181910	      0.37739050	      0.38439758	      0.00000000	     -0.00000000	     -0.00000000	   -146.41630494	      0.00000000	      0.00000000	      0.00000000	      0.00000000	      0.00000000	      0.00000000	      0.13031643	      1.37772177	      0.00000000
      0.21253624	     -0.00000000	      1.63981294	      0.00000000	     -0.00000000	      0.00000000	     -0.00000000	      0.35971070	      1.20318319	      0.00000000	     -0.00000000	      0.00000000	    162.06638781	      0.37830034	      0.38478996	      0.00000000	     -0.00000000	     -0.00000000	   -146.66682786	      0.00000000	      0.00000000	      0.00000000	      0.00000000	      0.00000000	      0.00000000	      0.13063799	      1.37894478	      0.00000000
      0.21283898	     -0.00000000	      1.64124227	      0.00000000	     -0.00000000	      0.00000000	     -0.00000000	      0.36060708	      1.20428802	      0.00000000	     -0.00000000	      0.00000000	    162.30148024	      0.37921275	      0.38518203	      0.00000000	     -0.00000000	     -0.00000000	   -146.91785204	      0.00000000	      0.00000000	      0.00000000	      0.00000000	      0.00000000	      0.00000000	      0.13096047	      1.38016686	      0.00000000
      0.21314172	     -0.00000000	      1.64267054	      0.00000000	     -0.00000000	      0.00000000	     -0.00000000	      0.36150599	      1.20539202	      0.00000000	     -0.00000000	      0.00000000	    162.53709986	      0.38012773	      0.38557381	      0.00000000	     -0.00000000	     -0.00000000	   -147.16938078	      0.00000000	      0.00000000	      0.00000000	      0.00000000	      0.00000000	      0.00000000	      0.13128385	      1.38138803	      0.00000000
      0.21344447	     -0.00000000	      1.64409772	      0.00000000	     -0.00000000	      0.00000000	     -0.00000000	      0.36240746	      1.20649519	      0.00000000	     -0.00000000	      0.00000000	    162.77325016	      0.38104531	      0.38596528	      0.00000000	     -0.00000000	     -0.00000000	   -147.42141740	      0.00000000	      0.00000000	      0.00000000	      0.00000000	      0.00000000	      0.00000000	      0.13160815	      1.38260827	      0.00000000
      0.21374721	     -0.00000000	      1.64552384	      0.00000000	     -0.00000000	      0.00000000	     -0.00000000	      0.36331148	      1.20759754	      0.00000000	     -0.00000000	      0.00000000	    163.00993464	      0.38196550	      0.38635644	      0.00000000	     -0.00000000	     -0.00000000	   -147.67396526	      0.00000000	      0.00000000	      0.00000000	      0.00000000	      0.00000000	      0.00000000	      0.13193337	      1.38382760	      0.00000000
      0.21404995	     -0.00000000	      1.64694888	      0.00000000	     -0.00000000	      0.00000000	     -0.00000000	      0.36421808	      1.20869906	      0.00000000	     -0.00000000	      0.00000000	    163.24715682	      0.38288831	      0.38674731	      0.00000000	     -0.00000000	     -0.00000000	   -147.92702772	      0.00000000	      0.00000000	      0.00000000	      0.00000000	      0.00000000	      0.00000000	      0.13225952	      1.38504602	      0.00000000
      0.21435269	      0.00000000	      1.64837286	      0.00000000	     -0.00000000	      0.00000000	     -0.00000000	      0.36512726	      1.20979976	      0.00000000	     -0.00000000	      0.00000000	    163.48492023	      0.38381375	      0.38713788	      0.00000000	     -0.00000000	     -0.00000000	   -148.18060816	      0.00000000	      0.00000000	      0.00000000	      0.00000000	      0.00000000	      0.00000000	      0.13258660	      1.38626353	      0.00000000
      0.21465544	      0.00000000	      1.64979578	      0.00000000	     -0.00000000	      0.00000000	     -0.00000000	      0.36603904	      1.21089964	      0.00000000	     -0.00000000	      0.00000000	    163.72322844	      0.38474184	      0.38752816	      0.00000000	     -0.00000000	     -0.00000000	   -148.43470998	      0.00000000	      0.00000000	      0.00000000	      0.00000000	      0.00000000	      0.00000000	      0.13291461	      1.38748012	      0.00000000
      0.21495818	      0.00000000	      1.65121764	      0.00000000	     -0.00000000	      0.00000000	     -0.00000000	      0.36695343	      1.21199871	      0.00000000	     -0.00000000	      0.00000000	    163.96208499	      0.38567259	      0.38791813	      0.00000000	     -0.00000000	     -0.00000000	   -148.68933659	      0.00000000	      0.00000000	      0.00000000	      0.00000000	      0.00000000	      0.00000000	      0.13324357	      1.38869581	      0.00000000
      0.21526092	      0.00000000	      1.65263844	      0.00000000	     -0.00000000	      0.00000000	     -0.00000000	      0.36787045	      1.21309696	      0.00000000	     -0.00000000	      0.00000000	    164.20149347	      0.38660601	      0.38830781	      0.00000000	     -0.00000000	     -0.00000000	   -148.94449143	      0.00000000	      0.00000000	      0.00000000	      0.00000000	      0.00000000	      0.00000000	      0.13357347	      1.38991060	      0.00000000
      0.21556366	      0.00000000	      1.65405818	      0.00000000	     -0.00000000	      0.00000000	     -0.00000000	      0.36879011	      1.21419439	      0.00000000	     -0.00000000	      0.00000000	    164.44145749	      0.38754212	      0.38869720	      0.00000000	     -0.00000000	     -0.00000000	   -149.20017796	      0.00000000	      0.00000000	      0.00000000	      0.00000000	      0.00000000	      0.00000000	      0.13390431	      1.39112448	      0.00000000
      0.21586640	      0.00000000	      1.65547687	      0.00000000	     -0.00000000	      0.00000000	     -0.00000000	      0.36971242	      1.21529101	      0.00000000	     -0.00000000	      0.00000000	    164.68198066	      0.38848092	      0.38908629	      0.00000000	     -0.00000000	     -0.00000000	   -149.45639964	      0.00000000	      0.00000000	      0.00000000	      0.00000000	      0.00000000	      0.00000000	      0.13423611	      1.39233746	      0.00000000
      0.21616915	      0.00000000	      1.65689452	      0.00000000	     -0.00000000	      0.00000000	     -0.00000000	      0.37063739	      1.21638683	      0.00000000	     -0.00000000	      0.00000000	    164.92306662	      0.38942244	      0.38947508	      0.00000000	     -0.00000000	     -0.00000000	   -149.71315997	      0.00000000	      0.00000000	      0.00000000	      0.00000000	      0.00000000	      0.00000000	      0.13456887	      1.39354955	      0.00000000
      0.21647189	      0.00000000	      1.65831111	      0.00000000	     -0.00000000	      0.00000000	     -0.00000000	      0.37156504	      1.21748183	      0.00000000	     -0.00000000	      0.00000000	    165.16471901	      0.39036668	      0.38986359	      0.00000000	     -0.00000000	     -0.00000000	   -149.97046246	      0.00000000	      0.00000000	      0.00000000	      0.00000000	      0.00000000	      0.00000000	      0.13490259	      1.39476074	      0.00000000
      0.21677463	      0.00000000	      1.65972666	      0.00000000	     -0.00000000	      0.00000000	     -0.00000000	      0.37249537	      1.21857603	      0.00000000	     -0.00000000	      0.00000000	    165.40694152	      0.39131366	      0.39025180	      0.00000000	     -0.00000000	     -0.00000000	   -150.22831063	      0.00000000	      0.00000000	      0.00000000	      0.00000000	      0.00000000	      0.00000000	      0.13523728	      1.39597103	      0.00000000
      0.21707737	      0.00000000	      1.66114116	      0.00000000	     -0.00000000	      0.00000000	     -0.00000000	      0.37342842	      1.21966943	      0.00000000	     -0.00000000	      0.00000000	    165.64973782	      0.39226339	      0.39063972	      0.00000000	     -0.00000000	     -0.00000000	   -150.48670805	      0.00000000	      0.00000000	      0.00000000	      0.00000000	      0.00000000	      0.00000000	      0.13557295	      1.39718044	      0.00000000
      0.21738012	      0.00000000	      1.66255463	      0.00000000	     -0.00000000	      0.00000000	     -0.00000000	      0.37436417	      1.22076202	      0.00000000	     -0.00000000	      0.00000000	    165.89311163	      0.39321589	      0.39102736	      0.00000000	     -0.00000000	     -0.00000000	   -150.74565827	      0.00000000	      0.00000000	      0.00000000	      0.00000000	      0.00000000	      0.00000000	      0.13590959	      1.39838895	      0.00000000
      0.21768286	      0.00000000	      1.66396705	      0.00000000	     -0.00000000	      0.00000000	     -0.00000000	      0.37530266	      1.22185380	      0.00000000	     -0.00000000	      0.00000000	    166.13706668	      0.39417117	      0.39141470	      0.00000000	     -0.00000000	     -0.00000000	   -151.00516490	      0.00000000	      0.00000000	      0.00000000	      0.00000000	      0.00000000	      0.00000000	      0.13624721	      1.39959657	      0.00000000
      0.21798560	      0.00000000	      1.66537844	      0.00000000	     -0.00000000	      0.00000000	     -0.00000000	      0.37624390	      1.22294479	      0.00000000	     -0.00000000	      0.00000000	    166.38160670	      0.39512925	      0.39180175	      0.00000000	     -0.00000000	     -0.00000000	   -151.26523154	      0.00000000	      0.00000000	      0.00000000	      0.00000000	      0.00000000	      0.00000000	      0.13658582	      1.40080331	      0.00000000
      0.21828834	      0.00000000	      1.66678879	      0.00000000	     -0.00000000	      0.00000000	     -0.00000000	      0.37718789	      1.22403498	      0.00000000	     -0.00000000	      0.00000000	    166.62673548	      0.39609013	      0.39218852	      0.00000000	     -0.00000000	     -0.00000000	   -151.52586182	      0.00000000	      0.00000000	      0.00000000	      0.00000000	      0.00000000	      0.00000000	      0.13692542	      1.40200916	      0.00000000
      0.21859109	      0.00000000	      1.66819810	      0.00000000	     -0.00000000	      0.00000000	     -0.00000000	      0.37813465	      1.22512437	      0.00000000	     -0.00000000	      0.00000000	    166.87245678	      0.39705383	      0.39257499	      0.00000000	     -0.00000000	     -0.00000000	   -151.78705941	      0.00000000	      0.00000000	      0.00000000	      0.00000000	      0.00000000	      0.00000000	      0.13726602	      1.40321412	      0.00000000
      0.21889383	      0.00000000	      1.66960638	      0.00000000	     -0.00000000	      0.00000000	     -0.00000000	      0.37908419	      1.22621296	      0.00000000	     -0.00000000	      0.00000000	    167.11877443	      0.39802037	      0.39296118	      0.00000000	     -0.00000000	     -0.00000000	   -152.04882796	      0.00000000	      0.00000000	      0.00000000	      0.00000000	      0.00000000	      0.00000000	      0.13760762	      1.40441820	      0.00000000
      0.21919657	      0.00000000	      1.67101363	      0.00000000	     -0.00000000	      0.00000000	     -0.00000000	      0.38003654	      1.22730075	      0.00000000	     -0.00000000	      0.00000000	    167.36569224	      0.39898976	      0.39334709	      0.00000000	     -0.00000000	     -0.00000000	   -152.31117119	      0.00000000	      0.00000000	      0.00000000	      0.00000000	      0.00000000	      0.00000000	      0.13795023	      1.40562140	      0.00000000
      0.21949931	      0.00000000	      1.67241986	      0.00000000	     -0.00000000	      0.00000000	     -0.00000000	      0.38099170	      1.22838776	      0.00000000	     -0.00000000	      0.00000000	    167.61321406	      0.39996201	      0.39373271	      0.00000000	     -0.00000000	     -0.00000000	   -152.57409281	      0.00000000	      0.00000000	      0.00000000	      0.00000000	      0.00000000	      0.00000000	      0.13829385	      1.40682372	      0.00000000
      0.21980206	      0.00000000	      1.67382505	      0.00000000	     -0.00000000	      0.00000000	     -0.00000000	      0.38194969	      1.22947396	      0.00000000	     -0.00000000	      0.00000000	    167.86134377	      0.40093715	      0.39411804	      0.00000000	     -0.00000000	     -0.00000000	   -152.83759655	      0.00000000	      0.00000000	      0.00000000	      0.00000000	      0.00000000	      0.00000000	      0.13863849	      1.40802516	      0.00000000
      0.22010480	      0.00000000	      1.67522921	      0.00000000	     -0.00000000	      0.00000000	     -0.00000000	      0.38291052	      1.23055938	      0.00000000	     -0.00000000	      0.00000000	    168.11008524	      0.40191517	      0.39450309	      0.00000000	     -0.00000000	     -0.00000000	   -153.10168619	      0.00000000	      0.00000000	      0.00000000	      0.00000000	      0.00000000	      0.00000000	      0.13898415	      1.40922573	      0.00000000
      0.22040754	     -0.00000000	      1.67663235	      0.00000000	     -0.00000000	      0.00000000	     -0.00000000	      0.38387420	      1.23164400	      0.00000000	     -0.00000000	      0.00000000	    168.35944239	      0.40289611	      0.39488785	      0.00000000	     -0.00000000	     -0.00000000	   -153.36636551	      0.00000000	      0.00000000	      0.00000000	      0.00000000	      0.00000000	      0.00000000	      0.13933083	      1.41042541	      0.00000000
      0.22071028	     -0.00000000	      1.67803447	      0.00000000	     -0.00000000	      0.00000000	     -0.00000000	      0.38484075	      1.23272783	      0.00000000	     -0.00000000	      0.00000000	    168.60941916	      0.40387996	      0.39527233	      0.00000000	     -0.00000000	     -0.00000000	   -153.63163832	      0.00000000	      0.00000000	      0.00000000	      0.00000000	      0.00000000	      0.00000000	      0.13967855	      1.41162422	      0.00000000
      0.22101302	      0.00000000	      1.67943556	      0.00000000	     -0.00000000	      0.00000000	     -0.00000000	      0.38581019	      1.23381088	      0.00000000	     -0.00000000	      0.00000000	    168.86001950	      0.40486675	      0.39565653	      0.00000000	     -0.00000000	     -0.00000000	   -153.89750845	      0.00000000	      0.00000000	      0.00000000	      0.00000000	      0.00000000	      0.00000000	      0.14002731	      1.41282216	      0.00000000
      0.22131577	      0.00000000	      1.68083563	      0.00000000	     -0.00000000	      0.00000000	     -0.00000000	      0.38678253	      1.23489313	      0.00000000	     -0.00000000	      0.00000000	    169.11124738	      0.40585650	      0.39604045	      0.00000000	     -0.00000000	     -0.00000000	   -154.16397976	      0.00000000	      0.00000000	      0.00000000	      0.00000000	      0.00000000	      0.00000000	      0.14037711	      1.41401922	      0.00000000
      0.22161851	      0.00000000	      1.68223468	      0.00000000	     -0.00000000	      0.00000000	     -0.00000000	      0.38775778	      1.23597459	      0.00000000	     -0.00000000	      0.00000000	    169.36310681	      0.40684921	      0.39642408	      0.00000000	     -0.00000000	     -0.00000000	   -154.43105612	      0.00000000	      0.00000000	      0.00000000	      0.00000000	      0.00000000	      0.00000000	      0.14072796	      1.41521540	      0.00000000
      0.22192125	      0.00000000	      1.68363271	      0.00000000	     -0.00000000	      0.00000000	     -0.00000000	      0.38873596	      1.23705527	      0.00000000	     -0.00000000	      0.00000000	    169.61560180	      0.40784490	      0.39680743	      0.00000000	     -0.00000000	     -0.00000000	   -154.69874144	      0.00000000	      0.00000000	      0.00000000	      0.00000000	      0.00000000	      0.00000000	      0.14107986	      1.41641072	      0.00000000
      0.22222399	      0.00000000	      1.68502972	      0.00000000	     -0.00000000	      0.00000000	     -0.00000000	      0.38971708	      1.23813516	      0.00000000	     -0.00000000	      0.00000000	    169.86873641	      0.40884359	      0.39719050	      0.00000000	     -0.00000000	     -0.00000000	   -154.96703965	      0.00000000	      0.00000000	      0.00000000	      0.00000000	      0.00000000	      0.00000000	      0.14143282	      1.41760516	      0.00000000
      0.22252674	     -0.00000000	      1.68642570	      0.00000000	     -0.00000000	      0.00000000	     -0.00000000	      0.39070116	      1.23921426	      0.00000000	     -0.00000000	      0.00000000	    170.12251470	      0.40984530	      0.39757329	      0.00000000	     -0.00000000	     -0.00000000	   -155.23595469	      0.00000000	      0.00000000	      0.00000000	      0.00000000	      0.00000000	      0.00000000	      0.14178685	      1.41879873	      0.00000000
      0.22282948	     -0.00000000	      1.68782067	      0.00000000	     -0.00000000	      0.00000000	     -0.00000000	      0.39168822	      1.24029258	      0.00000000	     -0.00000000	      0.00000000	    170.37694076	      0.41085003	      0.39795580	      0.00000000	     -0.00000000	     -0.00000000	   -155.50549055	      0.00000000	      0.00000000	      0.00000000	      0.00000000	      0.00000000	      0.00000000	      0.14214194	      1.41999143	      0.00000000
      0.22313222	     -0.00000000	      1.68921463	      0.00000000	     -0.00000000	      0.00000000	     -0.00000000	      0.39267826	      1.24137011	      0.00000000	     -0.00000000	      0.00000000	    170.63201871	      0.41185780	      0.39833803	      0.00000000	     -0.00000000	     -0.00000000	   -155.77565122	      0.00000000	      0.00000000	      0.00000000	      0.00000000	      0.00000000	      0.00000000	      0.14249811	      1.42118326	      0.00000000
      0.22343496	     -0.00000000	      1.69060756	      0.00000000	     -0.00000000	      0.00000000	     -0.00000000	      0.39367131	      1.24244686	      0.00000000	     -0.00000000	      0.00000000	    170.88775270	      0.41286863	      0.39871999	      0.00000000	     -0.00000000	     -0.00000000	   -156.04644073	      0.00000000	      0.00000000	      0.00000000	      0.00000000	      0.00000000	      0.00000000	      0.14285537	      1.42237423	      0.00000000
      0.22373771	     -0.00000000	      1.69199948	      0.00000000	     -0.00000000	      0.00000000	     -0.00000000	      0.39466737	      1.24352282	      0.00000000	     -0.00000000	      0.00000000	    171.14414688	      0.41388253	      0.39910166	      0.00000000	     -0.00000000	     -0.00000000	   -156.31786314	      0.00000000	      0.00000000	      0.00000000	      0.00000000	      0.00000000	      0.00000000	      0.14321370	      1.42356432	      0.00000000
      0.22404045	     -0.00000000	      1.69339038	      0.00000000	     -0.00000000	      0.00000000	     -0.00000000	      0.39566647	      1.24459799	      0.00000000	     -0.00000000	      0.00000000	    171.40120545	      0.41489953	      0.39948305	      0.00000000	     -0.00000000	     -0.00000000	   -156.58992251	      0.00000000	      0.00000000	      0.00000000	      0.00000000	      0.00000000	      0.00000000	      0.14357313	      1.42475354	      0.00000000
      0.22434319	     -0.00000000	      1.69478027	      0.00000000	     -0.00000000	      0.00000000	     -0.00000000	      0.39666863	      1.24567238	      0.00000000	     -0.00000000	      0.00000000	    171.65893262	      0.41591963	      0.39986416	      0.00000000	     -0.00000000	     -0.00000000	   -156.86262296	      0.00000000	      0.00000000	      0.00000000	      0.00000000	      0.00000000	      0.00000000	      0.14393366	      1.42594190	      0.00000000
      0.22464593	     -0.00000000	      1.69616914	      0.00000000	     -0.00000000	      0.00000000	     -0.00000000	      0.39767384	      1.24674599	      0.00000000	     -0.00000000	      0.00000000	    171.91733263	      0.41694285	      0.40024500	      0.00000000	     -0.00000000	     -0.00000000	   -157.13596861	      0.00000000	      0.00000000	      0.00000000	      0.00000000	      0.00000000	      0.00000000	      0.14429529	      1.42712938	      0.00000000
      0.22494868	     -0.00000000	      1.69755699	      0.00000000	     -0.00000000	      0.00000000	     -0.00000000	      0.39868214	      1.24781882	      0.00000000	     -0.00000000	      0.00000000	    172.17640974	      0.41796921	      0.40062556	      0.00000000	     -0.00000000	     -0.00000000	   -157.40996361	      0.00000000	      0.00000000	      0.00000000	      0.00000000	      0.00000000	      0.00000000	      0.14465803	      1.42831600	      0.00000000
      0.22525142	     -0.00000000	      1.69894383	      0.00000000	     -0.00000000	      0.00000000	     -0.00000000	      0.39969353	      1.24889086	      0.00000000	     -0.00000000	      0.00000000	    172.43616825	      0.41899872	      0.40100584	      0.00000000	     -0.00000000	     -0.00000000	   -157.68461215	      0.00000000	      0.00000000	      0.00000000	      0.00000000	      0.00000000	      0.00000000	      0.14502188	      1.42950175	      0.00000000
      0.22555416	     -0.00000000	      1.70032966	      0.00000000	     -0.00000000	      0.00000000	     -0.00000000	      0.40070804	      1.24996211	      0.00000000	     -0.00000000	      0.00000000	    172.69661247	      0.42003140	      0.40138585	      0.00000000	     -0.00000000	     -0.00000000	   -157.95991844	      0.00000000	      0.00000000	      0.00000000	      0.00000000	      0.00000000	      0.00000000	      0.14538685	      1.43068664	      0.00000000
      0.22585690	     -0.00000000	      1.70171446	      0.00000000	     -0.00000000	      0.00000000	     -0.00000000	      0.40172568	      1.25103258	      0.00000000	     -0.00000000	      0.00000000	    172.95774675	      0.42106727	      0.40176557	      0.00000000	     -0.00000000	     -0.00000000	   -158.23588670	      0.00000000	      0.00000000	      0.00000000	      0.00000000	      0.00000000	      0.00000000	      0.14575295	      1.43187065	      0.00000000
      0.22615965	     -0.00000000	      1.70309826	      0.00000000	     -0.00000000	      0.00000000	     -0.00000000	      0.40274646	      1.25210227	      0.00000000	     -0.00000000	      0.00000000	    173.21957545	      0.42210634	      0.40214502	      0.00000000	     -0.00000000	     -0.00000000	   -158.51252121	      0.00000000	      0.00000000	      0.00000000	      0.00000000	      0.00000000	      0.00000000	      0.14612018	      1.43305380	      0.00000000
      0.22646239	     -0.00000000	      1.70448103	      0.00000000	     -0.00000000	      0.00000000	     -0.00000000	      0.40377040	      1.25317118	      0.00000000	     -0.00000000	      0.00000000	    173.48210297	      0.42314862	      0.40252420	      0.00000000	     -0.00000000	     -0.00000000	   -158.78982625	      0.00000000	      0.00000000	      0.00000000	      0.00000000	      0.00000000	      0.00000000	      0.14648855	      1.43423608	      0.00000000
      0.22676513	     -0.00000000	      1.70586279	      0.00000000	     -0.00000000	      0.00000000	     -0.00000000	      0.40479753	      1.25423930	      0.00000000	     -0.00000000	      0.00000000	    173.74533373	      0.42419415	      0.40290310	      0.00000000	     -0.00000000	     -0.00000000	   -159.06780614	      0.00000000	      0.00000000	      0.00000000	      0.00000000	      0.00000000	      0.00000000	      0.14685806	      1.43541749	      0.00000000
      0.22706787	     -0.00000000	      1.70724353	      0.00000000	     -0.00000000	      0.00000000	     -0.00000000	      0.40582784	      1.25530663	      0.00000000	     -0.00000000	      0.00000000	    174.00927218	      0.42524293	      0.40328172	      0.00000000	     -0.00000000	     -0.00000000	   -159.34646522	      0.00000000	      0.00000000	      0.00000000	      0.00000000	      0.00000000	      0.00000000	      0.14722872	      1.43659803	      0.00000000
      0.22737061	     -0.00000000	      1.70862326	      0.00000000	     -0.00000000	      0.00000000	     -0.00000000	      0.40686137	      1.25637318	      0.00000000	     -0.00000000	      0.00000000	    174.27392279	      0.42629497	      0.40366006	      0.00000000	     -0.00000000	     -0.00000000	   -159.62580787	      0.00000000	      0.00000000	      0.00000000	      0.00000000	      0.00000000	      0.00000000	      0.14760054	      1.43777770	      0.00000000
      0.22767336	     -0.00000000	      1.71000196	      0.00000000	     -0.00000000	      0.00000000	     -0.00000000	      0.40789813	      1.25743895	      0.00000000	     -0.00000000	      0.00000000	    174.53929008	      0.42735030	      0.40403813	      0.00000000	     -0.00000000	     -0.00000000	   -159.90583849	      0.00000000	      0.00000000	      0.00000000	      0.00000000	      0.00000000	      0.00000000	      0.14797351	      1.43895651	      0.00000000
      0.22797610	     -0.00000000	      1.71137965	      0.00000000	     -0.00000000	      0.00000000	     -0.00000000	      0.40893813	      1.25850393	      0.00000000	     -0.00000000	      0.00000000	    174.80537856	      0.42840894	      0.40441593	      0.00000000	     -0.00000000	     -0.00000000	   -160.18656150	      0.00000000	      0.00000000	      0.00000000	      0.00000000	      0.00000000	      0.00000000	      0.14834766	      1.44013444	      0.00000000
      0.22827884	     -0.00000000	      1.71275632	      0.00000000	     -0.00000000	      0.00000000	     -0.00000000	      0.40998139	      1.25956813	      0.00000000	     -0.00000000	      0.00000000	    175.07219281	      0.42947090	      0.40479345	      0.00000000	     -0.00000000	     -0.00000000	   -160.46798137	      0.00000000	      0.00000000	      0.00000000	      0.00000000	      0.00000000	      0.00000000	      0.14872297	      1.44131150	      0.00000000
      0.22858158	     -0.00000000	      1.71413197	      0.00000000	     -0.00000000	      0.00000000	     -0.00000000	      0.41102793	      1.26063153	      0.00000000	     -0.00000000	      0.00000000	    175.33973740	      0.43053619	      0.40517069	      0.00000000	     -0.00000000	     -0.00000000	   -160.75010257	      0.00000000	      0.00000000	      0.00000000	      0.00000000	      0.00000000	      0.00000000	      0.14909947	      1.44248769	      0.00000000
      0.22888433	     -0.00000000	      1.71550660	      0.00000000	     -0.00000000	      0.00000000	     -0.00000000	      0.41207777	      1.26169415	      0.00000000	     -0.00000000	      0.00000000	    175.60801696	      0.43160484	      0.40554766	      0.00000000	     -0.00000000	     -0.00000000	   -161.03292963	      0.00000000	      0.00000000	      0.00000000	      0.00000000	      0.00000000	      0.00000000	      0.14947715	      1.44366301	      0.00000000
      0.22918707	     -0.00000000	      1.71688020	      0.00000000	     -0.00000000	      0.00000000	     -0.00000000	      0.41313092	      1.26275599	      0.00000000	     -0.00000000	      0.00000000	    175.87703612	      0.43267686	      0.40592436	      0.00000000	     -0.00000000	     -0.00000000	   -161.31646709	      0.00000000	      0.00000000	      0.00000000	      0.00000000	      0.00000000	      0.00000000	      0.14985603	      1.44483746	      0.00000000
      0.22948981	     -0.00000000	      1.71825279	      0.00000000	     -0.00000000	      0.00000000	     -0.00000000	      0.41418740	      1.26381703	      0.00000000	     -0.00000000	      0.00000000	    176.14679956	      0.43375228	      0.40630078	      0.00000000	     -0.00000000	     -0.00000000	   -161.60071952	      0.00000000	      0.00000000	      0.00000000	      0.00000000	      0.00000000	      0.00000000	      0.15023610	      1.44601103	      0.00000000
      0.22979255	     -0.00000000	      1.71962434	      0.00000000	     -0.00000000	      0.00000000	     -0.00000000	      0.41524723	      1.26487729	      0.00000000	     -0.00000000	      0.00000000	    176.41731198	      0.43483110	      0.40667692	      0.00000000	     -0.00000000	     -0.00000000	   -161.88569153	      0.00000000	      0.00000000	      0.00000000	      0.00000000	      0.00000000	      0.00000000	      0.15061738	      1.44718373	      0.00000000
      0.23009530	     -0.00000000	      1.72099488	      0.00000000	     -0.00000000	      0.00000000	     -0.00000000	      0.41631043	      1.26593675	      0.00000000	     -0.00000000	      0.00000000	    176.68857811	      0.43591335	      0.40705279	      0.00000000	     -0.00000000	     -0.00000000	   -162.17138775	      0.00000000	      0.00000000	      0.00000000	      0.00000000	      0.00000000	      0.00000000	      0.15099987	      1.44835556	      0.00000000
      0.23039804	     -0.00000000	      1.72236438	      0.00000000	     -0.00000000	      0.00000000	     -0.00000000	      0.41737701	      1.26699543	      0.00000000	     -0.00000000	      0.00000000	    176.96060270	      0.43699904	      0.40742839	      0.00000000	     -0.00000000	     -0.00000000	   -162.45781283	      0.00000000	      0.00000000	      0.00000000	      0.00000000	      0.00000000	      0.00000000	      0.15138358	      1.44952650	      0.00000000
      0.23070078	     -0.00000000	      1.72373286	      0.00000000	     -0.00000000	      0.00000000	     -0.00000000	      0.41844699	      1.26805331	      0.00000000	     -0.00000000	      0.00000000	    177.23339055	      0.43808820	      0.40780371	      0.00000000	     -0.00000000	     -0.00000000	   -162.74497148	      0.00000000	      0.00000000	      0.00000000	      0.00000000	      0.00000000	      0.00000000	      0.15176851	      1.45069657	      0.00000000
      0.23100352	     -0.00000000	      1.72510031	      0.00000000	     -0.00000000	      0.00000000	     -0.00000000	      0.41952039	      1.26911040	      0.00000000	     -0.00000000	      0.00000000	    177.50694648	      0.43918084	      0.40817875	      0.00000000	     -0.00000000	     -0.00000000	   -163.03286841	      0.00000000	      0.00000000	      0.00000000	      0.00000000	      0.00000000	      0.00000000	      0.15215467	      1.45186576	      0.00000000
      0.23130627	     -0.00000000	      1.72646673	      0.00000000	     -0.00000000	      0.00000000	     -0.00000000	      0.42059722	      1.27016670	      0.00000000	     -0.00000000	      0.00000000	    177.78127532	      0.44027697	      0.40855352	      0.00000000	     -0.00000000	     -0.00000000	   -163.32150838	      0.00000000	      0.00000000	      0.00000000	      0.00000000	      0.00000000	      0.00000000	      0.15254206	      1.45303407	      0.00000000
      0.23160901	     -0.00000000	      1.72783211	      0.00000000	     -0.00000000	      0.00000000	     -0.00000000	      0.42167752	      1.27122220	      0.00000000	     -0.00000000	      0.00000000	    178.05638197	      0.44137663	      0.40892802	      0.00000000	     -0.00000000	     -0.00000000	   -163.61089616	      0.00000000	      0.00000000	      0.00000000	      0.00000000	      0.00000000	      0.00000000	      0.15293070	      1.45420150	      0.00000000
      0.23191175	     -0.00000000	      1.72919646	      0.00000000	     -0.00000000	      0.00000000	     -0.00000000	      0.42276129	      1.27227690	      0.00000000	     -0.00000000	      0.00000000	    178.33227131	      0.44247982	      0.40930224	      0.00000000	     -0.00000000	     -0.00000000	   -163.90103657	      0.00000000	      0.00000000	      0.00000000	      0.00000000	      0.00000000	      0.00000000	      0.15332059	      1.45536805	      0.00000000
      0.23221449	     -0.00000000	      1.73055977	      0.00000000	     -0.00000000	      0.00000000	     -0.00000000	      0.42384855	      1.27333081	      0.00000000	     -0.00000000	      0.00000000	    178.60894830	      0.44358657	      0.40967619	      0.00000000	     -0.00000000	     -0.00000000	   -164.19193446	      0.00000000	      0.00000000	      0.00000000	      0.00000000	      0.00000000	      0.00000000	      0.15371174	      1.45653371	      0.00000000
      0.23251723	     -0.00000000	      1.73192205	      0.00000000	     -0.00000000	      0.00000000	     -0.00000000	      0.42493932	      1.27438392	      0.00000000	     -0.00000000	      0.00000000	    178.88641788	      0.44469689	      0.41004986	      0.00000000	     -0.00000000	     -0.00000000	   -164.48359469	      0.00000000	      0.00000000	      0.00000000	      0.00000000	      0.00000000	      0.00000000	      0.15410415	      1.45769848	      0.00000000
      0.23281998	     -0.00000000	      1.73328328	      0.00000000	     -0.00000000	      0.00000000	     -0.00000000	      0.42603363	      1.27543622	      0.00000000	     -0.00000000	      0.00000000	    179.16468507	      0.44581080	      0.41042326	      0.00000000	     -0.00000000	     -0.00000000	   -164.77602217	      0.00000000	      0.00000000	      0.00000000	      0.00000000	      0.00000000	      0.00000000	      0.15449783	      1.45886237	      0.00000000
      0.23312272	     -0.00000000	      1.73464347	      0.00000000	     -0.00000000	      0.00000000	     -0.00000000	      0.42713148	      1.27648773	      0.00000000	     -0.00000000	      0.00000000	    179.44375489	      0.44692833	      0.41079639	      0.00000000	     -0.00000000	     -0.00000000	   -165.06922183	      0.00000000	      0.00000000	      0.00000000	      0.00000000	      0.00000000	      0.00000000	      0.15489279	      1.46002537	      0.00000000
      0.23342546	     -0.00000000	      1.73600261	      0.00000000	     -0.00000000	      0.00000000	     -0.00000000	      0.42823290	      1.27753843	      0.00000000	     -0.00000000	      0.00000000	    179.72363239	      0.44804949	      0.41116923	      0.00000000	     -0.00000000	     -0.00000000	   -165.36319865	      0.00000000	      0.00000000	      0.00000000	      0.00000000	      0.00000000	      0.00000000	      0.15528903	      1.46118747	      0.00000000
      0.23372820	     -0.00000000	      1.73736070	      0.00000000	     -0.00000000	      0.00000000	     -0.00000000	      0.42933791	      1.27858832	      0.00000000	     -0.00000000	      0.00000000	    180.00432266	      0.44917430	      0.41154181	      0.00000000	     -0.00000000	     -0.00000000	   -165.65795760	      0.00000000	      0.00000000	      0.00000000	      0.00000000	      0.00000000	      0.00000000	      0.15568656	      1.46234868	      0.00000000
      0.23403095	     -0.00000000	      1.73871775	      0.00000000	     -0.00000000	      0.00000000	     -0.00000000	      0.43044652	      1.27963741	      0.00000000	     -0.00000000	      0.00000000	    180.28583081	      0.45030278	      0.41191411	      0.00000000	     -0.00000000	     -0.00000000	   -165.95350373	      0.00000000	      0.00000000	      0.00000000	      0.00000000	      0.00000000	      0.00000000	      0.15608539	      1.46350900	      0.00000000
      0.23433369	     -0.00000000	      1.74007374	      0.00000000	     -0.00000000	      0.00000000	     -0.00000000	      0.43155876	      1.28068569	      0.00000000	     -0.00000000	      0.00000000	    180.56816199	      0.45143496	      0.41228613	      0.00000000	     -0.00000000	     -0.00000000	   -166.24984209	      0.00000000	      0.00000000	      0.00000000	      0.00000000	      0.00000000	      0.00000000	      0.15648552	      1.46466842	      0.00000000
      0.23463643	     -0.00000000	      1.74142867	      0.00000000	     -0.00000000	      0.00000000	     -0.00000000	      0.43267465	      1.28173316	      0.00000000	     -0.00000000	      0.00000000	    180.85132138	      0.45257084	      0.41265788	      0.00000000	     -0.00000000	     -0.00000000	   -166.54697776	      0.00000000	      0.00000000	      0.00000000	      0.00000000	      0.00000000	      0.00000000	      0.15688697	      1.46582693	      0.00000000
      0.23493917	     -0.00000000	      1.74278254	      0.00000000	     -0.00000000	      0.00000000	     -0.00000000	      0.43379420	      1.28277981	      0.00000000	     -0.00000000	      0.00000000	    181.13531419	      0.45371045	      0.41302935	      0.00000000	     -0.00000000	     -0.00000000	   -166.84491587	      0.00000000	      0.00000000	      0.00000000	      0.00000000	      0.00000000	      0.00000000	      0.15728973	      1.46698455	      0.00000000
      0.23524192	     -0.00000000	      1.74413536	      0.00000000	     -0.00000000	      0.00000000	     -0.00000000	      0.43491744	      1.28382565	      0.00000000	     -0.00000000	      0.00000000	    181.42014565	      0.45485382	      0.41340055	      0.00000000	     -0.00000000	     -0.00000000	   -167.14366156	      0.00000000	      0.00000000	      0.00000000	      0.00000000	      0.00000000	      0.00000000	      0.15769382	      1.46814125	      0.00000000
      0.23554466	     -0.00000000	      1.74548710	      0.00000000	     -0.00000000	      0.00000000	     -0.00000000	      0.43604438	      1.28487067	      0.00000000	     -0.00000000	      0.00000000	    181.70582102	      0.45600095	      0.41377147	      0.00000000	     -0.00000000	     -0.00000000	   -167.44322002	      0.00000000	      0.00000000	      0.00000000	      0.00000000	      0.00000000	      0.00000000	      0.15809924	      1.46929705	      0.00000000
      0.23584740	     -0.00000000	      1.74683778	      0.00000000	     -0.00000000	      0.00000000	     -0.00000000	      0.43717505	      1.28591487	      0.00000000	     -0.00000000	      0.00000000	    181.99234561	      0.45715188	      0.41414211	      0.00000000	     -0.00000000	     -0.00000000	   -167.74359644	      0.00000000	      0.00000000	      0.00000000	      0.00000000	      0.00000000	      0.00000000	      0.15850600	      1.47045194	      0.00000000
      0.23615014	     -0.00000000	      1.74818738	      0.00000000	     -0.00000000	      0.00000000	     -0.00000000	      0.43830946	      1.28695825	      0.00000000	     -0.00000000	      0.00000000	    182.27972474	      0.45830662	      0.41451248	      0.00000000	     -0.00000000	     -0.00000000	   -168.04479609	      0.00000000	      0.00000000	      0.00000000	      0.00000000	      0.00000000	      0.00000000	      0.15891411	      1.47160592	      0.00000000
      0.23645289	     -0.00000000	      1.74953590	      0.00000000	     -0.00000000	      0.00000000	     -0.00000000	      0.43944764	      1.28800080	      0.00000000	     -0.00000000	      0.00000000	    182.56796376	      0.45946519	      0.41488257	      0.00000000	     -0.00000000	     -0.00000000	   -168.34682422	      0.00000000	      0.00000000	      0.00000000	      0.00000000	      0.00000000	      0.00000000	      0.15932357	      1.47275898	      0.00000000
      0.23675563	     -0.00000000	      1.75088335	      0.00000000	     -0.00000000	      0.00000000	     -0.00000000	      0.44058960	      1.28904252	      0.00000000	     -0.00000000	      0.00000000	    182.85706807	      0.46062761	      0.41525238	      0.00000000	     -0.00000000	     -0.00000000	   -168.64968613	      0.00000000	      0.00000000	      0.00000000	      0.00000000	      0.00000000	      0.00000000	      0.15973440	      1.47391111	      0.00000000
      0.23705837	     -0.00000000	      1.75222971	      0.00000000	     -0.00000000	      0.00000000	     -0.00000000	      0.44173537	      1.29008342	      0.00000000	     -0.00000000	      0.00000000	    183.14704307	      0.46179390	      0.41562192	      0.00000000	     -0.00000000	     -0.00000000	   -168.95338716	      0.00000000	      0.00000000	      0.00000000	      0.00000000	      0.00000000	      0.00000000	      0.16014659	      1.47506233	      0.00000000
      0.23736111	     -0.00000000	      1.75357498	      0.00000000	     -0.00000000	      0.00000000	     -0.00000000	      0.44288496	      1.29112348	      0.00000000	     -0.00000000	      0.00000000	    183.43789421	      0.46296409	      0.41599118	      0.00000000	     -0.00000000	     -0.00000000	   -169.25793267	      0.00000000	      0.00000000	      0.00000000	      0.00000000	      0.00000000	      0.00000000	      0.16056016	      1.47621262	      0.00000000
      0.23766385	      0.00000000	      1.75491916	      0.00000000	     -0.00000000	      0.00000000	     -0.00000000	      0.44403841	      1.29216270	      0.00000000	     -0.00000000	      0.00000000	    183.72962696	      0.46413820	      0.41636016	      0.00000000	     -0.00000000	     -0.00000000	   -169.56332805	      0.00000000	      0.00000000	      0.00000000	      0.00000000	      0.00000000	      0.00000000	      0.16097512	      1.47736197	      0.00000000
      0.23796660	     -0.00000000	      1.75626224	      0.00000000	     -0.00000000	      0.00000000	     -0.00000000	      0.44519572	      1.29320109	      0.00000000	     -0.00000000	      0.00000000	    184.02224682	      0.46531624	      0.41672887	      0.00000000	     -0.00000000	     -0.00000000	   -169.86957871	      0.00000000	      0.00000000	      0.00000000	      0.00000000	      0.00000000	      0.00000000	      0.16139147	      1.47851040	      0.00000000
      0.23826934	     -0.00000000	      1.75760421	      0.00000000	     -0.00000000	      0.00000000	     -0.00000000	      0.44635692	      1.29423863	      0.00000000	     -0.00000000	      0.00000000	    184.31575933	      0.46649825	      0.41709729	      0.00000000	     -0.00000000	     -0.00000000	   -170.17669011	      0.00000000	      0.00000000	      0.00000000	      0.00000000	      0.00000000	      0.00000000	      0.16180921	      1.47965788	      0.00000000
      0.23857208	     -0.00000000	      1.75894508	      0.00000000	     -0.00000000	      0.00000000	     -0.00000000	      0.44752203	      1.29527533	      0.00000000	     -0.00000000	      0.00000000	    184.61017003	      0.46768423	      0.41746544	      0.00000000	     -0.00000000	     -0.00000000	   -170.48466772	      0.00000000	      0.00000000	      0.00000000	      0.00000000	      0.00000000	      0.00000000	      0.16222837	      1.48080443	      0.00000000
      0.23887482	     -0.00000000	      1.76028484	      0.00000000	     -0.00000000	      0.00000000	     -0.00000000	      0.44869108	      1.29631117	      0.00000000	     -0.00000000	      0.00000000	    184.90548452	      0.46887421	      0.41783331	      0.00000000	     -0.00000000	     -0.00000000	   -170.79351705	      0.00000000	      0.00000000	      0.00000000	      0.00000000	      0.00000000	      0.00000000	      0.16264893	      1.48195002	      0.00000000
      0.23917757	     -0.00000000	      1.76162348	      0.00000000	     -0.00000000	      0.00000000	     -0.00000000	      0.44986408	      1.29734616	      0.00000000	     -0.00000000	      0.00000000	    185.20170840	      0.47006822	      0.41820090	      0.00000000	     -0.00000000	     -0.00000000	   -171.10324363	      0.00000000	      0.00000000	      0.00000000	      0.00000000	      0.00000000	      0.00000000	      0.16307092	      1.48309467	      0.00000000
[truncated: 4,220,217 more chars]
