# Supplementary material for: Musculoskeletal simulations to examine the effects of accentuated eccentric loading (AEL) on jump height
Source: PeerJ. 2023 Jan 23;11:e14687. doi: 10.7717/peerj.14687 (PMC9879160; doi:10.7717/peerj.14687)
Supplement: Supplemental Information 2 — Added15 folder contains the code and simulation results for a complete jump with an additional 15% model mass. Dropped15 folder contains the code and simulation results for the push-off phase with the original model mass. [file peerj-11-14687-s002.zip › Supplementary Simulation code and output results AEL15/Dropped15/Two_Segment_four_muscle_scaled_model_optimization.m]

%% Set up optimization
% Initial guesses of the parameters to be passed in to the optimizer
x(1) = 0.35 ; % tham
x(2) = 3; % upslope_ham
%% Set up the parameter bound
% tham: 0 ~ 1
% upslope_ham: 1 ~ 10

LB = [0, 1 ]; 
UB = [1, 10] ;

% % set up maximum iterations & termination tolerance level
options = optimset('Display','iter','MaxIter',200,'TolFun',0.00001,'TolX',0.001,'PlotFcns',@optimplotfval);

% options = optimoptions('patternsearch', 'Display', 'iter', 'MaxIter',1000, 'PlotFcn', @psplotbestf);
% [Xval,Yval,exitflag,output] = patternsearch(@Two_Segment_four_muscles_model, x, [], [], [], [], LB, UB, [], options);

% Call the optimizer function: fminsearchbnd
% Author of fminsearchbnd: John D'Errico
[Xval,Yval,exitflag,output] = fminsearchbnd(@Two_Segment_four_muscle_scaled_model_FD, x, LB, UB, options);

% The output is the NEGATIVE of the J cost function
% Therefore, we need to flip the sign of Yval back to "J"
Yval = -1 * Yval;

fprintf(strcat('\n x(1) = ', num2str(Xval(1)), '\n x(2) = ', num2str(Xval(2)), ...
    '\n J = ', num2str(Yval)));

%% Optimzer & FWD-tool Setup
% HuntCrossleyForces stiffness = 1.0000e+07
% FD tool.setMinDT(0.00001)
% FD tool.setErrorTolerance(1.0e-7)
% TolFun = 0.00001
% TolX  = 0.001

%% Results for maximizing J 
% Initial Guess: [0.35, 3]
% x(1) =0.64449;
% x(2) =2.0497;
% J =0.9913;
% CONVERGED 
