# Supplementary material for: Musculoskeletal simulations to examine the effects of accentuated eccentric loading (AEL) on jump height
Source: PeerJ. 2023 Jan 23;11:e14687. doi: 10.7717/peerj.14687 (PMC9879160; doi:10.7717/peerj.14687)
Supplement: Supplemental Information 3 — Added30 folder contains the code and simulation results for a complete jump with an additional 30% model mass. Dropped30 folder contains the code and simulation results for the push-off phase with the original model mass. [file peerj-11-14687-s003.zip]

Archive with 102 entries (98 files):
- Supplementary Simulation code and output results AEL30/Added30/
- Supplementary Simulation code and output results AEL30/Added30/fminsearchbnd.m
- Supplementary Simulation code and output results AEL30/Added30/Optimized_for_J_Results/
- Supplementary Simulation code and output results AEL30/Added30/Optimized_for_J_Results/err.log
- Supplementary Simulation code and output results AEL30/Added30/Optimized_for_J_Results/out.log
- Supplementary Simulation code and output results AEL30/Added30/Optimized_for_J_Results/TwoSegment_controls.sto
- Supplementary Simulation code and output results AEL30/Added30/Optimized_for_J_Results/TwoSegment_states.sto
- Supplementary Simulation code and output results AEL30/Added30/Optimized_for_J_Results/TwoSegment_states_degrees.mot
- Supplementary Simulation code and output results AEL30/Added30/Optimized_for_J_Results/TwoSegment_Two_Segment_acc_global.sto
- Supplementary Simulation code and output results AEL30/Added30/Optimized_for_J_Results/TwoSegment_Two_Segment_ActiveFiberForce.sto
- Supplementary Simulation code and output results AEL30/Added30/Optimized_for_J_Results/TwoSegment_Two_Segment_ActiveFiberForceAlongTendon.sto
- Supplementary Simulation code and output results AEL30/Added30/Optimized_for_J_Results/TwoSegment_Two_Segment_FiberActivePower.sto
- Supplementary Simulation code and output results AEL30/Added30/Optimized_for_J_Results/TwoSegment_Two_Segment_FiberForce.sto
- Supplementary Simulation code and output results AEL30/Added30/Optimized_for_J_Results/TwoSegment_Two_Segment_FiberLength.sto
- Supplementary Simulation code and output results AEL30/Added30/Optimized_for_J_Results/TwoSegment_Two_Segment_FiberPassivePower.sto
- Supplementary Simulation code and output results AEL30/Added30/Optimized_for_J_Results/TwoSegment_Two_Segment_FiberVelocity.sto
- Supplementary Simulation code and output results AEL30/Added30/Optimized_for_J_Results/TwoSegment_Two_Segment_forces.sto
- Supplementary Simulation code and output results AEL30/Added30/Optimized_for_J_Results/TwoSegment_Two_Segment_Length.sto
- Supplementary Simulation code and output results AEL30/Added30/Optimized_for_J_Results/TwoSegment_Two_Segment_Moment_BoxCenter_coord_0.sto
- Supplementary Simulation code and output results AEL30/Added30/Optimized_for_J_Results/TwoSegment_Two_Segment_Moment_BoxCenter_coord_1.sto
- Supplementary Simulation code and output results AEL30/Added30/Optimized_for_J_Results/TwoSegment_Two_Segment_Moment_BoxCenter_coord_2.sto
- Supplementary Simulation code and output results AEL30/Added30/Optimized_for_J_Results/TwoSegment_Two_Segment_Moment_BoxCenter_coord_3.sto
- Supplementary Simulation code and output results AEL30/Added30/Optimized_for_J_Results/TwoSegment_Two_Segment_Moment_BoxCenter_coord_4.sto
- Supplementary Simulation code and output results AEL30/Added30/Optimized_for_J_Results/TwoSegment_Two_Segment_Moment_BoxCenter_coord_5.sto
- Supplementary Simulation code and output results AEL30/Added30/Optimized_for_J_Results/TwoSegment_Two_Segment_Moment_hip_coordinate.sto
- Supplementary Simulation code and output results AEL30/Added30/Optimized_for_J_Results/TwoSegment_Two_Segment_Moment_knee_coordinate.sto
- Supplementary Simulation code and output results AEL30/Added30/Optimized_for_J_Results/TwoSegment_Two_Segment_Moment_PlatformToGround_coord_0.sto
- Supplementary Simulation code and output results AEL30/Added30/Optimized_for_J_Results/TwoSegment_Two_Segment_MomentArm_BoxCenter_coord_0.sto
- Supplementary Simulation code and output results AEL30/Added30/Optimized_for_J_Results/TwoSegment_Two_Segment_MomentArm_BoxCenter_coord_1.sto
- Supplementary Simulation code and output results AEL30/Added30/Optimized_for_J_Results/TwoSegment_Two_Segment_MomentArm_BoxCenter_coord_2.sto
- Supplementary Simulation code and output results AEL30/Added30/Optimized_for_J_Results/TwoSegment_Two_Segment_MomentArm_BoxCenter_coord_3.sto
- Supplementary Simulation code and output results AEL30/Added30/Optimized_for_J_Results/TwoSegment_Two_Segment_MomentArm_BoxCenter_coord_4.sto
- Supplementary Simulation code and output results AEL30/Added30/Optimized_for_J_Results/TwoSegment_Two_Segment_MomentArm_BoxCenter_coord_5.sto
- Supplementary Simulation code and output results AEL30/Added30/Optimized_for_J_Results/TwoSegment_Two_Segment_MomentArm_hip_coordinate.sto
- Supplementary Simulation code and output results AEL30/Added30/Optimized_for_J_Results/TwoSegment_Two_Segment_MomentArm_knee_coordinate.sto
- Supplementary Simulation code and output results AEL30/Added30/Optimized_for_J_Results/TwoSegment_Two_Segment_MomentArm_PlatformToGround_coord_0.sto
- Supplementary Simulation code and output results AEL30/Added30/Optimized_for_J_Results/TwoSegment_Two_Segment_MuscleActuatorPower.sto
- Supplementary Simulation code and output results AEL30/Added30/Optimized_for_J_Results/TwoSegment_Two_Segment_NormalizedFiberLength.sto
- Supplementary Simulation code and output results AEL30/Added30/Optimized_for_J_Results/TwoSegment_Two_Segment_NormFiberVelocity.sto
- Supplementary Simulation code and output results AEL30/Added30/Optimized_for_J_Results/TwoSegment_Two_Segment_PassiveFiberForce.sto
- Supplementary Simulation code and output results AEL30/Added30/Optimized_for_J_Results/TwoSegment_Two_Segment_PassiveFiberForceAlongTendon.sto
- Supplementary Simulation code and output results AEL30/Added30/Optimized_for_J_Results/TwoSegment_Two_Segment_PennationAngle.sto
- Supplementary Simulation code and output results AEL30/Added30/Optimized_for_J_Results/TwoSegment_Two_Segment_PennationAngularVelocity.sto
- Supplementary Simulation code and output results AEL30/Added30/Optimized_for_J_Results/TwoSegment_Two_Segment_pos_global.sto
- Supplementary Simulation code and output results AEL30/Added30/Optimized_for_J_Results/TwoSegment_Two_Segment_TendonForce.sto
- Supplementary Simulation code and output results AEL30/Added30/Optimized_for_J_Results/TwoSegment_Two_Segment_TendonLength.sto
- Supplementary Simulation code and output results AEL30/Added30/Optimized_for_J_Results/TwoSegment_Two_Segment_TendonPower.sto
- Supplementary Simulation code and output results AEL30/Added30/Optimized_for_J_Results/TwoSegment_Two_Segment_vel_global.sto
- Supplementary Simulation code and output results AEL30/Added30/Two_Segment_four_muscle_scaled_model.m
- Supplementary Simulation code and output results AEL30/Added30/Two_Segment_four_muscle_scaled_model.osim
- Supplementary Simulation code and output results AEL30/Added30/Two_Segment_four_muscle_scaled_model_FD.m
- Supplementary Simulation code and output results AEL30/Added30/Two_Segment_four_muscle_scaled_model_Optimization.m
- Supplementary Simulation code and output results AEL30/Dropped30/
- Supplementary Simulation code and output results AEL30/Dropped30/fminsearchbnd.m
- Supplementary Simulation code and output results AEL30/Dropped30/Optimized_for_J_Results/
- Supplementary Simulation code and output results AEL30/Dropped30/Optimized_for_J_Results/TwoSegment_controls.sto
- Supplementary Simulation code and output results AEL30/Dropped30/Optimized_for_J_Results/TwoSegment_states.sto
- Supplementary Simulation code and output results AEL30/Dropped30/Optimized_for_J_Results/TwoSegment_states_degrees.mot
- Supplementary Simulation code and output results AEL30/Dropped30/Optimized_for_J_Results/TwoSegment_Two_Segment_acc_global.sto
- Supplementary Simulation code and output results AEL30/Dropped30/Optimized_for_J_Results/TwoSegment_Two_Segment_ActiveFiberForce.sto
- Supplementary Simulation code and output results AEL30/Dropped30/Optimized_for_J_Results/TwoSegment_Two_Segment_ActiveFiberForceAlongTendon.sto
- Supplementary Simulation code and output results AEL30/Dropped30/Optimized_for_J_Results/TwoSegment_Two_Segment_FiberActivePower.sto
- Supplementary Simulation code and output results AEL30/Dropped30/Optimized_for_J_Results/TwoSegment_Two_Segment_FiberForce.sto
- Supplementary Simulation code and output results AEL30/Dropped30/Optimized_for_J_Results/TwoSegment_Two_Segment_FiberLength.sto
- Supplementary Simulation code and output results AEL30/Dropped30/Optimized_for_J_Results/TwoSegment_Two_Segment_FiberPassivePower.sto
- Supplementary Simulation code and output results AEL30/Dropped30/Optimized_for_J_Results/TwoSegment_Two_Segment_FiberVelocity.sto
- Supplementary Simulation code and output results AEL30/Dropped30/Optimized_for_J_Results/TwoSegment_Two_Segment_forces.sto
- Supplementary Simulation code and output results AEL30/Dropped30/Optimized_for_J_Results/TwoSegment_Two_Segment_Length.sto
- Supplementary Simulation code and output results AEL30/Dropped30/Optimized_for_J_Results/TwoSegment_Two_Segment_Moment_BoxCenter_coord_0.sto
- Supplementary Simulation code and output results AEL30/Dropped30/Optimized_for_J_Results/TwoSegment_Two_Segment_Moment_BoxCenter_coord_1.sto
- Supplementary Simulation code and output results AEL30/Dropped30/Optimized_for_J_Results/TwoSegment_Two_Segment_Moment_BoxCenter_coord_2.sto
- Supplementary Simulation code and output results AEL30/Dropped30/Optimized_for_J_Results/TwoSegment_Two_Segment_Moment_BoxCenter_coord_3.sto
- Supplementary Simulation code and output results AEL30/Dropped30/Optimized_for_J_Results/TwoSegment_Two_Segment_Moment_BoxCenter_coord_4.sto
- Supplementary Simulation code and output results AEL30/Dropped30/Optimized_for_J_Results/TwoSegment_Two_Segment_Moment_BoxCenter_coord_5.sto
- Supplementary Simulation code and output results AEL30/Dropped30/Optimized_for_J_Results/TwoSegment_Two_Segment_Moment_hip_coordinate.sto
- Supplementary Simulation code and output results AEL30/Dropped30/Optimized_for_J_Results/TwoSegment_Two_Segment_Moment_knee_coordinate.sto
- Supplementary Simulation code and output results AEL30/Dropped30/Optimized_for_J_Results/TwoSegment_Two_Segment_Moment_PlatformToGround_coord_0.sto
- Supplementary Simulation code and output results AEL30/Dropped30/Optimized_for_J_Results/TwoSegment_Two_Segment_MomentArm_BoxCenter_coord_0.sto
- Supplementary Simulation code and output results AEL30/Dropped30/Optimized_for_J_Results/TwoSegment_Two_Segment_MomentArm_BoxCenter_coord_1.sto
- Supplementary Simulation code and output results AEL30/Dropped30/Optimized_for_J_Results/TwoSegment_Two_Segment_MomentArm_BoxCenter_coord_2.sto
- Supplementary Simulation code and output results AEL30/Dropped30/Optimized_for_J_Results/TwoSegment_Two_Segment_MomentArm_BoxCenter_coord_3.sto
- Supplementary Simulation code and output results AEL30/Dropped30/Optimized_for_J_Results/TwoSegment_Two_Segment_MomentArm_BoxCenter_coord_4.sto
- Supplementary Simulation code and output results AEL30/Dropped30/Optimized_for_J_Results/TwoSegment_Two_Segment_MomentArm_BoxCenter_coord_5.sto
- Supplementary Simulation code and output results AEL30/Dropped30/Optimized_for_J_Results/TwoSegment_Two_Segment_MomentArm_hip_coordinate.sto
- Supplementary Simulation code and output results AEL30/Dropped30/Optimized_for_J_Results/TwoSegment_Two_Segment_MomentArm_knee_coordinate.sto
- Supplementary Simulation code and output results AEL30/Dropped30/Optimized_for_J_Results/TwoSegment_Two_Segment_MomentArm_PlatformToGround_coord_0.sto
- Supplementary Simulation code and output results AEL30/Dropped30/Optimized_for_J_Results/TwoSegment_Two_Segment_MuscleActuatorPower.sto
- Supplementary Simulation code and output results AEL30/Dropped30/Optimized_for_J_Results/TwoSegment_Two_Segment_NormalizedFiberLength.sto
- Supplementary Simulation code and output results AEL30/Dropped30/Optimized_for_J_Results/TwoSegment_Two_Segment_NormFiberVelocity.sto
- Supplementary Simulation code and output results AEL30/Dropped30/Optimized_for_J_Results/TwoSegment_Two_Segment_PassiveFiberForce.sto
- Supplementary Simulation code and output results AEL30/Dropped30/Optimized_for_J_Results/TwoSegment_Two_Segment_PassiveFiberForceAlongTendon.sto
- Supplementary Simulation code and output results AEL30/Dropped30/Optimized_for_J_Results/TwoSegment_Two_Segment_PennationAngle.sto
- Supplementary Simulation code and output results AEL30/Dropped30/Optimized_for_J_Results/TwoSegment_Two_Segment_PennationAngularVelocity.sto
- Supplementary Simulation code and output results AEL30/Dropped30/Optimized_for_J_Results/TwoSegment_Two_Segment_pos_global.sto
- Supplementary Simulation code and output results AEL30/Dropped30/Optimized_for_J_Results/TwoSegment_Two_Segment_TendonForce.sto
- Supplementary Simulation code and output results AEL30/Dropped30/Optimized_for_J_Results/TwoSegment_Two_Segment_TendonLength.sto
- Supplementary Simulation code and output results AEL30/Dropped30/Optimized_for_J_Results/TwoSegment_Two_Segment_TendonPower.sto
- Supplementary Simulation code and output results AEL30/Dropped30/Optimized_for_J_Results/TwoSegment_Two_Segment_vel_global.sto
- Supplementary Simulation code and output results AEL30/Dropped30/Two_Segment_four_muscle_scaled_model.m
- Supplementary Simulation code and output results AEL30/Dropped30/Two_Segment_four_muscle_scaled_model.osim
- Supplementary Simulation code and output results AEL30/Dropped30/Two_Segment_four_muscle_scaled_model_FD.m
- Supplementary Simulation code and output results AEL30/Dropped30/Two_Segment_four_muscle_scaled_model_optimization.m
