# Supplementary material for: Musculoskeletal simulations to examine the effects of accentuated eccentric loading (AEL) on jump height
Source: PeerJ. 2023 Jan 23;11:e14687. doi: 10.7717/peerj.14687 (PMC9879160; doi:10.7717/peerj.14687)
Supplement: Supplemental Information 3 — Added30 folder contains the code and simulation results for a complete jump with an additional 30% model mass. Dropped30 folder contains the code and simulation results for the push-off phase with the original model mass. [file peerj-11-14687-s003.zip › Supplementary Simulation code and output results AEL30/Added30/Optimized_for_J_Results/out.log]

Loaded model Two_Segment from file Two_Segment_four_muscle_scaled_model.osim
Loaded model Two_Segment from file Two_Segment_four_muscle_scaled_model.osim
Running tool TwoSegment.
No external loads will be applied (external loads file not specified).
MODEL: Two_Segment

numStates = 29
numCoordinates = 9
numSpeeds = 9
numActuators = 4
numBodies = 4
numConstraints = 0
numProbes = 0

ANALYSES (total: 3)
analysis[0] = Two_Segment
analysis[1] = Two_Segment
analysis[2] = Two_Segment

BODIES (total: 4)
body[0] = Block. mass: 47.6401
              moments of inertia:  ~[1.5267,0.782205,1.482]
              products of inertia: ~[0,0,0]
body[1] = thigh. mass: 19.4389
              moments of inertia:  ~[0.138633,0.0363407,0.146191]
              products of inertia: ~[0,0,0]
body[2] = shank. mass: 7.6771
              moments of inertia:  ~[0.0521815,0.00528027,0.0529063]
              products of inertia: ~[0,0,0]
body[3] = Platform. mass: 1
              moments of inertia:  ~[1,1,1]
              products of inertia: ~[0,0,0]

JOINTS (total: 4)
joint[0] = BoxCenter. parent: ground_offset, child: Block_offset
joint[1] = hip. parent: Block_offset, child: thigh_offset
joint[2] = knee. parent: thigh_offset, child: shank_offset
joint[3] = PlatformToGround. parent: ground_offset, child: Platform_offset

ACTUATORS (total: 4)
actuator[0] = vastus
actuator[1] = recfem
actuator[2] = glut
actuator[3] = ham

STATES (total: 28)
y[0] = /jointset/BoxCenter/BoxCenter_coord_0/value
y[1] = /jointset/BoxCenter/BoxCenter_coord_0/speed
y[2] = /jointset/BoxCenter/BoxCenter_coord_1/value
y[3] = /jointset/BoxCenter/BoxCenter_coord_1/speed
y[4] = /jointset/BoxCenter/BoxCenter_coord_2/value
y[5] = /jointset/BoxCenter/BoxCenter_coord_2/speed
y[6] = /jointset/BoxCenter/BoxCenter_coord_3/value
y[7] = /jointset/BoxCenter/BoxCenter_coord_3/speed
y[8] = /jointset/BoxCenter/BoxCenter_coord_4/value
y[9] = /jointset/BoxCenter/BoxCenter_coord_4/speed
y[10] = /jointset/BoxCenter/BoxCenter_coord_5/value
y[11] = /jointset/BoxCenter/BoxCenter_coord_5/speed
y[12] = /jointset/hip/hip_coordinate/value
y[13] = /jointset/hip/hip_coordinate/speed
y[14] = /jointset/knee/knee_coordinate/value
y[15] = /jointset/knee/knee_coordinate/speed
y[16] = /jointset/PlatformToGround/PlatformToGround_coord_0/value
y[17] = /jointset/PlatformToGround/PlatformToGround_coord_0/speed
y[18] = /forceset/vastus/activation
y[19] = /forceset/vastus/fiber_length
y[20] = /forceset/recfem/activation
y[21] = /forceset/recfem/fiber_length
y[22] = /forceset/glut/activation
y[23] = /forceset/glut/fiber_length
y[24] = /forceset/ham/activation
y[25] = /forceset/ham/fiber_length
y[26] = /forceset/hipLimitTorque/dissipatedEnergy
y[27] = /forceset/kneeLimitTorque/dissipatedEnergy


Integrating from 0 to 1
MuscleAnalysis: WARNING - coordinate BoxCenter_coord_0 is locked and can't be varied.
MuscleAnalysis: WARNING - coordinate BoxCenter_coord_1 is locked and can't be varied.
MuscleAnalysis: WARNING - coordinate BoxCenter_coord_2 is locked and can't be varied.
MuscleAnalysis: WARNING - coordinate BoxCenter_coord_3 is locked and can't be varied.
MuscleAnalysis: WARNING - coordinate BoxCenter_coord_5 is locked and can't be varied.
MuscleAnalysis: WARNING - coordinate PlatformToGround_coord_0 is locked and can't be varied.
Printing results of investigation TwoSegment to C:\Users\s4373314\Downloads\Opensim - Miller muscle model\Matlab scripting\Try_jointlimit\four_muscle\AEL30\Dropped30.
Loaded model Two_Segment from file Two_Segment_four_muscle_scaled_model.osim
Running tool TwoSegment.
No external loads will be applied (external loads file not specified).
MODEL: Two_Segment

numStates = 29
numCoordinates = 9
numSpeeds = 9
numActuators = 4
numBodies = 4
numConstraints = 0
numProbes = 0

ANALYSES (total: 3)
analysis[0] = Two_Segment
analysis[1] = Two_Segment
analysis[2] = Two_Segment

BODIES (total: 4)
body[0] = Block. mass: 47.6401
              moments of inertia:  ~[1.5267,0.782205,1.482]
              products of inertia: ~[0,0,0]
body[1] = thigh. mass: 19.4389
              moments of inertia:  ~[0.138633,0.0363407,0.146191]
              products of inertia: ~[0,0,0]
body[2] = shank. mass: 7.6771
              moments of inertia:  ~[0.0521815,0.00528027,0.0529063]
              products of inertia: ~[0,0,0]
body[3] = Platform. mass: 1
              moments of inertia:  ~[1,1,1]
              products of inertia: ~[0,0,0]

JOINTS (total: 4)
joint[0] = BoxCenter. parent: ground_offset, child: Block_offset
joint[1] = hip. parent: Block_offset, child: thigh_offset
joint[2] = knee. parent: thigh_offset, child: shank_offset
joint[3] = PlatformToGround. parent: ground_offset, child: Platform_offset

ACTUATORS (total: 4)
actuator[0] = vastus
actuator[1] = recfem
actuator[2] = glut
actuator[3] = ham

STATES (total: 28)
y[0] = /jointset/BoxCenter/BoxCenter_coord_0/value
y[1] = /jointset/BoxCenter/BoxCenter_coord_0/speed
y[2] = /jointset/BoxCenter/BoxCenter_coord_1/value
y[3] = /jointset/BoxCenter/BoxCenter_coord_1/speed
y[4] = /jointset/BoxCenter/BoxCenter_coord_2/value
y[5] = /jointset/BoxCenter/BoxCenter_coord_2/speed
y[6] = /jointset/BoxCenter/BoxCenter_coord_3/value
y[7] = /jointset/BoxCenter/BoxCenter_coord_3/speed
y[8] = /jointset/BoxCenter/BoxCenter_coord_4/value
y[9] = /jointset/BoxCenter/BoxCenter_coord_4/speed
y[10] = /jointset/BoxCenter/BoxCenter_coord_5/value
y[11] = /jointset/BoxCenter/BoxCenter_coord_5/speed
y[12] = /jointset/hip/hip_coordinate/value
y[13] = /jointset/hip/hip_coordinate/speed
y[14] = /jointset/knee/knee_coordinate/value
y[15] = /jointset/knee/knee_coordinate/speed
y[16] = /jointset/PlatformToGround/PlatformToGround_coord_0/value
y[17] = /jointset/PlatformToGround/PlatformToGround_coord_0/speed
y[18] = /forceset/vastus/activation
y[19] = /forceset/vastus/fiber_length
y[20] = /forceset/recfem/activation
y[21] = /forceset/recfem/fiber_length
y[22] = /forceset/glut/activation
y[23] = /forceset/glut/fiber_length
y[24] = /forceset/ham/activation
y[25] = /forceset/ham/fiber_length
y[26] = /forceset/hipLimitTorque/dissipatedEnergy
y[27] = /forceset/kneeLimitTorque/dissipatedEnergy


Integrating from 0 to 1
MuscleAnalysis: WARNING - coordinate BoxCenter_coord_0 is locked and can't be varied.
MuscleAnalysis: WARNING - coordinate BoxCenter_coord_1 is locked and can't be varied.
MuscleAnalysis: WARNING - coordinate BoxCenter_coord_2 is locked and can't be varied.
MuscleAnalysis: WARNING - coordinate BoxCenter_coord_3 is locked and can't be varied.
MuscleAnalysis: WARNING - coordinate BoxCenter_coord_5 is locked and can't be varied.
MuscleAnalysis: WARNING - coordinate PlatformToGround_coord_0 is locked and can't be varied.
Printing results of investigation TwoSegment to C:\Users\s4373314\Downloads\Opensim - Miller muscle model\Matlab scripting\Try_jointlimit\four_muscle\AEL30\Dropped30.
Loaded model Two_Segment from file Two_Segment_four_muscle_scaled_model.osim
Running tool TwoSegment.
No external loads will be applied (external loads file not specified).
MODEL: Two_Segment

numStates = 29
numCoordinates = 9
numSpeeds = 9
numActuators = 4
numBodies = 4
numConstraints = 0
numProbes = 0

ANALYSES (total: 3)
analysis[0] = Two_Segment
analysis[1] = Two_Segment
analysis[2] = Two_Segment

BODIES (total: 4)
body[0] = Block. mass: 47.6401
              moments of inertia:  ~[1.5267,0.782205,1.482]
              products of inertia: ~[0,0,0]
body[1] = thigh. mass: 19.4389
              moments of inertia:  ~[0.138633,0.0363407,0.146191]
              products of inertia: ~[0,0,0]
body[2] = shank. mass: 7.6771
              moments of inertia:  ~[0.0521815,0.00528027,0.0529063]
              products of inertia: ~[0,0,0]
body[3] = Platform. mass: 1
              moments of inertia:  ~[1,1,1]
              products of inertia: ~[0,0,0]

JOINTS (total: 4)
joint[0] = BoxCenter. parent: ground_offset, child: Block_offset
joint[1] = hip. parent: Block_offset, child: thigh_offset
joint[2] = knee. parent: thigh_offset, child: shank_offset
joint[3] = PlatformToGround. parent: ground_offset, child: Platform_offset

ACTUATORS (total: 4)
actuator[0] = vastus
actuator[1] = recfem
actuator[2] = glut
actuator[3] = ham

STATES (total: 28)
y[0] = /jointset/BoxCenter/BoxCenter_coord_0/value
y[1] = /jointset/BoxCenter/BoxCenter_coord_0/speed
y[2] = /jointset/BoxCenter/BoxCenter_coord_1/value
y[3] = /jointset/BoxCenter/BoxCenter_coord_1/speed
y[4] = /jointset/BoxCenter/BoxCenter_coord_2/value
y[5] = /jointset/BoxCenter/BoxCenter_coord_2/speed
y[6] = /jointset/BoxCenter/BoxCenter_coord_3/value
y[7] = /jointset/BoxCenter/BoxCenter_coord_3/speed
y[8] = /jointset/BoxCenter/BoxCenter_coord_4/value
y[9] = /jointset/BoxCenter/BoxCenter_coord_4/speed
y[10] = /jointset/BoxCenter/BoxCenter_coord_5/value
y[11] = /jointset/BoxCenter/BoxCenter_coord_5/speed
y[12] = /jointset/hip/hip_coordinate/value
y[13] = /jointset/hip/hip_coordinate/speed
y[14] = /jointset/knee/knee_coordinate/value
y[15] = /jointset/knee/knee_coordinate/speed
y[16] = /jointset/PlatformToGround/PlatformToGround_coord_0/value
y[17] = /jointset/PlatformToGround/PlatformToGround_coord_0/speed
y[18] = /forceset/vastus/activation
y[19] = /forceset/vastus/fiber_length
y[20] = /forceset/recfem/activation
y[21] = /forceset/recfem/fiber_length
y[22] = /forceset/glut/activation
y[23] = /forceset/glut/fiber_length
y[24] = /forceset/ham/activation
y[25] = /forceset/ham/fiber_length
y[26] = /forceset/hipLimitTorque/dissipatedEnergy
y[27] = /forceset/kneeLimitTorque/dissipatedEnergy


Integrating from 0 to 1
MuscleAnalysis: WARNING - coordinate BoxCenter_coord_0 is locked and can't be varied.
MuscleAnalysis: WARNING - coordinate BoxCenter_coord_1 is locked and can't be varied.
MuscleAnalysis: WARNING - coordinate BoxCenter_coord_2 is locked and can't be varied.
MuscleAnalysis: WARNING - coordinate BoxCenter_coord_3 is locked and can't be varied.
MuscleAnalysis: WARNING - coordinate BoxCenter_coord_5 is locked and can't be varied.
MuscleAnalysis: WARNING - coordinate PlatformToGround_coord_0 is locked and can't be varied.
Printing results of investigation TwoSegment to C:\Users\s4373314\Downloads\Opensim - Miller muscle model\Matlab scripting\Try_jointlimit\four_muscle\AEL30\Dropped30.
Loaded model Two_Segment from file Two_Segment_four_muscle_scaled_model.osim
Running tool TwoSegment.
No external loads will be applied (external loads file not specified).
MODEL: Two_Segment

numStates = 29
numCoordinates = 9
numSpeeds = 9
numActuators = 4
numBodies = 4
numConstraints = 0
numProbes = 0

ANALYSES (total: 3)
analysis[0] = Two_Segment
analysis[1] = Two_Segment
analysis[2] = Two_Segment

BODIES (total: 4)
body[0] = Block. mass: 47.6401
              moments of inertia:  ~[1.5267,0.782205,1.482]
              products of inertia: ~[0,0,0]
body[1] = thigh. mass: 19.4389
              moments of inertia:  ~[0.138633,0.0363407,0.146191]
              products of inertia: ~[0,0,0]
body[2] = shank. mass: 7.6771
              moments of inertia:  ~[0.0521815,0.00528027,0.0529063]
              products of inertia: ~[0,0,0]
body[3] = Platform. mass: 1
              moments of inertia:  ~[1,1,1]
              products of inertia: ~[0,0,0]

JOINTS (total: 4)
joint[0] = BoxCenter. parent: ground_offset, child: Block_offset
joint[1] = hip. parent: Block_offset, child: thigh_offset
joint[2] = knee. parent: thigh_offset, child: shank_offset
joint[3] = PlatformToGround. parent: ground_offset, child: Platform_offset

ACTUATORS (total: 4)
actuator[0] = vastus
actuator[1] = recfem
actuator[2] = glut
actuator[3] = ham

STATES (total: 28)
y[0] = /jointset/BoxCenter/BoxCenter_coord_0/value
y[1] = /jointset/BoxCenter/BoxCenter_coord_0/speed
y[2] = /jointset/BoxCenter/BoxCenter_coord_1/value
y[3] = /jointset/BoxCenter/BoxCenter_coord_1/speed
y[4] = /jointset/BoxCenter/BoxCenter_coord_2/value
y[5] = /jointset/BoxCenter/BoxCenter_coord_2/speed
y[6] = /jointset/BoxCenter/BoxCenter_coord_3/value
y[7] = /jointset/BoxCenter/BoxCenter_coord_3/speed
y[8] = /jointset/BoxCenter/BoxCenter_coord_4/value
y[9] = /jointset/BoxCenter/BoxCenter_coord_4/speed
y[10] = /jointset/BoxCenter/BoxCenter_coord_5/value
y[11] = /jointset/BoxCenter/BoxCenter_coord_5/speed
y[12] = /jointset/hip/hip_coordinate/value
y[13] = /jointset/hip/hip_coordinate/speed
y[14] = /jointset/knee/knee_coordinate/value
y[15] = /jointset/knee/knee_coordinate/speed
y[16] = /jointset/PlatformToGround/PlatformToGround_coord_0/value
y[17] = /jointset/PlatformToGround/PlatformToGround_coord_0/speed
y[18] = /forceset/vastus/activation
y[19] = /forceset/vastus/fiber_length
y[20] = /forceset/recfem/activation
y[21] = /forceset/recfem/fiber_length
y[22] = /forceset/glut/activation
y[23] = /forceset/glut/fiber_length
y[24] = /forceset/ham/activation
y[25] = /forceset/ham/fiber_length
y[26] = /forceset/hipLimitTorque/dissipatedEnergy
y[27] = /forceset/kneeLimitTorque/dissipatedEnergy


Integrating from 0 to 1
MuscleAnalysis: WARNING - coordinate BoxCenter_coord_0 is locked and can't be varied.
MuscleAnalysis: WARNING - coordinate BoxCenter_coord_1 is locked and can't be varied.
MuscleAnalysis: WARNING - coordinate BoxCenter_coord_2 is locked and can't be varied.
MuscleAnalysis: WARNING - coordinate BoxCenter_coord_3 is locked and can't be varied.
MuscleAnalysis: WARNING - coordinate BoxCenter_coord_5 is locked and can't be varied.
MuscleAnalysis: WARNING - coordinate PlatformToGround_coord_0 is locked and can't be varied.
Printing results of investigation TwoSegment to C:\Users\s4373314\Downloads\Opensim - Miller muscle model\Matlab scripting\Try_jointlimit\four_muscle\AEL30\Dropped30.
Loaded model Two_Segment from file Two_Segment_four_muscle_scaled_model.osim
Running tool TwoSegment.
No external loads will be applied (external loads file not specified).
MODEL: Two_Segment

numStates = 29
numCoordinates = 9
numSpeeds = 9
numActuators = 4
numBodies = 4
numConstraints = 0
numProbes = 0

ANALYSES (total: 3)
analysis[0] = Two_Segment
analysis[1] = Two_Segment
analysis[2] = Two_Segment

BODIES (total: 4)
body[0] = Block. mass: 47.6401
              moments of inertia:  ~[1.5267,0.782205,1.482]
              products of inertia: ~[0,0,0]
body[1] = thigh. mass: 19.4389
              moments of inertia:  ~[0.138633,0.0363407,0.146191]
              products of inertia: ~[0,0,0]
body[2] = shank. mass: 7.6771
              moments of inertia:  ~[0.0521815,0.00528027,0.0529063]
              products of inertia: ~[0,0,0]
body[3] = Platform. mass: 1
              moments of inertia:  ~[1,1,1]
              products of inertia: ~[0,0,0]

JOINTS (total: 4)
joint[0] = BoxCenter. parent: ground_offset, child: Block_offset
joint[1] = hip. parent: Block_offset, child: thigh_offset
joint[2] = knee. parent: thigh_offset, child: shank_offset
joint[3] = PlatformToGround. parent: ground_offset, child: Platform_offset

ACTUATORS (total: 4)
actuator[0] = vastus
actuator[1] = recfem
actuator[2] = glut
actuator[3] = ham

STATES (total: 28)
y[0] = /jointset/BoxCenter/BoxCenter_coord_0/value
y[1] = /jointset/BoxCenter/BoxCenter_coord_0/speed
y[2] = /jointset/BoxCenter/BoxCenter_coord_1/value
y[3] = /jointset/BoxCenter/BoxCenter_coord_1/speed
y[4] = /jointset/BoxCenter/BoxCenter_coord_2/value
y[5] = /jointset/BoxCenter/BoxCenter_coord_2/speed
y[6] = /jointset/BoxCenter/BoxCenter_coord_3/value
y[7] = /jointset/BoxCenter/BoxCenter_coord_3/speed
y[8] = /jointset/BoxCenter/BoxCenter_coord_4/value
y[9] = /jointset/BoxCenter/BoxCenter_coord_4/speed
y[10] = /jointset/BoxCenter/BoxCenter_coord_5/value
y[11] = /jointset/BoxCenter/BoxCenter_coord_5/speed
y[12] = /jointset/hip/hip_coordinate/value
y[13] = /jointset/hip/hip_coordinate/speed
y[14] = /jointset/knee/knee_coordinate/value
y[15] = /jointset/knee/knee_coordinate/speed
y[16] = /jointset/PlatformToGround/PlatformToGround_coord_0/value
y[17] = /jointset/PlatformToGround/PlatformToGround_coord_0/speed
y[18] = /forceset/vastus/activation
y[19] = /forceset/vastus/fiber_length
y[20] = /forceset/recfem/activation
y[21] = /forceset/recfem/fiber_length
y[22] = /forceset/glut/activation
y[23] = /forceset/glut/fiber_length
y[24] = /forceset/ham/activation
y[25] = /forceset/ham/fiber_length
y[26] = /forceset/hipLimitTorque/dissipatedEnergy
y[27] = /forceset/kneeLimitTorque/dissipatedEnergy


Integrating from 0 to 1
MuscleAnalysis: WARNING - coordinate BoxCenter_coord_0 is locked and can't be varied.
MuscleAnalysis: WARNING - coordinate BoxCenter_coord_1 is locked and can't be varied.
MuscleAnalysis: WARNING - coordinate BoxCenter_coord_2 is locked and can't be varied.
MuscleAnalysis: WARNING - coordinate BoxCenter_coord_3 is locked and can't be varied.
MuscleAnalysis: WARNING - coordinate BoxCenter_coord_5 is locked and can't be varied.
MuscleAnalysis: WARNING - coordinate PlatformToGround_coord_0 is locked and can't be varied.
Printing results of investigation TwoSegment to C:\Users\s4373314\Downloads\Opensim - Miller muscle model\Matlab scripting\Try_jointlimit\four_muscle\AEL30\Dropped30.
Loaded model Two_Segment from file Two_Segment_four_muscle_scaled_model.osim
Running tool TwoSegment.
No external loads will be applied (external loads file not specified).
MODEL: Two_Segment

numStates = 29
numCoordinates = 9
numSpeeds = 9
numActuators = 4
numBodies = 4
numConstraints = 0
numProbes = 0

ANALYSES (total: 3)
analysis[0] = Two_Segment
analysis[1] = Two_Segment
analysis[2] = Two_Segment

BODIES (total: 4)
body[0] = Block. mass: 47.6401
              moments of inertia:  ~[1.5267,0.782205,1.482]
              products of inertia: ~[0,0,0]
body[1] = thigh. mass: 19.4389
              moments of inertia:  ~[0.138633,0.0363407,0.146191]
              products of inertia: ~[0,0,0]
body[2] = shank. mass: 7.6771
              moments of inertia:  ~[0.0521815,0.00528027,0.0529063]
              products of inertia: ~[0,0,0]
body[3] = Platform. mass: 1
              moments of inertia:  ~[1,1,1]
              products of inertia: ~[0,0,0]

JOINTS (total: 4)
joint[0] = BoxCenter. parent: ground_offset, child: Block_offset
joint[1] = hip. parent: Block_offset, child: thigh_offset
joint[2] = knee. parent: thigh_offset, child: shank_offset
joint[3] = PlatformToGround. parent: ground_offset, child: Platform_offset

ACTUATORS (total: 4)
actuator[0] = vastus
actuator[1] = recfem
actuator[2] = glut
actuator[3] = ham

STATES (total: 28)
y[0] = /jointset/BoxCenter/BoxCenter_coord_0/value
y[1] = /jointset/BoxCenter/BoxCenter_coord_0/speed
y[2] = /jointset/BoxCenter/BoxCenter_coord_1/value
y[3] = /jointset/BoxCenter/BoxCenter_coord_1/speed
y[4] = /jointset/BoxCenter/BoxCenter_coord_2/value
y[5] = /jointset/BoxCenter/BoxCenter_coord_2/speed
y[6] = /jointset/BoxCenter/BoxCenter_coord_3/value
y[7] = /jointset/BoxCenter/BoxCenter_coord_3/speed
y[8] = /jointset/BoxCenter/BoxCenter_coord_4/value
y[9] = /jointset/BoxCenter/BoxCenter_coord_4/speed
y[10] = /jointset/BoxCenter/BoxCenter_coord_5/value
y[11] = /jointset/BoxCenter/BoxCenter_coord_5/speed
y[12] = /jointset/hip/hip_coordinate/value
y[13] = /jointset/hip/hip_coordinate/speed
y[14] = /jointset/knee/knee_coordinate/value
y[15] = /jointset/knee/knee_coordinate/speed
y[16] = /jointset/PlatformToGround/PlatformToGround_coord_0/value
y[17] = /jointset/PlatformToGround/PlatformToGround_coord_0/speed
y[18] = /forceset/vastus/activation
y[19] = /forceset/vastus/fiber_length
y[20] = /forceset/recfem/activation
y[21] = /forceset/recfem/fiber_length
y[22] = /forceset/glut/activation
y[23] = /forceset/glut/fiber_length
y[24] = /forceset/ham/activation
y[25] = /forceset/ham/fiber_length
y[26] = /forceset/hipLimitTorque/dissipatedEnergy
y[27] = /forceset/kneeLimitTorque/dissipatedEnergy


Integrating from 0 to 1
MuscleAnalysis: WARNING - coordinate BoxCenter_coord_0 is locked and can't be varied.
MuscleAnalysis: WARNING - coordinate BoxCenter_coord_1 is locked and can't be varied.
MuscleAnalysis: WARNING - coordinate BoxCenter_coord_2 is locked and can't be varied.
MuscleAnalysis: WARNING - coordinate BoxCenter_coord_3 is locked and can't be varied.
MuscleAnalysis: WARNING - coordinate BoxCenter_coord_5 is locked and can't be varied.
MuscleAnalysis: WARNING - coordinate PlatformToGround_coord_0 is locked and can't be varied.
Printing results of investigation TwoSegment to C:\Users\s4373314\Downloads\Opensim - Miller muscle model\Matlab scripting\Try_jointlimit\four_muscle\AEL30\Dropped30.
Loaded model Two_Segment from file Two_Segment_four_muscle_scaled_model.osim
Running tool TwoSegment.
No external loads will be applied (external loads file not specified).
MODEL: Two_Segment

numStates = 29
numCoordinates = 9
numSpeeds = 9
numActuators = 4
numBodies = 4
numConstraints = 0
numProbes = 0

ANALYSES (total: 3)
analysis[0] = Two_Segment
analysis[1] = Two_Segment
analysis[2] = Two_Segment

BODIES (total: 4)
body[0] = Block. mass: 47.6401
              moments of inertia:  ~[1.5267,0.782205,1.482]
              products of inertia: ~[0,0,0]
body[1] = thigh. mass: 19.4389
              moments of inertia:  ~[0.138633,0.0363407,0.146191]
              products of inertia: ~[0,0,0]
body[2] = shank. mass: 7.6771
              moments of inertia:  ~[0.0521815,0.00528027,0.0529063]
              products of inertia: ~[0,0,0]
body[3] = Platform. mass: 1
              moments of inertia:  ~[1,1,1]
              products of inertia: ~[0,0,0]

JOINTS (total: 4)
joint[0] = BoxCenter. parent: ground_offset, child: Block_offset
joint[1] = hip. parent: Block_offset, child: thigh_offset
joint[2] = knee. parent: thigh_offset, child: shank_offset
joint[3] = PlatformToGround. parent: ground_offset, child: Platform_offset

ACTUATORS (total: 4)
actuator[0] = vastus
actuator[1] = recfem
actuator[2] = glut
actuator[3] = ham

STATES (total: 28)
y[0] = /jointset/BoxCenter/BoxCenter_coord_0/value
y[1] = /jointset/BoxCenter/BoxCenter_coord_0/speed
y[2] = /jointset/BoxCenter/BoxCenter_coord_1/value
y[3] = /jointset/BoxCenter/BoxCenter_coord_1/speed
y[4] = /jointset/BoxCenter/BoxCenter_coord_2/value
y[5] = /jointset/BoxCenter/BoxCenter_coord_2/speed
y[6] = /jointset/BoxCenter/BoxCenter_coord_3/value
y[7] = /jointset/BoxCenter/BoxCenter_coord_3/speed
y[8] = /jointset/BoxCenter/BoxCenter_coord_4/value
y[9] = /jointset/BoxCenter/BoxCenter_coord_4/speed
y[10] = /jointset/BoxCenter/BoxCenter_coord_5/value
y[11] = /jointset/BoxCenter/BoxCenter_coord_5/speed
y[12] = /jointset/hip/hip_coordinate/value
y[13] = /jointset/hip/hip_coordinate/speed
y[14] = /jointset/knee/knee_coordinate/value
y[15] = /jointset/knee/knee_coordinate/speed
y[16] = /jointset/PlatformToGround/PlatformToGround_coord_0/value
y[17] = /jointset/PlatformToGround/PlatformToGround_coord_0/speed
y[18] = /forceset/vastus/activation
y[19] = /forceset/vastus/fiber_length
y[20] = /forceset/recfem/activation
y[21] = /forceset/recfem/fiber_length
y[22] = /forceset/glut/activation
y[23] = /forceset/glut/fiber_length
y[24] = /forceset/ham/activation
y[25] = /forceset/ham/fiber_length
y[26] = /forceset/hipLimitTorque/dissipatedEnergy
y[27] = /forceset/kneeLimitTorque/dissipatedEnergy


Integrating from 0 to 1
MuscleAnalysis: WARNING - coordinate BoxCenter_coord_0 is locked and can't be varied.
MuscleAnalysis: WARNING - coordinate BoxCenter_coord_1 is locked and can't be varied.
MuscleAnalysis: WARNING - coordinate BoxCenter_coord_2 is locked and can't be varied.
MuscleAnalysis: WARNING - coordinate BoxCenter_coord_3 is locked and can't be varied.
MuscleAnalysis: WARNING - coordinate BoxCenter_coord_5 is locked and can't be varied.
MuscleAnalysis: WARNING - coordinate PlatformToGround_coord_0 is locked and can't be varied.
Printing results of investigation TwoSegment to C:\Users\s4373314\Downloads\Opensim - Miller muscle model\Matlab scripting\Try_jointlimit\four_muscle\AEL30\Dropped30.
Loaded model Two_Segment from file Two_Segment_four_muscle_scaled_model.osim
Running tool TwoSegment.
No external loads will be applied (external loads file not specified).
MODEL: Two_Segment

numStates = 29
numCoordinates = 9
numSpeeds = 9
numActuators = 4
numBodies = 4
numConstraints = 0
numProbes = 0

ANALYSES (total: 3)
analysis[0] = Two_Segment
analysis[1] = Two_Segment
analysis[2] = Two_Segment

BODIES (total: 4)
body[0] = Block. mass: 47.6401
              moments of inertia:  ~[1.5267,0.782205,1.482]
              products of inertia: ~[0,0,0]
body[1] = thigh. mass: 19.4389
              moments of inertia:  ~[0.138633,0.0363407,0.146191]
              products of inertia: ~[0,0,0]
body[2] = shank. mass: 7.6771
              moments of inertia:  ~[0.0521815,0.00528027,0.0529063]
              products of inertia: ~[0,0,0]
body[3] = Platform. mass: 1
              moments of inertia:  ~[1,1,1]
              products of inertia: ~[0,0,0]

JOINTS (total: 4)
joint[0] = BoxCenter. parent: ground_offset, child: Block_offset
joint[1] = hip. parent: Block_offset, child: thigh_offset
joint[2] = knee. parent: thigh_offset, child: shank_offset
joint[3] = PlatformToGround. parent: ground_offset, child: Platform_offset

ACTUATORS (total: 4)
actuator[0] = vastus
actuator[1] = recfem
actuator[2] = glut
actuator[3] = ham

STATES (total: 28)
y[0] = /jointset/BoxCenter/BoxCenter_coord_0/value
y[1] = /jointset/BoxCenter/BoxCenter_coord_0/speed
y[2] = /jointset/BoxCenter/BoxCenter_coord_1/value
y[3] = /jointset/BoxCenter/BoxCenter_coord_1/speed
y[4] = /jointset/BoxCenter/BoxCenter_coord_2/value
y[5] = /jointset/BoxCenter/BoxCenter_coord_2/speed
y[6] = /jointset/BoxCenter/BoxCenter_coord_3/value
y[7] = /jointset/BoxCenter/BoxCenter_coord_3/speed
y[8] = /jointset/BoxCenter/BoxCenter_coord_4/value
y[9] = /jointset/BoxCenter/BoxCenter_coord_4/speed
y[10] = /jointset/BoxCenter/BoxCenter_coord_5/value
y[11] = /jointset/BoxCenter/BoxCenter_coord_5/speed
y[12] = /jointset/hip/hip_coordinate/value
y[13] = /jointset/hip/hip_coordinate/speed
y[14] = /jointset/knee/knee_coordinate/value
y[15] = /jointset/knee/knee_coordinate/speed
y[16] = /jointset/PlatformToGround/PlatformToGround_coord_0/value
y[17] = /jointset/PlatformToGround/PlatformToGround_coord_0/speed
y[18] = /forceset/vastus/activation
y[19] = /forceset/vastus/fiber_length
y[20] = /forceset/recfem/activation
y[21] = /forceset/recfem/fiber_length
y[22] = /forceset/glut/activation
y[23] = /forceset/glut/fiber_length
y[24] = /forceset/ham/activation
y[25] = /forceset/ham/fiber_length
y[26] = /forceset/hipLimitTorque/dissipatedEnergy
y[27] = /forceset/kneeLimitTorque/dissipatedEnergy


Integrating from 0 to 1
MuscleAnalysis: WARNING - coordinate BoxCenter_coord_0 is locked and can't be varied.
MuscleAnalysis: WARNING - coordinate BoxCenter_coord_1 is locked and can't be varied.
MuscleAnalysis: WARNING - coordinate BoxCenter_coord_2 is locked and can't be varied.
MuscleAnalysis: WARNING - coordinate BoxCenter_coord_3 is locked and can't be varied.
MuscleAnalysis: WARNING - coordinate BoxCenter_coord_5 is locked and can't be varied.
MuscleAnalysis: WARNING - coordinate PlatformToGround_coord_0 is locked and can't be varied.
Printing results of investigation TwoSegment to C:\Users\s4373314\Downloads\Opensim - Miller muscle model\Matlab scripting\Try_jointlimit\four_muscle\AEL30\Dropped30.
Loaded model Two_Segment from file Two_Segment_four_muscle_scaled_model.osim
Running tool TwoSegment.
No external loads will be applied (external loads file not specified).
MODEL: Two_Segment

numStates = 29
numCoordinates = 9
numSpeeds = 9
numActuators = 4
numBodies = 4
numConstraints = 0
numProbes = 0

ANALYSES (total: 3)
analysis[0] = Two_Segment
analysis[1] = Two_Segment
analysis[2] = Two_Segment

BODIES (total: 4)
body[0] = Block. mass: 47.6401
              moments of inertia:  ~[1.5267,0.782205,1.482]
              products of inertia: ~[0,0,0]
body[1] = thigh. mass: 19.4389
              moments of inertia:  ~[0.138633,0.0363407,0.146191]
              products of inertia: ~[0,0,0]
body[2] = shank. mass: 7.6771
              moments of inertia:  ~[0.0521815,0.00528027,0.0529063]
              products of inertia: ~[0,0,0]
body[3] = Platform. mass: 1
              moments of inertia:  ~[1,1,1]
              products of inertia: ~[0,0,0]

JOINTS (total: 4)
joint[0] = BoxCenter. parent: ground_offset, child: Block_offset
joint[1] = hip. parent: Block_offset, child: thigh_offset
joint[2] = knee. parent: thigh_offset, child: shank_offset
joint[3] = PlatformToGround. parent: ground_offset, child: Platform_offset

ACTUATORS (total: 4)
actuator[0] = vastus
actuator[1] = recfem
actuator[2] = glut
actuator[3] = ham

STATES (total: 28)
y[0] = /jointset/BoxCenter/BoxCenter_coord_0/value
y[1] = /jointset/BoxCenter/BoxCenter_coord_0/speed
y[2] = /jointset/BoxCenter/BoxCenter_coord_1/value
y[3] = /jointset/BoxCenter/BoxCenter_coord_1/speed
y[4] = /jointset/BoxCenter/BoxCenter_coord_2/value
y[5] = /jointset/BoxCenter/BoxCenter_coord_2/speed
y[6] = /jointset/BoxCenter/BoxCenter_coord_3/value
y[7] = /jointset/BoxCenter/BoxCenter_coord_3/speed
y[8] = /jointset/BoxCenter/BoxCenter_coord_4/value
y[9] = /jointset/BoxCenter/BoxCenter_coord_4/speed
y[10] = /jointset/BoxCenter/BoxCenter_coord_5/value
y[11] = /jointset/BoxCenter/BoxCenter_coord_5/speed
y[12] = /jointset/hip/hip_coordinate/value
y[13] = /jointset/hip/hip_coordinate/speed
y[14] = /jointset/knee/knee_coordinate/value
y[15] = /jointset/knee/knee_coordinate/speed
y[16] = /jointset/PlatformToGround/PlatformToGround_coord_0/value
y[17] = /jointset/PlatformToGround/PlatformToGround_coord_0/speed
y[18] = /forceset/vastus/activation
y[19] = /forceset/vastus/fiber_length
y[20] = /forceset/recfem/activation
y[21] = /forceset/recfem/fiber_length
y[22] = /forceset/glut/activation
y[23] = /forceset/glut/fiber_length
y[24] = /forceset/ham/activation
y[25] = /forceset/ham/fiber_length
y[26] = /forceset/hipLimitTorque/dissipatedEnergy
y[27] = /forceset/kneeLimitTorque/dissipatedEnergy


Integrating from 0 to 1
MuscleAnalysis: WARNING - coordinate BoxCenter_coord_0 is locked and can't be varied.
MuscleAnalysis: WARNING - coordinate BoxCenter_coord_1 is locked and can't be varied.
MuscleAnalysis: WARNING - coordinate BoxCenter_coord_2 is locked and can't be varied.
MuscleAnalysis: WARNING - coordinate BoxCenter_coord_3 is locked and can't be varied.
MuscleAnalysis: WARNING - coordinate BoxCenter_coord_5 is locked and can't be varied.
MuscleAnalysis: WARNING - coordinate PlatformToGround_coord_0 is locked and can't be varied.
Printing results of investigation TwoSegment to C:\Users\s4373314\Downloads\Opensim - Miller muscle model\Matlab scripting\Try_jointlimit\four_muscle\AEL30\Dropped30.
Loaded model Two_Segment from file Two_Segment_four_muscle_scaled_model.osim
Running tool TwoSegment.
No external loads will be applied (external loads file not specified).
MODEL: Two_Segment

numStates = 29
numCoordinates = 9
numSpeeds = 9
numActuators = 4
numBodies = 4
numConstraints = 0
numProbes = 0

ANALYSES (total: 3)
analysis[0] = Two_Segment
analysis[1] = Two_Segment
analysis[2] = Two_Segment

BODIES (total: 4)
body[0] = Block. mass: 47.6401
              moments of inertia:  ~[1.5267,0.782205,1.482]
              products of inertia: ~[0,0,0]
body[1] = thigh. mass: 19.4389
              moments of inertia:  ~[0.138633,0.0363407,0.146191]
              products of inertia: ~[0,0,0]
body[2] = shank. mass: 7.6771
              moments of inertia:  ~[0.0521815,0.00528027,0.0529063]
              products of inertia: ~[0,0,0]
body[3] = Platform. mass: 1
              moments of inertia:  ~[1,1,1]
              products of inertia: ~[0,0,0]

JOINTS (total: 4)
joint[0] = BoxCenter. parent: ground_offset, child: Block_offset
joint[1] = hip. parent: Block_offset, child: thigh_offset
joint[2] = knee. parent: thigh_offset, child: shank_offset
joint[3] = PlatformToGround. parent: ground_offset, child: Platform_offset

ACTUATORS (total: 4)
actuator[0] = vastus
actuator[1] = recfem
actuator[2] = glut
actuator[3] = ham

STATES (total: 28)
y[0] = /jointset/BoxCenter/BoxCenter_coord_0/value
y[1] = /jointset/BoxCenter/BoxCenter_coord_0/speed
y[2] = /jointset/BoxCenter/BoxCenter_coord_1/value
y[3] = /jointset/BoxCenter/BoxCenter_coord_1/speed
y[4] = /jointset/BoxCenter/BoxCenter_coord_2/value
y[5] = /jointset/BoxCenter/BoxCenter_coord_2/speed
y[6] = /jointset/BoxCenter/BoxCenter_coord_3/value
y[7] = /jointset/BoxCenter/BoxCenter_coord_3/speed
y[8] = /jointset/BoxCenter/BoxCenter_coord_4/value
y[9] = /jointset/BoxCenter/BoxCenter_coord_4/speed
y[10] = /jointset/BoxCenter/BoxCenter_coord_5/value
y[11] = /jointset/BoxCenter/BoxCenter_coord_5/speed
y[12] = /jointset/hip/hip_coordinate/value
y[13] = /jointset/hip/hip_coordinate/speed
y[14] = /jointset/knee/knee_coordinate/value
y[15] = /jointset/knee/knee_coordinate/speed
y[16] = /jointset/PlatformToGround/PlatformToGround_coord_0/value
y[17] = /jointset/PlatformToGround/PlatformToGround_coord_0/speed
y[18] = /forceset/vastus/activation
y[19] = /forceset/vastus/fiber_length
y[20] = /forceset/recfem/activation
y[21] = /forceset/recfem/fiber_length
y[22] = /forceset/glut/activation
y[23] = /forceset/glut/fiber_length
y[24] = /forceset/ham/activation
y[25] = /forceset/ham/fiber_length
y[26] = /forceset/hipLimitTorque/dissipatedEnergy
y[27] = /forceset/kneeLimitTorque/dissipatedEnergy


Integrating from 0 to 1
MuscleAnalysis: WARNING - coordinate BoxCenter_coord_0 is locked and can't be varied.
MuscleAnalysis: WARNING - coordinate BoxCenter_coord_1 is locked and can't be varied.
MuscleAnalysis: WARNING - coordinate BoxCenter_coord_2 is locked and can't be varied.
MuscleAnalysis: WARNING - coordinate BoxCenter_coord_3 is locked and can't be varied.
MuscleAnalysis: WARNING - coordinate BoxCenter_coord_5 is locked and can't be varied.
MuscleAnalysis: WARNING - coordinate PlatformToGround_coord_0 is locked and can't be varied.
Printing results of investigation TwoSegment to C:\Users\s4373314\Downloads\Opensim - Miller muscle model\Matlab scripting\Try_jointlimit\four_muscle\AEL30\Dropped30.
Loaded model Two_Segment from file Two_Segment_four_muscle_scaled_model.osim
Running tool TwoSegment.
No external loads will be applied (external loads file not specified).
MODEL: Two_Segment

numStates = 29
numCoordinates = 9
numSpeeds = 9
numActuators = 4
numBodies = 4
numConstraints = 0
numProbes = 0

ANALYSES (total: 3)
analysis[0] = Two_Segment
analysis[1] = Two_Segment
analysis[2] = Two_Segment

BODIES (total: 4)
body[0] = Block. mass: 47.6401
              moments of inertia:  ~[1.5267,0.782205,1.482]
              products of inertia: ~[0,0,0]
body[1] = thigh. mass: 19.4389
              moments of inertia:  ~[0.138633,0.0363407,0.146191]
              products of inertia: ~[0,0,0]
body[2] = shank. mass: 7.6771
              moments of inertia:  ~[0.0521815,0.00528027,0.0529063]
              products of inertia: ~[0,0,0]
body[3] = Platform. mass: 1
              moments of inertia:  ~[1,1,1]
              products of inertia: ~[0,0,0]

JOINTS (total: 4)
joint[0] = BoxCenter. parent: ground_offset, child: Block_offset
joint[1] = hip. parent: Block_offset, child: thigh_offset
joint[2] = knee. parent: thigh_offset, child: shank_offset
joint[3] = PlatformToGround. parent: ground_offset, child: Platform_offset

ACTUATORS (total: 4)
actuator[0] = vastus
actuator[1] = recfem
actuator[2] = glut
actuator[3] = ham

STATES (total: 28)
y[0] = /jointset/BoxCenter/BoxCenter_coord_0/value
y[1] = /jointset/BoxCenter/BoxCenter_coord_0/speed
y[2] = /jointset/BoxCenter/BoxCenter_coord_1/value
y[3] = /jointset/BoxCenter/BoxCenter_coord_1/speed
y[4] = /jointset/BoxCenter/BoxCenter_coord_2/value
y[5] = /jointset/BoxCenter/BoxCenter_coord_2/speed
y[6] = /jointset/BoxCenter/BoxCenter_coord_3/value
y[7] = /jointset/BoxCenter/BoxCenter_coord_3/speed
y[8] = /jointset/BoxCenter/BoxCenter_coord_4/value
y[9] = /jointset/BoxCenter/BoxCenter_coord_4/speed
y[10] = /jointset/BoxCenter/BoxCenter_coord_5/value
y[11] = /jointset/BoxCenter/BoxCenter_coord_5/speed
y[12] = /jointset/hip/hip_coordinate/value
y[13] = /jointset/hip/hip_coordinate/speed
y[14] = /jointset/knee/knee_coordinate/value
y[15] = /jointset/knee/knee_coordinate/speed
y[16] = /jointset/PlatformToGround/PlatformToGround_coord_0/value
y[17] = /jointset/PlatformToGround/PlatformToGround_coord_0/speed
y[18] = /forceset/vastus/activation
y[19] = /forceset/vastus/fiber_length
y[20] = /forceset/recfem/activation
y[21] = /forceset/recfem/fiber_length
y[22] = /forceset/glut/activation
y[23] = /forceset/glut/fiber_length
y[24] = /forceset/ham/activation
y[25] = /forceset/ham/fiber_length
y[26] = /forceset/hipLimitTorque/dissipatedEnergy
y[27] = /forceset/kneeLimitTorque/dissipatedEnergy


Integrating from 0 to 1
MuscleAnalysis: WARNING - coordinate BoxCenter_coord_0 is locked and can't be varied.
MuscleAnalysis: WARNING - coordinate BoxCenter_coord_1 is locked and can't be varied.
MuscleAnalysis: WARNING - coordinate BoxCenter_coord_2 is locked and can't be varied.
MuscleAnalysis: WARNING - coordinate BoxCenter_coord_3 is locked and can't be varied.
MuscleAnalysis: WARNING - coordinate BoxCenter_coord_5 is locked and can't be varied.
MuscleAnalysis: WARNING - coordinate PlatformToGround_coord_0 is locked and can't be varied.
Printing results of investigation TwoSegment to C:\Users\s4373314\Downloads\Opensim - Miller muscle model\Matlab scripting\Try_jointlimit\four_muscle\AEL30\Dropped30.
Loaded model Two_Segment from file Two_Segment_four_muscle_scaled_model.osim
Running tool TwoSegment.
No external loads will be applied (external loads file not specified).
MODEL: Two_Segment

numStates = 29
numCoordinates = 9
numSpeeds = 9
numActuators = 4
numBodies = 4
numConstraints = 0
numProbes = 0

ANALYSES (total: 3)
analysis[0] = Two_Segment
analysis[1] = Two_Segment
analysis[2] = Two_Segment

BODIES (total: 4)
body[0] = Block. mass: 47.6401
              moments of inertia:  ~[1.5267,0.782205,1.482]
              products of inertia: ~[0,0,0]
body[1] = thigh. mass: 19.4389
              moments of inertia:  ~[0.138633,0.0363407,0.146191]
              products of inertia: ~[0,0,0]
body[2] = shank. mass: 7.6771
              moments of inertia:  ~[0.0521815,0.00528027,0.0529063]
              products of inertia: ~[0,0,0]
body[3] = Platform. mass: 1
              moments of inertia:  ~[1,1,1]
              products of inertia: ~[0,0,0]

JOINTS (total: 4)
joint[0] = BoxCenter. parent: ground_offset, child: Block_offset
joint[1] = hip. parent: Block_offset, child: thigh_offset
joint[2] = knee. parent: thigh_offset, child: shank_offset
joint[3] = PlatformToGround. parent: ground_offset, child: Platform_offset

ACTUATORS (total: 4)
actuator[0] = vastus
actuator[1] = recfem
actuator[2] = glut
actuator[3] = ham

STATES (total: 28)
y[0] = /jointset/BoxCenter/BoxCenter_coord_0/value
y[1] = /jointset/BoxCenter/BoxCenter_coord_0/speed
y[2] = /jointset/BoxCenter/BoxCenter_coord_1/value
y[3] = /jointset/BoxCenter/BoxCenter_coord_1/speed
y[4] = /jointset/BoxCenter/BoxCenter_coord_2/value
y[5] = /jointset/BoxCenter/BoxCenter_coord_2/speed
y[6] = /jointset/BoxCenter/BoxCenter_coord_3/value
y[7] = /jointset/BoxCenter/BoxCenter_coord_3/speed
y[8] = /jointset/BoxCenter/BoxCenter_coord_4/value
y[9] = /jointset/BoxCenter/BoxCenter_coord_4/speed
y[10] = /jointset/BoxCenter/BoxCenter_coord_5/value
y[11] = /jointset/BoxCenter/BoxCenter_coord_5/speed
y[12] = /jointset/hip/hip_coordinate/value
y[13] = /jointset/hip/hip_coordinate/speed
y[14] = /jointset/knee/knee_coordinate/value
y[15] = /jointset/knee/knee_coordinate/speed
y[16] = /jointset/PlatformToGround/PlatformToGround_coord_0/value
y[17] = /jointset/PlatformToGround/PlatformToGround_coord_0/speed
y[18] = /forceset/vastus/activation
y[19] = /forceset/vastus/fiber_length
y[20] = /forceset/recfem/activation
y[21] = /forceset/recfem/fiber_length
y[22] = /forceset/glut/activation
y[23] = /forceset/glut/fiber_length
y[24] = /forceset/ham/activation
y[25] = /forceset/ham/fiber_length
y[26] = /forceset/hipLimitTorque/dissipatedEnergy
y[27] = /forceset/kneeLimitTorque/dissipatedEnergy


Integrating from 0 to 1
MuscleAnalysis: WARNING - coordinate BoxCenter_coord_0 is locked and can't be varied.
MuscleAnalysis: WARNING - coordinate BoxCenter_coord_1 is locked and can't be varied.
MuscleAnalysis: WARNING - coordinate BoxCenter_coord_2 is locked and can't be varied.
MuscleAnalysis: WARNING - coordinate BoxCenter_coord_3 is locked and can't be varied.
MuscleAnalysis: WARNING - coordinate BoxCenter_coord_5 is locked and can't be varied.
MuscleAnalysis: WARNING - coordinate PlatformToGround_coord_0 is locked and can't be varied.
Printing results of investigation TwoSegment to C:\Users\s4373314\Downloads\Opensim - Miller muscle model\Matlab scripting\Try_jointlimit\four_muscle\AEL30\Dropped30.
Loaded model Two_Segment from file Two_Segment_four_muscle_scaled_model.osim
Running tool TwoSegment.
No external loads will be applied (external loads file not specified).
MODEL: Two_Segment

numStates = 29
numCoordinates = 9
numSpeeds = 9
numActuators = 4
numBodies = 4
numConstraints = 0
numProbes = 0

ANALYSES (total: 3)
analysis[0] = Two_Segment
analysis[1] = Two_Segment
analysis[2] = Two_Segment

BODIES (total: 4)
body[0] = Block. mass: 47.6401
              moments of inertia:  ~[1.5267,0.782205,1.482]
              products of inertia: ~[0,0,0]
body[1] = thigh. mass: 19.4389
              moments of inertia:  ~[0.138633,0.0363407,0.146191]
              products of inertia: ~[0,0,0]
body[2] = shank. mass: 7.6771
              moments of inertia:  ~[0.0521815,0.00528027,0.0529063]
              products of inertia: ~[0,0,0]
body[3] = Platform. mass: 1
              moments of inertia:  ~[1,1,1]
              products of inertia: ~[0,0,0]

JOINTS (total: 4)
joint[0] = BoxCenter. parent: ground_offset, child: Block_offset
joint[1] = hip. parent: Block_offset, child: thigh_offset
joint[2] = knee. parent: thigh_offset, child: shank_offset
joint[3] = PlatformToGround. parent: ground_offset, child: Platform_offset

ACTUATORS (total: 4)
actuator[0] = vastus
actuator[1] = recfem
actuator[2] = glut
actuator[3] = ham

STATES (total: 28)
y[0] = /jointset/BoxCenter/BoxCenter_coord_0/value
y[1] = /jointset/BoxCenter/BoxCenter_coord_0/speed
y[2] = /jointset/BoxCenter/BoxCenter_coord_1/value
y[3] = /jointset/BoxCenter/BoxCenter_coord_1/speed
y[4] = /jointset/BoxCenter/BoxCenter_coord_2/value
y[5] = /jointset/BoxCenter/BoxCenter_coord_2/speed
y[6] = /jointset/BoxCenter/BoxCenter_coord_3/value
y[7] = /jointset/BoxCenter/BoxCenter_coord_3/speed
y[8] = /jointset/BoxCenter/BoxCenter_coord_4/value
y[9] = /jointset/BoxCenter/BoxCenter_coord_4/speed
y[10] = /jointset/BoxCenter/BoxCenter_coord_5/value
y[11] = /jointset/BoxCenter/BoxCenter_coord_5/speed
y[12] = /jointset/hip/hip_coordinate/value
y[13] = /jointset/hip/hip_coordinate/speed
y[14] = /jointset/knee/knee_coordinate/value
y[15] = /jointset/knee/knee_coordinate/speed
y[16] = /jointset/PlatformToGround/PlatformToGround_coord_0/value
y[17] = /jointset/PlatformToGround/PlatformToGround_coord_0/speed
y[18] = /forceset/vastus/activation
y[19] = /forceset/vastus/fiber_length
y[20] = /forceset/recfem/activation
y[21] = /forceset/recfem/fiber_length
y[22] = /forceset/glut/activation
y[23] = /forceset/glut/fiber_length
y[24] = /forceset/ham/activation
y[25] = /forceset/ham/fiber_length
y[26] = /forceset/hipLimitTorque/dissipatedEnergy
y[27] = /forceset/kneeLimitTorque/dissipatedEnergy


Integrating from 0 to 1
MuscleAnalysis: WARNING - coordinate BoxCenter_coord_0 is locked and can't be varied.
MuscleAnalysis: WARNING - coordinate BoxCenter_coord_1 is locked and can't be varied.
MuscleAnalysis: WARNING - coordinate BoxCenter_coord_2 is locked and can't be varied.
MuscleAnalysis: WARNING - coordinate BoxCenter_coord_3 is locked and can't be varied.
MuscleAnalysis: WARNING - coordinate BoxCenter_coord_5 is locked and can't be varied.
MuscleAnalysis: WARNING - coordinate PlatformToGround_coord_0 is locked and can't be varied.
Printing results of investigation TwoSegment to C:\Users\s4373314\Downloads\Opensim - Miller muscle model\Matlab scripting\Try_jointlimit\four_muscle\AEL30\Dropped30.
Loaded model Two_Segment from file Two_Segment_four_muscle_scaled_model.osim
Running tool TwoSegment.
No external loads will be applied (external loads file not specified).
MODEL: Two_Segment

numStates = 29
numCoordinates = 9
numSpeeds = 9
numActuators = 4
numBodies = 4
numConstraints = 0
numProbes = 0

ANALYSES (total: 3)
analysis[0] = Two_Segment
analysis[1] = Two_Segment
analysis[2] = Two_Segment

BODIES (total: 4)
body[0] = Block. mass: 47.6401
              moments of inertia:  ~[1.5267,0.782205,1.482]
              products of inertia: ~[0,0,0]
body[1] = thigh. mass: 19.4389
              moments of inertia:  ~[0.138633,0.0363407,0.146191]
              products of inertia: ~[0,0,0]
body[2] = shank. mass: 7.6771
              moments of inertia:  ~[0.0521815,0.00528027,0.0529063]
              products of inertia: ~[0,0,0]
body[3] = Platform. mass: 1
              moments of inertia:  ~[1,1,1]
              products of inertia: ~[0,0,0]

JOINTS (total: 4)
joint[0] = BoxCenter. parent: ground_offset, child: Block_offset
joint[1] = hip. parent: Block_offset, child: thigh_offset
joint[2] = knee. parent: thigh_offset, child: shank_offset
joint[3] = PlatformToGround. parent: ground_offset, child: Platform_offset

ACTUATORS (total: 4)
actuator[0] = vastus
actuator[1] = recfem
actuator[2] = glut
actuator[3] = ham

STATES (total: 28)
y[0] = /jointset/BoxCenter/BoxCenter_coord_0/value
y[1] = /jointset/BoxCenter/BoxCenter_coord_0/speed
y[2] = /jointset/BoxCenter/BoxCenter_coord_1/value
y[3] = /jointset/BoxCenter/BoxCenter_coord_1/speed
y[4] = /jointset/BoxCenter/BoxCenter_coord_2/value
y[5] = /jointset/BoxCenter/BoxCenter_coord_2/speed
y[6] = /jointset/BoxCenter/BoxCenter_coord_3/value
y[7] = /jointset/BoxCenter/BoxCenter_coord_3/speed
y[8] = /jointset/BoxCenter/BoxCenter_coord_4/value
y[9] = /jointset/BoxCenter/BoxCenter_coord_4/speed
y[10] = /jointset/BoxCenter/BoxCenter_coord_5/value
y[11] = /jointset/BoxCenter/BoxCenter_coord_5/speed
y[12] = /jointset/hip/hip_coordinate/value
y[13] = /jointset/hip/hip_coordinate/speed
y[14] = /jointset/knee/knee_coordinate/value
y[15] = /jointset/knee/knee_coordinate/speed
y[16] = /jointset/PlatformToGround/PlatformToGround_coord_0/value
y[17] = /jointset/PlatformToGround/PlatformToGround_coord_0/speed
y[18] = /forceset/vastus/activation
y[19] = /forceset/vastus/fiber_length
y[20] = /forceset/recfem/activation
y[21] = /forceset/recfem/fiber_length
y[22] = /forceset/glut/activation
y[23] = /forceset/glut/fiber_length
y[24] = /forceset/ham/activation
y[25] = /forceset/ham/fiber_length
y[26] = /forceset/hipLimitTorque/dissipatedEnergy
y[27] = /forceset/kneeLimitTorque/dissipatedEnergy


Integrating from 0 to 1
MuscleAnalysis: WARNING - coordinate BoxCenter_coord_0 is locked and can't be varied.
MuscleAnalysis: WARNING - coordinate BoxCenter_coord_1 is locked and can't be varied.
MuscleAnalysis: WARNING - coordinate BoxCenter_coord_2 is locked and can't be varied.
MuscleAnalysis: WARNING - coordinate BoxCenter_coord_3 is locked and can't be varied.
MuscleAnalysis: WARNING - coordinate BoxCenter_coord_5 is locked and can't be varied.
MuscleAnalysis: WARNING - coordinate PlatformToGround_coord_0 is locked and can't be varied.
Printing results of investigation TwoSegment to C:\Users\s4373314\Downloads\Opensim - Miller muscle model\Matlab scripting\Try_jointlimit\four_muscle\AEL30\Dropped30.
Loaded model Two_Segment from file Two_Segment_four_muscle_scaled_model.osim
Running tool TwoSegment.
No external loads will be applied (external loads file not specified).
MODEL: Two_Segment

numStates = 29
numCoordinates = 9
numSpeeds = 9
numActuators = 4
numBodies = 4
numConstraints = 0
numProbes = 0

ANALYSES (total: 3)
analysis[0] = Two_Segment
analysis[1] = Two_Segment
analysis[2] = Two_Segment

BODIES (total: 4)
body[0] = Block. mass: 47.6401
              moments of inertia:  ~[1.5267,0.782205,1.482]
              products of inertia: ~[0,0,0]
body[1] = thigh. mass: 19.4389
              moments of inertia:  ~[0.138633,0.0363407,0.146191]
              products of inertia: ~[0,0,0]
body[2] = shank. mass: 7.6771
              moments of inertia:  ~[0.0521815,0.00528027,0.0529063]
              products of inertia: ~[0,0,0]
body[3] = Platform. mass: 1
              moments of inertia:  ~[1,1,1]
              products of inertia: ~[0,0,0]

JOINTS (total: 4)
joint[0] = BoxCenter. parent: ground_offset, child: Block_offset
joint[1] = hip. parent: Block_offset, child: thigh_offset
joint[2] = knee. parent: thigh_offset, child: shank_offset
joint[3] = PlatformToGround. parent: ground_offset, child: Platform_offset

ACTUATORS (total: 4)
actuator[0] = vastus
actuator[1] = recfem
actuator[2] = glut
actuator[3] = ham

STATES (total: 28)
y[0] = /jointset/BoxCenter/BoxCenter_coord_0/value
y[1] = /jointset/BoxCenter/BoxCenter_coord_0/speed
y[2] = /jointset/BoxCenter/BoxCenter_coord_1/value
y[3] = /jointset/BoxCenter/BoxCenter_coord_1/speed
y[4] = /jointset/BoxCenter/BoxCenter_coord_2/value
y[5] = /jointset/BoxCenter/BoxCenter_coord_2/speed
y[6] = /jointset/BoxCenter/BoxCenter_coord_3/value
y[7] = /jointset/BoxCenter/BoxCenter_coord_3/speed
y[8] = /jointset/BoxCenter/BoxCenter_coord_4/value
y[9] = /jointset/BoxCenter/BoxCenter_coord_4/speed
y[10] = /jointset/BoxCenter/BoxCenter_coord_5/value
y[11] = /jointset/BoxCenter/BoxCenter_coord_5/speed
y[12] = /jointset/hip/hip_coordinate/value
y[13] = /jointset/hip/hip_coordinate/speed
y[14] = /jointset/knee/knee_coordinate/value
y[15] = /jointset/knee/knee_coordinate/speed
y[16] = /jointset/PlatformToGround/PlatformToGround_coord_0/value
y[17] = /jointset/PlatformToGround/PlatformToGround_coord_0/speed
y[18] = /forceset/vastus/activation
y[19] = /forceset/vastus/fiber_length
y[20] = /forceset/recfem/activation
y[21] = /forceset/recfem/fiber_length
y[22] = /forceset/glut/activation
y[23] = /forceset/glut/fiber_length
y[24] = /forceset/ham/activation
y[25] = /forceset/ham/fiber_length
y[26] = /forceset/hipLimitTorque/dissipatedEnergy
y[27] = /forceset/kneeLimitTorque/dissipatedEnergy


Integrating from 0 to 1
MuscleAnalysis: WARNING - coordinate BoxCenter_coord_0 is locked and can't be varied.
MuscleAnalysis: WARNING - coordinate BoxCenter_coord_1 is locked and can't be varied.
MuscleAnalysis: WARNING - coordinate BoxCenter_coord_2 is locked and can't be varied.
MuscleAnalysis: WARNING - coordinate BoxCenter_coord_3 is locked and can't be varied.
MuscleAnalysis: WARNING - coordinate BoxCenter_coord_5 is locked and can't be varied.
MuscleAnalysis: WARNING - coordinate PlatformToGround_coord_0 is locked and can't be varied.
Printing results of investigation TwoSegment to C:\Users\s4373314\Downloads\Opensim - Miller muscle model\Matlab scripting\Try_jointlimit\four_muscle\AEL30\Dropped30.
Loaded model Two_Segment from file Two_Segment_four_muscle_scaled_model.osim
Running tool TwoSegment.
No external loads will be applied (external loads file not specified).
MODEL: Two_Segment

numStates = 29
numCoordinates = 9
numSpeeds = 9
numActuators = 4
numBodies = 4
numConstraints = 0
numProbes = 0

ANALYSES (total: 3)
analysis[0] = Two_Segment
analysis[1] = Two_Segment
analysis[2] = Two_Segment

BODIES (total: 4)
body[0] = Block. mass: 47.6401
              moments of inertia:  ~[1.5267,0.782205,1.482]
              products of inertia: ~[0,0,0]
body[1] = thigh. mass: 19.4389
              moments of inertia:  ~[0.138633,0.0363407,0.146191]
              products of inertia: ~[0,0,0]
body[2] = shank. mass: 7.6771
              moments of inertia:  ~[0.0521815,0.00528027,0.0529063]
              products of inertia: ~[0,0,0]
body[3] = Platform. mass: 1
              moments of inertia:  ~[1,1,1]
              products of inertia: ~[0,0,0]

JOINTS (total: 4)
joint[0] = BoxCenter. parent: ground_offset, child: Block_offset
joint[1] = hip. parent: Block_offset, child: thigh_offset
joint[2] = knee. parent: thigh_offset, child: shank_offset
joint[3] = PlatformToGround. parent: ground_offset, child: Platform_offset

ACTUATORS (total: 4)
actuator[0] = vastus
actuator[1] = recfem
actuator[2] = glut
actuator[3] = ham

STATES (total: 28)
y[0] = /jointset/BoxCenter/BoxCenter_coord_0/value
y[1] = /jointset/BoxCenter/BoxCenter_coord_0/speed
y[2] = /jointset/BoxCenter/BoxCenter_coord_1/value
y[3] = /jointset/BoxCenter/BoxCenter_coord_1/speed
y[4] = /jointset/BoxCenter/BoxCenter_coord_2/value
y[5] = /jointset/BoxCenter/BoxCenter_coord_2/speed
y[6] = /jointset/BoxCenter/BoxCenter_coord_3/value
y[7] = /jointset/BoxCenter/BoxCenter_coord_3/speed
y[8] = /jointset/BoxCenter/BoxCenter_coord_4/value
y[9] = /jointset/BoxCenter/BoxCenter_coord_4/speed
y[10] = /jointset/BoxCenter/BoxCenter_coord_5/value
y[11] = /jointset/BoxCenter/BoxCenter_coord_5/speed
y[12] = /jointset/hip/hip_coordinate/value
y[13] = /jointset/hip/hip_coordinate/speed
y[14] = /jointset/knee/knee_coordinate/value
y[15] = /jointset/knee/knee_coordinate/speed
y[16] = /jointset/PlatformToGround/PlatformToGround_coord_0/value
y[17] = /jointset/PlatformToGround/PlatformToGround_coord_0/speed
y[18] = /forceset/vastus/activation
y[19] = /forceset/vastus/fiber_length
y[20] = /forceset/recfem/activation
y[21] = /forceset/recfem/fiber_length
y[22] = /forceset/glut/activation
y[23] = /forceset/glut/fiber_length
y[24] = /forceset/ham/activation
y[25] = /forceset/ham/fiber_length
y[26] = /forceset/hipLimitTorque/dissipatedEnergy
y[27] = /forceset/kneeLimitTorque/dissipatedEnergy


Integrating from 0 to 1
MuscleAnalysis: WARNING - coordinate BoxCenter_coord_0 is locked and can't be varied.
MuscleAnalysis: WARNING - coordinate BoxCenter_coord_1 is locked and can't be varied.
MuscleAnalysis: WARNING - coordinate BoxCenter_coord_2 is locked and can't be varied.
MuscleAnalysis: WARNING - coordinate BoxCenter_coord_3 is locked and can't be varied.
MuscleAnalysis: WARNING - coordinate BoxCenter_coord_5 is locked and can't be varied.
MuscleAnalysis: WARNING - coordinate PlatformToGround_coord_0 is locked and can't be varied.
Printing results of investigation TwoSegment to C:\Users\s4373314\Downloads\Opensim - Miller muscle model\Matlab scripting\Try_jointlimit\four_muscle\AEL30\Dropped30.
Loaded model Two_Segment from file Two_Segment_four_muscle_scaled_model.osim
Running tool TwoSegment.
No external loads will be applied (external loads file not specified).
MODEL: Two_Segment

numStates = 29
numCoordinates = 9
numSpeeds = 9
numActuators = 4
numBodies = 4
numConstraints = 0
numProbes = 0

ANALYSES (total: 3)
analysis[0] = Two_Segment
analysis[1] = Two_Segment
analysis[2] = Two_Segment

BODIES (total: 4)
body[0] = Block. mass: 47.6401
              moments of inertia:  ~[1.5267,0.782205,1.482]
              products of inertia: ~[0,0,0]
body[1] = thigh. mass: 19.4389
              moments of inertia:  ~[0.138633,0.0363407,0.146191]
              products of inertia: ~[0,0,0]
body[2] = shank. mass: 7.6771
              moments of inertia:  ~[0.0521815,0.00528027,0.0529063]
              products of inertia: ~[0,0,0]
body[3] = Platform. mass: 1
              moments of inertia:  ~[1,1,1]
              products of inertia: ~[0,0,0]

JOINTS (total: 4)
joint[0] = BoxCenter. parent: ground_offset, child: Block_offset
joint[1] = hip. parent: Block_offset, child: thigh_offset
joint[2] = knee. parent: thigh_offset, child: shank_offset
joint[3] = PlatformToGround. parent: ground_offset, child: Platform_offset

ACTUATORS (total: 4)
actuator[0] = vastus
actuator[1] = recfem
actuator[2] = glut
actuator[3] = ham

STATES (total: 28)
y[0] = /jointset/BoxCenter/BoxCenter_coord_0/value
y[1] = /jointset/BoxCenter/BoxCenter_coord_0/speed
y[2] = /jointset/BoxCenter/BoxCenter_coord_1/value
y[3] = /jointset/BoxCenter/BoxCenter_coord_1/speed
y[4] = /jointset/BoxCenter/BoxCenter_coord_2/value
y[5] = /jointset/BoxCenter/BoxCenter_coord_2/speed
y[6] = /jointset/BoxCenter/BoxCenter_coord_3/value
y[7] = /jointset/BoxCenter/BoxCenter_coord_3/speed
y[8] = /jointset/BoxCenter/BoxCenter_coord_4/value
y[9] = /jointset/BoxCenter/BoxCenter_coord_4/speed
y[10] = /jointset/BoxCenter/BoxCenter_coord_5/value
y[11] = /jointset/BoxCenter/BoxCenter_coord_5/speed
y[12] = /jointset/hip/hip_coordinate/value
y[13] = /jointset/hip/hip_coordinate/speed
y[14] = /jointset/knee/knee_coordinate/value
y[15] = /jointset/knee/knee_coordinate/speed
y[16] = /jointset/PlatformToGround/PlatformToGround_coord_0/value
y[17] = /jointset/PlatformToGround/PlatformToGround_coord_0/speed
y[18] = /forceset/vastus/activation
y[19] = /forceset/vastus/fiber_length
y[20] = /forceset/recfem/activation
y[21] = /forceset/recfem/fiber_length
y[22] = /forceset/glut/activation
y[23] = /forceset/glut/fiber_length
y[24] = /forceset/ham/activation
y[25] = /forceset/ham/fiber_length
y[26] = /forceset/hipLimitTorque/dissipatedEnergy
y[27] = /forceset/kneeLimitTorque/dissipatedEnergy


Integrating from 0 to 1
MuscleAnalysis: WARNING - coordinate BoxCenter_coord_0 is locked and can't be varied.
MuscleAnalysis: WARNING - coordinate BoxCenter_coord_1 is locked and can't be varied.
MuscleAnalysis: WARNING - coordinate BoxCenter_coord_2 is locked and can't be varied.
MuscleAnalysis: WARNING - coordinate BoxCenter_coord_3 is locked and can't be varied.
MuscleAnalysis: WARNING - coordinate BoxCenter_coord_5 is locked and can't be varied.
MuscleAnalysis: WARNING - coordinate PlatformToGround_coord_0 is locked and can't be varied.
Printing results of investigation TwoSegment to C:\Users\s4373314\Downloads\Opensim - Miller muscle model\Matlab scripting\Try_jointlimit\four_muscle\AEL30\Dropped30.
Loaded model Two_Segment from file Two_Segment_four_muscle_scaled_model.osim
Running tool TwoSegment.
No external loads will be applied (external loads file not specified).
MODEL: Two_Segment

numStates = 29
numCoordinates = 9
numSpeeds = 9
numActuators = 4
numBodies = 4
numConstraints = 0
numProbes = 0

ANALYSES (total: 3)
analysis[0] = Two_Segment
analysis[1] = Two_Segment
analysis[2] = Two_Segment

BODIES (total: 4)
body[0] = Block. mass: 47.6401
              moments of inertia:  ~[1.5267,0.782205,1.482]
              products of inertia: ~[0,0,0]
body[1] = thigh. mass: 19.4389
              moments of inertia:  ~[0.138633,0.0363407,0.146191]
              products of inertia: ~[0,0,0]
body[2] = shank. mass: 7.6771
              moments of inertia:  ~[0.0521815,0.00528027,0.0529063]
              products of inertia: ~[0,0,0]
body[3] = Platform. mass: 1
              moments of inertia:  ~[1,1,1]
              products of inertia: ~[0,0,0]

JOINTS (total: 4)
joint[0] = BoxCenter. parent: ground_offset, child: Block_offset
joint[1] = hip. parent: Block_offset, child: thigh_offset
joint[2] = knee. parent: thigh_offset, child: shank_offset
joint[3] = PlatformToGround. parent: ground_offset, child: Platform_offset

ACTUATORS (total: 4)
actuator[0] = vastus
actuator[1] = recfem
actuator[2] = glut
actuator[3] = ham

STATES (total: 28)
y[0] = /jointset/BoxCenter/BoxCenter_coord_0/value
y[1] = /jointset/BoxCenter/BoxCenter_coord_0/speed
y[2] = /jointset/BoxCenter/BoxCenter_coord_1/value
y[3] = /jointset/BoxCenter/BoxCenter_coord_1/speed
y[4] = /jointset/BoxCenter/BoxCenter_coord_2/value
y[5] = /jointset/BoxCenter/BoxCenter_coord_2/speed
y[6] = /jointset/BoxCenter/BoxCenter_coord_3/value
y[7] = /jointset/BoxCenter/BoxCenter_coord_3/speed
y[8] = /jointset/BoxCenter/BoxCenter_coord_4/value
y[9] = /jointset/BoxCenter/BoxCenter_coord_4/speed
y[10] = /jointset/BoxCenter/BoxCenter_coord_5/value
y[11] = /jointset/BoxCenter/BoxCenter_coord_5/speed
y[12] = /jointset/hip/hip_coordinate/value
y[13] = /jointset/hip/hip_coordinate/speed
y[14] = /jointset/knee/knee_coordinate/value
y[15] = /jointset/knee/knee_coordinate/speed
y[16] = /jointset/PlatformToGround/PlatformToGround_coord_0/value
y[17] = /jointset/PlatformToGround/PlatformToGround_coord_0/speed
y[18] = /forceset/vastus/activation
y[19] = /forceset/vastus/fiber_length
y[20] = /forceset/recfem/activation
y[21] = /forceset/recfem/fiber_length
y[22] = /forceset/glut/activation
y[23] = /forceset/glut/fiber_length
y[24] = /forceset/ham/activation
y[25] = /forceset/ham/fiber_length
y[26] = /forceset/hipLimitTorque/dissipatedEnergy
y[27] = /forceset/kneeLimitTorque/dissipatedEnergy


Integrating from 0 to 1
MuscleAnalysis: WARNING - coordinate BoxCenter_coord_0 is locked and can't be varied.
MuscleAnalysis: WARNING - coordinate BoxCenter_coord_1 is locked and can't be varied.
MuscleAnalysis: WARNING - coordinate BoxCenter_coord_2 is locked and can't be varied.
MuscleAnalysis: WARNING - coordinate BoxCenter_coord_3 is locked and can't be varied.
MuscleAnalysis: WARNING - coordinate BoxCenter_coord_5 is locked and can't be varied.
MuscleAnalysis: WARNING - coordinate PlatformToGround_coord_0 is locked and can't be varied.
Printing results of investigation TwoSegment to C:\Users\s4373314\Downloads\Opensim - Miller muscle model\Matlab scripting\Try_jointlimit\four_muscle\AEL30\Dropped30.
Loaded model Two_Segment from file Two_Segment_four_muscle_scaled_model.osim
Running tool TwoSegment.
No external loads will be applied (external loads file not specified).
MODEL: Two_Segment

numStates = 29
numCoordinates = 9
numSpeeds = 9
numActuators = 4
numBodies = 4
numConstraints = 0
numProbes = 0

ANALYSES (total: 3)
analysis[0] = Two_Segment
analysis[1] = Two_Segment
analysis[2] = Two_Segment

BODIES (total: 4)
body[0] = Block. mass: 47.6401
              moments of inertia:  ~[1.5267,0.782205,1.482]
              products of inertia: ~[0,0,0]
body[1] = thigh. mass: 19.4389
              moments of inertia:  ~[0.138633,0.0363407,0.146191]
              products of inertia: ~[0,0,0]
body[2] = shank. mass: 7.6771
              moments of inertia:  ~[0.0521815,0.00528027,0.0529063]
              products of inertia: ~[0,0,0]
body[3] = Platform. mass: 1
              moments of inertia:  ~[1,1,1]
              products of inertia: ~[0,0,0]

JOINTS (total: 4)
joint[0] = BoxCenter. parent: ground_offset, child: Block_offset
joint[1] = hip. parent: Block_offset, child: thigh_offset
joint[2] = knee. parent: thigh_offset, child: shank_offset
joint[3] = PlatformToGround. parent: ground_offset, child: Platform_offset

ACTUATORS (total: 4)
actuator[0] = vastus
actuator[1] = recfem
actuator[2] = glut
actuator[3] = ham

STATES (total: 28)
y[0] = /jointset/BoxCenter/BoxCenter_coord_0/value
y[1] = /jointset/BoxCenter/BoxCenter_coord_0/speed
y[2] = /jointset/BoxCenter/BoxCenter_coord_1/value
y[3] = /jointset/BoxCenter/BoxCenter_coord_1/speed
y[4] = /jointset/BoxCenter/BoxCenter_coord_2/value
y[5] = /jointset/BoxCenter/BoxCenter_coord_2/speed
y[6] = /jointset/BoxCenter/BoxCenter_coord_3/value
y[7] = /jointset/BoxCenter/BoxCenter_coord_3/speed
y[8] = /jointset/BoxCenter/BoxCenter_coord_4/value
y[9] = /jointset/BoxCenter/BoxCenter_coord_4/speed
y[10] = /jointset/BoxCenter/BoxCenter_coord_5/value
y[11] = /jointset/BoxCenter/BoxCenter_coord_5/speed
y[12] = /jointset/hip/hip_coordinate/value
y[13] = /jointset/hip/hip_coordinate/speed
y[14] = /jointset/knee/knee_coordinate/value
y[15] = /jointset/knee/knee_coordinate/speed
y[16] = /jointset/PlatformToGround/PlatformToGround_coord_0/value
y[17] = /jointset/PlatformToGround/PlatformToGround_coord_0/speed
y[18] = /forceset/vastus/activation
y[19] = /forceset/vastus/fiber_length
y[20] = /forceset/recfem/activation
y[21] = /forceset/recfem/fiber_length
y[22] = /forceset/glut/activation
y[23] = /forceset/glut/fiber_length
y[24] = /forceset/ham/activation
y[25] = /forceset/ham/fiber_length
y[26] = /forceset/hipLimitTorque/dissipatedEnergy
y[27] = /forceset/kneeLimitTorque/dissipatedEnergy


Integrating from 0 to 1
MuscleAnalysis: WARNING - coordinate BoxCenter_coord_0 is locked and can't be varied.
MuscleAnalysis: WARNING - coordinate BoxCenter_coord_1 is locked and can't be varied.
MuscleAnalysis: WARNING - coordinate BoxCenter_coord_2 is locked and can't be varied.
MuscleAnalysis: WARNING - coordinate BoxCenter_coord_3 is locked and can't be varied.
MuscleAnalysis: WARNING - coordinate BoxCenter_coord_5 is locked and can't be varied.
MuscleAnalysis: WARNING - coordinate PlatformToGround_coord_0 is locked and can't be varied.
Printing results of investigation TwoSegment to C:\Users\s4373314\Downloads\Opensim - Miller muscle model\Matlab scripting\Try_jointlimit\four_muscle\AEL30\Dropped30.
Loaded model Two_Segment from file Two_Segment_four_muscle_scaled_model.osim
Running tool TwoSegment.
No external loads will be applied (external loads file not specified).
MODEL: Two_Segment

numStates = 29
numCoordinates = 9
numSpeeds = 9
numActuators = 4
numBodies = 4
numConstraints = 0
numProbes = 0

ANALYSES (total: 3)
analysis[0] = Two_Segment
analysis[1] = Two_Segment
analysis[2] = Two_Segment

BODIES (total: 4)
body[0] = Block. mass: 47.6401
              moments of inertia:  ~[1.5267,0.782205,1.482]
              products of inertia: ~[0,0,0]
body[1] = thigh. mass: 19.4389
              moments of inertia:  ~[0.138633,0.0363407,0.146191]
              products of inertia: ~[0,0,0]
body[2] = shank. mass: 7.6771
              moments of inertia:  ~[0.0521815,0.00528027,0.0529063]
              products of inertia: ~[0,0,0]
body[3] = Platform. mass: 1
              moments of inertia:  ~[1,1,1]
              products of inertia: ~[0,0,0]

JOINTS (total: 4)
joint[0] = BoxCenter. parent: ground_offset, child: Block_offset
joint[1] = hip. parent: Block_offset, child: thigh_offset
joint[2] = knee. parent: thigh_offset, child: shank_offset
joint[3] = PlatformToGround. parent: ground_offset, child: Platform_offset

ACTUATORS (total: 4)
actuator[0] = vastus
actuator[1] = recfem
actuator[2] = glut
actuator[3] = ham

STATES (total: 28)
y[0] = /jointset/BoxCenter/BoxCenter_coord_0/value
y[1] = /jointset/BoxCenter/BoxCenter_coord_0/speed
y[2] = /jointset/BoxCenter/BoxCenter_coord_1/value
y[3] = /jointset/BoxCenter/BoxCenter_coord_1/speed
y[4] = /jointset/BoxCenter/BoxCenter_coord_2/value
y[5] = /jointset/BoxCenter/BoxCenter_coord_2/speed
y[6] = /jointset/BoxCenter/BoxCenter_coord_3/value
y[7] = /jointset/BoxCenter/BoxCenter_coord_3/speed
y[8] = /jointset/BoxCenter/BoxCenter_coord_4/value
y[9] = /jointset/BoxCenter/BoxCenter_coord_4/speed
y[10] = /jointset/BoxCenter/BoxCenter_coord_5/value
y[11] = /jointset/BoxCenter/BoxCenter_coord_5/speed
y[12] = /jointset/hip/hip_coordinate/value
y[13] = /jointset/hip/hip_coordinate/speed
y[14] = /jointset/knee/knee_coordinate/value
y[15] = /jointset/knee/knee_coordinate/speed
y[16] = /jointset/PlatformToGround/PlatformToGround_coord_0/value
y[17] = /jointset/PlatformToGround/PlatformToGround_coord_0/speed
y[18] = /forceset/vastus/activation
y[19] = /forceset/vastus/fiber_length
y[20] = /forceset/recfem/activation
y[21] = /forceset/recfem/fiber_length
y[22] = /forceset/glut/activation
y[23] = /forceset/glut/fiber_length
y[24] = /forceset/ham/activation
y[25] = /forceset/ham/fiber_length
y[26] = /forceset/hipLimitTorque/dissipatedEnergy
y[27] = /forceset/kneeLimitTorque/dissipatedEnergy


Integrating from 0 to 1
MuscleAnalysis: WARNING - coordinate BoxCenter_coord_0 is locked and can't be varied.
MuscleAnalysis: WARNING - coordinate BoxCenter_coord_1 is locked and can't be varied.
MuscleAnalysis: WARNING - coordinate BoxCenter_coord_2 is locked and can't be varied.
MuscleAnalysis: WARNING - coordinate BoxCenter_coord_3 is locked and can't be varied.
MuscleAnalysis: WARNING - coordinate BoxCenter_coord_5 is locked and can't be varied.
MuscleAnalysis: WARNING - coordinate PlatformToGround_coord_0 is locked and can't be varied.
Printing results of investigation TwoSegment to C:\Users\s4373314\Downloads\Opensim - Miller muscle model\Matlab scripting\Try_jointlimit\four_muscle\AEL30\Dropped30.
Loaded model Two_Segment from file Two_Segment_four_muscle_scaled_model.osim
Running tool TwoSegment.
No external loads will be applied (external loads file not specified).
MODEL: Two_Segment

numStates = 29
numCoordinates = 9
numSpeeds = 9
numActuators = 4
numBodies = 4
numConstraints = 0
numProbes = 0

ANALYSES (total: 3)
analysis[0] = Two_Segment
analysis[1] = Two_Segment
analysis[2] = Two_Segment

BODIES (total: 4)
body[0] = Block. mass: 47.6401
              moments of inertia:  ~[1.5267,0.782205,1.482]
              products of inertia: ~[0,0,0]
body[1] = thigh. mass: 19.4389
              moments of inertia:  ~[0.138633,0.0363407,0.146191]
              products of inertia: ~[0,0,0]
body[2] = shank. mass: 7.6771
              moments of inertia:  ~[0.0521815,0.00528027,0.0529063]
              products of inertia: ~[0,0,0]
body[3] = Platform. mass: 1
              moments of inertia:  ~[1,1,1]
              products of inertia: ~[0,0,0]

JOINTS (total: 4)
joint[0] = BoxCenter. parent: ground_offset, child: Block_offset
joint[1] = hip. parent: Block_offset, child: thigh_offset
joint[2] = knee. parent: thigh_offset, child: shank_offset
joint[3] = PlatformToGround. parent: ground_offset, child: Platform_offset

ACTUATORS (total: 4)
actuator[0] = vastus
actuator[1] = recfem
actuator[2] = glut
actuator[3] = ham

STATES (total: 28)
y[0] = /jointset/BoxCenter/BoxCenter_coord_0/value
y[1] = /jointset/BoxCenter/BoxCenter_coord_0/speed
y[2] = /jointset/BoxCenter/BoxCenter_coord_1/value
y[3] = /jointset/BoxCenter/BoxCenter_coord_1/speed
y[4] = /jointset/BoxCenter/BoxCenter_coord_2/value
y[5] = /jointset/BoxCenter/BoxCenter_coord_2/speed
y[6] = /jointset/BoxCenter/BoxCenter_coord_3/value
y[7] = /jointset/BoxCenter/BoxCenter_coord_3/speed
y[8] = /jointset/BoxCenter/BoxCenter_coord_4/value
y[9] = /jointset/BoxCenter/BoxCenter_coord_4/speed
y[10] = /jointset/BoxCenter/BoxCenter_coord_5/value
y[11] = /jointset/BoxCenter/BoxCenter_coord_5/speed
y[12] = /jointset/hip/hip_coordinate/value
y[13] = /jointset/hip/hip_coordinate/speed
y[14] = /jointset/knee/knee_coordinate/value
y[15] = /jointset/knee/knee_coordinate/speed
y[16] = /jointset/PlatformToGround/PlatformToGround_coord_0/value
y[17] = /jointset/PlatformToGround/PlatformToGround_coord_0/speed
y[18] = /forceset/vastus/activation
y[19] = /forceset/vastus/fiber_length
y[20] = /forceset/recfem/activation
y[21] = /forceset/recfem/fiber_length
y[22] = /forceset/glut/activation
y[23] = /forceset/glut/fiber_length
y[24] = /forceset/ham/activation
y[25] = /forceset/ham/fiber_length
y[26] = /forceset/hipLimitTorque/dissipatedEnergy
y[27] = /forceset/kneeLimitTorque/dissipatedEnergy


Integrating from 0 to 1
MuscleAnalysis: WARNING - coordinate BoxCenter_coord_0 is locked and can't be varied.
MuscleAnalysis: WARNING - coordinate BoxCenter_coord_1 is locked and can't be varied.
MuscleAnalysis: WARNING - coordinate BoxCenter_coord_2 is locked and can't be varied.
MuscleAnalysis: WARNING - coordinate BoxCenter_coord_3 is locked and can't be varied.
MuscleAnalysis: WARNING - coordinate BoxCenter_coord_5 is locked and can't be varied.
MuscleAnalysis: WARNING - coordinate PlatformToGround_coord_0 is locked and can't be varied.
Printing results of investigation TwoSegment to C:\Users\s4373314\Downloads\Opensim - Miller muscle model\Matlab scripting\Try_jointlimit\four_muscle\AEL30\Dropped30.
Loaded model Two_Segment from file Two_Segment_four_muscle_scaled_model.osim
Running tool TwoSegment.
No external loads will be applied (external loads file not specified).
MODEL: Two_Segment

numStates = 29
numCoordinates = 9
numSpeeds = 9
numActuators = 4
numBodies = 4
numConstraints = 0
numProbes = 0

ANALYSES (total: 3)
analysis[0] = Two_Segment
analysis[1] = Two_Segment
analysis[2] = Two_Segment

BODIES (total: 4)
body[0] = Block. mass: 47.6401
              moments of inertia:  ~[1.5267,0.782205,1.482]
              products of inertia: ~[0,0,0]
body[1] = thigh. mass: 19.4389
              moments of inertia:  ~[0.138633,0.0363407,0.146191]
              products of inertia: ~[0,0,0]
body[2] = shank. mass: 7.6771
              moments of inertia:  ~[0.0521815,0.00528027,0.0529063]
              products of inertia: ~[0,0,0]
body[3] = Platform. mass: 1
              moments of inertia:  ~[1,1,1]
              products of inertia: ~[0,0,0]

JOINTS (total: 4)
joint[0] = BoxCenter. parent: ground_offset, child: Block_offset
joint[1] = hip. parent: Block_offset, child: thigh_offset
joint[2] = knee. parent: thigh_offset, child: shank_offset
joint[3] = PlatformToGround. parent: ground_offset, child: Platform_offset

ACTUATORS (total: 4)
actuator[0] = vastus
actuator[1] = recfem
actuator[2] = glut
actuator[3] = ham

STATES (total: 28)
y[0] = /jointset/BoxCenter/BoxCenter_coord_0/value
y[1] = /jointset/BoxCenter/BoxCenter_coord_0/speed
y[2] = /jointset/BoxCenter/BoxCenter_coord_1/value
y[3] = /jointset/BoxCenter/BoxCenter_coord_1/speed
y[4] = /jointset/BoxCenter/BoxCenter_coord_2/value
y[5] = /jointset/BoxCenter/BoxCenter_coord_2/speed
y[6] = /jointset/BoxCenter/BoxCenter_coord_3/value
y[7] = /jointset/BoxCenter/BoxCenter_coord_3/speed
y[8] = /jointset/BoxCenter/BoxCenter_coord_4/value
y[9] = /jointset/BoxCenter/BoxCenter_coord_4/speed
y[10] = /jointset/BoxCenter/BoxCenter_coord_5/value
y[11] = /jointset/BoxCenter/BoxCenter_coord_5/speed
y[12] = /jointset/hip/hip_coordinate/value
y[13] = /jointset/hip/hip_coordinate/speed
y[14] = /jointset/knee/knee_coordinate/value
y[15] = /jointset/knee/knee_coordinate/speed
y[16] = /jointset/PlatformToGround/PlatformToGround_coord_0/value
y[17] = /jointset/PlatformToGround/PlatformToGround_coord_0/speed
y[18] = /forceset/vastus/activation
y[19] = /forceset/vastus/fiber_length
y[20] = /forceset/recfem/activation
y[21] = /forceset/recfem/fiber_length
y[22] = /forceset/glut/activation
y[23] = /forceset/glut/fiber_length
y[24] = /forceset/ham/activation
y[25] = /forceset/ham/fiber_length
y[26] = /forceset/hipLimitTorque/dissipatedEnergy
y[27] = /forceset/kneeLimitTorque/dissipatedEnergy


Integrating from 0 to 1
MuscleAnalysis: WARNING - coordinate BoxCenter_coord_0 is locked and can't be varied.
MuscleAnalysis: WARNING - coordinate BoxCenter_coord_1 is locked and can't be varied.
MuscleAnalysis: WARNING - coordinate BoxCenter_coord_2 is locked and can't be varied.
MuscleAnalysis: WARNING - coordinate BoxCenter_coord_3 is locked and can't be varied.
MuscleAnalysis: WARNING - coordinate BoxCenter_coord_5 is locked and can't be varied.
MuscleAnalysis: WARNING - coordinate PlatformToGround_coord_0 is locked and can't be varied.
Printing results of investigation TwoSegment to C:\Users\s4373314\Downloads\Opensim - Miller muscle model\Matlab scripting\Try_jointlimit\four_muscle\AEL30\Dropped30.
Loaded model Two_Segment from file Two_Segment_four_muscle_scaled_model.osim
Running tool TwoSegment.
No external loads will be applied (external loads file not specified).
MODEL: Two_Segment

numStates = 29
numCoordinates = 9
numSpeeds = 9
numActuators = 4
numBodies = 4
numConstraints = 0
numProbes = 0

ANALYSES (total: 3)
analysis[0] = Two_Segment
analysis[1] = Two_Segment
analysis[2] = Two_Segment

BODIES (total: 4)
body[0] = Block. mass: 47.6401
              moments of inertia:  ~[1.5267,0.782205,1.482]
              products of inertia: ~[0,0,0]
body[1] = thigh. mass: 19.4389
              moments of inertia:  ~[0.138633,0.0363407,0.146191]
              products of inertia: ~[0,0,0]
body[2] = shank. mass: 7.6771
              moments of inertia:  ~[0.0521815,0.00528027,0.0529063]
              products of inertia: ~[0,0,0]
body[3] = Platform. mass: 1
              moments of inertia:  ~[1,1,1]
              products of inertia: ~[0,0,0]

JOINTS (total: 4)
joint[0] = BoxCenter. parent: ground_offset, child: Block_offset
joint[1] = hip. parent: Block_offset, child: thigh_offset
joint[2] = knee. parent: thigh_offset, child: shank_offset
joint[3] = PlatformToGround. parent: ground_offset, child: Platform_offset

ACTUATORS (total: 4)
actuator[0] = vastus
actuator[1] = recfem
actuator[2] = glut
actuator[3] = ham

STATES (total: 28)
y[0] = /jointset/BoxCenter/BoxCenter_coord_0/value
y[1] = /jointset/BoxCenter/BoxCenter_coord_0/speed
y[2] = /jointset/BoxCenter/BoxCenter_coord_1/value
y[3] = /jointset/BoxCenter/BoxCenter_coord_1/speed
y[4] = /jointset/BoxCenter/BoxCenter_coord_2/value
y[5] = /jointset/BoxCenter/BoxCenter_coord_2/speed
y[6] = /jointset/BoxCenter/BoxCenter_coord_3/value
y[7] = /jointset/BoxCenter/BoxCenter_coord_3/speed
y[8] = /jointset/BoxCenter/BoxCenter_coord_4/value
y[9] = /jointset/BoxCenter/BoxCenter_coord_4/speed
y[10] = /jointset/BoxCenter/BoxCenter_coord_5/value
y[11] = /jointset/BoxCenter/BoxCenter_coord_5/speed
y[12] = /jointset/hip/hip_coordinate/value
y[13] = /jointset/hip/hip_coordinate/speed
y[14] = /jointset/knee/knee_coordinate/value
y[15] = /jointset/knee/knee_coordinate/speed
y[16] = /jointset/PlatformToGround/PlatformToGround_coord_0/value
y[17] = /jointset/PlatformToGround/PlatformToGround_coord_0/speed
y[18] = /forceset/vastus/activation
y[19] = /forceset/vastus/fiber_length
y[20] = /forceset/recfem/activation
y[21] = /forceset/recfem/fiber_length
y[22] = /forceset/glut/activation
y[23] = /forceset/glut/fiber_length
y[24] = /forceset/ham/activation
y[25] = /forceset/ham/fiber_length
y[26] = /forceset/hipLimitTorque/dissipatedEnergy
y[27] = /forceset/kneeLimitTorque/dissipatedEnergy


Integrating from 0 to 1
MuscleAnalysis: WARNING - coordinate BoxCenter_coord_0 is locked and can't be varied.
MuscleAnalysis: WARNING - coordinate BoxCenter_coord_1 is locked and can't be varied.
MuscleAnalysis: WARNING - coordinate BoxCenter_coord_2 is locked and can't be varied.
MuscleAnalysis: WARNING - coordinate BoxCenter_coord_3 is locked and can't be varied.
MuscleAnalysis: WARNING - coordinate BoxCenter_coord_5 is locked and can't be varied.
MuscleAnalysis: WARNING - coordinate PlatformToGround_coord_0 is locked and can't be varied.
Printing results of investigation TwoSegment to C:\Users\s4373314\Downloads\Opensim - Miller muscle model\Matlab scripting\Try_jointlimit\four_muscle\AEL30\Dropped30.
Loaded model Two_Segment from file Two_Segment_four_muscle_scaled_model.osim
Running tool TwoSegment.
No external loads will be applied (external loads file not specified).
MODEL: Two_Segment

numStates = 29
numCoordinates = 9
numSpeeds = 9
numActuators = 4
numBodies = 4
numConstraints = 0
numProbes = 0

ANALYSES (total: 3)
analysis[0] = Two_Segment
analysis[1] = Two_Segment
analysis[2] = Two_Segment

BODIES (total: 4)
body[0] = Block. mass: 47.6401
              moments of inertia:  ~[1.5267,0.782205,1.482]
              products of inertia: ~[0,0,0]
body[1] = thigh. mass: 19.4389
              moments of inertia:  ~[0.138633,0.0363407,0.146191]
              products of inertia: ~[0,0,0]
body[2] = shank. mass: 7.6771
              moments of inertia:  ~[0.0521815,0.00528027,0.0529063]
              products of inertia: ~[0,0,0]
body[3] = Platform. mass: 1
              moments of inertia:  ~[1,1,1]
              products of inertia: ~[0,0,0]

JOINTS (total: 4)
joint[0] = BoxCenter. parent: ground_offset, child: Block_offset
joint[1] = hip. parent: Block_offset, child: thigh_offset
joint[2] = knee. parent: thigh_offset, child: shank_offset
joint[3] = PlatformToGround. parent: ground_offset, child: Platform_offset

ACTUATORS (total: 4)
actuator[0] = vastus
actuator[1] = recfem
actuator[2] = glut
actuator[3] = ham

STATES (total: 28)
y[0] = /jointset/BoxCenter/BoxCenter_coord_0/value
y[1] = /jointset/BoxCenter/BoxCenter_coord_0/speed
y[2] = /jointset/BoxCenter/BoxCenter_coord_1/value
y[3] = /jointset/BoxCenter/BoxCenter_coord_1/speed
y[4] = /jointset/BoxCenter/BoxCenter_coord_2/value
y[5] = /jointset/BoxCenter/BoxCenter_coord_2/speed
y[6] = /jointset/BoxCenter/BoxCenter_coord_3/value
y[7] = /jointset/BoxCenter/BoxCenter_coord_3/speed
y[8] = /jointset/BoxCenter/BoxCenter_coord_4/value
y[9] = /jointset/BoxCenter/BoxCenter_coord_4/speed
y[10] = /jointset/BoxCenter/BoxCenter_coord_5/value
y[11] = /jointset/BoxCenter/BoxCenter_coord_5/speed
y[12] = /jointset/hip/hip_coordinate/value
y[13] = /jointset/hip/hip_coordinate/speed
y[14] = /jointset/knee/knee_coordinate/value
y[15] = /jointset/knee/knee_coordinate/speed
y[16] = /jointset/PlatformToGround/PlatformToGround_coord_0/value
y[17] = /jointset/PlatformToGround/PlatformToGround_coord_0/speed
y[18] = /forceset/vastus/activation
y[19] = /forceset/vastus/fiber_length
y[20] = /forceset/recfem/activation
y[21] = /forceset/recfem/fiber_length
y[22] = /forceset/glut/activation
y[23] = /forceset/glut/fiber_length
y[24] = /forceset/ham/activation
y[25] = /forceset/ham/fiber_length
y[26] = /forceset/hipLimitTorque/dissipatedEnergy
y[27] = /forceset/kneeLimitTorque/dissipatedEnergy


Integrating from 0 to 1
MuscleAnalysis: WARNING - coordinate BoxCenter_coord_0 is locked and can't be varied.
MuscleAnalysis: WARNING - coordinate BoxCenter_coord_1 is locked and can't be varied.
MuscleAnalysis: WARNING - coordinate BoxCenter_coord_2 is locked and can't be varied.
MuscleAnalysis: WARNING - coordinate BoxCenter_coord_3 is locked and can't be varied.
MuscleAnalysis: WARNING - coordinate BoxCenter_coord_5 is locked and can't be varied.
MuscleAnalysis: WARNING - coordinate PlatformToGround_coord_0 is locked and can't be varied.
Printing results of investigation TwoSegment to C:\Users\s4373314\Downloads\Opensim - Miller muscle model\Matlab scripting\Try_jointlimit\four_muscle\AEL30\Dropped30.
Loaded model Two_Segment from file Two_Segment_four_muscle_scaled_model.osim
Running tool TwoSegment.
No external loads will be applied (external loads file not specified).
MODEL: Two_Segment

numStates = 29
numCoordinates = 9
numSpeeds = 9
numActuators = 4
numBodies = 4
numConstraints = 0
numProbes = 0

ANALYSES (total: 3)
analysis[0] = Two_Segment
analysis[1] = Two_Segment
analysis[2] = Two_Segment

BODIES (total: 4)
body[0] = Block. mass: 47.6401
              moments of inertia:  ~[1.5267,0.782205,1.482]
              products of inertia: ~[0,0,0]
body[1] = thigh. mass: 19.4389
              moments of inertia:  ~[0.138633,0.0363407,0.146191]
              products of inertia: ~[0,0,0]
body[2] = shank. mass: 7.6771
              moments of inertia:  ~[0.0521815,0.00528027,0.0529063]
              products of inertia: ~[0,0,0]
body[3] = Platform. mass: 1
              moments of inertia:  ~[1,1,1]
              products of inertia: ~[0,0,0]

JOINTS (total: 4)
joint[0] = BoxCenter. parent: ground_offset, child: Block_offset
joint[1] = hip. parent: Block_offset, child: thigh_offset
joint[2] = knee. parent: thigh_offset, child: shank_offset
joint[3] = PlatformToGround. parent: ground_offset, child: Platform_offset

ACTUATORS (total: 4)
actuator[0] = vastus
actuator[1] = recfem
actuator[2] = glut
actuator[3] = ham

STATES (total: 28)
y[0] = /jointset/BoxCenter/BoxCenter_coord_0/value
y[1] = /jointset/BoxCenter/BoxCenter_coord_0/speed
y[2] = /jointset/BoxCenter/BoxCenter_coord_1/value
y[3] = /jointset/BoxCenter/BoxCenter_coord_1/speed
y[4] = /jointset/BoxCenter/BoxCenter_coord_2/value
y[5] = /jointset/BoxCenter/BoxCenter_coord_2/speed
y[6] = /jointset/BoxCenter/BoxCenter_coord_3/value
y[7] = /jointset/BoxCenter/BoxCenter_coord_3/speed
y[8] = /jointset/BoxCenter/BoxCenter_coord_4/value
y[9] = /jointset/BoxCenter/BoxCenter_coord_4/speed
y[10] = /jointset/BoxCenter/BoxCenter_coord_5/value
y[11] = /jointset/BoxCenter/BoxCenter_coord_5/speed
y[12] = /jointset/hip/hip_coordinate/value
y[13] = /jointset/hip/hip_coordinate/speed
y[14] = /jointset/knee/knee_coordinate/value
y[15] = /jointset/knee/knee_coordinate/speed
y[16] = /jointset/PlatformToGround/PlatformToGround_coord_0/value
y[17] = /jointset/PlatformToGround/PlatformToGround_coord_0/speed
y[18] = /forceset/vastus/activation
y[19] = /forceset/vastus/fiber_length
y[20] = /forceset/recfem/activation
y[21] = /forceset/recfem/fiber_length
y[22] = /forceset/glut/activation
y[23] = /forceset/glut/fiber_length
y[24] = /forceset/ham/activation
y[25] = /forceset/ham/fiber_length
y[26] = /forceset/hipLimitTorque/dissipatedEnergy
y[27] = /forceset/kneeLimitTorque/dissipatedEnergy


Integrating from 0 to 1
MuscleAnalysis: WARNING - coordinate BoxCenter_coord_0 is locked and can't be varied.
MuscleAnalysis: WARNING - coordinate BoxCenter_coord_1 is locked and can't be varied.
MuscleAnalysis: WARNING - coordinate BoxCenter_coord_2 is locked and can't be varied.
MuscleAnalysis: WARNING - coordinate BoxCenter_coord_3 is locked and can't be varied.
MuscleAnalysis: WARNING - coordinate BoxCenter_coord_5 is locked and can't be varied.
MuscleAnalysis: WARNING - coordinate PlatformToGround_coord_0 is locked and can't be varied.
Printing results of investigation TwoSegment to C:\Users\s4373314\Downloads\Opensim - Miller muscle model\Matlab scripting\Try_jointlimit\four_muscle\AEL30\Dropped30.
Loaded model Two_Segment from file Two_Segment_four_muscle_scaled_model.osim
Running tool TwoSegment.
No external loads will be applied (external loads file not specified).
MODEL: Two_Segment

numStates = 29
numCoordinates = 9
numSpeeds = 9
numActuators = 4
numBodies = 4
numConstraints = 0
numProbes = 0

ANALYSES (total: 3)
analysis[0] = Two_Segment
analysis[1] = Two_Segment
analysis[2] = Two_Segment

BODIES (total: 4)
body[0] = Block. mass: 47.6401
              moments of inertia:  ~[1.5267,0.782205,1.482]
              products of inertia: ~[0,0,0]
body[1] = thigh. mass: 19.4389
              moments of inertia:  ~[0.138633,0.0363407,0.146191]
              products of inertia: ~[0,0,0]
body[2] = shank. mass: 7.6771
              moments of inertia:  ~[0.0521815,0.00528027,0.0529063]
              products of inertia: ~[0,0,0]
body[3] = Platform. mass: 1
              moments of inertia:  ~[1,1,1]
              products of inertia: ~[0,0,0]

JOINTS (total: 4)
joint[0] = BoxCenter. parent: ground_offset, child: Block_offset
joint[1] = hip. parent: Block_offset, child: thigh_offset
joint[2] = knee. parent: thigh_offset, child: shank_offset
joint[3] = PlatformToGround. parent: ground_offset, child: Platform_offset

ACTUATORS (total: 4)
actuator[0] = vastus
actuator[1] = recfem
actuator[2] = glut
actuator[3] = ham

STATES (total: 28)
y[0] = /jointset/BoxCenter/BoxCenter_coord_0/value
y[1] = /jointset/BoxCenter/BoxCenter_coord_0/speed
y[2] = /jointset/BoxCenter/BoxCenter_coord_1/value
y[3] = /jointset/BoxCenter/BoxCenter_coord_1/speed
y[4] = /jointset/BoxCenter/BoxCenter_coord_2/value
y[5] = /jointset/BoxCenter/BoxCenter_coord_2/speed
y[6] = /jointset/BoxCenter/BoxCenter_coord_3/value
y[7] = /jointset/BoxCenter/BoxCenter_coord_3/speed
y[8] = /jointset/BoxCenter/BoxCenter_coord_4/value
y[9] = /jointset/BoxCenter/BoxCenter_coord_4/speed
y[10] = /jointset/BoxCenter/BoxCenter_coord_5/value
y[11] = /jointset/BoxCenter/BoxCenter_coord_5/speed
y[12] = /jointset/hip/hip_coordinate/value
y[13] = /jointset/hip/hip_coordinate/speed
y[14] = /jointset/knee/knee_coordinate/value
y[15] = /jointset/knee/knee_coordinate/speed
y[16] = /jointset/PlatformToGround/PlatformToGround_coord_0/value
y[17] = /jointset/PlatformToGround/PlatformToGround_coord_0/speed
y[18] = /forceset/vastus/activation
y[19] = /forceset/vastus/fiber_length
y[20] = /forceset/recfem/activation
y[21] = /forceset/recfem/fiber_length
y[22] = /forceset/glut/activation
y[23] = /forceset/glut/fiber_length
y[24] = /forceset/ham/activation
y[25] = /forceset/ham/fiber_length
y[26] = /forceset/hipLimitTorque/dissipatedEnergy
y[27] = /forceset/kneeLimitTorque/dissipatedEnergy


Integrating from 0 to 1
MuscleAnalysis: WARNING - coordinate BoxCenter_coord_0 is locked and can't be varied.
MuscleAnalysis: WARNING - coordinate BoxCenter_coord_1 is locked and can't be varied.
MuscleAnalysis: WARNING - coordinate BoxCenter_coord_2 is locked and can't be varied.
MuscleAnalysis: WARNING - coordinate BoxCenter_coord_3 is locked and can't be varied.
MuscleAnalysis: WARNING - coordinate BoxCenter_coord_5 is locked and can't be varied.
MuscleAnalysis: WARNING - coordinate PlatformToGround_coord_0 is locked and can't be varied.
Printing results of investigation TwoSegment to C:\Users\s4373314\Downloads\Opensim - Miller muscle model\Matlab scripting\Try_jointlimit\four_muscle\AEL30\Dropped30.
Loaded model Two_Segment from file Two_Segment_four_muscle_scaled_model.osim
Running tool TwoSegment.
No external loads will be applied (external loads file not specified).
MODEL: Two_Segment

numStates = 29
numCoordinates = 9
numSpeeds = 9
numActuators = 4
numBodies = 4
numConstraints = 0
numProbes = 0

ANALYSES (total: 3)
analysis[0] = Two_Segment
analysis[1] = Two_Segment
analysis[2] = Two_Segment

BODIES (total: 4)
body[0] = Block. mass: 47.6401
              moments of inertia:  ~[1.5267,0.782205,1.482]
              products of inertia: ~[0,0,0]
body[1] = thigh. mass: 19.4389
              moments of inertia:  ~[0.138633,0.0363407,0.146191]
              products of inertia: ~[0,0,0]
body[2] = shank. mass: 7.6771
              moments of inertia:  ~[0.0521815,0.00528027,0.0529063]
              products of inertia: ~[0,0,0]
body[3] = Platform. mass: 1
              moments of inertia:  ~[1,1,1]
              products of inertia: ~[0,0,0]

JOINTS (total: 4)
joint[0] = BoxCenter. parent: ground_offset, child: Block_offset
joint[1] = hip. parent: Block_offset, child: thigh_offset
joint[2] = knee. parent: thigh_offset, child: shank_offset
joint[3] = PlatformToGround. parent: ground_offset, child: Platform_offset

ACTUATORS (total: 4)
actuator[0] = vastus
actuator[1] = recfem
actuator[2] = glut
actuator[3] = ham

STATES (total: 28)
y[0] = /jointset/BoxCenter/BoxCenter_coord_0/value
y[1] = /jointset/BoxCenter/BoxCenter_coord_0/speed
y[2] = /jointset/BoxCenter/BoxCenter_coord_1/value
y[3] = /jointset/BoxCenter/BoxCenter_coord_1/speed
y[4] = /jointset/BoxCenter/BoxCenter_coord_2/value
y[5] = /jointset/BoxCenter/BoxCenter_coord_2/speed
y[6] = /jointset/BoxCenter/BoxCenter_coord_3/value
y[7] = /jointset/BoxCenter/BoxCenter_coord_3/speed
y[8] = /jointset/BoxCenter/BoxCenter_coord_4/value
y[9] = /jointset/BoxCenter/BoxCenter_coord_4/speed
y[10] = /jointset/BoxCenter/BoxCenter_coord_5/value
y[11] = /jointset/BoxCenter/BoxCenter_coord_5/speed
y[12] = /jointset/hip/hip_coordinate/value
y[13] = /jointset/hip/hip_coordinate/speed
y[14] = /jointset/knee/knee_coordinate/value
y[15] = /jointset/knee/knee_coordinate/speed
y[16] = /jointset/PlatformToGround/PlatformToGround_coord_0/value
y[17] = /jointset/PlatformToGround/PlatformToGround_coord_0/speed
y[18] = /forceset/vastus/activation
y[19] = /forceset/vastus/fiber_length
y[20] = /forceset/recfem/activation
y[21] = /forceset/recfem/fiber_length
y[22] = /forceset/glut/activation
y[23] = /forceset/glut/fiber_length
y[24] = /forceset/ham/activation
y[25] = /forceset/ham/fiber_length
y[26] = /forceset/hipLimitTorque/dissipatedEnergy
y[27] = /forceset/kneeLimitTorque/dissipatedEnergy


Integrating from 0 to 1
MuscleAnalysis: WARNING - coordinate BoxCenter_coord_0 is locked and can't be varied.
MuscleAnalysis: WARNING - coordinate BoxCenter_coord_1 is locked and can't be varied.
MuscleAnalysis: WARNING - coordinate BoxCenter_coord_2 is locked and can't be varied.
MuscleAnalysis: WARNING - coordinate BoxCenter_coord_3 is locked and can't be varied.
MuscleAnalysis: WARNING - coordinate BoxCenter_coord_5 is locked and can't be varied.
MuscleAnalysis: WARNING - coordinate PlatformToGround_coord_0 is locked and can't be varied.
Printing results of investigation TwoSegment to C:\Users\s4373314\Downloads\Opensim - Miller muscle model\Matlab scripting\Try_jointlimit\four_muscle\AEL30\Dropped30.
Loaded model Two_Segment from file Two_Segment_four_muscle_scaled_model.osim
Running tool TwoSegment.
No external loads will be applied (external loads file not specified).
MODEL: Two_Segment

numStates = 29
numCoordinates = 9
numSpeeds = 9
numActuators = 4
numBodies = 4
numConstraints = 0
numProbes = 0

ANALYSES (total: 3)
analysis[0] = Two_Segment
analysis[1] = Two_Segment
analysis[2] = Two_Segment

BODIES (total: 4)
body[0] = Block. mass: 47.6401
              moments of inertia:  ~[1.5267,0.782205,1.482]
              products of inertia: ~[0,0,0]
body[1] = thigh. mass: 19.4389
              moments of inertia:  ~[0.138633,0.0363407,0.146191]
              products of inertia: ~[0,0,0]
body[2] = shank. mass: 7.6771
              moments of inertia:  ~[0.0521815,0.00528027,0.0529063]
              products of inertia: ~[0,0,0]
body[3] = Platform. mass: 1
              moments of inertia:  ~[1,1,1]
              products of inertia: ~[0,0,0]

JOINTS (total: 4)
joint[0] = BoxCenter. parent: ground_offset, child: Block_offset
joint[1] = hip. parent: Block_offset, child: thigh_offset
joint[2] = knee. parent: thigh_offset, child: shank_offset
joint[3] = PlatformToGround. parent: ground_offset, child: Platform_offset

ACTUATORS (total: 4)
actuator[0] = vastus
actuator[1] = recfem
actuator[2] = glut
actuator[3] = ham

STATES (total: 28)
y[0] = /jointset/BoxCenter/BoxCenter_coord_0/value
y[1] = /jointset/BoxCenter/BoxCenter_coord_0/speed
y[2] = /jointset/BoxCenter/BoxCenter_coord_1/value
y[3] = /jointset/BoxCenter/BoxCenter_coord_1/speed
y[4] = /jointset/BoxCenter/BoxCenter_coord_2/value
y[5] = /jointset/BoxCenter/BoxCenter_coord_2/speed
y[6] = /jointset/BoxCenter/BoxCenter_coord_3/value
y[7] = /jointset/BoxCenter/BoxCenter_coord_3/speed
y[8] = /jointset/BoxCenter/BoxCenter_coord_4/value
y[9] = /jointset/BoxCenter/BoxCenter_coord_4/speed
y[10] = /jointset/BoxCenter/BoxCenter_coord_5/value
y[11] = /jointset/BoxCenter/BoxCenter_coord_5/speed
y[12] = /jointset/hip/hip_coordinate/value
y[13] = /jointset/hip/hip_coordinate/speed
y[14] = /jointset/knee/knee_coordinate/value
y[15] = /jointset/knee/knee_coordinate/speed
y[16] = /jointset/PlatformToGround/PlatformToGround_coord_0/value
y[17] = /jointset/PlatformToGround/PlatformToGround_coord_0/speed
y[18] = /forceset/vastus/activation
y[19] = /forceset/vastus/fiber_length
y[20] = /forceset/recfem/activation
y[21] = /forceset/recfem/fiber_length
y[22] = /forceset/glut/activation
y[23] = /forceset/glut/fiber_length
y[24] = /forceset/ham/activation
y[25] = /forceset/ham/fiber_length
y[26] = /forceset/hipLimitTorque/dissipatedEnergy
y[27] = /forceset/kneeLimitTorque/dissipatedEnergy


Integrating from 0 to 1
MuscleAnalysis: WARNING - coordinate BoxCenter_coord_0 is locked and can't be varied.
MuscleAnalysis: WARNING - coordinate BoxCenter_coord_1 is locked and can't be varied.
MuscleAnalysis: WARNING - coordinate BoxCenter_coord_2 is locked and can't be varied.
MuscleAnalysis: WARNING - coordinate BoxCenter_coord_3 is locked and can't be varied.
MuscleAnalysis: WARNING - coordinate BoxCenter_coord_5 is locked and can't be varied.
MuscleAnalysis: WARNING - coordinate PlatformToGround_coord_0 is locked and can't be varied.
Printing results of investigation TwoSegment to C:\Users\s4373314\Downloads\Opensim - Miller muscle model\Matlab scripting\Try_jointlimit\four_muscle\AEL30\Dropped30.
Loaded model Two_Segment from file Two_Segment_four_muscle_scaled_model.osim
Running tool TwoSegment.
No external loads will be applied (external loads file not specified).
MODEL: Two_Segment

numStates = 29
numCoordinates = 9
numSpeeds = 9
numActuators = 4
numBodies = 4
numConstraints = 0
numProbes = 0

ANALYSES (total: 3)
analysis[0] = Two_Segment
analysis[1] = Two_Segment
analysis[2] = Two_Segment

BODIES (total: 4)
body[0] = Block. mass: 47.6401
              moments of inertia:  ~[1.5267,0.782205,1.482]
              products of inertia: ~[0,0,0]
body[1] = thigh. mass: 19.4389
              moments of inertia:  ~[0.138633,0.0363407,0.146191]
              products of inertia: ~[0,0,0]
body[2] = shank. mass: 7.6771
              moments of inertia:  ~[0.0521815,0.00528027,0.0529063]
              products of inertia: ~[0,0,0]
body[3] = Platform. mass: 1
              moments of inertia:  ~[1,1,1]
              products of inertia: ~[0,0,0]

JOINTS (total: 4)
joint[0] = BoxCenter. parent: ground_offset, child: Block_offset
joint[1] = hip. parent: Block_offset, child: thigh_offset
joint[2] = knee. parent: thigh_offset, child: shank_offset
joint[3] = PlatformToGround. parent: ground_offset, child: Platform_offset

ACTUATORS (total: 4)
actuator[0] = vastus
actuator[1] = recfem
actuator[2] = glut
actuator[3] = ham

STATES (total: 28)
y[0] = /jointset/BoxCenter/BoxCenter_coord_0/value
y[1] = /jointset/BoxCenter/BoxCenter_coord_0/speed
y[2] = /jointset/BoxCenter/BoxCenter_coord_1/value
y[3] = /jointset/BoxCenter/BoxCenter_coord_1/speed
y[4] = /jointset/BoxCenter/BoxCenter_coord_2/value
y[5] = /jointset/BoxCenter/BoxCenter_coord_2/speed
y[6] = /jointset/BoxCenter/BoxCenter_coord_3/value
y[7] = /jointset/BoxCenter/BoxCenter_coord_3/speed
y[8] = /jointset/BoxCenter/BoxCenter_coord_4/value
y[9] = /jointset/BoxCenter/BoxCenter_coord_4/speed
y[10] = /jointset/BoxCenter/BoxCenter_coord_5/value
y[11] = /jointset/BoxCenter/BoxCenter_coord_5/speed
y[12] = /jointset/hip/hip_coordinate/value
y[13] = /jointset/hip/hip_coordinate/speed
y[14] = /jointset/knee/knee_coordinate/value
y[15] = /jointset/knee/knee_coordinate/speed
y[16] = /jointset/PlatformToGround/PlatformToGround_coord_0/value
y[17] = /jointset/PlatformToGround/PlatformToGround_coord_0/speed
y[18] = /forceset/vastus/activation
y[19] = /forceset/vastus/fiber_length
y[20] = /forceset/recfem/activation
y[21] = /forceset/recfem/fiber_length
y[22] = /forceset/glut/activation
y[23] = /forceset/glut/fiber_length
y[24] = /forceset/ham/activation
y[25] = /forceset/ham/fiber_length
y[26] = /forceset/hipLimitTorque/dissipatedEnergy
y[27] = /forceset/kneeLimitTorque/dissipatedEnergy


Integrating from 0 to 1
MuscleAnalysis: WARNING - coordinate BoxCenter_coord_0 is locked and can't be varied.
MuscleAnalysis: WARNING - coordinate BoxCenter_coord_1 is locked and can't be varied.
MuscleAnalysis: WARNING - coordinate BoxCenter_coord_2 is locked and can't be varied.
MuscleAnalysis: WARNING - coordinate BoxCenter_coord_3 is locked and can't be varied.
MuscleAnalysis: WARNING - coordinate BoxCenter_coord_5 is locked and can't be varied.
MuscleAnalysis: WARNING - coordinate PlatformToGround_coord_0 is locked and can't be varied.
Printing results of investigation TwoSegment to C:\Users\s4373314\Downloads\Opensim - Miller muscle model\Matlab scripting\Try_jointlimit\four_muscle\AEL30\Dropped30.
Loaded model Two_Segment from file Two_Segment_four_muscle_scaled_model.osim
Running tool TwoSegment.
No external loads will be applied (external loads file not specified).
MODEL: Two_Segment

numStates = 29
numCoordinates = 9
numSpeeds = 9
numActuators = 4
numBodies = 4
numConstraints = 0
numProbes = 0

ANALYSES (total: 3)
analysis[0] = Two_Segment
analysis[1] = Two_Segment
analysis[2] = Two_Segment

BODIES (total: 4)
body[0] = Block. mass: 47.6401
              moments of inertia:  ~[1.5267,0.782205,1.482]
              products of inertia: ~[0,0,0]
body[1] = thigh. mass: 19.4389
              moments of inertia:  ~[0.138633,0.0363407,0.146191]
              products of inertia: ~[0,0,0]
body[2] = shank. mass: 7.6771
              moments of inertia:  ~[0.0521815,0.00528027,0.0529063]
              products of inertia: ~[0,0,0]
body[3] = Platform. mass: 1
              moments of inertia:  ~[1,1,1]
              products of inertia: ~[0,0,0]

JOINTS (total: 4)
joint[0] = BoxCenter. parent: ground_offset, child: Block_offset
joint[1] = hip. parent: Block_offset, child: thigh_offset
joint[2] = knee. parent: thigh_offset, child: shank_offset
joint[3] = PlatformToGround. parent: ground_offset, child: Platform_offset

ACTUATORS (total: 4)
actuator[0] = vastus
actuator[1] = recfem
actuator[2] = glut
actuator[3] = ham

STATES (total: 28)
y[0] = /jointset/BoxCenter/BoxCenter_coord_0/value
y[1] = /jointset/BoxCenter/BoxCenter_coord_0/speed
y[2] = /jointset/BoxCenter/BoxCenter_coord_1/value
y[3] = /jointset/BoxCenter/BoxCenter_coord_1/speed
y[4] = /jointset/BoxCenter/BoxCenter_coord_2/value
y[5] = /jointset/BoxCenter/BoxCenter_coord_2/speed
y[6] = /jointset/BoxCenter/BoxCenter_coord_3/value
y[7] = /jointset/BoxCenter/BoxCenter_coord_3/speed
y[8] = /jointset/BoxCenter/BoxCenter_coord_4/value
y[9] = /jointset/BoxCenter/BoxCenter_coord_4/speed
y[10] = /jointset/BoxCenter/BoxCenter_coord_5/value
y[11] = /jointset/BoxCenter/BoxCenter_coord_5/speed
y[12] = /jointset/hip/hip_coordinate/value
y[13] = /jointset/hip/hip_coordinate/speed
y[14] = /jointset/knee/knee_coordinate/value
y[15] = /jointset/knee/knee_coordinate/speed
y[16] = /jointset/PlatformToGround/PlatformToGround_coord_0/value
y[17] = /jointset/PlatformToGround/PlatformToGround_coord_0/speed
y[18] = /forceset/vastus/activation
y[19] = /forceset/vastus/fiber_length
y[20] = /forceset/recfem/activation
y[21] = /forceset/recfem/fiber_length
y[22] = /forceset/glut/activation
y[23] = /forceset/glut/fiber_length
y[24] = /forceset/ham/activation
y[25] = /forceset/ham/fiber_length
y[26] = /forceset/hipLimitTorque/dissipatedEnergy
y[27] = /forceset/kneeLimitTorque/dissipatedEnergy


Integrating from 0 to 1
MuscleAnalysis: WARNING - coordinate BoxCenter_coord_0 is locked and can't be varied.
MuscleAnalysis: WARNING - coordinate BoxCenter_coord_1 is locked and can't be varied.
MuscleAnalysis: WARNING - coordinate BoxCenter_coord_2 is locked and can't be varied.
MuscleAnalysis: WARNING - coordinate BoxCenter_coord_3 is locked and can't be varied.
MuscleAnalysis: WARNING - coordinate BoxCenter_coord_5 is locked and can't be varied.
MuscleAnalysis: WARNING - coordinate PlatformToGround_coord_0 is locked and can't be varied.
Printing results of investigation TwoSegment to C:\Users\s4373314\Downloads\Opensim - Miller muscle model\Matlab scripting\Try_jointlimit\four_muscle\AEL30\Dropped30.
Loaded model Two_Segment from file Two_Segment_four_muscle_scaled_model.osim
Running tool TwoSegment.
No external loads will be applied (external loads file not specified).
MODEL: Two_Segment

numStates = 29
numCoordinates = 9
numSpeeds = 9
numActuators = 4
numBodies = 4
numConstraints = 0
numProbes = 0

ANALYSES (total: 3)
analysis[0] = Two_Segment
analysis[1] = Two_Segment
analysis[2] = Two_Segment

BODIES (total: 4)
body[0] = Block. mass: 47.6401
              moments of inertia:  ~[1.5267,0.782205,1.482]
              products of inertia: ~[0,0,0]
body[1] = thigh. mass: 19.4389
              moments of inertia:  ~[0.138633,0.0363407,0.146191]
              products of inertia: ~[0,0,0]
body[2] = shank. mass: 7.6771
              moments of inertia:  ~[0.0521815,0.00528027,0.0529063]
              products of inertia: ~[0,0,0]
body[3] = Platform. mass: 1
              moments of inertia:  ~[1,1,1]
              products of inertia: ~[0,0,0]

JOINTS (total: 4)
joint[0] = BoxCenter. parent: ground_offset, child: Block_offset
joint[1] = hip. parent: Block_offset, child: thigh_offset
joint[2] = knee. parent: thigh_offset, child: shank_offset
joint[3] = PlatformToGround. parent: ground_offset, child: Platform_offset

ACTUATORS (total: 4)
actuator[0] = vastus
actuator[1] = recfem
actuator[2] = glut
actuator[3] = ham

STATES (total: 28)
y[0] = /jointset/BoxCenter/BoxCenter_coord_0/value
y[1] = /jointset/BoxCenter/BoxCenter_coord_0/speed
y[2] = /jointset/BoxCenter/BoxCenter_coord_1/value
y[3] = /jointset/BoxCenter/BoxCenter_coord_1/speed
y[4] = /jointset/BoxCenter/BoxCenter_coord_2/value
y[5] = /jointset/BoxCenter/BoxCenter_coord_2/speed
y[6] = /jointset/BoxCenter/BoxCenter_coord_3/value
y[7] = /jointset/BoxCenter/BoxCenter_coord_3/speed
y[8] = /jointset/BoxCenter/BoxCenter_coord_4/value
y[9] = /jointset/BoxCenter/BoxCenter_coord_4/speed
y[10] = /jointset/BoxCenter/BoxCenter_coord_5/value
y[11] = /jointset/BoxCenter/BoxCenter_coord_5/speed
y[12] = /jointset/hip/hip_coordinate/value
y[13] = /jointset/hip/hip_coordinate/speed
y[14] = /jointset/knee/knee_coordinate/value
y[15] = /jointset/knee/knee_coordinate/speed
y[16] = /jointset/PlatformToGround/PlatformToGround_coord_0/value
y[17] = /jointset/PlatformToGround/PlatformToGround_coord_0/speed
y[18] = /forceset/vastus/activation
y[19] = /forceset/vastus/fiber_length
y[20] = /forceset/recfem/activation
y[21] = /forceset/recfem/fiber_length
y[22] = /forceset/glut/activation
y[23] = /forceset/glut/fiber_length
y[24] = /forceset/ham/activation
y[25] = /forceset/ham/fiber_length
y[26] = /forceset/hipLimitTorque/dissipatedEnergy
y[27] = /forceset/kneeLimitTorque/dissipatedEnergy


Integrating from 0 to 1
MuscleAnalysis: WARNING - coordinate BoxCenter_coord_0 is locked and can't be varied.
MuscleAnalysis: WARNING - coordinate BoxCenter_coord_1 is locked and can't be varied.
MuscleAnalysis: WARNING - coordinate BoxCenter_coord_2 is locked and can't be varied.
MuscleAnalysis: WARNING - coordinate BoxCenter_coord_3 is locked and can't be varied.
MuscleAnalysis: WARNING - coordinate BoxCenter_coord_5 is locked and can't be varied.
MuscleAnalysis: WARNING - coordinate PlatformToGround_coord_0 is locked and can't be varied.
Printing results of investigation TwoSegment to C:\Users\s4373314\Downloads\Opensim - Miller muscle model\Matlab scripting\Try_jointlimit\four_muscle\AEL30\Dropped30.
Loaded model Two_Segment from file Two_Segment_four_muscle_scaled_model.osim
Running tool TwoSegment.
No external loads will be applied (external loads file not specified).
MODEL: Two_Segment

numStates = 29
numCoordinates = 9
numSpeeds = 9
numActuators = 4
numBodies = 4
numConstraints = 0
numProbes = 0

ANALYSES (total: 3)
analysis[0] = Two_Segment
analysis[1] = Two_Segment
analysis[2] = Two_Segment

BODIES (total: 4)
body[0] = Block. mass: 47.6401
              moments of inertia:  ~[1.5267,0.782205,1.482]
              products of inertia: ~[0,0,0]
body[1] = thigh. mass: 19.4389
              moments of inertia:  ~[0.138633,0.0363407,0.146191]
              products of inertia: ~[0,0,0]
body[2] = shank. mass: 7.6771
              moments of inertia:  ~[0.0521815,0.00528027,0.0529063]
              products of inertia: ~[0,0,0]
body[3] = Platform. mass: 1
              moments of inertia:  ~[1,1,1]
              products of inertia: ~[0,0,0]

JOINTS (total: 4)
joint[0] = BoxCenter. parent: ground_offset, child: Block_offset
joint[1] = hip. parent: Block_offset, child: thigh_offset
joint[2] = knee. parent: thigh_offset, child: shank_offset
joint[3] = PlatformToGround. parent: ground_offset, child: Platform_offset

ACTUATORS (total: 4)
actuator[0] = vastus
actuator[1] = recfem
actuator[2] = glut
actuator[3] = ham

STATES (total: 28)
y[0] = /jointset/BoxCenter/BoxCenter_coord_0/value
y[1] = /jointset/BoxCenter/BoxCenter_coord_0/speed
y[2] = /jointset/BoxCenter/BoxCenter_coord_1/value
y[3] = /jointset/BoxCenter/BoxCenter_coord_1/speed
y[4] = /jointset/BoxCenter/BoxCenter_coord_2/value
y[5] = /jointset/BoxCenter/BoxCenter_coord_2/speed
y[6] = /jointset/BoxCenter/BoxCenter_coord_3/value
y[7] = /jointset/BoxCenter/BoxCenter_coord_3/speed
y[8] = /jointset/BoxCenter/BoxCenter_coord_4/value
y[9] = /jointset/BoxCenter/BoxCenter_coord_4/speed
y[10] = /jointset/BoxCenter/BoxCenter_coord_5/value
y[11] = /jointset/BoxCenter/BoxCenter_coord_5/speed
y[12] = /jointset/hip/hip_coordinate/value
y[13] = /jointset/hip/hip_coordinate/speed
y[14] = /jointset/knee/knee_coordinate/value
y[15] = /jointset/knee/knee_coordinate/speed
y[16] = /jointset/PlatformToGround/PlatformToGround_coord_0/value
y[17] = /jointset/PlatformToGround/PlatformToGround_coord_0/speed
y[18] = /forceset/vastus/activation
y[19] = /forceset/vastus/fiber_length
y[20] = /forceset/recfem/activation
y[21] = /forceset/recfem/fiber_length
y[22] = /forceset/glut/activation
y[23] = /forceset/glut/fiber_length
y[24] = /forceset/ham/activation
y[25] = /forceset/ham/fiber_length
y[26] = /forceset/hipLimitTorque/dissipatedEnergy
y[27] = /forceset/kneeLimitTorque/dissipatedEnergy


Integrating from 0 to 1
MuscleAnalysis: WARNING - coordinate BoxCenter_coord_0 is locked and can't be varied.
MuscleAnalysis: WARNING - coordinate BoxCenter_coord_1 is locked and can't be varied.
MuscleAnalysis: WARNING - coordinate BoxCenter_coord_2 is locked and can't be varied.
MuscleAnalysis: WARNING - coordinate BoxCenter_coord_3 is locked and can't be varied.
MuscleAnalysis: WARNING - coordinate BoxCenter_coord_5 is locked and can't be varied.
MuscleAnalysis: WARNING - coordinate PlatformToGround_coord_0 is locked and can't be varied.
Printing results of investigation TwoSegment to C:\Users\s4373314\Downloads\Opensim - Miller muscle model\Matlab scripting\Try_jointlimit\four_muscle\AEL30\Dropped30.
Loaded model Two_Segment from file Two_Segment_four_muscle_scaled_model.osim
Running tool TwoSegment.
No external loads will be applied (external loads file not specified).
MODEL: Two_Segment

numStates = 29
numCoordinates = 9
numSpeeds = 9
numActuators = 4
numBodies = 4
numConstraints = 0
numProbes = 0

ANALYSES (total: 3)
analysis[0] = Two_Segment
analysis[1] = Two_Segment
analysis[2] = Two_Segment

BODIES (total: 4)
body[0] = Block. mass: 47.6401
              moments of inertia:  ~[1.5267,0.782205,1.482]
              products of inertia: ~[0,0,0]
body[1] = thigh. mass: 19.4389
              moments of inertia:  ~[0.138633,0.0363407,0.146191]
              products of inertia: ~[0,0,0]
body[2] = shank. mass: 7.6771
              moments of inertia:  ~[0.0521815,0.00528027,0.0529063]
              products of inertia: ~[0,0,0]
body[3] = Platform. mass: 1
              moments of inertia:  ~[1,1,1]
              products of inertia: ~[0,0,0]

JOINTS (total: 4)
joint[0] = BoxCenter. parent: ground_offset, child: Block_offset
joint[1] = hip. parent: Block_offset, child: thigh_offset
joint[2] = knee. parent: thigh_offset, child: shank_offset
joint[3] = PlatformToGround. parent: ground_offset, child: Platform_offset

ACTUATORS (total: 4)
actuator[0] = vastus
actuator[1] = recfem
actuator[2] = glut
actuator[3] = ham

STATES (total: 28)
y[0] = /jointset/BoxCenter/BoxCenter_coord_0/value
y[1] = /jointset/BoxCenter/BoxCenter_coord_0/speed
y[2] = /jointset/BoxCenter/BoxCenter_coord_1/value
y[3] = /jointset/BoxCenter/BoxCenter_coord_1/speed
y[4] = /jointset/BoxCenter/BoxCenter_coord_2/value
y[5] = /jointset/BoxCenter/BoxCenter_coord_2/speed
y[6] = /jointset/BoxCenter/BoxCenter_coord_3/value
y[7] = /jointset/BoxCenter/BoxCenter_coord_3/speed
y[8] = /jointset/BoxCenter/BoxCenter_coord_4/value
y[9] = /jointset/BoxCenter/BoxCenter_coord_4/speed
y[10] = /jointset/BoxCenter/BoxCenter_coord_5/value
y[11] = /jointset/BoxCenter/BoxCenter_coord_5/speed
y[12] = /jointset/hip/hip_coordinate/value
y[13] = /jointset/hip/hip_coordinate/speed
y[14] = /jointset/knee/knee_coordinate/value
y[15] = /jointset/knee/knee_coordinate/speed
y[16] = /jointset/PlatformToGround/PlatformToGround_coord_0/value
y[17] = /jointset/PlatformToGround/PlatformToGround_coord_0/speed
y[18] = /forceset/vastus/activation
y[19] = /forceset/vastus/fiber_length
y[20] = /forceset/recfem/activation
y[21] = /forceset/recfem/fiber_length
y[22] = /forceset/glut/activation
y[23] = /forceset/glut/fiber_length
y[24] = /forceset/ham/activation
y[25] = /forceset/ham/fiber_length
y[26] = /forceset/hipLimitTorque/dissipatedEnergy
y[27] = /forceset/kneeLimitTorque/dissipatedEnergy


Integrating from 0 to 1
MuscleAnalysis: WARNING - coordinate BoxCenter_coord_0 is locked and can't be varied.
MuscleAnalysis: WARNING - coordinate BoxCenter_coord_1 is locked and can't be varied.
MuscleAnalysis: WARNING - coordinate BoxCenter_coord_2 is locked and can't be varied.
MuscleAnalysis: WARNING - coordinate BoxCenter_coord_3 is locked and can't be varied.
MuscleAnalysis: WARNING - coordinate BoxCenter_coord_5 is locked and can't be varied.
MuscleAnalysis: WARNING - coordinate PlatformToGround_coord_0 is locked and can't be varied.
Printing results of investigation TwoSegment to C:\Users\s4373314\Downloads\Opensim - Miller muscle model\Matlab scripting\Try_jointlimit\four_muscle\AEL30\Dropped30.
Loaded model Two_Segment from file Two_Segment_four_muscle_scaled_model.osim
Running tool TwoSegment.
No external loads will be applied (external loads file not specified).
MODEL: Two_Segment

numStates = 29
numCoordinates = 9
numSpeeds = 9
numActuators = 4
numBodies = 4
numConstraints = 0
numProbes = 0

ANALYSES (total: 3)
analysis[0] = Two_Segment
analysis[1] = Two_Segment
analysis[2] = Two_Segment

BODIES (total: 4)
body[0] = Block. mass: 47.6401
              moments of inertia:  ~[1.5267,0.782205,1.482]
              products of inertia: ~[0,0,0]
body[1] = thigh. mass: 19.4389
              moments of inertia:  ~[0.138633,0.0363407,0.146191]
              products of inertia: ~[0,0,0]
body[2] = shank. mass: 7.6771
              moments of inertia:  ~[0.0521815,0.00528027,0.0529063]
              products of inertia: ~[0,0,0]
body[3] = Platform. mass: 1
              moments of inertia:  ~[1,1,1]
              products of inertia: ~[0,0,0]

JOINTS (total: 4)
joint[0] = BoxCenter. parent: ground_offset, child: Block_offset
joint[1] = hip. parent: Block_offset, child: thigh_offset
joint[2] = knee. parent: thigh_offset, child: shank_offset
joint[3] = PlatformToGround. parent: ground_offset, child: Platform_offset

ACTUATORS (total: 4)
actuator[0] = vastus
actuator[1] = recfem
actuator[2] = glut
actuator[3] = ham

STATES (total: 28)
y[0] = /jointset/BoxCenter/BoxCenter_coord_0/value
y[1] = /jointset/BoxCenter/BoxCenter_coord_0/speed
y[2] = /jointset/BoxCenter/BoxCenter_coord_1/value
y[3] = /jointset/BoxCenter/BoxCenter_coord_1/speed
y[4] = /jointset/BoxCenter/BoxCenter_coord_2/value
y[5] = /jointset/BoxCenter/BoxCenter_coord_2/speed
y[6] = /jointset/BoxCenter/BoxCenter_coord_3/value
y[7] = /jointset/BoxCenter/BoxCenter_coord_3/speed
y[8] = /jointset/BoxCenter/BoxCenter_coord_4/value
y[9] = /jointset/BoxCenter/BoxCenter_coord_4/speed
y[10] = /jointset/BoxCenter/BoxCenter_coord_5/value
y[11] = /jointset/BoxCenter/BoxCenter_coord_5/speed
y[12] = /jointset/hip/hip_coordinate/value
y[13] = /jointset/hip/hip_coordinate/speed
y[14] = /jointset/knee/knee_coordinate/value
y[15] = /jointset/knee/knee_coordinate/speed
y[16] = /jointset/PlatformToGround/PlatformToGround_coord_0/value
y[17] = /jointset/PlatformToGround/PlatformToGround_coord_0/speed
y[18] = /forceset/vastus/activation
y[19] = /forceset/vastus/fiber_length
y[20] = /forceset/recfem/activation
y[21] = /forceset/recfem/fiber_length
y[22] = /forceset/glut/activation
y[23] = /forceset/glut/fiber_length
y[24] = /forceset/ham/activation
y[25] = /forceset/ham/fiber_length
y[26] = /forceset/hipLimitTorque/dissipatedEnergy
y[27] = /forceset/kneeLimitTorque/dissipatedEnergy


Integrating from 0 to 1
MuscleAnalysis: WARNING - coordinate BoxCenter_coord_0 is locked and can't be varied.
MuscleAnalysis: WARNING - coordinate BoxCenter_coord_1 is locked and can't be varied.
MuscleAnalysis: WARNING - coordinate BoxCenter_coord_2 is locked and can't be varied.
MuscleAnalysis: WARNING - coordinate BoxCenter_coord_3 is locked and can't be varied.
MuscleAnalysis: WARNING - coordinate BoxCenter_coord_5 is locked and can't be varied.
MuscleAnalysis: WARNING - coordinate PlatformToGround_coord_0 is locked and can't be varied.
Printing results of investigation TwoSegment to C:\Users\s4373314\Downloads\Opensim - Miller muscle model\Matlab scripting\Try_jointlimit\four_muscle\AEL30\Dropped30.
Loaded model Two_Segment from file Two_Segment_four_muscle_scaled_model.osim
Running tool TwoSegment.
No external loads will be applied (external loads file not specified).
MODEL: Two_Segment

numStates = 29
numCoordinates = 9
numSpeeds = 9
numActuators = 4
numBodies = 4
numConstraints = 0
numProbes = 0

ANALYSES (total: 3)
analysis[0] = Two_Segment
analysis[1] = Two_Segment
analysis[2] = Two_Segment

BODIES (total: 4)
body[0] = Block. mass: 47.6401
              moments of inertia:  ~[1.5267,0.782205,1.482]
              products of inertia: ~[0,0,0]
body[1] = thigh. mass: 19.4389
              moments of inertia:  ~[0.138633,0.0363407,0.146191]
              products of inertia: ~[0,0,0]
body[2] = shank. mass: 7.6771
              moments of inertia:  ~[0.0521815,0.00528027,0.0529063]
              products of inertia: ~[0,0,0]
body[3] = Platform. mass: 1
              moments of inertia:  ~[1,1,1]
              products of inertia: ~[0,0,0]

JOINTS (total: 4)
joint[0] = BoxCenter. parent: ground_offset, child: Block_offset
joint[1] = hip. parent: Block_offset, child: thigh_offset
joint[2] = knee. parent: thigh_offset, child: shank_offset
joint[3] = PlatformToGround. parent: ground_offset, child: Platform_offset

ACTUATORS (total: 4)
actuator[0] = vastus
actuator[1] = recfem
actuator[2] = glut
actuator[3] = ham

STATES (total: 28)
y[0] = /jointset/BoxCenter/BoxCenter_coord_0/value
y[1] = /jointset/BoxCenter/BoxCenter_coord_0/speed
y[2] = /jointset/BoxCenter/BoxCenter_coord_1/value
y[3] = /jointset/BoxCenter/BoxCenter_coord_1/speed
y[4] = /jointset/BoxCenter/BoxCenter_coord_2/value
y[5] = /jointset/BoxCenter/BoxCenter_coord_2/speed
y[6] = /jointset/BoxCenter/BoxCenter_coord_3/value
y[7] = /jointset/BoxCenter/BoxCenter_coord_3/speed
y[8] = /jointset/BoxCenter/BoxCenter_coord_4/value
y[9] = /jointset/BoxCenter/BoxCenter_coord_4/speed
y[10] = /jointset/BoxCenter/BoxCenter_coord_5/value
y[11] = /jointset/BoxCenter/BoxCenter_coord_5/speed
y[12] = /jointset/hip/hip_coordinate/value
y[13] = /jointset/hip/hip_coordinate/speed
y[14] = /jointset/knee/knee_coordinate/value
y[15] = /jointset/knee/knee_coordinate/speed
y[16] = /jointset/PlatformToGround/PlatformToGround_coord_0/value
y[17] = /jointset/PlatformToGround/PlatformToGround_coord_0/speed
y[18] = /forceset/vastus/activation
y[19] = /forceset/vastus/fiber_length
y[20] = /forceset/recfem/activation
y[21] = /forceset/recfem/fiber_length
y[22] = /forceset/glut/activation
y[23] = /forceset/glut/fiber_length
y[24] = /forceset/ham/activation
y[25] = /forceset/ham/fiber_length
y[26] = /forceset/hipLimitTorque/dissipatedEnergy
y[27] = /forceset/kneeLimitTorque/dissipatedEnergy


Integrating from 0 to 1
MuscleAnalysis: WARNING - coordinate BoxCenter_coord_0 is locked and can't be varied.
MuscleAnalysis: WARNING - coordinate BoxCenter_coord_1 is locked and can't be varied.
MuscleAnalysis: WARNING - coordinate BoxCenter_coord_2 is locked and can't be varied.
MuscleAnalysis: WARNING - coordinate BoxCenter_coord_3 is locked and can't be varied.
MuscleAnalysis: WARNING - coordinate BoxCenter_coord_5 is locked and can't be varied.
MuscleAnalysis: WARNING - coordinate PlatformToGround_coord_0 is locked and can't be varied.
Printing results of investigation TwoSegment to C:\Users\s4373314\Downloads\Opensim - Miller muscle model\Matlab scripting\Try_jointlimit\four_muscle\AEL30\Dropped30.
Loaded model Two_Segment from file Two_Segment_four_muscle_scaled_model.osim
Running tool TwoSegment.
No external loads will be applied (external loads file not specified).
MODEL: Two_Segment

numStates = 29
numCoordinates = 9
numSpeeds = 9
numActuators = 4
numBodies = 4
numConstraints = 0
numProbes = 0

ANALYSES (total: 3)
analysis[0] = Two_Segment
analysis[1] = Two_Segment
analysis[2] = Two_Segment

BODIES (total: 4)
body[0] = Block. mass: 47.6401
              moments of inertia:  ~[1.5267,0.782205,1.482]
              products of inertia: ~[0,0,0]
body[1] = thigh. mass: 19.4389
              moments of inertia:  ~[0.138633,0.0363407,0.146191]
              products of inertia: ~[0,0,0]
body[2] = shank. mass: 7.6771
              moments of inertia:  ~[0.0521815,0.00528027,0.0529063]
              products of inertia: ~[0,0,0]
body[3] = Platform. mass: 1
              moments of inertia:  ~[1,1,1]
              products of inertia: ~[0,0,0]

JOINTS (total: 4)
joint[0] = BoxCenter. parent: ground_offset, child: Block_offset
joint[1] = hip. parent: Block_offset, child: thigh_offset
joint[2] = knee. parent: thigh_offset, child: shank_offset
joint[3] = PlatformToGround. parent: ground_offset, child: Platform_offset

ACTUATORS (total: 4)
actuator[0] = vastus
actuator[1] = recfem
actuator[2] = glut
actuator[3] = ham

STATES (total: 28)
y[0] = /jointset/BoxCenter/BoxCenter_coord_0/value
y[1] = /jointset/BoxCenter/BoxCenter_coord_0/speed
y[2] = /jointset/BoxCenter/BoxCenter_coord_1/value
y[3] = /jointset/BoxCenter/BoxCenter_coord_1/speed
y[4] = /jointset/BoxCenter/BoxCenter_coord_2/value
y[5] = /jointset/BoxCenter/BoxCenter_coord_2/speed
y[6] = /jointset/BoxCenter/BoxCenter_coord_3/value
y[7] = /jointset/BoxCenter/BoxCenter_coord_3/speed
y[8] = /jointset/BoxCenter/BoxCenter_coord_4/value
y[9] = /jointset/BoxCenter/BoxCenter_coord_4/speed
y[10] = /jointset/BoxCenter/BoxCenter_coord_5/value
y[11] = /jointset/BoxCenter/BoxCenter_coord_5/speed
y[12] = /jointset/hip/hip_coordinate/value
y[13] = /jointset/hip/hip_coordinate/speed
y[14] = /jointset/knee/knee_coordinate/value
y[15] = /jointset/knee/knee_coordinate/speed
y[16] = /jointset/PlatformToGround/PlatformToGround_coord_0/value
y[17] = /jointset/PlatformToGround/PlatformToGround_coord_0/speed
y[18] = /forceset/vastus/activation
y[19] = /forceset/vastus/fiber_length
y[20] = /forceset/recfem/activation
y[21] = /forceset/recfem/fiber_length
y[22] = /forceset/glut/activation
y[23] = /forceset/glut/fiber_length
y[24] = /forceset/ham/activation
y[25] = /forceset/ham/fiber_length
y[26] = /forceset/hipLimitTorque/dissipatedEnergy
y[27] = /forceset/kneeLimitTorque/dissipatedEnergy


Integrating from 0 to 1
MuscleAnalysis: WARNING - coordinate BoxCenter_coord_0 is locked and can't be varied.
MuscleAnalysis: WARNING - coordinate BoxCenter_coord_1 is locked and can't be varied.
MuscleAnalysis: WARNING - coordinate BoxCenter_coord_2 is locked and can't be varied.
MuscleAnalysis: WARNING - coordinate BoxCenter_coord_3 is locked and can't be varied.
MuscleAnalysis: WARNING - coordinate BoxCenter_coord_5 is locked and can't be varied.
MuscleAnalysis: WARNING - coordinate PlatformToGround_coord_0 is locked and can't be varied.
Printing results of investigation TwoSegment to C:\Users\s4373314\Downloads\Opensim - Miller muscle model\Matlab scripting\Try_jointlimit\four_muscle\AEL30\Dropped30.
Loaded model Two_Segment from file Two_Segment_four_muscle_scaled_model.osim
Running tool TwoSegment.
No external loads will be applied (external loads file not specified).
MODEL: Two_Segment

numStates = 29
numCoordinates = 9
numSpeeds = 9
numActuators = 4
numBodies = 4
numConstraints = 0
numProbes = 0

ANALYSES (total: 3)
analysis[0] = Two_Segment
analysis[1] = Two_Segment
analysis[2] = Two_Segment

BODIES (total: 4)
body[0] = Block. mass: 47.6401
              moments of inertia:  ~[1.5267,0.782205,1.482]
              products of inertia: ~[0,0,0]
body[1] = thigh. mass: 19.4389
              moments of inertia:  ~[0.138633,0.0363407,0.146191]
              products of inertia: ~[0,0,0]
body[2] = shank. mass: 7.6771
              moments of inertia:  ~[0.0521815,0.00528027,0.0529063]
              products of inertia: ~[0,0,0]
body[3] = Platform. mass: 1
              moments of inertia:  ~[1,1,1]
              products of inertia: ~[0,0,0]

JOINTS (total: 4)
joint[0] = BoxCenter. parent: ground_offset, child: Block_offset
joint[1] = hip. parent: Block_offset, child: thigh_offset
joint[2] = knee. parent: thigh_offset, child: shank_offset
joint[3] = PlatformToGround. parent: ground_offset, child: Platform_offset

ACTUATORS (total: 4)
actuator[0] = vastus
actuator[1] = recfem
actuator[2] = glut
actuator[3] = ham

STATES (total: 28)
y[0] = /jointset/BoxCenter/BoxCenter_coord_0/value
y[1] = /jointset/BoxCenter/BoxCenter_coord_0/speed
y[2] = /jointset/BoxCenter/BoxCenter_coord_1/value
y[3] = /jointset/BoxCenter/BoxCenter_coord_1/speed
y[4] = /jointset/BoxCenter/BoxCenter_coord_2/value
y[5] = /jointset/BoxCenter/BoxCenter_coord_2/speed
y[6] = /jointset/BoxCenter/BoxCenter_coord_3/value
y[7] = /jointset/BoxCenter/BoxCenter_coord_3/speed
y[8] = /jointset/BoxCenter/BoxCenter_coord_4/value
y[9] = /jointset/BoxCenter/BoxCenter_coord_4/speed
y[10] = /jointset/BoxCenter/BoxCenter_coord_5/value
y[11] = /jointset/BoxCenter/BoxCenter_coord_5/speed
y[12] = /jointset/hip/hip_coordinate/value
y[13] = /jointset/hip/hip_coordinate/speed
y[14] = /jointset/knee/knee_coordinate/value
y[15] = /jointset/knee/knee_coordinate/speed
y[16] = /jointset/PlatformToGround/PlatformToGround_coord_0/value
y[17] = /jointset/PlatformToGround/PlatformToGround_coord_0/speed
y[18] = /forceset/vastus/activation
y[19] = /forceset/vastus/fiber_length
y[20] = /forceset/recfem/activation
y[21] = /forceset/recfem/fiber_length
y[22] = /forceset/glut/activation
y[23] = /forceset/glut/fiber_length
y[24] = /forceset/ham/activation
y[25] = /forceset/ham/fiber_length
y[26] = /forceset/hipLimitTorque/dissipatedEnergy
y[27] = /forceset/kneeLimitTorque/dissipatedEnergy


Integrating from 0 to 1
MuscleAnalysis: WARNING - coordinate BoxCenter_coord_0 is locked and can't be varied.
MuscleAnalysis: WARNING - coordinate BoxCenter_coord_1 is locked and can't be varied.
MuscleAnalysis: WARNING - coordinate BoxCenter_coord_2 is locked and can't be varied.
MuscleAnalysis: WARNING - coordinate BoxCenter_coord_3 is locked and can't be varied.
MuscleAnalysis: WARNING - coordinate BoxCenter_coord_5 is locked and can't be varied.
MuscleAnalysis: WARNING - coordinate PlatformToGround_coord_0 is locked and can't be varied.
Printing results of investigation TwoSegment to C:\Users\s4373314\Downloads\Opensim - Miller muscle model\Matlab scripting\Try_jointlimit\four_muscle\AEL30\Dropped30.
Loaded model Two_Segment from file Two_Segment_four_muscle_scaled_model.osim
Running tool TwoSegment.
No external loads will be applied (external loads file not specified).
MODEL: Two_Segment

numStates = 29
numCoordinates = 9
numSpeeds = 9
numActuators = 4
numBodies = 4
numConstraints = 0
numProbes = 0

ANALYSES (total: 3)
analysis[0] = Two_Segment
analysis[1] = Two_Segment
analysis[2] = Two_Segment

BODIES (total: 4)
body[0] = Block. mass: 47.6401
              moments of inertia:  ~[1.5267,0.782205,1.482]
              products of inertia: ~[0,0,0]
body[1] = thigh. mass: 19.4389
              moments of inertia:  ~[0.138633,0.0363407,0.146191]
              products of inertia: ~[0,0,0]
body[2] = shank. mass: 7.6771
              moments of inertia:  ~[0.0521815,0.00528027,0.0529063]
              products of inertia: ~[0,0,0]
body[3] = Platform. mass: 1
              moments of inertia:  ~[1,1,1]
              products of inertia: ~[0,0,0]

JOINTS (total: 4)
joint[0] = BoxCenter. parent: ground_offset, child: Block_offset
joint[1] = hip. parent: Block_offset, child: thigh_offset
joint[2] = knee. parent: thigh_offset, child: shank_offset
joint[3] = PlatformToGround. parent: ground_offset, child: Platform_offset

ACTUATORS (total: 4)
actuator[0] = vastus
actuator[1] = recfem
actuator[2] = glut
actuator[3] = ham

STATES (total: 28)
y[0] = /jointset/BoxCenter/BoxCenter_coord_0/value
y[1] = /jointset/BoxCenter/BoxCenter_coord_0/speed
y[2] = /jointset/BoxCenter/BoxCenter_coord_1/value
y[3] = /jointset/BoxCenter/BoxCenter_coord_1/speed
y[4] = /jointset/BoxCenter/BoxCenter_coord_2/value
y[5] = /jointset/BoxCenter/BoxCenter_coord_2/speed
y[6] = /jointset/BoxCenter/BoxCenter_coord_3/value
y[7] = /jointset/BoxCenter/BoxCenter_coord_3/speed
y[8] = /jointset/BoxCenter/BoxCenter_coord_4/value
y[9] = /jointset/BoxCenter/BoxCenter_coord_4/speed
y[10] = /jointset/BoxCenter/BoxCenter_coord_5/value
y[11] = /jointset/BoxCenter/BoxCenter_coord_5/speed
y[12] = /jointset/hip/hip_coordinate/value
y[13] = /jointset/hip/hip_coordinate/speed
y[14] = /jointset/knee/knee_coordinate/value
y[15] = /jointset/knee/knee_coordinate/speed
y[16] = /jointset/PlatformToGround/PlatformToGround_coord_0/value
y[17] = /jointset/PlatformToGround/PlatformToGround_coord_0/speed
y[18] = /forceset/vastus/activation
y[19] = /forceset/vastus/fiber_length
y[20] = /forceset/recfem/activation
y[21] = /forceset/recfem/fiber_length
y[22] = /forceset/glut/activation
y[23] = /forceset/glut/fiber_length
y[24] = /forceset/ham/activation
y[25] = /forceset/ham/fiber_length
y[26] = /forceset/hipLimitTorque/dissipatedEnergy
y[27] = /forceset/kneeLimitTorque/dissipatedEnergy


Integrating from 0 to 1
MuscleAnalysis: WARNING - coordinate BoxCenter_coord_0 is locked and can't be varied.
MuscleAnalysis: WARNING - coordinate BoxCenter_coord_1 is locked and can't be varied.
MuscleAnalysis: WARNING - coordinate BoxCenter_coord_2 is locked and can't be varied.
MuscleAnalysis: WARNING - coordinate BoxCenter_coord_3 is locked and can't be varied.
MuscleAnalysis: WARNING - coordinate BoxCenter_coord_5 is locked and can't be varied.
MuscleAnalysis: WARNING - coordinate PlatformToGround_coord_0 is locked and can't be varied.
Printing results of investigation TwoSegment to C:\Users\s4373314\Downloads\Opensim - Miller muscle model\Matlab scripting\Try_jointlimit\four_muscle\AEL30\Dropped30.
Loaded model Two_Segment from file Two_Segment_four_muscle_scaled_model.osim
Running tool TwoSegment.
No external loads will be applied (external loads file not specified).
MODEL: Two_Segment

numStates = 29
numCoordinates = 9
numSpeeds = 9
numActuators = 4
numBodies = 4
numConstraints = 0
numProbes = 0

ANALYSES (total: 3)
analysis[0] = Two_Segment
analysis[1] = Two_Segment
analysis[2] = Two_Segment

BODIES (total: 4)
body[0] = Block. mass: 47.6401
              moments of inertia:  ~[1.5267,0.782205,1.482]
              products of inertia: ~[0,0,0]
body[1] = thigh. mass: 19.4389
              moments of inertia:  ~[0.138633,0.0363407,0.146191]
              products of inertia: ~[0,0,0]
body[2] = shank. mass: 7.6771
              moments of inertia:  ~[0.0521815,0.00528027,0.0529063]
              products of inertia: ~[0,0,0]
body[3] = Platform. mass: 1
              moments of inertia:  ~[1,1,1]
              products of inertia: ~[0,0,0]

JOINTS (total: 4)
joint[0] = BoxCenter. parent: ground_offset, child: Block_offset
joint[1] = hip. parent: Block_offset, child: thigh_offset
joint[2] = knee. parent: thigh_offset, child: shank_offset
joint[3] = PlatformToGround. parent: ground_offset, child: Platform_offset

ACTUATORS (total: 4)
actuator[0] = vastus
actuator[1] = recfem
actuator[2] = glut
actuator[3] = ham

STATES (total: 28)
y[0] = /jointset/BoxCenter/BoxCenter_coord_0/value
y[1] = /jointset/BoxCenter/BoxCenter_coord_0/speed
y[2] = /jointset/BoxCenter/BoxCenter_coord_1/value
y[3] = /jointset/BoxCenter/BoxCenter_coord_1/speed
y[4] = /jointset/BoxCenter/BoxCenter_coord_2/value
y[5] = /jointset/BoxCenter/BoxCenter_coord_2/speed
y[6] = /jointset/BoxCenter/BoxCenter_coord_3/value
y[7] = /jointset/BoxCenter/BoxCenter_coord_3/speed
y[8] = /jointset/BoxCenter/BoxCenter_coord_4/value
y[9] = /jointset/BoxCenter/BoxCenter_coord_4/speed
y[10] = /jointset/BoxCenter/BoxCenter_coord_5/value
y[11] = /jointset/BoxCenter/BoxCenter_coord_5/speed
y[12] = /jointset/hip/hip_coordinate/value
y[13] = /jointset/hip/hip_coordinate/speed
y[14] = /jointset/knee/knee_coordinate/value
y[15] = /jointset/knee/knee_coordinate/speed
y[16] = /jointset/PlatformToGround/PlatformToGround_coord_0/value
y[17] = /jointset/PlatformToGround/PlatformToGround_coord_0/speed
y[18] = /forceset/vastus/activation
y[19] = /forceset/vastus/fiber_length
y[20] = /forceset/recfem/activation
y[21] = /forceset/recfem/fiber_length
y[22] = /forceset/glut/activation
y[23] = /forceset/glut/fiber_length
y[24] = /forceset/ham/activation
y[25] = /forceset/ham/fiber_length
y[26] = /forceset/hipLimitTorque/dissipatedEnergy
y[27] = /forceset/kneeLimitTorque/dissipatedEnergy


Integrating from 0 to 1
MuscleAnalysis: WARNING - coordinate BoxCenter_coord_0 is locked and can't be varied.
MuscleAnalysis: WARNING - coordinate BoxCenter_coord_1 is locked and can't be varied.
MuscleAnalysis: WARNING - coordinate BoxCenter_coord_2 is locked and can't be varied.
MuscleAnalysis: WARNING - coordinate BoxCenter_coord_3 is locked and can't be varied.
MuscleAnalysis: WARNING - coordinate BoxCenter_coord_5 is locked and can't be varied.
MuscleAnalysis: WARNING - coordinate PlatformToGround_coord_0 is locked and can't be varied.
Printing results of investigation TwoSegment to C:\Users\s4373314\Downloads\Opensim - Miller muscle model\Matlab scripting\Try_jointlimit\four_muscle\AEL30\Dropped30.
Loaded model Two_Segment from file Two_Segment_four_muscle_scaled_model.osim
Running tool TwoSegment.
No external loads will be applied (external loads file not specified).
MODEL: Two_Segment

numStates = 29
numCoordinates = 9
numSpeeds = 9
numActuators = 4
numBodies = 4
numConstraints = 0
numProbes = 0

ANALYSES (total: 3)
analysis[0] = Two_Segment
analysis[1] = Two_Segment
analysis[2] = Two_Segment

BODIES (total: 4)
body[0] = Block. mass: 47.6401
              moments of inertia:  ~[1.5267,0.782205,1.482]
              products of inertia: ~[0,0,0]
body[1] = thigh. mass: 19.4389
              moments of inertia:  ~[0.138633,0.0363407,0.146191]
              products of inertia: ~[0,0,0]
body[2] = shank. mass: 7.6771
              moments of inertia:  ~[0.0521815,0.00528027,0.0529063]
              products of inertia: ~[0,0,0]
body[3] = Platform. mass: 1
              moments of inertia:  ~[1,1,1]
              products of inertia: ~[0,0,0]

JOINTS (total: 4)
joint[0] = BoxCenter. parent: ground_offset, child: Block_offset
joint[1] = hip. parent: Block_offset, child: thigh_offset
joint[2] = knee. parent: thigh_offset, child: shank_offset
joint[3] = PlatformToGround. parent: ground_offset, child: Platform_offset

ACTUATORS (total: 4)
actuator[0] = vastus
actuator[1] = recfem
actuator[2] = glut
actuator[3] = ham

STATES (total: 28)
y[0] = /jointset/BoxCenter/BoxCenter_coord_0/value
y[1] = /jointset/BoxCenter/BoxCenter_coord_0/speed
y[2] = /jointset/BoxCenter/BoxCenter_coord_1/value
y[3] = /jointset/BoxCenter/BoxCenter_coord_1/speed
y[4] = /jointset/BoxCenter/BoxCenter_coord_2/value
y[5] = /jointset/BoxCenter/BoxCenter_coord_2/speed
y[6] = /jointset/BoxCenter/BoxCenter_coord_3/value
y[7] = /jointset/BoxCenter/BoxCenter_coord_3/speed
y[8] = /jointset/BoxCenter/BoxCenter_coord_4/value
y[9] = /jointset/BoxCenter/BoxCenter_coord_4/speed
y[10] = /jointset/BoxCenter/BoxCenter_coord_5/value
y[11] = /jointset/BoxCenter/BoxCenter_coord_5/speed
y[12] = /jointset/hip/hip_coordinate/value
y[13] = /jointset/hip/hip_coordinate/speed
y[14] = /jointset/knee/knee_coordinate/value
y[15] = /jointset/knee/knee_coordinate/speed
y[16] = /jointset/PlatformToGround/PlatformToGround_coord_0/value
y[17] = /jointset/PlatformToGround/PlatformToGround_coord_0/speed
y[18] = /forceset/vastus/activation
y[19] = /forceset/vastus/fiber_length
y[20] = /forceset/recfem/activation
y[21] = /forceset/recfem/fiber_length
y[22] = /forceset/glut/activation
y[23] = /forceset/glut/fiber_length
y[24] = /forceset/ham/activation
y[25] = /forceset/ham/fiber_length
y[26] = /forceset/hipLimitTorque/dissipatedEnergy
y[27] = /forceset/kneeLimitTorque/dissipatedEnergy


Integrating from 0 to 1
MuscleAnalysis: WARNING - coordinate BoxCenter_coord_0 is locked and can't be varied.
MuscleAnalysis: WARNING - coordinate BoxCenter_coord_1 is locked and can't be varied.
MuscleAnalysis: WARNING - coordinate BoxCenter_coord_2 is locked and can't be varied.
MuscleAnalysis: WARNING - coordinate BoxCenter_coord_3 is locked and can't be varied.
MuscleAnalysis: WARNING - coordinate BoxCenter_coord_5 is locked and can't be varied.
MuscleAnalysis: WARNING - coordinate PlatformToGround_coord_0 is locked and can't be varied.
Printing results of investigation TwoSegment to C:\Users\s4373314\Downloads\Opensim - Miller muscle model\Matlab scripting\Try_jointlimit\four_muscle\AEL30\Dropped30.
Loaded model Two_Segment from file Two_Segment_four_muscle_scaled_model.osim
Running tool TwoSegment.
No external loads will be applied (external loads file not specified).
MODEL: Two_Segment

numStates = 29
numCoordinates = 9
numSpeeds = 9
numActuators = 4
numBodies = 4
numConstraints = 0
numProbes = 0

ANALYSES (total: 3)
analysis[0] = Two_Segment
analysis[1] = Two_Segment
analysis[2] = Two_Segment

BODIES (total: 4)
body[0] = Block. mass: 47.6401
              moments of inertia:  ~[1.5267,0.782205,1.482]
              products of inertia: ~[0,0,0]
body[1] = thigh. mass: 19.4389
              moments of inertia:  ~[0.138633,0.0363407,0.146191]
              products of inertia: ~[0,0,0]
body[2] = shank. mass: 7.6771
              moments of inertia:  ~[0.0521815,0.00528027,0.0529063]
              products of inertia: ~[0,0,0]
body[3] = Platform. mass: 1
              moments of inertia:  ~[1,1,1]
              products of inertia: ~[0,0,0]

JOINTS (total: 4)
joint[0] = BoxCenter. parent: ground_offset, child: Block_offset
joint[1] = hip. parent: Block_offset, child: thigh_offset
joint[2] = knee. parent: thigh_offset, child: shank_offset
joint[3] = PlatformToGround. parent: ground_offset, child: Platform_offset

ACTUATORS (total: 4)
actuator[0] = vastus
actuator[1] = recfem
actuator[2] = glut
actuator[3] = ham

STATES (total: 28)
y[0] = /jointset/BoxCenter/BoxCenter_coord_0/value
y[1] = /jointset/BoxCenter/BoxCenter_coord_0/speed
y[2] = /jointset/BoxCenter/BoxCenter_coord_1/value
y[3] = /jointset/BoxCenter/BoxCenter_coord_1/speed
y[4] = /jointset/BoxCenter/BoxCenter_coord_2/value
y[5] = /jointset/BoxCenter/BoxCenter_coord_2/speed
y[6] = /jointset/BoxCenter/BoxCenter_coord_3/value
y[7] = /jointset/BoxCenter/BoxCenter_coord_3/speed
y[8] = /jointset/BoxCenter/BoxCenter_coord_4/value
y[9] = /jointset/BoxCenter/BoxCenter_coord_4/speed
y[10] = /jointset/BoxCenter/BoxCenter_coord_5/value
y[11] = /jointset/BoxCenter/BoxCenter_coord_5/speed
y[12] = /jointset/hip/hip_coordinate/value
y[13] = /jointset/hip/hip_coordinate/speed
y[14] = /jointset/knee/knee_coordinate/value
y[15] = /jointset/knee/knee_coordinate/speed
y[16] = /jointset/PlatformToGround/PlatformToGround_coord_0/value
y[17] = /jointset/PlatformToGround/PlatformToGround_coord_0/speed
y[18] = /forceset/vastus/activation
y[19] = /forceset/vastus/fiber_length
y[20] = /forceset/recfem/activation
y[21] = /forceset/recfem/fiber_length
y[22] = /forceset/glut/activation
y[23] = /forceset/glut/fiber_length
y[24] = /forceset/ham/activation
y[25] = /forceset/ham/fiber_length
y[26] = /forceset/hipLimitTorque/dissipatedEnergy
y[27] = /forceset/kneeLimitTorque/dissipatedEnergy


Integrating from 0 to 1
MuscleAnalysis: WARNING - coordinate BoxCenter_coord_0 is locked and can't be varied.
MuscleAnalysis: WARNING - coordinate BoxCenter_coord_1 is locked and can't be varied.
MuscleAnalysis: WARNING - coordinate BoxCenter_coord_2 is locked and can't be varied.
MuscleAnalysis: WARNING - coordinate BoxCenter_coord_3 is locked and can't be varied.
MuscleAnalysis: WARNING - coordinate BoxCenter_coord_5 is locked and can't be varied.
MuscleAnalysis: WARNING - coordinate PlatformToGround_coord_0 is locked and can't be varied.
Printing results of investigation TwoSegment to C:\Users\s4373314\Downloads\Opensim - Miller muscle model\Matlab scripting\Try_jointlimit\four_muscle\AEL30\Dropped30.
Loaded model Two_Segment from file Two_Segment_four_muscle_scaled_model.osim
Running tool TwoSegment.
No external loads will be applied (external loads file not specified).
MODEL: Two_Segment

numStates = 29
numCoordinates = 9
numSpeeds = 9
numActuators = 4
numBodies = 4
numConstraints = 0
numProbes = 0

ANALYSES (total: 3)
analysis[0] = Two_Segment
analysis[1] = Two_Segment
analysis[2] = Two_Segment

BODIES (total: 4)
body[0] = Block. mass: 47.6401
              moments of inertia:  ~[1.5267,0.782205,1.482]
              products of inertia: ~[0,0,0]
body[1] = thigh. mass: 19.4389
              moments of inertia:  ~[0.138633,0.0363407,0.146191]
              products of inertia: ~[0,0,0]
body[2] = shank. mass: 7.6771
              moments of inertia:  ~[0.0521815,0.00528027,0.0529063]
              products of inertia: ~[0,0,0]
body[3] = Platform. mass: 1
              moments of inertia:  ~[1,1,1]
              products of inertia: ~[0,0,0]

JOINTS (total: 4)
joint[0] = BoxCenter. parent: ground_offset, child: Block_offset
joint[1] = hip. parent: Block_offset, child: thigh_offset
joint[2] = knee. parent: thigh_offset, child: shank_offset
joint[3] = PlatformToGround. parent: ground_offset, child: Platform_offset

ACTUATORS (total: 4)
actuator[0] = vastus
actuator[1] = recfem
actuator[2] = glut
actuator[3] = ham

STATES (total: 28)
y[0] = /jointset/BoxCenter/BoxCenter_coord_0/value
y[1] = /jointset/BoxCenter/BoxCenter_coord_0/speed
y[2] = /jointset/BoxCenter/BoxCenter_coord_1/value
y[3] = /jointset/BoxCenter/BoxCenter_coord_1/speed
y[4] = /jointset/BoxCenter/BoxCenter_coord_2/value
y[5] = /jointset/BoxCenter/BoxCenter_coord_2/speed
y[6] = /jointset/BoxCenter/BoxCenter_coord_3/value
y[7] = /jointset/BoxCenter/BoxCenter_coord_3/speed
y[8] = /jointset/BoxCenter/BoxCenter_coord_4/value
y[9] = /jointset/BoxCenter/BoxCenter_coord_4/speed
y[10] = /jointset/BoxCenter/BoxCenter_coord_5/value
y[11] = /jointset/BoxCenter/BoxCenter_coord_5/speed
y[12] = /jointset/hip/hip_coordinate/value
y[13] = /jointset/hip/hip_coordinate/speed
y[14] = /jointset/knee/knee_coordinate/value
y[15] = /jointset/knee/knee_coordinate/speed
y[16] = /jointset/PlatformToGround/PlatformToGround_coord_0/value
y[17] = /jointset/PlatformToGround/PlatformToGround_coord_0/speed
y[18] = /forceset/vastus/activation
y[19] = /forceset/vastus/fiber_length
y[20] = /forceset/recfem/activation
y[21] = /forceset/recfem/fiber_length
y[22] = /forceset/glut/activation
y[23] = /forceset/glut/fiber_length
y[24] = /forceset/ham/activation
y[25] = /forceset/ham/fiber_length
y[26] = /forceset/hipLimitTorque/dissipatedEnergy
y[27] = /forceset/kneeLimitTorque/dissipatedEnergy


Integrating from 0 to 1
MuscleAnalysis: WARNING - coordinate BoxCenter_coord_0 is locked and can't be varied.
MuscleAnalysis: WARNING - coordinate BoxCenter_coord_1 is locked and can't be varied.
MuscleAnalysis: WARNING - coordinate BoxCenter_coord_2 is locked and can't be varied.
MuscleAnalysis: WARNING - coordinate BoxCenter_coord_3 is locked and can't be varied.
MuscleAnalysis: WARNING - coordinate BoxCenter_coord_5 is locked and can't be varied.
MuscleAnalysis: WARNING - coordinate PlatformToGround_coord_0 is locked and can't be varied.
Printing results of investigation TwoSegment to C:\Users\s4373314\Downloads\Opensim - Miller muscle model\Matlab scripting\Try_jointlimit\four_muscle\AEL30\Dropped30.
