# Supplementary material for: Musculoskeletal simulations to examine the effects of accentuated eccentric loading (AEL) on jump height
Source: PeerJ. 2023 Jan 23;11:e14687. doi: 10.7717/peerj.14687 (PMC9879160; doi:10.7717/peerj.14687)
Supplement: Supplemental Information 3 — Added30 folder contains the code and simulation results for a complete jump with an additional 30% model mass. Dropped30 folder contains the code and simulation results for the push-off phase with the original model mass. [file peerj-11-14687-s003.zip › Supplementary Simulation code and output results AEL30/Added30/Optimized_for_J_Results/TwoSegment_states.sto]

TwoSegment_states
version=1
nRows=11206
nColumns=29
inDegrees=no
endheader
time	/jointset/BoxCenter/BoxCenter_coord_0/value	/jointset/BoxCenter/BoxCenter_coord_0/speed	/jointset/BoxCenter/BoxCenter_coord_1/value	/jointset/BoxCenter/BoxCenter_coord_1/speed	/jointset/BoxCenter/BoxCenter_coord_2/value	/jointset/BoxCenter/BoxCenter_coord_2/speed	/jointset/BoxCenter/BoxCenter_coord_3/value	/jointset/BoxCenter/BoxCenter_coord_3/speed	/jointset/BoxCenter/BoxCenter_coord_4/value	/jointset/BoxCenter/BoxCenter_coord_4/speed	/jointset/BoxCenter/BoxCenter_coord_5/value	/jointset/BoxCenter/BoxCenter_coord_5/speed	/jointset/hip/hip_coordinate/value	/jointset/hip/hip_coordinate/speed	/jointset/knee/knee_coordinate/value	/jointset/knee/knee_coordinate/speed	/jointset/PlatformToGround/PlatformToGround_coord_0/value	/jointset/PlatformToGround/PlatformToGround_coord_0/speed	/forceset/vastus/activation	/forceset/vastus/fiber_length	/forceset/recfem/activation	/forceset/recfem/fiber_length	/forceset/glut/activation	/forceset/glut/fiber_length	/forceset/ham/activation	/forceset/ham/fiber_length	/forceset/hipLimitTorque/dissipatedEnergy	/forceset/kneeLimitTorque/dissipatedEnergy
      0.00000000	      0.00000000	      0.00000000	      0.00000000	      0.00000000	      0.00000000	      0.00000000	      0.00000000	      0.00000000	      0.88500000	      0.00000000	      0.00000000	      0.00000000	     -0.08726646	      0.00000000	      0.17453293	      0.00000000	      0.00000000	      0.00000000	      0.01000000	      0.12085176	      0.01000000	      0.15073687	      0.01000000	      0.03007345	      0.01000000	      0.11108101	      0.00000000	      0.00000000
      0.00010000	      0.00000000	      0.00000000	      0.00000000	     -0.00000000	     -0.00000000	     -0.00000000	      0.00000000	      0.00000000	      0.88499997	     -0.00060922	      0.00000000	      0.00000000	     -0.08726658	     -0.00239575	      0.17453340	      0.00929149	      0.00000000	      0.00000000	      0.01000000	      0.12085176	      0.01000000	      0.15073687	      0.01000000	      0.03007345	      0.01000000	      0.11108101	      0.00000000	      0.00000000
      0.00022775	      0.00000000	      0.00000000	     -0.00000000	     -0.00000000	     -0.00000000	     -0.00000000	      0.00000000	      0.00000000	      0.88499984	     -0.00137828	      0.00000000	      0.00000000	     -0.08726707	     -0.00519699	      0.17453524	      0.01921805	      0.00000000	      0.00000000	      0.01000000	      0.12085176	      0.01000000	      0.15073687	      0.01000000	      0.03007345	      0.01000000	      0.11108101	      0.00000000	      0.00000000
      0.00035551	      0.00000000	      0.00000000	     -0.00000000	     -0.00000000	     -0.00000000	     -0.00000000	      0.00000000	      0.00000000	      0.88499962	     -0.00213736	      0.00000000	      0.00000000	     -0.08726790	     -0.00778997	      0.17453824	      0.02752810	      0.00000000	      0.00000000	      0.01000000	      0.12085177	      0.01000000	      0.15073688	      0.01000000	      0.03007345	      0.01000000	      0.11108100	      0.00000000	      0.00000000
      0.00048326	      0.00000000	      0.00000000	     -0.00000000	     -0.00000000	     -0.00000000	     -0.00000000	      0.00000000	      0.00000000	      0.88499930	     -0.00288683	      0.00000000	      0.00000000	     -0.08726906	     -0.01024104	      0.17454223	      0.03467471	      0.00000000	      0.00000000	      0.01000000	      0.12085179	      0.01000000	      0.15073689	      0.01000000	      0.03007345	      0.01000000	      0.11108100	      0.00000000	      0.00000000
      0.00061102	      0.00000000	      0.00000000	     -0.00000000	     -0.00000000	     -0.00000000	     -0.00000000	      0.00000000	      0.00000000	      0.88499888	     -0.00362697	      0.00000000	      0.00000000	     -0.08727052	     -0.01259883	      0.17454707	      0.04099081	      0.00000000	      0.00000000	      0.01000000	      0.12085181	      0.01000000	      0.15073690	      0.01000000	      0.03007345	      0.01000000	      0.11108099	      0.00000000	      0.00000000
      0.00073877	      0.00000000	      0.00000000	     -0.00000000	     -0.00000000	     -0.00000000	     -0.00000000	      0.00000000	      0.00000000	      0.88499837	     -0.00435806	      0.00000000	      0.00000000	     -0.08727227	     -0.01489897	      0.17455268	      0.04672150	      0.00000000	      0.00000000	      0.01000000	      0.12085185	      0.01000000	      0.15073692	      0.01000000	      0.03007345	      0.01000000	      0.11108098	      0.00000000	      0.00000000
      0.00090160	      0.00000000	      0.00000000	     -0.00000000	     -0.00000000	     -0.00000000	     -0.00000000	      0.00000000	      0.00000000	      0.88499759	     -0.00527713	      0.00000000	      0.00000000	     -0.08727493	     -0.01778755	      0.17456084	      0.05345672	      0.00000000	      0.00000000	      0.01000000	      0.12085192	      0.01000000	      0.15073695	      0.01000000	      0.03007345	      0.01000000	      0.11108096	      0.00000000	      0.00000000
      0.00106443	      0.00000000	      0.00000000	     -0.00000000	     -0.00000000	     -0.00000000	     -0.00000000	      0.00000000	     -0.00000000	      0.88499665	     -0.00618233	      0.00000000	     -0.00000000	     -0.08727806	     -0.02066209	      0.17457006	      0.05979353	      0.00000000	      0.00000000	      0.01000000	      0.12085201	      0.01000000	      0.15073699	      0.01000000	      0.03007345	      0.01000000	      0.11108094	      0.00000000	      0.00000000
      0.00122727	      0.00000000	      0.00000000	     -0.00000000	     -0.00000000	     -0.00000000	     -0.00000000	      0.00000000	     -0.00000000	      0.88499557	     -0.00707406	      0.00000000	     -0.00000000	     -0.08728166	     -0.02354753	      0.17458030	      0.06590820	      0.00000000	      0.00000000	      0.01000000	      0.12085212	      0.01000000	      0.15073704	      0.01000000	      0.03007345	      0.01000000	      0.11108091	      0.00000000	      0.00000000
      0.00143196	      0.00000000	      0.00000000	     -0.00000000	     -0.00000000	     -0.00000000	     -0.00000000	      0.00000000	     -0.00000000	      0.88499401	     -0.00817647	      0.00000000	     -0.00000000	     -0.08728686	     -0.02721448	      0.17459457	      0.07345493	      0.00000000	      0.00000000	      0.01000000	      0.12085230	      0.01000000	      0.15073712	      0.01000000	      0.03007345	      0.01000000	      0.11108086	      0.00000000	      0.00000000
      0.00163665	      0.00000000	      0.00000000	     -0.00000000	     -0.00000000	     -0.00000000	     -0.00000000	      0.00000000	     -0.00000000	      0.88499223	     -0.00925882	     -0.00000000	     -0.00000000	     -0.08729281	     -0.03094307	      0.17461037	      0.08097636	      0.00000000	      0.00000000	      0.01000000	      0.12085251	      0.01000000	      0.15073722	      0.01000000	      0.03007345	      0.01000000	      0.11108080	      0.00000000	      0.00000000
      0.00188399	      0.00000000	      0.00000000	     -0.00000000	     -0.00000000	     -0.00000000	     -0.00000000	     -0.00000000	     -0.00000000	      0.88498978	     -0.01054080	     -0.00000000	     -0.00000000	     -0.08730103	     -0.03554495	      0.17463153	      0.09014604	      0.00000000	      0.00000000	      0.01000000	      0.12085283	      0.01000000	      0.15073736	      0.01000000	      0.03007345	      0.01000000	      0.11108072	      0.00000000	      0.00000000
      0.00213133	      0.00000000	      0.00000000	     -0.00000000	     -0.00000000	     -0.00000000	     -0.00000000	     -0.00000000	     -0.00000000	      0.88498702	     -0.01179540	     -0.00000000	     -0.00000000	     -0.08731040	     -0.04025956	      0.17465498	      0.09947422	      0.00000000	      0.00000000	      0.01000000	      0.12085322	      0.01000000	      0.15073753	      0.01000000	      0.03007345	      0.01000000	      0.11108061	      0.00000000	      0.00000000
      0.00244952	      0.00000000	     -0.00000000	     -0.00000000	     -0.00000000	     -0.00000000	     -0.00000000	     -0.00000000	     -0.00000000	      0.88498301	     -0.01337061	     -0.00000000	     -0.00000000	     -0.08732420	     -0.04649315	      0.17468857	      0.11176050	      0.00000000	      0.00000000	      0.01000000	      0.12085382	      0.01000000	      0.15073780	      0.01000000	      0.03007345	      0.01000000	      0.11108045	      0.00000000	      0.00000000
      0.00276770	      0.00000000	     -0.00000000	     -0.00000000	      0.00000000	     -0.00000000	     -0.00000000	     -0.00000000	     -0.00000000	      0.88497851	     -0.01490398	     -0.00000000	     -0.00000000	     -0.08734001	     -0.05291377	      0.17472613	      0.12439028	      0.00000000	      0.00000000	      0.01000000	      0.12085454	      0.01000000	      0.15073811	      0.01000000	      0.03007345	      0.01000000	      0.11108026	      0.00000000	      0.00000000
      0.00319857	      0.00000000	     -0.00000000	     -0.00000000	      0.00000000	     -0.00000000	     -0.00000000	     -0.00000000	      0.00000000	      0.88497165	     -0.01691696	     -0.00000000	     -0.00000000	     -0.08736473	     -0.06189570	      0.17478351	      0.14204012	      0.00000000	      0.00000000	      0.01000000	      0.12085572	      0.01000000	      0.15073862	      0.01000000	      0.03007346	      0.01000000	      0.11107994	      0.00000000	      0.00000000
      0.00362945	     -0.00000000	     -0.00000000	     -0.00000000	      0.00000000	     -0.00000000	     -0.00000000	     -0.00000000	      0.00000000	      0.88496394	     -0.01886076	     -0.00000000	     -0.00000000	     -0.08739339	     -0.07119208	      0.17484862	      0.16029692	      0.00000000	      0.00000000	      0.01000000	      0.12085715	      0.01000000	      0.15073924	      0.01000000	      0.03007346	      0.01000000	      0.11107956	      0.00000000	      0.00000000
      0.00422764	     -0.00000000	     -0.00000000	      0.00000000	      0.00000000	     -0.00000000	     -0.00000000	      0.00000000	      0.00000000	      0.88495188	     -0.02145211	     -0.00000000	     -0.00000000	     -0.08743996	     -0.08458650	      0.17495232	      0.18659087	      0.00000000	      0.00000000	      0.01000000	      0.12085957	      0.01000000	      0.15074026	      0.01000000	      0.03007348	      0.01000000	      0.11107890	      0.00000000	      0.00000000
      0.00482583	     -0.00000000	     -0.00000000	      0.00000000	      0.00000000	     -0.00000000	     -0.00000000	      0.00000000	      0.00000000	      0.88493830	     -0.02392766	     -0.00000000	     -0.00000000	     -0.08749470	     -0.09850725	      0.17507206	      0.21390905	      0.00000000	      0.00000000	      0.01000000	      0.12086252	      0.01000000	      0.15074151	      0.01000000	      0.03007351	      0.01000000	      0.11107810	      0.00000000	      0.00000000
      0.00564354	     -0.00000000	     -0.00000000	      0.00000000	      0.00000000	     -0.00000000	     -0.00000000	      0.00000000	      0.00000000	      0.88491741	     -0.02714075	     -0.00000000	     -0.00000000	     -0.08758328	     -0.11831218	      0.17526275	      0.25276430	      0.00000000	      0.00000000	      0.01000000	      0.12086748	      0.01000000	      0.15074359	      0.01000000	      0.03007359	      0.01000000	      0.11107674	      0.00000000	      0.00000000
      0.00650068	     -0.00000000	     -0.00000000	      0.00000000	      0.00000000	     -0.00000000	     -0.00000000	      0.00000000	      0.00000000	      0.88489277	     -0.03031782	     -0.00000000	     -0.00000000	     -0.08769390	     -0.13993761	      0.17549747	      0.29518214	      0.00000000	      0.00000000	      0.01000000	      0.12087391	      0.01000000	      0.15074627	      0.01000000	      0.03007377	      0.01000000	      0.11107496	      0.00000000	      0.00000000
      0.00735781	     -0.00000000	     -0.00000000	      0.00000000	      0.00000000	     -0.00000000	     -0.00000000	      0.00000000	      0.00000000	      0.88486549	     -0.03332103	     -0.00000000	      0.00000000	     -0.08782340	     -0.16234976	      0.17576921	      0.33913761	      0.00000000	      0.00000000	      0.01000000	      0.12088165	      0.01000000	      0.15074949	      0.01000000	      0.03007414	      0.01000000	      0.11107279	      0.00000000	      0.00000000
      0.00811487	     -0.00000000	     -0.00000000	      0.00000000	      0.00000000	     -0.00000000	     -0.00000000	      0.00000000	      0.00000000	      0.88483930	     -0.03584479	     -0.00000000	     -0.00000000	     -0.08795399	     -0.18272652	      0.17604102	      0.37909790	      0.00000000	      0.00000000	      0.01000000	      0.12088965	      0.01000000	      0.15075281	      0.01000000	      0.03007473	      0.01000000	      0.11107053	      0.00000000	      0.00000000
      0.00887194	     -0.00000000	      0.00000000	      0.00000000	     -0.00000000	     -0.00000000	     -0.00000000	      0.00000000	      0.00000000	      0.88481124	     -0.03826061	     -0.00000000	     -0.00000000	     -0.08810019	     -0.20358895	      0.17634345	      0.42000887	      0.00000000	      0.00000000	      0.01000000	      0.12089879	      0.01000000	      0.15075660	      0.01000000	      0.03007572	      0.01000000	      0.11106792	      0.00000000	      0.00000000
      0.00979351	     -0.00000000	      0.00000000	      0.00000000	     -0.00000000	     -0.00000000	     -0.00000000	      0.00000000	      0.00000000	      0.88477467	     -0.04107186	     -0.00000000	     -0.00000000	     -0.08829974	     -0.22956483	      0.17675390	      0.47094574	      0.00000000	      0.00000000	      0.01000000	      0.12091149	      0.01000000	      0.15076187	      0.01000000	      0.03007771	      0.01000000	      0.11106425	      0.00000000	      0.00000000
      0.01058353	     -0.00000000	      0.00000000	     -0.00000000	     -0.00000000	     -0.00000000	     -0.00000000	      0.00000000	      0.00000000	      0.88474131	     -0.04338164	     -0.00000000	     -0.00000000	     -0.08849005	     -0.25227937	      0.17714351	      0.51548780	      0.00000000	      0.00000000	      0.01000000	      0.12092381	      0.01000000	      0.15076698	      0.01000000	      0.03008034	      0.01000000	      0.11106066	      0.00000000	      0.00000000
      0.01125028	     -0.00000000	      0.00000000	     -0.00000000	     -0.00000000	     -0.00000000	     -0.00000000	      0.00000000	      0.00000000	      0.88471175	     -0.04526723	     -0.00000000	     -0.00000000	     -0.08866473	     -0.27173201	      0.17749990	      0.55363327	      0.00000000	      0.00000000	      0.01000000	      0.12093526	      0.01000000	      0.15077173	      0.01000000	      0.03008338	      0.01000000	      0.11105728	      0.00000000	      0.00000000
      0.01191703	     -0.00000000	     -0.00000000	     -0.00000000	     -0.00000000	     -0.00000000	     -0.00000000	      0.00000000	      0.00000000	      0.88468096	     -0.04710064	     -0.00000000	     -0.00000000	     -0.08885245	     -0.29141592	      0.17788188	      0.59223358	      0.00000000	      0.00000000	      0.01000000	      0.12094770	      0.01000000	      0.15077690	      0.01000000	      0.03008728	      0.01000000	      0.11105359	      0.00000000	      0.00000000
      0.01250231	     -0.00000000	      0.00000000	     -0.00000000	     -0.00000000	     -0.00000000	     -0.00000000	      0.00000000	      0.00000000	      0.88465293	     -0.04867130	     -0.00000000	     -0.00000000	     -0.08902811	     -0.30886686	      0.17823850	      0.62645600	      0.00000000	      0.00000000	      0.01000000	      0.12095945	      0.01000000	      0.15078178	      0.01000000	      0.03009145	      0.01000000	      0.11105007	      0.00000000	      0.00000000
      0.01337770	     -0.00000000	     -0.00000000	     -0.00000000	      0.00000000	     -0.00000000	     -0.00000000	      0.00000000	      0.00000000	      0.88460931	     -0.05096058	     -0.00000000	     -0.00000000	     -0.08931001	     -0.33523643	      0.17880949	      0.67817075	      0.00000000	      0.00000000	      0.01000000	      0.12097848	      0.01000000	      0.15078971	      0.01000000	      0.03009907	      0.01000000	      0.11104432	      0.00000000	      0.00000000
      0.01407208	     -0.00000000	     -0.00000000	     -0.00000000	      0.00000000	     -0.00000000	     -0.00000000	      0.00000000	      0.00000000	      0.88457331	     -0.05273155	     -0.00000000	     -0.00000000	     -0.08955012	     -0.35635802	      0.17929476	      0.71959663	      0.00000000	      0.00000000	      0.01000000	      0.12099485	      0.01000000	      0.15079653	      0.01000000	      0.03010628	      0.01000000	      0.11103933	      0.00000000	      0.00000000
      0.01476646	     -0.00000000	     -0.00000000	     -0.00000000	      0.00000000	     -0.00000000	     -0.00000000	      0.00000000	      0.00000000	      0.88453609	     -0.05446808	     -0.00000000	     -0.00000000	     -0.08980495	     -0.37764035	      0.17980891	      0.76133957	      0.00000000	      0.00000000	      0.01000000	      0.12101235	      0.01000000	      0.15080383	      0.01000000	      0.03011450	      0.01000000	      0.11103395	      0.00000000	      0.00000000
      0.01546084	     -0.00000000	     -0.00000000	     -0.00000000	      0.00000000	     -0.00000000	     -0.00000000	      0.00000000	      0.00000000	      0.88449767	     -0.05617474	     -0.00000000	     -0.00000000	     -0.09007460	     -0.39906714	      0.18035214	      0.80336916	      0.00000000	      0.00000000	      0.01000000	      0.12103101	      0.01000000	      0.15081163	      0.01000000	      0.03012371	      0.01000000	      0.11102818	      0.00000000	      0.00000000
      0.01616453	     -0.00000000	     -0.00000000	      0.00000000	      0.00000000	     -0.00000000	     -0.00000000	      0.00000000	      0.00000000	      0.88445754	     -0.05787814	     -0.00000000	     -0.00000000	     -0.09036310	     -0.42091289	      0.18093253	      0.84622305	      0.00000000	      0.00000000	      0.01000000	      0.12105110	      0.01000000	      0.15082003	      0.01000000	      0.03013401	      0.01000000	      0.11102191	      0.00000000	      0.00000000
      0.01686821	     -0.00000000	     -0.00000000	      0.00000000	      0.00000000	     -0.00000000	     -0.00000000	      0.00000000	      0.00000000	      0.88441622	     -0.05955935	     -0.00000000	     -0.00000000	     -0.09066701	     -0.44287733	      0.18154315	      0.88931318	      0.00000000	      0.00000000	      0.01000000	      0.12107240	      0.01000000	      0.15082895	      0.01000000	      0.03014524	      0.01000000	      0.11101522	      0.00000000	      0.00000000
      0.01760856	     -0.00000000	     -0.00000000	      0.00000000	      0.00000000	     -0.00000000	     -0.00000000	      0.00000000	      0.00000000	      0.88437148	     -0.06130844	     -0.00000000	     -0.00000000	     -0.09100348	     -0.46609981	      0.18221840	      0.93487429	      0.00000000	      0.00000000	      0.01000000	      0.12109612	      0.01000000	      0.15083890	      0.01000000	      0.03015801	      0.01000000	      0.11100771	      0.00000000	      0.00000000
      0.01834891	     -0.00000000	     -0.00000000	      0.00000000	      0.00000000	     -0.00000000	     -0.00000000	      0.00000000	      0.00000000	      0.88432545	     -0.06304145	     -0.00000000	     -0.00000000	     -0.09135719	     -0.48942533	      0.18292747	      0.98064148	      0.00000000	      0.00000000	      0.01000000	      0.12112119	      0.01000000	      0.15084943	      0.01000000	      0.03017174	      0.01000000	      0.11099972	      0.00000000	      0.00000000
      0.01908926	     -0.00000000	     -0.00000000	      0.00000000	      0.00000000	     -0.00000000	     -0.00000000	      0.00000000	      0.00000000	      0.88427814	     -0.06476230	     -0.00000000	     -0.00000000	     -0.09172820	     -0.51284086	      0.18367048	      1.02658816	      0.00000000	      0.00000000	      0.01000000	      0.12114763	      0.01000000	      0.15086054	      0.01000000	      0.03018638	      0.01000000	      0.11099123	      0.00000000	      0.00000000
      0.01982961	     -0.00000000	     -0.00000000	      0.00000000	      0.00000000	     -0.00000000	     -0.00000000	      0.00000000	      0.00000000	      0.88422956	     -0.06647467	     -0.00000000	     -0.00000000	     -0.09211657	     -0.53633498	      0.18444757	      1.07269335	      0.00000000	      0.00000000	      0.01000000	      0.12117544	      0.01000000	      0.15087224	      0.01000000	      0.03020192	      0.01000000	      0.11098224	      0.00000000	      0.00000000
      0.02047932	     -0.00000000	     -0.00000000	      0.00000000	      0.00000000	     -0.00000000	     -0.00000000	      0.00000000	      0.00000000	      0.88418588	     -0.06797311	     -0.00000000	     -0.00000000	     -0.09247175	     -0.55700860	      0.18515769	      1.11326561	      0.00000000	      0.00000000	      0.01000000	      0.12120098	      0.01000000	      0.15088300	      0.01000000	      0.03021629	      0.01000000	      0.11097393	      0.00000000	      0.00000000
      0.02112903	     -0.00000000	     -0.00000000	      0.00000000	      0.00000000	     -0.00000000	     -0.00000000	      0.00000000	      0.00000000	      0.88414123	     -0.06946984	     -0.00000000	     -0.00000000	     -0.09284037	     -0.57772769	      0.18589419	      1.15393046	      0.00000000	      0.00000000	      0.01000000	      0.12122759	      0.01000000	      0.15089422	      0.01000000	      0.03023132	      0.01000000	      0.11096523	      0.00000000	      0.00000000
      0.02177874	     -0.00000000	     -0.00000000	      0.00000000	      0.00000000	     -0.00000000	     -0.00000000	      0.00000000	      0.00000000	      0.88409561	     -0.07096691	     -0.00000000	     -0.00000000	     -0.09322246	     -0.59848576	      0.18665714	      1.19467410	      0.00000000	      0.00000000	      0.01000000	      0.12125527	      0.01000000	      0.15090590	      0.01000000	      0.03024700	      0.01000000	      0.11095612	      0.00000000	      0.00000000
      0.02250922	     -0.00000000	     -0.00000000	      0.00000000	     -0.00000000	     -0.00000000	     -0.00000000	      0.00000000	      0.00000000	      0.88404315	     -0.07265292	     -0.00000000	     -0.00000000	     -0.09366818	     -0.62186392	      0.18754658	      1.24056398	      0.00000000	      0.00000000	      0.01000000	      0.12128766	      0.01000000	      0.15091959	      0.01000000	      0.03026542	      0.01000000	      0.11094539	      0.00000000	      0.00000000
      0.02323970	     -0.00000000	     -0.00000000	      0.00000000	     -0.00000000	     -0.00000000	     -0.00000000	      0.00000000	      0.00000000	      0.88398947	     -0.07434443	     -0.00000000	     -0.00000000	     -0.09413099	     -0.64527639	      0.18846957	      1.28652421	      0.00000000	      0.00000000	      0.01000000	      0.12132142	      0.01000000	      0.15093387	      0.01000000	      0.03028466	      0.01000000	      0.11093415	      0.00000000	      0.00000000
      0.02388406	     -0.00000000	     -0.00000000	      0.00000000	     -0.00000000	     -0.00000000	     -0.00000000	      0.00000000	      0.00000000	      0.88394108	     -0.07584303	     -0.00000000	     -0.00000000	     -0.09455344	     -0.66595170	      0.18931164	      1.32711429	      0.00000000	      0.00000000	      0.01000000	      0.12135232	      0.01000000	      0.15094695	      0.01000000	      0.03030230	      0.01000000	      0.11092380	      0.00000000	      0.00000000
      0.02452842	     -0.00000000	      0.00000000	      0.00000000	     -0.00000000	     -0.00000000	     -0.00000000	      0.00000000	      0.00000000	      0.88389172	     -0.07734941	     -0.00000000	     -0.00000000	     -0.09498922	     -0.68664371	      0.19017987	      1.36773956	      0.00000000	      0.00000000	      0.01000000	      0.12138429	      0.01000000	      0.15096049	      0.01000000	      0.03032057	      0.01000000	      0.11091303	      0.00000000	      0.00000000
      0.02525103	     -0.00000000	      0.00000000	      0.00000000	     -0.00000000	     -0.00000000	     -0.00000000	      0.00000000	      0.00000000	      0.88383522	     -0.07904981	     -0.00000000	     -0.00000000	     -0.09549379	     -0.70986308	      0.19118467	      1.41333013	      0.00000000	      0.00000000	      0.01000000	      0.12142140	      0.01000000	      0.15097623	      0.01000000	      0.03034180	      0.01000000	      0.11090046	      0.00000000	      0.00000000
      0.02597364	     -0.00000000	      0.00000000	      0.00000000	     -0.00000000	     -0.00000000	     -0.00000000	      0.00000000	      0.00000000	      0.88377748	     -0.08076389	     -0.00000000	     -0.00000000	     -0.09601513	     -0.73309268	      0.19222244	      1.45894371	      0.00000000	      0.00000000	      0.01000000	      0.12145985	      0.01000000	      0.15099255	      0.01000000	      0.03036382	      0.01000000	      0.11088737	      0.00000000	      0.00000000
      0.02664909	     -0.00000000	      0.00000000	      0.00000000	     -0.00000000	     -0.00000000	     -0.00000000	      0.00000000	      0.00000000	      0.88372238	     -0.08238016	     -0.00000000	     -0.00000000	     -0.09651763	     -0.75481107	      0.19322228	      1.50159294	      0.00000000	      0.00000000	      0.01000000	      0.12149700	      0.01000000	      0.15100833	      0.01000000	      0.03038512	      0.01000000	      0.11087465	      0.00000000	      0.00000000
      0.02732453	     -0.00000000	      0.00000000	      0.00000000	     -0.00000000	     -0.00000000	     -0.00000000	      0.00000000	      0.00000000	      0.88366619	     -0.08401151	     -0.00000000	     -0.00000000	     -0.09703480	     -0.77653002	      0.19425093	      1.54424585	      0.00000000	      0.00000000	      0.01000000	      0.12153532	      0.01000000	      0.15102462	      0.01000000	      0.03040709	      0.01000000	      0.11086146	      0.00000000	      0.00000000
      0.02804574	     -0.00000000	      0.00000000	     -0.00000000	     -0.00000000	     -0.00000000	     -0.00000000	      0.00000000	      0.00000000	      0.88360496	     -0.08577161	     -0.00000000	     -0.00000000	     -0.09760320	     -0.79971691	      0.19538107	      1.58978471	      0.00000000	      0.00000000	      0.01000000	      0.12157753	      0.01000000	      0.15104258	      0.01000000	      0.03043130	      0.01000000	      0.11084685	      0.00000000	      0.00000000
      0.02876695	     -0.00000000	      0.00000000	     -0.00000000	     -0.00000000	     -0.00000000	     -0.00000000	      0.00000000	      0.00000000	      0.88354246	     -0.08755211	     -0.00000000	     -0.00000000	     -0.09818832	     -0.82289604	      0.19654406	      1.63531108	      0.00000000	      0.00000000	      0.01000000	      0.12162106	      0.01000000	      0.15106112	      0.01000000	      0.03045629	      0.01000000	      0.11083170	      0.00000000	      0.00000000
      0.02946373	     -0.00000000	      0.00000000	     -0.00000000	     -0.00000000	     -0.00000000	      0.00000000	      0.00000000	      0.00000000	      0.88348085	     -0.08929313	     -0.00000000	     -0.00000000	     -0.09876950	     -0.84527912	      0.19769883	      1.67927688	      0.00000000	      0.00000000	      0.01000000	      0.12166439	      0.01000000	      0.15107959	      0.01000000	      0.03048116	      0.01000000	      0.11081654	      0.00000000	      0.00000000
      0.03016051	     -0.00000000	      0.00000000	     -0.00000000	     -0.00000000	     -0.00000000	      0.00000000	      0.00000000	      0.00000000	      0.88341802	     -0.09105594	     -0.00000000	     -0.00000000	     -0.09936627	     -0.86764790	      0.19888423	      1.72321715	      0.00000000	      0.00000000	      0.01000000	      0.12170897	      0.01000000	      0.15109860	      0.01000000	      0.03050674	      0.01000000	      0.11080087	      0.00000000	      0.00000000
      0.03085729	     -0.00000000	      0.00000000	     -0.00000000	     -0.00000000	     -0.00000000	      0.00000000	      0.00000000	      0.00000000	      0.88335396	     -0.09284179	     -0.00000000	     -0.00000000	     -0.09997862	     -0.88999921	      0.20010023	      1.76712582	      0.00000000	      0.00000000	      0.01000000	      0.12175478	      0.01000000	      0.15111815	      0.01000000	      0.03053305	      0.01000000	      0.11078467	      0.00000000	      0.00000000
      0.03155407	     -0.00000000	      0.00000000	     -0.00000000	     -0.00000000	     -0.00000000	      0.00000000	      0.00000000	      0.00000000	      0.88328864	     -0.09465188	     -0.00000000	     -0.00000000	     -0.10060653	     -0.91232995	      0.20134682	      1.81099655	      0.00000000	      0.00000000	      0.01000000	      0.12180184	      0.01000000	      0.15113825	      0.01000000	      0.03056007	      0.01000000	      0.11076795	      0.00000000	      0.00000000
      0.03225085	     -0.00000000	      0.00000000	     -0.00000000	     -0.00000000	     -0.00000000	      0.00000000	      0.00000000	      0.00000000	      0.88322205	     -0.09648733	     -0.00000000	     -0.00000000	     -0.10125000	     -0.93463720	      0.20262396	      1.85482367	      0.00000000	      0.00000000	      0.01000000	      0.12185013	      0.01000000	      0.15115889	      0.01000000	      0.03058780	      0.01000000	      0.11075070	      0.00000000	      0.00000000
      0.03294763	     -0.00000000	      0.00000000	     -0.00000000	     -0.00000000	     -0.00000000	      0.00000000	      0.00000000	      0.00000000	      0.88315417	     -0.09834923	     -0.00000000	     -0.00000000	     -0.10190900	     -0.95691809	      0.20393162	      1.89860137	      0.00000000	      0.00000000	      0.01000000	      0.12189966	      0.01000000	      0.15118008	      0.01000000	      0.03061623	      0.01000000	      0.11073292	      0.00000000	      0.00000000
      0.03364441	     -0.00000000	      0.00000000	     -0.00000000	     -0.00000000	     -0.00000000	      0.00000000	      0.00000000	      0.00000000	      0.88308498	     -0.10023862	     -0.00000000	     -0.00000000	     -0.10258352	     -0.97916989	      0.20526976	      1.94232429	      0.00000000	      0.00000000	      0.01000000	      0.12195043	      0.01000000	      0.15120181	      0.01000000	      0.03064538	      0.01000000	      0.11071461	      0.00000000	      0.00000000
      0.03434120	      0.00000000	      0.00000000	     -0.00000000	     -0.00000000	     -0.00000000	     -0.00000000	      0.00000000	      0.00000000	      0.88301447	     -0.10215648	     -0.00000000	     -0.00000000	     -0.10327353	     -1.00138991	      0.20663835	      1.98598702	      0.00000000	      0.00000000	      0.01000000	      0.12200244	      0.01000000	      0.15122408	      0.01000000	      0.03067523	      0.01000000	      0.11069575	      0.00000000	      0.00000000
      0.03503798	      0.00000000	      0.00000000	     -0.00000000	     -0.00000000	     -0.00000000	      0.00000000	      0.00000000	      0.00000000	      0.88294262	     -0.10410377	     -0.00000000	     -0.00000000	     -0.10397901	     -1.02357555	      0.20803734	      2.02958439	      0.00000000	      0.00000000	      0.01000000	      0.12205567	      0.01000000	      0.15124690	      0.01000000	      0.03070578	      0.01000000	      0.11067635	      0.00000000	      0.00000000
      0.03573476	      0.00000000	      0.00000000	     -0.00000000	     -0.00000000	     -0.00000000	      0.00000000	      0.00000000	      0.00000000	      0.88286939	     -0.10608138	     -0.00000000	     -0.00000000	     -0.10469993	     -1.04572424	      0.20946668	      2.07311126	      0.00000000	      0.00000000	      0.01000000	      0.12211014	      0.01000000	      0.15127026	      0.01000000	      0.03073703	      0.01000000	      0.11065641	      0.00000000	      0.00000000
      0.03643154	      0.00000000	      0.00000000	     -0.00000000	     -0.00000000	     -0.00000000	      0.00000000	      0.00000000	      0.00000000	      0.88279478	     -0.10809018	     -0.00000000	     -0.00000000	     -0.10543628	     -1.06783348	      0.21092633	      2.11656261	      0.00000000	      0.00000000	      0.01000000	      0.12216584	      0.01000000	      0.15129415	      0.01000000	      0.03076898	      0.01000000	      0.11063591	      0.00000000	      0.00000000
      0.03712832	      0.00000000	      0.00000000	     -0.00000000	     -0.00000000	     -0.00000000	      0.00000000	      0.00000000	      0.00000000	      0.88271875	     -0.11013099	     -0.00000000	     -0.00000000	     -0.10618802	     -1.08990076	      0.21241623	      2.15993347	      0.00000000	      0.00000000	      0.01000000	      0.12222276	      0.01000000	      0.15131859	      0.01000000	      0.03080163	      0.01000000	      0.11061486	      0.00000000	      0.00000000
      0.03782510	      0.00000000	     -0.00000000	     -0.00000000	     -0.00000000	     -0.00000000	      0.00000000	      0.00000000	      0.00000000	      0.88264130	     -0.11220462	     -0.00000000	     -0.00000000	     -0.10695511	     -1.11192364	      0.21393631	      2.20321892	      0.00000000	      0.00000000	      0.01000000	      0.12228090	      0.01000000	      0.15134357	      0.01000000	      0.03083497	      0.01000000	      0.11059324	      0.00000000	      0.00000000
      0.03852188	      0.00000000	     -0.00000000	     -0.00000000	     -0.00000000	     -0.00000000	      0.00000000	      0.00000000	      0.00000000	      0.88256238	     -0.11431181	     -0.00000000	     -0.00000000	     -0.10773754	     -1.13389966	      0.21548653	      2.24641404	      0.00000000	      0.00000000	      0.01000000	      0.12234027	      0.01000000	      0.15136908	      0.01000000	      0.03086899	      0.01000000	      0.11057107	      0.00000000	      0.00000000
      0.03921866	      0.00000000	     -0.00000000	     -0.00000000	      0.00000000	     -0.00000000	      0.00000000	      0.00000000	      0.00000000	      0.88248199	     -0.11645329	     -0.00000000	     -0.00000000	     -0.10853526	     -1.15582639	      0.21706680	      2.28951396	      0.00000000	      0.00000000	      0.01000000	      0.12240085	      0.01000000	      0.15139513	      0.01000000	      0.03090371	      0.01000000	      0.11054833	      0.00000000	      0.00000000
      0.03991544	     -0.00000000	     -0.00000000	     -0.00000000	      0.00000000	     -0.00000000	      0.00000000	      0.00000000	      0.00000000	      0.88240009	     -0.11862975	     -0.00000000	     -0.00000000	     -0.10934824	     -1.17770140	      0.21867708	      2.33251380	      0.00000000	      0.00000000	      0.01000000	      0.12246265	      0.01000000	      0.15142171	      0.01000000	      0.03093911	      0.01000000	      0.11052502	      0.00000000	      0.00000000
      0.04061222	     -0.00000000	     -0.00000000	     -0.00000000	      0.00000000	     -0.00000000	      0.00000000	      0.00000000	      0.00000000	      0.88231666	     -0.12084186	     -0.00000000	     -0.00000000	     -0.11017645	     -1.19952225	      0.22031728	      2.37540870	      0.00000000	      0.00000000	      0.01000000	      0.12252566	      0.01000000	      0.15144883	      0.01000000	      0.03097519	      0.01000000	      0.11050113	      0.00000000	      0.00000000
      0.04130900	     -0.00000000	     -0.00000000	     -0.00000000	      0.00000000	     -0.00000000	      0.00000000	      0.00000000	      0.00000000	      0.88223168	     -0.12309024	     -0.00000000	     -0.00000000	     -0.11101984	     -1.22128652	      0.22198733	      2.41819377	      0.00000000	      0.00000000	      0.01000000	      0.12258988	      0.01000000	      0.15147649	      0.01000000	      0.03101194	      0.01000000	      0.11047667	      0.00000000	      0.00000000
      0.04200579	     -0.00000000	     -0.00000000	     -0.00000000	      0.00000000	     -0.00000000	      0.00000000	      0.00000000	      0.00000000	      0.88214512	     -0.12537551	     -0.00000000	     -0.00000000	     -0.11187837	     -1.24299176	      0.22368716	      2.46086410	      0.00000000	      0.00000000	      0.01000000	      0.12265530	      0.01000000	      0.15150467	      0.01000000	      0.03104938	      0.01000000	      0.11045163	      0.00000000	      0.00000000
      0.04270257	     -0.00000000	     -0.00000000	     -0.00000000	      0.00000000	     -0.00000000	      0.00000000	      0.00000000	      0.00000000	      0.88205695	     -0.12769823	     -0.00000000	     -0.00000000	     -0.11275201	     -1.26463551	      0.22541667	      2.50341478	      0.00000000	      0.00000000	      0.01000000	      0.12272193	      0.01000000	      0.15153338	      0.01000000	      0.03108748	      0.01000000	      0.11042600	      0.00000000	      0.00000000
      0.04339935	     -0.00000000	     -0.00000000	     -0.00000000	      0.00000000	     -0.00000000	      0.00000000	      0.00000000	      0.00000000	      0.88196715	     -0.13005895	     -0.00000000	     -0.00000000	     -0.11364070	     -1.28621532	      0.22717579	      2.54584086	      0.00000000	      0.00000000	      0.01000000	      0.12278976	      0.01000000	      0.15156262	      0.01000000	      0.03112625	      0.01000000	      0.11039979	      0.00000000	      0.00000000
      0.04409613	     -0.00000000	     -0.00000000	     -0.00000000	      0.00000000	     -0.00000000	      0.00000000	      0.00000000	      0.00000000	      0.88187570	     -0.13245820	     -0.00000000	     -0.00000000	     -0.11454441	     -1.30772870	      0.22896442	      2.58813737	      0.00000000	      0.00000000	      0.01000000	      0.12285878	      0.01000000	      0.15159239	      0.01000000	      0.03116569	      0.01000000	      0.11037298	      0.00000000	      0.00000000
      0.04479291	     -0.00000000	     -0.00000000	     -0.00000000	      0.00000000	     -0.00000000	      0.00000000	      0.00000000	      0.00000000	      0.88178256	     -0.13489646	     -0.00000000	     -0.00000000	     -0.11546309	     -1.32917317	      0.23078249	      2.63029930	      0.00000000	      0.00000000	      0.01000000	      0.12292900	      0.01000000	      0.15162268	      0.01000000	      0.03120579	      0.01000000	      0.11034558	      0.00000000	      0.00000000
      0.04548969	     -0.00000000	     -0.00000000	     -0.00000000	      0.00000000	     -0.00000000	      0.00000000	      0.00000000	      0.00000000	      0.88168770	     -0.13737422	     -0.00000000	     -0.00000000	     -0.11639668	     -1.35054622	      0.23262988	      2.67232163	      0.00000000	      0.00000000	      0.01000000	      0.12300040	      0.01000000	      0.15165350	      0.01000000	      0.03124655	      0.01000000	      0.11031758	      0.00000000	      0.00000000
      0.04618647	     -0.00000000	     -0.00000000	     -0.00000000	      0.00000000	     -0.00000000	      0.00000000	      0.00000000	      0.00000000	      0.88159111	     -0.13989190	     -0.00000000	     -0.00000000	     -0.11734514	     -1.37184534	      0.23450650	      2.71419929	      0.00000000	      0.00000000	      0.01000000	      0.12307299	      0.01000000	      0.15168484	      0.01000000	      0.03128796	      0.01000000	      0.11028898	      0.00000000	      0.00000000
      0.04688325	     -0.00000000	     -0.00000000	     -0.00000000	      0.00000000	     -0.00000000	      0.00000000	      0.00000000	      0.00000000	      0.88149274	     -0.14244993	     -0.00000000	     -0.00000000	     -0.11830842	     -1.39306798	      0.23641224	      2.75592720	      0.00000000	      0.00000000	      0.01000000	      0.12314676	      0.01000000	      0.15171669	      0.01000000	      0.03133002	      0.01000000	      0.11025977	      0.00000000	      0.00000000
      0.04750840	     -0.00000000	     -0.00000000	     -0.00000000	      0.00000000	     -0.00000000	      0.00000000	      0.00000000	      0.00000000	      0.88140297	     -0.14477964	     -0.00000000	     -0.00000000	     -0.11918522	     -1.41204156	      0.23814677	      2.79323315	      0.00000000	      0.00000000	      0.01000000	      0.12321395	      0.01000000	      0.15174571	      0.01000000	      0.03136831	      0.01000000	      0.11023305	      0.00000000	      0.00000000
      0.04813355	     -0.00000000	     -0.00000000	      0.00000000	      0.00000000	     -0.00000000	      0.00000000	      0.00000000	      0.00000000	      0.88131172	     -0.14714242	     -0.00000000	     -0.00000000	     -0.12007387	     -1.43094975	      0.23990458	      2.83041115	      0.00000000	      0.00000000	      0.01000000	      0.12328207	      0.01000000	      0.15177515	      0.01000000	      0.03140711	      0.01000000	      0.11020584	      0.00000000	      0.00000000
      0.04875869	     -0.00000000	     -0.00000000	      0.00000000	      0.00000000	     -0.00000000	      0.00000000	      0.00000000	      0.00000000	      0.88121899	     -0.14953850	     -0.00000000	     -0.00000000	     -0.12097432	     -1.44979064	      0.24168559	      2.86745703	      0.00000000	      0.00000000	      0.01000000	      0.12335114	      0.01000000	      0.15180500	      0.01000000	      0.03144643	      0.01000000	      0.11017813	      0.00000000	      0.00000000
      0.04938384	     -0.00000000	     -0.00000000	      0.00000000	      0.00000000	      0.00000000	      0.00000000	      0.00000000	      0.00000000	      0.88112475	     -0.15196813	     -0.00000000	     -0.00000000	     -0.12188652	     -1.46856237	      0.24348972	      2.90436710	      0.00000000	      0.00000000	      0.01000000	      0.12342115	      0.01000000	      0.15183526	      0.01000000	      0.03148626	      0.01000000	      0.11014993	      0.00000000	      0.00000000
      0.05000899	     -0.00000000	     -0.00000000	      0.00000000	      0.00000000	      0.00000000	      0.00000000	      0.00000000	      0.00000000	      0.88102898	     -0.15443153	     -0.00000000	     -0.00000000	     -0.12281044	     -1.48726308	      0.24531687	      2.94113762	      0.00000000	      0.00000000	      0.01000000	      0.12349209	      0.01000000	      0.15186593	      0.01000000	      0.03152659	      0.01000000	      0.11012123	      0.00000000	      0.00000000
      0.05063413	     -0.00000000	     -0.00000000	      0.00000000	      0.00000000	      0.00000000	      0.00000000	      0.00000000	      0.00000000	      0.88093165	     -0.15692889	     -0.00000000	     -0.00000000	     -0.12374602	     -1.50589091	      0.24716697	      2.97776484	      0.00000000	      0.00000000	      0.01000000	      0.12356396	      0.01000000	      0.15189701	      0.01000000	      0.03156743	      0.01000000	      0.11009203	      0.00000000	      0.00000000
      0.05125928	     -0.00000000	     -0.00000000	      0.00000000	      0.00000000	      0.00000000	      0.00000000	      0.00000000	      0.00000000	      0.88083276	     -0.15946041	     -0.00000000	     -0.00000000	     -0.12469323	     -1.52444401	      0.24903992	      3.01424504	      0.00000000	      0.00000000	      0.01000000	      0.12363676	      0.01000000	      0.15192850	      0.01000000	      0.03160878	      0.01000000	      0.11006233	      0.00000000	      0.00000000
      0.05188443	     -0.00000000	     -0.00000000	      0.00000000	      0.00000000	      0.00000000	      0.00000000	      0.00000000	      0.00000000	      0.88073228	     -0.16202626	     -0.00000000	     -0.00000000	     -0.12565201	     -1.54292051	      0.25093563	      3.05057448	      0.00000000	      0.00000000	      0.01000000	      0.12371048	      0.01000000	      0.15196039	      0.01000000	      0.03165062	      0.01000000	      0.11003212	      0.00000000	      0.00000000
      0.05250958	     -0.00000000	     -0.00000000	      0.00000000	      0.00000000	      0.00000000	      0.00000000	      0.00000000	      0.00000000	      0.88063017	     -0.16462660	     -0.00000000	     -0.00000000	     -0.12662232	     -1.56131857	      0.25285401	      3.08674944	      0.00000000	      0.00000000	      0.01000000	      0.12378511	      0.01000000	      0.15199268	      0.01000000	      0.03169296	      0.01000000	      0.11000141	      0.00000000	      0.00000000
      0.05313472	     -0.00000000	     -0.00000000	      0.00000000	      0.00000000	      0.00000000	      0.00000000	      0.00000000	      0.00000000	      0.88052644	     -0.16726156	     -0.00000000	     -0.00000000	     -0.12760410	     -1.57963633	      0.25479495	      3.12276622	      0.00000000	      0.00000000	      0.01000000	      0.12386067	      0.01000000	      0.15202537	      0.01000000	      0.03173579	      0.01000000	      0.10997020	      0.00000000	      0.00000000
      0.05375987	     -0.00000000	     -0.00000000	      0.00000000	      0.00000000	      0.00000000	      0.00000000	      0.00000000	      0.00000000	      0.88042104	     -0.16993128	     -0.00000000	     -0.00000000	     -0.12859731	     -1.59787198	      0.25675835	      3.15862113	      0.00000000	      0.00000000	      0.01000000	      0.12393713	      0.01000000	      0.15205847	      0.01000000	      0.03177911	      0.01000000	      0.10993847	      0.00000000	      0.00000000
      0.05438502	     -0.00000000	     -0.00000000	      0.00000000	      0.00000000	      0.00000000	      0.00000000	      0.00000000	      0.00000000	      0.88031396	     -0.17263587	     -0.00000000	     -0.00000000	     -0.12960189	     -1.61602368	      0.25874412	      3.19431052	      0.00000000	      0.00000000	      0.01000000	      0.12401451	      0.01000000	      0.15209196	      0.01000000	      0.03182292	      0.01000000	      0.10990624	      0.00000000	      0.00000000
      0.05501016	     -0.00000000	     -0.00000000	      0.00000000	      0.00000000	      0.00000000	      0.00000000	      0.00000000	      0.00000000	      0.88020519	     -0.17537542	     -0.00000000	     -0.00000000	     -0.13061780	     -1.63408964	      0.26075214	      3.22983077	      0.00000000	      0.00000000	      0.01000000	      0.12409278	      0.01000000	      0.15212585	      0.01000000	      0.03186721	      0.01000000	      0.10987350	      0.00000000	      0.00000000
      0.05563531	     -0.00000000	     -0.00000000	      0.00000000	      0.00000000	      0.00000000	      0.00000000	      0.00000000	      0.00000000	      0.88009469	     -0.17815002	     -0.00000000	     -0.00000000	     -0.13164497	     -1.65206806	      0.26278232	      3.26517827	      0.00000000	      0.00000000	      0.01000000	      0.12417196	      0.01000000	      0.15216013	      0.01000000	      0.03191198	      0.01000000	      0.10984024	      0.00000000	      0.00000000
      0.05626046	     -0.00000000	     -0.00000000	      0.00000000	      0.00000000	      0.00000000	      0.00000000	      0.00000000	      0.00000000	      0.87998244	     -0.18095973	     -0.00000000	     -0.00000000	     -0.13268335	     -1.66995719	      0.26483454	      3.30034949	      0.00000000	      0.00000000	      0.01000000	      0.12425203	      0.01000000	      0.15219480	      0.01000000	      0.03195722	      0.01000000	      0.10980648	      0.00000000	      0.00000000
      0.05688561	     -0.00000000	     -0.00000000	      0.00000000	      0.00000000	      0.00000000	      0.00000000	      0.00000000	      0.00000000	      0.87986843	     -0.18380462	     -0.00000000	     -0.00000000	     -0.13373289	     -1.68775527	      0.26690869	      3.33534092	      0.00000000	      0.00000000	      0.01000000	      0.12433299	      0.01000000	      0.15222986	      0.01000000	      0.03200294	      0.01000000	      0.10977220	      0.00000000	      0.00000000
      0.05751075	     -0.00000000	     -0.00000000	      0.00000000	      0.00000000	      0.00000000	      0.00000000	      0.00000000	      0.00000000	      0.87975262	     -0.18668471	     -0.00000000	     -0.00000000	     -0.13479352	     -1.70546060	      0.26900466	      3.37014912	      0.00000000	      0.00000000	      0.01000000	      0.12441484	      0.01000000	      0.15226531	      0.01000000	      0.03204913	      0.01000000	      0.10973740	      0.00000000	      0.00000000
      0.05813590	     -0.00000000	     -0.00000000	      0.00000000	      0.00000000	      0.00000000	      0.00000000	      0.00000000	      0.00000000	      0.87963501	     -0.18960003	     -0.00000000	     -0.00000000	     -0.13586519	     -1.72307149	      0.27112233	      3.40477069	      0.00000000	      0.00000000	      0.01000000	      0.12449756	      0.01000000	      0.15230114	      0.01000000	      0.03209579	      0.01000000	      0.10970210	      0.00000000	      0.00000000
      0.05876105	     -0.00000000	     -0.00000000	      0.00000000	      0.00000000	      0.00000000	      0.00000000	      0.00000000	      0.00000000	      0.87951556	     -0.19255060	     -0.00000000	     -0.00000000	     -0.13694785	     -1.74058627	      0.27326158	      3.43920230	      0.00000000	      0.00000000	      0.01000000	      0.12458117	      0.01000000	      0.15233735	      0.01000000	      0.03214291	      0.01000000	      0.10966628	      0.00000000	      0.00000000
      0.05938619	     -0.00000000	     -0.00000000	      0.00000000	      0.00000000	      0.00000000	      0.00000000	      0.00000000	      0.00000000	      0.87939426	     -0.19553641	     -0.00000000	     -0.00000000	     -0.13804142	     -1.75800333	      0.27542230	      3.47344070	      0.00000000	      0.00000000	      0.01000000	      0.12466564	      0.01000000	      0.15237395	      0.01000000	      0.03219050	      0.01000000	      0.10962995	      0.00000000	      0.00000000
      0.06001134	     -0.00000000	     -0.00000000	      0.00000000	      0.00000000	      0.00000000	      0.00000000	      0.00000000	      0.00000000	      0.87927107	     -0.19855745	     -0.00000000	     -0.00000000	     -0.13914585	     -1.77532108	      0.27760436	      3.50748269	      0.00000000	      0.00000000	      0.01000000	      0.12475099	      0.01000000	      0.15241092	      0.01000000	      0.03223854	      0.01000000	      0.10959310	      0.00000000	      0.00000000
      0.06063649	     -0.00000000	     -0.00000000	      0.00000000	      0.00000000	      0.00000000	      0.00000000	      0.00000000	      0.00000000	      0.87914599	     -0.20161369	     -0.00000000	     -0.00000000	     -0.14026107	     -1.79253797	      0.27980765	      3.54132515	      0.00000000	      0.00000000	      0.01000000	      0.12483720	      0.01000000	      0.15244827	      0.01000000	      0.03228703	      0.01000000	      0.10955575	      0.00000000	      0.00000000
      0.06126164	     -0.00000000	     -0.00000000	      0.00000000	      0.00000000	      0.00000000	      0.00000000	      0.00000000	      0.00000000	      0.87901899	     -0.20470508	     -0.00000000	     -0.00000000	     -0.14138703	     -1.80965249	      0.28203202	      3.57496505	      0.00000000	      0.00000000	      0.01000000	      0.12492426	      0.01000000	      0.15248599	      0.01000000	      0.03233598	      0.01000000	      0.10951788	      0.00000000	      0.00000000
      0.06188678	     -0.00000000	     -0.00000000	      0.00000000	      0.00000000	      0.00000000	      0.00000000	      0.00000000	      0.00000000	      0.87889004	     -0.20783158	     -0.00000000	     -0.00000000	     -0.14252365	     -1.82666316	      0.28427736	      3.60839944	      0.00000000	      0.00000000	      0.01000000	      0.12501218	      0.01000000	      0.15252409	      0.01000000	      0.03238537	      0.01000000	      0.10947950	      0.00000000	      0.00000000
      0.06251193	     -0.00000000	     -0.00000000	      0.00000000	      0.00000000	      0.00000000	      0.00000000	      0.00000000	      0.00000000	      0.87875913	     -0.21099312	     -0.00000000	     -0.00000000	     -0.14367087	     -1.84356856	      0.28654354	      3.64162544	      0.00000000	      0.00000000	      0.01000000	      0.12510094	      0.01000000	      0.15256255	      0.01000000	      0.03243520	      0.01000000	      0.10944062	      0.00000000	      0.00000000
      0.06313708	     -0.00000000	     -0.00000000	      0.00000000	      0.00000000	      0.00000000	      0.00000000	      0.00000000	      0.00000000	      0.87862623	     -0.21418961	     -0.00000000	     -0.00000000	     -0.14482863	     -1.86036732	      0.28883042	      3.67464030	      0.00000000	      0.00000000	      0.01000000	      0.12519054	      0.01000000	      0.15260138	      0.01000000	      0.03248548	      0.01000000	      0.10940123	      0.00000000	      0.00000000
      0.06376222	     -0.00000000	     -0.00000000	      0.00000000	      0.00000000	      0.00000000	      0.00000000	      0.00000000	      0.00000000	      0.87849133	     -0.21742097	     -0.00000000	     -0.00000000	     -0.14599685	     -1.87705809	      0.29113787	      3.70744133	      0.00000000	      0.00000000	      0.01000000	      0.12528099	      0.01000000	      0.15264057	      0.01000000	      0.03253619	      0.01000000	      0.10936134	      0.00000000	      0.00000000
      0.06438737	     -0.00000000	     -0.00000000	      0.00000000	      0.00000000	      0.00000000	      0.00000000	      0.00000000	      0.00000000	      0.87835439	     -0.22068709	     -0.00000000	     -0.00000000	     -0.14717548	     -1.89363959	      0.29346577	      3.74002595	      0.00000000	      0.00000000	      0.01000000	      0.12537226	      0.01000000	      0.15268012	      0.01000000	      0.03258734	      0.01000000	      0.10932094	      0.00000000	      0.00000000
      0.06501252	     -0.00000000	     -0.00000000	      0.00000000	      0.00000000	      0.00000000	      0.00000000	      0.00000000	      0.00000000	      0.87821539	     -0.22398787	     -0.00000000	     -0.00000000	     -0.14836444	     -1.91011060	      0.29581396	      3.77239169	      0.00000000	      0.00000000	      0.01000000	      0.12546436	      0.01000000	      0.15272003	      0.01000000	      0.03263891	      0.01000000	      0.10928005	      0.00000000	      0.00000000
      0.06563767	     -0.00000000	     -0.00000000	      0.00000000	      0.00000000	      0.00000000	      0.00000000	      0.00000000	      0.00000000	      0.87807433	     -0.22732317	     -0.00000000	     -0.00000000	     -0.14956366	     -1.92646992	      0.29818232	      3.80453618	      0.00000000	      0.00000000	      0.01000000	      0.12555728	      0.01000000	      0.15276030	      0.01000000	      0.03269091	      0.01000000	      0.10923867	      0.00000000	      0.00000000
      0.06626281	     -0.00000000	     -0.00000000	      0.00000000	      0.00000000	      0.00000000	      0.00000000	      0.00000000	      0.00000000	      0.87793117	     -0.23069286	     -0.00000000	     -0.00000000	     -0.15077307	     -1.94271643	      0.30057070	      3.83645717	      0.00000000	      0.00000000	      0.01000000	      0.12565102	      0.01000000	      0.15280092	      0.01000000	      0.03274333	      0.01000000	      0.10919679	      0.00000000	      0.00000000
      0.06688796	     -0.00000000	     -0.00000000	      0.00000000	      0.00000000	      0.00000000	      0.00000000	      0.00000000	      0.00000000	      0.87778589	     -0.23409680	     -0.00000000	     -0.00000000	     -0.15199260	     -1.95884907	      0.30297897	      3.86815251	      0.00000000	      0.00000000	      0.01000000	      0.12574556	      0.01000000	      0.15284189	      0.01000000	      0.03279617	      0.01000000	      0.10915444	      0.00000000	      0.00000000
      0.06751311	     -0.00000000	     -0.00000000	      0.00000000	      0.00000000	      0.00000000	      0.00000000	      0.00000000	      0.00000000	      0.87763847	     -0.23753483	     -0.00000000	     -0.00000000	     -0.15322218	     -1.97486680	      0.30540698	      3.89962017	      0.00000000	      0.00000000	      0.01000000	      0.12584091	      0.01000000	      0.15288321	      0.01000000	      0.03284942	      0.01000000	      0.10911160	      0.00000000	      0.00000000
      0.06813825	     -0.00000000	     -0.00000000	      0.00000000	      0.00000000	      0.00000000	      0.00000000	      0.00000000	      0.00000000	      0.87748889	     -0.24100679	     -0.00000000	     -0.00000000	     -0.15446174	     -1.99076869	      0.30785460	      3.93085825	      0.00000000	      0.00000000	      0.01000000	      0.12593706	      0.01000000	      0.15292487	      0.01000000	      0.03290308	      0.01000000	      0.10906829	      0.00000000	      0.00000000
      0.06876340	     -0.00000000	     -0.00000000	      0.00000000	      0.00000000	      0.00000000	      0.00000000	      0.00000000	      0.00000000	      0.87733713	     -0.24451250	     -0.00000000	     -0.00000000	     -0.15571121	     -2.00655383	      0.31032166	      3.96186497	      0.00000000	      0.00000000	      0.01000000	      0.12603400	      0.01000000	      0.15296688	      0.01000000	      0.03295715	      0.01000000	      0.10902452	      0.00000000	      0.00000000
      0.06938855	     -0.00000000	     -0.00000000	      0.00000000	      0.00000000	      0.00000000	      0.00000000	      0.00000000	      0.00000000	      0.87718317	     -0.24805178	     -0.00000000	     -0.00000000	     -0.15697050	     -2.02222138	      0.31280804	      3.99263867	      0.00000000	      0.00000000	      0.01000000	      0.12613172	      0.01000000	      0.15300923	      0.01000000	      0.03301162	      0.01000000	      0.10898028	      0.00000000	      0.00000000
      0.07001370	     -0.00000000	     -0.00000000	      0.00000000	      0.00000000	      0.00000000	      0.00000000	      0.00000000	      0.00000000	      0.87702699	     -0.25162444	     -0.00000000	     -0.00000000	     -0.15823955	     -2.03777059	      0.31531359	      4.02317784	      0.00000000	      0.00000000	      0.01000000	      0.12623023	      0.01000000	      0.15305191	      0.01000000	      0.03306649	      0.01000000	      0.10893560	      0.00000000	      0.00000000
      0.07063884	     -0.00000000	     -0.00000000	      0.00000000	      0.00000000	      0.00000000	      0.00000000	      0.00000000	      0.00000000	      0.87686856	     -0.25523028	     -0.00000000	     -0.00000000	     -0.15951829	     -2.05320074	      0.31783815	      4.05348108	      0.00000000	      0.00000000	      0.01000000	      0.12632951	      0.01000000	      0.15309493	      0.01000000	      0.03312175	      0.01000000	      0.10889047	      0.00000000	      0.00000000
      0.07126399	     -0.00000000	     -0.00000000	      0.00000000	      0.00000000	      0.00000000	      0.00000000	      0.00000000	      0.00000000	      0.87670787	     -0.25886910	     -0.00000000	     -0.00000000	     -0.16080663	     -2.06851119	      0.32038158	      4.08354713	      0.00000000	      0.00000000	      0.01000000	      0.12642956	      0.01000000	      0.15313828	      0.01000000	      0.03317740	      0.01000000	      0.10884492	      0.00000000	      0.00000000
      0.07188914	     -0.00000000	     -0.00000000	      0.00000000	      0.00000000	      0.00000000	      0.00000000	      0.00000000	      0.00000000	      0.87654489	     -0.26254068	     -0.00000000	     -0.00000000	     -0.16210451	     -2.08370136	      0.32294374	      4.11337488	      0.00000000	      0.00000000	      0.01000000	      0.12653037	      0.01000000	      0.15318196	      0.01000000	      0.03323343	      0.01000000	      0.10879894	      0.00000000	      0.00000000
      0.07251429	     -0.00000000	     -0.00000000	      0.00000000	      0.00000000	      0.00000000	      0.00000000	      0.00000000	      0.00000000	      0.87637961	     -0.26624481	     -0.00000000	     -0.00000000	     -0.16341185	     -2.09877075	      0.32552446	      4.14296336	      0.00000000	      0.00000000	      0.01000000	      0.12663194	      0.01000000	      0.15322597	      0.01000000	      0.03328985	      0.01000000	      0.10875256	      0.00000000	      0.00000000
      0.07313943	     -0.00000000	     -0.00000000	      0.00000000	      0.00000000	      0.00000000	      0.00000000	      0.00000000	      0.00000000	      0.87621200	     -0.26998125	     -0.00000000	     -0.00000000	     -0.16472857	     -2.11371891	      0.32812361	      4.17231172	      0.00000000	      0.00000000	      0.01000000	      0.12673427	      0.01000000	      0.15327029	      0.01000000	      0.03334664	      0.01000000	      0.10870578	      0.00000000	      0.00000000
      0.07376458	     -0.00000000	     -0.00000000	      0.00000000	      0.00000000	      0.00000000	      0.00000000	      0.00000000	      0.00000000	      0.87604205	     -0.27374979	     -0.00000000	     -0.00000000	     -0.16605459	     -2.12854548	      0.33074103	      4.20141928	      0.00000000	      0.00000000	      0.01000000	      0.12683733	      0.01000000	      0.15331494	      0.01000000	      0.03340381	      0.01000000	      0.10865863	      0.00000000	      0.00000000
      0.07438973	     -0.00000000	     -0.00000000	      0.00000000	      0.00000000	      0.00000000	      0.00000000	      0.00000000	      0.00000000	      0.87586973	     -0.27755017	     -0.00000000	     -0.00000000	     -0.16738985	     -2.14325014	      0.33337657	      4.23028548	      0.00000000	      0.00000000	      0.01000000	      0.12694114	      0.01000000	      0.15335991	      0.01000000	      0.03346134	      0.01000000	      0.10861111	      0.00000000	      0.00000000
      0.07501487	     -0.00000000	     -0.00000000	      0.00000000	      0.00000000	      0.00000000	      0.00000000	      0.00000000	      0.00000000	      0.87569502	     -0.28138218	     -0.00000000	     -0.00000000	     -0.16873426	     -2.15783267	      0.33603008	      4.25890993	      0.00000000	      0.00000000	      0.01000000	      0.12704567	      0.01000000	      0.15340519	      0.01000000	      0.03351924	      0.01000000	      0.10856324	      0.00000000	      0.00000000
      0.07564002	     -0.00000000	     -0.00000000	      0.00000000	      0.00000000	      0.00000000	      0.00000000	      0.00000000	      0.00000000	      0.87551791	     -0.28524555	     -0.00000000	     -0.00000000	     -0.17008775	     -2.17229289	      0.33870141	      4.28729235	      0.00000000	      0.00000000	      0.01000000	      0.12715094	      0.01000000	      0.15345079	      0.01000000	      0.03357750	      0.01000000	      0.10851504	      0.00000000	      0.00000000
      0.07626517	     -0.00000000	     -0.00000000	      0.00000000	      0.00000000	      0.00000000	      0.00000000	      0.00000000	      0.00000000	      0.87533837	     -0.28914004	     -0.00000000	     -0.00000000	     -0.17145024	     -2.18663071	      0.34139040	      4.31543262	      0.00000000	      0.00000000	      0.01000000	      0.12725692	      0.01000000	      0.15349669	      0.01000000	      0.03363612	      0.01000000	      0.10846653	      0.00000000	      0.00000000
      0.07689032	     -0.00000000	     -0.00000000	      0.00000000	      0.00000000	      0.00000000	      0.00000000	      0.00000000	      0.00000000	      0.87515639	     -0.29306541	     -0.00000000	     -0.00000000	     -0.17282166	     -2.20084609	      0.34409692	      4.34333076	      0.00000000	      0.00000000	      0.01000000	      0.12736362	      0.01000000	      0.15354290	      0.01000000	      0.03369509	      0.01000000	      0.10841774	      0.00000000	      0.00000000
      0.07751546	     -0.00000000	     -0.00000000	      0.00000000	      0.00000000	      0.00000000	      0.00000000	      0.00000000	      0.00000000	      0.87497195	     -0.29702140	     -0.00000000	      0.00000000	     -0.17420192	     -2.21493906	      0.34682080	      4.37098688	      0.00000000	      0.00000000	      0.01000000	      0.12747103	      0.01000000	      0.15358942	      0.01000000	      0.03375440	      0.01000000	      0.10836867	      0.00000000	      0.00000000
      0.07814061	     -0.00000000	     -0.00000000	      0.00000000	      0.00000000	      0.00000000	      0.00000000	      0.00000000	      0.00000000	      0.87478502	     -0.30100776	     -0.00000000	     -0.00000000	     -0.17559096	     -2.22890971	      0.34956189	      4.39840126	      0.00000000	      0.00000000	      0.01000000	      0.12757914	      0.01000000	      0.15363623	      0.01000000	      0.03381406	      0.01000000	      0.10831937	      0.00000000	      0.00000000
      0.07876576	     -0.00000000	     -0.00000000	      0.00000000	      0.00000000	      0.00000000	      0.00000000	      0.00000000	      0.00000000	      0.87459559	     -0.30502422	     -0.00000000	      0.00000000	     -0.17698869	     -2.24275817	      0.35232004	      4.42557423	      0.00000000	      0.00000000	      0.01000000	      0.12768795	      0.01000000	      0.15368335	      0.01000000	      0.03387405	      0.01000000	      0.10826984	      0.00000000	      0.00000000
      0.07939090	     -0.00000000	     -0.00000000	      0.00000000	      0.00000000	      0.00000000	      0.00000000	      0.00000000	      0.00000000	      0.87440365	     -0.30907053	     -0.00000000	      0.00000000	     -0.17839504	     -2.25648465	      0.35509511	      4.45250627	      0.00000000	      0.00000000	      0.01000000	      0.12779744	      0.01000000	      0.15373076	      0.01000000	      0.03393439	      0.01000000	      0.10822012	      0.00000000	      0.00000000
      0.08001605	     -0.00000000	     -0.00000000	      0.00000000	      0.00000000	      0.00000000	      0.00000000	      0.00000000	      0.00000000	      0.87420916	     -0.31314643	     -0.00000000	      0.00000000	     -0.17980993	     -2.27008938	      0.35788693	      4.47919789	      0.00000000	      0.00000000	      0.01000000	      0.12790762	      0.01000000	      0.15377846	      0.01000000	      0.03399505	      0.01000000	      0.10817024	      0.00000000	      0.00000000
      0.08064120	     -0.00000000	     -0.00000000	      0.00000000	      0.00000000	      0.00000000	      0.00000000	      0.00000000	      0.00000000	      0.87401211	     -0.31725165	     -0.00000000	      0.00000000	     -0.18123329	     -2.28357263	      0.36069537	      4.50564965	      0.00000000	      0.00000000	      0.01000000	      0.12801848	      0.01000000	      0.15382645	      0.01000000	      0.03405604	      0.01000000	      0.10812021	      0.00000000	      0.00000000
      0.08126635	     -0.00000000	     -0.00000000	      0.00000000	      0.00000000	      0.00000000	      0.00000000	      0.00000000	      0.00000000	      0.87381249	     -0.32138593	     -0.00000000	      0.00000000	     -0.18266504	     -2.29693471	      0.36352027	      4.53186216	      0.00000000	      0.00000000	      0.01000000	      0.12813001	      0.01000000	      0.15387473	      0.01000000	      0.03411735	      0.01000000	      0.10807007	      0.00000000	      0.00000000
      0.08189149	     -0.00000000	     -0.00000000	      0.00000000	      0.00000000	      0.00000000	      0.00000000	      0.00000000	      0.00000000	      0.87361028	     -0.32554900	     -0.00000000	      0.00000000	     -0.18410511	     -2.31017593	      0.36636148	      4.55783600	      0.00000000	      0.00000000	      0.01000000	      0.12824220	      0.01000000	      0.15392329	      0.01000000	      0.03417897	      0.01000000	      0.10801984	      0.00000000	      0.00000000
      0.08251664	     -0.00000000	     -0.00000000	      0.00000000	      0.00000000	      0.00000000	      0.00000000	      0.00000000	      0.00000000	      0.87340546	     -0.32974059	     -0.00000000	      0.00000000	     -0.18555342	     -2.32329661	      0.36921886	      4.58357173	      0.00000000	      0.00000000	      0.01000000	      0.12835506	      0.01000000	      0.15397214	      0.01000000	      0.03424092	      0.01000000	      0.10796954	      0.00000000	      0.00000000
      0.08314179	     -0.00000000	     -0.00000000	      0.00000000	      0.00000000	      0.00000000	      0.00000000	      0.00000000	      0.00000000	      0.87319800	     -0.33396043	     -0.00000000	      0.00000000	     -0.18700989	     -2.33629706	      0.37209225	      4.60906981	      0.00000000	      0.00000000	      0.01000000	      0.12846857	      0.01000000	      0.15402126	      0.01000000	      0.03430317	      0.01000000	      0.10791921	      0.00000000	      0.00000000
      0.08376693	     -0.00000000	     -0.00000000	      0.00000000	      0.00000000	      0.00000000	      0.00000000	      0.00000000	      0.00000000	      0.87298790	     -0.33820823	     -0.00000000	      0.00000000	     -0.18847445	     -2.34917756	      0.37498150	      4.63433060	      0.00000000	      0.00000000	      0.01000000	      0.12858272	      0.01000000	      0.15407066	      0.01000000	      0.03436572	      0.01000000	      0.10786884	      0.00000000	      0.00000000
      0.08439208	     -0.00000000	     -0.00000000	      0.00000000	      0.00000000	      0.00000000	      0.00000000	      0.00000000	      0.00000000	      0.87277514	     -0.34248372	     -0.00000000	      0.00000000	     -0.18994703	     -2.36193834	      0.37788647	      4.65935428	      0.00000000	      0.00000000	      0.01000000	      0.12869752	      0.01000000	      0.15412034	      0.01000000	      0.03442858	      0.01000000	      0.10781848	      0.00000000	      0.00000000
      0.08501723	     -0.00000000	     -0.00000000	      0.00000000	      0.00000000	      0.00000000	      0.00000000	      0.00000000	      0.00000000	      0.87255969	     -0.34678658	     -0.00000000	      0.00000000	     -0.19142755	     -2.37457935	      0.38080702	      4.68414031	      0.00000000	      0.00000000	      0.01000000	      0.12881295	      0.01000000	      0.15417028	      0.01000000	      0.03449174	      0.01000000	      0.10776811	      0.00000000	      0.00000000
      0.08564238	     -0.00000000	     -0.00000000	      0.00000000	      0.00000000	      0.00000000	      0.00000000	      0.00000000	      0.00000000	      0.87234155	     -0.35111651	     -0.00000000	      0.00000000	     -0.19291593	     -2.38710058	      0.38374298	      4.70868830	      0.00000000	      0.00000000	      0.01000000	      0.12892902	      0.01000000	      0.15422050	      0.01000000	      0.03455520	      0.01000000	      0.10771777	      0.00000000	      0.00000000
      0.08626752	     -0.00000000	     -0.00000000	      0.00000000	      0.00000000	      0.00000000	      0.00000000	      0.00000000	      0.00000000	      0.87212069	     -0.35547320	     -0.00000000	      0.00000000	     -0.19441210	     -2.39950215	      0.38669421	      4.73299810	      0.00000000	      0.00000000	      0.01000000	      0.12904570	      0.01000000	      0.15427097	      0.01000000	      0.03461896	      0.01000000	      0.10766743	      0.00000000	      0.00000000
      0.08689267	     -0.00000000	     -0.00000000	      0.00000000	      0.00000000	      0.00000000	      0.00000000	      0.00000000	      0.00000000	      0.87189709	     -0.35985633	     -0.00000000	      0.00000000	     -0.19591599	     -2.41178425	      0.38966057	      4.75706994	      0.00000000	      0.00000000	      0.01000000	      0.12916300	      0.01000000	      0.15432171	      0.01000000	      0.03468302	      0.01000000	      0.10761711	      0.00000000	      0.00000000
      0.08751782	     -0.00000000	     -0.00000000	      0.00000000	      0.00000000	      0.00000000	      0.00000000	      0.00000000	      0.00000000	      0.87167075	     -0.36426557	     -0.00000000	      0.00000000	     -0.19742751	     -2.42394719	      0.39264190	      4.78090438	      0.00000000	      0.00000000	      0.01000000	      0.12928092	      0.01000000	      0.15437272	      0.01000000	      0.03474737	      0.01000000	      0.10756680	      0.00000000	      0.00000000
      0.08814296	     -0.00000000	     -0.00000000	      0.00000000	      0.00000000	      0.00000000	      0.00000000	      0.00000000	      0.00000000	      0.87144165	     -0.36870061	     -0.00000000	      0.00000000	     -0.19894661	     -2.43599133	      0.39563806	      4.80450214	      0.00000000	      0.00000000	      0.01000000	      0.12939944	      0.01000000	      0.15442398	      0.01000000	      0.03481202	      0.01000000	      0.10751651	      0.00000000	      0.00000000
      0.08876811	     -0.00000000	     -0.00000000	      0.00000000	      0.00000000	      0.00000000	      0.00000000	      0.00000000	      0.00000000	      0.87120976	     -0.37316111	     -0.00000000	      0.00000000	     -0.20047320	     -2.44791709	      0.39864889	      4.82786401	      0.00000000	      0.00000000	      0.01000000	      0.12951856	      0.01000000	      0.15447549	      0.01000000	      0.03487696	      0.01000000	      0.10746623	      0.00000000	      0.00000000
      0.08939326	     -0.00000000	     -0.00000000	      0.00000000	      0.00000000	      0.00000000	      0.00000000	      0.00000000	      0.00000000	      0.87097508	     -0.37764676	     -0.00000000	      0.00000000	     -0.20200720	     -2.45972494	      0.40167426	      4.85099091	      0.00000000	      0.00000000	      0.01000000	      0.12963827	      0.01000000	      0.15452726	      0.01000000	      0.03494218	      0.01000000	      0.10741596	      0.00000000	      0.00000000
      0.09001841	     -0.00000000	     -0.00000000	      0.00000000	      0.00000000	      0.00000000	      0.00000000	      0.00000000	      0.00000000	      0.87073759	     -0.38215723	     -0.00000000	      0.00000000	     -0.20354855	     -2.47141536	      0.40471401	      4.87388381	      0.00000000	      0.00000000	      0.01000000	      0.12975857	      0.01000000	      0.15457927	      0.01000000	      0.03500768	      0.01000000	      0.10736571	      0.00000000	      0.00000000
      0.09064355	     -0.00000000	     -0.00000000	      0.00000000	      0.00000000	      0.00000000	      0.00000000	      0.00000000	      0.00000000	      0.87049727	     -0.38669220	     -0.00000000	      0.00000000	     -0.20509717	     -2.48298892	      0.40776800	      4.89654380	      0.00000000	      0.00000000	      0.01000000	      0.12987946	      0.01000000	      0.15463153	      0.01000000	      0.03507346	      0.01000000	      0.10731547	      0.00000000	      0.00000000
      0.09126870	     -0.00000000	     -0.00000000	      0.00000000	      0.00000000	      0.00000000	      0.00000000	      0.00000000	      0.00000000	      0.87025411	     -0.39125134	     -0.00000000	      0.00000000	     -0.20665299	     -2.49444620	      0.41083608	      4.91897200	      0.00000000	      0.00000000	      0.01000000	      0.13000092	      0.01000000	      0.15468404	      0.01000000	      0.03513952	      0.01000000	      0.10726525	      0.00000000	      0.00000000
      0.09189385	     -0.00000000	     -0.00000000	      0.00000000	      0.00000000	      0.00000000	      0.00000000	      0.00000000	      0.00000000	      0.87000808	     -0.39583432	     -0.00000000	      0.00000000	     -0.20821594	     -2.50578780	      0.41391811	      4.94116962	      0.00000000	      0.00000000	      0.01000000	      0.13012294	      0.01000000	      0.15473679	      0.01000000	      0.03520584	      0.01000000	      0.10721504	      0.00000000	      0.00000000
      0.09251899	     -0.00000000	     -0.00000000	      0.00000000	      0.00000000	      0.00000000	      0.00000000	      0.00000000	      0.00000000	      0.86975919	     -0.40044083	     -0.00000000	      0.00000000	     -0.20978594	     -2.51701438	      0.41701395	      4.96313794	      0.00000000	      0.00000000	      0.01000000	      0.13024554	      0.01000000	      0.15478978	      0.01000000	      0.03527243	      0.01000000	      0.10716484	      0.00000000	      0.00000000
      0.09314414	     -0.00000000	     -0.00000000	      0.00000000	      0.00000000	      0.00000000	      0.00000000	      0.00000000	      0.00000000	      0.86950741	     -0.40507054	     -0.00000000	      0.00000000	     -0.21136293	     -2.52812662	      0.42012345	      4.98487829	      0.00000000	      0.00000000	      0.01000000	      0.13036869	      0.01000000	      0.15484300	      0.01000000	      0.03533929	      0.01000000	      0.10711466	      0.00000000	      0.00000000
      0.09376929	     -0.00000000	     -0.00000000	      0.00000000	      0.00000000	      0.00000000	      0.00000000	      0.00000000	      0.00000000	      0.86925273	     -0.40972313	     -0.00000000	      0.00000000	     -0.21294682	     -2.53912523	      0.42324647	      5.00639207	      0.00000000	      0.00000000	      0.01000000	      0.13049239	      0.01000000	      0.15489646	      0.01000000	      0.03540640	      0.01000000	      0.10706449	      0.00000000	      0.00000000
      0.09439444	     -0.00000000	     -0.00000000	      0.00000000	      0.00000000	      0.00000000	      0.00000000	      0.00000000	      0.00000000	      0.86899513	     -0.41439828	     -0.00000000	      0.00000000	     -0.21453756	     -2.55001095	      0.42638286	      5.02768073	      0.00000000	      0.00000000	      0.01000000	      0.13061664	      0.01000000	      0.15495015	      0.01000000	      0.03547377	      0.01000000	      0.10701434	      0.00000000	      0.00000000
      0.09501958	     -0.00000000	     -0.00000000	      0.00000000	      0.00000000	      0.00000000	      0.00000000	      0.00000000	      0.00000000	      0.86873460	     -0.41909568	     -0.00000000	      0.00000000	     -0.21613506	     -2.56078454	      0.42953250	      5.04874577	      0.00000000	      0.00000000	      0.01000000	      0.13074143	      0.01000000	      0.15500407	      0.01000000	      0.03554140	      0.01000000	      0.10696420	      0.00000000	      0.00000000
      0.09564473	     -0.00000000	     -0.00000000	      0.00000000	      0.00000000	      0.00000000	      0.00000000	      0.00000000	      0.00000000	      0.86847113	     -0.42381500	     -0.00000000	      0.00000000	     -0.21773927	     -2.57144680	      0.43269523	      5.06958875	      0.00000000	      0.00000000	      0.01000000	      0.13086676	      0.01000000	      0.15505822	      0.01000000	      0.03560927	      0.01000000	      0.10691408	      0.00000000	      0.00000000
      0.09626988	     -0.00000000	     -0.00000000	      0.00000000	      0.00000000	      0.00000000	      0.00000000	      0.00000000	      0.00000000	      0.86820471	     -0.42855594	     -0.00000000	      0.00000000	     -0.21935010	     -2.58199853	      0.43587093	      5.09021126	      0.00000000	      0.00000000	      0.01000000	      0.13099262	      0.01000000	      0.15511259	      0.01000000	      0.03567738	      0.01000000	      0.10686397	      0.00000000	      0.00000000
      0.09689502	     -0.00000000	     -0.00000000	      0.00000000	      0.00000000	      0.00000000	      0.00000000	      0.00000000	      0.00000000	      0.86793531	     -0.43331819	     -0.00000000	      0.00000000	     -0.22096750	     -2.59244056	      0.43905945	      5.11061495	      0.00000000	      0.00000000	      0.01000000	      0.13111900	      0.01000000	      0.15516718	      0.01000000	      0.03574574	      0.01000000	      0.10681387	      0.00000000	      0.00000000
      0.09752017	     -0.00000000	     -0.00000000	      0.00000000	      0.00000000	      0.00000000	      0.00000000	      0.00000000	      0.00000000	      0.86766293	     -0.43810143	     -0.00000000	      0.00000000	     -0.22259140	     -2.60277376	      0.44226066	      5.13080150	      0.00000000	      0.00000000	      0.01000000	      0.13124590	      0.01000000	      0.15522199	      0.01000000	      0.03581434	      0.01000000	      0.10676379	      0.00000000	      0.00000000
      0.09814532	     -0.00000000	     -0.00000000	      0.00000000	      0.00000000	      0.00000000	      0.00000000	      0.00000000	      0.00000000	      0.86738755	     -0.44290535	     -0.00000000	      0.00000000	     -0.22422171	     -2.61299899	      0.44547442	      5.15077264	      0.00000000	      0.00000000	      0.01000000	      0.13137331	      0.01000000	      0.15527702	      0.01000000	      0.03588317	      0.01000000	      0.10671372	      0.00000000	      0.00000000
      0.09877047	     -0.00000000	     -0.00000000	      0.00000000	      0.00000000	      0.00000000	      0.00000000	      0.00000000	      0.00000000	      0.86710916	     -0.44772966	     -0.00000000	      0.00000000	     -0.22585839	     -2.62311715	      0.44870060	      5.17053013	      0.00000000	      0.00000000	      0.01000000	      0.13150123	      0.01000000	      0.15533226	      0.01000000	      0.03595223	      0.01000000	      0.10666367	      0.00000000	      0.00000000
      0.09939561	     -0.00000000	     -0.00000000	      0.00000000	      0.00000000	      0.00000000	      0.00000000	      0.00000000	      0.00000000	      0.86682775	     -0.45257406	     -0.00000000	      0.00000000	     -0.22750136	     -2.63312915	      0.45193906	      5.19007575	      0.00000000	      0.00000000	      0.01000000	      0.13162965	      0.01000000	      0.15538771	      0.01000000	      0.03602151	      0.01000000	      0.10661363	      0.00000000	      0.00000000
      0.10002076	     -0.00000000	     -0.00000000	      0.00000000	      0.00000000	      0.00000000	      0.00000000	      0.00000000	      0.00000000	      0.86654331	     -0.45743823	     -0.00000000	      0.00000000	     -0.22915055	     -2.64303591	      0.45518967	      5.20941135	      0.00000000	      0.00000000	      0.01000000	      0.13175857	      0.01000000	      0.15544338	      0.01000000	      0.03609103	      0.01000000	      0.10656361	      0.00000000	      0.00000000
      0.10024644	     -0.00000000	     -0.00000000	      0.00000000	      0.00000000	      0.00000000	      0.00000000	      0.00000000	      0.00000000	      0.86643987	     -0.45919905	     -0.00000000	      0.00000000	     -0.22974745	     -2.64658665	      0.45636614	      5.21634033	      0.00000000	      0.00000000	      0.01000000	      0.13180523	      0.01000000	      0.15546353	      0.01000000	      0.03611618	      0.01000000	      0.10654555	      0.00000000	      0.00000000
      0.10035984	     -0.00000000	     -0.00000000	      0.00000000	      0.00000000	      0.00000000	      0.00000000	      0.00000000	      0.00000000	      0.86638775	     -0.46008472	     -0.00000000	      0.00000000	     -0.23004766	     -2.64836560	      0.45695784	      5.21981160	      0.00000000	      0.00000000	      0.01000000	      0.13182870	      0.01000102	      0.15547366	      0.01000000	      0.03612882	      0.01000000	      0.10653648	      0.00000000	      0.00000000
      0.10047323	     -0.00000000	     -0.00000000	      0.00000000	      0.00000000	      0.00000000	      0.00000000	      0.00000000	      0.00000000	      0.86633553	     -0.46097104	     -0.00000000	      0.00000000	     -0.23034807	     -2.65014115	      0.45754994	      5.22327605	      0.00000000	      0.00000000	      0.01000000	      0.13185219	      0.01001945	      0.15548378	      0.01000000	      0.03614148	      0.01000000	      0.10652741	      0.00000000	      0.00000000
      0.10104021	     -0.00000000	     -0.00000000	      0.00000000	      0.00000000	      0.00000000	      0.00000000	      0.00000000	      0.00000000	      0.86607291	     -0.46541204	     -0.00000000	      0.00000000	     -0.23185314	     -2.65896701	      0.46051629	      5.24049257	      0.00000000	      0.00000000	      0.01000000	      0.13196985	      0.01046488	      0.15553289	      0.01000000	      0.03620486	      0.01000000	      0.10648206	      0.00000000	      0.00000000
      0.10160718	     -0.00000000	     -0.00000000	      0.00000000	      0.00000000	      0.00000000	      0.00000000	      0.00000000	      0.00000000	      0.86580777	     -0.46986843	     -0.00000000	      0.00000000	     -0.23336319	     -2.66770288	      0.46349236	      5.25751469	      0.00000000	      0.00000000	      0.01000000	      0.13208792	      0.01145189	      0.15557659	      0.01000000	      0.03626841	      0.01000000	      0.10643672	      0.00000000	      0.00000000
      0.10229672	     -0.00000000	     -0.00000000	      0.00000000	      0.00000000	      0.00000000	      0.00000000	      0.00000000	      0.00000000	      0.86548191	     -0.47530790	     -0.00000000	      0.00000000	     -0.23520629	     -2.67819771	      0.46712466	      5.27791707	      0.00000000	      0.00000000	      0.01000000	      0.13223203	      0.01329525	      0.15561915	      0.01000000	      0.03634594	      0.01000000	      0.10638160	      0.00000000	      0.00000000
      0.10298626	     -0.00000000	     -0.00000000	      0.00000000	     -0.00000000	      0.00000000	      0.00000000	      0.00000000	      0.00000000	      0.86515228	     -0.48076772	     -0.00000000	      0.00000000	     -0.23705659	     -2.68854259	      0.47077091	      5.29795887	      0.00000000	      0.00000000	      0.01000000	      0.13237672	      0.01575219	      0.15564905	      0.01000000	      0.03642373	      0.01000000	      0.10632650	      0.00000000	      0.00000000
      0.10367579	     -0.00000000	     -0.00000000	      0.00000000	      0.00000000	      0.00000000	      0.00000000	      0.00000000	      0.00000000	      0.86481889	     -0.48624643	     -0.00000000	      0.00000000	     -0.23891396	     -2.69873267	      0.47443085	      5.31762477	      0.00000000	      0.00000000	      0.01000000	      0.13252197	      0.01873558	      0.15566716	      0.01000000	      0.03650176	      0.01000000	      0.10627141	      0.00000000	      0.00000000
      0.10436533	     -0.00000000	     -0.00000000	      0.00000000	      0.00000000	      0.00000000	      0.00000000	      0.00000000	      0.00000000	      0.86448171	     -0.49174261	     -0.00000000	     -0.00000000	     -0.24077830	     -2.70876595	      0.47810422	      5.33691261	      0.00000000	      0.00000000	      0.01000000	      0.13266778	      0.02216914	      0.15567499	      0.01000000	      0.03658003	      0.01000000	      0.10621635	      0.00000000	      0.00000000
      0.10505487	     -0.00000000	     -0.00000000	      0.00000000	     -0.00000000	      0.00000000	      0.00000000	      0.00000000	      0.00000000	      0.86414073	     -0.49725494	     -0.00000000	     -0.00000000	     -0.24264951	     -2.71864204	      0.48179076	      5.35582625	      0.00000000	      0.00000000	      0.01000000	      0.13281413	      0.02598672	      0.15567400	      0.01000000	      0.03665855	      0.01000000	      0.10616129	      0.00000000	      0.00000000
      0.10574440	     -0.00000000	     -0.00000000	      0.00000000	     -0.00000000	      0.00000000	      0.00000000	      0.00000000	      0.00000000	      0.86379595	     -0.50278221	     -0.00000000	     -0.00000000	     -0.24452747	     -2.72836140	      0.48549021	      5.37437175	      0.00000000	      0.00000000	      0.01000000	      0.13296102	      0.03013134	      0.15566547	      0.01000000	      0.03673730	      0.01000000	      0.10610626	      0.00000000	      0.00000000
      0.10643394	     -0.00000000	     -0.00000000	      0.00000000	     -0.00000000	      0.00000000	      0.00000000	      0.00000000	      0.00000000	      0.86344736	     -0.50832330	     -0.00000000	     -0.00000000	     -0.24641208	     -2.73792507	      0.48920233	      5.39255655	      0.00000000	      0.00000000	      0.01000000	      0.13310843	      0.03455422	      0.15565055	      0.01000000	      0.03681627	      0.01000000	      0.10605124	      0.00000000	      0.00000000
      0.10712348	     -0.00000000	     -0.00000000	      0.00000000	     -0.00000000	      0.00000000	      0.00000000	      0.00000000	      0.00000000	      0.86309494	     -0.51387717	     -0.00000000	     -0.00000000	     -0.24830324	     -2.74733459	      0.49292686	      5.41038892	      0.00000000	      0.00000000	      0.01000000	      0.13325635	      0.03921375	      0.15563029	      0.01000000	      0.03689547	      0.01000000	      0.10599625	      0.00000000	      0.00000000
      0.10781302	     -0.00000000	     -0.00000000	      0.00000000	      0.00000000	      0.00000000	      0.00000000	      0.00000000	      0.00000000	      0.86273868	     -0.51944291	     -0.00000000	      0.00000000	     -0.25020082	     -2.75659179	      0.49666357	      5.42787752	      0.00000000	      0.00000000	      0.01000000	      0.13340478	      0.04407456	      0.15560554	      0.01000000	      0.03697489	      0.01000000	      0.10594126	      0.00000000	      0.00000000
      0.10850255	     -0.00000000	     -0.00000000	      0.00000000	      0.00000000	      0.00000000	      0.00000000	      0.00000000	      0.00000000	      0.86237858	     -0.52501965	     -0.00000000	     -0.00000000	     -0.25210474	     -2.76569872	      0.50041222	      5.44503096	      0.00000000	      0.00000000	      0.01000000	      0.13355370	      0.04910663	      0.15557706	      0.01000000	      0.03705452	      0.01000000	      0.10588630	      0.00000000	      0.00000000
      0.10919209	     -0.00000000	     -0.00000000	      0.00000000	      0.00000000	      0.00000000	      0.00000000	      0.00000000	      0.00000000	      0.86201464	     -0.53060663	     -0.00000000	     -0.00000000	     -0.25401489	     -2.77465752	      0.50417259	      5.46185762	      0.00000000	      0.00000000	      0.01000000	      0.13370311	      0.05428453	      0.15554547	      0.01000000	      0.03713435	      0.01000000	      0.10583135	      0.00000000	      0.00000000
      0.10988163	     -0.00000000	     -0.00000000	      0.00000000	      0.00000000	      0.00000000	      0.00000000	      0.00000000	      0.00000000	      0.86164684	     -0.53620314	     -0.00000000	     -0.00000000	     -0.25593117	     -2.78347042	      0.50794445	      5.47836546	      0.00000000	      0.00000000	      0.01000000	      0.13385299	      0.05958673	      0.15551130	      0.01000000	      0.03721439	      0.01000000	      0.10577643	      0.00000000	      0.00000000
      0.11057116	     -0.00000000	     -0.00000000	      0.00000000	      0.00000000	      0.00000000	      0.00000000	      0.00000000	      0.00000000	      0.86127517	     -0.54180854	     -0.00000000	     -0.00000000	     -0.25785347	     -2.79213964	      0.51172759	      5.49456201	      0.00000000	      0.00000000	      0.01000000	      0.13400334	      0.06499500	      0.15547498	      0.01000000	      0.03729463	      0.01000000	      0.10572151	      0.00000000	      0.00000000
      0.11126070	     -0.00000000	     -0.00000000	      0.00000000	      0.00000000	      0.00000000	      0.00000000	      0.00000000	      0.00000000	      0.86089964	     -0.54742221	     -0.00000000	     -0.00000000	     -0.25978170	     -2.80066740	      0.51552179	      5.51045435	      0.00000000	      0.00000000	      0.01000000	      0.13415414	      0.07049392	      0.15543691	      0.01000000	      0.03737506	      0.01000000	      0.10566662	      0.00000000	      0.00000000
      0.11195024	     -0.00000000	     -0.00000000	      0.00000000	      0.00000000	      0.00000000	      0.00000000	      0.00000000	      0.00000000	      0.86052023	     -0.55304360	     -0.00000000	      0.00000000	     -0.26171576	     -2.80905589	      0.51932684	      5.52604908	      0.00000000	      0.00000000	      0.01000000	      0.13430540	      0.07607040	      0.15539741	      0.01000000	      0.03745568	      0.01000000	      0.10561174	      0.00000000	      0.00000000
      0.11263977	     -0.00000000	     -0.00000000	      0.00000000	      0.00000000	      0.00000000	      0.00000000	      0.00000000	      0.00000000	      0.86013695	     -0.55867219	     -0.00000000	      0.00000000	     -0.26365556	     -2.81730727	      0.52314255	      5.54135234	      0.00000000	      0.00000000	      0.01000000	      0.13445710	      0.08171336	      0.15535676	      0.01000000	      0.03753648	      0.01000000	      0.10555689	      0.00000000	      0.00000000
      0.11332931	     -0.00000000	     -0.00000000	      0.00000000	      0.00000000	      0.00000000	      0.00000000	      0.00000000	      0.00000000	      0.85974978	     -0.56430748	     -0.00000000	      0.00000000	     -0.26560101	     -2.82542364	      0.52696871	      5.55636986	      0.00000000	      0.00000000	      0.01000000	      0.13460922	      0.08741338	      0.15531521	      0.01000000	      0.03761746	      0.01000000	      0.10550204	      0.00000000	      0.00000000
      0.11401885	     -0.00000000	     -0.00000000	      0.00000000	      0.00000000	      0.00000000	      0.00000000	      0.00000000	      0.00000000	      0.85935873	     -0.56994901	     -0.00000000	      0.00000000	     -0.26755200	     -2.83340704	      0.53080512	      5.57110697	      0.00000000	      0.00000000	      0.01000000	      0.13476178	      0.09316248	      0.15527297	      0.01000000	      0.03769861	      0.01000000	      0.10544722	      0.00000000	      0.00000000
      0.11470838	     -0.00000000	     -0.00000000	      0.00000000	      0.00000000	      0.00000000	      0.00000000	      0.00000000	      0.00000000	      0.85896378	     -0.57559631	     -0.00000000	      0.00000000	     -0.26950845	     -2.84125949	      0.53465161	      5.58556863	      0.00000000	      0.00000000	      0.01000000	      0.13491475	      0.09895385	      0.15523024	      0.01000000	      0.03777994	      0.01000000	      0.10539242	      0.00000000	      0.00000000
      0.11539792	     -0.00000000	     -0.00000000	      0.00000000	      0.00000000	      0.00000000	      0.00000000	      0.00000000	      0.00000000	      0.85856494	     -0.58124896	     -0.00000000	      0.00000000	     -0.27147027	     -2.84898290	      0.53850797	      5.59975951	      0.00000000	      0.00000000	      0.01000000	      0.13506812	      0.10478168	      0.15518719	      0.01000000	      0.03786142	      0.01000000	      0.10533763	      0.00000000	      0.00000000
      0.11608746	     -0.00000000	     -0.00000000	      0.00000000	      0.00000000	      0.00000000	      0.00000000	      0.00000000	      0.00000000	      0.85816219	     -0.58690654	     -0.00000000	      0.00000000	     -0.27343738	     -2.85657918	      0.54237403	      5.61368400	      0.00000000	      0.00000000	      0.01000000	      0.13522190	      0.11064104	      0.15514399	      0.01000000	      0.03794307	      0.01000000	      0.10528286	      0.00000000	      0.00000000
      0.11677699	     -0.00000000	     -0.00000000	      0.00000000	      0.00000000	      0.00000000	      0.00000000	      0.00000000	      0.00000000	      0.85775555	     -0.59256863	     -0.00000000	      0.00000000	     -0.27540968	     -2.86405017	      0.54624959	      5.62734633	      0.00000000	      0.00000000	      0.01000000	      0.13537607	      0.11652768	      0.15510077	      0.01000000	      0.03802488	      0.01000000	      0.10522810	      0.00000000	      0.00000000
      0.11746653	     -0.00000000	     -0.00000000	      0.00000000	      0.00000000	      0.00000000	      0.00000000	      0.00000000	      0.00000000	      0.85734500	     -0.59823484	     -0.00000000	      0.00000000	     -0.27738709	     -2.87139772	      0.55013449	      5.64075064	      0.00000000	      0.00000000	      0.01000000	      0.13553063	      0.12243799	      0.15505767	      0.01000000	      0.03810684	      0.01000000	      0.10517337	      0.00000000	      0.00000000
      0.11815607	     -0.00000000	     -0.00000000	      0.00000000	      0.00000000	      0.00000000	      0.00000000	      0.00000000	      0.00000000	      0.85693054	     -0.60390478	     -0.00000000	      0.00000000	     -0.27936952	     -2.87862364	      0.55402854	      5.65390112	      0.00000000	      0.00000000	      0.01000000	      0.13568556	      0.12836886	      0.15501480	      0.01000000	      0.03818895	      0.01000000	      0.10511865	      0.00000000	      0.00000000
      0.11884560	     -0.00000000	     -0.00000000	      0.00000000	      0.00000000	      0.00000000	      0.00000000	      0.00000000	      0.00000000	      0.85651217	     -0.60957807	     -0.00000000	      0.00000000	     -0.28135689	     -2.88572981	      0.55793158	      5.66680210	      0.00000000	      0.00000000	      0.01000000	      0.13584087	      0.13431762	      0.15497227	      0.01000000	      0.03827120	      0.01000000	      0.10506395	      0.00000000	      0.00000000
      0.11953514	     -0.00000000	     -0.00000000	      0.00000000	     -0.00000000	      0.00000000	      0.00000000	      0.00000000	      0.00000000	      0.85608988	     -0.61525435	     -0.00000000	     -0.00000000	     -0.28334912	     -2.89271813	      0.56184342	      5.67945824	      0.00000000	      0.00000000	      0.01000000	      0.13599654	      0.14028198	      0.15493018	      0.01000000	      0.03835359	      0.01000000	      0.10500926	      0.00000000	      0.00000000
      0.12022468	     -0.00000000	     -0.00000000	      0.00000000	      0.00000000	      0.00000000	      0.00000000	      0.00000000	      0.00000000	      0.85566369	     -0.62093330	     -0.00000000	     -0.00000000	     -0.28534614	     -2.89959061	      0.56576391	      5.69187454	      0.00000000	      0.00000000	      0.01000000	      0.13615257	      0.14625995	      0.15488858	      0.01000000	      0.03843612	      0.01000000	      0.10495460	      0.00000000	      0.00000000
      0.12091421	     -0.00000000	     -0.00000000	      0.00000000	      0.00000000	      0.00000000	      0.00000000	      0.00000000	      0.00000000	      0.85523357	     -0.62661458	     -0.00000000	     -0.00000000	     -0.28734785	     -2.90634932	      0.56969288	      5.70405644	      0.00000000	      0.00000000	      0.01000000	      0.13630895	      0.15224983	      0.15484754	      0.01000000	      0.03851878	      0.01000000	      0.10489995	      0.00000000	      0.00000000
      0.12160375	     -0.00000000	     -0.00000000	      0.00000000	      0.00000000	      0.00000000	      0.00000000	      0.00000000	      0.00000000	      0.85479954	     -0.63229792	     -0.00000000	     -0.00000000	     -0.28935418	     -2.91299647	      0.57363017	      5.71600976	      0.00000000	      0.00000000	      0.01000000	      0.13646567	      0.15825013	      0.15480710	      0.01000000	      0.03860157	      0.01000000	      0.10484532	      0.00000000	      0.00000000
      0.12229329	     -0.00000000	     -0.00000000	      0.00000000	      0.00000000	      0.00000000	      0.00000000	      0.00000000	      0.00000000	      0.85436158	     -0.63798306	     -0.00000000	     -0.00000000	     -0.29136506	     -2.91953431	      0.57757562	      5.72774066	      0.00000000	      0.00000000	      0.01000000	      0.13662273	      0.16425959	      0.15476727	      0.01000000	      0.03868448	      0.01000000	      0.10479071	      0.00000000	      0.00000000
      0.12298282	     -0.00000000	     -0.00000000	      0.00000000	      0.00000000	      0.00000000	      0.00000000	      0.00000000	      0.00000000	      0.85391971	     -0.64366977	     -0.00000000	     -0.00000000	     -0.29338041	     -2.92596518	      0.58152909	      5.73925544	      0.00000000	      0.00000000	      0.01000000	      0.13678012	      0.17027708	      0.15472806	      0.01000000	      0.03876752	      0.01000000	      0.10473611	      0.00000000	      0.00000000
      0.12367236	     -0.00000000	     -0.00000000	      0.00000000	      0.00000000	      0.00000000	      0.00000000	      0.00000000	      0.00000000	      0.85347392	     -0.64935785	     -0.00000000	     -0.00000000	     -0.29540015	     -2.93229144	      0.58549043	      5.75056042	      0.00000000	      0.00000000	      0.01000000	      0.13693784	      0.17630165	      0.15468947	      0.01000000	      0.03885067	      0.01000000	      0.10468153	      0.00000000	      0.00000000
      0.12436190	     -0.00000000	     -0.00000000	      0.00000000	      0.00000000	      0.00000000	      0.00000000	      0.00000000	      0.00000000	      0.85302420	     -0.65504714	     -0.00000000	     -0.00000000	     -0.29742423	     -2.93851548	      0.58945949	      5.76166182	      0.00000000	      0.00000000	      0.01000000	      0.13709588	      0.18233244	      0.15465146	      0.01000000	      0.03893393	      0.01000000	      0.10462697	      0.00000000	      0.00000000
      0.12505143	     -0.00000000	     -0.00000000	      0.00000000	      0.00000000	      0.00000000	      0.00000000	      0.00000000	      0.00000000	      0.85257056	     -0.66073748	     -0.00000000	     -0.00000000	     -0.29945256	     -2.94463964	      0.59343614	      5.77256561	      0.00000000	      0.00000000	      0.01000000	      0.13725422	      0.18836874	      0.15461402	      0.01000000	      0.03901731	      0.01000000	      0.10457243	      0.00000000	      0.00000000
      0.12574097	     -0.00000000	     -0.00000000	      0.00000000	      0.00000000	      0.00000000	      0.00000000	      0.00000000	      0.00000000	      0.85211299	     -0.66642874	     -0.00000000	     -0.00000000	     -0.30148508	     -2.95066624	      0.59742024	      5.78327748	      0.00000000	      0.00000000	      0.01000000	      0.13741288	      0.19440990	      0.15457711	      0.01000000	      0.03910079	      0.01000000	      0.10451790	      0.00000000	      0.00000000
      0.12643051	     -0.00000000	     -0.00000000	      0.00000000	      0.00000000	      0.00000000	      0.00000000	      0.00000000	      0.00000000	      0.85165150	     -0.67212082	     -0.00000000	     -0.00000000	     -0.30352172	     -2.95659756	      0.60141166	      5.79380280	      0.00000000	      0.00000000	      0.01000000	      0.13757184	      0.20045536	      0.15454068	      0.01000000	      0.03918438	      0.01000000	      0.10446340	      0.00000000	      0.00000000
      0.12712004	     -0.00000000	     -0.00000000	      0.00000000	      0.00000000	      0.00000000	      0.00000000	      0.00000000	      0.00000000	      0.85118609	     -0.67781362	     -0.00000000	     -0.00000000	     -0.30556242	     -2.96243581	      0.60541028	      5.80414662	      0.00000000	      0.00000000	      0.01000000	      0.13773109	      0.20650463	      0.15450470	      0.01000000	      0.03926807	      0.01000000	      0.10440891	      0.00000000	      0.00000000
      0.12780958	     -0.00000000	     -0.00000000	      0.00000000	      0.00000000	      0.00000000	      0.00000000	      0.00000000	      0.00000000	      0.85071675	     -0.68350705	     -0.00000000	     -0.00000000	     -0.30760712	     -2.96818316	      0.60941596	      5.81431369	      0.00000000	      0.00000000	      0.01000000	      0.13789064	      0.21255729	      0.15446914	      0.01000000	      0.03935185	      0.01000000	      0.10435444	      0.00000000	      0.00000000
      0.12849912	     -0.00000000	     -0.00000000	      0.00000000	      0.00000000	      0.00000000	      0.00000000	      0.00000000	      0.00000000	      0.85024348	     -0.68920101	     -0.00000000	     -0.00000000	     -0.30965575	     -2.97384167	      0.61342860	      5.82430822	      0.00000000	      0.00000000	      0.01000000	      0.13805047	      0.21861295	      0.15443395	      0.01000000	      0.03943573	      0.01000000	      0.10429998	      0.00000000	      0.00000000
      0.12918865	     -0.00000000	     -0.00000000	      0.00000000	      0.00000000	      0.00000000	      0.00000000	      0.00000000	      0.00000000	      0.84976629	     -0.69489542	     -0.00000000	     -0.00000000	     -0.31170825	     -2.97941307	      0.61744807	      5.83413287	      0.00000000	      0.00000000	      0.01000000	      0.13821059	      0.22467129	      0.15439910	      0.01000000	      0.03951970	      0.01000000	      0.10424554	      0.00000000	      0.00000000
      0.12987819	     -0.00000000	     -0.00000000	      0.00000000	      0.00000000	      0.00000000	      0.00000000	      0.00000000	      0.00000000	      0.84928517	     -0.70059016	     -0.00000000	     -0.00000000	     -0.31376456	     -2.98489883	      0.62147426	      5.84378913	      0.00000000	      0.00000000	      0.01000000	      0.13837098	      0.23073201	      0.15436459	      0.01000000	      0.03960376	      0.01000000	      0.10419112	      0.00000000	      0.00000000
      0.13056773	     -0.00000000	     -0.00000000	      0.00000000	      0.00000000	      0.00000000	      0.00000000	      0.00000000	      0.00000000	      0.84880012	     -0.70628507	     -0.00000000	     -0.00000000	     -0.31582462	     -2.99030024	      0.62550705	      5.85327790	      0.00000000	      0.00000000	      0.01000000	      0.13853164	      0.23679485	      0.15433043	      0.01000000	      0.03968791	      0.01000000	      0.10413672	      0.00000000	      0.00000000
      0.13125726	     -0.00000000	     -0.00000000	      0.00000000	      0.00000000	      0.00000000	      0.00000000	      0.00000000	      0.00000000	      0.84831115	     -0.71197998	     -0.00000000	     -0.00000000	     -0.31788838	     -2.99561847	      0.62954632	      5.86259977	      0.00000000	      0.00000000	      0.01000000	      0.13869257	      0.24285959	      0.15429661	      0.01000000	      0.03977213	      0.01000000	      0.10408234	      0.00000000	      0.00000000
      0.13187673	     -0.00000000	     -0.00000000	      0.00000000	      0.00000000	      0.00000000	      0.00000000	      0.00000000	      0.00000000	      0.84786852	     -0.71709598	     -0.00000000	     -0.00000000	     -0.31974552	     -3.00032611	      0.63318054	      5.87083192	      0.00000000	      0.00000000	      0.01000000	      0.13883737	      0.24830947	      0.15426657	      0.01000000	      0.03984787	      0.01000000	      0.10403349	      0.00000000	      0.00000000
      0.13249619	     -0.00000000	     -0.00000000	      0.00000000	      0.00000000	      0.00000000	      0.00000000	      0.00000000	      0.00000000	      0.84742272	     -0.72221166	     -0.00000000	     -0.00000000	     -0.32160555	     -3.00496820	      0.63681983	      5.87893015	      0.00000000	      0.00000000	      0.01000000	      0.13898238	      0.25376058	      0.15423686	      0.01000000	      0.03992367	      0.01000000	      0.10398467	      0.00000000	      0.00000000
      0.13311566	     -0.00000000	     -0.00000000	      0.00000000	      0.00000000	      0.00000000	      0.00000000	      0.00000000	      0.00000000	      0.84697375	     -0.72732683	     -0.00000000	     -0.00000000	     -0.32346844	     -3.00954540	      0.64046409	      5.88689461	      0.00000000	      0.00000000	      0.01000000	      0.13912759	      0.25921282	      0.15420754	      0.01000000	      0.03999953	      0.01000000	      0.10393585	      0.00000000	      0.00000000
      0.13373512	     -0.00000000	     -0.00000000	      0.00000000	      0.00000000	      0.00000000	      0.00000000	      0.00000000	      0.00000000	      0.84652162	     -0.73244131	     -0.00000000	     -0.00000000	     -0.32533415	     -3.01405836	      0.64411324	      5.89472581	      0.00000000	      0.00000000	      0.01000000	      0.13927301	      0.26466607	      0.15417862	      0.01000000	      0.04007544	      0.01000000	      0.10388705	      0.00000000	      0.00000000
      0.13435458	     -0.00000000	     -0.00000000	      0.00000000	      0.00000000	      0.00000000	     -0.00000000	      0.00000000	      0.00000000	      0.84606631	     -0.73755491	     -0.00000000	     -0.00000000	     -0.32720263	     -3.01850780	      0.64776720	      5.90242462	      0.00000000	      0.00000000	      0.01000000	      0.13941862	      0.27012025	      0.15415016	      0.01000000	      0.04015142	      0.01000000	      0.10383827	      0.00000000	      0.00000000
      0.13497405	     -0.00000000	     -0.00000000	      0.00000000	      0.00000000	      0.00000000	     -0.00000000	      0.00000000	      0.00000000	      0.84560784	     -0.74266743	     -0.00000000	     -0.00000000	     -0.32907385	     -3.02289446	      0.65142589	      5.90999234	      0.00000000	      0.00000000	      0.01000000	      0.13956443	      0.27557527	      0.15412220	      0.01000000	      0.04022745	      0.01000000	      0.10378949	      0.00000000	      0.00000000
      0.13559351	     -0.00000000	     -0.00000000	      0.00000000	      0.00000000	      0.00000000	     -0.00000000	      0.00000000	      0.00000000	      0.84514620	     -0.74777868	     -0.00000000	     -0.00000000	     -0.33094777	     -3.02721916	      0.65508922	      5.91743068	      0.00000000	      0.00000000	      0.01000000	      0.13971044	      0.28103106	      0.15409476	      0.01000000	      0.04030353	      0.01000000	      0.10374074	      0.00000000	      0.00000000
      0.13621298	     -0.00000000	     -0.00000000	      0.00000000	      0.00000000	      0.00000000	     -0.00000000	      0.00000000	      0.00000000	      0.84468140	     -0.75288850	     -0.00000000	     -0.00000000	     -0.33282434	     -3.03148277	      0.65875713	      5.92474174	      0.00000000	      0.00000000	      0.01000000	      0.13985663	      0.28648753	      0.15406788	      0.01000000	      0.04037966	      0.01000000	      0.10369199	      0.00000000	      0.00000000
      0.13683244	     -0.00000000	     -0.00000000	      0.00000000	      0.00000000	      0.00000000	     -0.00000000	      0.00000000	      0.00000000	      0.84421343	     -0.75799671	     -0.00000000	     -0.00000000	     -0.33470354	     -3.03568624	      0.66242952	      5.93192798	      0.00000000	      0.00000000	      0.01000000	      0.14000300	      0.29194464	      0.15404160	      0.01000000	      0.04045584	      0.01000000	      0.10364326	      0.00000000	      0.00000000
      0.13745190	     -0.00000000	     -0.00000000	      0.00000000	      0.00000000	      0.00000000	     -0.00000000	      0.00000000	      0.00000000	      0.84374229	     -0.76310315	     -0.00000000	     -0.00000000	     -0.33658533	     -3.03983055	      0.66610633	      5.93899210	      0.00000000	      0.00000000	      0.01000000	      0.14014956	      0.29740233	      0.15401592	      0.01000000	      0.04053207	      0.01000000	      0.10359455	      0.00000000	      0.00000000
      0.13807137	     -0.00000000	     -0.00000000	      0.00000000	      0.00000000	      0.00000000	     -0.00000000	      0.00000000	      0.00000000	      0.84326800	     -0.76820770	     -0.00000000	     -0.00000000	     -0.33846966	     -3.04391674	      0.66978748	      5.94593698	      0.00000000	      0.00000000	      0.01000000	      0.14029630	      0.30286054	      0.15399087	      0.01000000	      0.04060834	      0.01000000	      0.10354585	      0.00000000	      0.00000000
      0.13869083	     -0.00000000	     -0.00000000	      0.00000000	      0.00000000	      0.00000000	     -0.00000000	      0.00000000	      0.00000000	      0.84279054	     -0.77331023	     -0.00000000	     -0.00000000	     -0.34035651	     -3.04794587	      0.67347289	      5.95276559	      0.00000000	      0.00000000	      0.01000000	      0.14044321	      0.30831924	      0.15396645	      0.01000000	      0.04068465	      0.01000000	      0.10349716	      0.00000000	      0.00000000
      0.13931029	     -0.00000000	     -0.00000000	      0.00000000	      0.00000000	      0.00000000	     -0.00000000	      0.00000000	      0.00000000	      0.84230992	     -0.77841062	     -0.00000000	     -0.00000000	     -0.34224583	     -3.05191902	      0.67716250	      5.95948091	      0.00000000	      0.00000000	      0.01000000	      0.14059030	      0.31377837	      0.15394267	      0.01000000	      0.04076101	      0.01000000	      0.10344849	      0.00000000	      0.00000000
      0.13992976	     -0.00000000	     -0.00000000	      0.00000000	      0.00000000	      0.00000000	     -0.00000000	      0.00000000	      0.00000000	      0.84182615	     -0.78350879	     -0.00000000	     -0.00000000	     -0.34413760	     -3.05583729	      0.68085623	      5.96608590	      0.00000000	      0.00000000	      0.01000000	      0.14073756	      0.31923790	      0.15391953	      0.01000000	      0.04083741	      0.01000000	      0.10339983	      0.00000000	      0.00000000
      0.14054922	     -0.00000000	     -0.00000000	      0.00000000	      0.00000000	      0.00000000	     -0.00000000	      0.00000000	      0.00000000	      0.84133921	     -0.78860465	     -0.00000000	     -0.00000000	     -0.34603178	     -3.05970176	      0.68455403	      5.97258346	      0.00000000	      0.00000000	      0.01000000	      0.14088498	      0.32469780	      0.15389702	      0.01000000	      0.04091385	      0.01000000	      0.10335119	      0.00000000	      0.00000000
      0.14116869	     -0.00000000	     -0.00000000	      0.00000000	      0.00000000	      0.00000000	     -0.00000000	      0.00000000	      0.00000000	      0.84084912	     -0.79369814	     -0.00000000	     -0.00000000	     -0.34792834	     -3.06351353	      0.68825581	      5.97897638	      0.00000000	      0.00000000	      0.01000000	      0.14103257	      0.33015804	      0.15387515	      0.01000000	      0.04099032	      0.01000000	      0.10330256	      0.00000000	      0.00000000
      0.14178815	     -0.00000000	     -0.00000000	      0.00000000	      0.00000000	      0.00000000	     -0.00000000	      0.00000000	      0.00000000	      0.84035588	     -0.79878918	     -0.00000000	     -0.00000000	     -0.34982724	     -3.06727368	      0.69196152	      5.98526736	      0.00000000	      0.00000000	      0.01000000	      0.14118032	      0.33561858	      0.15385388	      0.01000000	      0.04106683	      0.01000000	      0.10325394	      0.00000000	      0.00000000
      0.14240761	     -0.00000000	     -0.00000000	      0.00000000	      0.00000000	      0.00000000	     -0.00000000	      0.00000000	      0.00000000	      0.83985948	     -0.80387774	     -0.00000000	     -0.00000000	     -0.35172846	     -3.07098328	      0.69567110	      5.99145900	      0.00000000	      0.00000000	      0.01000000	      0.14132823	      0.34107941	      0.15383323	      0.01000000	      0.04114338	      0.01000000	      0.10320534	      0.00000000	      0.00000000
      0.14302708	     -0.00000000	     -0.00000000	      0.00000000	      0.00000000	      0.00000000	     -0.00000000	      0.00000000	      0.00000000	      0.83935993	     -0.80896376	     -0.00000000	     -0.00000000	     -0.35363196	     -3.07464339	      0.69938449	      5.99755376	      0.00000000	      0.00000000	      0.01000000	      0.14147630	      0.34654050	      0.15381316	      0.01000000	      0.04121995	      0.01000000	      0.10315676	      0.00000000	      0.00000000
      0.14364654	     -0.00000000	     -0.00000000	      0.00000000	      0.00000000	      0.00000000	     -0.00000000	      0.00000000	      0.00000000	      0.83885723	     -0.81404721	     -0.00000000	     -0.00000000	     -0.35553771	     -3.07825505	      0.70310162	      6.00355404	      0.00000000	      0.00000000	      0.01000000	      0.14162452	      0.35200182	      0.15379368	      0.01000000	      0.04129656	      0.01000000	      0.10310818	      0.00000000	      0.00000000
      0.14426601	     -0.00000000	     -0.00000000	      0.00000000	      0.00000000	      0.00000000	     -0.00000000	      0.00000000	      0.00000000	      0.83835139	     -0.81912805	     -0.00000000	     -0.00000000	     -0.35744569	     -3.08181930	      0.70682244	      6.00946209	      0.00000000	      0.00000000	      0.01000000	      0.14177290	      0.35746337	      0.15377475	      0.01000000	      0.04137319	      0.01000000	      0.10305962	      0.00000000	      0.00000000
      0.14488547	     -0.00000000	     -0.00000000	      0.00000000	      0.00000000	      0.00000000	     -0.00000000	      0.00000000	      0.00000000	      0.83784239	     -0.82420625	     -0.00000000	     -0.00000000	     -0.35935585	     -3.08533715	      0.71054689	      6.01528010	      0.00000000	      0.00000000	      0.01000000	      0.14192142	      0.36292511	      0.15375636	      0.01000000	      0.04144986	      0.01000000	      0.10301108	      0.00000000	      0.00000000
      0.14550493	     -0.00000000	     -0.00000000	      0.00000000	      0.00000000	      0.00000000	     -0.00000000	      0.00000000	      0.00000000	      0.83733026	     -0.82928180	     -0.00000000	     -0.00000000	     -0.36126819	     -3.08880959	      0.71427491	      6.02101016	      0.00000000	      0.00000000	      0.01000000	      0.14207009	      0.36838704	      0.15373851	      0.01000000	      0.04152654	      0.01000000	      0.10296255	      0.00000000	      0.00000000
      0.14612440	     -0.00000000	     -0.00000000	      0.00000000	      0.00000000	      0.00000000	     -0.00000000	      0.00000000	      0.00000000	      0.83681497	     -0.83435467	     -0.00000000	     -0.00000000	     -0.36318266	     -3.09223760	      0.71800646	      6.02665428	      0.00000000	      0.00000000	      0.01000000	      0.14221891	      0.37384914	      0.15372116	      0.01000000	      0.04160326	      0.01000000	      0.10291403	      0.00000000	      0.00000000
      0.14674386	     -0.00000000	     -0.00000000	      0.00000000	      0.00000000	      0.00000000	     -0.00000000	      0.00000000	      0.00000000	      0.83629655	     -0.83942484	     -0.00000000	     -0.00000000	     -0.36509923	     -3.09562214	      0.72174149	      6.03221440	      0.00000000	      0.00000000	      0.01000000	      0.14236787	      0.37931140	      0.15370431	      0.01000000	      0.04168000	      0.01000000	      0.10286553	      0.00000000	      0.00000000
      0.14736332	     -0.00000000	     -0.00000000	      0.00000000	      0.00000000	      0.00000000	     -0.00000000	      0.00000000	      0.00000000	      0.83577499	     -0.84449230	     -0.00000000	     -0.00000000	     -0.36701790	     -3.09896416	      0.72547992	      6.03769238	      0.00000000	      0.00000000	      0.01000000	      0.14251697	      0.38477380	      0.15368793	      0.01000000	      0.04175676	      0.01000000	      0.10281704	      0.00000000	      0.00000000
      0.14798279	     -0.00000000	     -0.00000000	      0.00000000	      0.00000000	      0.00000000	     -0.00000000	      0.00000000	      0.00000000	      0.83525029	     -0.84955702	     -0.00000000	     -0.00000000	     -0.36893862	     -3.10226457	      0.72922173	      6.04309001	      0.00000000	      0.00000000	      0.01000000	      0.14266620	      0.39023634	      0.15367202	      0.01000000	      0.04183354	      0.01000000	      0.10276857	      0.00000000	      0.00000000
      0.14860225	     -0.00000000	     -0.00000000	      0.00000000	      0.00000000	      0.00000000	     -0.00000000	      0.00000000	      0.00000000	      0.83472245	     -0.85461900	     -0.00000000	     -0.00000000	     -0.37086137	     -3.10552427	      0.73296686	      6.04840904	      0.00000000	      0.00000000	      0.01000000	      0.14281558	      0.39569900	      0.15365655	      0.01000000	      0.04191034	      0.01000000	      0.10272011	      0.00000000	      0.00000000
      0.14922172	     -0.00000000	     -0.00000000	      0.00000000	      0.00000000	      0.00000000	     -0.00000000	      0.00000000	      0.00000000	      0.83419148	     -0.85967823	     -0.00000000	     -0.00000000	     -0.37278613	     -3.10874417	      0.73671526	      6.05365115	      0.00000000	      0.00000000	      0.01000000	      0.14296509	      0.40116177	      0.15364152	      0.01000000	      0.04198716	      0.01000000	      0.10267167	      0.00000000	      0.00000000
      0.14984118	     -0.00000000	     -0.00000000	      0.00000000	      0.00000000	      0.00000000	     -0.00000000	      0.00000000	      0.00000000	      0.83365737	     -0.86473469	     -0.00000000	     -0.00000000	     -0.37471287	     -3.11192511	      0.74046688	      6.05881794	      0.00000000	      0.00000000	      0.01000000	      0.14311473	      0.40662465	      0.15362690	      0.01000000	      0.04206400	      0.01000000	      0.10262323	      0.00000000	      0.00000000
      0.15046064	     -0.00000000	     -0.00000000	      0.00000000	      0.00000000	      0.00000000	     -0.00000000	      0.00000000	      0.00000000	      0.83312013	     -0.86978836	     -0.00000000	     -0.00000000	     -0.37664157	     -3.11506796	      0.74422168	      6.06391101	      0.00000000	      0.00000000	      0.01000000	      0.14326450	      0.41208763	      0.15361268	      0.01000000	      0.04214085	      0.01000000	      0.10257482	      0.00000000	      0.00000000
      0.15108011	     -0.00000000	     -0.00000000	      0.00000000	      0.00000000	      0.00000000	     -0.00000000	      0.00000000	      0.00000000	      0.83257977	     -0.87483925	     -0.00000000	     -0.00000000	     -0.37857221	     -3.11817354	      0.74797961	      6.06893187	      0.00000000	      0.00000000	      0.01000000	      0.14341440	      0.41755070	      0.15359886	      0.01000000	      0.04221772	      0.01000000	      0.10252642	      0.00000000	      0.00000000
      0.15169957	     -0.00000000	     -0.00000000	      0.00000000	      0.00000000	      0.00000000	     -0.00000000	      0.00000000	      0.00000000	      0.83203627	     -0.87988734	     -0.00000000	     -0.00000000	     -0.38050476	     -3.12124265	      0.75174063	      6.07388199	      0.00000000	      0.00000000	      0.01000000	      0.14356443	      0.42301385	      0.15358542	      0.01000000	      0.04229460	      0.01000000	      0.10247803	      0.00000000	      0.00000000
      0.15231904	     -0.00000000	     -0.00000000	      0.00000000	      0.00000000	      0.00000000	     -0.00000000	      0.00000000	      0.00000000	      0.83148965	     -0.88493262	     -0.00000000	     -0.00000000	     -0.38243919	     -3.12427610	      0.75550469	      6.07876282	      0.00000000	      0.00000000	      0.01000000	      0.14371458	      0.42847707	      0.15357234	      0.01000000	      0.04237149	      0.01000000	      0.10242965	      0.00000000	      0.00000000
      0.15293850	     -0.00000000	     -0.00000000	      0.00000000	      0.00000000	      0.00000000	     -0.00000000	      0.00000000	      0.00000000	      0.83093990	     -0.88997507	     -0.00000000	     -0.00000000	     -0.38437550	     -3.12727466	      0.75927176	      6.08357572	      0.00000000	      0.00000000	      0.01000000	      0.14386486	      0.43394037	      0.15355962	      0.01000000	      0.04244840	      0.01000000	      0.10238129	      0.00000000	      0.00000000
      0.15355796	     -0.00000000	     -0.00000000	      0.00000000	      0.00000000	      0.00000000	     -0.00000000	      0.00000000	      0.00000000	      0.83038704	     -0.89501470	     -0.00000000	     -0.00000000	     -0.38631365	     -3.13023907	      0.76304179	      6.08832205	      0.00000000	      0.00000000	      0.01000000	      0.14401526	      0.43940374	      0.15354724	      0.01000000	      0.04252531	      0.01000000	      0.10233295	      0.00000000	      0.00000000
      0.15417743	     -0.00000000	     -0.00000000	      0.00000000	      0.00000000	      0.00000000	     -0.00000000	      0.00000000	      0.00000000	      0.82983105	     -0.90005148	     -0.00000000	     -0.00000000	     -0.38825363	     -3.13317008	      0.76681474	      6.09300312	      0.00000000	      0.00000000	      0.01000000	      0.14416577	      0.44486716	      0.15353520	      0.01000000	      0.04260224	      0.01000000	      0.10228462	      0.00000000	      0.00000000
      0.15479689	     -0.00000000	     -0.00000000	      0.00000000	      0.00000000	      0.00000000	     -0.00000000	      0.00000000	      0.00000000	      0.82927194	     -0.90508541	     -0.00000000	     -0.00000000	     -0.39019542	     -3.13606841	      0.77059057	      6.09762017	      0.00000000	      0.00000000	      0.01000000	      0.14431641	      0.45033065	      0.15352348	      0.01000000	      0.04267917	      0.01000000	      0.10223630	      0.00000000	      0.00000000
      0.15541635	     -0.00000000	     -0.00000000	      0.00000000	      0.00000000	     -0.00000000	     -0.00000000	      0.00000000	      0.00000000	      0.82870971	     -0.91011647	     -0.00000000	      0.00000000	     -0.39213899	     -3.13893475	      0.77436924	      6.10217444	      0.00000000	      0.00000000	      0.01000000	      0.14446716	      0.45579418	      0.15351209	      0.01000000	      0.04275611	      0.01000000	      0.10218800	      0.00000000	      0.00000000
      0.15603582	     -0.00000000	     -0.00000000	      0.00000000	      0.00000000	     -0.00000000	     -0.00000000	      0.00000000	      0.00000000	      0.82814437	     -0.91514465	     -0.00000000	      0.00000000	     -0.39408433	     -3.14176979	      0.77815071	      6.10666712	      0.00000000	      0.00000000	      0.01000000	      0.14461803	      0.46125777	      0.15350100	      0.01000000	      0.04283306	      0.01000000	      0.10213971	      0.00000000	      0.00000000
      0.15665528	     -0.00000000	     -0.00000000	      0.00000000	      0.00000000	     -0.00000000	     -0.00000000	      0.00000000	      0.00000000	      0.82757591	     -0.92016994	     -0.00000000	      0.00000000	     -0.39603141	     -3.14457419	      0.78193494	      6.11109935	      0.00000000	      0.00000000	      0.01000000	      0.14476901	      0.46672140	      0.15349021	      0.01000000	      0.04291001	      0.01000000	      0.10209143	      0.00000000	      0.00000000
      0.15727475	     -0.00000000	     -0.00000000	      0.00000000	      0.00000000	     -0.00000000	     -0.00000000	      0.00000000	      0.00000000	      0.82700435	     -0.92519232	     -0.00000000	      0.00000000	     -0.39798022	     -3.14734860	      0.78572190	      6.11547224	      0.00000000	      0.00000000	      0.01000000	      0.14492010	      0.47218508	      0.15347972	      0.01000000	      0.04298697	      0.01000000	      0.10204317	      0.00000000	      0.00000000
      0.15789421	     -0.00000000	     -0.00000000	      0.00000000	      0.00000000	     -0.00000000	     -0.00000000	      0.00000000	      0.00000000	      0.82642967	     -0.93021179	     -0.00000000	      0.00000000	     -0.39993074	     -3.15009364	      0.78951156	      6.11978686	      0.00000000	      0.00000000	      0.01000000	      0.14507131	      0.47764879	      0.15346952	      0.01000000	      0.04306393	      0.01000000	      0.10199492	      0.00000000	      0.00000000
      0.15851367	     -0.00000000	     -0.00000000	      0.00000000	      0.00000000	     -0.00000000	     -0.00000000	      0.00000000	      0.00000000	      0.82585188	     -0.93522831	     -0.00000000	      0.00000000	     -0.40188295	     -3.15280994	      0.79330386	      6.12404427	      0.00000000	      0.00000000	      0.01000000	      0.14522262	      0.48311254	      0.15345960	      0.01000000	      0.04314089	      0.01000000	      0.10194669	      0.00000000	      0.00000000
      0.15913314	     -0.00000000	     -0.00000000	      0.00000000	      0.00000000	     -0.00000000	     -0.00000000	      0.00000000	      0.00000000	      0.82527099	     -0.94024188	     -0.00000000	      0.00000000	     -0.40383684	     -3.15549808	      0.79709879	      6.12824545	      0.00000000	      0.00000000	      0.01000000	      0.14537404	      0.48857633	      0.15344997	      0.01000000	      0.04321786	      0.01000000	      0.10189847	      0.00000000	      0.00000000
      0.15975260	     -0.00000000	     -0.00000000	      0.00000000	      0.00000000	     -0.00000000	     -0.00000000	      0.00000000	      0.00000000	      0.82468699	     -0.94525248	     -0.00000000	      0.00000000	     -0.40579238	     -3.15815864	      0.80089630	      6.13239137	      0.00000000	      0.00000000	      0.01000000	      0.14552556	      0.49404015	      0.15344060	      0.01000000	      0.04329482	      0.01000000	      0.10185027	      0.00000000	      0.00000000
      0.16037207	     -0.00000000	     -0.00000000	      0.00000000	      0.00000000	     -0.00000000	     -0.00000000	      0.00000000	      0.00000000	      0.82409989	     -0.95026009	     -0.00000000	      0.00000000	     -0.40774956	     -3.16079219	      0.80469637	      6.13648297	      0.00000000	      0.00000000	      0.01000000	      0.14567719	      0.49950400	      0.15343151	      0.01000000	      0.04337179	      0.01000000	      0.10180208	      0.00000000	      0.00000000
      0.16099153	     -0.00000000	     -0.00000000	      0.00000000	      0.00000000	     -0.00000000	     -0.00000000	      0.00000000	      0.00000000	      0.82350969	     -0.95526469	     -0.00000000	      0.00000000	     -0.40970837	     -3.16339927	      0.80849895	      6.14052115	      0.00000000	      0.00000000	      0.01000000	      0.14582892	      0.50496787	      0.15342269	      0.01000000	      0.04344875	      0.01000000	      0.10175391	      0.00000000	      0.00000000
      0.16161099	     -0.00000000	     -0.00000000	      0.00000000	      0.00000000	     -0.00000000	     -0.00000000	      0.00000000	      0.00000000	      0.82291639	     -0.96026626	     -0.00000000	      0.00000000	     -0.41166878	     -3.16598041	      0.81230402	      6.14450676	      0.00000000	      0.00000000	      0.01000000	      0.14598076	      0.51043177	      0.15341413	      0.01000000	      0.04352572	      0.01000000	      0.10170574	      0.00000000	      0.00000000
      0.16223046	     -0.00000000	     -0.00000000	      0.00000000	      0.00000000	     -0.00000000	     -0.00000000	      0.00000000	      0.00000000	      0.82231999	     -0.96526477	     -0.00000000	      0.00000000	     -0.41363078	     -3.16853611	      0.81611154	      6.14844064	      0.00000000	      0.00000000	      0.01000000	      0.14613269	      0.51589570	      0.15340583	      0.01000000	      0.04360268	      0.01000000	      0.10165760	      0.00000000	      0.00000000
      0.16284992	     -0.00000000	     -0.00000000	      0.00000000	      0.00000000	     -0.00000000	     -0.00000000	      0.00000000	      0.00000000	      0.82172049	     -0.97026021	     -0.00000000	     -0.00000000	     -0.41559436	     -3.17106688	      0.81992148	      6.15232358	      0.00000000	      0.00000000	      0.01000000	      0.14628473	      0.52135965	      0.15339780	      0.01000000	      0.04367964	      0.01000000	      0.10160946	      0.00000000	      0.00000000
      0.16346939	     -0.00000000	     -0.00000000	      0.00000000	      0.00000000	     -0.00000000	     -0.00000000	      0.00000000	      0.00000000	      0.82111791	     -0.97525253	     -0.00000000	      0.00000000	     -0.41755950	     -3.17357319	      0.82373381	      6.15615635	      0.00000000	      0.00000000	      0.01000000	      0.14643686	      0.52682362	      0.15339002	      0.01000000	      0.04375659	      0.01000000	      0.10156134	      0.00000000	      0.00000000
      0.16408885	     -0.00000000	     -0.00000000	      0.00000000	      0.00000000	     -0.00000000	     -0.00000000	      0.00000000	      0.00000000	      0.82051223	     -0.98024173	     -0.00000000	      0.00000000	     -0.41952618	     -3.17605551	      0.82754850	      6.15993967	      0.00000000	      0.00000000	      0.01000000	      0.14658909	      0.53228761	      0.15338251	      0.01000000	      0.04383354	      0.01000000	      0.10151324	      0.00000000	      0.00000000
      0.16470831	     -0.00000000	     -0.00000000	      0.00000000	      0.00000000	     -0.00000000	     -0.00000000	      0.00000000	      0.00000000	      0.81990346	     -0.98522776	     -0.00000000	      0.00000000	     -0.42149440	     -3.17851429	      0.83136552	      6.16367424	      0.00000000	      0.00000000	      0.01000000	      0.14674141	      0.53775162	      0.15337526	      0.01000000	      0.04391048	      0.01000000	      0.10146515	      0.00000000	      0.00000000
      0.16532778	     -0.00000000	     -0.00000000	      0.00000000	      0.00000000	     -0.00000000	     -0.00000000	      0.00000000	      0.00000000	      0.81929160	     -0.99021059	     -0.00000000	      0.00000000	     -0.42346413	     -3.18094995	      0.83518484	      6.16736073	      0.00000000	      0.00000000	      0.01000000	      0.14689383	      0.54321565	      0.15336826	      0.01000000	      0.04398742	      0.01000000	      0.10141707	      0.00000000	      0.00000000
      0.16594724	     -0.00000000	     -0.00000000	      0.00000000	      0.00000000	     -0.00000000	     -0.00000000	      0.00000000	      0.00000000	      0.81867666	     -0.99519020	     -0.00000000	      0.00000000	     -0.42543536	     -3.18336292	      0.83900642	      6.17099979	      0.00000000	      0.00000000	      0.01000000	      0.14704634	      0.54867969	      0.15336153	      0.01000000	      0.04406435	      0.01000000	      0.10136901	      0.00000000	      0.00000000
      0.16656670	     -0.00000000	     -0.00000000	      0.00000000	      0.00000000	     -0.00000000	     -0.00000000	      0.00000000	      0.00000000	      0.81805863	     -1.00016655	     -0.00000000	      0.00000000	     -0.42740808	     -3.18575360	      0.84283025	      6.17459204	      0.00000000	      0.00000000	      0.01000000	      0.14719895	      0.55414375	      0.15335507	      0.01000000	      0.04414128	      0.01000000	      0.10132096	      0.00000000	      0.00000000
      0.16718617	     -0.00000000	     -0.00000000	      0.00000000	      0.00000000	     -0.00000000	     -0.00000000	      0.00000000	      0.00000000	      0.81743753	     -1.00513960	     -0.00000000	      0.00000000	     -0.42938227	     -3.18812238	      0.84665628	      6.17813806	      0.00000000	      0.00000000	      0.01000000	      0.14735164	      0.55960782	      0.15334887	      0.01000000	      0.04421819	      0.01000000	      0.10127293	      0.00000000	      0.00000000
      0.16780563	     -0.00000000	     -0.00000000	      0.00000000	      0.00000000	     -0.00000000	     -0.00000000	      0.00000000	      0.00000000	      0.81681334	     -1.01010931	     -0.00000000	      0.00000000	     -0.43135793	     -3.19046965	      0.85048450	      6.18163845	      0.00000000	      0.00000000	      0.01000000	      0.14750442	      0.56507190	      0.15334293	      0.01000000	      0.04429510	      0.01000000	      0.10122491	      0.00000000	      0.00000000
      0.16842510	     -0.00000000	     -0.00000000	      0.00000000	      0.00000000	     -0.00000000	     -0.00000000	      0.00000000	      0.00000000	      0.81618607	     -1.01507565	     -0.00000000	      0.00000000	     -0.43333503	     -3.19279577	      0.85431488	      6.18509375	      0.00000000	      0.00000000	      0.01000000	      0.14765730	      0.57053600	      0.15333727	      0.01000000	      0.04437200	      0.01000000	      0.10117690	      0.00000000	      0.00000000
      0.16904456	     -0.00000000	     -0.00000000	      0.00000000	      0.00000000	     -0.00000000	     -0.00000000	      0.00000000	      0.00000000	      0.81555573	     -1.02003857	     -0.00000000	      0.00000000	     -0.43531357	     -3.19510109	      0.85814738	      6.18850454	      0.00000000	      0.00000000	      0.01000000	      0.14781025	      0.57600011	      0.15333189	      0.01000000	      0.04444888	      0.01000000	      0.10112891	      0.00000000	      0.00000000
      0.16966402	     -0.00000000	     -0.00000000	      0.00000000	      0.00000000	     -0.00000000	     -0.00000000	      0.00000000	      0.00000000	      0.81492232	     -1.02499803	     -0.00000000	      0.00000000	     -0.43729353	     -3.19738598	      0.86198197	      6.19187136	      0.00000000	      0.00000000	      0.01000000	      0.14796330	      0.58146423	      0.15332678	      0.01000000	      0.04452576	      0.01000000	      0.10108093	      0.00000000	      0.00000000
      0.17028349	     -0.00000000	     -0.00000000	      0.00000000	      0.00000000	     -0.00000000	     -0.00000000	      0.00000000	      0.00000000	      0.81428584	     -1.02995399	     -0.00000000	     -0.00000000	     -0.43927489	     -3.19965077	      0.86581865	      6.19519478	      0.00000000	      0.00000000	      0.01000000	      0.14811643	      0.58692836	      0.15332196	      0.01000000	      0.04460263	      0.01000000	      0.10103297	      0.00000000	      0.00000000
      0.17090295	     -0.00000000	     -0.00000000	      0.00000000	      0.00000000	     -0.00000000	     -0.00000000	      0.00000000	      0.00000000	      0.81364628	     -1.03490640	     -0.00000000	      0.00000000	     -0.44125766	     -3.20189581	      0.86965736	      6.19847538	      0.00000000	      0.00000000	      0.01000000	      0.14826964	      0.59239251	      0.15331742	      0.01000000	      0.04467948	      0.01000000	      0.10098502	      0.00000000	      0.00000000
      0.17152242	     -0.00000000	     -0.00000000	      0.00000000	      0.00000000	     -0.00000000	     -0.00000000	      0.00000000	      0.00000000	      0.81300366	     -1.03985522	     -0.00000000	     -0.00000000	     -0.44324181	     -3.20412143	      0.87349810	      6.20171374	      0.00000000	      0.00000000	      0.01000000	      0.14842294	      0.59785666	      0.15331318	      0.01000000	      0.04475632	      0.01000000	      0.10093709	      0.00000000	      0.00000000
      0.17214188	     -0.00000000	     -0.00000000	      0.00000000	      0.00000000	     -0.00000000	     -0.00000000	      0.00000000	      0.00000000	      0.81235798	     -1.04480042	     -0.00000000	      0.00000000	     -0.44522733	     -3.20632797	      0.87734083	      6.20491049	      0.00000000	      0.00000000	      0.01000000	      0.14857631	      0.60332081	      0.15330923	      0.01000000	      0.04483315	      0.01000000	      0.10088917	      0.00000000	      0.00000000
      0.17276134	     -0.00000000	     -0.00000000	      0.00000000	      0.00000000	     -0.00000000	     -0.00000000	      0.00000000	      0.00000000	      0.81170923	     -1.04974194	     -0.00000000	      0.00000000	     -0.44721421	     -3.20851578	      0.88118552	      6.20806629	      0.00000000	      0.00000000	      0.01000000	      0.14872977	      0.60878498	      0.15330558	      0.01000000	      0.04490997	      0.01000000	      0.10084126	      0.00000000	      0.00000000
      0.17338081	     -0.00000000	     -0.00000000	      0.00000000	      0.00000000	     -0.00000000	     -0.00000000	      0.00000000	      0.00000000	      0.81105742	     -1.05467975	     -0.00000000	      0.00000000	     -0.44920244	     -3.21068519	      0.88503216	      6.21118185	      0.00000000	      0.00000000	      0.01000000	      0.14888331	      0.61424916	      0.15330223	      0.01000000	      0.04498677	      0.01000000	      0.10079337	      0.00000000	      0.00000000
      0.17400027	     -0.00000000	     -0.00000000	      0.00000000	      0.00000000	     -0.00000000	     -0.00000000	      0.00000000	      0.00000000	      0.81040256	     -1.05961380	     -0.00000000	      0.00000000	     -0.45119201	     -3.21283657	      0.88888072	      6.21425791	      0.00000000	      0.00000000	      0.01000000	      0.14903692	      0.61971334	      0.15329919	      0.01000000	      0.04506356	      0.01000000	      0.10074549	      0.00000000	      0.00000000
      0.17461973	     -0.00000000	     -0.00000000	      0.00000000	      0.00000000	     -0.00000000	     -0.00000000	      0.00000000	      0.00000000	      0.80974464	     -1.06454408	     -0.00000000	      0.00000000	     -0.45318291	     -3.21497028	      0.89273117	      6.21729528	      0.00000000	      0.00000000	      0.01000000	      0.14919062	      0.62517753	      0.15329645	      0.01000000	      0.04514034	      0.01000000	      0.10069763	      0.00000000	      0.00000000
      0.17523920	     -0.00000000	     -0.00000000	      0.00000000	      0.00000000	     -0.00000000	     -0.00000000	      0.00000000	      0.00000000	      0.80908367	     -1.06947054	     -0.00000000	      0.00000000	     -0.45517513	     -3.21708668	      0.89658349	      6.22029479	      0.00000000	      0.00000000	      0.01000000	      0.14934439	      0.63064172	      0.15329402	      0.01000000	      0.04521710	      0.01000000	      0.10064978	      0.00000000	      0.00000000
      0.17585866	     -0.00000000	     -0.00000000	      0.00000000	      0.00000000	     -0.00000000	     -0.00000000	      0.00000000	      0.00000000	      0.80841964	     -1.07439316	     -0.00000000	     -0.00000000	     -0.45716864	     -3.21918616	      0.90043766	      6.22325734	      0.00000000	      0.00000000	      0.01000000	      0.14949823	      0.63610592	      0.15329191	      0.01000000	      0.04529384	      0.01000000	      0.10060194	      0.00000000	      0.00000000
      0.17647813	     -0.00000000	     -0.00000000	      0.00000000	      0.00000000	     -0.00000000	     -0.00000000	      0.00000000	      0.00000000	      0.80775257	     -1.07931192	     -0.00000000	     -0.00000000	     -0.45916346	     -3.22126912	      0.90429365	      6.22618385	      0.00000000	      0.00000000	      0.01000000	      0.14965215	      0.64157013	      0.15329010	      0.01000000	      0.04537057	      0.01000000	      0.10055412	      0.00000000	      0.00000000
      0.17709759	     -0.00000000	     -0.00000000	      0.00000000	      0.00000000	     -0.00000000	     -0.00000000	      0.00000000	      0.00000000	      0.80708246	     -1.08422681	     -0.00000000	     -0.00000000	     -0.46115956	     -3.22333595	      0.90815144	      6.22907530	      0.00000000	      0.00000000	      0.01000000	      0.14980615	      0.64703434	      0.15328860	      0.01000000	      0.04544728	      0.01000000	      0.10050631	      0.00000000	      0.00000000
      0.17771705	     -0.00000000	     -0.00000000	      0.00000000	      0.00000000	     -0.00000000	     -0.00000000	      0.00000000	      0.00000000	      0.80640930	     -1.08913780	     -0.00000000	     -0.00000000	     -0.46315694	     -3.22538707	      0.91201101	      6.23193267	      0.00000000	      0.00000000	      0.01000000	      0.14996021	      0.65249856	      0.15328740	      0.01000000	      0.04552398	      0.01000000	      0.10045852	      0.00000000	      0.00000000
      0.17833652	     -0.00000000	     -0.00000000	      0.00000000	      0.00000000	     -0.00000000	     -0.00000000	      0.00000000	      0.00000000	      0.80573309	     -1.09404489	     -0.00000000	     -0.00000000	     -0.46515558	     -3.22742290	      0.91587234	      6.23475695	      0.00000000	      0.00000000	      0.01000000	      0.15011435	      0.65796278	      0.15328651	      0.01000000	      0.04560066	      0.01000000	      0.10041074	      0.00000000	      0.00000000
      0.17895598	     -0.00000000	     -0.00000000	      0.00000000	      0.00000000	     -0.00000000	     -0.00000000	      0.00000000	      0.00000000	      0.80505385	     -1.09894809	     -0.00000000	     -0.00000000	     -0.46715548	     -3.22944386	      0.91973542	      6.23754916	      0.00000000	      0.00000000	      0.01000000	      0.15026856	      0.66342700	      0.15328591	      0.01000000	      0.04567732	      0.01000000	      0.10036297	      0.00000000	      0.00000000
      0.17957545	     -0.00000000	     -0.00000000	      0.00000000	      0.00000000	     -0.00000000	     -0.00000000	      0.00000000	      0.00000000	      0.80437158	     -1.10384739	     -0.00000000	     -0.00000000	     -0.46915662	     -3.23145038	      0.92360021	      6.24031028	      0.00000000	      0.00000000	      0.01000000	      0.15042284	      0.66889123	      0.15328561	      0.01000000	      0.04575396	      0.01000000	      0.10031522	      0.00000000	      0.00000000
      0.18019491	     -0.00000000	     -0.00000000	      0.00000000	      0.00000000	     -0.00000000	     -0.00000000	      0.00000000	      0.00000000	      0.80368627	     -1.10874280	     -0.00000000	     -0.00000000	     -0.47115901	     -3.23344290	      0.92746670	      6.24304131	      0.00000000	      0.00000000	      0.01000000	      0.15057719	      0.67435547	      0.15328560	      0.01000000	      0.04583059	      0.01000000	      0.10026748	      0.00000000	      0.00000000
      0.18081437	     -0.00000000	     -0.00000000	      0.00000000	      0.00000000	     -0.00000000	     -0.00000000	      0.00000000	      0.00000000	      0.80299793	     -1.11363434	     -0.00000000	     -0.00000000	     -0.47316262	     -3.23542184	      0.93133488	      6.24574319	      0.00000000	      0.00000000	      0.01000000	      0.15073161	      0.67981970	      0.15328587	      0.01000000	      0.04590720	      0.01000000	      0.10021976	      0.00000000	      0.00000000
      0.18143384	     -0.00000000	     -0.00000000	      0.00000000	      0.00000000	     -0.00000000	     -0.00000000	      0.00000000	      0.00000000	      0.80230656	     -1.11852201	     -0.00000000	     -0.00000000	     -0.47516746	     -3.23738764	      0.93520472	      6.24841687	      0.00000000	      0.00000000	      0.01000000	      0.15088610	      0.68528394	      0.15328641	      0.01000000	      0.04598379	      0.01000000	      0.10017205	      0.00000000	      0.00000000
      0.18205330	     -0.00000000	     -0.00000000	      0.00000000	      0.00000000	     -0.00000000	     -0.00000000	      0.00000000	      0.00000000	      0.80161216	     -1.12340584	     -0.00000000	     -0.00000000	     -0.47717351	     -3.23934072	      0.93907621	      6.25106324	      0.00000000	      0.00000000	      0.01000000	      0.15104065	      0.69074819	      0.15328721	      0.01000000	      0.04606036	      0.01000000	      0.10012436	      0.00000000	      0.00000000
      0.18267276	     -0.00000000	     -0.00000000	      0.00000000	      0.00000000	     -0.00000000	     -0.00000000	      0.00000000	      0.00000000	      0.80091474	     -1.12828584	     -0.00000000	     -0.00000000	     -0.47918076	     -3.24128150	      0.94294933	      6.25368316	      0.00000000	      0.00000000	      0.01000000	      0.15119527	      0.69621244	      0.15328828	      0.01000000	      0.04613692	      0.01000000	      0.10007668	      0.00000000	      0.00000000
      0.18329223	     -0.00000000	     -0.00000000	      0.00000000	      0.00000000	     -0.00000000	     -0.00000000	      0.00000000	      0.00000000	      0.80021430	     -1.13316205	     -0.00000000	     -0.00000000	     -0.48118922	     -3.24321041	      0.94682406	      6.25627748	      0.00000000	      0.00000000	      0.01000000	      0.15134995	      0.70167669	      0.15328959	      0.01000000	      0.04621345	      0.01000000	      0.10002901	      0.00000000	      0.00000000
      0.18391169	     -0.00000000	     -0.00000000	      0.00000000	      0.00000000	     -0.00000000	     -0.00000000	      0.00000000	      0.00000000	      0.79951083	     -1.13803447	     -0.00000000	     -0.00000000	     -0.48319887	     -3.24512785	      0.95070039	      6.25884697	      0.00000000	      0.00000000	      0.01000000	      0.15150470	      0.70714094	      0.15329115	      0.01000000	      0.04628997	      0.01000000	      0.09998136	      0.00000000	      0.00000000
      0.18453116	     -0.00000000	     -0.00000000	      0.00000000	      0.00000000	     -0.00000000	     -0.00000000	      0.00000000	      0.00000000	      0.79880435	     -1.14290314	     -0.00000000	     -0.00000000	     -0.48520970	     -3.24703422	      0.95457831	      6.26139241	      0.00000000	      0.00000000	      0.01000000	      0.15165952	      0.71260520	      0.15329294	      0.01000000	      0.04636646	      0.01000000	      0.09993372	      0.00000000	      0.00000000
      0.18515062	     -0.00000000	     -0.00000000	      0.00000000	      0.00000000	     -0.00000000	     -0.00000000	      0.00000000	      0.00000000	      0.79809486	     -1.14776809	     -0.00000000	     -0.00000000	     -0.48722170	     -3.24892990	      0.95845780	      6.26391448	      0.00000000	      0.00000000	      0.01000000	      0.15181440	      0.71806945	      0.15329495	      0.01000000	      0.04644294	      0.01000000	      0.09988610	      0.00000000	      0.00000000
      0.18577008	     -0.00000000	     -0.00000000	      0.00000000	      0.00000000	     -0.00000000	     -0.00000000	      0.00000000	      0.00000000	      0.79738235	     -1.15262934	     -0.00000000	     -0.00000000	     -0.48923488	     -3.25081528	      0.96233884	      6.26641378	      0.00000000	      0.00000000	      0.01000000	      0.15196934	      0.72353372	      0.15329718	      0.01000000	      0.04651939	      0.01000000	      0.09983849	      0.00000000	      0.00000000
      0.18638955	     -0.00000000	     -0.00000000	      0.00000000	      0.00000000	     -0.00000000	     -0.00000000	      0.00000000	      0.00000000	      0.79666684	     -1.15748691	     -0.00000000	     -0.00000000	     -0.49124923	     -3.25269070	      0.96622143	      6.26889083	      0.00000000	      0.00000000	      0.01000000	      0.15212434	      0.72899798	      0.15329961	      0.01000000	      0.04659583	      0.01000000	      0.09979089	      0.00000000	      0.00000000
      0.18700901	     -0.00000000	     -0.00000000	      0.00000000	      0.00000000	     -0.00000000	     -0.00000000	      0.00000000	      0.00000000	      0.79594831	     -1.16234083	     -0.00000000	     -0.00000000	     -0.49326473	     -3.25455649	      0.97010554	      6.27134614	      0.00000000	      0.00000000	      0.01000000	      0.15227941	      0.73446224	      0.15330225	      0.01000000	      0.04667224	      0.01000000	      0.09974331	      0.00000000	      0.00000000
      0.18762848	     -0.00000000	     -0.00000000	      0.00000000	      0.00000000	     -0.00000000	     -0.00000000	      0.00000000	      0.00000000	      0.79522678	     -1.16719111	     -0.00000000	     -0.00000000	     -0.49528138	     -3.25641299	      0.97399117	      6.27378021	      0.00000000	      0.00000000	      0.01000000	      0.15243454	      0.73992651	      0.15330508	      0.01000000	      0.04674863	      0.01000000	      0.09969574	      0.00000000	      0.00000000
      0.18824794	     -0.00000000	     -0.00000000	      0.00000000	      0.00000000	     -0.00000000	     -0.00000000	      0.00000000	      0.00000000	      0.79450225	     -1.17203779	     -0.00000000	     -0.00000000	     -0.49729919	     -3.25826051	      0.97787829	      6.27619351	      0.00000000	      0.00000000	      0.01000000	      0.15258973	      0.74539078	      0.15330809	      0.01000000	      0.04682500	      0.01000000	      0.09964819	      0.00000000	      0.00000000
      0.18886740	     -0.00000000	     -0.00000000	      0.00000000	      0.00000000	     -0.00000000	     -0.00000000	      0.00000000	      0.00000000	      0.79377471	     -1.17688087	     -0.00000000	     -0.00000000	     -0.49931813	     -3.26009936	      0.98176691	      6.27858652	      0.00000000	      0.00000000	      0.01000000	      0.15274498	      0.75085505	      0.15331129	      0.01000000	      0.04690135	      0.01000000	      0.09960065	      0.00000000	      0.00000000
      0.18948687	     -0.00000000	     -0.00000000	      0.00000000	      0.00000000	     -0.00000000	     -0.00000000	      0.00000000	      0.00000000	      0.79304418	     -1.18172037	     -0.00000000	     -0.00000000	     -0.50133821	     -3.26192985	      0.98565700	      6.28095968	      0.00000000	      0.00000000	      0.01000000	      0.15290029	      0.75631932	      0.15331466	      0.01000000	      0.04697767	      0.01000000	      0.09955312	      0.00000000	      0.00000000
      0.19010633	     -0.00000000	     -0.00000000	      0.00000000	      0.00000000	     -0.00000000	     -0.00000000	      0.00000000	      0.00000000	      0.79231065	     -1.18655632	     -0.00000000	     -0.00000000	     -0.50335942	     -3.26375227	      0.98954856	      6.28331345	      0.00000000	      0.00000000	      0.01000000	      0.15305566	      0.76178360	      0.15331819	      0.01000000	      0.04705397	      0.01000000	      0.09950561	      0.00000000	      0.00000000
      0.19072579	     -0.00000000	     -0.00000000	      0.00000000	      0.00000000	     -0.00000000	     -0.00000000	      0.00000000	      0.00000000	      0.79157412	     -1.19138873	     -0.00000000	      0.00000000	     -0.50538176	     -3.26556689	      0.99344157	      6.28564825	      0.00000000	      0.00000000	      0.01000000	      0.15321109	      0.76724787	      0.15332189	      0.01000000	      0.04713025	      0.01000000	      0.09945811	      0.00000000	      0.00000000
      0.19128269	     -0.00000000	     -0.00000000	      0.00000000	      0.00000000	     -0.00000000	     -0.00000000	      0.00000000	      0.00000000	      0.79090944	     -1.19573001	     -0.00000000	     -0.00000000	     -0.50720079	     -3.26719172	      0.99694258	      6.28773073	      0.00000000	      0.00000000	      0.01000000	      0.15335087	      0.77216021	      0.15332535	      0.01000000	      0.04719880	      0.01000000	      0.09941543	      0.00000000	      0.00000000
      0.19183958	     -0.00000000	     -0.00000000	      0.00000000	      0.00000000	     -0.00000000	     -0.00000000	      0.00000000	      0.00000000	      0.79024233	     -1.20006845	     -0.00000000	     -0.00000000	     -0.50902071	     -3.26881074	      1.00044475	      6.28979909	      0.00000000	      0.00000000	      0.01000000	      0.15349069	      0.77707255	      0.15332893	      0.01000000	      0.04726733	      0.01000000	      0.09937275	      0.00000000	      0.00000000
      0.19239647	     -0.00000000	     -0.00000000	      0.00000000	      0.00000000	     -0.00000000	     -0.00000000	      0.00000000	      0.00000000	      0.78957282	     -1.20440406	     -0.00000000	     -0.00000000	     -0.51084154	     -3.27042407	      1.00394806	      6.29185312	      0.00000000	      0.00000000	      0.01000000	      0.15363056	      0.78198490	      0.15333263	      0.01000000	      0.04733583	      0.01000000	      0.09933009	      0.00000000	      0.00000000
      0.19295337	     -0.00000000	     -0.00000000	      0.00000000	      0.00000000	     -0.00000000	     -0.00000000	      0.00000000	      0.00000000	      0.78890089	     -1.20873685	     -0.00000000	      0.00000000	     -0.51266326	     -3.27203191	      1.00745252	      6.29389305	      0.00000000	      0.00000000	      0.01000000	      0.15377048	      0.78689724	      0.15333645	      0.01000000	      0.04740432	      0.01000000	      0.09928743	      0.00000000	      0.00000000
      0.19351026	     -0.00000000	     -0.00000000	      0.00000000	      0.00000000	     -0.00000000	     -0.00000000	      0.00000000	      0.00000000	      0.78822654	     -1.21306683	     -0.00000000	     -0.00000000	     -0.51448588	     -3.27363442	      1.01095811	      6.29591915	      0.00000000	      0.00000000	      0.01000000	      0.15391045	      0.79180958	      0.15334038	      0.01000000	      0.04747279	      0.01000000	      0.09924479	      0.00000000	      0.00000000
      0.19406715	     -0.00000000	     -0.00000000	      0.00000000	      0.00000000	     -0.00000000	     -0.00000000	      0.00000000	      0.00000000	      0.78754979	     -1.21739400	     -0.00000000	     -0.00000000	     -0.51630939	     -3.27523179	      1.01446482	      6.29793169	      0.00000000	      0.00000000	      0.01000000	      0.15405046	      0.79672193	      0.15334442	      0.01000000	      0.04754123	      0.01000000	      0.09920216	      0.00000000	      0.00000000
      0.19462404	     -0.00000000	     -0.00000000	      0.00000000	      0.00000000	     -0.00000000	     -0.00000000	      0.00000000	      0.00000000	      0.78687063	     -1.22171838	     -0.00000000	     -0.00000000	     -0.51813379	     -3.27682418	      1.01797265	      6.29993093	      0.00000000	      0.00000000	      0.01000000	      0.15419051	      0.80163427	      0.15334857	      0.01000000	      0.04760965	      0.01000000	      0.09915954	      0.00000000	      0.00000000
      0.19518094	     -0.00000000	     -0.00000000	      0.00000000	      0.00000000	     -0.00000000	     -0.00000000	      0.00000000	      0.00000000	      0.78618906	     -1.22603996	     -0.00000000	     -0.00000000	     -0.51995907	     -3.27841177	      1.02148159	      6.30191715	      0.00000000	      0.00000000	      0.01000000	      0.15433061	      0.80654662	      0.15335282	      0.01000000	      0.04767805	      0.01000000	      0.09911693	      0.00000000	      0.00000000
      0.19573783	     -0.00000000	     -0.00000000	      0.00000000	      0.00000000	     -0.00000000	     -0.00000000	      0.00000000	      0.00000000	      0.78550508	     -1.23035876	     -0.00000000	     -0.00000000	     -0.52178523	     -3.27999472	      1.02499163	      6.30389059	      0.00000000	      0.00000000	      0.01000000	      0.15447076	      0.81145897	      0.15335717	      0.01000000	      0.04774643	      0.01000000	      0.09907434	      0.00000000	      0.00000000
      0.19629472	     -0.00000000	     -0.00000000	      0.00000000	      0.00000000	     -0.00000000	     -0.00000000	      0.00000000	      0.00000000	      0.78481870	     -1.23467479	     -0.00000000	     -0.00000000	     -0.52361228	     -3.28157318	      1.02850277	      6.30585150	      0.00000000	      0.00000000	      0.01000000	      0.15461095	      0.81637132	      0.15336162	      0.01000000	      0.04781478	      0.01000000	      0.09903175	      0.00000000	      0.00000000
      0.19685162	     -0.00000000	     -0.00000000	      0.00000000	      0.00000000	     -0.00000000	     -0.00000000	      0.00000000	      0.00000000	      0.78412992	     -1.23898804	     -0.00000000	     -0.00000000	     -0.52544020	     -3.28314733	      1.03201499	      6.30780013	      0.00000000	      0.00000000	      0.01000000	      0.15475118	      0.82128367	      0.15336616	      0.01000000	      0.04788311	      0.01000000	      0.09898918	      0.00000000	      0.00000000
      0.19740851	     -0.00000000	     -0.00000000	      0.00000000	      0.00000000	     -0.00000000	     -0.00000000	      0.00000000	      0.00000000	      0.78343874	     -1.24329852	     -0.00000000	     -0.00000000	     -0.52726900	     -3.28471732	      1.03552830	      6.30973672	      0.00000000	      0.00000000	      0.01000000	      0.15489146	      0.82619601	      0.15337080	      0.01000000	      0.04795142	      0.01000000	      0.09894661	      0.00000000	      0.00000000
      0.19796540	     -0.00000000	     -0.00000000	      0.00000000	      0.00000000	     -0.00000000	     -0.00000000	      0.00000000	      0.00000000	      0.78274515	     -1.24760625	     -0.00000000	     -0.00000000	     -0.52909867	     -3.28628329	      1.03904269	      6.31166149	      0.00000000	      0.00000000	      0.01000000	      0.15503178	      0.83110837	      0.15337554	      0.01000000	      0.04801970	      0.01000000	      0.09890406	      0.00000000	      0.00000000
      0.19852229	     -0.00000000	     -0.00000000	      0.00000000	      0.00000000	     -0.00000000	     -0.00000000	      0.00000000	      0.00000000	      0.78204917	     -1.25191121	     -0.00000000	     -0.00000000	     -0.53092921	     -3.28784540	      1.04255814	      6.31357469	      0.00000000	      0.00000000	      0.01000000	      0.15517214	      0.83602072	      0.15338036	      0.01000000	      0.04808796	      0.01000000	      0.09886152	      0.00000000	      0.00000000
      0.19907919	     -0.00000000	     -0.00000000	      0.00000000	      0.00000000	     -0.00000000	     -0.00000000	      0.00000000	      0.00000000	      0.78135079	     -1.25621342	     -0.00000000	     -0.00000000	     -0.53276063	     -3.28940379	      1.04607465	      6.31547654	      0.00000000	      0.00000000	      0.01000000	      0.15531255	      0.84093307	      0.15338526	      0.01000000	      0.04815619	      0.01000000	      0.09881899	      0.00000000	      0.00000000
      0.19939680	     -0.00000000	     -0.00000000	      0.00000000	      0.00000000	     -0.00000000	     -0.00000000	      0.00000000	      0.00000000	      0.78095141	     -1.25866586	     -0.00000000	     -0.00000000	     -0.53380552	     -3.29029090	      1.04808069	      6.31655554	      0.00000000	      0.00000000	      0.01000000	      0.15539265	      0.84373472	      0.15338810	      0.01000000	      0.04819509	      0.01000000	      0.09879474	      0.00000000	      0.00000000
      0.19955510	     -0.00000000	     -0.00000000	      0.00000000	      0.00000000	     -0.00000000	     -0.00000000	      0.00000000	      0.00000000	      0.78075207	     -1.25988784	     -0.00000000	     -0.00000000	     -0.53432641	     -3.29073263	      1.04908065	      6.31709216	      0.00000000	      0.00000000	      0.01000000	      0.15543258	      0.84512792	      0.15338952	      0.01000000	      0.04821448	      0.01000000	      0.09878266	      0.00000000	      0.00000000
      0.19971340	     -0.00000000	     -0.00000000	      0.00000000	      0.00000000	     -0.00000000	     -0.00000000	      0.00000000	      0.00000000	      0.78055253	     -1.26110961	     -0.00000000	     -0.00000000	     -0.53484737	     -3.29117410	      1.05008070	      6.31762797	      0.00000000	      0.00000000	      0.01000000	      0.15547251	      0.84650784	      0.15339096	      0.01000000	      0.04823386	      0.01000000	      0.09877057	      0.00000000	      0.00000000
      0.20024971	     -0.00000000	     -0.00000000	      0.00000000	      0.00000000	     -0.00000000	     -0.00000000	      0.00000000	      0.00000000	      0.77987508	     -1.26524719	     -0.00000000	     -0.00000000	     -0.53661286	     -3.29266784	      1.05346938	      6.31943775	      0.00000000	      0.00000000	      0.01000000	      0.15560781	      0.85108072	      0.15339587	      0.01000000	      0.04829952	      0.01000000	      0.09872964	      0.00000000	      0.00000000
      0.20078602	     -0.00000000	     -0.00000000	      0.00000000	      0.00000000	     -0.00000000	     -0.00000000	      0.00000000	      0.00000000	      0.77919541	     -1.26938223	     -0.00000000	     -0.00000000	     -0.53837915	     -3.29415851	      1.05685903	      6.32123738	      0.00000000	      0.00000000	      0.01000000	      0.15574315	      0.85550080	      0.15340092	      0.01000000	      0.04836516	      0.01000000	      0.09868872	      0.00000000	      0.00000000
      0.20132233	     -0.00000000	     -0.00000000	      0.00000000	      0.00000000	     -0.00000000	     -0.00000000	      0.00000000	      0.00000000	      0.77851352	     -1.27351473	     -0.00000000	     -0.00000000	     -0.54014623	     -3.29564637	      1.06024965	      6.32302785	      0.00000000	      0.00000000	      0.01000000	      0.15587854	      0.85977428	      0.15340612	      0.01000000	      0.04843077	      0.01000000	      0.09864781	      0.00000000	      0.00000000
      0.20185864	     -0.00000000	     -0.00000000	      0.00000000	      0.00000000	     -0.00000000	     -0.00000000	      0.00000000	      0.00000000	      0.77782941	     -1.27764473	     -0.00000000	     -0.00000000	     -0.54191411	     -3.29713158	      1.06364122	      6.32480971	      0.00000000	      0.00000000	      0.01000000	      0.15601396	      0.86390701	      0.15341150	      0.01000000	      0.04849635	      0.01000000	      0.09860690	      0.00000000	      0.00000000
      0.20239494	     -0.00000000	     -0.00000000	      0.00000000	      0.00000000	     -0.00000000	     -0.00000000	      0.00000000	      0.00000000	      0.77714309	     -1.28177223	     -0.00000000	     -0.00000000	     -0.54368279	     -3.29861433	      1.06703374	      6.32658344	      0.00000000	      0.00000000	      0.01000000	      0.15614942	      0.86790454	      0.15341710	      0.01000000	      0.04856191	      0.01000000	      0.09856601	      0.00000000	      0.00000000
      0.20293125	     -0.00000000	     -0.00000000	      0.00000000	      0.00000000	     -0.00000000	     -0.00000000	      0.00000000	      0.00000000	      0.77645456	     -1.28589725	     -0.00000000	     -0.00000000	     -0.54545226	     -3.30009481	      1.07042722	      6.32834949	      0.00000000	      0.00000000	      0.01000000	      0.15628492	      0.87177215	      0.15342293	      0.01000000	      0.04862745	      0.01000000	      0.09852513	      0.00000000	      0.00000000
      0.20346756	     -0.00000000	     -0.00000000	      0.00000000	      0.00000000	     -0.00000000	     -0.00000000	      0.00000000	      0.00000000	      0.77576382	     -1.29001981	     -0.00000000	     -0.00000000	     -0.54722253	     -3.30157321	      1.07382164	      6.33010834	      0.00000000	      0.00000000	      0.01000000	      0.15642045	      0.87551487	      0.15342901	      0.01000000	      0.04869296	      0.01000000	      0.09848426	      0.00000000	      0.00000000
      0.20400387	     -0.00000000	     -0.00000000	      0.00000000	      0.00000000	     -0.00000000	     -0.00000000	      0.00000000	      0.00000000	      0.77507087	     -1.29413994	     -0.00000000	     -0.00000000	     -0.54899358	     -3.30304972	      1.07721700	      6.33186041	      0.00000000	      0.00000000	      0.01000000	      0.15655603	      0.87913746	      0.15343538	      0.01000000	      0.04875845	      0.01000000	      0.09844340	      0.00000000	      0.00000000
      0.20454018	     -0.00000000	     -0.00000000	      0.00000000	      0.00000000	     -0.00000000	     -0.00000000	      0.00000000	      0.00000000	      0.77437570	     -1.29825767	     -0.00000000	     -0.00000000	     -0.55076543	     -3.30452451	      1.08061329	      6.33360614	      0.00000000	      0.00000000	      0.01000000	      0.15669164	      0.88264445	      0.15344204	      0.01000000	      0.04882391	      0.01000000	      0.09840255	      0.00000000	      0.00000000
      0.20507649	     -0.00000000	     -0.00000000	      0.00000000	      0.00000000	     -0.00000000	     -0.00000000	      0.00000000	      0.00000000	      0.77367833	     -1.30237302	     -0.00000000	     -0.00000000	     -0.55253807	     -3.30599780	      1.08401053	      6.33534594	      0.00000000	      0.00000000	      0.01000000	      0.15682729	      0.88604017	      0.15344901	      0.01000000	      0.04888935	      0.01000000	      0.09836172	      0.00000000	      0.00000000
      0.20561279	     -0.00000000	     -0.00000000	      0.00000000	      0.00000000	     -0.00000000	     -0.00000000	      0.00000000	      0.00000000	      0.77297876	     -1.30648602	     -0.00000000	     -0.00000000	     -0.55431150	     -3.30746976	      1.08740869	      6.33708024	      0.00000000	      0.00000000	      0.01000000	      0.15696298	      0.88932874	      0.15345632	      0.01000000	      0.04895476	      0.01000000	      0.09832089	      0.00000000	      0.00000000
      0.20614910	     -0.00000000	     -0.00000000	      0.00000000	      0.00000000	     -0.00000000	     -0.00000000	      0.00000000	      0.00000000	      0.77227697	     -1.31059670	     -0.00000000	     -0.00000000	     -0.55608572	     -3.30894059	      1.09080779	      6.33880943	      0.00000000	      0.00000000	      0.01000000	      0.15709870	      0.89251410	      0.15346397	      0.01000000	      0.04902015	      0.01000000	      0.09828007	      0.00000000	      0.00000000
      0.20668541	     -0.00000000	     -0.00000000	      0.00000000	      0.00000000	     -0.00000000	     -0.00000000	      0.00000000	      0.00000000	      0.77157299	     -1.31470510	     -0.00000000	     -0.00000000	     -0.55786073	     -3.31041048	      1.09420781	      6.34053392	      0.00000000	      0.00000000	      0.01000000	      0.15723446	      0.89559998	      0.15347198	      0.01000000	      0.04908550	      0.01000000	      0.09823926	      0.00000000	      0.00000000
      0.20722172	     -0.00000000	     -0.00000000	      0.00000000	      0.00000000	     -0.00000000	     -0.00000000	      0.00000000	      0.00000000	      0.77086680	     -1.31881125	     -0.00000000	     -0.00000000	     -0.55963652	     -3.31187961	      1.09760875	      6.34225408	      0.00000000	      0.00000000	      0.01000000	      0.15737026	      0.89858998	      0.15348036	      0.01000000	      0.04915084	      0.01000000	      0.09819847	      0.00000000	      0.00000000
      0.20775803	     -0.00000000	     -0.00000000	      0.00000000	      0.00000000	     -0.00000000	     -0.00000000	      0.00000000	      0.00000000	      0.77015841	     -1.32291517	     -0.00000000	     -0.00000000	     -0.56141311	     -3.31334818	      1.10101061	      6.34397029	      0.00000000	      0.00000000	      0.01000000	      0.15750610	      0.90148751	      0.15348914	      0.01000000	      0.04921615	      0.01000000	      0.09815768	      0.00000000	      0.00000000
      0.20829434	     -0.00000000	     -0.00000000	      0.00000000	      0.00000000	     -0.00000000	     -0.00000000	      0.00000000	      0.00000000	      0.76944782	     -1.32701692	     -0.00000000	     -0.00000000	     -0.56319048	     -3.31481638	      1.10441340	      6.34568294	      0.00000000	      0.00000000	      0.01000000	      0.15764197	      0.90429585	      0.15349831	      0.01000000	      0.04928143	      0.01000000	      0.09811691	      0.00000000	      0.00000000
      0.20883065	     -0.00000000	     -0.00000000	      0.00000000	      0.00000000	     -0.00000000	     -0.00000000	      0.00000000	      0.00000000	      0.76873503	     -1.33111652	     -0.00000000	     -0.00000000	     -0.56496863	     -3.31628439	      1.10781710	      6.34739238	      0.00000000	      0.00000000	      0.01000000	      0.15777789	      0.90701813	      0.15350789	      0.01000000	      0.04934668	      0.01000000	      0.09807614	      0.00000000	      0.00000000
      0.20936695	     -0.00000000	     -0.00000000	      0.00000000	      0.00000000	     -0.00000000	     -0.00000000	      0.00000000	      0.00000000	      0.76802004	     -1.33521401	     -0.00000000	     -0.00000000	     -0.56674758	     -3.31775240	      1.11122172	      6.34909897	      0.00000000	      0.00000000	      0.01000000	      0.15791383	      0.90965734	      0.15351789	      0.01000000	      0.04941191	      0.01000000	      0.09803539	      0.00000000	      0.00000000
      0.20990326	     -0.00000000	     -0.00000000	      0.00000000	      0.00000000	     -0.00000000	     -0.00000000	      0.00000000	      0.00000000	      0.76730286	     -1.33930943	     -0.00000000	     -0.00000000	     -0.56852731	     -3.31922059	      1.11462725	      6.35080307	      0.00000000	      0.00000000	      0.01000000	      0.15804982	      0.91221637	      0.15352832	      0.01000000	      0.04947711	      0.01000000	      0.09799464	      0.00000000	      0.00000000
      0.21043957	     -0.00000000	     -0.00000000	      0.00000000	      0.00000000	     -0.00000000	     -0.00000000	      0.00000000	      0.00000000	      0.76658348	     -1.34340283	     -0.00000000	     -0.00000000	     -0.57030783	     -3.32068915	      1.11803370	      6.35250502	      0.00000000	      0.00000000	      0.01000000	      0.15818584	      0.91469796	      0.15353920	      0.01000000	      0.04954228	      0.01000000	      0.09795391	      0.00000000	      0.00000000
      0.21097588	     -0.00000000	     -0.00000000	      0.00000000	      0.00000000	     -0.00000000	     -0.00000000	      0.00000000	      0.00000000	      0.76586190	     -1.34749423	     -0.00000000	     -0.00000000	     -0.57208914	     -3.32215827	      1.12144105	      6.35420516	      0.00000000	      0.00000000	      0.01000000	      0.15832190	      0.91710474	      0.15355052	      0.01000000	      0.04960743	      0.01000000	      0.09791319	      0.00000000	      0.00000000
      0.21151219	     -0.00000000	     -0.00000000	      0.00000000	      0.00000000	     -0.00000000	     -0.00000000	      0.00000000	      0.00000000	      0.76513813	     -1.35158369	     -0.00000000	     -0.00000000	     -0.57387124	     -3.32362811	      1.12484932	      6.35590383	      0.00000000	      0.00000000	      0.01000000	      0.15845799	      0.91943925	      0.15356230	      0.01000000	      0.04967255	      0.01000000	      0.09787247	      0.00000000	      0.00000000
      0.21204850	     -0.00000000	     -0.00000000	      0.00000000	      0.00000000	     -0.00000000	     -0.00000000	      0.00000000	      0.00000000	      0.76441217	     -1.35567124	     -0.00000000	     -0.00000000	     -0.57565412	     -3.32509887	      1.12825850	      6.35760135	      0.00000000	      0.00000000	      0.01000000	      0.15859412	      0.92170391	      0.15357455	      0.01000000	      0.04973765	      0.01000000	      0.09783177	      0.00000000	      0.00000000
      0.21258481	     -0.00000000	     -0.00000000	      0.00000000	      0.00000000	     -0.00000000	     -0.00000000	      0.00000000	      0.00000000	      0.76368401	     -1.35975692	     -0.00000000	     -0.00000000	     -0.57743779	     -3.32657072	      1.13166859	      6.35929805	      0.00000000	      0.00000000	      0.01000000	      0.15873029	      0.92390106	      0.15358727	      0.01000000	      0.04980271	      0.01000000	      0.09779108	      0.00000000	      0.00000000
      0.21312111	     -0.00000000	     -0.00000000	      0.00000000	      0.00000000	     -0.00000000	     -0.00000000	      0.00000000	      0.00000000	      0.76295367	     -1.36384078	     -0.00000000	     -0.00000000	     -0.57922226	     -3.32804384	      1.13507959	      6.36099425	      0.00000000	      0.00000000	      0.01000000	      0.15886649	      0.92603293	      0.15360047	      0.01000000	      0.04986775	      0.01000000	      0.09775040	      0.00000000	      0.00000000
      0.21365742	     -0.00000000	     -0.00000000	      0.00000000	      0.00000000	     -0.00000000	     -0.00000000	      0.00000000	      0.00000000	      0.76222114	     -1.36792286	     -0.00000000	     -0.00000000	     -0.58100751	     -3.32951841	      1.13849150	      6.36269026	      0.00000000	      0.00000000	      0.01000000	      0.15900273	      0.92810167	      0.15361416	      0.01000000	      0.04993277	      0.01000000	      0.09770973	      0.00000000	      0.00000000
      0.21419373	     -0.00000000	     -0.00000000	      0.00000000	      0.00000000	     -0.00000000	     -0.00000000	      0.00000000	      0.00000000	      0.76148641	     -1.37200320	     -0.00000000	     -0.00000000	     -0.58279355	     -3.33099459	      1.14190432	      6.36438640	      0.00000000	      0.00000000	      0.01000000	      0.15913901	      0.93010935	      0.15362835	      0.01000000	      0.04999775	      0.01000000	      0.09766907	      0.00000000	      0.00000000
      0.21473004	     -0.00000000	     -0.00000000	      0.00000000	      0.00000000	     -0.00000000	     -0.00000000	      0.00000000	      0.00000000	      0.76074950	     -1.37608185	     -0.00000000	     -0.00000000	     -0.58458039	     -3.33247256	      1.14531805	      6.36608296	      0.00000000	      0.00000000	      0.01000000	      0.15927532	      0.93205796	      0.15364303	      0.01000000	      0.05006271	      0.01000000	      0.09762842	      0.00000000	      0.00000000
      0.21526635	     -0.00000000	     -0.00000000	      0.00000000	      0.00000000	     -0.00000000	     -0.00000000	      0.00000000	      0.00000000	      0.76001040	     -1.38015885	     -0.00000000	     -0.00000000	     -0.58636802	     -3.33395250	      1.14873269	      6.36778026	      0.00000000	      0.00000000	      0.01000000	      0.15941167	      0.93394941	      0.15365823	      0.01000000	      0.05012764	      0.01000000	      0.09758778	      0.00000000	      0.00000000
      0.21580266	     -0.00000000	     -0.00000000	      0.00000000	      0.00000000	     -0.00000000	     -0.00000000	      0.00000000	      0.00000000	      0.75926912	     -1.38423425	     -0.00000000	     -0.00000000	     -0.58815645	     -3.33543456	      1.15214824	      6.36947860	      0.00000000	      0.00000000	      0.01000000	      0.15954806	      0.93578554	      0.15367394	      0.01000000	      0.05019254	      0.01000000	      0.09754715	      0.00000000	      0.00000000
      0.21633897	     -0.00000000	     -0.00000000	      0.00000000	      0.00000000	     -0.00000000	     -0.00000000	      0.00000000	      0.00000000	      0.75852565	     -1.38830809	     -0.00000000	     -0.00000000	     -0.58994567	     -3.33691893	      1.15556470	      6.37117825	      0.00000000	      0.00000000	      0.01000000	      0.15968448	      0.93756812	      0.15369018	      0.01000000	      0.05025742	      0.01000000	      0.09750653	      0.00000000	      0.00000000
      0.21687527	     -0.00000000	     -0.00000000	      0.00000000	      0.00000000	     -0.00000000	     -0.00000000	      0.00000000	      0.00000000	      0.75778000	     -1.39238041	     -0.00000000	     -0.00000000	     -0.59173568	     -3.33840576	      1.15898207	      6.37287952	      0.00000000	      0.00000000	      0.01000000	      0.15982094	      0.93929885	      0.15370694	      0.01000000	      0.05032226	      0.01000000	      0.09746593	      0.00000000	      0.00000000
      0.21741158	     -0.00000000	     -0.00000000	      0.00000000	      0.00000000	     -0.00000000	     -0.00000000	      0.00000000	      0.00000000	      0.75703216	     -1.39645127	     -0.00000000	     -0.00000000	     -0.59352650	     -3.33989523	      1.16240036	      6.37458270	      0.00000000	      0.00000000	      0.01000000	      0.15995743	      0.94097938	      0.15372423	      0.01000000	      0.05038708	      0.01000000	      0.09742533	      0.00000000	      0.00000000
      0.21794789	     -0.00000000	     -0.00000000	      0.00000000	      0.00000000	     -0.00000000	     -0.00000000	      0.00000000	      0.00000000	      0.75628214	     -1.40052071	     -0.00000000	     -0.00000000	     -0.59531811	     -3.34138750	      1.16581956	      6.37628806	      0.00000000	      0.00000000	      0.01000000	      0.16009397	      0.94261130	      0.15374207	      0.01000000	      0.05045187	      0.01000000	      0.09738474	      0.00000000	      0.00000000
      0.21848420	     -0.00000000	     -0.00000000	      0.00000000	      0.00000000	     -0.00000000	     -0.00000000	      0.00000000	      0.00000000	      0.75552994	     -1.40458877	     -0.00000000	     -0.00000000	     -0.59711053	     -3.34288272	      1.16923967	      6.37799588	      0.00000000	      0.00000000	      0.01000000	      0.16023054	      0.94419612	      0.15376044	      0.01000000	      0.05051664	      0.01000000	      0.09734417	      0.00000000	      0.00000000
      0.21902051	     -0.00000000	     -0.00000000	      0.00000000	     -0.00000000	     -0.00000000	     -0.00000000	      0.00000000	      0.00000000	      0.75477556	     -1.40865551	     -0.00000000	     -0.00000000	     -0.59890375	     -3.34438106	      1.17266071	      6.37970645	      0.00000000	      0.00000000	      0.01000000	      0.16036714	      0.94573532	      0.15377937	      0.01000000	      0.05058137	      0.01000000	      0.09730360	      0.00000000	      0.00000000
      0.21955682	     -0.00000000	     -0.00000000	      0.00000000	     -0.00000000	     -0.00000000	     -0.00000000	      0.00000000	      0.00000000	      0.75401899	     -1.41272096	     -0.00000000	     -0.00000000	     -0.60069777	     -3.34588269	      1.17608266	      6.38142003	      0.00000000	      0.00000000	      0.01000000	      0.16050378	      0.94723031	      0.15379885	      0.01000000	      0.05064608	      0.01000000	      0.09726304	      0.00000000	      0.00000000
      0.22009312	     -0.00000000	     -0.00000000	      0.00000000	     -0.00000000	     -0.00000000	     -0.00000000	      0.00000000	      0.00000000	      0.75326025	     -1.41678518	     -0.00000000	     -0.00000000	     -0.60249260	     -3.34738775	      1.17950553	      6.38313689	      0.00000000	      0.00000000	      0.01000000	      0.16064046	      0.94868247	      0.15381890	      0.01000000	      0.05071076	      0.01000000	      0.09722250	      0.00000000	      0.00000000
      0.22062943	     -0.00000000	     -0.00000000	      0.00000000	     -0.00000000	     -0.00000000	     -0.00000000	      0.00000000	      0.00000000	      0.75249932	     -1.42084822	     -0.00000000	     -0.00000000	     -0.60428823	     -3.34889641	      1.18292932	      6.38485731	      0.00000000	      0.00000000	      0.01000000	      0.16077718	      0.95009312	      0.15383950	      0.01000000	      0.05077541	      0.01000000	      0.09718197	      0.00000000	      0.00000000
      0.22116574	     -0.00000000	     -0.00000000	      0.00000000	     -0.00000000	     -0.00000000	     -0.00000000	      0.00000000	      0.00000000	      0.75173622	     -1.42491011	     -0.00000000	     -0.00000000	     -0.60608468	     -3.35040882	      1.18635403	      6.38658154	      0.00000000	      0.00000000	      0.01000000	      0.16091393	      0.95146352	      0.15386068	      0.01000000	      0.05084004	      0.01000000	      0.09714144	      0.00000000	      0.00000000
      0.22170205	     -0.00000000	     -0.00000000	      0.00000000	     -0.00000000	     -0.00000000	     -0.00000000	      0.00000000	      0.00000000	      0.75097094	     -1.42897092	     -0.00000000	     -0.00000000	     -0.60788194	     -3.35192514	      1.18977967	      6.38830984	      0.00000000	      0.00000000	      0.01000000	      0.16105072	      0.95279491	      0.15388243	      0.01000000	      0.05090463	      0.01000000	      0.09710093	      0.00000000	      0.00000000
      0.22223836	     -0.00000000	     -0.00000000	      0.00000000	     -0.00000000	     -0.00000000	     -0.00000000	      0.00000000	      0.00000000	      0.75020348	     -1.43303069	     -0.00000000	     -0.00000000	     -0.60968001	     -3.35344552	      1.19320624	      6.39004247	      0.00000000	      0.00000000	      0.01000000	      0.16118755	      0.95408848	      0.15390476	      0.01000000	      0.05096920	      0.01000000	      0.09706043	      0.00000000	      0.00000000
      0.22277467	     -0.00000000	     -0.00000000	      0.00000000	     -0.00000000	     -0.00000000	     -0.00000000	      0.00000000	      0.00000000	      0.74943385	     -1.43708946	     -0.00000000	     -0.00000000	     -0.61147890	     -3.35497010	      1.19663374	      6.39177968	      0.00000000	      0.00000000	      0.01000000	      0.16132441	      0.95534537	      0.15392768	      0.01000000	      0.05103374	      0.01000000	      0.09701993	      0.00000000	      0.00000000
      0.22331098	     -0.00000000	     -0.00000000	      0.00000000	     -0.00000000	     -0.00000000	     -0.00000000	      0.00000000	      0.00000000	      0.74866204	     -1.44114729	     -0.00000000	     -0.00000000	     -0.61327861	     -3.35649904	      1.20006217	      6.39352172	      0.00000000	      0.00000000	      0.01000000	      0.16146131	      0.95656669	      0.15395118	      0.01000000	      0.05109825	      0.01000000	      0.09697945	      0.00000000	      0.00000000
      0.22384728	     -0.00000000	     -0.00000000	      0.00000000	     -0.00000000	     -0.00000000	     -0.00000000	      0.00000000	      0.00000000	      0.74788805	     -1.44520422	     -0.00000000	     -0.00000000	     -0.61507914	     -3.35803250	      1.20349154	      6.39526884	      0.00000000	      0.00000000	      0.01000000	      0.16159825	      0.95775352	      0.15397527	      0.01000000	      0.05116274	      0.01000000	      0.09693898	      0.00000000	      0.00000000
      0.22438359	     -0.00000000	     -0.00000000	      0.00000000	     -0.00000000	     -0.00000000	     -0.00000000	      0.00000000	      0.00000000	      0.74711189	     -1.44926031	     -0.00000000	     -0.00000000	     -0.61688050	     -3.35957061	      1.20692185	      6.39702127	      0.00000000	      0.00000000	      0.01000000	      0.16173523	      0.95890688	      0.15399996	      0.01000000	      0.05122719	      0.01000000	      0.09689852	      0.00000000	      0.00000000
      0.22491990	     -0.00000000	     -0.00000000	      0.00000000	     -0.00000000	     -0.00000000	     -0.00000000	      0.00000000	      0.00000000	      0.74633355	     -1.45331560	     -0.00000000	     -0.00000000	     -0.61868268	     -3.36111352	      1.21035309	      6.39877925	      0.00000000	      0.00000000	      0.01000000	      0.16187224	      0.96002779	      0.15402525	      0.01000000	      0.05129162	      0.01000000	      0.09685807	      0.00000000	      0.00000000
      0.22545621	     -0.00000000	     -0.00000000	      0.00000000	     -0.00000000	     -0.00000000	     -0.00000000	      0.00000000	      0.00000000	      0.74555303	     -1.45737014	     -0.00000000	     -0.00000000	     -0.62048568	     -3.36266137	      1.21378529	      6.40054301	      0.00000000	      0.00000000	      0.01000000	      0.16200929	      0.96111720	      0.15405114	      0.01000000	      0.05135602	      0.01000000	      0.09681763	      0.00000000	      0.00000000
      0.22599252	     -0.00000000	     -0.00000000	      0.00000000	     -0.00000000	     -0.00000000	     -0.00000000	      0.00000000	      0.00000000	      0.74477035	     -1.46142398	     -0.00000000	     -0.00000000	     -0.62228952	     -3.36421431	      1.21721843	      6.40231279	      0.00000000	      0.00000000	      0.01000000	      0.16214638	      0.96217605	      0.15407763	      0.01000000	      0.05142039	      0.01000000	      0.09677720	      0.00000000	      0.00000000
      0.22652883	     -0.00000000	     -0.00000000	      0.00000000	     -0.00000000	     -0.00000000	     -0.00000000	      0.00000000	      0.00000000	      0.74398549	     -1.46547717	     -0.00000000	     -0.00000000	     -0.62409420	     -3.36577248	      1.22065252	      6.40408880	      0.00000000	      0.00000000	      0.01000000	      0.16228351	      0.96320525	      0.15410473	      0.01000000	      0.05148473	      0.01000000	      0.09673678	      0.00000000	      0.00000000
      0.22706514	     -0.00000000	     -0.00000000	      0.00000000	     -0.00000000	     -0.00000000	     -0.00000000	      0.00000000	      0.00000000	      0.74319845	     -1.46952976	     -0.00000000	     -0.00000000	     -0.62589971	     -3.36733602	      1.22408756	      6.40587127	      0.00000000	      0.00000000	      0.01000000	      0.16242068	      0.96420567	      0.15413244	      0.01000000	      0.05154905	      0.01000000	      0.09669637	      0.00000000	      0.00000000
      0.22760144	     -0.00000000	     -0.00000000	      0.00000000	     -0.00000000	     -0.00000000	     -0.00000000	      0.00000000	      0.00000000	      0.74240924	     -1.47358180	     -0.00000000	     -0.00000000	     -0.62770606	     -3.36890506	      1.22752356	      6.40766040	      0.00000000	      0.00000000	      0.01000000	      0.16255788	      0.96517817	      0.15416077	      0.01000000	      0.05161334	      0.01000000	      0.09665597	      0.00000000	      0.00000000
      0.22813775	     -0.00000000	     -0.00000000	      0.00000000	     -0.00000000	     -0.00000000	     -0.00000000	      0.00000000	      0.00000000	      0.74161786	     -1.47763333	     -0.00000000	     -0.00000000	     -0.62951326	     -3.37047975	      1.23096053	      6.40945642	      0.00000000	      0.00000000	      0.01000000	      0.16269512	      0.96612355	      0.15418971	      0.01000000	      0.05167760	      0.01000000	      0.09661559	      0.00000000	      0.00000000
      0.22867406	     -0.00000000	     -0.00000000	      0.00000000	     -0.00000000	     -0.00000000	     -0.00000000	      0.00000000	      0.00000000	      0.74082431	     -1.48168441	     -0.00000000	     -0.00000000	     -0.63132130	     -3.37206021	      1.23439845	      6.41125952	      0.00000000	      0.00000000	      0.01000000	      0.16283241	      0.96704261	      0.15421926	      0.01000000	      0.05174183	      0.01000000	      0.09657521	      0.00000000	      0.00000000
      0.22921037	     -0.00000000	     -0.00000000	      0.00000000	     -0.00000000	     -0.00000000	     -0.00000000	      0.00000000	      0.00000000	      0.74002858	     -1.48573509	     -0.00000000	     -0.00000000	     -0.63313019	     -3.37364658	      1.23783735	      6.41306990	      0.00000000	      0.00000000	      0.01000000	      0.16296973	      0.96793613	      0.15424943	      0.01000000	      0.05180603	      0.01000000	      0.09653484	      0.00000000	      0.00000000
      0.22974668	     -0.00000000	     -0.00000000	      0.00000000	     -0.00000000	     -0.00000000	     -0.00000000	      0.00000000	      0.00000000	      0.73923068	     -1.48978541	     -0.00000000	     -0.00000000	     -0.63493993	     -3.37523898	      1.24127722	      6.41488775	      0.00000000	      0.00000000	      0.01000000	      0.16310708	      0.96880484	      0.15428022	      0.01000000	      0.05187020	      0.01000000	      0.09649449	      0.00000000	      0.00000000
      0.23028299	     -0.00000000	      0.00000000	      0.00000000	     -0.00000000	     -0.00000000	     -0.00000000	      0.00000000	      0.00000000	      0.73843061	     -1.49383542	     -0.00000000	     -0.00000000	     -0.63675053	     -3.37683756	      1.24471807	      6.41671327	      0.00000000	      0.00000000	      0.01000000	      0.16324448	      0.96964947	      0.15431162	      0.01000000	      0.05193435	      0.01000000	      0.09645414	      0.00000000	      0.00000000
      0.23081930	     -0.00000000	      0.00000000	      0.00000000	     -0.00000000	     -0.00000000	     -0.00000000	      0.00000000	      0.00000000	      0.73762837	     -1.49788517	     -0.00000000	     -0.00000000	     -0.63856198	     -3.37844242	      1.24815990	      6.41854663	      0.00000000	      0.00000000	      0.01000000	      0.16338192	      0.97047071	      0.15434364	      0.01000000	      0.05199847	      0.01000000	      0.09641380	      0.00000000	      0.00000000
      0.23135560	     -0.00000000	      0.00000000	      0.00000000	     -0.00000000	     -0.00000000	     -0.00000000	      0.00000000	      0.00000000	      0.73682396	     -1.50193471	     -0.00000000	     -0.00000000	     -0.64037430	     -3.38005371	      1.25160271	      6.42038801	      0.00000000	      0.00000000	      0.01000000	      0.16351940	      0.97126924	      0.15437628	      0.01000000	      0.05206256	      0.01000000	      0.09637348	      0.00000000	      0.00000000
      0.23189191	     -0.00000000	      0.00000000	      0.00000000	     -0.00000000	     -0.00000000	     -0.00000000	      0.00000000	      0.00000000	      0.73601737	     -1.50598408	     -0.00000000	     -0.00000000	     -0.64218749	     -3.38167154	      1.25504652	      6.42223758	      0.00000000	      0.00000000	      0.01000000	      0.16365691	      0.97204571	      0.15440953	      0.01000000	      0.05212662	      0.01000000	      0.09633316	      0.00000000	      0.00000000
      0.23242822	     -0.00000000	      0.00000000	      0.00000000	     -0.00000000	     -0.00000000	     -0.00000000	      0.00000000	      0.00000000	      0.73520861	     -1.51003334	     -0.00000000	     -0.00000000	     -0.64400154	     -3.38329603	      1.25849132	      6.42409551	      0.00000000	      0.00000000	      0.01000000	      0.16379447	      0.97280077	      0.15444340	      0.01000000	      0.05219066	      0.01000000	      0.09629286	      0.00000000	      0.00000000
      0.23296453	     -0.00000000	      0.00000000	      0.00000000	     -0.00000000	     -0.00000000	     -0.00000000	      0.00000000	      0.00000000	      0.73439768	     -1.51408252	     -0.00000000	     -0.00000000	     -0.64581647	     -3.38492730	      1.26193711	      6.42596194	      0.00000000	      0.00000000	      0.01000000	      0.16393207	      0.97353501	      0.15447787	      0.01000000	      0.05225467	      0.01000000	      0.09625257	      0.00000000	      0.00000000
      0.23350084	     -0.00000000	      0.00000000	      0.00000000	     -0.00000000	     -0.00000000	     -0.00000000	      0.00000000	      0.00000000	      0.73358458	     -1.51813168	     -0.00000000	     -0.00000000	     -0.64763227	     -3.38656547	      1.26538391	      6.42783703	      0.00000000	      0.00000000	      0.01000000	      0.16406970	      0.97424904	      0.15451296	      0.01000000	      0.05231865	      0.01000000	      0.09621228	      0.00000000	      0.00000000
      0.23403715	     -0.00000000	      0.00000000	      0.00000000	     -0.00000000	     -0.00000000	     -0.00000000	      0.00000000	      0.00000000	      0.73276931	     -1.52218087	     -0.00000000	     -0.00000000	     -0.64944896	     -3.38821065	      1.26883172	      6.42972092	      0.00000000	      0.00000000	      0.01000000	      0.16420738	      0.97494344	      0.15454865	      0.01000000	      0.05238260	      0.01000000	      0.09617201	      0.00000000	      0.00000000
      0.23457345	     -0.00000000	      0.00000000	      0.00000000	     -0.00000000	     -0.00000000	     -0.00000000	      0.00000000	      0.00000000	      0.73195187	     -1.52623011	     -0.00000000	     -0.00000000	     -0.65126653	     -3.38986296	      1.27228054	      6.43161376	      0.00000000	      0.00000000	      0.01000000	      0.16434510	      0.97561877	      0.15458494	      0.01000000	      0.05244652	      0.01000000	      0.09613175	      0.00000000	      0.00000000
      0.23510976	     -0.00000000	      0.00000000	      0.00000000	     -0.00000000	     -0.00000000	     -0.00000000	      0.00000000	      0.00000000	      0.73113225	     -1.53027947	     -0.00000000	     -0.00000000	     -0.65308498	     -3.39152251	      1.27573038	      6.43351567	      0.00000000	      0.00000000	      0.01000000	      0.16448286	      0.97627556	      0.15462184	      0.01000000	      0.05251042	      0.01000000	      0.09609150	      0.00000000	      0.00000000
      0.23564607	     -0.00000000	      0.00000000	      0.00000000	     -0.00000000	     -0.00000000	     -0.00000000	      0.00000000	      0.00000000	      0.73031046	     -1.53432899	     -0.00000000	     -0.00000000	     -0.65490433	     -3.39318939	      1.27918124	      6.43542677	      0.00000000	      0.00000000	      0.01000000	      0.16462066	      0.97691435	      0.15465932	      0.01000000	      0.05257429	      0.01000000	      0.09605126	      0.00000000	      0.00000000
      0.23618238	     -0.00000000	      0.00000000	      0.00000000	     -0.00000000	     -0.00000000	     -0.00000000	      0.00000000	      0.00000000	      0.72948650	     -1.53837870	     -0.00000000	     -0.00000000	     -0.65672458	     -3.39486373	      1.28263313	      6.43734718	      0.00000000	      0.00000000	      0.01000000	      0.16475850	      0.97753565	      0.15469740	      0.01000000	      0.05263813	      0.01000000	      0.09601102	      0.00000000	      0.00000000
      0.23671869	     -0.00000000	      0.00000000	      0.00000000	     -0.00000000	     -0.00000000	     -0.00000000	      0.00000000	      0.00000000	      0.72866037	     -1.54242865	     -0.00000000	     -0.00000000	     -0.65854572	     -3.39654562	      1.28608605	      6.43927701	      0.00000000	      0.00000000	      0.01000000	      0.16489639	      0.97813994	      0.15473606	      0.01000000	      0.05270194	      0.01000000	      0.09597080	      0.00000000	      0.00000000
      0.23725500	     -0.00000000	      0.00000000	      0.00000000	     -0.00000000	     -0.00000000	     -0.00000000	      0.00000000	      0.00000000	      0.72783207	     -1.54647889	     -0.00000000	     -0.00000000	     -0.66036777	     -3.39823517	      1.28954001	      6.44121638	      0.00000000	      0.00000000	      0.01000000	      0.16503431	      0.97872772	      0.15477530	      0.01000000	      0.05276573	      0.01000000	      0.09593059	      0.00000000	      0.00000000
      0.23779131	     -0.00000000	      0.00000000	      0.00000000	     -0.00000000	     -0.00000000	     -0.00000000	      0.00000000	      0.00000000	      0.72700159	     -1.55052945	     -0.00000000	     -0.00000000	     -0.66219073	     -3.39993247	      1.29299501	      6.44316536	      0.00000000	      0.00000000	      0.01000000	      0.16517228	      0.97929944	      0.15481511	      0.01000000	      0.05282949	      0.01000000	      0.09589039	      0.00000000	      0.00000000
      0.23832761	     -0.00000000	      0.00000000	      0.00000000	     -0.00000000	     -0.00000000	     -0.00000000	      0.00000000	      0.00000000	      0.72616894	     -1.55458037	     -0.00000000	     -0.00000000	     -0.66401460	     -3.40163762	      1.29645106	      6.44512407	      0.00000000	      0.00000000	      0.01000000	      0.16531029	      0.97985557	      0.15485549	      0.01000000	      0.05289322	      0.01000000	      0.09585020	      0.00000000	      0.00000000
      0.23886392	     -0.00000000	      0.00000000	      0.00000000	     -0.00000000	     -0.00000000	     -0.00000000	      0.00000000	      0.00000000	      0.72533412	     -1.55863170	     -0.00000000	     -0.00000000	     -0.66583938	     -3.40335072	      1.29990816	      6.44709257	      0.00000000	      0.00000000	      0.01000000	      0.16544835	      0.98039652	      0.15489642	      0.01000000	      0.05295692	      0.01000000	      0.09581003	      0.00000000	      0.00000000
      0.23940023	     -0.00000000	      0.00000000	      0.00000000	     -0.00000000	     -0.00000000	     -0.00000000	      0.00000000	      0.00000000	      0.72449713	     -1.56268346	     -0.00000000	     -0.00000000	     -0.66766509	     -3.40507187	      1.30336632	      6.44907095	      0.00000000	      0.00000000	      0.01000000	      0.16558645	      0.98092274	      0.15493791	      0.01000000	      0.05302060	      0.01000000	      0.09576986	      0.00000000	      0.00000000
      0.23993654	     -0.00000000	      0.00000000	      0.00000000	     -0.00000000	     -0.00000000	     -0.00000000	      0.00000000	      0.00000000	      0.72365796	     -1.56673571	     -0.00000000	     -0.00000000	     -0.66949172	     -3.40680114	      1.30682554	      6.45105928	      0.00000000	      0.00000000	      0.01000000	      0.16572459	      0.98143464	      0.15497994	      0.01000000	      0.05308425	      0.01000000	      0.09572970	      0.00000000	      0.00000000
      0.24047285	     -0.00000000	      0.00000000	      0.00000000	     -0.00000000	     -0.00000000	     -0.00000000	      0.00000000	      0.00000000	      0.72281662	     -1.57078847	     -0.00000000	     -0.00000000	     -0.67131929	     -3.40853864	      1.31028583	      6.45305763	      0.00000000	      0.00000000	      0.01000000	      0.16586277	      0.98193261	      0.15502251	      0.01000000	      0.05314787	      0.01000000	      0.09568955	      0.00000000	      0.00000000
      0.24100916	     -0.00000000	      0.00000000	      0.00000000	     -0.00000000	     -0.00000000	     -0.00000000	      0.00000000	      0.00000000	      0.72197311	     -1.57484179	     -0.00000000	     -0.00000000	     -0.67314778	     -3.41028445	      1.31374720	      6.45506607	      0.00000000	      0.00000000	      0.01000000	      0.16600100	      0.98241705	      0.15506561	      0.01000000	      0.05321146	      0.01000000	      0.09564941	      0.00000000	      0.00000000
      0.24154547	     -0.00000000	      0.00000000	      0.00000000	     -0.00000000	     -0.00000000	     -0.00000000	      0.00000000	      0.00000000	      0.72112742	     -1.57889569	     -0.00000000	     -0.00000000	     -0.67497722	     -3.41203865	      1.31720965	      6.45708464	      0.00000000	      0.00000000	      0.01000000	      0.16613928	      0.98288833	      0.15510922	      0.01000000	      0.05327503	      0.01000000	      0.09560929	      0.00000000	      0.00000000
      0.24208177	     -0.00000000	      0.00000000	      0.00000000	     -0.00000000	     -0.00000000	     -0.00000000	      0.00000000	      0.00000000	      0.72027955	     -1.58295021	     -0.00000000	     -0.00000000	     -0.67680759	     -3.41380133	      1.32067318	      6.45911339	      0.00000000	      0.00000000	      0.01000000	      0.16627760	      0.98334681	      0.15515335	      0.01000000	      0.05333857	      0.01000000	      0.09556917	      0.00000000	      0.00000000
      0.24261808	     -0.00000000	      0.00000000	      0.00000000	     -0.00000000	     -0.00000000	     -0.00000000	      0.00000000	      0.00000000	      0.71942952	     -1.58700538	     -0.00000000	     -0.00000000	     -0.67863892	     -3.41557257	      1.32413780	      6.46115238	      0.00000000	      0.00000000	      0.01000000	      0.16641596	      0.98379286	      0.15519797	      0.01000000	      0.05340208	      0.01000000	      0.09552907	      0.00000000	      0.00000000
      0.24315439	     -0.00000000	      0.00000000	      0.00000000	     -0.00000000	     -0.00000000	     -0.00000000	      0.00000000	      0.00000000	      0.71857731	     -1.59106124	     -0.00000000	     -0.00000000	     -0.68047120	     -3.41735245	      1.32760352	      6.46320165	      0.00000000	      0.00000000	      0.01000000	      0.16655437	      0.98422682	      0.15524310	      0.01000000	      0.05346557	      0.01000000	      0.09548897	      0.00000000	      0.00000000
      0.24336421	     -0.00000000	      0.00000000	      0.00000000	     -0.00000000	     -0.00000000	     -0.00000000	      0.00000000	      0.00000000	      0.71824330	     -1.59264820	     -0.00000000	     -0.00000000	     -0.68118830	     -3.41805112	      1.32895971	      6.46400552	      0.00000000	      0.00000000	      0.01000000	      0.16660854	      0.98439338	      0.15526088	      0.01000000	      0.05349040	      0.01000000	      0.09547329	      0.00000000	      0.00000000
      0.24345996	     -0.00000000	      0.00000000	      0.00000000	     -0.00000000	     -0.00000000	     -0.00000000	      0.00000000	      0.00000000	      0.71809077	     -1.59337247	     -0.00000000	     -0.00000000	     -0.68151560	     -3.41837042	      1.32957868	      6.46437304	      0.00000000	      0.00000000	      0.01000121	      0.16663326	      0.98446880	      0.15526902	      0.01000000	      0.05350173	      0.01000000	      0.09546613	      0.00000000	      0.00000000
      0.24355572	     -0.00000000	      0.00000000	      0.00000000	     -0.00000000	     -0.00000000	     -0.00000000	      0.00000000	      0.00000000	      0.71793816	     -1.59409676	     -0.00000000	     -0.00000000	     -0.68184294	     -3.41869000	      1.33019769	      6.46474092	      0.00000000	      0.00000000	      0.01001726	      0.16665796	      0.98454386	      0.15527718	      0.01000000	      0.05351306	      0.01000000	      0.09545897	      0.00000000	      0.00000000
      0.24403449	     -0.00000000	      0.00000000	      0.00000000	     -0.00000000	     -0.00000000	     -0.00000000	      0.00000000	      0.00000000	      0.71717409	     -1.59771834	     -0.00000000	     -0.00000000	     -0.68348009	     -3.42028929	      1.33329326	      6.46657523	      0.00000000	      0.00000000	      0.01035109	      0.16678028	      0.98491364	      0.15531818	      0.01000000	      0.05356970	      0.01000000	      0.09542320	      0.00000000	      0.00000000
      0.24451326	     -0.00000000	      0.00000000	      0.00000000	     -0.00000000	     -0.00000000	     -0.00000000	      0.00000000	      0.00000000	      0.71640828	     -1.60133890	     -0.00000000	     -0.00000000	     -0.68511801	     -3.42187685	      1.33638969	      6.46835823	      0.00000000	      0.00000000	      0.01107892	      0.16689860	      0.98527449	      0.15535956	      0.01000000	      0.05362631	      0.01000000	      0.09538743	      0.00000000	      0.00000000
      0.24499203	     -0.00000000	      0.00000000	      0.00000000	     -0.00000000	     -0.00000000	     -0.00000000	      0.00000000	      0.00000000	      0.71564074	     -1.60495614	     -0.00000000	     -0.00000000	     -0.68675667	     -3.42342773	      1.33948696	      6.47003878	      0.00000000	      0.00000000	      0.01216358	      0.16701131	      0.98562660	      0.15540131	      0.01000000	      0.05368290	      0.01000000	      0.09535166	      0.00000000	      0.00000000
      0.24547080	     -0.00000000	      0.00000000	      0.00000000	     -0.00000000	     -0.00000000	     -0.00000000	      0.00000000	      0.00000000	      0.71487147	     -1.60856732	     -0.00000000	     -0.00000000	     -0.68839607	     -3.42491480	      1.34258500	      6.47157807	      0.00000000	      0.00000000	      0.01357052	      0.16711767	      0.98597021	      0.15544341	      0.01000000	      0.05373947	      0.01000000	      0.09531591	      0.00000000	      0.00000000
      0.24594957	     -0.00000000	      0.00000000	      0.00000000	     -0.00000000	     -0.00000000	     -0.00000000	      0.00000000	      0.00000000	      0.71410047	     -1.61216956	     -0.00000000	     -0.00000000	     -0.69003616	     -3.42631225	      1.34568373	      6.47294913	      0.00000000	      0.00000000	      0.01526781	      0.16721753	      0.98630552	      0.15548587	      0.01000000	      0.05379602	      0.01000000	      0.09528017	      0.00000000	      0.00000000
      0.24642834	     -0.00000000	      0.00000000	      0.00000000	     -0.00000000	     -0.00000000	     -0.00000000	      0.00000000	      0.00000000	      0.71332775	     -1.61576003	     -0.00000000	     -0.00000000	     -0.69167689	     -3.42759734	      1.34878308	      6.47413399	      0.00000000	      0.00000000	      0.01722615	      0.16731110	      0.98663273	      0.15552867	      0.01000000	      0.05385254	      0.01000000	      0.09524443	      0.00000000	      0.00000000
      0.24690711	     -0.00000000	      0.00000000	      0.00000000	     -0.00000000	     -0.00000000	     -0.00000000	      0.00000000	      0.00000000	      0.71255332	     -1.61933598	     -0.00000000	     -0.00000000	     -0.69331820	     -3.42875115	      1.35188295	      6.47512130	      0.00000000	      0.00000000	      0.01941879	      0.16739881	      0.98695205	      0.15557182	      0.01000000	      0.05390904	      0.01000000	      0.09520870	      0.00000000	      0.00000000
      0.24738588	     -0.00000000	      0.00000000	      0.00000000	     -0.00000000	     -0.00000000	     -0.00000000	      0.00000000	      0.00000000	      0.71177717	     -1.62289486	     -0.00000000	     -0.00000000	     -0.69496003	     -3.42975882	      1.35498324	      6.47590466	      0.00000000	      0.00000000	      0.02182147	      0.16748118	      0.98726367	      0.15561529	      0.01000000	      0.05396551	      0.01000000	      0.09517298	      0.00000000	      0.00000000
      0.24786465	     -0.00000000	      0.00000000	      0.00000000	     -0.00000000	     -0.00000000	     -0.00000000	      0.00000000	      0.00000000	      0.71099933	     -1.62643432	     -0.00000000	     -0.00000000	     -0.69660231	     -3.43060946	      1.35808386	      6.47648121	      0.00000000	      0.00000000	      0.02441219	      0.16755879	      0.98756777	      0.15565909	      0.01000000	      0.05402196	      0.01000000	      0.09513727	      0.00000000	      0.00000000
      0.24834342	     -0.00000000	      0.00000000	      0.00000000	     -0.00000000	     -0.00000000	     -0.00000000	      0.00000000	      0.00000000	      0.71021980	     -1.62995221	     -0.00000000	     -0.00000000	     -0.69824496	     -3.43129583	      1.36118471	      6.47685071	      0.00000000	      0.00000000	      0.02717115	      0.16763220	      0.98786455	      0.15570320	      0.01000000	      0.05407837	      0.01000000	      0.09510157	      0.00000000	      0.00000000
      0.24882219	     -0.00000000	      0.00000000	      0.00000000	     -0.00000000	     -0.00000000	     -0.00000000	      0.00000000	      0.00000000	      0.70943859	     -1.63344663	     -0.00000000	     -0.00000000	     -0.69988789	     -3.43181394	      1.36428568	      6.47701467	      0.00000000	      0.00000000	      0.03008054	      0.16770196	      0.98815418	      0.15574762	      0.01000000	      0.05413475	      0.01000000	      0.09506587	      0.00000000	      0.00000000
      0.24930097	     -0.00000000	      0.00000000	      0.00000000	     -0.00000000	     -0.00000000	     -0.00000000	      0.00000000	      0.00000000	      0.70865571	     -1.63691584	     -0.00000000	     -0.00000000	     -0.70153103	     -3.43216257	      1.36738668	      6.47697582	      0.00000000	      0.00000000	      0.03312439	      0.16776856	      0.98843684	      0.15579235	      0.01000000	      0.05419110	      0.01000000	      0.09503019	      0.00000000	      0.00000000
      0.24977974	     -0.00000000	      0.00000000	      0.00000000	     -0.00000000	     -0.00000000	     -0.00000000	      0.00000000	      0.00000000	      0.70787118	     -1.64035831	     -0.00000000	     -0.00000000	     -0.70317430	     -3.43234284	      1.37048762	      6.47673762	      0.00000000	      0.00000000	      0.03628838	      0.16783244	      0.98871269	      0.15583737	      0.01000000	      0.05424740	      0.01000000	      0.09499451	      0.00000000	      0.00000000
      0.25025851	     -0.00000000	      0.00000000	      0.00000000	     -0.00000000	     -0.00000000	     -0.00000000	      0.00000000	      0.00000000	      0.70708501	     -1.64377268	     -0.00000000	     -0.00000000	     -0.70481762	     -3.43235772	      1.37358839	      6.47630396	      0.00000000	      0.00000000	      0.03955974	      0.16789401	      0.98898191	      0.15588268	      0.01000000	      0.05430367	      0.01000000	      0.09495884	      0.00000000	      0.00000000
      0.25073728	     -0.00000000	      0.00000000	      0.00000000	     -0.00000000	     -0.00000000	     -0.00000000	      0.00000000	      0.00000000	      0.70629720	     -1.64715771	     -0.00000000	     -0.00000000	     -0.70646090	     -3.43221163	      1.37668891	      6.47567894	      0.00000000	      0.00000000	      0.04292705	      0.16795363	      0.98924465	      0.15592827	      0.01000000	      0.05435989	      0.01000000	      0.09492318	      0.00000000	      0.00000000
      0.25121605	     -0.00000000	      0.00000000	      0.00000000	     -0.00000000	     -0.00000000	     -0.00000000	      0.00000000	      0.00000000	      0.70550779	     -1.65051232	     -0.00000000	     -0.00000000	     -0.70810407	     -3.43191008	      1.37978909	      6.47486673	      0.00000000	      0.00000000	      0.04638013	      0.16801161	      0.98950108	      0.15597414	      0.01000000	      0.05441606	      0.01000000	      0.09488752	      0.00000000	      0.00000000
      0.25169482	     -0.00000000	      0.00000000	      0.00000000	     -0.00000000	     -0.00000000	     -0.00000000	      0.00000000	      0.00000000	      0.70471678	     -1.65383552	     -0.00000000	     -0.00000000	     -0.70974707	     -3.43145934	      1.38288884	      6.47387147	      0.00000000	      0.00000000	      0.04990990	      0.16806823	      0.98975135	      0.15602028	      0.01000000	      0.05447219	      0.01000000	      0.09485188	      0.00000000	      0.00000000
      0.25217359	     -0.00000000	      0.00000000	      0.00000000	     -0.00000000	     -0.00000000	     -0.00000000	      0.00000000	      0.00000000	      0.70392418	     -1.65712642	     -0.00000000	     -0.00000000	     -0.71138982	     -3.43086616	      1.38598806	      6.47269719	      0.00000000	      0.00000000	      0.05350827	      0.16812375	      0.98999561	      0.15606667	      0.01000000	      0.05452826	      0.01000000	      0.09481624	      0.00000000	      0.00000000
      0.25265236	     -0.00000000	      0.00000000	      0.00000000	     -0.00000000	     -0.00000000	     -0.00000000	      0.00000000	      0.00000000	      0.70313001	     -1.66038422	     -0.00000000	     -0.00000000	     -0.71303224	     -3.43013754	      1.38908668	      6.47134784	      0.00000000	      0.00000000	      0.05716805	      0.16817840	      0.99023400	      0.15611333	      0.01000000	      0.05458428	      0.01000000	      0.09478061	      0.00000000	      0.00000000
      0.25313113	     -0.00000000	      0.00000000	      0.00000000	     -0.00000000	     -0.00000000	     -0.00000000	      0.00000000	      0.00000000	      0.70233430	     -1.66360819	     -0.00000000	     -0.00000000	     -0.71467429	     -3.42928060	      1.39218461	      6.46982723	      0.00000000	      0.00000000	      0.06088281	      0.16823240	      0.99046667	      0.15616023	      0.01000000	      0.05464025	      0.01000000	      0.09474499	      0.00000000	      0.00000000
      0.25360990	     -0.00000000	      0.00000000	      0.00000000	     -0.00000000	     -0.00000000	     -0.00000000	      0.00000000	      0.00000000	      0.70153705	     -1.66679765	     -0.00000000	     -0.00000000	     -0.71631590	     -3.42830239	      1.39528178	      6.46813912	      0.00000000	      0.00000000	      0.06464684	      0.16828594	      0.99069376	      0.15620737	      0.01000000	      0.05469615	      0.01000000	      0.09470938	      0.00000000	      0.00000000
      0.25408867	     -0.00000000	      0.00000000	      0.00000000	     -0.00000000	     -0.00000000	     -0.00000000	      0.00000000	      0.00000000	      0.70073828	     -1.66995200	     -0.00000000	     -0.00000000	     -0.71795702	     -3.42720982	      1.39837810	      6.46628727	      0.00000000	      0.00000000	      0.06845504	      0.16833920	      0.99091540	      0.15625475	      0.01000000	      0.05475200	      0.01000000	      0.09467378	      0.00000000	      0.00000000
      0.25456744	     -0.00000000	      0.00000000	      0.00000000	     -0.00000000	     -0.00000000	     -0.00000000	      0.00000000	      0.00000000	      0.69993800	     -1.67307066	     -0.00000000	     -0.00000000	     -0.71959758	     -3.42600967	      1.40147349	      6.46427555	      0.00000000	      0.00000000	      0.07230289	      0.16839234	      0.99113173	      0.15630236	      0.01000000	      0.05480778	      0.01000000	      0.09463818	      0.00000000	      0.00000000
      0.25504621	     -0.00000000	      0.00000000	      0.00000000	     -0.00000000	     -0.00000000	     -0.00000000	      0.00000000	      0.00000000	      0.69913625	     -1.67615314	     -0.00000000	     -0.00000000	     -0.72123754	     -3.42470852	      1.40456788	      6.46210802	      0.00000000	      0.00000000	      0.07618632	      0.16844550	      0.99134287	      0.15635020	      0.01000000	      0.05486349	      0.01000000	      0.09460259	      0.00000000	      0.00000000
      0.25552498	     -0.00000000	      0.00000000	      0.00000000	     -0.00000000	     -0.00000000	     -0.00000000	      0.00000000	      0.00000000	      0.69833302	     -1.67919900	     -0.00000000	     -0.00000000	     -0.72287686	     -3.42331286	      1.40766120	      6.45978912	      0.00000000	      0.00000000	      0.08010174	      0.16849882	      0.99154896	      0.15639825	      0.01000000	      0.05491914	      0.01000000	      0.09456701	      0.00000000	      0.00000000
      0.25600375	     -0.00000000	      0.00000000	      0.00000000	     -0.00000000	     -0.00000000	     -0.00000000	      0.00000000	      0.00000000	      0.69752835	     -1.68220785	     -0.00000000	     -0.00000000	     -0.72451549	     -3.42182905	      1.41075337	      6.45732372	      0.00000000	      0.00000000	      0.08404593	      0.16855240	      0.99175011	      0.15644652	      0.01000000	      0.05497473	      0.01000000	      0.09453144	      0.00000000	      0.00000000
      0.25648252	     -0.00000000	      0.00000000	      0.00000000	     -0.00000000	     -0.00000000	     -0.00000000	      0.00000000	      0.00000000	      0.69672225	     -1.68517939	     -0.00000000	     -0.00000000	     -0.72615339	     -3.42026344	      1.41384433	      6.45471721	      0.00000000	      0.00000000	      0.08801600	      0.16860631	      0.99194644	      0.15649499	      0.01000000	      0.05503024	      0.01000000	      0.09449588	      0.00000000	      0.00000000
      0.25696129	     -0.00000000	     -0.00000000	      0.00000000	     -0.00000000	     -0.00000000	     -0.00000000	      0.00000000	      0.00000000	      0.69591473	     -1.68811339	     -0.00000000	     -0.00000000	     -0.72779052	     -3.41862237	      1.41693400	      6.45197544	      0.00000000	      0.00000000	      0.09200938	      0.16866061	      0.99213807	      0.15654366	      0.01000000	      0.05508568	      0.01000000	      0.09446033	      0.00000000	      0.00000000
      0.25744006	     -0.00000000	      0.00000000	      0.00000000	     -0.00000000	     -0.00000000	     -0.00000000	      0.00000000	      0.00000000	      0.69510582	     -1.69100968	     -0.00000000	     -0.00000000	     -0.72942685	     -3.41691212	      1.42002234	      6.44910462	      0.00000000	      0.00000000	      0.09602379	      0.16871534	      0.99232511	      0.15659253	      0.01000000	      0.05514105	      0.01000000	      0.09442478	      0.00000000	      0.00000000
      0.25791884	     -0.00000000	     -0.00000000	      0.00000000	     -0.00000000	     -0.00000000	     -0.00000000	      0.00000000	      0.00000000	      0.69429552	     -1.69386818	     -0.00000000	     -0.00000000	     -0.73106235	     -3.41513891	      1.42310926	      6.44611116	      0.00000000	      0.00000000	      0.10005717	      0.16877048	      0.99250768	      0.15664159	      0.01000000	      0.05519634	      0.01000000	      0.09438925	      0.00000000	      0.00000000
      0.25839761	     -0.00000000	     -0.00000000	     -0.00000000	     -0.00000000	     -0.00000000	     -0.00000000	      0.00000000	      0.00000000	      0.69348387	     -1.69668888	     -0.00000000	     -0.00000000	     -0.73269698	     -3.41330878	      1.42619473	      6.44300142	      0.00000000	      0.00000000	      0.10410767	      0.16882603	      0.99268589	      0.15669083	      0.01000000	      0.05525156	      0.01000000	      0.09435372	      0.00000000	      0.00000000
      0.25887638	     -0.00000000	      0.00000000	     -0.00000000	     -0.00000000	     -0.00000000	     -0.00000000	      0.00000000	      0.00000000	      0.69267088	     -1.69947180	     -0.00000000	     -0.00000000	     -0.73433072	     -3.41142745	      1.42927869	      6.43978156	      0.00000000	      0.00000000	      0.10817364	      0.16888195	      0.99285983	      0.15674026	      0.01000000	      0.05530671	      0.01000000	      0.09431820	      0.00000000	      0.00000000
      0.25935515	     -0.00000000	      0.00000000	     -0.00000000	     -0.00000000	     -0.00000000	     -0.00000000	      0.00000000	      0.00000000	      0.69185656	     -1.70221703	     -0.00000000	     -0.00000000	     -0.73596355	     -3.40950026	      1.43236107	      6.43645732	      0.00000000	      0.00000000	      0.11225362	      0.16893818	      0.99302961	      0.15678985	      0.01000000	      0.05536178	      0.01000000	      0.09428268	      0.00000000	      0.00000000
      0.25983392	     -0.00000000	     -0.00000000	     -0.00000000	     -0.00000000	     -0.00000000	     -0.00000000	      0.00000000	      0.00000000	      0.69104094	     -1.70492469	     -0.00000000	     -0.00000000	     -0.73759545	     -3.40753206	      1.43544184	      6.43303397	      0.00000000	      0.00000000	      0.11634626	      0.16899467	      0.99319534	      0.15683962	      0.01000000	      0.05541677	      0.01000000	      0.09424718	      0.00000000	      0.00000000
      0.26031269	     -0.00000000	     -0.00000000	     -0.00000000	     -0.00000000	     -0.00000000	     -0.00000000	      0.00000000	      0.00000000	      0.69022404	     -1.70759491	     -0.00000000	     -0.00000000	     -0.73922640	     -3.40552714	      1.43852095	      6.42951621	      0.00000000	      0.00000000	      0.12045039	      0.16905135	      0.99335710	      0.15688955	      0.01000000	      0.05547168	      0.01000000	      0.09421168	      0.00000000	      0.00000000
      0.26079146	     -0.00000000	      0.00000000	     -0.00000000	     -0.00000000	     -0.00000000	     -0.00000000	      0.00000000	      0.00000000	      0.68940586	     -1.71022784	     -0.00000000	     -0.00000000	     -0.74085638	     -3.40348919	      1.44159835	      6.42590816	      0.00000000	      0.00000000	      0.12456493	      0.16910818	      0.99351500	      0.15693964	      0.01000000	      0.05552652	      0.01000000	      0.09417620	      0.00000000	      0.00000000
      0.26127023	     -0.00000000	      0.00000000	     -0.00000000	     -0.00000000	     -0.00000000	     -0.00000000	      0.00000000	      0.00000000	      0.68858643	     -1.71282364	     -0.00000000	     -0.00000000	     -0.74248538	     -3.40142136	      1.44467401	      6.42221345	      0.00000000	      0.00000000	      0.12868891	      0.16916509	      0.99366913	      0.15698989	      0.01000000	      0.05558127	      0.01000000	      0.09414072	      0.00000000	      0.00000000
      0.26174900	     -0.00000000	      0.00000000	     -0.00000000	     -0.00000000	     -0.00000000	     -0.00000000	      0.00000000	      0.00000000	      0.68776576	     -1.71538247	     -0.00000000	     -0.00000000	     -0.74411338	     -3.39932621	      1.44774787	      6.41843520	      0.00000000	      0.00000000	      0.13282147	      0.16922204	      0.99381958	      0.15704029	      0.01000000	      0.05563595	      0.01000000	      0.09410525	      0.00000000	      0.00000000
      0.26222777	     -0.00000000	     -0.00000000	     -0.00000000	     -0.00000000	     -0.00000000	     -0.00000000	      0.00000000	      0.00000000	      0.68694388	     -1.71790448	     -0.00000000	     -0.00000000	     -0.74574037	     -3.39720580	      1.45081991	      6.41457604	      0.00000000	      0.00000000	      0.13696183	      0.16927896	      0.99396644	      0.15709083	      0.01000000	      0.05569054	      0.01000000	      0.09406978	      0.00000000	      0.00000000
      0.26270654	     -0.00000000	     -0.00000000	     -0.00000000	     -0.00000000	     -0.00000000	     -0.00000000	      0.00000000	      0.00000000	      0.68612081	     -1.72038981	     -0.00000000	     -0.00000000	     -0.74736634	     -3.39506138	      1.45389008	      6.41063706	      0.00000000	      0.00000000	      0.14110928	      0.16933585	      0.99410979	      0.15714152	      0.01000000	      0.05574506	      0.01000000	      0.09403433	      0.00000000	      0.00000000
      0.26318531	     -0.00000000	     -0.00000000	     -0.00000000	     -0.00000000	     -0.00000000	     -0.00000000	      0.00000000	      0.00000000	      0.68529655	     -1.72283848	     -0.00000000	     -0.00000000	     -0.74899127	     -3.39289307	      1.45695834	      6.40661719	      0.00000000	      0.00000000	      0.14526319	      0.16939269	      0.99424973	      0.15719234	      0.01000000	      0.05579949	      0.01000000	      0.09399888	      0.00000000	      0.00000000
      0.26366408	     -0.00000000	     -0.00000000	     -0.00000000	     -0.00000000	     -0.00000000	     -0.00000000	      0.00000000	      0.00000000	      0.68447112	     -1.72525047	     -0.00000000	     -0.00000000	     -0.75061517	     -3.39070003	      1.46002466	      6.40251448	      0.00000000	      0.00000000	      0.14942298	      0.16944952	      0.99438632	      0.15724330	      0.01000000	      0.05585384	      0.01000000	      0.09396344	      0.00000000	      0.00000000
      0.26414285	     -0.00000000	     -0.00000000	     -0.00000000	     -0.00000000	     -0.00000000	     -0.00000000	      0.00000000	      0.00000000	      0.68364455	     -1.72762568	     -0.00000000	     -0.00000000	     -0.75223800	     -3.38848076	      1.46308900	      6.39832660	      0.00000000	      0.00000000	      0.15358814	      0.16950639	      0.99451965	      0.15729438	      0.01000000	      0.05590812	      0.01000000	      0.09392801	      0.00000000	      0.00000000
      0.26462162	     -0.00000000	     -0.00000000	     -0.00000000	     -0.00000000	     -0.00000000	     -0.00000000	      0.00000000	      0.00000000	      0.68281686	     -1.72996393	     -0.00000000	     -0.00000000	     -0.75385977	     -3.38623328	      1.46615131	      6.39405097	      0.00000000	      0.00000000	      0.15775818	      0.16956339	      0.99464981	      0.15734559	      0.01000000	      0.05596230	      0.01000000	      0.09389259	      0.00000000	      0.00000000
      0.26510039	     -0.00000000	     -0.00000000	     -0.00000000	     -0.00000000	     -0.00000000	     -0.00000000	      0.00000000	      0.00000000	      0.68198805	     -1.73226503	     -0.00000000	     -0.00000000	     -0.75548046	     -3.38395535	      1.46921155	      6.38968503	      0.00000000	      0.00000000	      0.16193270	      0.16962062	      0.99477686	      0.15739692	      0.01000000	      0.05601641	      0.01000000	      0.09385718	      0.00000000	      0.00000000
      0.26557916	     -0.00000000	     -0.00000000	     -0.00000000	     -0.00000000	     -0.00000000	     -0.00000000	      0.00000000	      0.00000000	      0.68115815	     -1.73452873	     -0.00000000	     -0.00000000	     -0.75710004	     -3.38164471	      1.47226968	      6.38522663	      0.00000000	      0.00000000	      0.16611130	      0.16967817	      0.99490089	      0.15744837	      0.01000000	      0.05607044	      0.01000000	      0.09382178	      0.00000000	      0.00000000
      0.26605793	     -0.00000000	     -0.00000000	     -0.00000000	     -0.00000000	     -0.00000000	     -0.00000000	      0.00000000	      0.00000000	      0.68032717	     -1.73675478	     -0.00000000	     -0.00000000	     -0.75871852	     -3.37929933	      1.47532565	      6.38067426	      0.00000000	      0.00000000	      0.17029364	      0.16973616	      0.99502196	      0.15749994	      0.01000000	      0.05612438	      0.01000000	      0.09378638	      0.00000000	      0.00000000
      0.26653671	     -0.00000000	     -0.00000000	     -0.00000000	     -0.00000000	     -0.00000000	     -0.00000000	      0.00000000	      0.00000000	      0.67949514	     -1.73894295	     -0.00000000	     -0.00000000	     -0.76033586	     -3.37691762	      1.47837942	      6.37602744	      0.00000000	      0.00000000	      0.17447939	      0.16979469	      0.99514014	      0.15755161	      0.01000000	      0.05617823	      0.01000000	      0.09375099	      0.00000000	      0.00000000
      0.26701548	     -0.00000000	     -0.00000000	     -0.00000000	     -0.00000000	     -0.00000000	     -0.00000000	      0.00000000	      0.00000000	      0.67866207	     -1.74109302	     -0.00000000	     -0.00000000	     -0.76195205	     -3.37449861	      1.48143094	      6.37128677	      0.00000000	      0.00000000	      0.17866827	      0.16985386	      0.99525550	      0.15760340	      0.01000000	      0.05623201	      0.01000000	      0.09371561	      0.00000000	      0.00000000
      0.26749425	     -0.00000000	     -0.00000000	     -0.00000000	     -0.00000000	     -0.00000000	     -0.00000000	      0.00000000	      0.00000000	      0.67782798	     -1.74320485	     -0.00000000	     -0.00000000	     -0.76356707	     -3.37204205	      1.48448017	      6.36645398	      0.00000000	      0.00000000	      0.18286003	      0.16991373	      0.99536812	      0.15765528	      0.01000000	      0.05628570	      0.01000000	      0.09368024	      0.00000000	      0.00000000
      0.26797302	     -0.00000000	     -0.00000000	     -0.00000000	     -0.00000000	     -0.00000000	     -0.00000000	      0.00000000	      0.00000000	      0.67699288	     -1.74527835	     -0.00000000	     -0.00000000	     -0.76518091	     -3.36954840	      1.48752707	      6.36153177	      0.00000000	      0.00000000	      0.18705441	      0.16997438	      0.99547806	      0.15770727	      0.01000000	      0.05633930	      0.01000000	      0.09364488	      0.00000000	      0.00000000
      0.26845179	     -0.00000000	     -0.00000000	     -0.00000000	     -0.00000000	     -0.00000000	     -0.00000000	      0.00000000	      0.00000000	      0.67615681	     -1.74731349	     -0.00000000	     -0.00000000	     -0.76679355	     -3.36701877	      1.49057159	      6.35652352	      0.00000000	      0.00000000	      0.19125120	      0.17003582	      0.99558538	      0.15775935	      0.01000000	      0.05639282	      0.01000000	      0.09360952	      0.00000000	      0.00000000
      0.26893056	     -0.00000000	     -0.00000000	     -0.00000000	     -0.00000000	     -0.00000000	     -0.00000000	      0.00000000	      0.00000000	      0.67531977	     -1.74931032	     -0.00000000	      0.00000000	     -0.76840496	     -3.36445476	      1.49361369	      6.35143301	      0.00000000	      0.00000000	      0.19545022	      0.17009807	      0.99569014	      0.15781152	      0.01000000	      0.05644626	      0.01000000	      0.09357418	      0.00000000	      0.00000000
      0.26940933	     -0.00000000	     -0.00000000	     -0.00000000	     -0.00000000	     -0.00000000	     -0.00000000	      0.00000000	      0.00000000	      0.67448178	     -1.75126894	     -0.00000000	      0.00000000	     -0.77001515	     -3.36185829	      1.49665333	      6.34626410	      0.00000000	      0.00000000	      0.19965127	      0.17016112	      0.99579241	      0.15786379	      0.01000000	      0.05649960	      0.01000000	      0.09353884	      0.00000000	      0.00000000
      0.26988810	     -0.00000000	     -0.00000000	     -0.00000000	     -0.00000000	     -0.00000000	     -0.00000000	      0.00000000	      0.00000000	      0.67364286	     -1.75318949	     -0.00000000	      0.00000000	     -0.77162408	     -3.35923141	      1.49969048	      6.34102055	      0.00000000	      0.00000000	      0.20385419	      0.17022493	      0.99589225	      0.15791614	      0.01000000	      0.05655286	      0.01000000	      0.09350351	      0.00000000	      0.00000000
      0.27036687	     -0.00000000	     -0.00000000	     -0.00000000	     -0.00000000	     -0.00000000	     -0.00000000	      0.00000000	      0.00000000	      0.67280303	     -1.75507216	     -0.00000000	     -0.00000000	     -0.77323174	     -3.35657616	      1.50272511	      6.33570579	      0.00000000	      0.00000000	      0.20805884	      0.17028948	      0.99598971	      0.15796858	      0.01000000	      0.05660604	      0.01000000	      0.09346819	      0.00000000	      0.00000000
      0.27084564	     -0.00000000	     -0.00000000	     -0.00000000	     -0.00000000	     -0.00000000	     -0.00000000	      0.00000000	      0.00000000	      0.67196231	     -1.75691714	     -0.00000000	     -0.00000000	     -0.77483813	     -3.35389442	      1.50575717	      6.33032286	      0.00000000	      0.00000000	      0.21226507	      0.17035472	      0.99608485	      0.15802110	      0.01000000	      0.05665913	      0.01000000	      0.09343287	      0.00000000	      0.00000000
      0.27132441	     -0.00000000	     -0.00000000	     -0.00000000	     -0.00000000	     -0.00000000	     -0.00000000	      0.00000000	      0.00000000	      0.67112072	     -1.75872464	     -0.00000000	     -0.00000000	     -0.77644323	     -3.35118787	      1.50878664	      6.32487438	      0.00000000	      0.00000000	      0.21647277	      0.17042059	      0.99617772	      0.15807370	      0.01000000	      0.05671212	      0.01000000	      0.09339757	      0.00000000	      0.00000000
      0.27180318	     -0.00000000	     -0.00000000	     -0.00000000	     -0.00000000	     -0.00000000	     -0.00000000	      0.00000000	      0.00000000	      0.67027827	     -1.76049490	     -0.00000000	     -0.00000000	     -0.77804703	     -3.34845791	      1.51181349	      6.31936250	      0.00000000	      0.00000000	      0.22068181	      0.17048704	      0.99626839	      0.15812637	      0.01000000	      0.05676503	      0.01000000	      0.09336227	      0.00000000	      0.00000000
      0.27228195	     -0.00000000	     -0.00000000	     -0.00000000	     -0.00000000	     -0.00000000	     -0.00000000	      0.00000000	      0.00000000	      0.66943498	     -1.76222813	     -0.00000000	     -0.00000000	     -0.77964951	     -3.34570565	      1.51483768	      6.31378901	      0.00000000	      0.00000000	      0.22489210	      0.17055401	      0.99635690	      0.15817912	      0.01000000	      0.05681786	      0.01000000	      0.09332698	      0.00000000	      0.00000000
      0.27276072	     -0.00000000	     -0.00000000	     -0.00000000	     -0.00000000	     -0.00000000	     -0.00000000	      0.00000000	      0.00000000	      0.66859087	     -1.76392453	     -0.00000000	     -0.00000000	     -0.78125068	     -3.34293196	      1.51785919	      6.30815530	      0.00000000	      0.00000000	      0.22910354	      0.17062145	      0.99644330	      0.15823194	      0.01000000	      0.05687059	      0.01000000	      0.09329170	      0.00000000	      0.00000000
      0.27323949	     -0.00000000	     -0.00000000	     -0.00000000	     -0.00000000	     -0.00000000	     -0.00000000	      0.00000000	      0.00000000	      0.66774595	     -1.76558433	     -0.00000000	     -0.00000000	     -0.78285051	     -3.34013743	      1.52087799	      6.30246247	      0.00000000	      0.00000000	      0.23331603	      0.17068931	      0.99652766	      0.15828482	      0.01000000	      0.05692324	      0.01000000	      0.09325643	      0.00000000	      0.00000000
      0.27371826	     -0.00000000	     -0.00000000	     -0.00000000	     -0.00000000	     -0.00000000	     -0.00000000	      0.00000000	      0.00000000	      0.66690025	     -1.76720772	     -0.00000000	     -0.00000000	     -0.78444899	     -3.33732245	      1.52389404	      6.29671138	      0.00000000	      0.00000000	      0.23752951	      0.17075755	      0.99661000	      0.15833778	      0.01000000	      0.05697579	      0.01000000	      0.09322117	      0.00000000	      0.00000000
      0.27419703	     -0.00000000	      0.00000000	     -0.00000000	     -0.00000000	     -0.00000000	     -0.00000000	      0.00000000	      0.00000000	      0.66605378	     -1.76879488	     -0.00000000	     -0.00000000	     -0.78604613	     -3.33448722	      1.52690734	      6.29090266	      0.00000000	      0.00000000	      0.24174389	      0.17082612	      0.99669039	      0.15839079	      0.01000000	      0.05702826	      0.01000000	      0.09318591	      0.00000000	      0.00000000
      0.27467581	     -0.00000000	      0.00000000	     -0.00000000	     -0.00000000	     -0.00000000	     -0.00000000	      0.00000000	      0.00000000	      0.66520656	     -1.77034600	     -0.00000000	     -0.00000000	     -0.78764190	     -3.33163181	      1.52991783	      6.28503682	      0.00000000	      0.00000000	      0.24595911	      0.17089499	      0.99676886	      0.15844387	      0.01000000	      0.05708063	      0.01000000	      0.09315066	      0.00000000	      0.00000000
      0.27515458	     -0.00000000	      0.00000000	     -0.00000000	     -0.00000000	     -0.00000000	     -0.00000000	      0.00000000	      0.00000000	      0.66435861	     -1.77186124	     -0.00000000	     -0.00000000	     -0.78923630	     -3.32875618	      1.53292551	      6.27911421	      0.00000000	      0.00000000	      0.25017510	      0.17096411	      0.99684548	      0.15849701	      0.01000000	      0.05713292	      0.01000000	      0.09311542	      0.00000000	      0.00000000
      0.27563335	     -0.00000000	      0.00000000	     -0.00000000	     -0.00000000	     -0.00000000	     -0.00000000	      0.00000000	      0.00000000	      0.66350994	     -1.77334076	     -0.00000000	     -0.00000000	     -0.79082931	     -3.32586019	      1.53593033	      6.27313511	      0.00000000	      0.00000000	      0.25439182	      0.17103346	      0.99692027	      0.15855020	      0.01000000	      0.05718512	      0.01000000	      0.09308019	      0.00000000	      0.00000000
      0.27611212	     -0.00000000	      0.00000000	     -0.00000000	     -0.00000000	     -0.00000000	     -0.00000000	      0.00000000	      0.00000000	      0.66266057	     -1.77478472	     -0.00000000	     -0.00000000	     -0.79242094	     -3.32294368	      1.53893228	      6.26709975	      0.00000000	      0.00000000	      0.25860919	      0.17110302	      0.99699328	      0.15860345	      0.01000000	      0.05723722	      0.01000000	      0.09304497	      0.00000000	      0.00000000
      0.27659089	     -0.00000000	      0.00000000	     -0.00000000	     -0.00000000	     -0.00000000	     -0.00000000	      0.00000000	      0.00000000	      0.66181052	     -1.77619325	     -0.00000000	     -0.00000000	     -0.79401117	     -3.32000641	      1.54193133	      6.26100828	      0.00000000	      0.00000000	      0.26282719	      0.17117274	      0.99706456	      0.15865675	      0.01000000	      0.05728924	      0.01000000	      0.09300976	      0.00000000	      0.00000000
      0.27706966	     -0.00000000	      0.00000000	     -0.00000000	     -0.00000000	     -0.00000000	     -0.00000000	      0.00000000	      0.00000000	      0.66095980	     -1.77756650	     -0.00000000	     -0.00000000	     -0.79559998	     -3.31704816	      1.54492744	      6.25486086	      0.00000000	      0.00000000	      0.26704576	      0.17124263	      0.99713414	      0.15871010	      0.01000000	      0.05734117	      0.01000000	      0.09297455	      0.00000000	      0.00000000
      0.27754843	     -0.00000000	      0.00000000	     -0.00000000	     -0.00000000	     -0.00000000	     -0.00000000	      0.00000000	      0.00000000	      0.66010843	     -1.77890459	     -0.00000000	     -0.00000000	     -0.79718737	     -3.31406868	      1.54792060	      6.24865760	      0.00000000	      0.00000000	      0.27126486	      0.17131264	      0.99720208	      0.15876350	      0.01000000	      0.05739300	      0.01000000	      0.09293935	      0.00000000	      0.00000000
      0.27802720	     -0.00000000	      0.00000000	     -0.00000000	     -0.00000000	     -0.00000000	     -0.00000000	      0.00000000	      0.00000000	      0.65925643	     -1.78020764	     -0.00000000	     -0.00000000	     -0.79877333	     -3.31106772	      1.55091078	      6.24239862	      0.00000000	      0.00000000	      0.27548445	      0.17138277	      0.99726840	      0.15881694	      0.01000000	      0.05744475	      0.01000000	      0.09290416	      0.00000000	      0.00000000
      0.27850597	     -0.00000000	      0.00000000	     -0.00000000	     -0.00000000	     -0.00000000	     -0.00000000	      0.00000000	      0.00000000	      0.65840381	     -1.78147578	     -0.00000000	     -0.00000000	     -0.80035785	     -3.30804506	      1.55389795	      6.23608403	      0.00000000	      0.00000000	      0.27970451	      0.17145300	      0.99733314	      0.15887043	      0.01000000	      0.05749640	      0.01000000	      0.09286898	      0.00000000	      0.00000000
      0.27898474	     -0.00000000	      0.00000000	     -0.00000000	     -0.00000000	     -0.00000000	     -0.00000000	      0.00000000	      0.00000000	      0.65755060	     -1.78270911	     -0.00000000	     -0.00000000	     -0.80194092	     -3.30500047	      1.55688208	      6.22971393	      0.00000000	      0.00000000	      0.28392499	      0.17152332	      0.99739635	      0.15892397	      0.01000000	      0.05754796	      0.01000000	      0.09283381	      0.00000000	      0.00000000
      0.27946351	     -0.00000000	      0.00000000	     -0.00000000	     -0.00000000	     -0.00000000	     -0.00000000	      0.00000000	      0.00000000	      0.65669680	     -1.78390775	     -0.00000000	     -0.00000000	     -0.80352252	     -3.30193373	      1.55986315	      6.22328842	      0.00000000	      0.00000000	      0.28814586	      0.17159371	      0.99745805	      0.15897754	      0.01000000	      0.05759943	      0.01000000	      0.09279865	      0.00000000	      0.00000000
      0.27994228	     -0.00000000	      0.00000000	     -0.00000000	     -0.00000000	     -0.00000000	     -0.00000000	      0.00000000	      0.00000000	      0.65584244	     -1.78507180	     -0.00000000	     -0.00000000	     -0.80510265	     -3.29884465	      1.56284112	      6.21680763	      0.00000000	      0.00000000	      0.29236711	      0.17166417	      0.99751829	      0.15903115	      0.01000000	      0.05765081	      0.01000000	      0.09276349	      0.00000000	      0.00000000
      0.28042105	     -0.00000000	      0.00000000	     -0.00000000	     -0.00000000	     -0.00000000	     -0.00000000	      0.00000000	      0.00000000	      0.65498753	     -1.78620137	     -0.00000000	     -0.00000000	     -0.80668130	     -3.29573304	      1.56581599	      6.21027166	      0.00000000	      0.00000000	      0.29658870	      0.17173469	      0.99757710	      0.15908481	      0.01000000	      0.05770209	      0.01000000	      0.09272834	      0.00000000	      0.00000000
      0.28089982	     -0.00000000	      0.00000000	     -0.00000000	     -0.00000000	     -0.00000000	     -0.00000000	      0.00000000	      0.00000000	      0.65413208	     -1.78729655	     -0.00000000	     -0.00000000	     -0.80825845	     -3.29259874	      1.56878770	      6.20368061	      0.00000000	      0.00000000	      0.30081060	      0.17180525	      0.99763451	      0.15913849	      0.01000000	      0.05775329	      0.01000000	      0.09269320	      0.00000000	      0.00000000
      0.28137859	     -0.00000000	      0.00000000	     -0.00000000	     -0.00000000	     -0.00000000	     -0.00000000	      0.00000000	      0.00000000	      0.65327612	     -1.78835743	     -0.00000000	     -0.00000000	     -0.80983409	     -3.28944159	      1.57175625	      6.19703461	      0.00000000	      0.00000000	      0.30503281	      0.17187586	      0.99769057	      0.15919222	      0.01000000	      0.05780439	      0.01000000	      0.09265807	      0.00000000	      0.00000000
      0.28185736	     -0.00000000	      0.00000000	     -0.00000000	     -0.00000000	     -0.00000000	     -0.00000000	      0.00000000	      0.00000000	      0.65241966	     -1.78938411	     -0.00000000	     -0.00000000	     -0.81140822	     -3.28626144	      1.57472161	      6.19033377	      0.00000000	      0.00000000	      0.30925529	      0.17194650	      0.99774529	      0.15924597	      0.01000000	      0.05785540	      0.01000000	      0.09262295	      0.00000000	      0.00000000
      0.28233613	     -0.00000000	      0.00000000	     -0.00000000	     -0.00000000	     -0.00000000	     -0.00000000	      0.00000000	      0.00000000	      0.65156272	     -1.79037667	     -0.00000000	     -0.00000000	     -0.81298082	     -3.28305817	      1.57768374	      6.18357820	      0.00000000	      0.00000000	      0.31347804	      0.17201717	      0.99779871	      0.15929976	      0.01000000	      0.05790631	      0.01000000	      0.09258784	      0.00000000	      0.00000000
      0.28281490	     -0.00000000	      0.00000000	     -0.00000000	     -0.00000000	     -0.00000000	     -0.00000000	      0.00000000	      0.00000000	      0.65070531	     -1.79133521	     -0.00000000	     -0.00000000	     -0.81455188	     -3.27983166	      1.58064263	      6.17676801	      0.00000000	      0.00000000	      0.31770102	      0.17208787	      0.99785086	      0.15935357	      0.01000000	      0.05795713	      0.01000000	      0.09255273	      0.00000000	      0.00000000
      0.28329368	     -0.00000000	      0.00000000	     -0.00000000	     -0.00000000	     -0.00000000	     -0.00000000	      0.00000000	      0.00000000	      0.64984745	     -1.79225980	     -0.00000000	     -0.00000000	     -0.81612139	     -3.27658178	      1.58359824	      6.16990331	      0.00000000	      0.00000000	      0.32192424	      0.17215860	      0.99790178	      0.15940742	      0.01000000	      0.05800786	      0.01000000	      0.09251763	      0.00000000	      0.00000000
      0.28377245	     -0.00000000	      0.00000000	     -0.00000000	     -0.00000000	     -0.00000000	     -0.00000000	      0.00000000	      0.00000000	      0.64898915	     -1.79315052	     -0.00000000	     -0.00000000	     -0.81768934	     -3.27330842	      1.58655056	      6.16298420	      0.00000000	      0.00000000	      0.32614766	      0.17222934	      0.99795149	      0.15946129	      0.01000000	      0.05805850	      0.01000000	      0.09248254	      0.00000000	      0.00000000
      0.28425122	     -0.00000000	      0.00000000	     -0.00000000	     -0.00000000	     -0.00000000	     -0.00000000	      0.00000000	      0.00000000	      0.64813044	     -1.79400746	     -0.00000000	     -0.00000000	     -0.81925572	     -3.27001150	      1.58949955	      6.15601077	      0.00000000	      0.00000000	      0.33037128	      0.17230010	      0.99800002	      0.15951519	      0.01000000	      0.05810904	      0.01000000	      0.09244746	      0.00000000	      0.00000000
      0.28472999	     -0.00000000	      0.00000000	     -0.00000000	     -0.00000000	     -0.00000000	     -0.00000000	      0.00000000	      0.00000000	      0.64727132	     -1.79483069	     -0.00000000	     -0.00000000	     -0.82082051	     -3.26669090	      1.59244518	      6.14898313	      0.00000000	      0.00000000	      0.33459508	      0.17237088	      0.99804739	      0.15956911	      0.01000000	      0.05815949	      0.01000000	      0.09241239	      0.00000000	      0.00000000
      0.28520876	     -0.00000000	      0.00000000	     -0.00000000	     -0.00000000	     -0.00000000	     -0.00000000	      0.00000000	      0.00000000	      0.64641182	     -1.79562028	     -0.00000000	     -0.00000000	     -0.82238370	     -3.26334653	      1.59538744	      6.14190136	      0.00000000	      0.00000000	      0.33881906	      0.17244167	      0.99809365	      0.15962305	      0.01000000	      0.05820984	      0.01000000	      0.09237732	      0.00000000	      0.00000000
      0.28568753	     -0.00000000	      0.00000000	     -0.00000000	     -0.00000000	     -0.00000000	     -0.00000000	      0.00000000	      0.00000000	      0.64555195	     -1.79637630	     -0.00000000	     -0.00000000	     -0.82394529	     -3.25997831	      1.59832629	      6.13476553	      0.00000000	      0.00000000	      0.34304320	      0.17251248	      0.99813880	      0.15967702	      0.01000000	      0.05826010	      0.01000000	      0.09234227	      0.00000000	      0.00000000
      0.28616630	     -0.00000000	      0.00000000	     -0.00000000	     -0.00000000	     -0.00000000	     -0.00000000	      0.00000000	      0.00000000	      0.64469172	     -1.79709882	     -0.00000000	     -0.00000000	     -0.82550526	     -3.25658613	      1.60126172	      6.12757571	      0.00000000	      0.00000000	      0.34726749	      0.17258331	      0.99818289	      0.15973101	      0.01000000	      0.05831026	      0.01000000	      0.09230722	      0.00000000	      0.00000000
      0.28664507	     -0.00000000	      0.00000000	     -0.00000000	     -0.00000000	     -0.00000000	     -0.00000000	      0.00000000	      0.00000000	      0.64383116	     -1.79778791	     -0.00000000	     -0.00000000	     -0.82706360	     -3.25316991	      1.60419369	      6.12033198	      0.00000000	      0.00000000	      0.35149192	      0.17265415	      0.99822593	      0.15978501	      0.01000000	      0.05836033	      0.01000000	      0.09227218	      0.00000000	      0.00000000
      0.28712384	     -0.00000000	      0.00000000	     -0.00000000	     -0.00000000	     -0.00000000	     -0.00000000	      0.00000000	      0.00000000	      0.64297027	     -1.79844362	     -0.00000000	     -0.00000000	     -0.82862030	     -3.24972956	      1.60712218	      6.11303437	      0.00000000	      0.00000000	      0.35571648	      0.17272502	      0.99826795	      0.15983903	      0.01000000	      0.05841030	      0.01000000	      0.09223715	      0.00000000	      0.00000000
      0.28732971	     -0.00000000	      0.00000000	     -0.00000000	     -0.00000000	     -0.00000000	     -0.00000000	      0.00000000	      0.00000000	      0.64259999	     -1.79871533	     -0.00000000	     -0.00000000	     -0.82928918	     -3.24824275	      1.60838036	      6.10987908	      0.00000000	      0.00000000	      0.35753309	      0.17275549	      0.99828571	      0.15986227	      0.01002843	      0.05843175	      0.01000000	      0.09222209	      0.00000000	      0.00000000
      0.28753558	     -0.00000000	      0.00000000	     -0.00000000	     -0.00000000	     -0.00000000	     -0.00000000	      0.00000000	      0.00000000	      0.64222966	     -1.79898088	     -0.00000000	     -0.00000000	     -0.82995774	     -3.24675136	      1.60963788	      6.10671427	      0.00000000	      0.00000000	      0.35934971	      0.17278597	      0.99830329	      0.15988551	      0.01011878	      0.05845309	      0.01000000	      0.09220703	      0.00000000	      0.00000000
      0.28799882	     -0.00000000	      0.00000000	     -0.00000000	     -0.00000000	     -0.00000000	     -0.00000000	      0.00000000	      0.00000000	      0.64139618	     -1.79955583	     -0.00000000	     -0.00000000	     -0.83146097	     -3.24337745	      1.61246507	      6.09955647	      0.00000000	      0.00000000	      0.36343741	      0.17285457	      0.99834218	      0.15993780	      0.01053836	      0.05850042	      0.01000000	      0.09217315	      0.00000000	      0.00000000
      0.28846205	     -0.00000000	      0.00000000	     -0.00000000	     -0.00000000	     -0.00000000	     -0.00000000	      0.00000000	      0.00000000	      0.64056243	     -1.80009933	     -0.00000000	     -0.00000000	     -0.83296263	     -3.23997507	      1.61528893	      6.09234185	      0.00000000	      0.00000000	      0.36752520	      0.17292320	      0.99838018	      0.15999012	      0.01123545	      0.05854640	      0.01000000	      0.09213928	      0.00000000	      0.00000000
      0.28892529	     -0.00000000	      0.00000000	     -0.00000000	     -0.00000000	     -0.00000000	     -0.00000000	      0.00000000	      0.00000000	      0.63972844	     -1.80061111	     -0.00000000	     -0.00000000	     -0.83446270	     -3.23653981	      1.61810943	      6.08506745	      0.00000000	      0.00000000	      0.37161310	      0.17299185	      0.99841731	      0.16004244	      0.01218472	      0.05859077	      0.01000000	      0.09210541	      0.00000000	      0.00000000
      0.28938852	     -0.00000000	      0.00000000	     -0.00000000	     -0.00000000	     -0.00000000	     -0.00000000	      0.00000000	      0.00000000	      0.63889422	     -1.80109086	     -0.00000000	     -0.00000000	     -0.83596118	     -3.23306781	      1.62092655	      6.07772953	      0.00000000	      0.00000000	      0.37570109	      0.17306053	      0.99845359	      0.16009477	      0.01336270	      0.05863346	      0.01000000	      0.09207155	      0.00000000	      0.00000000
      0.28985176	     -0.00000000	      0.00000000	     -0.00000000	     -0.00000000	     -0.00000000	     -0.00000000	      0.00000000	      0.00000000	      0.63805979	     -1.80153828	     -0.00000000	     -0.00000000	     -0.83745804	     -3.22955610	      1.62374025	      6.07032526	      0.00000000	      0.00000000	      0.37978916	      0.17312924	      0.99848904	      0.16014712	      0.01474774	      0.05867449	      0.01000000	      0.09203771	      0.00000000	      0.00000000
      0.29031499	     -0.00000000	      0.00000000	     -0.00000000	     -0.00000000	     -0.00000000	     -0.00000000	      0.00000000	      0.00000000	      0.63722516	     -1.80195308	     -0.00000000	     -0.00000000	     -0.83895326	     -3.22600265	      1.62655051	      6.06285258	      0.00000000	      0.00000000	      0.38387731	      0.17319800	      0.99852367	      0.16019947	      0.01631999	      0.05871395	      0.01000000	      0.09200386	      0.00000000	      0.00000000
      0.29077823	     -0.00000000	      0.00000000	     -0.00000000	     -0.00000000	     -0.00000000	     -0.00000000	      0.00000000	      0.00000000	      0.63639034	     -1.80233501	     -0.00000000	     -0.00000000	     -0.84044682	     -3.22240628	      1.62935729	      6.05531020	      0.00000000	      0.00000000	      0.38796554	      0.17326679	      0.99855751	      0.16025184	      0.01806128	      0.05875195	      0.01000000	      0.09197003	      0.00000000	      0.00000000
      0.29124146	     -0.00000000	      0.00000000	     -0.00000000	     -0.00000000	     -0.00000000	     -0.00000000	      0.00000000	      0.00000000	      0.63555536	     -1.80268382	     -0.00000000	     -0.00000000	     -0.84193871	     -3.21876651	      1.63216055	      6.04769740	      0.00000000	      0.00000000	      0.39205384	      0.17333563	      0.99859057	      0.16030421	      0.01995509	      0.05878861	      0.01000000	      0.09193621	      0.00000000	      0.00000000
      0.29170470	     -0.00000000	      0.00000000	     -0.00000000	     -0.00000000	     -0.00000000	     -0.00000000	      0.00000000	      0.00000000	      0.63472022	     -1.80299931	     -0.00000000	     -0.00000000	     -0.84342891	     -3.21508341	      1.63496028	      6.04001398	      0.00000000	      0.00000000	      0.39614221	      0.17340452	      0.99862287	      0.16035658	      0.02198638	      0.05882406	      0.01000000	      0.09190239	      0.00000000	      0.00000000
      0.29216793	     -0.00000000	      0.00000000	     -0.00000000	     -0.00000000	     -0.00000000	     -0.00000000	      0.00000000	      0.00000000	      0.63388494	     -1.80328130	     -0.00000000	     -0.00000000	     -0.84491738	     -3.21135743	      1.63775643	      6.03226005	      0.00000000	      0.00000000	      0.40023064	      0.17347347	      0.99865444	      0.16040897	      0.02414152	      0.05885843	      0.01000000	      0.09186858	      0.00000000	      0.00000000
      0.29263117	     -0.00000000	      0.00000000	     -0.00000000	     -0.00000000	     -0.00000000	     -0.00000000	      0.00000000	      0.00000000	      0.63304954	     -1.80352963	     -0.00000000	     -0.00000000	     -0.84640413	     -3.20758927	      1.64054897	      6.02443602	      0.00000000	      0.00000000	      0.40431913	      0.17354248	      0.99868527	      0.16046135	      0.02640820	      0.05889184	      0.01000000	      0.09183478	      0.00000000	      0.00000000
      0.29309440	     -0.00000000	      0.00000000	     -0.00000000	     -0.00000000	     -0.00000000	     -0.00000000	      0.00000000	      0.00000000	      0.63221403	     -1.80374417	     -0.00000000	     -0.00000000	     -0.84788911	     -3.20377982	      1.64333788	      6.01654244	      0.00000000	      0.00000000	      0.40840768	      0.17361155	      0.99871540	      0.16051374	      0.02877530	      0.05892439	      0.01000000	      0.09180098	      0.00000000	      0.00000000
      0.29355764	     -0.00000000	      0.00000000	     -0.00000000	     -0.00000000	     -0.00000000	     -0.00000000	      0.00000000	      0.00000000	      0.63137843	     -1.80392480	     -0.00000000	     -0.00000000	     -0.84937232	     -3.19993003	      1.64612311	      6.00857997	      0.00000000	      0.00000000	      0.41249628	      0.17368070	      0.99874484	      0.16056614	      0.03123277	      0.05895617	      0.01000000	      0.09176719	      0.00000000	      0.00000000
      0.29402087	     -0.00000000	      0.00000000	     -0.00000000	     -0.00000000	     -0.00000000	     -0.00000000	      0.00000000	      0.00000000	      0.63054275	     -1.80407142	     -0.00000000	     -0.00000000	     -0.85085374	     -3.19604091	      1.64890463	      6.00054934	      0.00000000	      0.00000000	      0.41658494	      0.17374993	      0.99877361	      0.16061853	      0.03377160	      0.05898729	      0.01000000	      0.09173342	      0.00000000	      0.00000000
      0.29448411	     -0.00000000	      0.00000000	     -0.00000000	     -0.00000000	     -0.00000000	     -0.00000000	      0.00000000	      0.00000000	      0.62970701	     -1.80418395	     -0.00000000	     -0.00000000	     -0.85233335	     -3.19211342	      1.65168242	      5.99245128	      0.00000000	      0.00000000	      0.42067364	      0.17381924	      0.99880171	      0.16067093	      0.03638365	      0.05901782	      0.01000000	      0.09169964	      0.00000000	      0.00000000
      0.29494734	     -0.00000000	      0.00000000	     -0.00000000	     -0.00000000	     -0.00000000	     -0.00000000	      0.00000000	      0.00000000	      0.62887123	     -1.80426232	     -0.00000000	     -0.00000000	     -0.85381113	     -3.18814853	      1.65445644	      5.98428655	      0.00000000	      0.00000000	      0.42476238	      0.17388865	      0.99882917	      0.16072332	      0.03906162	      0.05904782	      0.01000000	      0.09166588	      0.00000000	      0.00000000
      0.29541057	     -0.00000000	      0.00000000	     -0.00000000	     -0.00000000	     -0.00000000	     -0.00000000	      0.00000000	      0.00000000	      0.62803543	     -1.80430647	     -0.00000000	     -0.00000000	     -0.85528707	     -3.18414713	      1.65722667	      5.97605588	      0.00000000	      0.00000000	      0.42885117	      0.17395814	      0.99885600	      0.16077572	      0.04179895	      0.05907737	      0.01000000	      0.09163213	      0.00000000	      0.00000000
      0.29587381	     -0.00000000	      0.00000000	     -0.00000000	     -0.00000000	     -0.00000000	     -0.00000000	      0.00000000	      0.00000000	      0.62719960	     -1.80431635	     -0.00000000	     -0.00000000	     -0.85676114	     -3.18011004	      1.65999307	      5.96776000	      0.00000000	      0.00000000	      0.43293999	      0.17402774	      0.99888222	      0.16082811	      0.04458974	      0.05910651	      0.01000000	      0.09159838	      0.00000000	      0.00000000
      0.29633704	     -0.00000000	      0.00000000	     -0.00000000	     -0.00000000	     -0.00000000	     -0.00000000	      0.00000000	      0.00000000	      0.62636379	     -1.80429193	     -0.00000000	     -0.00000000	     -0.85823334	     -3.17603805	      1.66275561	      5.95939959	      0.00000000	      0.00000000	      0.43702886	      0.17409743	      0.99890783	      0.16088050	      0.04742870	      0.05913531	      0.01000000	      0.09156464	      0.00000000	      0.00000000
      0.29680028	     -0.00000000	      0.00000000	     -0.00000000	     -0.00000000	     -0.00000000	     -0.00000000	      0.00000000	      0.00000000	      0.62552799	     -1.80423319	     -0.00000000	     -0.00000000	     -0.85970364	     -3.17193187	      1.66551426	      5.95097536	      0.00000000	      0.00000000	      0.44111776	      0.17416723	      0.99893286	      0.16093289	      0.05031108	      0.05916380	      0.01000000	      0.09153091	      0.00000000	      0.00000000
      0.29726351	     -0.00000000	      0.00000000	     -0.00000000	     -0.00000000	     -0.00000000	     -0.00000000	      0.00000000	      0.00000000	      0.62469222	     -1.80414011	     -0.00000000	     -0.00000000	     -0.86117203	     -3.16779218	      1.66826899	      5.94248797	      0.00000000	      0.00000000	      0.44520670	      0.17423714	      0.99895731	      0.16098527	      0.05323261	      0.05919204	      0.01000000	      0.09149718	      0.00000000	      0.00000000
      0.29772675	     -0.00000000	      0.00000000	     -0.00000000	     -0.00000000	     -0.00000000	     -0.00000000	      0.00000000	      0.00000000	      0.62385651	     -1.80401267	     -0.00000000	     -0.00000000	     -0.86263850	     -3.16361958	      1.67101978	      5.93393809	      0.00000000	      0.00000000	      0.44929566	      0.17430716	      0.99898120	      0.16103765	      0.05618945	      0.05922006	      0.01000000	      0.09146347	      0.00000000	      0.00000000
      0.29818998	     -0.00000000	      0.00000000	     -0.00000000	     -0.00000000	     -0.00000000	     -0.00000000	      0.00000000	      0.00000000	      0.62302087	     -1.80385090	     -0.00000000	     -0.00000000	     -0.86410303	     -3.15941467	      1.67376660	      5.92532637	      0.00000000	      0.00000000	      0.45338466	      0.17437728	      0.99900454	      0.16109002	      0.05917818	      0.05924791	      0.01000000	      0.09142976	      0.00000000	      0.00000000
      0.29865322	     -0.00000000	      0.00000000	     -0.00000000	     -0.00000000	     -0.00000000	     -0.00000000	      0.00000000	      0.00000000	      0.62218530	     -1.80365480	     -0.00000000	     -0.00000000	     -0.86556560	     -3.15517799	      1.67650941	      5.91665349	      0.00000000	      0.00000000	      0.45747369	      0.17444751	      0.99902735	      0.16114238	      0.06219570	      0.05927560	      0.01000000	      0.09139606	      0.00000000	      0.00000000
      0.29911645	     -0.00000000	      0.00000000	     -0.00000000	     -0.00000000	     -0.00000000	     -0.00000000	      0.00000000	      0.00000000	      0.62134984	     -1.80342440	     -0.00000000	     -0.00000000	     -0.86702620	     -3.15091007	      1.67924819	      5.90792010	      0.00000000	      0.00000000	      0.46156274	      0.17451784	      0.99904964	      0.16119474	      0.06523924	      0.05930318	      0.01000000	      0.09136236	      0.00000000	      0.00000000
      0.29957969	     -0.00000000	      0.00000000	     -0.00000000	     -0.00000000	     -0.00000000	     -0.00000000	      0.00000000	      0.00000000	      0.62051449	     -1.80315973	     -0.00000000	     -0.00000000	     -0.86848481	     -3.14661140	      1.68198291	      5.89912686	      0.00000000	      0.00000000	      0.46565182	      0.17458826	      0.99907141	      0.16124709	      0.06830630	      0.05933067	      0.01000000	      0.09132868	      0.00000000	      0.00000000
      0.30004292	     -0.00000000	      0.00000000	     -0.00000000	     -0.00000000	     -0.00000000	     -0.00000000	      0.00000000	      0.00000000	      0.61967927	     -1.80286083	     -0.00000000	     -0.00000000	     -0.86994143	     -3.14228247	      1.68471354	      5.89027443	      0.00000000	      0.00000000	      0.46974092	      0.17465878	      0.99909268	      0.16129943	      0.07139464	      0.05935810	      0.01000000	      0.09129500	      0.00000000	      0.00000000
      0.30050616	     -0.00000000	      0.00000000	     -0.00000000	     -0.00000000	     -0.00000000	     -0.00000000	      0.00000000	      0.00000000	      0.61884420	     -1.80252776	     -0.00000000	     -0.00000000	     -0.87139604	     -3.13792376	      1.68744006	      5.88136349	      0.00000000	      0.00000000	      0.47383005	      0.17472938	      0.99911347	      0.16135175	      0.07450224	      0.05938550	      0.01000000	      0.09126133	      0.00000000	      0.00000000
      0.30096939	     -0.00000000	      0.00000000	     -0.00000000	     -0.00000000	     -0.00000000	     -0.00000000	      0.00000000	      0.00000000	      0.61800929	     -1.80216057	     -0.00000000	     -0.00000000	     -0.87284862	     -3.13353572	      1.69016243	      5.87239468	      0.00000000	      0.00000000	      0.47791919	      0.17480006	      0.99913378	      0.16140407	      0.07762728	      0.05941287	      0.01000000	      0.09122767	      0.00000000	      0.00000000
      0.30143263	     -0.00000000	      0.00000000	     -0.00000000	     -0.00000000	     -0.00000000	     -0.00000000	      0.00000000	      0.00000000	      0.61717456	     -1.80175935	     -0.00000000	     -0.00000000	     -0.87429916	     -3.12911882	      1.69288064	      5.86336866	      0.00000000	      0.00000000	      0.48200836	      0.17487080	      0.99915363	      0.16145638	      0.08076815	      0.05944024	      0.01000000	      0.09119401	      0.00000000	      0.00000000
      0.30189586	     -0.00000000	      0.00000000	     -0.00000000	     -0.00000000	     -0.00000000	     -0.00000000	      0.00000000	      0.00000000	      0.61634002	     -1.80132416	     -0.00000000	     -0.00000000	     -0.87574765	     -3.12467350	      1.69559466	      5.85428608	      0.00000000	      0.00000000	      0.48609755	      0.17494160	      0.99917302	      0.16150867	      0.08392335	      0.05946763	      0.01000000	      0.09116037	      0.00000000	      0.00000000
      0.30235910	     -0.00000000	      0.00000000	     -0.00000000	     -0.00000000	     -0.00000000	     -0.00000000	      0.00000000	      0.00000000	      0.61550569	     -1.80085510	     -0.00000000	     -0.00000000	     -0.87719407	     -3.12020019	      1.69830445	      5.84514756	      0.00000000	      0.00000000	      0.49018676	      0.17501244	      0.99919196	      0.16156095	      0.08709156	      0.05949503	      0.01000000	      0.09112673	      0.00000000	      0.00000000
      0.30282233	     -0.00000000	      0.00000000	     -0.00000000	     -0.00000000	     -0.00000000	     -0.00000000	      0.00000000	      0.00000000	      0.61467159	     -1.80035226	     -0.00000000	     -0.00000000	     -0.87863841	     -3.11569932	      1.70101000	      5.83595372	      0.00000000	      0.00000000	      0.49427598	      0.17508330	      0.99921048	      0.16161322	      0.09027160	      0.05952245	      0.01000000	      0.09109310	      0.00000000	      0.00000000
      0.30328557	     -0.00000000	      0.00000000	     -0.00000000	     -0.00000000	     -0.00000000	     -0.00000000	      0.00000000	      0.00000000	      0.61383773	     -1.79981574	     -0.00000000	     -0.00000000	     -0.88008067	     -3.11117127	      1.70371127	      5.82670513	      0.00000000	      0.00000000	      0.49836522	      0.17515419	      0.99922856	      0.16166547	      0.09346237	      0.05954990	      0.01000000	      0.09105947	      0.00000000	      0.00000000
      0.30374880	     -0.00000000	      0.00000000	     -0.00000000	     -0.00000000	     -0.00000000	     -0.00000000	      0.00000000	      0.00000000	      0.61300412	     -1.79924564	     -0.00000000	     -0.00000000	     -0.88152082	     -3.10661642	      1.70640825	      5.81740235	      0.00000000	      0.00000000	      0.50245448	      0.17522507	      0.99924623	      0.16171770	      0.09666291	      0.05957737	      0.01000000	      0.09102586	      0.00000000	      0.00000000
      0.30421204	     -0.00000000	      0.00000000	     -0.00000000	     -0.00000000	     -0.00000000	     -0.00000000	      0.00000000	      0.00000000	      0.61217079	     -1.79864208	     -0.00000000	     -0.00000000	     -0.88295885	     -3.10203512	      1.70910091	      5.80804588	      0.00000000	      0.00000000	      0.50654375	      0.17529594	      0.99926350	      0.16176992	      0.09987233	      0.05960486	      0.01000000	      0.09099225	      0.00000000	      0.00000000
      0.30467527	     -0.00000000	      0.00000000	     -0.00000000	     -0.00000000	     -0.00000000	     -0.00000000	      0.00000000	      0.00000000	      0.61133774	     -1.79800515	     -0.00000000	     -0.00000000	     -0.88439475	     -3.09742766	      1.71178922	      5.79863618	      0.00000000	      0.00000000	      0.51063304	      0.17536679	      0.99928037	      0.16182213	      0.10308984	      0.05963235	      0.01000000	      0.09095865	      0.00000000	      0.00000000
      0.30513851	     -0.00000000	      0.00000000	     -0.00000000	     -0.00000000	     -0.00000000	     -0.00000000	      0.00000000	      0.00000000	      0.61050499	     -1.79733499	     -0.00000000	     -0.00000000	     -0.88582852	     -3.09279433	      1.71447316	      5.78917369	      0.00000000	      0.00000000	      0.51472234	      0.17543760	      0.99929686	      0.16187431	      0.10631471	      0.05965985	      0.01000000	      0.09092506	      0.00000000	      0.00000000
      0.30569583	     -0.00000000	      0.00000000	     -0.00000000	     -0.00000000	     -0.00000000	     -0.00000000	      0.00000000	      0.00000000	      0.60950353	     -1.79648481	     -0.00000000	     -0.00000000	     -0.88755065	     -3.08718586	      1.71769644	      5.77772100	      0.00000000	      0.00000000	      0.51964228	      0.17552271	      0.99931619	      0.16193707	      0.11020347	      0.05969291	      0.01000000	      0.09088466	      0.00000000	      0.00000000
      0.30625316	     -0.00000000	      0.00000000	     -0.00000000	     -0.00000000	     -0.00000000	     -0.00000000	      0.00000000	      0.00000000	      0.60850254	     -1.79558685	     -0.00000000	     -0.00000000	     -0.88926965	     -3.08154063	      1.72091330	      5.76618965	      0.00000000	      0.00000000	      0.52456223	      0.17560773	      0.99933499	      0.16199980	      0.11410093	      0.05972593	      0.01000000	      0.09084426	      0.00000000	      0.00000000
      0.30667229	     -0.00000000	      0.00000000	     -0.00000000	     -0.00000000	     -0.00000000	     -0.00000000	      0.00000000	      0.00000000	      0.60775011	     -1.79488022	     -0.00000000	     -0.00000000	     -0.89056032	     -3.07727106	      1.72332825	      5.75747053	      0.00000000	      0.00000000	      0.52826221	      0.17567159	      0.99934879	      0.16204695	      0.11703714	      0.05975072	      0.01000000	      0.09081389	      0.00000000	      0.00000000
      0.30718971	     -0.00000000	      0.00000000	     -0.00000000	     -0.00000000	     -0.00000000	     -0.00000000	      0.00000000	      0.00000000	      0.60682164	     -1.79397089	     -0.00000000	     -0.00000000	     -0.89215119	     -3.07197177	      1.72630449	      5.74664838	      0.00000000	      0.00000000	      0.53282990	      0.17575032	      0.99936543	      0.16210514	      0.12066751	      0.05978127	      0.01000000	      0.09077641	      0.00000000	      0.00000000
      0.30770713	     -0.00000000	      0.00000000	     -0.00000000	     -0.00000000	     -0.00000000	     -0.00000000	      0.00000000	      0.00000000	      0.60589364	     -1.79302083	     -0.00000000	     -0.00000000	     -0.89373932	     -3.06664117	      1.72927511	      5.73576074	      0.00000000	      0.00000000	      0.53739761	      0.17582892	      0.99938164	      0.16216331	      0.12430348	      0.05981174	      0.01000000	      0.09073894	      0.00000000	      0.00000000
      0.30820751	     -0.00000000	      0.00000000	     -0.00000000	     -0.00000000	     -0.00000000	     -0.00000000	      0.00000000	      0.00000000	      0.60499668	     -1.79206346	     -0.00000000	     -0.00000000	     -0.89527251	     -3.06145630	      1.73214253	      5.72517228	      0.00000000	      0.00000000	      0.54181492	      0.17590478	      0.99939693	      0.16221953	      0.12782454	      0.05984112	      0.01000000	      0.09070271	      0.00000000	      0.00000000
      0.30870789	     -0.00000000	      0.00000000	     -0.00000000	     -0.00000000	     -0.00000000	     -0.00000000	      0.00000000	      0.00000000	      0.60410022	     -1.79106826	     -0.00000000	     -0.00000000	     -0.89680311	     -3.05624220	      1.73500464	      5.71452323	      0.00000000	      0.00000000	      0.54623223	      0.17598050	      0.99941184	      0.16227572	      0.13134991	      0.05987040	      0.01000000	      0.09066649	      0.00000000	      0.00000000
      0.30923029	     -0.00000000	      0.00000000	     -0.00000000	     -0.00000000	     -0.00000000	     -0.00000000	      0.00000000	      0.00000000	      0.60316485	     -1.78998906	     -0.00000000	     -0.00000000	     -0.89839824	     -3.05076740	      1.73798696	      5.70334347	      0.00000000	      0.00000000	      0.55084388	      0.17605939	      0.99942701	      0.16233435	      0.13503455	      0.05990085	      0.01000000	      0.09062868	      0.00000000	      0.00000000
      0.30975268	     -0.00000000	      0.00000000	     -0.00000000	     -0.00000000	     -0.00000000	     -0.00000000	      0.00000000	      0.00000000	      0.60223006	     -1.78886888	     -0.00000000	     -0.00000000	     -0.89999051	     -3.04526057	      1.74096342	      5.69209721	      0.00000000	      0.00000000	      0.55545555	      0.17613809	      0.99944179	      0.16239296	      0.13872307	      0.05993117	      0.01000000	      0.09059089	      0.00000000	      0.00000000
      0.31021250	     -0.00000000	      0.00000000	     -0.00000000	     -0.00000000	     -0.00000000	     -0.00000000	      0.00000000	      0.00000000	      0.60140775	     -1.78784908	     -0.00000000	     -0.00000000	     -0.90138965	     -3.04038671	      1.74357844	      5.68214559	      0.00000000	      0.00000000	      0.55951477	      0.17620720	      0.99945448	      0.16244451	      0.14197264	      0.05995775	      0.01000000	      0.09055763	      0.00000000	      0.00000000
      0.31078009	     -0.00000000	      0.00000000	     -0.00000000	     -0.00000000	     -0.00000000	     -0.00000000	      0.00000000	      0.00000000	      0.60039334	     -1.78654669	     -0.00000000	     -0.00000000	     -0.90311364	     -3.03433564	      1.74680011	      5.66979186	      0.00000000	      0.00000000	      0.56452549	      0.17629230	      0.99946975	      0.16250811	      0.14598734	      0.05999041	      0.01000000	      0.09051658	      0.00000000	      0.00000000
      0.31134769	     -0.00000000	     -0.00000000	     -0.00000000	     -0.00000000	     -0.00000000	     -0.00000000	      0.00000000	      0.00000000	      0.59937968	     -1.78519628	     -0.00000000	     -0.00000000	     -0.90483420	     -3.02824580	      1.75001474	      5.65735869	      0.00000000	      0.00000000	      0.56953622	      0.17637717	      0.99948459	      0.16257168	      0.15000547	      0.06002293	      0.01000000	      0.09047555	      0.00000000	      0.00000000
      0.31178335	     -0.00000000	      0.00000000	     -0.00000000	     -0.00000000	     -0.00000000	     -0.00000000	      0.00000000	      0.00000000	      0.59860217	     -1.78412727	     -0.00000000	     -0.00000000	     -0.90615246	     -3.02354485	      1.75247733	      5.64776523	      0.00000000	      0.00000000	      0.57338223	      0.17644214	      0.99949570	      0.16262043	      0.15309170	      0.06004781	      0.01000000	      0.09044407	      0.00000000	      0.00000000
      0.31221901	     -0.00000000	      0.00000000	     -0.00000000	     -0.00000000	     -0.00000000	     -0.00000000	      0.00000000	      0.00000000	      0.59782514	     -1.78303007	     -0.00000000	     -0.00000000	     -0.90746867	     -3.01882060	      1.75493574	      5.63812470	      0.00000000	      0.00000000	      0.57722824	      0.17650697	      0.99950657	      0.16266917	      0.15617963	      0.06007262	      0.01000000	      0.09041259	      0.00000000	      0.00000000
      0.31273977	     -0.00000000	      0.00000000	     -0.00000000	     -0.00000000	     -0.00000000	     -0.00000000	      0.00000000	      0.00000000	      0.59689697	     -1.78168163	     -0.00000000	     -0.00000000	     -0.90903926	     -3.01314267	      1.75786881	      5.62654238	      0.00000000	      0.00000000	      0.58182549	      0.17658427	      0.99951926	      0.16272738	      0.15987273	      0.06010222	      0.01000000	      0.09037497	      0.00000000	      0.00000000
      0.31326052	     -0.00000000	     -0.00000000	     -0.00000000	     -0.00000000	     -0.00000000	     -0.00000000	      0.00000000	      0.00000000	      0.59596950	     -1.78029303	     -0.00000000	     -0.00000000	     -0.91060689	     -3.00743093	      1.76079584	      5.61489221	      0.00000000	      0.00000000	      0.58642275	      0.17666135	      0.99953162	      0.16278556	      0.16356787	      0.06013178	      0.01000000	      0.09033736	      0.00000000	      0.00000000
      0.31371117	     -0.00000000	      0.00000000	     -0.00000000	     -0.00000000	     -0.00000000	     -0.00000000	      0.00000000	      0.00000000	      0.59516750	     -1.77905903	     -0.00000000	     -0.00000000	     -0.91196106	     -3.00246060	      1.76332389	      5.60475960	      0.00000000	      0.00000000	      0.59040108	      0.17672789	      0.99954206	      0.16283588	      0.16676702	      0.06015734	      0.01000000	      0.09030482	      0.00000000	      0.00000000
      0.31416181	     -0.00000000	      0.00000000	     -0.00000000	     -0.00000000	     -0.00000000	     -0.00000000	      0.00000000	      0.00000000	      0.59436605	     -1.77779504	     -0.00000000	     -0.00000000	     -0.91331298	     -2.99746467	      1.76584736	      5.59457628	      0.00000000	      0.00000000	      0.59437942	      0.17679426	      0.99955227	      0.16288616	      0.16996745	      0.06018291	      0.01000000	      0.09027229	      0.00000000	      0.00000000
      0.31465116	     -0.00000000	      0.00000000	     -0.00000000	     -0.00000000	     -0.00000000	     -0.00000000	      0.00000000	      0.00000000	      0.59349645	     -1.77638860	     -0.00000000	     -0.00000000	     -0.91477843	     -2.99201061	      1.76858231	      5.58346408	      0.00000000	      0.00000000	      0.59869937	      0.17686614	      0.99956309	      0.16294073	      0.17344403	      0.06021070	      0.01000000	      0.09023697	      0.00000000	      0.00000000
      0.31514050	     -0.00000000	      0.00000000	     -0.00000000	     -0.00000000	     -0.00000000	     -0.00000000	      0.00000000	      0.00000000	      0.59262754	     -1.77494689	     -0.00000000	     -0.00000000	     -0.91624121	     -2.98652623	      1.77131180	      5.57229258	      0.00000000	      0.00000000	      0.60301932	      0.17693783	      0.99957365	      0.16299526	      0.17692188	      0.06023854	      0.01000000	      0.09020167	      0.00000000	      0.00000000
      0.31555120	     -0.00000000	      0.00000000	     -0.00000000	     -0.00000000	     -0.00000000	     -0.00000000	      0.00000000	      0.00000000	      0.59189882	     -1.77370971	     -0.00000000	     -0.00000000	     -0.91746682	     -2.98189982	      1.77359840	      5.56287262	      0.00000000	      0.00000000	      0.60664501	      0.17699784	      0.99958232	      0.16304099	      0.17984170	      0.06026195	      0.01000000	      0.09017204	      0.00000000	      0.00000000
      0.31614785	     -0.00000000	      0.00000000	     -0.00000000	     -0.00000000	     -0.00000000	     -0.00000000	      0.00000000	      0.00000000	      0.59084108	     -1.77186825	     -0.00000000	     -0.00000000	     -0.91924397	     -2.97514060	      1.77691341	      5.54911628	      0.00000000	      0.00000000	      0.61191234	      0.17708478	      0.99959460	      0.16310739	      0.18408493	      0.06029605	      0.01000000	      0.09012901	      0.00000000	      0.00000000
      0.31662547	     -0.00000000	      0.00000000	     -0.00000000	     -0.00000000	     -0.00000000	     -0.00000000	      0.00000000	      0.00000000	      0.58999516	     -1.77035657	     -0.00000000	     -0.00000000	     -0.92066365	     -2.96969768	      1.77956112	      5.53803867	      0.00000000	      0.00000000	      0.61612879	      0.17715416	      0.99960417	      0.16316050	      0.18748265	      0.06032344	      0.01000000	      0.09009458	      0.00000000	      0.00000000
      0.31710308	     -0.00000000	      0.00000000	     -0.00000000	     -0.00000000	     -0.00000000	     -0.00000000	      0.00000000	      0.00000000	      0.58914998	     -1.76881154	     -0.00000000	     -0.00000000	     -0.92208072	     -2.96422596	      1.78220352	      5.52691229	      0.00000000	      0.00000000	      0.62034524	      0.17722335	      0.99961352	      0.16321357	      0.19088124	      0.06035091	      0.01000000	      0.09006015	      0.00000000	      0.00000000
      0.31758070	     -0.00000000	      0.00000000	     -0.00000000	     -0.00000000	     -0.00000000	     -0.00000000	      0.00000000	      0.00000000	      0.58830554	     -1.76723317	     -0.00000000	     -0.00000000	     -0.92349517	     -2.95872590	      1.78484059	      5.51572550	      0.00000000	      0.00000000	      0.62456170	      0.17729235	      0.99962264	      0.16326660	      0.19428063	      0.06037846	      0.01000000	      0.09002573	      0.00000000	      0.00000000
      0.31805832	     -0.00000000	      0.00000000	     -0.00000000	     -0.00000000	     -0.00000000	     -0.00000000	      0.00000000	      0.00000000	      0.58746187	     -1.76562159	     -0.00000000	     -0.00000000	     -0.92490698	     -2.95319727	      1.78747231	      5.50449085	      0.00000000	      0.00000000	      0.62877817	      0.17736115	      0.99963155	      0.16331959	      0.19768076	      0.06040609	      0.01000000	      0.08999133	      0.00000000	      0.00000000
      0.31853593	     -0.00000000	      0.00000000	     -0.00000000	     -0.00000000	     -0.00000000	     -0.00000000	      0.00000000	      0.00000000	      0.58661897	     -1.76397680	     -0.00000000	     -0.00000000	     -0.92631615	     -2.94764061	      1.79009865	      5.49319539	      0.00000000	      0.00000000	      0.63299463	      0.17742976	      0.99964024	      0.16337254	      0.20108158	      0.06043379	      0.01000000	      0.08995692	      0.00000000	      0.00000000
      0.31895596	     -0.00000000	      0.00000000	     -0.00000000	     -0.00000000	     -0.00000000	     -0.00000000	      0.00000000	      0.00000000	      0.58587836	     -1.76250299	     -0.00000000	     -0.00000000	     -0.92755321	     -2.94273052	      1.79240384	      5.48322324	      0.00000000	      0.00000000	      0.63670269	      0.17748993	      0.99964772	      0.16341907	      0.20407285	      0.06045821	      0.01000000	      0.08992668	      0.00000000	      0.00000000
      0.31937598	     -0.00000000	      0.00000000	     -0.00000000	     -0.00000000	     -0.00000000	     -0.00000000	      0.00000000	      0.00000000	      0.58513838	     -1.76100360	     -0.00000000	     -0.00000000	     -0.92878820	     -2.93779885	      1.79470483	      5.47320572	      0.00000000	      0.00000000	      0.64041075	      0.17754995	      0.99965504	      0.16346557	      0.20706458	      0.06048267	      0.01000000	      0.08989644	      0.00000000	      0.00000000
      0.31988783	     -0.00000000	      0.00000000	     -0.00000000	     -0.00000000	     -0.00000000	     -0.00000000	      0.00000000	      0.00000000	      0.58423749	     -1.75914196	     -0.00000000	     -0.00000000	     -0.93029035	     -2.93175975	      1.79750314	      5.46094557	      0.00000000	      0.00000000	      0.64492941	      0.17762288	      0.99966376	      0.16352219	      0.21071089	      0.06051253	      0.01000000	      0.08985960	      0.00000000	      0.00000000
      0.32039968	     -0.00000000	      0.00000000	     -0.00000000	     -0.00000000	     -0.00000000	     -0.00000000	      0.00000000	      0.00000000	      0.58333756	     -1.75724248	     -0.00000000	     -0.00000000	     -0.93178941	     -2.92568873	      1.80029515	      5.44861971	      0.00000000	      0.00000000	      0.64944809	      0.17769559	      0.99967226	      0.16357876	      0.21435779	      0.06054244	      0.01000000	      0.08982276	      0.00000000	      0.00000000
      0.32080750	     -0.00000000	      0.00000000	     -0.00000000	     -0.00000000	     -0.00000000	     -0.00000000	      0.00000000	      0.00000000	      0.58262123	     -1.75570204	     -0.00000000	     -0.00000000	     -0.93298158	     -2.92082846	      1.80251522	      5.43876004	      0.00000000	      0.00000000	      0.65304842	      0.17775335	      0.99967888	      0.16362380	      0.21726390	      0.06056629	      0.01000000	      0.08979342	      0.00000000	      0.00000000
      0.32121532	     -0.00000000	      0.00000000	     -0.00000000	     -0.00000000	     -0.00000000	     -0.00000000	      0.00000000	      0.00000000	      0.58190554	     -1.75413768	     -0.00000000	     -0.00000000	     -0.93417177	     -2.91594800	      1.80473125	      5.42885808	      0.00000000	      0.00000000	      0.65664876	      0.17781097	      0.99968536	      0.16366881	      0.22017033	      0.06059015	      0.01000000	      0.08976409	      0.00000000	      0.00000000
      0.32174580	     -0.00000000	      0.00000000	     -0.00000000	     -0.00000000	     -0.00000000	     -0.00000000	      0.00000000	      0.00000000	      0.58097556	     -1.75206713	     -0.00000000	     -0.00000000	     -0.93571692	     -2.90956927	      1.80760770	      5.41592347	      0.00000000	      0.00000000	      0.66133190	      0.17788570	      0.99969360	      0.16372730	      0.22395132	      0.06062121	      0.01000000	      0.08972594	      0.00000000	      0.00000000
      0.32220987	     -0.00000000	      0.00000000	     -0.00000000	     -0.00000000	     -0.00000000	     -0.00000000	      0.00000000	      0.00000000	      0.58016290	     -1.75022271	     -0.00000000	     -0.00000000	     -0.93706586	     -2.90396104	      1.81011842	      5.40455059	      0.00000000	      0.00000000	      0.66542878	      0.17795086	      0.99970063	      0.16377842	      0.22725936	      0.06064837	      0.01000000	      0.08969258	      0.00000000	      0.00000000
      0.32267393	     -0.00000000	      0.00000000	     -0.00000000	     -0.00000000	     -0.00000000	     -0.00000000	      0.00000000	      0.00000000	      0.57935112	     -1.74834753	     -0.00000000	     -0.00000000	     -0.93841218	     -2.89832634	      1.81262385	      5.39313353	      0.00000000	      0.00000000	      0.66952567	      0.17801583	      0.99970750	      0.16382950	      0.23056773	      0.06067553	      0.01000000	      0.08965923	      0.00000000	      0.00000000
      0.32313800	     -0.00000000	      0.00000000	     -0.00000000	     -0.00000000	     -0.00000000	     -0.00000000	      0.00000000	      0.00000000	      0.57854021	     -1.74644159	     -0.00000000	     -0.00000000	     -0.93975589	     -2.89266554	      1.81512396	      5.38166048	      0.00000000	      0.00000000	      0.67362255	      0.17808061	      0.99971421	      0.16388053	      0.23387640	      0.06070267	      0.01000000	      0.08962588	      0.00000000	      0.00000000
      0.32355014	     -0.00000000	      0.00000000	     -0.00000000	     -0.00000000	     -0.00000000	     -0.00000000	      0.00000000	      0.00000000	      0.57782078	     -1.74472322	     -0.00000000	     -0.00000000	     -0.94094704	     -2.88761588	      1.81733986	      5.37143531	      0.00000000	      0.00000000	      0.67726102	      0.17813798	      0.99972004	      0.16392582	      0.23681510	      0.06072676	      0.01000000	      0.08959627	      0.00000000	      0.00000000
      0.32396228	     -0.00000000	      0.00000000	     -0.00000000	     -0.00000000	     -0.00000000	     -0.00000000	      0.00000000	      0.00000000	      0.57710206	     -1.74298067	     -0.00000000	     -0.00000000	     -0.94213610	     -2.88254558	      1.81955154	      5.36116688	      0.00000000	      0.00000000	      0.68089950	      0.17819519	      0.99972575	      0.16397107	      0.23975401	      0.06075083	      0.01000000	      0.08956667	      0.00000000	      0.00000000
      0.32448527	     -0.00000000	      0.00000000	     -0.00000000	     -0.00000000	     -0.00000000	     -0.00000000	      0.00000000	      0.00000000	      0.57619110	     -1.74073479	     -0.00000000	     -0.00000000	     -0.94364193	     -2.87608161	      1.82235192	      5.34808474	      0.00000000	      0.00000000	      0.68551650	      0.17826756	      0.99973283	      0.16402844	      0.24348358	      0.06078133	      0.01000000	      0.08952911	      0.00000000	      0.00000000
      0.32490336	     -0.00000000	      0.00000000	     -0.00000000	     -0.00000000	     -0.00000000	     -0.00000000	      0.00000000	      0.00000000	      0.57546370	     -1.73891144	     -0.00000000	     -0.00000000	     -0.94484331	     -2.87089010	      1.82458571	      5.33757688	      0.00000000	      0.00000000	      0.68920751	      0.17832524	      0.99973836	      0.16407426	      0.24646536	      0.06080568	      0.01000000	      0.08949910	      0.00000000	      0.00000000
      0.32532145	     -0.00000000	      0.00000000	     -0.00000000	     -0.00000000	     -0.00000000	     -0.00000000	      0.00000000	      0.00000000	      0.57473706	     -1.73706338	     -0.00000000	     -0.00000000	     -0.94604252	     -2.86567698	      1.82681511	      5.32703333	      0.00000000	      0.00000000	      0.69289852	      0.17838275	      0.99974377	      0.16412004	      0.24944732	      0.06082999	      0.01000000	      0.08946909	      0.00000000	      0.00000000
      0.32573954	     -0.00000000	      0.00000000	     -0.00000000	     -0.00000000	     -0.00000000	     -0.00000000	      0.00000000	      0.00000000	      0.57401119	     -1.73519061	     -0.00000000	     -0.00000000	     -0.94723955	     -2.86044250	      1.82904009	      5.31644695	      0.00000000	      0.00000000	      0.69658954	      0.17844010	      0.99974907	      0.16416578	      0.25242945	      0.06085426	      0.01000000	      0.08943909	      0.00000000	      0.00000000
      0.32629149	     -0.00000000	      0.00000000	     -0.00000000	     -0.00000000	     -0.00000000	     -0.00000000	      0.00000000	      0.00000000	      0.57305415	     -1.73268051	     -0.00000000	     -0.00000000	     -0.94881645	     -2.85349910	      1.83197062	      5.30241401	      0.00000000	      0.00000000	      0.70146227	      0.17851557	      0.99975590	      0.16422611	      0.25636656	      0.06088624	      0.01000000	      0.08939949	      0.00000000	      0.00000000
      0.32667243	     -0.00000000	      0.00000000	     -0.00000000	     -0.00000000	     -0.00000000	     -0.00000000	      0.00000000	      0.00000000	      0.57239444	     -1.73092309	     -0.00000000	     -0.00000000	     -0.94990253	     -2.84868530	      1.83398865	      5.29268401	      0.00000000	      0.00000000	      0.70482527	      0.17856749	      0.99976051	      0.16426770	      0.25908398	      0.06090827	      0.01000000	      0.08937217	      0.00000000	      0.00000000
      0.32705336	     -0.00000000	      0.00000000	     -0.00000000	     -0.00000000	     -0.00000000	     -0.00000000	      0.00000000	      0.00000000	      0.57173541	     -1.72914529	     -0.00000000	     -0.00000000	     -0.95098678	     -2.84385349	      1.83600297	      5.28292466	      0.00000000	      0.00000000	      0.70818826	      0.17861927	      0.99976503	      0.16430926	      0.26180150	      0.06093025	      0.01000000	      0.08934485	      0.00000000	      0.00000000
      0.32757533	     -0.00000000	      0.00000000	     -0.00000000	     -0.00000000	     -0.00000000	     -0.00000000	      0.00000000	      0.00000000	      0.57083349	     -1.72667620	     -0.00000000	     -0.00000000	     -0.95246945	     -2.83720386	      1.83875699	      5.26949619	      0.00000000	      0.00000000	      0.71279633	      0.17869000	      0.99977108	      0.16436615	      0.26552529	      0.06096031	      0.01000000	      0.08930742	      0.00000000	      0.00000000
      0.32803790	     -0.00000000	      0.00000000	     -0.00000000	     -0.00000000	     -0.00000000	     -0.00000000	      0.00000000	      0.00000000	      0.57003530	     -1.72445620	     -0.00000000	     -0.00000000	     -0.95378048	     -2.83128277	      1.84119173	      5.25754667	      0.00000000	      0.00000000	      0.71688000	      0.17875246	      0.99977632	      0.16441652	      0.26882547	      0.06098688	      0.01000000	      0.08927427	      0.00000000	      0.00000000
      0.32850047	     -0.00000000	      0.00000000	     -0.00000000	     -0.00000000	     -0.00000000	     -0.00000000	      0.00000000	      0.00000000	      0.56923814	     -1.72220624	     -0.00000000	     -0.00000000	     -0.95508877	     -2.82533542	      1.84362093	      5.24554443	      0.00000000	      0.00000000	      0.72096367	      0.17881472	      0.99978143	      0.16446683	      0.27212579	      0.06101338	      0.01000000	      0.08924112	      0.00000000	      0.00000000
      0.32896304	     -0.00000000	      0.00000000	     -0.00000000	     -0.00000000	     -0.00000000	     -0.00000000	      0.00000000	      0.00000000	      0.56844203	     -1.71992642	     -0.00000000	     -0.00000000	     -0.95639430	     -2.81936139	      1.84604457	      5.23349979	      0.00000000	      0.00000000	      0.72504734	      0.17887678	      0.99978643	      0.16451709	      0.27542623	      0.06103981	      0.01000000	      0.08920798	      0.00000000	      0.00000000
      0.32933804	     -0.00000000	      0.00000000	     -0.00000000	     -0.00000000	     -0.00000000	     -0.00000000	      0.00000000	      0.00000000	      0.56779740	     -1.71805626	     -0.00000000	     -0.00000000	     -0.95745065	     -2.81449911	      1.84800529	      5.22369384	      0.00000000	      0.00000000	      0.72835794	      0.17892694	      0.99979040	      0.16455780	      0.27810195	      0.06106119	      0.01000000	      0.08918112	      0.00000000	      0.00000000
      0.32971304	     -0.00000000	      0.00000000	     -0.00000000	     -0.00000000	     -0.00000000	     -0.00000000	      0.00000000	      0.00000000	      0.56715349	     -1.71616652	     -0.00000000	     -0.00000000	     -0.95850517	     -2.80961926	      1.84996234	      5.21386021	      0.00000000	      0.00000000	      0.73166853	      0.17897696	      0.99979429	      0.16459848	      0.28077775	      0.06108251	      0.01000000	      0.08915427	      0.00000000	      0.00000000
      0.33022086	     -0.00000000	      0.00000000	     -0.00000000	     -0.00000000	     -0.00000000	     -0.00000000	      0.00000000	      0.00000000	      0.56628263	     -1.71357628	     -0.00000000	     -0.00000000	     -0.95993028	     -2.80298336	      1.85260666	      5.20049018	      0.00000000	      0.00000000	      0.73615172	      0.17904449	      0.99979945	      0.16465350	      0.28440141	      0.06111132	      0.01000000	      0.08911791	      0.00000000	      0.00000000
      0.33067095	     -0.00000000	      0.00000000	     -0.00000000	     -0.00000000	     -0.00000000	     -0.00000000	      0.00000000	      0.00000000	      0.56551189	     -1.71125056	     -0.00000000	     -0.00000000	     -0.96119055	     -2.79707498	      1.85494469	      5.18859481	      0.00000000	      0.00000000	      0.74012526	      0.17910413	      0.99980391	      0.16470222	      0.28761323	      0.06113677	      0.01000000	      0.08908569	      0.00000000	      0.00000000
      0.33112105	     -0.00000000	      0.00000000	     -0.00000000	     -0.00000000	     -0.00000000	     -0.00000000	      0.00000000	      0.00000000	      0.56474220	     -1.70889674	     -0.00000000	     -0.00000000	     -0.96244816	     -2.79114170	      1.85727735	      5.17664855	      0.00000000	      0.00000000	      0.74409880	      0.17916358	      0.99980828	      0.16475088	      0.29082513	      0.06116215	      0.01000000	      0.08905348	      0.00000000	      0.00000000
      0.33151212	     -0.00000000	      0.00000000	     -0.00000000	     -0.00000000	     -0.00000000	     -0.00000000	      0.00000000	      0.00000000	      0.56407430	     -1.70682882	     -0.00000000	     -0.00000000	     -0.96353869	     -2.78596580	      1.85929977	      5.16623728	      0.00000000	      0.00000000	      0.74755130	      0.17921507	      0.99981199	      0.16479312	      0.29361594	      0.06118414	      0.01000000	      0.08902550	      0.00000000	      0.00000000
      0.33190319	     -0.00000000	      0.00000000	     -0.00000000	     -0.00000000	     -0.00000000	     -0.00000000	      0.00000000	      0.00000000	      0.56340721	     -1.70473973	     -0.00000000	     -0.00000000	     -0.96462719	     -2.78077109	      1.86131811	      5.15578722	      0.00000000	      0.00000000	      0.75100381	      0.17926642	      0.99981563	      0.16483532	      0.29640681	      0.06120607	      0.01000000	      0.08899753	      0.00000000	      0.00000000
      0.33229427	     -0.00000000	      0.00000000	     -0.00000000	     -0.00000000	     -0.00000000	     -0.00000000	      0.00000000	      0.00000000	      0.56274094	     -1.70262954	     -0.00000000	     -0.00000000	     -0.96571366	     -2.77555727	      1.86333235	      5.14530543	      0.00000000	      0.00000000	      0.75445632	      0.17931761	      0.99981920	      0.16487749	      0.29919773	      0.06122795	      0.01000000	      0.08896956	      0.00000000	      0.00000000
      0.33284014	      0.00000000	      0.00000000	     -0.00000000	     -0.00000000	     -0.00000000	     -0.00000000	      0.00000000	      0.00000000	      0.56181233	     -1.69964879	     -0.00000000	     -0.00000000	     -0.96722678	     -2.76824800	      1.86613704	      5.13061354	      0.00000000	      0.00000000	      0.75927546	      0.17938882	      0.99982407	      0.16493627	      0.30309350	      0.06125838	      0.01000000	      0.08893053	      0.00000000	      0.00000000
      0.33319451	      0.00000000	      0.00000000	     -0.00000000	     -0.00000000	     -0.00000000	     -0.00000000	      0.00000000	      0.00000000	      0.56121038	     -1.69769184	     -0.00000000	     -0.00000000	     -0.96820690	     -2.76348305	      1.86795346	      5.12104470	      0.00000000	      0.00000000	      0.76240389	      0.17943489	      0.99982716	      0.16497439	      0.30562256	      0.06127808	      0.01000000	      0.08890519	      0.00000000	      0.00000000
      0.33354887	      0.00000000	      0.00000000	     -0.00000000	     -0.00000000	     -0.00000000	     -0.00000000	      0.00000000	      0.00000000	      0.56060912	     -1.69571761	     -0.00000000	     -0.00000000	     -0.96918534	     -2.75870262	      1.86976648	      5.11144424	      0.00000000	      0.00000000	      0.76553232	      0.17948084	      0.99983020	      0.16501247	      0.30815165	      0.06129772	      0.01000000	      0.08887987	      0.00000000	      0.00000000
      0.33404685	      0.00000000	      0.00000000	     -0.00000000	     -0.00000000	     -0.00000000	     -0.00000000	      0.00000000	      0.00000000	      0.55976539	     -1.69291416	     -0.00000000	     -0.00000000	     -0.97055744	     -2.75195833	      1.87230850	      5.09790723	      0.00000000	      0.00000000	      0.76992862	      0.17954520	      0.99983437	      0.16506593	      0.31170578	      0.06132525	      0.01000000	      0.08884428	      0.00000000	      0.00000000
      0.33450967	      0.00000000	      0.00000000	     -0.00000000	     -0.00000000	     -0.00000000	     -0.00000000	      0.00000000	      0.00000000	      0.55898249	     -1.69027820	     -0.00000000	     -0.00000000	     -0.97182962	     -2.74566268	      1.87466496	      5.08527546	      0.00000000	      0.00000000	      0.77401446	      0.17960480	      0.99983816	      0.16511556	      0.31500898	      0.06135074	      0.01000000	      0.08881122	      0.00000000	      0.00000000
      0.33500477	      0.00000000	      0.00000000	     -0.00000000	     -0.00000000	     -0.00000000	     -0.00000000	      0.00000000	      0.00000000	      0.55814633	     -1.68742588	     -0.00000000	     -0.00000000	     -0.97318735	     -2.73889804	      1.87717936	      5.07171254	      0.00000000	      0.00000000	      0.77838541	      0.17966833	      0.99984212	      0.16516858	      0.31854273	      0.06137792	      0.01000000	      0.08877586	      0.00000000	      0.00000000
      0.33537675	      0.00000000	      0.00000000	     -0.00000000	     -0.00000000	     -0.00000000	     -0.00000000	      0.00000000	      0.00000000	      0.55751906	     -1.68526089	     -0.00000000	     -0.00000000	     -0.97420519	     -2.73379584	      1.87906399	      5.06148316	      0.00000000	      0.00000000	      0.78166928	      0.17971589	      0.99984503	      0.16520837	      0.32119767	      0.06139828	      0.01000000	      0.08874930	      0.00000000	      0.00000000
      0.33574872	      0.00000000	      0.00000000	     -0.00000000	     -0.00000000	     -0.00000000	     -0.00000000	      0.00000000	      0.00000000	      0.55689259	     -1.68307703	     -0.00000000	     -0.00000000	     -0.97522114	     -2.72867623	      1.88094482	      5.05122639	      0.00000000	      0.00000000	      0.78495316	      0.17976332	      0.99984789	      0.16524813	      0.32385264	      0.06141858	      0.01000000	      0.08872275	      0.00000000	      0.00000000
      0.33627010	      0.00000000	      0.00000000	     -0.00000000	     -0.00000000	     -0.00000000	     -0.00000000	      0.00000000	      0.00000000	      0.55601586	     -1.67998422	     -0.00000000	     -0.00000000	     -0.97664195	     -2.72147130	      1.88357470	      5.03679410	      0.00000000	      0.00000000	      0.78955610	      0.17982957	      0.99985180	      0.16530378	      0.32757409	      0.06144693	      0.01000000	      0.08868553	      0.00000000	      0.00000000
      0.33661620	      0.00000000	      0.00000000	     -0.00000000	     -0.00000000	     -0.00000000	     -0.00000000	      0.00000000	      0.00000000	      0.55543478	     -1.67791077	     -0.00000000	     -0.00000000	     -0.97758303	     -2.71666965	      1.88531627	      5.02718512	      0.00000000	      0.00000000	      0.79261158	      0.17987340	      0.99985434	      0.16534068	      0.33004446	      0.06146570	      0.01000000	      0.08866084	      0.00000000	      0.00000000
      0.33696230	      0.00000000	      0.00000000	     -0.00000000	     -0.00000000	     -0.00000000	     -0.00000000	      0.00000000	      0.00000000	      0.55485441	     -1.67582104	     -0.00000000	     -0.00000000	     -0.97852243	     -2.71185319	      1.88705452	      5.01754597	      0.00000000	      0.00000000	      0.79566705	      0.17991710	      0.99985684	      0.16537755	      0.33251486	      0.06148441	      0.01000000	      0.08863614	      0.00000000	      0.00000000
      0.33743059	      0.00000000	      0.00000000	     -0.00000000	     -0.00000000	     -0.00000000	     -0.00000000	      0.00000000	      0.00000000	      0.55407032	     -1.67296770	     -0.00000000	     -0.00000000	     -0.97979082	     -2.70531247	      1.88940110	      5.00446325	      0.00000000	      0.00000000	      0.79980121	      0.17997605	      0.99986016	      0.16542738	      0.33585741	      0.06150965	      0.01000000	      0.08860274	      0.00000000	      0.00000000
      0.33784504	      0.00000000	      0.00000000	     -0.00000000	     -0.00000000	     -0.00000000	     -0.00000000	      0.00000000	      0.00000000	      0.55337748	     -1.67041757	     -0.00000000	     -0.00000000	     -0.98091085	     -2.69950075	      1.89147281	      4.99284363	      0.00000000	      0.00000000	      0.80346013	      0.18002804	      0.99986302	      0.16547143	      0.33881576	      0.06153192	      0.01000000	      0.08857319	      0.00000000	      0.00000000
      0.33844038	      0.00000000	      0.00000000	     -0.00000000	     -0.00000000	     -0.00000000	     -0.00000000	      0.00000000	      0.00000000	      0.55238412	     -1.66671384	     -0.00000000	     -0.00000000	     -0.98251546	     -2.69111498	      1.89444023	      4.97608720	      0.00000000	      0.00000000	      0.80871591	      0.18010242	      0.99986704	      0.16553461	      0.34306526	      0.06156379	      0.01000000	      0.08853074	      0.00000000	      0.00000000
      0.33895058	      0.00000000	      0.00000000	     -0.00000000	     -0.00000000	     -0.00000000	     -0.00000000	      0.00000000	      0.00000000	      0.55153458	     -1.66350165	     -0.00000000	     -0.00000000	     -0.98388663	     -2.68389304	      1.89697537	      4.96166462	      0.00000000	      0.00000000	      0.81322013	      0.18016587	      0.99987039	      0.16558868	      0.34670714	      0.06159098	      0.01000000	      0.08849438	      0.00000000	      0.00000000
      0.33964399	      0.00000000	      0.00000000	     -0.00000000	     -0.00000000	     -0.00000000	     -0.00000000	      0.00000000	      0.00000000	      0.55038262	     -1.65907978	     -0.00000000	     -0.00000000	     -0.98574425	     -2.67402528	      1.90040901	      4.94197508	      0.00000000	      0.00000000	      0.81934175	      0.18025170	      0.99987481	      0.16566203	      0.35165683	      0.06162776	      0.01000000	      0.08844497	      0.00000000	      0.00000000
      0.33992185	      0.00000000	      0.00000000	     -0.00000000	     -0.00000000	     -0.00000000	     -0.00000000	      0.00000000	      0.00000000	      0.54992187	     -1.65728967	     -0.00000000	     -0.00000000	     -0.98648671	     -2.67005430	      1.90178111	      4.93405144	      0.00000000	      0.00000000	      0.82179482	      0.18028595	      0.99987654	      0.16569139	      0.35364029	      0.06164245	      0.01000000	      0.08842518	      0.00000000	      0.00000000
      0.34027209	      0.00000000	      0.00000000	     -0.00000000	     -0.00000000	     -0.00000000	     -0.00000000	      0.00000000	      0.00000000	      0.54934183	     -1.65501856	     -0.00000000	     -0.00000000	     -0.98742098	     -2.66503511	      1.90350744	      4.92404345	      0.00000000	      0.00000000	      0.82488680	      0.18032902	      0.99987868	      0.16572835	      0.35614037	      0.06166092	      0.01000000	      0.08840024	      0.00000000	      0.00000000
      0.34086031	      0.00000000	      0.00000000	     -0.00000000	     -0.00000000	     -0.00000000	     -0.00000000	      0.00000000	      0.00000000	      0.54836943	     -1.65116716	     -0.00000000	     -0.00000000	     -0.98898614	     -2.65657069	      1.90639893	      4.90717205	      0.00000000	      0.00000000	      0.83007983	      0.18040107	      0.99988220	      0.16579036	      0.36033933	      0.06169182	      0.01000000	      0.08835835	      0.00000000	      0.00000000
      0.34116856	      0.00000000	      0.00000000	     -0.00000000	     -0.00000000	     -0.00000000	     -0.00000000	      0.00000000	      0.00000000	      0.54786078	     -1.64913042	     -0.00000000	     -0.00000000	     -0.98980433	     -2.65211750	      1.90791019	      4.89830519	      0.00000000	      0.00000000	      0.83280113	      0.18043868	      0.99988400	      0.16582281	      0.36253973	      0.06170796	      0.01000000	      0.08833641	      0.00000000	      0.00000000
      0.34147681	      0.00000000	      0.00000000	     -0.00000000	     -0.00000000	     -0.00000000	     -0.00000000	      0.00000000	      0.00000000	      0.54735275	     -1.64708096	     -0.00000000	     -0.00000000	     -0.99062115	     -2.64765252	      1.90941871	      4.88941414	      0.00000000	      0.00000000	      0.83552243	      0.18047620	      0.99988577	      0.16585523	      0.36474013	      0.06172406	      0.01000000	      0.08831447	      0.00000000	      0.00000000
      0.34196052	      0.00000000	      0.00000000	     -0.00000000	     -0.00000000	     -0.00000000	     -0.00000000	      0.00000000	      0.00000000	      0.54655683	     -1.64383929	     -0.00000000	     -0.00000000	     -0.99190015	     -2.64062183	      1.91178039	      4.87542014	      0.00000000	      0.00000000	      0.83979278	      0.18053488	      0.99988850	      0.16590604	      0.36819309	      0.06174925	      0.01000000	      0.08828005	      0.00000000	      0.00000000
      0.34244423	      0.00000000	      0.00000000	     -0.00000000	     -0.00000000	     -0.00000000	     -0.00000000	      0.00000000	      0.00000000	      0.54576247	     -1.64056642	     -0.00000000	     -0.00000000	     -0.99317574	     -2.63356146	      1.91413529	      4.86137912	      0.00000000	      0.00000000	      0.84406313	      0.18059332	      0.99989117	      0.16595678	      0.37164606	      0.06177435	      0.01000000	      0.08824564	      0.00000000	      0.00000000
      0.34275831	      0.00000000	      0.00000000	     -0.00000000	     -0.00000000	     -0.00000000	     -0.00000000	      0.00000000	      0.00000000	      0.54524755	     -1.63842464	     -0.00000000	     -0.00000000	     -0.99400216	     -2.62896156	      1.91566069	      4.85223065	      0.00000000	      0.00000000	      0.84680849	      0.18063114	      0.99989286	      0.16598969	      0.37388811	      0.06179059	      0.01000000	      0.08822330	      0.00000000	      0.00000000
      0.34307238	      0.00000000	      0.00000000	     -0.00000000	     -0.00000000	     -0.00000000	     -0.00000000	      0.00000000	      0.00000000	      0.54473330	     -1.63626975	     -0.00000000	     -0.00000000	     -0.99482712	     -2.62434917	      1.91718322	      4.84306418	      0.00000000	      0.00000000	      0.84949943	      0.18066890	      0.99989453	      0.16602257	      0.37613015	      0.06180680	      0.01000000	      0.08820096	      0.00000000	      0.00000000
      0.34345870	      0.00000000	      0.00000000	     -0.00000000	     -0.00000000	     -0.00000000	     -0.00000000	      0.00000000	      0.00000000	      0.54410168	     -1.63360126	     -0.00000000	     -0.00000000	     -0.99583987	     -2.61865927	      1.91905202	      4.83176045	      0.00000000	      0.00000000	      0.85273659	      0.18071529	      0.99989655	      0.16606296	      0.37888796	      0.06182668	      0.01000000	      0.08817349	      0.00000000	      0.00000000
      0.34396827	      0.00000000	      0.00000000	     -0.00000000	     -0.00000000	     -0.00000000	     -0.00000000	      0.00000000	      0.00000000	      0.54327015	     -1.63005147	     -0.00000000	     -0.00000000	     -0.99717234	     -2.61112726	      1.92151033	      4.81680685	      0.00000000	      0.00000000	      0.85688746	      0.18077647	      0.99989915	      0.16611618	      0.38252559	      0.06185282	      0.01000000	      0.08813727	      0.00000000	      0.00000000
      0.34445389	      0.00000000	      0.00000000	     -0.00000000	     -0.00000000	     -0.00000000	     -0.00000000	      0.00000000	      0.00000000	      0.54247941	     -1.62663711	     -0.00000000	     -0.00000000	     -0.99843859	     -2.60392240	      1.92384596	      4.80251158	      0.00000000	      0.00000000	      0.86072156	      0.18083484	      0.99990157	      0.16616681	      0.38599223	      0.06187763	      0.01000000	      0.08810276	      0.00000000	      0.00000000
      0.34498869	      0.00000000	      0.00000000	     -0.00000000	     -0.00000000	     -0.00000000	     -0.00000000	      0.00000000	      0.00000000	      0.54161049	     -1.62284186	     -0.00000000	     -0.00000000	     -0.99982906	     -2.59595898	      1.92641015	      4.78672455	      0.00000000	      0.00000000	      0.86481192	      0.18089929	      0.99990417	      0.16622248	      0.38981006	      0.06190485	      0.01000000	      0.08806477	      0.00000000	      0.00000000
      0.34530032	      0.00000000	      0.00000000	     -0.00000000	     -0.00000000	     -0.00000000	     -0.00000000	      0.00000000	      0.00000000	      0.54110511	     -1.62061369	     -0.00000000	     -0.00000000	     -1.00063730	     -2.59130594	      1.92790039	      4.77750119	      0.00000000	      0.00000000	      0.86713356	      0.18093696	      0.99990565	      0.16625488	      0.39203468	      0.06192067	      0.01000000	      0.08804263	      0.00000000	      0.00000000
      0.34561195	      0.00000000	      0.00000000	     -0.00000000	     -0.00000000	     -0.00000000	     -0.00000000	      0.00000000	      0.00000000	      0.54060043	     -1.61837339	     -0.00000000	     -0.00000000	     -1.00144410	     -2.58664370	      1.92938775	      4.76826567	      0.00000000	      0.00000000	      0.86941100	      0.18097472	      0.99990711	      0.16628725	      0.39425932	      0.06193644	      0.01000000	      0.08802050	      0.00000000	      0.00000000
      0.34596812	      0.00000000	      0.00000000	     -0.00000000	     -0.00000000	     -0.00000000	     -0.00000000	      0.00000000	      0.00000000	      0.54002446	     -1.61579811	     -0.00000000	     -0.00000000	     -1.00236445	     -2.58130431	      1.93108422	      4.75769200	      0.00000000	      0.00000000	      0.87196119	      0.18101801	      0.99990875	      0.16632420	      0.39680200	      0.06195443	      0.01000000	      0.08799521	      0.00000000	      0.00000000
      0.34647207	      0.00000000	      0.00000000	     -0.00000000	     -0.00000000	     -0.00000000	     -0.00000000	      0.00000000	      0.00000000	      0.53921111	     -1.61212804	     -0.00000000	     -0.00000000	     -1.00366338	     -2.57373138	      1.93347806	      4.74270181	      0.00000000	      0.00000000	      0.87547579	      0.18107953	      0.99991102	      0.16637642	      0.40039957	      0.06197980	      0.01000000	      0.08795943	      0.00000000	      0.00000000
      0.34689787	      0.00000000	      0.00000000	     -0.00000000	     -0.00000000	     -0.00000000	     -0.00000000	      0.00000000	      0.00000000	      0.53852533	     -1.60900341	     -0.00000000	     -0.00000000	     -1.00475791	     -2.56731676	      1.93549480	      4.73001387	      0.00000000	      0.00000000	      0.87836252	      0.18113178	      0.99991289	      0.16642047	      0.40343928	      0.06200116	      0.01000000	      0.08792921	      0.00000000	      0.00000000
      0.34724212	      0.00000000	      0.00000000	     -0.00000000	     -0.00000000	     -0.00000000	     -0.00000000	      0.00000000	      0.00000000	      0.53797187	     -1.60646164	     -0.00000000	     -0.00000000	     -1.00564081	     -2.56212086	      1.93712133	      4.71973643	      0.00000000	      0.00000000	      0.88064256	      0.18117422	      0.99991438	      0.16645604	      0.40589682	      0.06201838	      0.01000000	      0.08790478	      0.00000000	      0.00000000
      0.34758637	      0.00000000	      0.00000000	     -0.00000000	     -0.00000000	     -0.00000000	     -0.00000000	      0.00000000	      0.00000000	      0.53741929	     -1.60390618	     -0.00000000	     -0.00000000	     -1.00652192	     -2.55691627	      1.93874432	      4.70944860	      0.00000000	      0.00000000	      0.88287574	      0.18121684	      0.99991584	      0.16649157	      0.40835437	      0.06203556	      0.01000000	      0.08788036	      0.00000000	      0.00000000
      0.34799315	      0.00000000	      0.00000000	     -0.00000000	     -0.00000000	     -0.00000000	     -0.00000000	      0.00000000	      0.00000000	      0.53676747	     -1.60086915	     -0.00000000	     -0.00000000	     -1.00756077	     -2.55075589	      1.94065757	      4.69727344	      0.00000000	      0.00000000	      0.88545574	      0.18126744	      0.99991754	      0.16653351	      0.41125834	      0.06205581	      0.01000000	      0.08785151	      0.00000000	      0.00000000
      0.34839993	      0.00000000	      0.00000000	     -0.00000000	     -0.00000000	     -0.00000000	     -0.00000000	      0.00000000	      0.00000000	      0.53611688	     -1.59781365	     -0.00000000	     -0.00000000	     -1.00859712	     -2.54458459	      1.94256585	      4.68508458	      0.00000000	      0.00000000	      0.88797369	      0.18131831	      0.99991920	      0.16657539	      0.41416232	      0.06207600	      0.01000000	      0.08782266	      0.00000000	      0.00000000
      0.34880671	      0.00000000	      0.00000000	     -0.00000000	     -0.00000000	     -0.00000000	     -0.00000000	      0.00000000	      0.00000000	      0.53546755	     -1.59474003	     -0.00000000	     -0.00000000	     -1.00963095	     -2.53840329	      1.94446917	      4.67287581	      0.00000000	      0.00000000	      0.89043133	      0.18136946	      0.99992082	      0.16661721	      0.41706630	      0.06209613	      0.01000000	      0.08779382	      0.00000000	      0.00000000
      0.34915854	      0.00000000	      0.00000000	     -0.00000000	     -0.00000000	     -0.00000000	     -0.00000000	      0.00000000	      0.00000000	      0.53490695	     -1.59206734	     -0.00000000	     -0.00000000	     -1.01052309	     -2.53304897	      1.94611136	      4.66230979	      0.00000000	      0.00000000	      0.89250961	      0.18141393	      0.99992220	      0.16665334	      0.41957798	      0.06211349	      0.01000000	      0.08776888	      0.00000000	      0.00000000
      0.34951036	      0.00000000	      0.00000000	     -0.00000000	     -0.00000000	     -0.00000000	     -0.00000000	      0.00000000	      0.00000000	      0.53434728	     -1.58938159	     -0.00000000	     -0.00000000	     -1.01141334	     -2.52768798	      1.94774983	      4.65172896	      0.00000000	      0.00000000	      0.89454509	      0.18145861	      0.99992356	      0.16668943	      0.42208966	      0.06213082	      0.01000000	      0.08774394	      0.00000000	      0.00000000
      0.34986219	      0.00000000	      0.00000000	     -0.00000000	     -0.00000000	     -0.00000000	     -0.00000000	      0.00000000	      0.00000000	      0.53378857	     -1.58668306	     -0.00000000	     -0.00000000	     -1.01230171	     -2.52232025	      1.94938457	      4.64114139	      0.00000000	      0.00000000	      0.89653878	      0.18150350	      0.99992489	      0.16672547	      0.42460134	      0.06214810	      0.01000000	      0.08771901	      0.00000000	      0.00000000
      0.35025575	      0.00000000	      0.00000000	     -0.00000000	     -0.00000000	     -0.00000000	     -0.00000000	      0.00000000	      0.00000000	      0.53316472	     -1.58364959	     -0.00000000	     -0.00000000	     -1.01329320	     -2.51630859	      1.95120878	      4.62928494	      0.00000000	      0.00000000	      0.89872063	      0.18155397	      0.99992636	      0.16676574	      0.42741092	      0.06216739	      0.01000000	      0.08769113	      0.00000000	      0.00000000
      0.35064930	      0.00000000	      0.00000000	     -0.00000000	     -0.00000000	     -0.00000000	     -0.00000000	      0.00000000	      0.00000000	      0.53254207	     -1.58060073	     -0.00000000	     -0.00000000	     -1.01428232	     -2.51028932	      1.95302832	      4.61742080	      0.00000000	      0.00000000	      0.90085278	      0.18160471	      0.99992779	      0.16680596	      0.43022051	      0.06218662	      0.01000000	      0.08766326	      0.00000000	      0.00000000
      0.35104286	      0.00000000	      0.00000000	     -0.00000000	     -0.00000000	     -0.00000000	     -0.00000000	      0.00000000	      0.00000000	      0.53192062	     -1.57753681	     -0.00000000	     -0.00000000	     -1.01526907	     -2.50426318	      1.95484319	      4.60554295	      0.00000000	      0.00000000	      0.90293651	      0.18165572	      0.99992920	      0.16684612	      0.43303010	      0.06220581	      0.01000000	      0.08763539	      0.00000000	      0.00000000
      0.35143641	      0.00000000	      0.00000000	     -0.00000000	     -0.00000000	     -0.00000000	     -0.00000000	      0.00000000	      0.00000000	      0.53130038	     -1.57445818	     -0.00000000	     -0.00000000	     -1.01625345	     -2.49823006	      1.95665339	      4.59366141	      0.00000000	      0.00000000	      0.90497309	      0.18170699	      0.99993058	      0.16688623	      0.43583970	      0.06222494	      0.01000000	      0.08760752	      0.00000000	      0.00000000
      0.35175591	      0.00000000	      0.00000000	     -0.00000000	     -0.00000000	     -0.00000000	     -0.00000000	      0.00000000	      0.00000000	      0.53079774	     -1.57194826	     -0.00000000	     -0.00000000	     -1.01705084	     -2.49332782	      1.95811950	      4.58400472	      0.00000000	      0.00000000	      0.90659258	      0.18174881	      0.99993168	      0.16691875	      0.43812059	      0.06224044	      0.01000000	      0.08758491	      0.00000000	      0.00000000
      0.35207540	      0.00000000	      0.00000000	     -0.00000000	     -0.00000000	     -0.00000000	     -0.00000000	      0.00000000	      0.00000000	      0.53029592	     -1.56942902	     -0.00000000	     -0.00000000	     -1.01784666	     -2.48842142	      1.95958253	      4.57434591	      0.00000000	      0.00000000	      0.90818244	      0.18179080	      0.99993276	      0.16695124	      0.44040149	      0.06225591	      0.01000000	      0.08756229	      0.00000000	      0.00000000
      0.35247398	      0.00000000	      0.00000000	     -0.00000000	     -0.00000000	     -0.00000000	     -0.00000000	      0.00000000	      0.00000000	      0.52967100	     -1.56627340	     -0.00000000	     -0.00000000	     -1.01883727	     -2.48229533	      1.96140336	      4.56228767	      0.00000000	      0.00000000	      0.91012520	      0.18184341	      0.99993409	      0.16699172	      0.44324696	      0.06227516	      0.01000000	      0.08753409	      0.00000000	      0.00000000
      0.35287256	      0.00000000	      0.00000000	     -0.00000000	     -0.00000000	     -0.00000000	     -0.00000000	      0.00000000	      0.00000000	      0.52904735	     -1.56310387	     -0.00000000	     -0.00000000	     -1.01982544	     -2.47616350	      1.96321939	      4.55022496	      0.00000000	      0.00000000	      0.91202395	      0.18189628	      0.99993539	      0.16703214	      0.44609244	      0.06229436	      0.01000000	      0.08750589	      0.00000000	      0.00000000
      0.35327114	      0.00000000	      0.00000000	     -0.00000000	     -0.00000000	     -0.00000000	     -0.00000000	      0.00000000	      0.00000000	      0.52842497	     -1.55992075	     -0.00000000	     -0.00000000	     -1.02081116	     -2.47002656	      1.96503060	      4.53815219	      0.00000000	      0.00000000	      0.91387982	      0.18194941	      0.99993666	      0.16707251	      0.44893792	      0.06231352	      0.01000000	      0.08747770	      0.00000000	      0.00000000
      0.35362231	      0.00000000	      0.00000000	     -0.00000000	     -0.00000000	     -0.00000000	     -0.00000000	      0.00000000	      0.00000000	      0.52787766	     -1.55710521	     -0.00000000	     -0.00000000	     -1.02167762	     -2.46461512	      1.96662241	      4.52751535	      0.00000000	      0.00000000	      0.91548029	      0.18199642	      0.99993777	      0.16710803	      0.45144498	      0.06233035	      0.01000000	      0.08745287	      0.00000000	      0.00000000
      0.35397348	      0.00000000	      0.00000000	     -0.00000000	     -0.00000000	     -0.00000000	     -0.00000000	      0.00000000	      0.00000000	      0.52733134	     -1.55427958	     -0.00000000	     -0.00000000	     -1.02254217	     -2.45920025	      1.96821049	      4.51686991	      0.00000000	      0.00000000	      0.91704904	      0.18204362	      0.99993885	      0.16714351	      0.45395204	      0.06234716	      0.01000000	      0.08742804	      0.00000000	      0.00000000
      0.35432466	      0.00000000	      0.00000000	     -0.00000000	     -0.00000000	     -0.00000000	     -0.00000000	      0.00000000	      0.00000000	      0.52678602	     -1.55144408	     -0.00000000	     -0.00000000	     -1.02340483	     -2.45378171	      1.96979482	      4.50622428	      0.00000000	      0.00000000	      0.91858679	      0.18209100	      0.99993991	      0.16717894	      0.45645910	      0.06236392	      0.01000000	      0.08740321	      0.00000000	      0.00000000
      0.35469741	      0.00000000	      0.00000000	     -0.00000000	     -0.00000000	     -0.00000000	     -0.00000000	      0.00000000	      0.00000000	      0.52620827	     -1.54842373	     -0.00000000	     -0.00000000	     -1.02431842	     -2.44802668	      1.97147244	      4.49491790	      0.00000000	      0.00000000	      0.92018589	      0.18214149	      0.99994102	      0.16721651	      0.45912026	      0.06238168	      0.01000000	      0.08737687	      0.00000000	      0.00000000
      0.35507017	      0.00000000	      0.00000000	     -0.00000000	     -0.00000000	     -0.00000000	     -0.00000000	      0.00000000	      0.00000000	      0.52563164	     -1.54539274	     -0.00000000	     -0.00000000	     -1.02522987	     -2.44226799	      1.97314585	      4.48361128	      0.00000000	      0.00000000	      0.92175161	      0.18219217	      0.99994211	      0.16725402	      0.46178142	      0.06239939	      0.01000000	      0.08735053	      0.00000000	      0.00000000
      0.35544293	      0.00000000	      0.00000000	     -0.00000000	     -0.00000000	     -0.00000000	     -0.00000000	      0.00000000	      0.00000000	      0.52505615	     -1.54235134	     -0.00000000	     -0.00000000	     -1.02613917	     -2.43650619	      1.97481504	      4.47229859	      0.00000000	      0.00000000	      0.92328475	      0.18224304	      0.99994318	      0.16729149	      0.46444258	      0.06241707	      0.01000000	      0.08732419	      0.00000000	      0.00000000
      0.35581569	      0.00000000	      0.00000000	     -0.00000000	     -0.00000000	     -0.00000000	     -0.00000000	      0.00000000	      0.00000000	      0.52448180	     -1.53929979	     -0.00000000	     -0.00000000	     -1.02704632	     -2.43074110	      1.97648001	      4.46098730	      0.00000000	      0.00000000	      0.92478606	      0.18229410	      0.99994423	      0.16732891	      0.46710375	      0.06243470	      0.01000000	      0.08729787	      0.00000000	      0.00000000
      0.35618844	      0.00000000	      0.00000000	     -0.00000000	     -0.00000000	     -0.00000000	     -0.00000000	      0.00000000	      0.00000000	      0.52390858	     -1.53623830	     -0.00000000	     -0.00000000	     -1.02795132	     -2.42497337	      1.97814077	      4.44966973	      0.00000000	      0.00000000	      0.92625626	      0.18234534	      0.99994526	      0.16736628	      0.46976492	      0.06245230	      0.01000000	      0.08727154	      0.00000000	      0.00000000
      0.35656120	      0.00000000	      0.00000000	     -0.00000000	     -0.00000000	     -0.00000000	     -0.00000000	      0.00000000	      0.00000000	      0.52333651	     -1.53316713	     -0.00000000	     -0.00000000	     -1.02885417	     -2.41920266	      1.97979731	      4.43835562	      0.00000000	      0.00000000	      0.92769608	      0.18239674	      0.99994627	      0.16740360	      0.47242609	      0.06246985	      0.01000000	      0.08724522	      0.00000000	      0.00000000
      0.35688672	      0.00000000	      0.00000000	     -0.00000000	     -0.00000000	     -0.00000000	     -0.00000000	      0.00000000	      0.00000000	      0.52283787	     -1.53047738	     -0.00000000	     -0.00000000	     -1.02964085	     -2.41416141	      1.98124048	      4.42846986	      0.00000000	      0.00000000	      0.92892913	      0.18244177	      0.99994714	      0.16743615	      0.47475003	      0.06248515	      0.01000000	      0.08722224	      0.00000000	      0.00000000
      0.35721224	      0.00000000	      0.00000000	     -0.00000000	     -0.00000000	     -0.00000000	     -0.00000000	      0.00000000	      0.00000000	      0.52234011	     -1.52778056	     -0.00000000	     -0.00000000	     -1.03042589	     -2.40911821	      1.98268043	      4.41858646	      0.00000000	      0.00000000	      0.93013999	      0.18248693	      0.99994799	      0.16746866	      0.47707398	      0.06250042	      0.01000000	      0.08719927	      0.00000000	      0.00000000
      0.35759600	      0.00000000	      0.00000000	     -0.00000000	     -0.00000000	     -0.00000000	     -0.00000000	      0.00000000	      0.00000000	      0.52175442	     -1.52459236	     -0.00000000	     -0.00000000	     -1.03134927	     -2.40317071	      1.98437387	      4.40693204	      0.00000000	      0.00000000	      0.93153959	      0.18254031	      0.99994898	      0.16750694	      0.47981370	      0.06251837	      0.01000000	      0.08717219	      0.00000000	      0.00000000
      0.35797976	      0.00000000	      0.00000000	     -0.00000000	     -0.00000000	     -0.00000000	     -0.00000000	      0.00000000	      0.00000000	      0.52116996	     -1.52139477	     -0.00000000	     -0.00000000	     -1.03227037	     -2.39722093	      1.98606283	      4.39528009	      0.00000000	      0.00000000	      0.93290965	      0.18259385	      0.99994995	      0.16754516	      0.48255342	      0.06253628	      0.01000000	      0.08714512	      0.00000000	      0.00000000
      0.35836352	      0.00000000	      0.00000000	     -0.00000000	     -0.00000000	     -0.00000000	     -0.00000000	      0.00000000	      0.00000000	      0.52058672	     -1.51818801	     -0.00000000	     -0.00000000	     -1.03318918	     -2.39126941	      1.98774732	      4.38362432	      0.00000000	      0.00000000	      0.93425088	      0.18264754	      0.99995090	      0.16758334	      0.48529315	      0.06255415	      0.01000000	      0.08711805	      0.00000000	      0.00000000
      0.35870723	      0.00000000	      0.00000000	     -0.00000000	     -0.00000000	     -0.00000000	     -0.00000000	      0.00000000	      0.00000000	      0.52006540	     -1.51530831	     -0.00000000	     -0.00000000	     -1.03401017	     -2.38593721	      1.98925223	      4.37319009	      0.00000000	      0.00000000	      0.93542820	      0.18269576	      0.99995174	      0.16761748	      0.48774696	      0.06257012	      0.01000000	      0.08709381	      0.00000000	      0.00000000
      0.35905094	      0.00000000	      0.00000000	     -0.00000000	     -0.00000000	     -0.00000000	     -0.00000000	      0.00000000	      0.00000000	      0.51954507	     -1.51242159	     -0.00000000	     -0.00000000	     -1.03482932	     -2.38060396	      1.99075354	      4.36275195	      0.00000000	      0.00000000	      0.93658338	      0.18274409	      0.99995256	      0.16765159	      0.49020077	      0.06258605	      0.01000000	      0.08706957	      0.00000000	      0.00000000
      0.35939465	      0.00000000	      0.00000000	     -0.00000000	     -0.00000000	     -0.00000000	     -0.00000000	      0.00000000	      0.00000000	      0.51902573	     -1.50952801	     -0.00000000	     -0.00000000	     -1.03564664	     -2.37526933	      1.99225127	      4.35231814	      0.00000000	      0.00000000	      0.93771689	      0.18279252	      0.99995337	      0.16768565	      0.49265458	      0.06260194	      0.01000000	      0.08704534	      0.00000000	      0.00000000
      0.35975484	      0.00000000	      0.00000000	     -0.00000000	     -0.00000000	     -0.00000000	     -0.00000000	      0.00000000	      0.00000000	      0.51848257	     -1.50648850	     -0.00000000	     -0.00000000	     -1.03650118	     -2.36967797	      1.99381696	      4.34138242	      0.00000000	      0.00000000	      0.93888196	      0.18284339	      0.99995420	      0.16772129	      0.49522604	      0.06261855	      0.01000000	      0.08701996	      0.00000000	      0.00000000
      0.36011503	      0.00000000	      0.00000000	     -0.00000000	     -0.00000000	     -0.00000000	     -0.00000000	      0.00000000	      0.00000000	      0.51794049	     -1.50344181	     -0.00000000	     -0.00000000	     -1.03735370	     -2.36408542	      1.99537870	      4.33045101	      0.00000000	      0.00000000	      0.94002421	      0.18289436	      0.99995502	      0.16775690	      0.49779749	      0.06263513	      0.01000000	      0.08699458	      0.00000000	      0.00000000
      0.36046445	      0.00000000	      0.00000000	     -0.00000000	     -0.00000000	     -0.00000000	     -0.00000000	      0.00000000	      0.00000000	      0.51741568	     -1.50047947	     -0.00000000	     -0.00000000	     -1.03817882	     -2.35865932	      1.99689000	      4.31984533	      0.00000000	      0.00000000	      0.94111097	      0.18294391	      0.99995580	      0.16779139	      0.50029209	      0.06265116	      0.01000000	      0.08696996	      0.00000000	      0.00000000
      0.36081387	      0.00000000	      0.00000000	     -0.00000000	     -0.00000000	     -0.00000000	     -0.00000000	      0.00000000	      0.00000000	      0.51689190	     -1.49751067	     -0.00000000	     -0.00000000	     -1.03900204	     -2.35323233	      1.99839760	      4.30924406	      0.00000000	      0.00000000	      0.94217715	      0.18299356	      0.99995656	      0.16782583	      0.50278668	      0.06266716	      0.01000000	      0.08694535	      0.00000000	      0.00000000
      0.36117250	      0.00000000	      0.00000000	     -0.00000000	     -0.00000000	     -0.00000000	     -0.00000000	      0.00000000	      0.00000000	      0.51635540	     -1.49445711	     -0.00000000	     -0.00000000	     -1.03984497	     -2.34766189	      1.99994105	      4.29836344	      0.00000000	      0.00000000	      0.94325044	      0.18304460	      0.99995734	      0.16786114	      0.50534698	      0.06268353	      0.01000000	      0.08692009	      0.00000000	      0.00000000
      0.36153112	      0.00000000	      0.00000000	     -0.00000000	     -0.00000000	     -0.00000000	     -0.00000000	      0.00000000	      0.00000000	      0.51582000	     -1.49139707	     -0.00000000	     -0.00000000	     -1.04068589	     -2.34209078	      2.00148059	      4.28748770	      0.00000000	      0.00000000	      0.94430294	      0.18309573	      0.99995809	      0.16789641	      0.50790727	      0.06269986	      0.01000000	      0.08689484	      0.00000000	      0.00000000
      0.36188169	      0.00000000	      0.00000000	     -0.00000000	     -0.00000000	     -0.00000000	     -0.00000000	      0.00000000	      0.00000000	      0.51529769	     -1.48839964	     -0.00000000	     -0.00000000	     -1.04150600	     -2.33664454	      2.00298178	      4.27685654	      0.00000000	      0.00000000	      0.94531212	      0.18314579	      0.99995882	      0.16793083	      0.51041004	      0.06271578	      0.01000000	      0.08687016	      0.00000000	      0.00000000
      0.36223225	      0.00000000	      0.00000000	     -0.00000000	     -0.00000000	     -0.00000000	     -0.00000000	      0.00000000	      0.00000000	      0.51477643	     -1.48539630	     -0.00000000	     -0.00000000	     -1.04232419	     -2.33119787	      2.00447924	      4.26623050	      0.00000000	      0.00000000	      0.94630224	      0.18319592	      0.99995954	      0.16796521	      0.51291282	      0.06273166	      0.01000000	      0.08684548	      0.00000000	      0.00000000
      0.36258722	      0.00000000	      0.00000000	     -0.00000000	     -0.00000000	     -0.00000000	     -0.00000000	      0.00000000	      0.00000000	      0.51424971	     -1.48234938	     -0.00000000	     -0.00000000	     -1.04315071	     -2.32568274	      2.00599170	      4.25547192	      0.00000000	      0.00000000	      0.94728578	      0.18324676	      0.99996025	      0.16799997	      0.51544700	      0.06274769	      0.01000000	      0.08682050	      0.00000000	      0.00000000
      0.36294218	      0.00000000	      0.00000000	     -0.00000000	     -0.00000000	     -0.00000000	     -0.00000000	      0.00000000	      0.00000000	      0.51372407	     -1.47929668	     -0.00000000	     -0.00000000	     -1.04397527	     -2.32016737	      2.00750034	      4.24471890	      0.00000000	      0.00000000	      0.94825057	      0.18329767	      0.99996095	      0.16803469	      0.51798118	      0.06276367	      0.01000000	      0.08679553	      0.00000000	      0.00000000
      0.36329243	      0.00000000	      0.00000000	     -0.00000000	     -0.00000000	     -0.00000000	     -0.00000000	      0.00000000	      0.00000000	      0.51320648	     -1.47627905	     -0.00000000	     -0.00000000	     -1.04478694	     -2.31472550	      2.00898516	      4.23411013	      0.00000000	      0.00000000	      0.94918453	      0.18334796	      0.99996163	      0.16806891	      0.52048165	      0.06277940	      0.01000000	      0.08677089	      0.00000000	      0.00000000
      0.36364267	      0.00000000	      0.00000000	     -0.00000000	     -0.00000000	     -0.00000000	     -0.00000000	      0.00000000	      0.00000000	      0.51268996	     -1.47325606	     -0.00000000	     -0.00000000	     -1.04559670	     -2.30928357	      2.01046627	      4.22350717	      0.00000000	      0.00000000	      0.95010098	      0.18339831	      0.99996229	      0.16810307	      0.52298211	      0.06279508	      0.01000000	      0.08674626	      0.00000000	      0.00000000
      0.36399443	      0.00000000	      0.00000000	     -0.00000000	     -0.00000000	     -0.00000000	     -0.00000000	      0.00000000	      0.00000000	      0.51217225	     -1.47021464	     -0.00000000	     -0.00000000	     -1.04640807	     -2.30381826	      2.01195008	      4.21285973	      0.00000000	      0.00000000	      0.95100415	      0.18344893	      0.99996295	      0.16813734	      0.52549345	      0.06281078	      0.01000000	      0.08672152	      0.00000000	      0.00000000
      0.36434620	      0.00000000	      0.00000000	     -0.00000000	     -0.00000000	     -0.00000000	     -0.00000000	      0.00000000	      0.00000000	      0.51165562	     -1.46716807	     -0.00000000	     -0.00000000	     -1.04721751	     -2.29835307	      2.01343015	      4.20221847	      0.00000000	      0.00000000	      0.95189035	      0.18349961	      0.99996360	      0.16817157	      0.52800479	      0.06282643	      0.01000000	      0.08669679	      0.00000000	      0.00000000
      0.36469529	      0.00000000	      0.00000000	     -0.00000000	     -0.00000000	     -0.00000000	     -0.00000000	      0.00000000	      0.00000000	      0.51114397	     -1.46413969	     -0.00000000	     -0.00000000	     -1.04801889	     -2.29292994	      2.01489525	      4.19166016	      0.00000000	      0.00000000	      0.95275339	      0.18354995	      0.99996423	      0.16820549	      0.53049702	      0.06284191	      0.01000000	      0.08667226	      0.00000000	      0.00000000
      0.36504438	      0.00000000	      0.00000000	     -0.00000000	     -0.00000000	     -0.00000000	     -0.00000000	      0.00000000	      0.00000000	      0.51063339	     -1.46110647	     -0.00000000	     -0.00000000	     -1.04881838	     -2.28750709	      2.01635667	      4.18110827	      0.00000000	      0.00000000	      0.95360038	      0.18360033	      0.99996485	      0.16823936	      0.53298925	      0.06285735	      0.01000000	      0.08664772	      0.00000000	      0.00000000
      0.36539352	      0.00000000	      0.00000000	     -0.00000000	     -0.00000000	     -0.00000000	     -0.00000000	      0.00000000	      0.00000000	      0.51012379	     -1.45806806	     -0.00000000	     -0.00000000	     -1.04961609	     -2.28208404	      2.01781462	      4.17055714	      0.00000000	      0.00000000	      0.95443177	      0.18365075	      0.99996545	      0.16827319	      0.53548185	      0.06287273	      0.01000000	      0.08662319	      0.00000000	      0.00000000
      0.36574266	      0.00000000	      0.00000000	     -0.00000000	     -0.00000000	     -0.00000000	     -0.00000000	      0.00000000	      0.00000000	      0.50961525	     -1.45502504	     -0.00000000	     -0.00000000	     -1.05041192	     -2.27666144	      2.01926889	      4.16001273	      0.00000000	      0.00000000	      0.95524775	      0.18370122	      0.99996605	      0.16830698	      0.53797446	      0.06288807	      0.01000000	      0.08659867	      0.00000000	      0.00000000
      0.36609016	      0.00000000	      0.00000000	     -0.00000000	     -0.00000000	     -0.00000000	     -0.00000000	      0.00000000	      0.00000000	      0.50911016	     -1.45199187	     -0.00000000	     -0.00000000	     -1.05120211	     -2.27126513	      2.02071266	      4.14952064	      0.00000000	      0.00000000	      0.95604488	      0.18375147	      0.99996664	      0.16834057	      0.54045532	      0.06290329	      0.01000000	      0.08657426	      0.00000000	      0.00000000
      0.36643765	      0.00000000	      0.00000000	     -0.00000000	     -0.00000000	     -0.00000000	     -0.00000000	      0.00000000	      0.00000000	      0.50860612	     -1.44895435	     -0.00000000	     -0.00000000	     -1.05199043	     -2.26586941	      2.02215278	      4.13903549	      0.00000000	      0.00000000	      0.95682734	      0.18380176	      0.99996721	      0.16837410	      0.54293619	      0.06291845	      0.01000000	      0.08654986	      0.00000000	      0.00000000
      0.36678454	      0.00000000	      0.00000000	     -0.00000000	     -0.00000000	     -0.00000000	     -0.00000000	      0.00000000	      0.00000000	      0.50810402	     -1.44591786	     -0.00000000	     -0.00000000	     -1.05277551	     -2.26048395	      2.02358676	      4.12857156	      0.00000000	      0.00000000	      0.95759409	      0.18385198	      0.99996777	      0.16840754	      0.54541274	      0.06293354	      0.01000000	      0.08652551	      0.00000000	      0.00000000
      0.36713144	      0.00000000	      0.00000000	     -0.00000000	     -0.00000000	     -0.00000000	     -0.00000000	      0.00000000	      0.00000000	      0.50760297	     -1.44287724	     -0.00000000	     -0.00000000	     -1.05355872	     -2.25509922	      2.02501712	      4.11811478	      0.00000000	      0.00000000	      0.95834678	      0.18390223	      0.99996833	      0.16844093	      0.54788930	      0.06294857	      0.01000000	      0.08650116	      0.00000000	      0.00000000
      0.36747713	      0.00000000	      0.00000000	     -0.00000000	     -0.00000000	     -0.00000000	     -0.00000000	      0.00000000	      0.00000000	      0.50710470	     -1.43984308	     -0.00000000	     -0.00000000	     -1.05433737	     -2.24973406	      2.02643894	      4.10769733	      0.00000000	      0.00000000	      0.95908317	      0.18395233	      0.99996887	      0.16847416	      0.55035732	      0.06296350	      0.01000000	      0.08647689	      0.00000000	      0.00000000
      0.36782283	      0.00000000	      0.00000000	     -0.00000000	     -0.00000000	     -0.00000000	     -0.00000000	      0.00000000	      0.00000000	      0.50660747	     -1.43680502	     -0.00000000	     -0.00000000	     -1.05511417	     -2.24436975	      2.02785715	      4.09728724	      0.00000000	      0.00000000	      0.95980613	      0.18400244	      0.99996940	      0.16850735	      0.55282534	      0.06297838	      0.01000000	      0.08645264	      0.00000000	      0.00000000
      0.36816767	      0.00000000	      0.00000000	     -0.00000000	     -0.00000000	     -0.00000000	     -0.00000000	      0.00000000	      0.00000000	      0.50611253	     -1.43377071	     -0.00000000	     -0.00000000	     -1.05588719	     -2.23901992	      2.02926826	      4.08690663	      0.00000000	      0.00000000	      0.96051418	      0.18405244	      0.99996993	      0.16854040	      0.55528722	      0.06299317	      0.01000000	      0.08642845	      0.00000000	      0.00000000
      0.36851250	      0.00000000	      0.00000000	     -0.00000000	     -0.00000000	     -0.00000000	     -0.00000000	      0.00000000	      0.00000000	      0.50561864	     -1.43073270	     -0.00000000	     -0.00000000	     -1.05665836	     -2.23367105	      2.03067578	      4.07653355	      0.00000000	      0.00000000	      0.96120938	      0.18410245	      0.99997044	      0.16857342	      0.55774910	      0.06300790	      0.01000000	      0.08640426	      0.00000000	      0.00000000
      0.36885630	      0.00000000	      0.00000000	     -0.00000000	     -0.00000000	     -0.00000000	     -0.00000000	      0.00000000	      0.00000000	      0.50512728	     -1.42770026	     -0.00000000	     -0.00000000	     -1.05742537	     -2.22833957	      2.03207550	      4.06619563	      0.00000000	      0.00000000	      0.96188994	      0.18415232	      0.99997095	      0.16860628	      0.56020355	      0.06302254	      0.01000000	      0.08638015	      0.00000000	      0.00000000
      0.36920009	      0.00000000	      0.00000000	     -0.00000000	     -0.00000000	     -0.00000000	     -0.00000000	      0.00000000	      0.00000000	      0.50463696	     -1.42466432	     -0.00000000	     -0.00000000	     -1.05819055	     -2.22300916	      2.03347167	      4.05586541	      0.00000000	      0.00000000	      0.96255822	      0.18420219	      0.99997144	      0.16863911	      0.56265800	      0.06303712	      0.01000000	      0.08635605	      0.00000000	      0.00000000
      0.36954291	      0.00000000	      0.00000000	     -0.00000000	     -0.00000000	     -0.00000000	     -0.00000000	      0.00000000	      0.00000000	      0.50414908	     -1.42163359	     -0.00000000	     -0.00000000	     -1.05895173	     -2.21769520	      2.03486034	      4.04556860	      0.00000000	      0.00000000	      0.96321260	      0.18425192	      0.99997193	      0.16867179	      0.56510549	      0.06305161	      0.01000000	      0.08633202	      0.00000000	      0.00000000
      0.36988574	      0.00000000	      0.00000000	     -0.00000000	     -0.00000000	     -0.00000000	     -0.00000000	      0.00000000	      0.00000000	      0.50366223	     -1.41859955	     -0.00000000	     -0.00000000	     -1.05971109	     -2.21238241	      2.03624548	      4.03527961	      0.00000000	      0.00000000	      0.96385523	      0.18430166	      0.99997240	      0.16870443	      0.56755299	      0.06306605	      0.01000000	      0.08630799	      0.00000000	      0.00000000
      0.37022750	      0.00000000	      0.00000000	     -0.00000000	     -0.00000000	     -0.00000000	     -0.00000000	      0.00000000	      0.00000000	      0.50317793	     -1.41557166	     -0.00000000	     -0.00000000	     -1.06046630	     -2.20708744	      2.03762284	      4.02502674	      0.00000000	      0.00000000	      0.96448439	      0.18435124	      0.99997287	      0.16873693	      0.56999293	      0.06308038	      0.01000000	      0.08628404	      0.00000000	      0.00000000
      0.37056926	      0.00000000	      0.00000000	     -0.00000000	     -0.00000000	     -0.00000000	     -0.00000000	      0.00000000	      0.00000000	      0.50269465	     -1.41254064	     -0.00000000	     -0.00000000	     -1.06121969	     -2.20179374	      2.03899669	      4.01478180	      0.00000000	      0.00000000	      0.96510231	      0.18440082	      0.99997333	      0.16876938	      0.57243287	      0.06309467	      0.01000000	      0.08626010	      0.00000000	      0.00000000
      0.37090989	      0.00000000	      0.00000000	     -0.00000000	     -0.00000000	     -0.00000000	     -0.00000000	      0.00000000	      0.00000000	      0.50221401	     -1.40951661	     -0.00000000	     -0.00000000	     -1.06196880	     -2.19651905	      2.04036252	      4.00457538	      0.00000000	      0.00000000	      0.96570720	      0.18445022	      0.99997378	      0.16880167	      0.57486474	      0.06310885	      0.01000000	      0.08623624	      0.00000000	      0.00000000
      0.37125053	      0.00000000	      0.00000000	     -0.00000000	     -0.00000000	     -0.00000000	     -0.00000000	      0.00000000	      0.00000000	      0.50173440	     -1.40648963	     -0.00000000	     -0.00000000	     -1.06271610	     -2.19124570	      2.04172487	      3.99437697	      0.00000000	      0.00000000	      0.96630134	      0.18449962	      0.99997422	      0.16883393	      0.57729661	      0.06312298	      0.01000000	      0.08621239	      0.00000000	      0.00000000
      0.37158981	      0.00000000	      0.00000000	     -0.00000000	     -0.00000000	     -0.00000000	     -0.00000000	      0.00000000	      0.00000000	      0.50125772	     -1.40347179	     -0.00000000	     -0.00000000	     -1.06345866	     -2.18599484	      2.04307836	      3.98422385	      0.00000000	      0.00000000	      0.96688262	      0.18454881	      0.99997466	      0.16886601	      0.57971884	      0.06313700	      0.01000000	      0.08618863	      0.00000000	      0.00000000
      0.37192909	      0.00000000	      0.00000000	     -0.00000000	     -0.00000000	     -0.00000000	     -0.00000000	      0.00000000	      0.00000000	      0.50078206	     -1.40045117	     -0.00000000	     -0.00000000	     -1.06419944	     -2.18074540	      2.04442841	      3.97407879	      0.00000000	      0.00000000	      0.96745363	      0.18459799	      0.99997508	      0.16889804	      0.58214106	      0.06315097	      0.01000000	      0.08616488	      0.00000000	      0.00000000
      0.37226645	      0.00000000	      0.00000000	     -0.00000000	     -0.00000000	     -0.00000000	     -0.00000000	      0.00000000	      0.00000000	      0.50031010	     -1.39744495	     -0.00000000	     -0.00000000	     -1.06493426	     -2.17552728	      2.04576742	      3.96399620	      0.00000000	      0.00000000	      0.96801141	      0.18464687	      0.99997550	      0.16892985	      0.58454959	      0.06316480	      0.01000000	      0.08614127	      0.00000000	      0.00000000
      0.37260381	      0.00000000	      0.00000000	     -0.00000000	     -0.00000000	     -0.00000000	     -0.00000000	      0.00000000	      0.00000000	      0.49983917	     -1.39443611	     -0.00000000	     -0.00000000	     -1.06566732	     -2.17031066	      2.04710302	      3.95392161	      0.00000000	      0.00000000	      0.96855939	      0.18469574	      0.99997591	      0.16896162	      0.58695812	      0.06317858	      0.01000000	      0.08611766	      0.00000000	      0.00000000
      0.37293719	      0.00000000	      0.00000000	     -0.00000000	     -0.00000000	     -0.00000000	     -0.00000000	      0.00000000	      0.00000000	      0.49937480	     -1.39146036	     -0.00000000	     -0.00000000	     -1.06638998	     -2.16515740	      2.04841949	      3.94397154	      0.00000000	      0.00000000	      0.96909146	      0.18474401	      0.99997631	      0.16899296	      0.58933815	      0.06319215	      0.01000000	      0.08609434	      0.00000000	      0.00000000
      0.37327056	      0.00000000	      0.00000000	     -0.00000000	     -0.00000000	     -0.00000000	     -0.00000000	      0.00000000	      0.00000000	      0.49891142	     -1.38848219	     -0.00000000	     -0.00000000	     -1.06711093	     -2.16000570	      2.04973264	      3.93402924	      0.00000000	      0.00000000	      0.96961430	      0.18479227	      0.99997670	      0.16902426	      0.59171819	      0.06320567	      0.01000000	      0.08607102	      0.00000000	      0.00000000
      0.37358312	      0.00000000	      0.00000000	     -0.00000000	     -0.00000000	     -0.00000000	     -0.00000000	      0.00000000	      0.00000000	      0.49847787	     -1.38568775	     -0.00000000	     -0.00000000	     -1.06778531	     -2.15517707	      2.05096082	      3.92471274	      0.00000000	      0.00000000	      0.97009630	      0.18483749	      0.99997706	      0.16905357	      0.59394968	      0.06321829	      0.01000000	      0.08604916	      0.00000000	      0.00000000
      0.37399408	      0.00000000	      0.00000000	     -0.00000000	     -0.00000000	     -0.00000000	     -0.00000000	      0.00000000	      0.00000000	      0.49790916	     -1.38201054	     -0.00000000	     -0.00000000	     -1.06866970	     -2.14883060	      2.05257121	      3.91247256	      0.00000000	      0.00000000	      0.97071815	      0.18489691	      0.99997753	      0.16909205	      0.59688366	      0.06323483	      0.01000000	      0.08602042	      0.00000000	      0.00000000
      0.37448949	      0.00000000	      0.00000000	     -0.00000000	     -0.00000000	     -0.00000000	     -0.00000000	      0.00000000	      0.00000000	      0.49722559	     -1.37757322	     -0.00000000	     -0.00000000	     -1.06973236	     -2.14118340	      2.05450584	      3.89773311	      0.00000000	      0.00000000	      0.97145025	      0.18496850	      0.99997808	      0.16913834	      0.60042053	      0.06325465	      0.01000000	      0.08598579	      0.00000000	      0.00000000
      0.37476358	      0.00000000	      0.00000000	     -0.00000000	     -0.00000000	     -0.00000000	     -0.00000000	      0.00000000	      0.00000000	      0.49684835	     -1.37511619	     -0.00000000	     -0.00000000	     -1.07031866	     -2.13695432	      2.05557305	      3.88958270	      0.00000000	      0.00000000	      0.97184722	      0.18500808	      0.99997838	      0.16916391	      0.60237733	      0.06326557	      0.01000000	      0.08596664	      0.00000000	      0.00000000
      0.37503767	      0.00000000	      0.00000000	     -0.00000000	     -0.00000000	     -0.00000000	     -0.00000000	      0.00000000	      0.00000000	      0.49647179	     -1.37265774	     -0.00000000	     -0.00000000	     -1.07090379	     -2.13272636	      2.05663803	      3.88143876	      0.00000000	      0.00000000	      0.97223856	      0.18504764	      0.99997867	      0.16918945	      0.60433414	      0.06327646	      0.01000000	      0.08594748	      0.00000000	      0.00000000
      0.37538619	      0.00000000	      0.00000000	     -0.00000000	     -0.00000000	     -0.00000000	     -0.00000000	      0.00000000	      0.00000000	      0.49599394	     -1.36952976	     -0.00000000	     -0.00000000	     -1.07164614	     -2.12735222	      2.05798896	      3.87108953	      0.00000000	      0.00000000	      0.97272815	      0.18509792	      0.99997904	      0.16922188	      0.60682228	      0.06329025	      0.01000000	      0.08592313	      0.00000000	      0.00000000
      0.37573470	      0.00000000	      0.00000000	     -0.00000000	     -0.00000000	     -0.00000000	     -0.00000000	      0.00000000	      0.00000000	      0.49551719	     -1.36639960	     -0.00000000	     -0.00000000	     -1.07238662	     -2.12198004	      2.05933628	      3.86074927	      0.00000000	      0.00000000	      0.97320892	      0.18514815	      0.99997940	      0.16925426	      0.60931042	      0.06330399	      0.01000000	      0.08589879	      0.00000000	      0.00000000
      0.37605533	      0.00000000	      0.00000000	     -0.00000000	     -0.00000000	     -0.00000000	     -0.00000000	      0.00000000	      0.00000000	      0.49507954	     -1.36351802	     -0.00000000	     -0.00000000	     -1.07306619	     -2.11703956	      2.06057263	      3.85124225	      0.00000000	      0.00000000	      0.97364359	      0.18519434	      0.99997973	      0.16928401	      0.61159949	      0.06331658	      0.01000000	      0.08587640	      0.00000000	      0.00000000
      0.37644701	      0.00000000	      0.00000000	     -0.00000000	     -0.00000000	     -0.00000000	     -0.00000000	      0.00000000	      0.00000000	      0.49454617	     -1.35999553	     -0.00000000	     -0.00000000	     -1.07389422	     -2.11100664	      2.06207881	      3.83963851	      0.00000000	      0.00000000	      0.97416484	      0.18525072	      0.99998012	      0.16932029	      0.61439582	      0.06333189	      0.01000000	      0.08584905	      0.00000000	      0.00000000
      0.37680952	      0.00000000	      0.00000000	     -0.00000000	     -0.00000000	     -0.00000000	     -0.00000000	      0.00000000	      0.00000000	      0.49405374	     -1.35673311	     -0.00000000	     -0.00000000	     -1.07465847	     -2.10542540	      2.06346879	      3.82890739	      0.00000000	      0.00000000	      0.97463790	      0.18530286	      0.99998048	      0.16935382	      0.61698392	      0.06334601	      0.01000000	      0.08582374	      0.00000000	      0.00000000
      0.37724882	      0.00000000	      0.00000000	     -0.00000000	     -0.00000000	     -0.00000000	     -0.00000000	      0.00000000	      0.00000000	      0.49345860	     -1.35277690	     -0.00000000	     -0.00000000	     -1.07558190	     -2.09866510	      2.06514797	      3.81591617	      0.00000000	      0.00000000	      0.97519935	      0.18536598	      0.99998090	      0.16939437	      0.62012019	      0.06336303	      0.01000000	      0.08579309	      0.00000000	      0.00000000
      0.37754092	      0.00000000	      0.00000000	     -0.00000000	     -0.00000000	     -0.00000000	     -0.00000000	      0.00000000	      0.00000000	      0.49306383	     -1.35014467	     -0.00000000	     -0.00000000	     -1.07619426	     -2.09417196	      2.06626134	      3.80728442	      0.00000000	      0.00000000	      0.97556565	      0.18540791	      0.99998118	      0.16942130	      0.62220560	      0.06337430	      0.01000000	      0.08577270	      0.00000000	      0.00000000
      0.37793508	      0.00000000	      0.00000000	     -0.00000000	     -0.00000000	     -0.00000000	     -0.00000000	      0.00000000	      0.00000000	      0.49253237	     -1.34659081	     -0.00000000	     -0.00000000	     -1.07701850	     -2.08811152	      2.06775971	      3.79564623	      0.00000000	      0.00000000	      0.97605120	      0.18546444	      0.99998155	      0.16945757	      0.62501958	      0.06338945	      0.01000000	      0.08574521	      0.00000000	      0.00000000
      0.37832923	      0.00000000	      0.00000000	     -0.00000000	     -0.00000000	     -0.00000000	     -0.00000000	      0.00000000	      0.00000000	      0.49200230	     -1.34303473	     -0.00000000	     -0.00000000	     -1.07784034	     -2.08205389	      2.06925349	      3.78402040	      0.00000000	      0.00000000	      0.97652693	      0.18552091	      0.99998191	      0.16949378	      0.62783357	      0.06340452	      0.01000000	      0.08571772	      0.00000000	      0.00000000
      0.37862816	      0.00000000	      0.00000000	     -0.00000000	     -0.00000000	     -0.00000000	     -0.00000000	      0.00000000	      0.00000000	      0.49160123	     -1.34033632	     -0.00000000	     -0.00000000	     -1.07846205	     -2.07746178	      2.07038333	      3.77520847	      0.00000000	      0.00000000	      0.97688131	      0.18556370	      0.99998218	      0.16952120	      0.62996774	      0.06341591	      0.01000000	      0.08569687	      0.00000000	      0.00000000
      0.37892709	      0.00000000	      0.00000000	     -0.00000000	     -0.00000000	     -0.00000000	     -0.00000000	      0.00000000	      0.00000000	      0.49120097	     -1.33763671	     -0.00000000	     -0.00000000	     -1.07908238	     -2.07287130	      2.07151055	      3.76640434	      0.00000000	      0.00000000	      0.97723025	      0.18560646	      0.99998244	      0.16954858	      0.63210190	      0.06342726	      0.01000000	      0.08567603	      0.00000000	      0.00000000
      0.37922540	      0.00000000	      0.00000000	     -0.00000000	     -0.00000000	     -0.00000000	     -0.00000000	      0.00000000	      0.00000000	      0.49080235	     -1.33494164	     -0.00000000	     -0.00000000	     -1.07970004	     -2.06829227	      2.07263276	      3.75762431	      0.00000000	      0.00000000	      0.97757311	      0.18564909	      0.99998270	      0.16957586	      0.63423156	      0.06343855	      0.01000000	      0.08565524	      0.00000000	      0.00000000
      0.37963153	      0.00000000	      0.00000000	     -0.00000000	     -0.00000000	     -0.00000000	     -0.00000000	      0.00000000	      0.00000000	      0.49026093	     -1.33127053	     -0.00000000	     -0.00000000	     -1.08053877	     -2.06206078	      2.07415643	      3.74568028	      0.00000000	      0.00000000	      0.97803148	      0.18570706	      0.99998305	      0.16961295	      0.63713106	      0.06345385	      0.01000000	      0.08562693	      0.00000000	      0.00000000
      0.38003766	      0.00000000	      0.00000000	     -0.00000000	     -0.00000000	     -0.00000000	     -0.00000000	      0.00000000	      0.00000000	      0.48972101	     -1.32759742	     -0.00000000	     -0.00000000	     -1.08137498	     -2.05583241	      2.07567525	      3.73375065	      0.00000000	      0.00000000	      0.97848033	      0.18576497	      0.99998339	      0.16964997	      0.64003057	      0.06346907	      0.01000000	      0.08559863	      0.00000000	      0.00000000
      0.38030964	      0.00000000	      0.00000000	     -0.00000000	     -0.00000000	     -0.00000000	     -0.00000000	      0.00000000	      0.00000000	      0.48936026	     -1.32513649	     -0.00000000	     -0.00000000	     -1.08193356	     -2.05166334	      2.07668968	      3.72576512	      0.00000000	      0.00000000	      0.97877571	      0.18580371	      0.99998361	      0.16967473	      0.64197234	      0.06347923	      0.01000000	      0.08557969	      0.00000000	      0.00000000
      0.38058163	      0.00000000	      0.00000000	     -0.00000000	     -0.00000000	     -0.00000000	     -0.00000000	      0.00000000	      0.00000000	      0.48900018	     -1.32267471	     -0.00000000	     -0.00000000	     -1.08249101	     -2.04749565	      2.07770194	      3.71778697	      0.00000000	      0.00000000	      0.97906696	      0.18584241	      0.99998383	      0.16969945	      0.64391411	      0.06348935	      0.01000000	      0.08556074	      0.00000000	      0.00000000
      0.38089189	      0.00000000	      0.00000000	     -0.00000000	     -0.00000000	     -0.00000000	     -0.00000000	      0.00000000	      0.00000000	      0.48859024	     -1.31986547	     -0.00000000	     -0.00000000	     -1.08312554	     -2.04274327	      2.07885402	      3.70869179	      0.00000000	      0.00000000	      0.97939425	      0.18588652	      0.99998408	      0.16972762	      0.64612918	      0.06350086	      0.01000000	      0.08553913	      0.00000000	      0.00000000
      0.38129692	      0.00000000	      0.00000000	     -0.00000000	     -0.00000000	     -0.00000000	     -0.00000000	      0.00000000	      0.00000000	      0.48805640	     -1.31619667	     -0.00000000	     -0.00000000	     -1.08395165	     -2.03654236	      2.08035373	      3.69682931	      0.00000000	      0.00000000	      0.97981369	      0.18594404	      0.99998440	      0.16976432	      0.64902078	      0.06351582	      0.01000000	      0.08551094	      0.00000000	      0.00000000
      0.38170194	      0.00000000	      0.00000000	     -0.00000000	     -0.00000000	     -0.00000000	     -0.00000000	      0.00000000	      0.00000000	      0.48752405	     -1.31252620	     -0.00000000	     -0.00000000	     -1.08477524	     -2.03034477	      2.08184864	      3.68498035	      0.00000000	      0.00000000	      0.98022447	      0.18600148	      0.99998472	      0.16980096	      0.65191238	      0.06353071	      0.01000000	      0.08548274	      0.00000000	      0.00000000
      0.38199382	      0.00000000	      0.00000000	     -0.00000000	     -0.00000000	     -0.00000000	     -0.00000000	      0.00000000	      0.00000000	      0.48714134	     -1.30988013	     -0.00000000	     -0.00000000	     -1.08536720	     -2.02588082	      2.08292295	      3.67644736	      0.00000000	      0.00000000	      0.98051523	      0.18604282	      0.99998494	      0.16982731	      0.65399616	      0.06354140	      0.01000000	      0.08546243	      0.00000000	      0.00000000
      0.38228569	      0.00000000	      0.00000000	     -0.00000000	     -0.00000000	     -0.00000000	     -0.00000000	      0.00000000	      0.00000000	      0.48675941	     -1.30723326	     -0.00000000	     -0.00000000	     -1.08595785	     -2.02141858	      2.08399476	      3.66792206	      0.00000000	      0.00000000	      0.98080164	      0.18608412	      0.99998515	      0.16985363	      0.65607994	      0.06355204	      0.01000000	      0.08544212	      0.00000000	      0.00000000
      0.38258023	      0.00000000	      0.00000000	     -0.00000000	     -0.00000000	     -0.00000000	     -0.00000000	      0.00000000	      0.00000000	      0.48637478	     -1.30456148	     -0.00000000	     -0.00000000	     -1.08655256	     -2.01691755	      2.08507383	      3.65932490	      0.00000000	      0.00000000	      0.98108634	      0.18612575	      0.99998537	      0.16988016	      0.65818272	      0.06356275	      0.01000000	      0.08542163	      0.00000000	      0.00000000
      0.38298622	      0.00000000	      0.00000000	     -0.00000000	     -0.00000000	     -0.00000000	     -0.00000000	      0.00000000	      0.00000000	      0.48584588	     -1.30087741	     -0.00000000	     -0.00000000	     -1.08737015	     -2.01071634	      2.08655708	      3.64748467	      0.00000000	      0.00000000	      0.98147176	      0.18618306	      0.99998567	      0.16991666	      0.66108121	      0.06357745	      0.01000000	      0.08539339	      0.00000000	      0.00000000
      0.38339221	      0.00000000	      0.00000000	     -0.00000000	     -0.00000000	     -0.00000000	     -0.00000000	      0.00000000	      0.00000000	      0.48531849	     -1.29719196	     -0.00000000	     -0.00000000	     -1.08818523	     -2.00451849	      2.08803552	      3.63566019	      0.00000000	      0.00000000	      0.98184922	      0.18624029	      0.99998595	      0.16995308	      0.66397970	      0.06359207	      0.01000000	      0.08536516	      0.00000000	      0.00000000
      0.38364316	      0.00000000	      0.00000000	     -0.00000000	     -0.00000000	     -0.00000000	     -0.00000000	      0.00000000	      0.00000000	      0.48499324	     -1.29491321	     -0.00000000	     -0.00000000	     -1.08868779	     -2.00068943	      2.08894698	      3.62835383	      0.00000000	      0.00000000	      0.98207864	      0.18627562	      0.99998613	      0.16997557	      0.66577134	      0.06360108	      0.01000000	      0.08534771	      0.00000000	      0.00000000
      0.38389411	      0.00000000	      0.00000000	     -0.00000000	     -0.00000000	     -0.00000000	     -0.00000000	      0.00000000	      0.00000000	      0.48466856	     -1.29263398	     -0.00000000	     -0.00000000	     -1.08918939	     -1.99686163	      2.08985662	      3.62105446	      0.00000000	      0.00000000	      0.98230511	      0.18631092	      0.99998630	      0.16999802	      0.66756297	      0.06361006	      0.01000000	      0.08533027	      0.00000000	      0.00000000
      0.38424075	      0.00000000	      0.00000000	     -0.00000000	     -0.00000000	     -0.00000000	     -0.00000000	      0.00000000	      0.00000000	      0.48422104	     -1.28948500	     -0.00000000	     -0.00000000	     -1.08988065	     -1.99157677	      2.09111004	      3.61097914	      0.00000000	      0.00000000	      0.98261316	      0.18635961	      0.99998654	      0.17002899	      0.67003769	      0.06362241	      0.01000000	      0.08530618	      0.00000000	      0.00000000
      0.38458738	      0.00000000	      0.00000000	     -0.00000000	     -0.00000000	     -0.00000000	     -0.00000000	      0.00000000	      0.00000000	      0.48377461	     -1.28633517	     -0.00000000	     -0.00000000	     -1.09057008	     -1.98629449	      2.09235998	      3.60091442	      0.00000000	      0.00000000	      0.98291579	      0.18640825	      0.99998677	      0.17005991	      0.67251241	      0.06363472	      0.01000000	      0.08528209	      0.00000000	      0.00000000
      0.38490018	      0.00000000	      0.00000000	     -0.00000000	     -0.00000000	     -0.00000000	     -0.00000000	      0.00000000	      0.00000000	      0.48337269	     -1.28349204	     -0.00000000	     -0.00000000	     -1.09119065	     -1.98153013	      2.09348493	      3.59183848	      0.00000000	      0.00000000	      0.98318429	      0.18645207	      0.99998697	      0.17008776	      0.67474559	      0.06364578	      0.01000000	      0.08526036	      0.00000000	      0.00000000
      0.38521298	      0.00000000	      0.00000000	     -0.00000000	     -0.00000000	     -0.00000000	     -0.00000000	      0.00000000	      0.00000000	      0.48297165	     -1.28064828	     -0.00000000	     -0.00000000	     -1.09180973	     -1.97676790	      2.09460705	      3.58277136	      0.00000000	      0.00000000	      0.98344853	      0.18649585	      0.99998718	      0.17011557	      0.67697878	      0.06365679	      0.01000000	      0.08523863	      0.00000000	      0.00000000
      0.38551720	      0.00000000	      0.00000000	     -0.00000000	     -0.00000000	     -0.00000000	     -0.00000000	      0.00000000	      0.00000000	      0.48258248	     -1.27788199	     -0.00000000	     -0.00000000	     -1.09241039	     -1.97213854	      2.09569564	      3.57395951	      0.00000000	      0.00000000	      0.98370148	      0.18653836	      0.99998737	      0.17014258	      0.67915067	      0.06366747	      0.01000000	      0.08521750	      0.00000000	      0.00000000
      0.38590379	      0.00000000	      0.00000000	     -0.00000000	     -0.00000000	     -0.00000000	     -0.00000000	      0.00000000	      0.00000000	      0.48208914	     -1.27436585	     -0.00000000	     -0.00000000	     -1.09317166	     -1.96625866	      2.09707514	      3.56277229	      0.00000000	      0.00000000	      0.98401728	      0.18659232	      0.99998761	      0.17017684	      0.68191067	      0.06368098	      0.01000000	      0.08519066	      0.00000000	      0.00000000
      0.38639442	      0.00000000	      0.00000000	     -0.00000000	     -0.00000000	     -0.00000000	     -0.00000000	      0.00000000	      0.00000000	      0.48146499	     -1.26990223	     -0.00000000	     -0.00000000	     -1.09413455	     -1.95880124	      2.09881968	      3.54859108	      0.00000000	      0.00000000	      0.98440918	      0.18666067	      0.99998791	      0.17022023	      0.68541346	      0.06369803	      0.01000000	      0.08515660	      0.00000000	      0.00000000
      0.38688816	      0.00000000	      0.00000000	     -0.00000000	     -0.00000000	     -0.00000000	     -0.00000000	      0.00000000	      0.00000000	      0.48083910	     -1.26540914	     -0.00000000	     -0.00000000	     -1.09509983	     -1.95130212	      2.10056823	      3.53434150	      0.00000000	      0.00000000	      0.98479374	      0.18672930	      0.99998821	      0.17026378	      0.68893840	      0.06371509	      0.01000000	      0.08512234	      0.00000000	      0.00000000
      0.38712853	      0.00000000	      0.00000000	     -0.00000000	     -0.00000000	     -0.00000000	     -0.00000000	      0.00000000	      0.00000000	      0.48053520	     -1.26322129	     -0.00000000	     -0.00000000	     -1.09556842	     -1.94765344	      2.10141695	      3.52740856	      0.00000000	      0.00000000	      0.98497747	      0.18676267	      0.99998835	      0.17028494	      0.69065448	      0.06372336	      0.01000000	      0.08510567	      0.00000000	      0.00000000
      0.38736890	      0.00000000	      0.00000000	     -0.00000000	     -0.00000000	     -0.00000000	     -0.00000000	      0.00000000	      0.00000000	      0.48023182	     -1.26103319	     -0.00000000	     -0.00000000	     -1.09603614	     -1.94400600	      2.10226400	      3.52048195	      0.00000000	      0.00000000	      0.98515896	      0.18679599	      0.99998849	      0.17030608	      0.69237056	      0.06373160	      0.01000000	      0.08508899	      0.00000000	      0.00000000
      0.38772369	      0.00000000	      0.00000000	     -0.00000000	     -0.00000000	     -0.00000000	     -0.00000000	      0.00000000	      0.00000000	      0.47978499	     -1.25780306	     -0.00000000	     -0.00000000	     -1.09672491	     -1.93862481	      2.10351123	      3.51026560	      0.00000000	      0.00000000	      0.98542280	      0.18684512	      0.99998869	      0.17033723	      0.69490353	      0.06374373	      0.01000000	      0.08506439	      0.00000000	      0.00000000
      0.38807848	      0.00000000	      0.00000000	     -0.00000000	     -0.00000000	     -0.00000000	     -0.00000000	      0.00000000	      0.00000000	      0.47933930	     -1.25457243	     -0.00000000	     -0.00000000	     -1.09741176	     -1.93324647	      2.10475483	      3.50006119	      0.00000000	      0.00000000	      0.98568189	      0.18689417	      0.99998889	      0.17036833	      0.69743650	      0.06375580	      0.01000000	      0.08503978	      0.00000000	      0.00000000
      0.38838919	      0.00000000	      0.00000000	     -0.00000000	     -0.00000000	     -0.00000000	     -0.00000000	      0.00000000	      0.00000000	      0.47894993	     -1.25174280	     -0.00000000	     -0.00000000	     -1.09801171	     -1.92853892	      2.10584095	      3.49113057	      0.00000000	      0.00000000	      0.98590497	      0.18693706	      0.99998906	      0.17039551	      0.69965476	      0.06376632	      0.01000000	      0.08501824	      0.00000000	      0.00000000
      0.38869990	      0.00000000	      0.00000000	     -0.00000000	     -0.00000000	     -0.00000000	     -0.00000000	      0.00000000	      0.00000000	      0.47856144	     -1.24891284	     -0.00000000	     -0.00000000	     -1.09861019	     -1.92383353	      2.10692429	      3.48220983	      0.00000000	      0.00000000	      0.98612454	      0.18697989	      0.99998923	      0.17042266	      0.70187302	      0.06377681	      0.01000000	      0.08499671	      0.00000000	      0.00000000
      0.38902011	      0.00000000	      0.00000000	     -0.00000000	     -0.00000000	     -0.00000000	     -0.00000000	      0.00000000	      0.00000000	      0.47816200	     -1.24599607	     -0.00000000	     -0.00000000	     -1.09922544	     -1.91898683	      2.10803784	      3.47302277	      0.00000000	      0.00000000	      0.98634720	      0.18702397	      0.99998940	      0.17045058	      0.70415906	      0.06378758	      0.01000000	      0.08497452	      0.00000000	      0.00000000
      0.38934031	      0.00000000	      0.00000000	     -0.00000000	     -0.00000000	     -0.00000000	     -0.00000000	      0.00000000	      0.00000000	      0.47776349	     -1.24307900	     -0.00000000	     -0.00000000	     -1.09983913	     -1.91414248	      2.10914845	      3.46384556	      0.00000000	      0.00000000	      0.98656625	      0.18706798	      0.99998957	      0.17047846	      0.70644511	      0.06379830	      0.01000000	      0.08495233	      0.00000000	      0.00000000
      0.38965583	      0.00000000	      0.00000000	     -0.00000000	     -0.00000000	     -0.00000000	     -0.00000000	      0.00000000	      0.00000000	      0.47737174	     -1.24020441	     -0.00000000	     -0.00000000	     -1.10044232	     -1.90937159	      2.11023992	      3.45480943	      0.00000000	      0.00000000	      0.98677862	      0.18711128	      0.99998973	      0.17050589	      0.70869766	      0.06380883	      0.01000000	      0.08493048	      0.00000000	      0.00000000
      0.38997134	      0.00000000	      0.00000000	     -0.00000000	     -0.00000000	     -0.00000000	     -0.00000000	      0.00000000	      0.00000000	      0.47698089	     -1.23732956	     -0.00000000	      0.00000000	     -1.10104400	     -1.90460301	      2.11132853	      3.44578262	      0.00000000	      0.00000000	      0.98698760	      0.18715451	      0.99998989	      0.17053327	      0.71095021	      0.06381931	      0.01000000	      0.08490862	      0.00000000	      0.00000000
      0.39028055	      0.00000000	      0.00000000	     -0.00000000	     -0.00000000	     -0.00000000	     -0.00000000	      0.00000000	      0.00000000	      0.47659873	     -1.23451194	     -0.00000000	     -0.00000000	     -1.10163220	     -1.89993207	      2.11239263	      3.43694291	      0.00000000	      0.00000000	      0.98718917	      0.18719682	      0.99999005	      0.17056006	      0.71315776	      0.06382955	      0.01000000	      0.08488721	      0.00000000	      0.00000000
      0.39058976	      0.00000000	      0.00000000	     -0.00000000	     -0.00000000	     -0.00000000	     -0.00000000	      0.00000000	      0.00000000	      0.47621745	     -1.23169413	     -0.00000000	     -0.00000000	     -1.10221896	     -1.89526339	      2.11345401	      3.42811177	      0.00000000	      0.00000000	      0.98738758	      0.18723906	      0.99999020	      0.17058680	      0.71536531	      0.06383974	      0.01000000	      0.08486580	      0.00000000	      0.00000000
      0.39089698	      0.00000000	      0.00000000	     -0.00000000	     -0.00000000	     -0.00000000	     -0.00000000	      0.00000000	      0.00000000	      0.47583947	     -1.22889428	     -0.00000000	     -0.00000000	     -1.10280051	     -1.89062707	      2.11450585	      3.41934451	      0.00000000	      0.00000000	      0.98758165	      0.18728098	      0.99999035	      0.17061333	      0.71755866	      0.06384983	      0.01000000	      0.08484454	      0.00000000	      0.00000000
      0.39128926	      0.00000000	      0.00000000	     -0.00000000	     -0.00000000	     -0.00000000	     -0.00000000	      0.00000000	      0.00000000	      0.47535810	     -1.22531903	     -0.00000000	     -0.00000000	     -1.10354100	     -1.88471040	      2.11584500	      3.40816117	      0.00000000	      0.00000000	      0.98782507	      0.18733440	      0.99999054	      0.17064714	      0.72035928	      0.06386266	      0.01000000	      0.08481739	      0.00000000	      0.00000000
      0.39176652	      0.00000000	      0.00000000	     -0.00000000	     -0.00000000	     -0.00000000	     -0.00000000	      0.00000000	      0.00000000	      0.47477434	     -1.22096902	     -0.00000000	     -0.00000000	     -1.10443879	     -1.87751699	      2.11746834	      3.39457322	      0.00000000	      0.00000000	      0.98811475	      0.18739925	      0.99999076	      0.17068818	      0.72376660	      0.06387819	      0.01000000	      0.08478437	      0.00000000	      0.00000000
      0.39203331	      0.00000000	      0.00000000	     -0.00000000	     -0.00000000	     -0.00000000	     -0.00000000	      0.00000000	      0.00000000	      0.47444893	     -1.21853730	     -0.00000000	     -0.00000000	     -1.10493915	     -1.87349840	      2.11837295	      3.38698465	      0.00000000	      0.00000000	      0.98827363	      0.18743544	      0.99999088	      0.17071108	      0.72567126	      0.06388683	      0.01000000	      0.08476592	      0.00000000	      0.00000000
      0.39237081	      0.00000000	      0.00000000	     -0.00000000	     -0.00000000	     -0.00000000	     -0.00000000	      0.00000000	      0.00000000	      0.47403819	     -1.21546094	     -0.00000000	     -0.00000000	     -1.10557060	     -1.86841707	      2.11951444	      3.37739368	      0.00000000	      0.00000000	      0.98847157	      0.18748115	      0.99999103	      0.17074000	      0.72808079	      0.06389771	      0.01000000	      0.08474258	      0.00000000	      0.00000000
      0.39282197	      0.00000000	      0.00000000	     -0.00000000	     -0.00000000	     -0.00000000	     -0.00000000	      0.00000000	      0.00000000	      0.47349075	     -1.21134847	     -0.00000000	     -0.00000000	     -1.10641202	     -1.86162893	      2.12103530	      3.36458638	      0.00000000	      0.00000000	      0.98873091	      0.18754213	      0.99999123	      0.17077857	      0.73130178	      0.06391219	      0.01000000	      0.08471139	      0.00000000	      0.00000000
      0.39310980	      0.00000000	      0.00000000	     -0.00000000	     -0.00000000	     -0.00000000	     -0.00000000	      0.00000000	      0.00000000	      0.47314247	     -1.20872485	     -0.00000000	     -0.00000000	     -1.10694722	     -1.85730083	      2.12200254	      3.35642704	      0.00000000	      0.00000000	      0.98889328	      0.18758096	      0.99999136	      0.17080313	      0.73335665	      0.06392139	      0.01000000	      0.08469149	      0.00000000	      0.00000000
      0.39339762	      0.00000000	      0.00000000	     -0.00000000	     -0.00000000	     -0.00000000	     -0.00000000	      0.00000000	      0.00000000	      0.47279495	     -1.20610123	     -0.00000000	     -0.00000000	     -1.10748117	     -1.85297491	      2.12296742	      3.34827179	      0.00000000	      0.00000000	      0.98905328	      0.18761973	      0.99999148	      0.17082765	      0.73541151	      0.06393055	      0.01000000	      0.08467160	      0.00000000	      0.00000000
      0.39368545	      0.00000000	      0.00000000	     -0.00000000	     -0.00000000	     -0.00000000	     -0.00000000	      0.00000000	      0.00000000	      0.47244818	     -1.20347762	     -0.00000000	     -0.00000000	     -1.10801388	     -1.84865096	      2.12392996	      3.34012473	      0.00000000	      0.00000000	      0.98921097	      0.18765844	      0.99999160	      0.17085213	      0.73746638	      0.06393968	      0.01000000	      0.08465171	      0.00000000	      0.00000000
      0.39395139	      0.00000000	      0.00000000	     -0.00000000	     -0.00000000	     -0.00000000	     -0.00000000	      0.00000000	      0.00000000	      0.47212844	     -1.20105345	     -0.00000000	     -0.00000000	     -1.10850500	     -1.84465751	      2.12481726	      3.33260242	      0.00000000	      0.00000000	      0.98935463	      0.18769416	      0.99999172	      0.17087472	      0.73936507	      0.06394808	      0.01000000	      0.08463334	      0.00000000	      0.00000000
      0.39434310	      0.00000000	      0.00000000	     -0.00000000	     -0.00000000	     -0.00000000	     -0.00000000	      0.00000000	      0.00000000	      0.47165868	     -1.19748301	     -0.00000000	     -0.00000000	     -1.10922642	     -1.83877885	      2.12612051	      3.32153279	      0.00000000	      0.00000000	      0.98956273	      0.18774668	      0.99999188	      0.17090793	      0.74216161	      0.06396041	      0.01000000	      0.08460628	      0.00000000	      0.00000000
      0.39466136	      0.00000000	      0.00000000	     -0.00000000	     -0.00000000	     -0.00000000	     -0.00000000	      0.00000000	      0.00000000	      0.47127804	     -1.19458221	     -0.00000000	     -0.00000000	     -1.10981085	     -1.83400526	      2.12717617	      3.31255097	      0.00000000	      0.00000000	      0.98972878	      0.18778927	      0.99999200	      0.17093485	      0.74443373	      0.06397038	      0.01000000	      0.08458431	      0.00000000	      0.00000000
      0.39497961	      0.00000000	      0.00000000	     -0.00000000	     -0.00000000	     -0.00000000	     -0.00000000	      0.00000000	      0.00000000	      0.47089832	     -1.19168151	     -0.00000000	     -0.00000000	     -1.11039377	     -1.82923439	      2.12822897	      3.30357394	      0.00000000	      0.00000000	      0.98989216	      0.18783178	      0.99999213	      0.17096173	      0.74670584	      0.06398031	      0.01000000	      0.08456233	      0.00000000	      0.00000000
      0.39529786	      0.00000000	      0.00000000	     -0.00000000	     -0.00000000	     -0.00000000	     -0.00000000	      0.00000000	      0.00000000	      0.47051952	     -1.18878095	     -0.00000000	     -0.00000000	     -1.11097518	     -1.82446584	      2.12927892	      3.29460892	      0.00000000	      0.00000000	      0.99005293	      0.18787423	      0.99999225	      0.17098856	      0.74897796	      0.06399020	      0.01000000	      0.08454037	      0.00000000	      0.00000000
      0.39561612	      0.00000000	      0.00000000	     -0.00000000	     -0.00000000	     -0.00000000	     -0.00000000	      0.00000000	      0.00000000	      0.47014165	     -1.18588051	     -0.00000000	     -0.00000000	     -1.11155506	     -1.81970002	      2.13032601	      3.28564868	      0.00000000	      0.00000000	      0.99021113	      0.18791660	      0.99999238	      0.17101535	      0.75125007	      0.06400005	      0.01000000	      0.08451840	      0.00000000	      0.00000000
      0.39593437	      0.00000000	      0.00000000	     -0.00000000	     -0.00000000	     -0.00000000	     -0.00000000	      0.00000000	      0.00000000	      0.46976470	     -1.18298024	     -0.00000000	     -0.00000000	     -1.11213343	     -1.81493652	      2.13137026	      3.27670054	      0.00000000	      0.00000000	      0.99036679	      0.18795889	      0.99999250	      0.17104208	      0.75352218	      0.06400986	      0.01000000	      0.08449644	      0.00000000	      0.00000000
      0.39625262	      0.00000000	      0.00000000	     -0.00000000	     -0.00000000	     -0.00000000	     -0.00000000	      0.00000000	      0.00000000	      0.46938867	     -1.18008014	     -0.00000000	     -0.00000000	     -1.11271028	     -1.81017576	      2.13241166	      3.26775707	      0.00000000	      0.00000000	      0.99051995	      0.18800111	      0.99999262	      0.17106877	      0.75579430	      0.06401963	      0.01000000	      0.08447449	      0.00000000	      0.00000000
      0.39657088	      0.00000000	      0.00000000	     -0.00000000	     -0.00000000	     -0.00000000	     -0.00000000	      0.00000000	      0.00000000	      0.46901357	     -1.17718025	     -0.00000000	     -0.00000000	     -1.11328562	     -1.80541732	      2.13345021	      3.25882588	      0.00000000	      0.00000000	      0.99067067	      0.18804326	      0.99999273	      0.17109541	      0.75806641	      0.06402936	      0.01000000	      0.08445254	      0.00000000	      0.00000000
      0.39688913	      0.00000000	      0.00000000	     -0.00000000	     -0.00000000	     -0.00000000	     -0.00000000	      0.00000000	      0.00000000	      0.46863939	     -1.17428057	     -0.00000000	     -0.00000000	     -1.11385944	     -1.80066163	      2.13448592	      3.24989918	      0.00000000	      0.00000000	      0.99081897	      0.18808533	      0.99999285	      0.17112200	      0.76033853	      0.06403905	      0.01000000	      0.08443059	      0.00000000	      0.00000000
      0.39720739	      0.00000000	      0.00000000	     -0.00000000	     -0.00000000	     -0.00000000	     -0.00000000	      0.00000000	      0.00000000	      0.46826613	     -1.17138113	     -0.00000000	     -0.00000000	     -1.11443175	     -1.79590826	      2.13551880	      3.24098501	      0.00000000	      0.00000000	      0.99096489	      0.18812733	      0.99999296	      0.17114855	      0.76261064	      0.06404871	      0.01000000	      0.08440865	      0.00000000	      0.00000000
      0.39748994	      0.00000000	      0.00000000	     -0.00000000	     -0.00000000	     -0.00000000	     -0.00000000	      0.00000000	      0.00000000	      0.46793552	     -1.16880713	     -0.00000000	     -0.00000000	     -1.11493860	     -1.79169039	      2.13643344	      3.23307455	      0.00000000	      0.00000000	      0.99109250	      0.18816455	      0.99999306	      0.17117207	      0.76462789	      0.06405724	      0.01000000	      0.08438918	      0.00000000	      0.00000000
      0.39777250	      0.00000000	      0.00000000	     -0.00000000	     -0.00000000	     -0.00000000	     -0.00000000	      0.00000000	      0.00000000	      0.46760563	     -1.16623334	     -0.00000000	     -0.00000000	     -1.11544425	     -1.78747441	      2.13734584	      3.22517287	      0.00000000	      0.00000000	      0.99121828	      0.18820172	      0.99999316	      0.17119556	      0.76664514	      0.06406575	      0.01000000	      0.08436970	      0.00000000	      0.00000000
      0.39808970	      0.00000000	      0.00000000	     -0.00000000	     -0.00000000	     -0.00000000	     -0.00000000	      0.00000000	      0.00000000	      0.46723615	     -1.16334421	     -0.00000000	     -0.00000000	     -1.11601050	     -1.78274391	      2.13836747	      3.21630884	      0.00000000	      0.00000000	      0.99135736	      0.18824336	      0.99999326	      0.17122188	      0.76890976	      0.06407526	      0.01000000	      0.08434785	      0.00000000	      0.00000000
      0.39840690	      0.00000000	      0.00000000	     -0.00000000	     -0.00000000	     -0.00000000	     -0.00000000	      0.00000000	      0.00000000	      0.46686760	     -1.16045539	     -0.00000000	     -0.00000000	     -1.11657524	     -1.77801588	      2.13938629	      3.20745446	      0.00000000	      0.00000000	      0.99149423	      0.18828494	      0.99999337	      0.17124816	      0.77117438	      0.06408473	      0.01000000	      0.08432600	      0.00000000	      0.00000000
      0.39870987	      0.00000000	      0.00000000	     -0.00000000	     -0.00000000	     -0.00000000	     -0.00000000	      0.00000000	      0.00000000	      0.46651643	     -1.15769651	     -0.00000000	     -0.00000000	     -1.11711323	     -1.77350248	      2.14035676	      3.19900424	      0.00000000	      0.00000000	      0.99162292	      0.18832457	      0.99999347	      0.17127321	      0.77333735	      0.06409374	      0.01000000	      0.08430513	      0.00000000	      0.00000000
      0.39901283	      0.00000000	      0.00000000	     -0.00000000	     -0.00000000	     -0.00000000	     -0.00000000	      0.00000000	      0.00000000	      0.46616611	     -1.15493794	     -0.00000000	     -0.00000000	     -1.11764986	     -1.76899134	      2.14132467	      3.19056260	      0.00000000	      0.00000000	      0.99174964	      0.18836414	      0.99999357	      0.17129822	      0.77550032	      0.06410271	      0.01000000	      0.08428427	      0.00000000	      0.00000000
      0.39928014	      0.00000000	      0.00000000	     -0.00000000	     -0.00000000	     -0.00000000	     -0.00000000	      0.00000000	      0.00000000	      0.46585771	     -1.15250434	     -0.00000000	     -0.00000000	     -1.11812219	     -1.76501314	      2.14217653	      3.18312052	      0.00000000	      0.00000000	      0.99185985	      0.18839899	      0.99999365	      0.17132024	      0.77740870	      0.06411060	      0.01000000	      0.08426586	      0.00000000	      0.00000000
      0.39966820	      0.00000000	      0.00000000	     -0.00000000	     -0.00000000	     -0.00000000	     -0.00000000	      0.00000000	      0.00000000	      0.46541116	     -1.14897185	     -0.00000000	     -0.00000000	     -1.11880599	     -1.75924110	      2.14340967	      3.17232649	      0.00000000	      0.00000000	      0.99201721	      0.18844949	      0.99999378	      0.17135216	      0.78017916	      0.06412200	      0.01000000	      0.08423915	      0.00000000	      0.00000000
      0.39998377	      0.00000000	      0.00000000	     -0.00000000	     -0.00000000	     -0.00000000	     -0.00000000	      0.00000000	      0.00000000	      0.46504903	     -1.14609958	     -0.00000000	     -0.00000000	     -1.11936043	     -1.75454982	      2.14440939	      3.16356034	      0.00000000	      0.00000000	      0.99214292	      0.18849047	      0.99999387	      0.17137806	      0.78243215	      0.06413123	      0.01000000	      0.08421744	      0.00000000	      0.00000000
      0.40029935	      0.00000000	      0.00000000	     -0.00000000	     -0.00000000	     -0.00000000	     -0.00000000	      0.00000000	      0.00000000	      0.46468780	     -1.14322770	     -0.00000000	     -0.00000000	     -1.11991338	     -1.74986124	      2.14540635	      3.15479906	      0.00000000	      0.00000000	      0.99226664	      0.18853137	      0.99999397	      0.17140391	      0.78468514	      0.06414042	      0.01000000	      0.08419572	      0.00000000	      0.00000000
      0.40061492	      0.00000000	      0.00000000	     -0.00000000	     -0.00000000	     -0.00000000	     -0.00000000	      0.00000000	      0.00000000	      0.46432748	     -1.14035624	     -0.00000000	     -0.00000000	     -1.12046485	     -1.74517498	      2.14640054	      3.14604972	      0.00000000	      0.00000000	      0.99238840	      0.18857219	      0.99999406	      0.17142971	      0.78693814	      0.06414958	      0.01000000	      0.08417402	      0.00000000	      0.00000000
      0.40093050	      0.00000000	      0.00000000	     -0.00000000	     -0.00000000	     -0.00000000	     -0.00000000	      0.00000000	      0.00000000	      0.46396806	     -1.13748519	     -0.00000000	     -0.00000000	     -1.12101485	     -1.74049144	      2.14739198	      3.13730501	      0.00000000	      0.00000000	      0.99250823	      0.18861294	      0.99999416	      0.17145547	      0.78919113	      0.06415869	      0.01000000	      0.08415231	      0.00000000	      0.00000000
      0.40124607	      0.00000000	      0.00000000	     -0.00000000	     -0.00000000	     -0.00000000	     -0.00000000	      0.00000000	      0.00000000	      0.46360956	     -1.13461460	     -0.00000000	     -0.00000000	     -1.12156337	     -1.73581021	      2.14838066	      3.12857254	      0.00000000	      0.00000000	      0.99262617	      0.18865361	      0.99999425	      0.17148118	      0.79144412	      0.06416777	      0.01000000	      0.08413061	      0.00000000	      0.00000000
      0.40152622	      0.00000000	      0.00000000	     -0.00000000	     -0.00000000	     -0.00000000	     -0.00000000	      0.00000000	      0.00000000	      0.46329205	     -1.13206661	     -0.00000000	     -0.00000000	     -1.12204907	     -1.73165674	      2.14925605	      3.12082417	      0.00000000	      0.00000000	      0.99272930	      0.18868965	      0.99999433	      0.17150396	      0.79344421	      0.06417580	      0.01000000	      0.08411135	      0.00000000	      0.00000000
      0.40180637	      0.00000000	      0.00000000	     -0.00000000	     -0.00000000	     -0.00000000	     -0.00000000	      0.00000000	      0.00000000	      0.46297526	     -1.12951899	     -0.00000000	     -0.00000000	     -1.12253362	     -1.72750513	      2.15012926	      3.11308444	      0.00000000	      0.00000000	      0.99283098	      0.18872563	      0.99999441	      0.17152670	      0.79544430	      0.06418379	      0.01000000	      0.08409210	      0.00000000	      0.00000000
      0.40212029	      0.00000000	      0.00000000	     -0.00000000	     -0.00000000	     -0.00000000	     -0.00000000	      0.00000000	      0.00000000	      0.46262113	     -1.12666476	     -0.00000000	     -0.00000000	     -1.12307518	     -1.72285557	      2.15110516	      3.10441834	      0.00000000	      0.00000000	      0.99294322	      0.18876587	      0.99999449	      0.17155214	      0.79768546	      0.06419272	      0.01000000	      0.08407053	      0.00000000	      0.00000000
      0.40243421	      0.00000000	      0.00000000	     -0.00000000	     -0.00000000	     -0.00000000	     -0.00000000	      0.00000000	      0.00000000	      0.46226790	     -1.12381102	     -0.00000000	     -0.00000000	     -1.12361529	     -1.71820843	      2.15207833	      3.09576170	      0.00000000	      0.00000000	      0.99305370	      0.18880603	      0.99999458	      0.17157754	      0.79992662	      0.06420161	      0.01000000	      0.08404896	      0.00000000	      0.00000000
      0.40273404	      0.00000000	      0.00000000	     -0.00000000	     -0.00000000	     -0.00000000	     -0.00000000	      0.00000000	      0.00000000	      0.46193135	     -1.12108578	     -0.00000000	     -0.00000000	     -1.12412980	     -1.71377217	      2.15300530	      3.08750011	      0.00000000	      0.00000000	      0.99315759	      0.18884432	      0.99999466	      0.17160174	      0.80206723	      0.06421006	      0.01000000	      0.08402836	      0.00000000	      0.00000000
      0.40303388	      0.00000000	      0.00000000	     -0.00000000	     -0.00000000	     -0.00000000	     -0.00000000	      0.00000000	      0.00000000	      0.46159562	     -1.11836102	     -0.00000000	     -0.00000000	     -1.12464298	     -1.70933813	      2.15392980	      3.07924692	      0.00000000	      0.00000000	      0.99325992	      0.18888253	      0.99999474	      0.17162591	      0.80420784	      0.06421848	      0.01000000	      0.08400777	      0.00000000	      0.00000000
      0.40330604	      0.00000000	      0.00000000	     -0.00000000	     -0.00000000	     -0.00000000	     -0.00000000	      0.00000000	      0.00000000	      0.46129158	     -1.11588811	     -0.00000000	     -0.00000000	     -1.12510765	     -1.70531526	      2.15476685	      3.07176138	      0.00000000	      0.00000000	      0.99335148	      0.18891716	      0.99999481	      0.17164780	      0.80615091	      0.06422610	      0.01000000	      0.08398908	      0.00000000	      0.00000000
      0.40368861	      0.00000000	      0.00000000	     -0.00000000	     -0.00000000	     -0.00000000	     -0.00000000	      0.00000000	      0.00000000	      0.46086533	     -1.11241272	     -0.00000000	     -0.00000000	     -1.12575898	     -1.69966364	      2.15594001	      3.06124920	      0.00000000	      0.00000000	      0.99347806	      0.18896573	      0.99999491	      0.17167852	      0.80888222	      0.06423675	      0.01000000	      0.08396282	      0.00000000	      0.00000000
      0.40401985	      0.00000000	      0.00000000	     -0.00000000	     -0.00000000	     -0.00000000	     -0.00000000	      0.00000000	      0.00000000	      0.46049736	     -1.10940439	     -0.00000000	      0.00000000	     -1.12632115	     -1.69477331	      2.15695249	      3.05215991	      0.00000000	      0.00000000	      0.99358571	      0.18900769	      0.99999499	      0.17170506	      0.81124700	      0.06424594	      0.01000000	      0.08394009	      0.00000000	      0.00000000
      0.40429781	      0.00000000	      0.00000000	     -0.00000000	     -0.00000000	     -0.00000000	     -0.00000000	      0.00000000	      0.00000000	      0.46018934	     -1.10688032	     -0.00000000	      0.00000000	     -1.12679167	     -1.69067168	      2.15779983	      3.04453676	      0.00000000	      0.00000000	      0.99367466	      0.18904284	      0.99999506	      0.17172729	      0.81323149	      0.06425361	      0.01000000	      0.08392102	      0.00000000	      0.00000000
      0.40457578	      0.00000000	      0.00000000	     -0.00000000	     -0.00000000	     -0.00000000	     -0.00000000	      0.00000000	      0.00000000	      0.45988201	     -1.10435671	     -0.00000000	      0.00000000	     -1.12726105	     -1.68657191	      2.15864505	      3.03692195	      0.00000000	      0.00000000	      0.99376237	      0.18907792	      0.99999513	      0.17174948	      0.81521598	      0.06426125	      0.01000000	      0.08390195	      0.00000000	      0.00000000
      0.40488499	      0.00000000	      0.00000000	     -0.00000000	     -0.00000000	     -0.00000000	     -0.00000000	      0.00000000	      0.00000000	      0.45954097	     -1.10154998	     -0.00000000	      0.00000000	     -1.12778186	     -1.68201364	      2.15958279	      3.02845763	      0.00000000	      0.00000000	      0.99385851	      0.18911687	      0.99999520	      0.17177412	      0.81742355	      0.06426973	      0.01000000	      0.08388074	      0.00000000	      0.00000000
      0.40519420	      0.00000000	      0.00000000	     -0.00000000	     -0.00000000	     -0.00000000	     -0.00000000	      0.00000000	      0.00000000	      0.45920079	     -1.09874384	     -0.00000000	      0.00000000	     -1.12830125	     -1.67745773	      2.16051792	      3.02000232	      0.00000000	      0.00000000	      0.99395316	      0.18915575	      0.99999528	      0.17179871	      0.81963111	      0.06427816	      0.01000000	      0.08385953	      0.00000000	      0.00000000
      0.40548373	      0.00000000	      0.00000000	     -0.00000000	     -0.00000000	     -0.00000000	     -0.00000000	      0.00000000	      0.00000000	      0.45888306	     -1.09611691	     -0.00000000	      0.00000000	     -1.12878630	     -1.67319413	      2.16139113	      3.01209186	      0.00000000	      0.00000000	      0.99404046	      0.18919207	      0.99999535	      0.17182170	      0.82169811	      0.06428603	      0.01000000	      0.08383968	      0.00000000	      0.00000000
      0.40584473	      0.00000000	      0.00000000	     -0.00000000	     -0.00000000	     -0.00000000	     -0.00000000	      0.00000000	      0.00000000	      0.45848794	     -1.09284215	     -0.00000000	      0.00000000	     -1.12938937	     -1.66788079	      2.16247674	      3.00223856	      0.00000000	      0.00000000	      0.99414753	      0.18923727	      0.99999543	      0.17185030	      0.82427545	      0.06429579	      0.01000000	      0.08381494	      0.00000000	      0.00000000
      0.40632188	      0.00000000	      0.00000000	     -0.00000000	     -0.00000000	     -0.00000000	     -0.00000000	      0.00000000	      0.00000000	      0.45796753	     -1.08851514	     -0.00000000	      0.00000000	     -1.13018353	     -1.66086314	      2.16390615	      2.98923073	      0.00000000	      0.00000000	      0.99428610	      0.18929685	      0.99999554	      0.17188801	      0.82768197	      0.06430862	      0.01000000	      0.08378224	      0.00000000	      0.00000000
      0.40657078	      0.00000000	      0.00000000	     -0.00000000	     -0.00000000	     -0.00000000	     -0.00000000	      0.00000000	      0.00000000	      0.45769688	     -1.08625862	     -0.00000000	      0.00000000	     -1.13059646	     -1.65720461	      2.16464932	      2.98245540	      0.00000000	      0.00000000	      0.99435707	      0.18932786	      0.99999559	      0.17190763	      0.82945894	      0.06431528	      0.01000000	      0.08376519	      0.00000000	      0.00000000
[truncated: 5,126,215 more chars]
