# Supplementary material for: Musculoskeletal simulations to examine the effects of accentuated eccentric loading (AEL) on jump height
Source: PeerJ. 2023 Jan 23;11:e14687. doi: 10.7717/peerj.14687 (PMC9879160; doi:10.7717/peerj.14687)
Supplement: Supplemental Information 3 — Added30 folder contains the code and simulation results for a complete jump with an additional 30% model mass. Dropped30 folder contains the code and simulation results for the push-off phase with the original model mass. [file peerj-11-14687-s003.zip › Supplementary Simulation code and output results AEL30/Added30/Optimized_for_J_Results/TwoSegment_states_degrees.mot]

TwoSegment_states
version=1
nRows=11206
nColumns=29
inDegrees=yes

# SIMM Motion File Header:
name TwoSegment_states
datacolumns 29
datarows 11206
otherdata 1
range 0.000000 1.700000
endheader
time	/jointset/BoxCenter/BoxCenter_coord_0/value	/jointset/BoxCenter/BoxCenter_coord_0/speed	/jointset/BoxCenter/BoxCenter_coord_1/value	/jointset/BoxCenter/BoxCenter_coord_1/speed	/jointset/BoxCenter/BoxCenter_coord_2/value	/jointset/BoxCenter/BoxCenter_coord_2/speed	/jointset/BoxCenter/BoxCenter_coord_3/value	/jointset/BoxCenter/BoxCenter_coord_3/speed	/jointset/BoxCenter/BoxCenter_coord_4/value	/jointset/BoxCenter/BoxCenter_coord_4/speed	/jointset/BoxCenter/BoxCenter_coord_5/value	/jointset/BoxCenter/BoxCenter_coord_5/speed	/jointset/hip/hip_coordinate/value	/jointset/hip/hip_coordinate/speed	/jointset/knee/knee_coordinate/value	/jointset/knee/knee_coordinate/speed	/jointset/PlatformToGround/PlatformToGround_coord_0/value	/jointset/PlatformToGround/PlatformToGround_coord_0/speed	/forceset/vastus/activation	/forceset/vastus/fiber_length	/forceset/recfem/activation	/forceset/recfem/fiber_length	/forceset/glut/activation	/forceset/glut/fiber_length	/forceset/ham/activation	/forceset/ham/fiber_length	/forceset/hipLimitTorque/dissipatedEnergy	/forceset/kneeLimitTorque/dissipatedEnergy
      0.00000000	      0.00000000	      0.00000000	      0.00000000	      0.00000000	      0.00000000	      0.00000000	      0.00000000	      0.00000000	      0.88500000	      0.00000000	      0.00000000	      0.00000000	     -5.00000000	      0.00000000	     10.00000000	      0.00000000	      0.00000000	      0.00000000	      0.01000000	      0.12085176	      0.01000000	      0.15073687	      0.01000000	      0.03007345	      0.01000000	      0.11108101	      0.00000000	      0.00000000
      0.00010000	      0.00000000	      0.00000000	      0.00000000	     -0.00000000	     -0.00000000	     -0.00000000	      0.00000000	      0.00000000	      0.88499997	     -0.00060922	      0.00000000	      0.00000000	     -5.00000696	     -0.13726663	     10.00002736	      0.53236318	      0.00000000	      0.00000000	      0.01000000	      0.12085176	      0.01000000	      0.15073687	      0.01000000	      0.03007345	      0.01000000	      0.11108101	      0.00000000	      0.00000000
      0.00022775	      0.00000000	      0.00000000	     -0.00000000	     -0.00000000	     -0.00000000	     -0.00000000	      0.00000000	      0.00000000	      0.88499984	     -0.00137828	      0.00000000	      0.00000000	     -5.00003490	     -0.29776584	     10.00013285	      1.10111310	      0.00000000	      0.00000000	      0.01000000	      0.12085176	      0.01000000	      0.15073687	      0.01000000	      0.03007345	      0.01000000	      0.11108101	      0.00000000	      0.00000000
      0.00035551	      0.00000000	      0.00000000	     -0.00000000	     -0.00000000	     -0.00000000	     -0.00000000	      0.00000000	      0.00000000	      0.88499962	     -0.00213736	      0.00000000	      0.00000000	     -5.00008254	     -0.44633231	     10.00030477	      1.57724391	      0.00000000	      0.00000000	      0.01000000	      0.12085177	      0.01000000	      0.15073688	      0.01000000	      0.03007345	      0.01000000	      0.11108100	      0.00000000	      0.00000000
      0.00048326	      0.00000000	      0.00000000	     -0.00000000	     -0.00000000	     -0.00000000	     -0.00000000	      0.00000000	      0.00000000	      0.88499930	     -0.00288683	      0.00000000	      0.00000000	     -5.00014860	     -0.58676827	     10.00053302	      1.98671428	      0.00000000	      0.00000000	      0.01000000	      0.12085179	      0.01000000	      0.15073689	      0.01000000	      0.03007345	      0.01000000	      0.11108100	      0.00000000	      0.00000000
      0.00061102	      0.00000000	      0.00000000	     -0.00000000	     -0.00000000	     -0.00000000	     -0.00000000	      0.00000000	      0.00000000	      0.88499888	     -0.00362697	      0.00000000	      0.00000000	     -5.00023224	     -0.72185950	     10.00081038	      2.34860069	      0.00000000	      0.00000000	      0.01000000	      0.12085181	      0.01000000	      0.15073690	      0.01000000	      0.03007345	      0.01000000	      0.11108099	      0.00000000	      0.00000000
      0.00073877	      0.00000000	      0.00000000	     -0.00000000	     -0.00000000	     -0.00000000	     -0.00000000	      0.00000000	      0.00000000	      0.88499837	     -0.00435806	      0.00000000	      0.00000000	     -5.00033290	     -0.85364813	     10.00113169	      2.67694477	      0.00000000	      0.00000000	      0.01000000	      0.12085185	      0.01000000	      0.15073692	      0.01000000	      0.03007345	      0.01000000	      0.11108098	      0.00000000	      0.00000000
      0.00090160	      0.00000000	      0.00000000	     -0.00000000	     -0.00000000	     -0.00000000	     -0.00000000	      0.00000000	      0.00000000	      0.88499759	     -0.00527713	      0.00000000	      0.00000000	     -5.00048540	     -1.01915141	     10.00159940	      3.06284434	      0.00000000	      0.00000000	      0.01000000	      0.12085192	      0.01000000	      0.15073695	      0.01000000	      0.03007345	      0.01000000	      0.11108096	      0.00000000	      0.00000000
      0.00106443	      0.00000000	      0.00000000	     -0.00000000	     -0.00000000	     -0.00000000	     -0.00000000	      0.00000000	     -0.00000000	      0.88499665	     -0.00618233	      0.00000000	     -0.00000000	     -5.00066476	     -1.18385047	     10.00212792	      3.42591694	      0.00000000	      0.00000000	      0.01000000	      0.12085201	      0.01000000	      0.15073699	      0.01000000	      0.03007345	      0.01000000	      0.11108094	      0.00000000	      0.00000000
      0.00122727	      0.00000000	      0.00000000	     -0.00000000	     -0.00000000	     -0.00000000	     -0.00000000	      0.00000000	     -0.00000000	      0.88499557	     -0.00707406	      0.00000000	     -0.00000000	     -5.00087097	     -1.34917420	     10.00271441	      3.77626183	      0.00000000	      0.00000000	      0.01000000	      0.12085212	      0.01000000	      0.15073704	      0.01000000	      0.03007345	      0.01000000	      0.11108091	      0.00000000	      0.00000000
      0.00143196	      0.00000000	      0.00000000	     -0.00000000	     -0.00000000	     -0.00000000	     -0.00000000	      0.00000000	     -0.00000000	      0.88499401	     -0.00817647	      0.00000000	     -0.00000000	     -5.00116859	     -1.55927512	     10.00353172	      4.20865724	      0.00000000	      0.00000000	      0.01000000	      0.12085230	      0.01000000	      0.15073712	      0.01000000	      0.03007345	      0.01000000	      0.11108086	      0.00000000	      0.00000000
      0.00163665	      0.00000000	      0.00000000	     -0.00000000	     -0.00000000	     -0.00000000	     -0.00000000	      0.00000000	     -0.00000000	      0.88499223	     -0.00925882	     -0.00000000	     -0.00000000	     -5.00150956	     -1.77290746	     10.00443728	      4.63960376	      0.00000000	      0.00000000	      0.01000000	      0.12085251	      0.01000000	      0.15073722	      0.01000000	      0.03007345	      0.01000000	      0.11108080	      0.00000000	      0.00000000
      0.00188399	      0.00000000	      0.00000000	     -0.00000000	     -0.00000000	     -0.00000000	     -0.00000000	     -0.00000000	     -0.00000000	      0.88498978	     -0.01054080	     -0.00000000	     -0.00000000	     -5.00198055	     -2.03657563	     10.00564967	      5.16498755	      0.00000000	      0.00000000	      0.01000000	      0.12085283	      0.01000000	      0.15073736	      0.01000000	      0.03007345	      0.01000000	      0.11108072	      0.00000000	      0.00000000
      0.00213133	      0.00000000	      0.00000000	     -0.00000000	     -0.00000000	     -0.00000000	     -0.00000000	     -0.00000000	     -0.00000000	      0.88498702	     -0.01179540	     -0.00000000	     -0.00000000	     -5.00251755	     -2.30670315	     10.00699306	      5.69945269	      0.00000000	      0.00000000	      0.01000000	      0.12085322	      0.01000000	      0.15073753	      0.01000000	      0.03007345	      0.01000000	      0.11108061	      0.00000000	      0.00000000
      0.00244952	      0.00000000	     -0.00000000	     -0.00000000	     -0.00000000	     -0.00000000	     -0.00000000	     -0.00000000	     -0.00000000	      0.88498301	     -0.01337061	     -0.00000000	     -0.00000000	     -5.00330804	     -2.66386129	     10.00891802	      6.40340517	      0.00000000	      0.00000000	      0.01000000	      0.12085382	      0.01000000	      0.15073780	      0.01000000	      0.03007345	      0.01000000	      0.11108045	      0.00000000	      0.00000000
      0.00276770	      0.00000000	     -0.00000000	     -0.00000000	      0.00000000	     -0.00000000	     -0.00000000	     -0.00000000	     -0.00000000	      0.88497851	     -0.01490398	     -0.00000000	     -0.00000000	     -5.00421388	     -3.03173547	     10.01107007	      7.12703807	      0.00000000	      0.00000000	      0.01000000	      0.12085454	      0.01000000	      0.15073811	      0.01000000	      0.03007345	      0.01000000	      0.11108026	      0.00000000	      0.00000000
      0.00319857	      0.00000000	     -0.00000000	     -0.00000000	      0.00000000	     -0.00000000	     -0.00000000	     -0.00000000	      0.00000000	      0.88497165	     -0.01691696	     -0.00000000	     -0.00000000	     -5.00563038	     -3.54636245	     10.01435750	      8.13829965	      0.00000000	      0.00000000	      0.01000000	      0.12085572	      0.01000000	      0.15073862	      0.01000000	      0.03007346	      0.01000000	      0.11107994	      0.00000000	      0.00000000
      0.00362945	     -0.00000000	     -0.00000000	     -0.00000000	      0.00000000	     -0.00000000	     -0.00000000	     -0.00000000	      0.00000000	      0.88496394	     -0.01886076	     -0.00000000	     -0.00000000	     -5.00727253	     -4.07900575	     10.01808821	      9.18433707	      0.00000000	      0.00000000	      0.01000000	      0.12085715	      0.01000000	      0.15073924	      0.01000000	      0.03007346	      0.01000000	      0.11107956	      0.00000000	      0.00000000
      0.00422764	     -0.00000000	     -0.00000000	      0.00000000	      0.00000000	     -0.00000000	     -0.00000000	      0.00000000	      0.00000000	      0.88495188	     -0.02145211	     -0.00000000	     -0.00000000	     -5.00994054	     -4.84644958	     10.02402976	     10.69086909	      0.00000000	      0.00000000	      0.01000000	      0.12085957	      0.01000000	      0.15074026	      0.01000000	      0.03007348	      0.01000000	      0.11107890	      0.00000000	      0.00000000
      0.00482583	     -0.00000000	     -0.00000000	      0.00000000	      0.00000000	     -0.00000000	     -0.00000000	      0.00000000	      0.00000000	      0.88493830	     -0.02392766	     -0.00000000	     -0.00000000	     -5.01307676	     -5.64404990	     10.03089030	     12.25608558	      0.00000000	      0.00000000	      0.01000000	      0.12086252	      0.01000000	      0.15074151	      0.01000000	      0.03007351	      0.01000000	      0.11107810	      0.00000000	      0.00000000
      0.00564354	     -0.00000000	     -0.00000000	      0.00000000	      0.00000000	     -0.00000000	     -0.00000000	      0.00000000	      0.00000000	      0.88491741	     -0.02714075	     -0.00000000	     -0.00000000	     -5.01815255	     -6.77878884	     10.04181589	     14.48232741	      0.00000000	      0.00000000	      0.01000000	      0.12086748	      0.01000000	      0.15074359	      0.01000000	      0.03007359	      0.01000000	      0.11107674	      0.00000000	      0.00000000
      0.00650068	     -0.00000000	     -0.00000000	      0.00000000	      0.00000000	     -0.00000000	     -0.00000000	      0.00000000	      0.00000000	      0.88489277	     -0.03031782	     -0.00000000	     -0.00000000	     -5.02449050	     -8.01783434	     10.05526414	     16.91269109	      0.00000000	      0.00000000	      0.01000000	      0.12087391	      0.01000000	      0.15074627	      0.01000000	      0.03007377	      0.01000000	      0.11107496	      0.00000000	      0.00000000
      0.00735781	     -0.00000000	     -0.00000000	      0.00000000	      0.00000000	     -0.00000000	     -0.00000000	      0.00000000	      0.00000000	      0.88486549	     -0.03332103	     -0.00000000	      0.00000000	     -5.03191019	     -9.30195620	     10.07083406	     19.43115358	      0.00000000	      0.00000000	      0.01000000	      0.12088165	      0.01000000	      0.15074949	      0.01000000	      0.03007414	      0.01000000	      0.11107279	      0.00000000	      0.00000000
      0.00811487	     -0.00000000	     -0.00000000	      0.00000000	      0.00000000	     -0.00000000	     -0.00000000	      0.00000000	      0.00000000	      0.88483930	     -0.03584479	     -0.00000000	     -0.00000000	     -5.03939242	    -10.46945853	     10.08640767	     21.72070995	      0.00000000	      0.00000000	      0.01000000	      0.12088965	      0.01000000	      0.15075281	      0.01000000	      0.03007473	      0.01000000	      0.11107053	      0.00000000	      0.00000000
      0.00887194	     -0.00000000	      0.00000000	      0.00000000	     -0.00000000	     -0.00000000	     -0.00000000	      0.00000000	      0.00000000	      0.88481124	     -0.03826061	     -0.00000000	     -0.00000000	     -5.04776925	    -11.66478734	     10.10373561	     24.06473560	      0.00000000	      0.00000000	      0.01000000	      0.12089879	      0.01000000	      0.15075660	      0.01000000	      0.03007572	      0.01000000	      0.11106792	      0.00000000	      0.00000000
      0.00979351	     -0.00000000	      0.00000000	      0.00000000	     -0.00000000	     -0.00000000	     -0.00000000	      0.00000000	      0.00000000	      0.88477467	     -0.04107186	     -0.00000000	     -0.00000000	     -5.05920236	    -13.15309567	     10.12725266	     26.98320314	      0.00000000	      0.00000000	      0.01000000	      0.12091149	      0.01000000	      0.15076187	      0.01000000	      0.03007771	      0.01000000	      0.11106425	      0.00000000	      0.00000000
      0.01058353	     -0.00000000	      0.00000000	     -0.00000000	     -0.00000000	     -0.00000000	     -0.00000000	      0.00000000	      0.00000000	      0.88474131	     -0.04338164	     -0.00000000	     -0.00000000	     -5.07010630	    -14.45454305	     10.14957538	     29.53527544	      0.00000000	      0.00000000	      0.01000000	      0.12092381	      0.01000000	      0.15076698	      0.01000000	      0.03008034	      0.01000000	      0.11106066	      0.00000000	      0.00000000
      0.01125028	     -0.00000000	      0.00000000	     -0.00000000	     -0.00000000	     -0.00000000	     -0.00000000	      0.00000000	      0.00000000	      0.88471175	     -0.04526723	     -0.00000000	     -0.00000000	     -5.08011460	    -15.56909760	     10.16999501	     31.72085005	      0.00000000	      0.00000000	      0.01000000	      0.12093526	      0.01000000	      0.15077173	      0.01000000	      0.03008338	      0.01000000	      0.11105728	      0.00000000	      0.00000000
      0.01191703	     -0.00000000	     -0.00000000	     -0.00000000	     -0.00000000	     -0.00000000	     -0.00000000	      0.00000000	      0.00000000	      0.88468096	     -0.04710064	     -0.00000000	     -0.00000000	     -5.09087053	    -16.69690246	     10.19188071	     33.93248464	      0.00000000	      0.00000000	      0.01000000	      0.12094770	      0.01000000	      0.15077690	      0.01000000	      0.03008728	      0.01000000	      0.11105359	      0.00000000	      0.00000000
      0.01250231	     -0.00000000	      0.00000000	     -0.00000000	     -0.00000000	     -0.00000000	     -0.00000000	      0.00000000	      0.00000000	      0.88465293	     -0.04867130	     -0.00000000	     -0.00000000	     -5.10093509	    -17.69676735	     10.21231373	     35.89328494	      0.00000000	      0.00000000	      0.01000000	      0.12095945	      0.01000000	      0.15078178	      0.01000000	      0.03009145	      0.01000000	      0.11105007	      0.00000000	      0.00000000
      0.01337770	     -0.00000000	     -0.00000000	     -0.00000000	      0.00000000	     -0.00000000	     -0.00000000	      0.00000000	      0.00000000	      0.88460931	     -0.05096058	     -0.00000000	     -0.00000000	     -5.11708678	    -19.20763286	     10.24502896	     38.85632166	      0.00000000	      0.00000000	      0.01000000	      0.12097848	      0.01000000	      0.15078971	      0.01000000	      0.03009907	      0.01000000	      0.11104432	      0.00000000	      0.00000000
      0.01407208	     -0.00000000	     -0.00000000	     -0.00000000	      0.00000000	     -0.00000000	     -0.00000000	      0.00000000	      0.00000000	      0.88457331	     -0.05273155	     -0.00000000	     -0.00000000	     -5.13084377	    -20.41781077	     10.27283295	     41.22984974	      0.00000000	      0.00000000	      0.01000000	      0.12099485	      0.01000000	      0.15079653	      0.01000000	      0.03010628	      0.01000000	      0.11103933	      0.00000000	      0.00000000
      0.01476646	     -0.00000000	     -0.00000000	     -0.00000000	      0.00000000	     -0.00000000	     -0.00000000	      0.00000000	      0.00000000	      0.88453609	     -0.05446808	     -0.00000000	     -0.00000000	     -5.14544434	    -21.63719830	     10.30229150	     43.62154415	      0.00000000	      0.00000000	      0.01000000	      0.12101235	      0.01000000	      0.15080383	      0.01000000	      0.03011450	      0.01000000	      0.11103395	      0.00000000	      0.00000000
      0.01546084	     -0.00000000	     -0.00000000	     -0.00000000	      0.00000000	     -0.00000000	     -0.00000000	      0.00000000	      0.00000000	      0.88449767	     -0.05617474	     -0.00000000	     -0.00000000	     -5.16089455	    -22.86486280	     10.33341659	     46.02966239	      0.00000000	      0.00000000	      0.01000000	      0.12103101	      0.01000000	      0.15081163	      0.01000000	      0.03012371	      0.01000000	      0.11102818	      0.00000000	      0.00000000
      0.01616453	     -0.00000000	     -0.00000000	      0.00000000	      0.00000000	     -0.00000000	     -0.00000000	      0.00000000	      0.00000000	      0.88445754	     -0.05787814	     -0.00000000	     -0.00000000	     -5.17742420	    -24.11653225	     10.36667007	     48.48500947	      0.00000000	      0.00000000	      0.01000000	      0.12105110	      0.01000000	      0.15082003	      0.01000000	      0.03013401	      0.01000000	      0.11102191	      0.00000000	      0.00000000
      0.01686821	     -0.00000000	     -0.00000000	      0.00000000	      0.00000000	     -0.00000000	     -0.00000000	      0.00000000	      0.00000000	      0.88441622	     -0.05955935	     -0.00000000	     -0.00000000	     -5.19483707	    -25.37500191	     10.40165619	     50.95389202	      0.00000000	      0.00000000	      0.01000000	      0.12107240	      0.01000000	      0.15082895	      0.01000000	      0.03014524	      0.01000000	      0.11101522	      0.00000000	      0.00000000
      0.01760856	     -0.00000000	     -0.00000000	      0.00000000	      0.00000000	     -0.00000000	     -0.00000000	      0.00000000	      0.00000000	      0.88437148	     -0.06130844	     -0.00000000	     -0.00000000	     -5.21411557	    -26.70555215	     10.44034542	     53.56435142	      0.00000000	      0.00000000	      0.01000000	      0.12109612	      0.01000000	      0.15083890	      0.01000000	      0.03015801	      0.01000000	      0.11100771	      0.00000000	      0.00000000
      0.01834891	     -0.00000000	     -0.00000000	      0.00000000	      0.00000000	     -0.00000000	     -0.00000000	      0.00000000	      0.00000000	      0.88432545	     -0.06304145	     -0.00000000	     -0.00000000	     -5.23438139	    -28.04200560	     10.48097175	     56.18661812	      0.00000000	      0.00000000	      0.01000000	      0.12112119	      0.01000000	      0.15084943	      0.01000000	      0.03017174	      0.01000000	      0.11099972	      0.00000000	      0.00000000
      0.01908926	     -0.00000000	     -0.00000000	      0.00000000	      0.00000000	     -0.00000000	     -0.00000000	      0.00000000	      0.00000000	      0.88427814	     -0.06476230	     -0.00000000	     -0.00000000	     -5.25563859	    -29.38361704	     10.52354338	     58.81916892	      0.00000000	      0.00000000	      0.01000000	      0.12114763	      0.01000000	      0.15086054	      0.01000000	      0.03018638	      0.01000000	      0.11099123	      0.00000000	      0.00000000
      0.01982961	     -0.00000000	     -0.00000000	      0.00000000	      0.00000000	     -0.00000000	     -0.00000000	      0.00000000	      0.00000000	      0.88422956	     -0.06647467	     -0.00000000	     -0.00000000	     -5.27789077	    -30.72973058	     10.56806743	     61.46080179	      0.00000000	      0.00000000	      0.01000000	      0.12117544	      0.01000000	      0.15087224	      0.01000000	      0.03020192	      0.01000000	      0.11098224	      0.00000000	      0.00000000
      0.02047932	     -0.00000000	     -0.00000000	      0.00000000	      0.00000000	     -0.00000000	     -0.00000000	      0.00000000	      0.00000000	      0.88418588	     -0.06797311	     -0.00000000	     -0.00000000	     -5.29824079	    -31.91424220	     10.60875393	     63.78542079	      0.00000000	      0.00000000	      0.01000000	      0.12120098	      0.01000000	      0.15088300	      0.01000000	      0.03021629	      0.01000000	      0.11097393	      0.00000000	      0.00000000
      0.02112903	     -0.00000000	     -0.00000000	      0.00000000	      0.00000000	     -0.00000000	     -0.00000000	      0.00000000	      0.00000000	      0.88414123	     -0.06946984	     -0.00000000	     -0.00000000	     -5.31936127	    -33.10135843	     10.65095251	     66.11534521	      0.00000000	      0.00000000	      0.01000000	      0.12122759	      0.01000000	      0.15089422	      0.01000000	      0.03023132	      0.01000000	      0.11096523	      0.00000000	      0.00000000
      0.02177874	     -0.00000000	     -0.00000000	      0.00000000	      0.00000000	     -0.00000000	     -0.00000000	      0.00000000	      0.00000000	      0.88409561	     -0.07096691	     -0.00000000	     -0.00000000	     -5.34125377	    -34.29070789	     10.69466637	     68.44978402	      0.00000000	      0.00000000	      0.01000000	      0.12125527	      0.01000000	      0.15090590	      0.01000000	      0.03024700	      0.01000000	      0.11095612	      0.00000000	      0.00000000
      0.02250922	     -0.00000000	     -0.00000000	      0.00000000	     -0.00000000	     -0.00000000	     -0.00000000	      0.00000000	      0.00000000	      0.88404315	     -0.07265292	     -0.00000000	     -0.00000000	     -5.36679154	    -35.63017816	     10.74562761	     71.07908012	      0.00000000	      0.00000000	      0.01000000	      0.12128766	      0.01000000	      0.15091959	      0.01000000	      0.03026542	      0.01000000	      0.11094539	      0.00000000	      0.00000000
      0.02323970	     -0.00000000	     -0.00000000	      0.00000000	     -0.00000000	     -0.00000000	     -0.00000000	      0.00000000	      0.00000000	      0.88398947	     -0.07434443	     -0.00000000	     -0.00000000	     -5.39330851	    -36.97161371	     10.79851102	     73.71240737	      0.00000000	      0.00000000	      0.01000000	      0.12132142	      0.01000000	      0.15093387	      0.01000000	      0.03028466	      0.01000000	      0.11093415	      0.00000000	      0.00000000
      0.02388406	     -0.00000000	     -0.00000000	      0.00000000	     -0.00000000	     -0.00000000	     -0.00000000	      0.00000000	      0.00000000	      0.88394108	     -0.07584303	     -0.00000000	     -0.00000000	     -5.41751326	    -38.15622153	     10.84675774	     76.03804751	      0.00000000	      0.00000000	      0.01000000	      0.12135232	      0.01000000	      0.15094695	      0.01000000	      0.03030230	      0.01000000	      0.11092380	      0.00000000	      0.00000000
      0.02452842	     -0.00000000	      0.00000000	      0.00000000	     -0.00000000	     -0.00000000	     -0.00000000	      0.00000000	      0.00000000	      0.88389172	     -0.07734941	     -0.00000000	     -0.00000000	     -5.44248165	    -39.34178663	     10.89650370	     78.36570439	      0.00000000	      0.00000000	      0.01000000	      0.12138429	      0.01000000	      0.15096049	      0.01000000	      0.03032057	      0.01000000	      0.11091303	      0.00000000	      0.00000000
      0.02525103	     -0.00000000	      0.00000000	      0.00000000	     -0.00000000	     -0.00000000	     -0.00000000	      0.00000000	      0.00000000	      0.88383522	     -0.07904981	     -0.00000000	     -0.00000000	     -5.47139091	    -40.67215862	     10.95407495	     80.97785160	      0.00000000	      0.00000000	      0.01000000	      0.12142140	      0.01000000	      0.15097623	      0.01000000	      0.03034180	      0.01000000	      0.11090046	      0.00000000	      0.00000000
      0.02597364	     -0.00000000	      0.00000000	      0.00000000	     -0.00000000	     -0.00000000	     -0.00000000	      0.00000000	      0.00000000	      0.88377748	     -0.08076389	     -0.00000000	     -0.00000000	     -5.50126174	    -42.00311656	     11.01353427	     83.59131740	      0.00000000	      0.00000000	      0.01000000	      0.12145985	      0.01000000	      0.15099255	      0.01000000	      0.03036382	      0.01000000	      0.11088737	      0.00000000	      0.00000000
      0.02664909	     -0.00000000	      0.00000000	      0.00000000	     -0.00000000	     -0.00000000	     -0.00000000	      0.00000000	      0.00000000	      0.88372238	     -0.08238016	     -0.00000000	     -0.00000000	     -5.53005290	    -43.24748853	     11.07082110	     86.03493801	      0.00000000	      0.00000000	      0.01000000	      0.12149700	      0.01000000	      0.15100833	      0.01000000	      0.03038512	      0.01000000	      0.11087465	      0.00000000	      0.00000000
      0.02732453	     -0.00000000	      0.00000000	      0.00000000	     -0.00000000	     -0.00000000	     -0.00000000	      0.00000000	      0.00000000	      0.88366619	     -0.08401151	     -0.00000000	     -0.00000000	     -5.55968460	    -44.49189286	     11.12975856	     88.47876996	      0.00000000	      0.00000000	      0.01000000	      0.12153532	      0.01000000	      0.15102462	      0.01000000	      0.03040709	      0.01000000	      0.11086146	      0.00000000	      0.00000000
      0.02804574	     -0.00000000	      0.00000000	     -0.00000000	     -0.00000000	     -0.00000000	     -0.00000000	      0.00000000	      0.00000000	      0.88360496	     -0.08577161	     -0.00000000	     -0.00000000	     -5.59225157	    -45.82040373	     11.19451099	     91.08795397	      0.00000000	      0.00000000	      0.01000000	      0.12157753	      0.01000000	      0.15104258	      0.01000000	      0.03043130	      0.01000000	      0.11084685	      0.00000000	      0.00000000
      0.02876695	     -0.00000000	      0.00000000	     -0.00000000	     -0.00000000	     -0.00000000	     -0.00000000	      0.00000000	      0.00000000	      0.88354246	     -0.08755211	     -0.00000000	     -0.00000000	     -5.62577652	    -47.14847019	     11.26114496	     93.69642327	      0.00000000	      0.00000000	      0.01000000	      0.12162106	      0.01000000	      0.15106112	      0.01000000	      0.03045629	      0.01000000	      0.11083170	      0.00000000	      0.00000000
      0.02946373	     -0.00000000	      0.00000000	     -0.00000000	     -0.00000000	     -0.00000000	      0.00000000	      0.00000000	      0.00000000	      0.88348085	     -0.08929313	     -0.00000000	     -0.00000000	     -5.65907550	    -48.43092599	     11.32730852	     96.21547798	      0.00000000	      0.00000000	      0.01000000	      0.12166439	      0.01000000	      0.15107959	      0.01000000	      0.03048116	      0.01000000	      0.11081654	      0.00000000	      0.00000000
      0.03016051	     -0.00000000	      0.00000000	     -0.00000000	     -0.00000000	     -0.00000000	      0.00000000	      0.00000000	      0.00000000	      0.88341802	     -0.09105594	     -0.00000000	     -0.00000000	     -5.69326781	    -49.71256266	     11.39522681	     98.73306986	      0.00000000	      0.00000000	      0.01000000	      0.12170897	      0.01000000	      0.15109860	      0.01000000	      0.03050674	      0.01000000	      0.11080087	      0.00000000	      0.00000000
      0.03085729	     -0.00000000	      0.00000000	     -0.00000000	     -0.00000000	     -0.00000000	      0.00000000	      0.00000000	      0.00000000	      0.88335396	     -0.09284179	     -0.00000000	     -0.00000000	     -5.72835279	    -50.99319859	     11.46489870	    101.24885142	      0.00000000	      0.00000000	      0.01000000	      0.12175478	      0.01000000	      0.15111815	      0.01000000	      0.03053305	      0.01000000	      0.11078467	      0.00000000	      0.00000000
      0.03155407	     -0.00000000	      0.00000000	     -0.00000000	     -0.00000000	     -0.00000000	      0.00000000	      0.00000000	      0.00000000	      0.88328864	     -0.09465188	     -0.00000000	     -0.00000000	     -5.76432970	    -52.27265575	     11.53632280	    103.76245913	      0.00000000	      0.00000000	      0.01000000	      0.12180184	      0.01000000	      0.15113825	      0.01000000	      0.03056007	      0.01000000	      0.11076795	      0.00000000	      0.00000000
      0.03225085	     -0.00000000	      0.00000000	     -0.00000000	     -0.00000000	     -0.00000000	      0.00000000	      0.00000000	      0.00000000	      0.88322205	     -0.09648733	     -0.00000000	     -0.00000000	     -5.80119765	    -53.55076679	     11.60949749	    106.27356783	      0.00000000	      0.00000000	      0.01000000	      0.12185013	      0.01000000	      0.15115889	      0.01000000	      0.03058780	      0.01000000	      0.11075070	      0.00000000	      0.00000000
      0.03294763	     -0.00000000	      0.00000000	     -0.00000000	     -0.00000000	     -0.00000000	      0.00000000	      0.00000000	      0.00000000	      0.88315417	     -0.09834923	     -0.00000000	     -0.00000000	     -5.83895565	    -54.82736775	     11.68442089	    108.78184564	      0.00000000	      0.00000000	      0.01000000	      0.12189966	      0.01000000	      0.15118008	      0.01000000	      0.03061623	      0.01000000	      0.11073292	      0.00000000	      0.00000000
      0.03364441	     -0.00000000	      0.00000000	     -0.00000000	     -0.00000000	     -0.00000000	      0.00000000	      0.00000000	      0.00000000	      0.88308498	     -0.10023862	     -0.00000000	     -0.00000000	     -5.87760258	    -56.10230185	     11.76109094	    111.28698425	      0.00000000	      0.00000000	      0.01000000	      0.12195043	      0.01000000	      0.15120181	      0.01000000	      0.03064538	      0.01000000	      0.11071461	      0.00000000	      0.00000000
      0.03434120	      0.00000000	      0.00000000	     -0.00000000	     -0.00000000	     -0.00000000	     -0.00000000	      0.00000000	      0.00000000	      0.88301447	     -0.10215648	     -0.00000000	     -0.00000000	     -5.91713724	    -57.37541527	     11.83950534	    113.78867415	      0.00000000	      0.00000000	      0.01000000	      0.12200244	      0.01000000	      0.15122408	      0.01000000	      0.03067523	      0.01000000	      0.11069575	      0.00000000	      0.00000000
      0.03503798	      0.00000000	      0.00000000	     -0.00000000	     -0.00000000	     -0.00000000	      0.00000000	      0.00000000	      0.00000000	      0.88294262	     -0.10410377	     -0.00000000	     -0.00000000	     -5.95755830	    -58.64655880	     11.91966158	    116.28661943	      0.00000000	      0.00000000	      0.01000000	      0.12205567	      0.01000000	      0.15124690	      0.01000000	      0.03070578	      0.01000000	      0.11067635	      0.00000000	      0.00000000
      0.03573476	      0.00000000	      0.00000000	     -0.00000000	     -0.00000000	     -0.00000000	      0.00000000	      0.00000000	      0.00000000	      0.88286939	     -0.10608138	     -0.00000000	     -0.00000000	     -5.99886434	    -59.91558554	     12.00155695	    118.78052544	      0.00000000	      0.00000000	      0.01000000	      0.12211014	      0.01000000	      0.15127026	      0.01000000	      0.03073703	      0.01000000	      0.11065641	      0.00000000	      0.00000000
      0.03643154	      0.00000000	      0.00000000	     -0.00000000	     -0.00000000	     -0.00000000	      0.00000000	      0.00000000	      0.00000000	      0.88279478	     -0.10809018	     -0.00000000	     -0.00000000	     -6.04105384	    -61.18235138	     12.08518853	    121.27010487	      0.00000000	      0.00000000	      0.01000000	      0.12216584	      0.01000000	      0.15129415	      0.01000000	      0.03076898	      0.01000000	      0.11063591	      0.00000000	      0.00000000
      0.03712832	      0.00000000	      0.00000000	     -0.00000000	     -0.00000000	     -0.00000000	      0.00000000	      0.00000000	      0.00000000	      0.88271875	     -0.11013099	     -0.00000000	     -0.00000000	     -6.08412516	    -62.44671376	     12.17055321	    123.75507212	      0.00000000	      0.00000000	      0.01000000	      0.12222276	      0.01000000	      0.15131859	      0.01000000	      0.03080163	      0.01000000	      0.11061486	      0.00000000	      0.00000000
      0.03782510	      0.00000000	     -0.00000000	     -0.00000000	     -0.00000000	     -0.00000000	      0.00000000	      0.00000000	      0.00000000	      0.88264130	     -0.11220462	     -0.00000000	     -0.00000000	     -6.12807659	    -63.70853168	     12.25764768	    126.23514521	      0.00000000	      0.00000000	      0.01000000	      0.12228090	      0.01000000	      0.15134357	      0.01000000	      0.03083497	      0.01000000	      0.11059324	      0.00000000	      0.00000000
      0.03852188	      0.00000000	     -0.00000000	     -0.00000000	     -0.00000000	     -0.00000000	      0.00000000	      0.00000000	      0.00000000	      0.88256238	     -0.11431181	     -0.00000000	     -0.00000000	     -6.17290631	    -64.96766495	     12.34646843	    128.71004326	      0.00000000	      0.00000000	      0.01000000	      0.12234027	      0.01000000	      0.15136908	      0.01000000	      0.03086899	      0.01000000	      0.11057107	      0.00000000	      0.00000000
      0.03921866	      0.00000000	     -0.00000000	     -0.00000000	      0.00000000	     -0.00000000	      0.00000000	      0.00000000	      0.00000000	      0.88248199	     -0.11645329	     -0.00000000	     -0.00000000	     -6.21861238	    -66.22397404	     12.43701176	    131.17948678	      0.00000000	      0.00000000	      0.01000000	      0.12240085	      0.01000000	      0.15139513	      0.01000000	      0.03090371	      0.01000000	      0.11054833	      0.00000000	      0.00000000
      0.03991544	     -0.00000000	     -0.00000000	     -0.00000000	      0.00000000	     -0.00000000	      0.00000000	      0.00000000	      0.00000000	      0.88240009	     -0.11862975	     -0.00000000	     -0.00000000	     -6.26519281	    -67.47731967	     12.52927376	    133.64319649	      0.00000000	      0.00000000	      0.01000000	      0.12246265	      0.01000000	      0.15142171	      0.01000000	      0.03093911	      0.01000000	      0.11052502	      0.00000000	      0.00000000
      0.04061222	     -0.00000000	     -0.00000000	     -0.00000000	      0.00000000	     -0.00000000	      0.00000000	      0.00000000	      0.00000000	      0.88231666	     -0.12084186	     -0.00000000	     -0.00000000	     -6.31264547	    -68.72756253	     12.62325036	    136.10089313	      0.00000000	      0.00000000	      0.01000000	      0.12252566	      0.01000000	      0.15144883	      0.01000000	      0.03097519	      0.01000000	      0.11050113	      0.00000000	      0.00000000
      0.04130900	     -0.00000000	     -0.00000000	     -0.00000000	      0.00000000	     -0.00000000	      0.00000000	      0.00000000	      0.00000000	      0.88223168	     -0.12309024	     -0.00000000	     -0.00000000	     -6.36096815	    -69.97456313	     12.71893725	    138.55229682	      0.00000000	      0.00000000	      0.01000000	      0.12258988	      0.01000000	      0.15147649	      0.01000000	      0.03101194	      0.01000000	      0.11047667	      0.00000000	      0.00000000
      0.04200579	     -0.00000000	     -0.00000000	     -0.00000000	      0.00000000	     -0.00000000	      0.00000000	      0.00000000	      0.00000000	      0.88214512	     -0.12537551	     -0.00000000	     -0.00000000	     -6.41015855	    -71.21818153	     12.81632995	    140.99712681	      0.00000000	      0.00000000	      0.01000000	      0.12265530	      0.01000000	      0.15150467	      0.01000000	      0.03104938	      0.01000000	      0.11045163	      0.00000000	      0.00000000
      0.04270257	     -0.00000000	     -0.00000000	     -0.00000000	      0.00000000	     -0.00000000	      0.00000000	      0.00000000	      0.00000000	      0.88205695	     -0.12769823	     -0.00000000	     -0.00000000	     -6.46021426	    -72.45827726	     12.91542380	    143.43510114	      0.00000000	      0.00000000	      0.01000000	      0.12272193	      0.01000000	      0.15153338	      0.01000000	      0.03108748	      0.01000000	      0.11042600	      0.00000000	      0.00000000
      0.04339935	     -0.00000000	     -0.00000000	     -0.00000000	      0.00000000	     -0.00000000	      0.00000000	      0.00000000	      0.00000000	      0.88196715	     -0.13005895	     -0.00000000	     -0.00000000	     -6.51113277	    -73.69470915	     13.01621390	    145.86593645	      0.00000000	      0.00000000	      0.01000000	      0.12278976	      0.01000000	      0.15156262	      0.01000000	      0.03112625	      0.01000000	      0.11039979	      0.00000000	      0.00000000
      0.04409613	     -0.00000000	     -0.00000000	     -0.00000000	      0.00000000	     -0.00000000	      0.00000000	      0.00000000	      0.00000000	      0.88187570	     -0.13245820	     -0.00000000	     -0.00000000	     -6.56291149	    -74.92733529	     13.11869520	    148.28934782	      0.00000000	      0.00000000	      0.01000000	      0.12285878	      0.01000000	      0.15159239	      0.01000000	      0.03116569	      0.01000000	      0.11037298	      0.00000000	      0.00000000
      0.04479291	     -0.00000000	     -0.00000000	     -0.00000000	      0.00000000	     -0.00000000	      0.00000000	      0.00000000	      0.00000000	      0.88178256	     -0.13489646	     -0.00000000	     -0.00000000	     -6.61554771	    -76.15601297	     13.22286241	    150.70504866	      0.00000000	      0.00000000	      0.01000000	      0.12292900	      0.01000000	      0.15162268	      0.01000000	      0.03120579	      0.01000000	      0.11034558	      0.00000000	      0.00000000
      0.04548969	     -0.00000000	     -0.00000000	     -0.00000000	      0.00000000	     -0.00000000	      0.00000000	      0.00000000	      0.00000000	      0.88168770	     -0.13737422	     -0.00000000	     -0.00000000	     -6.66903864	    -77.38059865	     13.32871006	    153.11275073	      0.00000000	      0.00000000	      0.01000000	      0.12300040	      0.01000000	      0.15165350	      0.01000000	      0.03124655	      0.01000000	      0.11031758	      0.00000000	      0.00000000
      0.04618647	     -0.00000000	     -0.00000000	     -0.00000000	      0.00000000	     -0.00000000	      0.00000000	      0.00000000	      0.00000000	      0.88159111	     -0.13989190	     -0.00000000	     -0.00000000	     -6.72338136	    -78.60094799	     13.43623248	    155.51216409	      0.00000000	      0.00000000	      0.01000000	      0.12307299	      0.01000000	      0.15168484	      0.01000000	      0.03128796	      0.01000000	      0.11028898	      0.00000000	      0.00000000
      0.04688325	     -0.00000000	     -0.00000000	     -0.00000000	      0.00000000	     -0.00000000	      0.00000000	      0.00000000	      0.00000000	      0.88149274	     -0.14244993	     -0.00000000	     -0.00000000	     -6.77857288	    -79.81691586	     13.54542380	    157.90299724	      0.00000000	      0.00000000	      0.01000000	      0.12314676	      0.01000000	      0.15171669	      0.01000000	      0.03133002	      0.01000000	      0.11025977	      0.00000000	      0.00000000
      0.04750840	     -0.00000000	     -0.00000000	     -0.00000000	      0.00000000	     -0.00000000	      0.00000000	      0.00000000	      0.00000000	      0.88140297	     -0.14477964	     -0.00000000	     -0.00000000	     -6.82881019	    -80.90402198	     13.64480488	    160.04047061	      0.00000000	      0.00000000	      0.01000000	      0.12321395	      0.01000000	      0.15174571	      0.01000000	      0.03136831	      0.01000000	      0.11023305	      0.00000000	      0.00000000
      0.04813355	     -0.00000000	     -0.00000000	      0.00000000	      0.00000000	     -0.00000000	      0.00000000	      0.00000000	      0.00000000	      0.88131172	     -0.14714242	     -0.00000000	     -0.00000000	     -6.87972594	    -81.98738161	     13.74551992	    162.17061333	      0.00000000	      0.00000000	      0.01000000	      0.12328207	      0.01000000	      0.15177515	      0.01000000	      0.03140711	      0.01000000	      0.11020584	      0.00000000	      0.00000000
      0.04875869	     -0.00000000	     -0.00000000	      0.00000000	      0.00000000	     -0.00000000	      0.00000000	      0.00000000	      0.00000000	      0.88121899	     -0.14953850	     -0.00000000	     -0.00000000	     -6.93131774	    -83.06688484	     13.84756426	    164.29318601	      0.00000000	      0.00000000	      0.01000000	      0.12335114	      0.01000000	      0.15180500	      0.01000000	      0.03144643	      0.01000000	      0.11017813	      0.00000000	      0.00000000
      0.04938384	     -0.00000000	     -0.00000000	      0.00000000	      0.00000000	      0.00000000	      0.00000000	      0.00000000	      0.00000000	      0.88112475	     -0.15196813	     -0.00000000	     -0.00000000	     -6.98358316	    -84.14242562	     13.95093310	    166.40797708	      0.00000000	      0.00000000	      0.01000000	      0.12342115	      0.01000000	      0.15183526	      0.01000000	      0.03148626	      0.01000000	      0.11014993	      0.00000000	      0.00000000
      0.05000899	     -0.00000000	     -0.00000000	      0.00000000	      0.00000000	      0.00000000	      0.00000000	      0.00000000	      0.00000000	      0.88102898	     -0.15443153	     -0.00000000	     -0.00000000	     -7.03651968	    -85.21389741	     14.05562150	    168.51477235	      0.00000000	      0.00000000	      0.01000000	      0.12349209	      0.01000000	      0.15186593	      0.01000000	      0.03152659	      0.01000000	      0.11012123	      0.00000000	      0.00000000
      0.05063413	     -0.00000000	     -0.00000000	      0.00000000	      0.00000000	      0.00000000	      0.00000000	      0.00000000	      0.00000000	      0.88093165	     -0.15692889	     -0.00000000	     -0.00000000	     -7.09012473	    -86.28119361	     14.16162441	    170.61335768	      0.00000000	      0.00000000	      0.01000000	      0.12356396	      0.01000000	      0.15189701	      0.01000000	      0.03156743	      0.01000000	      0.11009203	      0.00000000	      0.00000000
      0.05125928	     -0.00000000	     -0.00000000	      0.00000000	      0.00000000	      0.00000000	      0.00000000	      0.00000000	      0.00000000	      0.88083276	     -0.15946041	     -0.00000000	     -0.00000000	     -7.14439567	    -87.34420769	     14.26893661	    172.70351898	      0.00000000	      0.00000000	      0.01000000	      0.12363676	      0.01000000	      0.15192850	      0.01000000	      0.03160878	      0.01000000	      0.11006233	      0.00000000	      0.00000000
      0.05188443	     -0.00000000	     -0.00000000	      0.00000000	      0.00000000	      0.00000000	      0.00000000	      0.00000000	      0.00000000	      0.88073228	     -0.16202626	     -0.00000000	     -0.00000000	     -7.19932978	    -88.40283326	     14.37755279	    174.78504251	      0.00000000	      0.00000000	      0.01000000	      0.12371048	      0.01000000	      0.15196039	      0.01000000	      0.03165062	      0.01000000	      0.11003212	      0.00000000	      0.00000000
      0.05250958	     -0.00000000	     -0.00000000	      0.00000000	      0.00000000	      0.00000000	      0.00000000	      0.00000000	      0.00000000	      0.88063017	     -0.16462660	     -0.00000000	     -0.00000000	     -7.25492429	    -89.45696425	     14.48746747	    176.85771515	      0.00000000	      0.00000000	      0.01000000	      0.12378511	      0.01000000	      0.15199268	      0.01000000	      0.03169296	      0.01000000	      0.11000141	      0.00000000	      0.00000000
      0.05313472	     -0.00000000	     -0.00000000	      0.00000000	      0.00000000	      0.00000000	      0.00000000	      0.00000000	      0.00000000	      0.88052644	     -0.16726156	     -0.00000000	     -0.00000000	     -7.31117635	    -90.50649504	     14.59867505	    178.92132466	      0.00000000	      0.00000000	      0.01000000	      0.12386067	      0.01000000	      0.15202537	      0.01000000	      0.03173579	      0.01000000	      0.10997020	      0.00000000	      0.00000000
      0.05375987	     -0.00000000	     -0.00000000	      0.00000000	      0.00000000	      0.00000000	      0.00000000	      0.00000000	      0.00000000	      0.88042104	     -0.16993128	     -0.00000000	     -0.00000000	     -7.36808306	    -91.55132060	     14.71116981	    180.97565997	      0.00000000	      0.00000000	      0.01000000	      0.12393713	      0.01000000	      0.15205847	      0.01000000	      0.03177911	      0.01000000	      0.10993847	      0.00000000	      0.00000000
      0.05438502	     -0.00000000	     -0.00000000	      0.00000000	      0.00000000	      0.00000000	      0.00000000	      0.00000000	      0.00000000	      0.88031396	     -0.17263587	     -0.00000000	     -0.00000000	     -7.42564144	    -92.59133662	     14.82494587	    183.02051153	      0.00000000	      0.00000000	      0.01000000	      0.12401451	      0.01000000	      0.15209196	      0.01000000	      0.03182292	      0.01000000	      0.10990624	      0.00000000	      0.00000000
      0.05501016	     -0.00000000	     -0.00000000	      0.00000000	      0.00000000	      0.00000000	      0.00000000	      0.00000000	      0.00000000	      0.88020519	     -0.17537542	     -0.00000000	     -0.00000000	     -7.48384845	    -93.62643972	     14.93999725	    185.05567156	      0.00000000	      0.00000000	      0.01000000	      0.12409278	      0.01000000	      0.15212585	      0.01000000	      0.03186721	      0.01000000	      0.10987350	      0.00000000	      0.00000000
      0.05563531	     -0.00000000	     -0.00000000	      0.00000000	      0.00000000	      0.00000000	      0.00000000	      0.00000000	      0.00000000	      0.88009469	     -0.17815002	     -0.00000000	     -0.00000000	     -7.54270099	    -94.65652754	     15.05631782	    187.08093439	      0.00000000	      0.00000000	      0.01000000	      0.12417196	      0.01000000	      0.15216013	      0.01000000	      0.03191198	      0.01000000	      0.10984024	      0.00000000	      0.00000000
      0.05626046	     -0.00000000	     -0.00000000	      0.00000000	      0.00000000	      0.00000000	      0.00000000	      0.00000000	      0.00000000	      0.87998244	     -0.18095973	     -0.00000000	     -0.00000000	     -7.60219590	    -95.68149893	     15.17390133	    189.09609674	      0.00000000	      0.00000000	      0.01000000	      0.12425203	      0.01000000	      0.15219480	      0.01000000	      0.03195722	      0.01000000	      0.10980648	      0.00000000	      0.00000000
      0.05688561	     -0.00000000	     -0.00000000	      0.00000000	      0.00000000	      0.00000000	      0.00000000	      0.00000000	      0.00000000	      0.87986843	     -0.18380462	     -0.00000000	     -0.00000000	     -7.66232993	    -96.70125408	     15.29274140	    191.10095807	      0.00000000	      0.00000000	      0.01000000	      0.12433299	      0.01000000	      0.15222986	      0.01000000	      0.03200294	      0.01000000	      0.10977220	      0.00000000	      0.00000000
      0.05751075	     -0.00000000	     -0.00000000	      0.00000000	      0.00000000	      0.00000000	      0.00000000	      0.00000000	      0.00000000	      0.87975262	     -0.18668471	     -0.00000000	     -0.00000000	     -7.72309981	    -97.71569468	     15.41283154	    193.09532079	      0.00000000	      0.00000000	      0.01000000	      0.12441484	      0.01000000	      0.15226531	      0.01000000	      0.03204913	      0.01000000	      0.10973740	      0.00000000	      0.00000000
      0.05813590	     -0.00000000	     -0.00000000	      0.00000000	      0.00000000	      0.00000000	      0.00000000	      0.00000000	      0.00000000	      0.87963501	     -0.18960003	     -0.00000000	     -0.00000000	     -7.78450218	    -98.72472407	     15.53416511	    195.07899061	      0.00000000	      0.00000000	      0.01000000	      0.12449756	      0.01000000	      0.15230114	      0.01000000	      0.03209579	      0.01000000	      0.10970210	      0.00000000	      0.00000000
      0.05876105	     -0.00000000	     -0.00000000	      0.00000000	      0.00000000	      0.00000000	      0.00000000	      0.00000000	      0.00000000	      0.87951556	     -0.19255060	     -0.00000000	     -0.00000000	     -7.84653362	    -99.72824731	     15.65673538	    197.05177680	      0.00000000	      0.00000000	      0.01000000	      0.12458117	      0.01000000	      0.15233735	      0.01000000	      0.03214291	      0.01000000	      0.10966628	      0.00000000	      0.00000000
      0.05938619	     -0.00000000	     -0.00000000	      0.00000000	      0.00000000	      0.00000000	      0.00000000	      0.00000000	      0.00000000	      0.87939426	     -0.19553641	     -0.00000000	     -0.00000000	     -7.90919066	   -100.72617142	     15.78053547	    199.01349241	      0.00000000	      0.00000000	      0.01000000	      0.12466564	      0.01000000	      0.15237395	      0.01000000	      0.03219050	      0.01000000	      0.10962995	      0.00000000	      0.00000000
      0.06001134	     -0.00000000	     -0.00000000	      0.00000000	      0.00000000	      0.00000000	      0.00000000	      0.00000000	      0.00000000	      0.87927107	     -0.19855745	     -0.00000000	     -0.00000000	     -7.97246979	   -101.71840539	     15.90555842	    200.96395461	      0.00000000	      0.00000000	      0.01000000	      0.12475099	      0.01000000	      0.15241092	      0.01000000	      0.03223854	      0.01000000	      0.10959310	      0.00000000	      0.00000000
      0.06063649	     -0.00000000	     -0.00000000	      0.00000000	      0.00000000	      0.00000000	      0.00000000	      0.00000000	      0.00000000	      0.87914599	     -0.20161369	     -0.00000000	     -0.00000000	     -8.03636740	   -102.70486039	     16.03179713	    202.90298486	      0.00000000	      0.00000000	      0.01000000	      0.12483720	      0.01000000	      0.15244827	      0.01000000	      0.03228703	      0.01000000	      0.10955575	      0.00000000	      0.00000000
      0.06126164	     -0.00000000	     -0.00000000	      0.00000000	      0.00000000	      0.00000000	      0.00000000	      0.00000000	      0.00000000	      0.87901899	     -0.20470508	     -0.00000000	     -0.00000000	     -8.10087986	   -103.68544985	     16.15924441	    204.83040920	      0.00000000	      0.00000000	      0.01000000	      0.12492426	      0.01000000	      0.15248599	      0.01000000	      0.03233598	      0.01000000	      0.10951788	      0.00000000	      0.00000000
      0.06188678	     -0.00000000	     -0.00000000	      0.00000000	      0.00000000	      0.00000000	      0.00000000	      0.00000000	      0.00000000	      0.87889004	     -0.20783158	     -0.00000000	     -0.00000000	     -8.16600348	   -104.66008958	     16.28789293	    206.74605845	      0.00000000	      0.00000000	      0.01000000	      0.12501218	      0.01000000	      0.15252409	      0.01000000	      0.03238537	      0.01000000	      0.10947950	      0.00000000	      0.00000000
      0.06251193	     -0.00000000	     -0.00000000	      0.00000000	      0.00000000	      0.00000000	      0.00000000	      0.00000000	      0.00000000	      0.87875913	     -0.21099312	     -0.00000000	     -0.00000000	     -8.23173451	   -105.62869787	     16.41773530	    208.64976850	      0.00000000	      0.00000000	      0.01000000	      0.12510094	      0.01000000	      0.15256255	      0.01000000	      0.03243520	      0.01000000	      0.10944062	      0.00000000	      0.00000000
      0.06313708	     -0.00000000	     -0.00000000	      0.00000000	      0.00000000	      0.00000000	      0.00000000	      0.00000000	      0.00000000	      0.87862623	     -0.21418961	     -0.00000000	     -0.00000000	     -8.29806916	   -106.59119561	     16.54876399	    210.54138046	      0.00000000	      0.00000000	      0.01000000	      0.12519054	      0.01000000	      0.15260138	      0.01000000	      0.03248548	      0.01000000	      0.10940123	      0.00000000	      0.00000000
      0.06376222	     -0.00000000	     -0.00000000	      0.00000000	      0.00000000	      0.00000000	      0.00000000	      0.00000000	      0.00000000	      0.87849133	     -0.21742097	     -0.00000000	     -0.00000000	     -8.36500358	   -107.54750642	     16.68097139	    212.42074094	      0.00000000	      0.00000000	      0.01000000	      0.12528099	      0.01000000	      0.15264057	      0.01000000	      0.03253619	      0.01000000	      0.10936134	      0.00000000	      0.00000000
      0.06438737	     -0.00000000	     -0.00000000	      0.00000000	      0.00000000	      0.00000000	      0.00000000	      0.00000000	      0.00000000	      0.87835439	     -0.22068709	     -0.00000000	     -0.00000000	     -8.43253389	   -108.49755668	     16.81434980	    214.28770225	      0.00000000	      0.00000000	      0.01000000	      0.12537226	      0.01000000	      0.15268012	      0.01000000	      0.03258734	      0.01000000	      0.10932094	      0.00000000	      0.00000000
      0.06501252	     -0.00000000	     -0.00000000	      0.00000000	      0.00000000	      0.00000000	      0.00000000	      0.00000000	      0.00000000	      0.87821539	     -0.22398787	     -0.00000000	     -0.00000000	     -8.50065614	   -109.44127571	     16.94889143	    216.14212260	      0.00000000	      0.00000000	      0.01000000	      0.12546436	      0.01000000	      0.15272003	      0.01000000	      0.03263891	      0.01000000	      0.10928005	      0.00000000	      0.00000000
      0.06563767	     -0.00000000	     -0.00000000	      0.00000000	      0.00000000	      0.00000000	      0.00000000	      0.00000000	      0.00000000	      0.87807433	     -0.22732317	     -0.00000000	     -0.00000000	     -8.56936635	   -110.37859583	     17.08458838	    217.98386634	      0.00000000	      0.00000000	      0.01000000	      0.12555728	      0.01000000	      0.15276030	      0.01000000	      0.03269091	      0.01000000	      0.10923867	      0.00000000	      0.00000000
      0.06626281	     -0.00000000	     -0.00000000	      0.00000000	      0.00000000	      0.00000000	      0.00000000	      0.00000000	      0.00000000	      0.87793117	     -0.23069286	     -0.00000000	     -0.00000000	     -8.63866051	   -111.30945244	     17.22143270	    219.81280412	      0.00000000	      0.00000000	      0.01000000	      0.12565102	      0.01000000	      0.15280092	      0.01000000	      0.03274333	      0.01000000	      0.10919679	      0.00000000	      0.00000000
      0.06688796	     -0.00000000	     -0.00000000	      0.00000000	      0.00000000	      0.00000000	      0.00000000	      0.00000000	      0.00000000	      0.87778589	     -0.23409680	     -0.00000000	     -0.00000000	     -8.70853456	   -112.23378415	     17.35941635	    221.62881315	      0.00000000	      0.00000000	      0.01000000	      0.12574556	      0.01000000	      0.15284189	      0.01000000	      0.03279617	      0.01000000	      0.10915444	      0.00000000	      0.00000000
      0.06751311	     -0.00000000	     -0.00000000	      0.00000000	      0.00000000	      0.00000000	      0.00000000	      0.00000000	      0.00000000	      0.87763847	     -0.23753483	     -0.00000000	     -0.00000000	     -8.77898440	   -113.15153283	     17.49853119	    223.43177736	      0.00000000	      0.00000000	      0.01000000	      0.12584091	      0.01000000	      0.15288321	      0.01000000	      0.03284942	      0.01000000	      0.10911160	      0.00000000	      0.00000000
      0.06813825	     -0.00000000	     -0.00000000	      0.00000000	      0.00000000	      0.00000000	      0.00000000	      0.00000000	      0.00000000	      0.87748889	     -0.24100679	     -0.00000000	     -0.00000000	     -8.85000589	   -114.06264374	     17.63876904	    225.22158758	      0.00000000	      0.00000000	      0.01000000	      0.12593706	      0.01000000	      0.15292487	      0.01000000	      0.03290308	      0.01000000	      0.10906829	      0.00000000	      0.00000000
      0.06876340	     -0.00000000	     -0.00000000	      0.00000000	      0.00000000	      0.00000000	      0.00000000	      0.00000000	      0.00000000	      0.87733713	     -0.24451250	     -0.00000000	     -0.00000000	     -8.92159487	   -114.96706557	     17.78012166	    226.99814178	      0.00000000	      0.00000000	      0.01000000	      0.12603400	      0.01000000	      0.15296688	      0.01000000	      0.03295715	      0.01000000	      0.10902452	      0.00000000	      0.00000000
      0.06938855	     -0.00000000	     -0.00000000	      0.00000000	      0.00000000	      0.00000000	      0.00000000	      0.00000000	      0.00000000	      0.87718317	     -0.24805178	     -0.00000000	     -0.00000000	     -8.99374715	   -115.86475053	     17.92258071	    228.76134519	      0.00000000	      0.00000000	      0.01000000	      0.12613172	      0.01000000	      0.15300923	      0.01000000	      0.03301162	      0.01000000	      0.10898028	      0.00000000	      0.00000000
      0.07001370	     -0.00000000	     -0.00000000	      0.00000000	      0.00000000	      0.00000000	      0.00000000	      0.00000000	      0.00000000	      0.87702699	     -0.25162444	     -0.00000000	     -0.00000000	     -9.06645849	   -116.75565445	     18.06613782	    230.51111052	      0.00000000	      0.00000000	      0.01000000	      0.12623023	      0.01000000	      0.15305191	      0.01000000	      0.03306649	      0.01000000	      0.10893560	      0.00000000	      0.00000000
      0.07063884	     -0.00000000	     -0.00000000	      0.00000000	      0.00000000	      0.00000000	      0.00000000	      0.00000000	      0.00000000	      0.87686856	     -0.25523028	     -0.00000000	     -0.00000000	     -9.13972465	   -117.63973682	     18.21078458	    232.24735810	      0.00000000	      0.00000000	      0.01000000	      0.12632951	      0.01000000	      0.15309493	      0.01000000	      0.03312175	      0.01000000	      0.10889047	      0.00000000	      0.00000000
      0.07126399	     -0.00000000	     -0.00000000	      0.00000000	      0.00000000	      0.00000000	      0.00000000	      0.00000000	      0.00000000	      0.87670787	     -0.25886910	     -0.00000000	     -0.00000000	     -9.21354135	   -118.51696087	     18.35651250	    233.97001603	      0.00000000	      0.00000000	      0.01000000	      0.12642956	      0.01000000	      0.15313828	      0.01000000	      0.03317740	      0.01000000	      0.10884492	      0.00000000	      0.00000000
      0.07188914	     -0.00000000	     -0.00000000	      0.00000000	      0.00000000	      0.00000000	      0.00000000	      0.00000000	      0.00000000	      0.87654489	     -0.26254068	     -0.00000000	     -0.00000000	     -9.28790430	   -119.38729363	     18.50331308	    235.67902032	      0.00000000	      0.00000000	      0.01000000	      0.12653037	      0.01000000	      0.15318196	      0.01000000	      0.03323343	      0.01000000	      0.10879894	      0.00000000	      0.00000000
      0.07251429	     -0.00000000	     -0.00000000	      0.00000000	      0.00000000	      0.00000000	      0.00000000	      0.00000000	      0.00000000	      0.87637961	     -0.26624481	     -0.00000000	     -0.00000000	     -9.36280916	   -120.25070596	     18.65117775	    237.37431502	      0.00000000	      0.00000000	      0.01000000	      0.12663194	      0.01000000	      0.15322597	      0.01000000	      0.03328985	      0.01000000	      0.10875256	      0.00000000	      0.00000000
      0.07313943	     -0.00000000	     -0.00000000	      0.00000000	      0.00000000	      0.00000000	      0.00000000	      0.00000000	      0.00000000	      0.87621200	     -0.26998125	     -0.00000000	     -0.00000000	     -9.43825162	   -121.10717261	     18.80009793	    239.05585229	      0.00000000	      0.00000000	      0.01000000	      0.12673427	      0.01000000	      0.15327029	      0.01000000	      0.03334664	      0.01000000	      0.10870578	      0.00000000	      0.00000000
      0.07376458	     -0.00000000	     -0.00000000	      0.00000000	      0.00000000	      0.00000000	      0.00000000	      0.00000000	      0.00000000	      0.87604205	     -0.27374979	     -0.00000000	     -0.00000000	     -9.51422731	   -121.95667226	     18.95006501	    240.72359250	      0.00000000	      0.00000000	      0.01000000	      0.12683733	      0.01000000	      0.15331494	      0.01000000	      0.03340381	      0.01000000	      0.10865863	      0.00000000	      0.00000000
      0.07438973	     -0.00000000	     -0.00000000	      0.00000000	      0.00000000	      0.00000000	      0.00000000	      0.00000000	      0.00000000	      0.87586973	     -0.27755017	     -0.00000000	     -0.00000000	     -9.59073189	   -122.79918749	     19.10107035	    242.37750420	      0.00000000	      0.00000000	      0.01000000	      0.12694114	      0.01000000	      0.15335991	      0.01000000	      0.03346134	      0.01000000	      0.10861111	      0.00000000	      0.00000000
      0.07501487	     -0.00000000	     -0.00000000	      0.00000000	      0.00000000	      0.00000000	      0.00000000	      0.00000000	      0.00000000	      0.87569502	     -0.28138218	     -0.00000000	     -0.00000000	     -9.66776098	   -123.63470480	     19.25310530	    244.01756415	      0.00000000	      0.00000000	      0.01000000	      0.12704567	      0.01000000	      0.15340519	      0.01000000	      0.03351924	      0.01000000	      0.10856324	      0.00000000	      0.00000000
      0.07564002	     -0.00000000	     -0.00000000	      0.00000000	      0.00000000	      0.00000000	      0.00000000	      0.00000000	      0.00000000	      0.87551791	     -0.28524555	     -0.00000000	     -0.00000000	     -9.74531019	   -124.46321462	     19.40616120	    245.64375719	      0.00000000	      0.00000000	      0.01000000	      0.12715094	      0.01000000	      0.15345079	      0.01000000	      0.03357750	      0.01000000	      0.10851504	      0.00000000	      0.00000000
      0.07626517	     -0.00000000	     -0.00000000	      0.00000000	      0.00000000	      0.00000000	      0.00000000	      0.00000000	      0.00000000	      0.87533837	     -0.28914004	     -0.00000000	     -0.00000000	     -9.82337516	   -125.28471117	     19.56022937	    247.25607610	      0.00000000	      0.00000000	      0.01000000	      0.12725692	      0.01000000	      0.15349669	      0.01000000	      0.03363612	      0.01000000	      0.10846653	      0.00000000	      0.00000000
      0.07689032	     -0.00000000	     -0.00000000	      0.00000000	      0.00000000	      0.00000000	      0.00000000	      0.00000000	      0.00000000	      0.87515639	     -0.29306541	     -0.00000000	     -0.00000000	     -9.90195149	   -126.09919244	     19.71530114	    248.85452135	      0.00000000	      0.00000000	      0.01000000	      0.12736362	      0.01000000	      0.15354290	      0.01000000	      0.03369509	      0.01000000	      0.10841774	      0.00000000	      0.00000000
      0.07751546	     -0.00000000	     -0.00000000	      0.00000000	      0.00000000	      0.00000000	      0.00000000	      0.00000000	      0.00000000	      0.87497195	     -0.29702140	     -0.00000000	      0.00000000	     -9.98103480	   -126.90666005	     19.87136784	    250.43910066	      0.00000000	      0.00000000	      0.01000000	      0.12747103	      0.01000000	      0.15358942	      0.01000000	      0.03375440	      0.01000000	      0.10836867	      0.00000000	      0.00000000
      0.07814061	     -0.00000000	     -0.00000000	      0.00000000	      0.00000000	      0.00000000	      0.00000000	      0.00000000	      0.00000000	      0.87478502	     -0.30100776	     -0.00000000	     -0.00000000	    -10.06062070	   -127.70711903	     20.02842080	    252.00982853	      0.00000000	      0.00000000	      0.01000000	      0.12757914	      0.01000000	      0.15363623	      0.01000000	      0.03381406	      0.01000000	      0.10831937	      0.00000000	      0.00000000
      0.07876576	     -0.00000000	     -0.00000000	      0.00000000	      0.00000000	      0.00000000	      0.00000000	      0.00000000	      0.00000000	      0.87459559	     -0.30502422	     -0.00000000	      0.00000000	    -10.14070482	   -128.50057760	     20.18645138	    253.56672557	      0.00000000	      0.00000000	      0.01000000	      0.12768795	      0.01000000	      0.15368335	      0.01000000	      0.03387405	      0.01000000	      0.10826984	      0.00000000	      0.00000000
      0.07939090	     -0.00000000	     -0.00000000	      0.00000000	      0.00000000	      0.00000000	      0.00000000	      0.00000000	      0.00000000	      0.87440365	     -0.30907053	     -0.00000000	      0.00000000	    -10.22128278	   -129.28704689	     20.34545093	    255.10981756	      0.00000000	      0.00000000	      0.01000000	      0.12779744	      0.01000000	      0.15373076	      0.01000000	      0.03393439	      0.01000000	      0.10822012	      0.00000000	      0.00000000
      0.08001605	     -0.00000000	     -0.00000000	      0.00000000	      0.00000000	      0.00000000	      0.00000000	      0.00000000	      0.00000000	      0.87420916	     -0.31314643	     -0.00000000	      0.00000000	    -10.30235022	   -130.06654051	     20.50541083	    256.63913444	      0.00000000	      0.00000000	      0.01000000	      0.12790762	      0.01000000	      0.15377846	      0.01000000	      0.03399505	      0.01000000	      0.10817024	      0.00000000	      0.00000000
      0.08064120	     -0.00000000	     -0.00000000	      0.00000000	      0.00000000	      0.00000000	      0.00000000	      0.00000000	      0.00000000	      0.87401211	     -0.31725165	     -0.00000000	      0.00000000	    -10.38390278	   -130.83907414	     20.66632249	    258.15470896	      0.00000000	      0.00000000	      0.01000000	      0.12801848	      0.01000000	      0.15382645	      0.01000000	      0.03405604	      0.01000000	      0.10812021	      0.00000000	      0.00000000
      0.08126635	     -0.00000000	     -0.00000000	      0.00000000	      0.00000000	      0.00000000	      0.00000000	      0.00000000	      0.00000000	      0.87381249	     -0.32138593	     -0.00000000	      0.00000000	    -10.46593612	   -131.60466495	     20.82817731	    259.65657519	      0.00000000	      0.00000000	      0.01000000	      0.12813001	      0.01000000	      0.15387473	      0.01000000	      0.03411735	      0.01000000	      0.10807007	      0.00000000	      0.00000000
      0.08189149	     -0.00000000	     -0.00000000	      0.00000000	      0.00000000	      0.00000000	      0.00000000	      0.00000000	      0.00000000	      0.87361028	     -0.32554900	     -0.00000000	      0.00000000	    -10.54844590	   -132.36333098	     20.99096675	    261.14476679	      0.00000000	      0.00000000	      0.01000000	      0.12824220	      0.01000000	      0.15392329	      0.01000000	      0.03417897	      0.01000000	      0.10801984	      0.00000000	      0.00000000
      0.08251664	     -0.00000000	     -0.00000000	      0.00000000	      0.00000000	      0.00000000	      0.00000000	      0.00000000	      0.00000000	      0.87340546	     -0.32974059	     -0.00000000	      0.00000000	    -10.63142780	   -133.11509047	     21.15468226	    262.61931513	      0.00000000	      0.00000000	      0.01000000	      0.12835506	      0.01000000	      0.15397214	      0.01000000	      0.03424092	      0.01000000	      0.10796954	      0.00000000	      0.00000000
      0.08314179	     -0.00000000	     -0.00000000	      0.00000000	      0.00000000	      0.00000000	      0.00000000	      0.00000000	      0.00000000	      0.87319800	     -0.33396043	     -0.00000000	      0.00000000	    -10.71487750	   -133.85996112	     21.31931532	    264.08024732	      0.00000000	      0.00000000	      0.01000000	      0.12846857	      0.01000000	      0.15402126	      0.01000000	      0.03430317	      0.01000000	      0.10791921	      0.00000000	      0.00000000
      0.08376693	     -0.00000000	     -0.00000000	      0.00000000	      0.00000000	      0.00000000	      0.00000000	      0.00000000	      0.00000000	      0.87298790	     -0.33820823	     -0.00000000	      0.00000000	    -10.79879071	   -134.59795931	     21.48485743	    265.52758418	      0.00000000	      0.00000000	      0.01000000	      0.12858272	      0.01000000	      0.15407066	      0.01000000	      0.03436572	      0.01000000	      0.10786884	      0.00000000	      0.00000000
      0.08439208	     -0.00000000	     -0.00000000	      0.00000000	      0.00000000	      0.00000000	      0.00000000	      0.00000000	      0.00000000	      0.87277514	     -0.34248372	     -0.00000000	      0.00000000	    -10.88316313	   -135.32909833	     21.65130009	    266.96133573	      0.00000000	      0.00000000	      0.01000000	      0.12869752	      0.01000000	      0.15412034	      0.01000000	      0.03442858	      0.01000000	      0.10781848	      0.00000000	      0.00000000
      0.08501723	     -0.00000000	     -0.00000000	      0.00000000	      0.00000000	      0.00000000	      0.00000000	      0.00000000	      0.00000000	      0.87255969	     -0.34678658	     -0.00000000	      0.00000000	    -10.96799048	   -136.05337468	     21.81863480	    268.38147037	      0.00000000	      0.00000000	      0.01000000	      0.12881295	      0.01000000	      0.15417028	      0.01000000	      0.03449174	      0.01000000	      0.10776811	      0.00000000	      0.00000000
      0.08564238	     -0.00000000	     -0.00000000	      0.00000000	      0.00000000	      0.00000000	      0.00000000	      0.00000000	      0.00000000	      0.87234155	     -0.35111651	     -0.00000000	      0.00000000	    -11.05326846	   -136.77078870	     21.98685304	    269.78796686	      0.00000000	      0.00000000	      0.01000000	      0.12892902	      0.01000000	      0.15422050	      0.01000000	      0.03455520	      0.01000000	      0.10771777	      0.00000000	      0.00000000
      0.08626752	     -0.00000000	     -0.00000000	      0.00000000	      0.00000000	      0.00000000	      0.00000000	      0.00000000	      0.00000000	      0.87212069	     -0.35547320	     -0.00000000	      0.00000000	    -11.13899279	   -137.48134617	     22.15594629	    271.18081557	      0.00000000	      0.00000000	      0.01000000	      0.12904570	      0.01000000	      0.15427097	      0.01000000	      0.03461896	      0.01000000	      0.10766743	      0.00000000	      0.00000000
      0.08689267	     -0.00000000	     -0.00000000	      0.00000000	      0.00000000	      0.00000000	      0.00000000	      0.00000000	      0.00000000	      0.87189709	     -0.35985633	     -0.00000000	      0.00000000	    -11.22515917	   -138.18505883	     22.32590601	    272.56003046	      0.00000000	      0.00000000	      0.01000000	      0.12916300	      0.01000000	      0.15432171	      0.01000000	      0.03468302	      0.01000000	      0.10761711	      0.00000000	      0.00000000
      0.08751782	     -0.00000000	     -0.00000000	      0.00000000	      0.00000000	      0.00000000	      0.00000000	      0.00000000	      0.00000000	      0.87167075	     -0.36426557	     -0.00000000	      0.00000000	    -11.31176335	   -138.88194394	     22.49672368	    273.92564345	      0.00000000	      0.00000000	      0.01000000	      0.12928092	      0.01000000	      0.15437272	      0.01000000	      0.03474737	      0.01000000	      0.10756680	      0.00000000	      0.00000000
      0.08814296	     -0.00000000	     -0.00000000	      0.00000000	      0.00000000	      0.00000000	      0.00000000	      0.00000000	      0.00000000	      0.87144165	     -0.36870061	     -0.00000000	      0.00000000	    -11.39880106	   -139.57202241	     22.66839083	    275.27769503	      0.00000000	      0.00000000	      0.01000000	      0.12939944	      0.01000000	      0.15442398	      0.01000000	      0.03481202	      0.01000000	      0.10751651	      0.00000000	      0.00000000
      0.08876811	     -0.00000000	     -0.00000000	      0.00000000	      0.00000000	      0.00000000	      0.00000000	      0.00000000	      0.00000000	      0.87120976	     -0.37316111	     -0.00000000	      0.00000000	    -11.48626804	   -140.25531813	     22.84089898	    276.61623174	      0.00000000	      0.00000000	      0.01000000	      0.12951856	      0.01000000	      0.15447549	      0.01000000	      0.03487696	      0.01000000	      0.10746623	      0.00000000	      0.00000000
      0.08939326	     -0.00000000	     -0.00000000	      0.00000000	      0.00000000	      0.00000000	      0.00000000	      0.00000000	      0.00000000	      0.87097508	     -0.37764676	     -0.00000000	      0.00000000	    -11.57416007	   -140.93185761	     23.01423970	    277.94130533	      0.00000000	      0.00000000	      0.01000000	      0.12963827	      0.01000000	      0.15452726	      0.01000000	      0.03494218	      0.01000000	      0.10741596	      0.00000000	      0.00000000
      0.09001841	     -0.00000000	     -0.00000000	      0.00000000	      0.00000000	      0.00000000	      0.00000000	      0.00000000	      0.00000000	      0.87073759	     -0.38215723	     -0.00000000	      0.00000000	    -11.66247294	   -141.60166981	     23.18840459	    279.25297236	      0.00000000	      0.00000000	      0.01000000	      0.12975857	      0.01000000	      0.15457927	      0.01000000	      0.03500768	      0.01000000	      0.10736571	      0.00000000	      0.00000000
      0.09064355	     -0.00000000	     -0.00000000	      0.00000000	      0.00000000	      0.00000000	      0.00000000	      0.00000000	      0.00000000	      0.87049727	     -0.38669220	     -0.00000000	      0.00000000	    -11.75120244	   -142.26478592	     23.36338529	    280.55129384	      0.00000000	      0.00000000	      0.01000000	      0.12987946	      0.01000000	      0.15463153	      0.01000000	      0.03507346	      0.01000000	      0.10731547	      0.00000000	      0.00000000
      0.09126870	     -0.00000000	     -0.00000000	      0.00000000	      0.00000000	      0.00000000	      0.00000000	      0.00000000	      0.00000000	      0.87025411	     -0.39125134	     -0.00000000	      0.00000000	    -11.84034440	   -142.92123928	     23.53917348	    281.83633500	      0.00000000	      0.00000000	      0.01000000	      0.13000092	      0.01000000	      0.15468404	      0.01000000	      0.03513952	      0.01000000	      0.10726525	      0.00000000	      0.00000000
      0.09189385	     -0.00000000	     -0.00000000	      0.00000000	      0.00000000	      0.00000000	      0.00000000	      0.00000000	      0.00000000	      0.87000808	     -0.39583432	     -0.00000000	      0.00000000	    -11.92989466	   -143.57106521	     23.71576088	    283.10816508	      0.00000000	      0.00000000	      0.01000000	      0.13012294	      0.01000000	      0.15473679	      0.01000000	      0.03520584	      0.01000000	      0.10721504	      0.00000000	      0.00000000
      0.09251899	     -0.00000000	     -0.00000000	      0.00000000	      0.00000000	      0.00000000	      0.00000000	      0.00000000	      0.00000000	      0.86975919	     -0.40044083	     -0.00000000	      0.00000000	    -12.01984911	   -144.21430094	     23.89313925	    284.36685705	      0.00000000	      0.00000000	      0.01000000	      0.13024554	      0.01000000	      0.15478978	      0.01000000	      0.03527243	      0.01000000	      0.10716484	      0.00000000	      0.00000000
      0.09314414	     -0.00000000	     -0.00000000	      0.00000000	      0.00000000	      0.00000000	      0.00000000	      0.00000000	      0.00000000	      0.86950741	     -0.40507054	     -0.00000000	      0.00000000	    -12.11020362	   -144.85098547	     24.07130040	    285.61248746	      0.00000000	      0.00000000	      0.01000000	      0.13036869	      0.01000000	      0.15484300	      0.01000000	      0.03533929	      0.01000000	      0.10711466	      0.00000000	      0.00000000
      0.09376929	     -0.00000000	     -0.00000000	      0.00000000	      0.00000000	      0.00000000	      0.00000000	      0.00000000	      0.00000000	      0.86925273	     -0.40972313	     -0.00000000	      0.00000000	    -12.20095411	   -145.48115949	     24.25023619	    286.84513626	      0.00000000	      0.00000000	      0.01000000	      0.13049239	      0.01000000	      0.15489646	      0.01000000	      0.03540640	      0.01000000	      0.10706449	      0.00000000	      0.00000000
      0.09439444	     -0.00000000	     -0.00000000	      0.00000000	      0.00000000	      0.00000000	      0.00000000	      0.00000000	      0.00000000	      0.86899513	     -0.41439828	     -0.00000000	      0.00000000	    -12.29209653	   -146.10486529	     24.42993853	    288.06488655	      0.00000000	      0.00000000	      0.01000000	      0.13061664	      0.01000000	      0.15495015	      0.01000000	      0.03547377	      0.01000000	      0.10701434	      0.00000000	      0.00000000
      0.09501958	     -0.00000000	     -0.00000000	      0.00000000	      0.00000000	      0.00000000	      0.00000000	      0.00000000	      0.00000000	      0.86873460	     -0.41909568	     -0.00000000	      0.00000000	    -12.38362685	   -146.72214666	     24.61039939	    289.27182448	      0.00000000	      0.00000000	      0.01000000	      0.13074143	      0.01000000	      0.15500407	      0.01000000	      0.03554140	      0.01000000	      0.10696420	      0.00000000	      0.00000000
      0.09564473	     -0.00000000	     -0.00000000	      0.00000000	      0.00000000	      0.00000000	      0.00000000	      0.00000000	      0.00000000	      0.86847113	     -0.42381500	     -0.00000000	      0.00000000	    -12.47554107	   -147.33304880	     24.79161078	    290.46603903	      0.00000000	      0.00000000	      0.01000000	      0.13086676	      0.01000000	      0.15505822	      0.01000000	      0.03560927	      0.01000000	      0.10691408	      0.00000000	      0.00000000
      0.09626988	     -0.00000000	     -0.00000000	      0.00000000	      0.00000000	      0.00000000	      0.00000000	      0.00000000	      0.00000000	      0.86820471	     -0.42855594	     -0.00000000	      0.00000000	    -12.56783520	   -147.93761825	     24.97356477	    291.64762186	      0.00000000	      0.00000000	      0.01000000	      0.13099262	      0.01000000	      0.15511259	      0.01000000	      0.03567738	      0.01000000	      0.10686397	      0.00000000	      0.00000000
      0.09689502	     -0.00000000	     -0.00000000	      0.00000000	      0.00000000	      0.00000000	      0.00000000	      0.00000000	      0.00000000	      0.86793531	     -0.43331819	     -0.00000000	      0.00000000	    -12.66050532	   -148.53590278	     25.15625350	    292.81666714	      0.00000000	      0.00000000	      0.01000000	      0.13111900	      0.01000000	      0.15516718	      0.01000000	      0.03574574	      0.01000000	      0.10681387	      0.00000000	      0.00000000
      0.09752017	     -0.00000000	     -0.00000000	      0.00000000	      0.00000000	      0.00000000	      0.00000000	      0.00000000	      0.00000000	      0.86766293	     -0.43810143	     -0.00000000	      0.00000000	    -12.75354749	   -149.12795137	     25.33966917	    293.97327142	      0.00000000	      0.00000000	      0.01000000	      0.13124590	      0.01000000	      0.15522199	      0.01000000	      0.03581434	      0.01000000	      0.10676379	      0.00000000	      0.00000000
      0.09814532	     -0.00000000	     -0.00000000	      0.00000000	      0.00000000	      0.00000000	      0.00000000	      0.00000000	      0.00000000	      0.86738755	     -0.44290535	     -0.00000000	      0.00000000	    -12.84695785	   -149.71381408	     25.52380402	    295.11753347	      0.00000000	      0.00000000	      0.01000000	      0.13137331	      0.01000000	      0.15527702	      0.01000000	      0.03588317	      0.01000000	      0.10671372	      0.00000000	      0.00000000
      0.09877047	     -0.00000000	     -0.00000000	      0.00000000	      0.00000000	      0.00000000	      0.00000000	      0.00000000	      0.00000000	      0.86710916	     -0.44772966	     -0.00000000	      0.00000000	    -12.94073254	   -150.29354200	     25.70865037	    296.24955410	      0.00000000	      0.00000000	      0.01000000	      0.13150123	      0.01000000	      0.15533226	      0.01000000	      0.03595223	      0.01000000	      0.10666367	      0.00000000	      0.00000000
      0.09939561	     -0.00000000	     -0.00000000	      0.00000000	      0.00000000	      0.00000000	      0.00000000	      0.00000000	      0.00000000	      0.86682775	     -0.45257406	     -0.00000000	      0.00000000	    -13.03486774	   -150.86718715	     25.89420060	    297.36943609	      0.00000000	      0.00000000	      0.01000000	      0.13162965	      0.01000000	      0.15538771	      0.01000000	      0.03602151	      0.01000000	      0.10661363	      0.00000000	      0.00000000
      0.10002076	     -0.00000000	     -0.00000000	      0.00000000	      0.00000000	      0.00000000	      0.00000000	      0.00000000	      0.00000000	      0.86654331	     -0.45743823	     -0.00000000	      0.00000000	    -13.12935967	   -151.43480248	     26.08044716	    298.47728399	      0.00000000	      0.00000000	      0.01000000	      0.13175857	      0.01000000	      0.15544338	      0.01000000	      0.03609103	      0.01000000	      0.10656361	      0.00000000	      0.00000000
      0.10024644	     -0.00000000	     -0.00000000	      0.00000000	      0.00000000	      0.00000000	      0.00000000	      0.00000000	      0.00000000	      0.86643987	     -0.45919905	     -0.00000000	      0.00000000	    -13.16355910	   -151.63824510	     26.14785362	    298.87428555	      0.00000000	      0.00000000	      0.01000000	      0.13180523	      0.01000000	      0.15546353	      0.01000000	      0.03611618	      0.01000000	      0.10654555	      0.00000000	      0.00000000
      0.10035984	     -0.00000000	     -0.00000000	      0.00000000	      0.00000000	      0.00000000	      0.00000000	      0.00000000	      0.00000000	      0.86638775	     -0.46008472	     -0.00000000	      0.00000000	    -13.18075990	   -151.74017176	     26.18175575	    299.07317461	      0.00000000	      0.00000000	      0.01000000	      0.13182870	      0.01000102	      0.15547366	      0.01000000	      0.03612882	      0.01000000	      0.10653648	      0.00000000	      0.00000000
      0.10047323	     -0.00000000	     -0.00000000	      0.00000000	      0.00000000	      0.00000000	      0.00000000	      0.00000000	      0.00000000	      0.86633553	     -0.46097104	     -0.00000000	      0.00000000	    -13.19797224	   -151.84190274	     26.21568041	    299.27167311	      0.00000000	      0.00000000	      0.01000000	      0.13185219	      0.01001945	      0.15548378	      0.01000000	      0.03614148	      0.01000000	      0.10652741	      0.00000000	      0.00000000
      0.10104021	     -0.00000000	     -0.00000000	      0.00000000	      0.00000000	      0.00000000	      0.00000000	      0.00000000	      0.00000000	      0.86607291	     -0.46541204	     -0.00000000	      0.00000000	    -13.28420639	   -152.34758768	     26.38564008	    300.25810695	      0.00000000	      0.00000000	      0.01000000	      0.13196985	      0.01046488	      0.15553289	      0.01000000	      0.03620486	      0.01000000	      0.10648206	      0.00000000	      0.00000000
      0.10160718	     -0.00000000	     -0.00000000	      0.00000000	      0.00000000	      0.00000000	      0.00000000	      0.00000000	      0.00000000	      0.86580777	     -0.46986843	     -0.00000000	      0.00000000	    -13.37072580	   -152.84811590	     26.55615595	    301.23340243	      0.00000000	      0.00000000	      0.01000000	      0.13208792	      0.01145189	      0.15557659	      0.01000000	      0.03626841	      0.01000000	      0.10643672	      0.00000000	      0.00000000
      0.10229672	     -0.00000000	     -0.00000000	      0.00000000	      0.00000000	      0.00000000	      0.00000000	      0.00000000	      0.00000000	      0.86548191	     -0.47530790	     -0.00000000	      0.00000000	    -13.47632799	   -153.44942557	     26.76427160	    302.40237262	      0.00000000	      0.00000000	      0.01000000	      0.13223203	      0.01329525	      0.15561915	      0.01000000	      0.03634594	      0.01000000	      0.10638160	      0.00000000	      0.00000000
      0.10298626	     -0.00000000	     -0.00000000	      0.00000000	     -0.00000000	      0.00000000	      0.00000000	      0.00000000	      0.00000000	      0.86515228	     -0.48076772	     -0.00000000	      0.00000000	    -13.58234186	   -154.04214359	     26.97318625	    303.55068324	      0.00000000	      0.00000000	      0.01000000	      0.13237672	      0.01575219	      0.15564905	      0.01000000	      0.03642373	      0.01000000	      0.10632650	      0.00000000	      0.00000000
      0.10367579	     -0.00000000	     -0.00000000	      0.00000000	      0.00000000	      0.00000000	      0.00000000	      0.00000000	      0.00000000	      0.86481889	     -0.48624643	     -0.00000000	      0.00000000	    -13.68876138	   -154.62599182	     27.18288529	    304.67745618	      0.00000000	      0.00000000	      0.01000000	      0.13252197	      0.01873558	      0.15566716	      0.01000000	      0.03650176	      0.01000000	      0.10627141	      0.00000000	      0.00000000
      0.10436533	     -0.00000000	     -0.00000000	      0.00000000	      0.00000000	      0.00000000	      0.00000000	      0.00000000	      0.00000000	      0.86448171	     -0.49174261	     -0.00000000	     -0.00000000	    -13.79558039	   -155.20085637	     27.39335382	    305.78256827	      0.00000000	      0.00000000	      0.01000000	      0.13266778	      0.02216914	      0.15567499	      0.01000000	      0.03658003	      0.01000000	      0.10621635	      0.00000000	      0.00000000
      0.10505487	     -0.00000000	     -0.00000000	      0.00000000	     -0.00000000	      0.00000000	      0.00000000	      0.00000000	      0.00000000	      0.86414073	     -0.49725494	     -0.00000000	     -0.00000000	    -13.90279269	   -155.76671484	     27.60457695	    306.86623971	      0.00000000	      0.00000000	      0.01000000	      0.13281413	      0.02598672	      0.15567400	      0.01000000	      0.03665855	      0.01000000	      0.10616129	      0.00000000	      0.00000000
      0.10574440	     -0.00000000	     -0.00000000	      0.00000000	     -0.00000000	      0.00000000	      0.00000000	      0.00000000	      0.00000000	      0.86379595	     -0.50278221	     -0.00000000	     -0.00000000	    -14.01039206	   -156.32359296	     27.81654002	    307.92881903	      0.00000000	      0.00000000	      0.01000000	      0.13296102	      0.03013134	      0.15566547	      0.01000000	      0.03673730	      0.01000000	      0.10610626	      0.00000000	      0.00000000
      0.10643394	     -0.00000000	     -0.00000000	      0.00000000	     -0.00000000	      0.00000000	      0.00000000	      0.00000000	      0.00000000	      0.86344736	     -0.50832330	     -0.00000000	     -0.00000000	    -14.11837235	   -156.87155120	     28.02922862	    308.97073087	      0.00000000	      0.00000000	      0.01000000	      0.13310843	      0.03455422	      0.15565055	      0.01000000	      0.03681627	      0.01000000	      0.10605124	      0.00000000	      0.00000000
      0.10712348	     -0.00000000	     -0.00000000	      0.00000000	     -0.00000000	      0.00000000	      0.00000000	      0.00000000	      0.00000000	      0.86309494	     -0.51387717	     -0.00000000	     -0.00000000	    -14.22672742	   -157.41067688	     28.24262868	    309.99245047	      0.00000000	      0.00000000	      0.01000000	      0.13325635	      0.03921375	      0.15563029	      0.01000000	      0.03689547	      0.01000000	      0.10599625	      0.00000000	      0.00000000
      0.10781302	     -0.00000000	     -0.00000000	      0.00000000	      0.00000000	      0.00000000	      0.00000000	      0.00000000	      0.00000000	      0.86273868	     -0.51944291	     -0.00000000	      0.00000000	    -14.33545123	   -157.94107550	     28.45672642	    310.99447334	      0.00000000	      0.00000000	      0.01000000	      0.13340478	      0.04407456	      0.15560554	      0.01000000	      0.03697489	      0.01000000	      0.10594126	      0.00000000	      0.00000000
      0.10850255	     -0.00000000	     -0.00000000	      0.00000000	      0.00000000	      0.00000000	      0.00000000	      0.00000000	      0.00000000	      0.86237858	     -0.52501965	     -0.00000000	     -0.00000000	    -14.44453779	   -158.46286394	     28.67150845	    311.97729337	      0.00000000	      0.00000000	      0.01000000	      0.13355370	      0.04910663	      0.15557706	      0.01000000	      0.03705452	      0.01000000	      0.10588630	      0.00000000	      0.00000000
      0.10919209	     -0.00000000	     -0.00000000	      0.00000000	      0.00000000	      0.00000000	      0.00000000	      0.00000000	      0.00000000	      0.86201464	     -0.53060663	     -0.00000000	     -0.00000000	    -14.55398120	   -158.97616569	     28.88696168	    312.94138964	      0.00000000	      0.00000000	      0.01000000	      0.13370311	      0.05428453	      0.15554547	      0.01000000	      0.03713435	      0.01000000	      0.10583135	      0.00000000	      0.00000000
      0.10988163	     -0.00000000	     -0.00000000	      0.00000000	      0.00000000	      0.00000000	      0.00000000	      0.00000000	      0.00000000	      0.86164684	     -0.53620314	     -0.00000000	     -0.00000000	    -14.66377567	   -159.48110746	     29.10307338	    313.88721921	      0.00000000	      0.00000000	      0.01000000	      0.13385299	      0.05958673	      0.15551130	      0.01000000	      0.03721439	      0.01000000	      0.10577643	      0.00000000	      0.00000000
      0.11057116	     -0.00000000	     -0.00000000	      0.00000000	      0.00000000	      0.00000000	      0.00000000	      0.00000000	      0.00000000	      0.86127517	     -0.54180854	     -0.00000000	     -0.00000000	    -14.77391547	   -159.97781702	     29.31983108	    314.81521360	      0.00000000	      0.00000000	      0.01000000	      0.13400334	      0.06499500	      0.15547498	      0.01000000	      0.03729463	      0.01000000	      0.10572151	      0.00000000	      0.00000000
      0.11126070	     -0.00000000	     -0.00000000	      0.00000000	      0.00000000	      0.00000000	      0.00000000	      0.00000000	      0.00000000	      0.86089964	     -0.54742221	     -0.00000000	     -0.00000000	    -14.88439497	   -160.46642158	     29.53722264	    315.72577762	      0.00000000	      0.00000000	      0.01000000	      0.13415414	      0.07049392	      0.15543691	      0.01000000	      0.03737506	      0.01000000	      0.10566662	      0.00000000	      0.00000000
      0.11195024	     -0.00000000	     -0.00000000	      0.00000000	      0.00000000	      0.00000000	      0.00000000	      0.00000000	      0.00000000	      0.86052023	     -0.55304360	     -0.00000000	      0.00000000	    -14.99520862	   -160.94704680	     29.75523616	    316.61928949	      0.00000000	      0.00000000	      0.01000000	      0.13430540	      0.07607040	      0.15539741	      0.01000000	      0.03745568	      0.01000000	      0.10561174	      0.00000000	      0.00000000
      0.11263977	     -0.00000000	     -0.00000000	      0.00000000	      0.00000000	      0.00000000	      0.00000000	      0.00000000	      0.00000000	      0.86013695	     -0.55867219	     -0.00000000	      0.00000000	    -15.10635096	   -161.41981599	     29.97386002	    317.49610166	      0.00000000	      0.00000000	      0.01000000	      0.13445710	      0.08171336	      0.15535676	      0.01000000	      0.03753648	      0.01000000	      0.10555689	      0.00000000	      0.00000000
      0.11332931	     -0.00000000	     -0.00000000	      0.00000000	      0.00000000	      0.00000000	      0.00000000	      0.00000000	      0.00000000	      0.85974978	     -0.56430748	     -0.00000000	      0.00000000	    -15.21781662	   -161.88484968	     30.19308281	    318.35654217	      0.00000000	      0.00000000	      0.01000000	      0.13460922	      0.08741338	      0.15531521	      0.01000000	      0.03761746	      0.01000000	      0.10550204	      0.00000000	      0.00000000
      0.11401885	     -0.00000000	     -0.00000000	      0.00000000	      0.00000000	      0.00000000	      0.00000000	      0.00000000	      0.00000000	      0.85935873	     -0.56994901	     -0.00000000	      0.00000000	    -15.32960031	   -162.34226530	     30.41289334	    319.20091634	      0.00000000	      0.00000000	      0.01000000	      0.13476178	      0.09316248	      0.15527297	      0.01000000	      0.03769861	      0.01000000	      0.10544722	      0.00000000	      0.00000000
      0.11470838	     -0.00000000	     -0.00000000	      0.00000000	      0.00000000	      0.00000000	      0.00000000	      0.00000000	      0.00000000	      0.85896378	     -0.57559631	     -0.00000000	      0.00000000	    -15.44169680	   -162.79217710	     30.63328065	    320.02950883	      0.00000000	      0.00000000	      0.01000000	      0.13491475	      0.09895385	      0.15523024	      0.01000000	      0.03777994	      0.01000000	      0.10539242	      0.00000000	      0.00000000
      0.11539792	     -0.00000000	     -0.00000000	      0.00000000	      0.00000000	      0.00000000	      0.00000000	      0.00000000	      0.00000000	      0.85856494	     -0.58124896	     -0.00000000	      0.00000000	    -15.55410097	   -163.23469617	     30.85423393	    320.84258632	      0.00000000	      0.00000000	      0.01000000	      0.13506812	      0.10478168	      0.15518719	      0.01000000	      0.03786142	      0.01000000	      0.10533763	      0.00000000	      0.00000000
      0.11608746	     -0.00000000	     -0.00000000	      0.00000000	      0.00000000	      0.00000000	      0.00000000	      0.00000000	      0.00000000	      0.85816219	     -0.58690654	     -0.00000000	      0.00000000	    -15.66680776	   -163.66993086	     31.07574259	    321.64040094	      0.00000000	      0.00000000	      0.01000000	      0.13522190	      0.11064104	      0.15514399	      0.01000000	      0.03794307	      0.01000000	      0.10528286	      0.00000000	      0.00000000
      0.11677699	     -0.00000000	     -0.00000000	      0.00000000	      0.00000000	      0.00000000	      0.00000000	      0.00000000	      0.00000000	      0.85775555	     -0.59256863	     -0.00000000	      0.00000000	    -15.77981218	   -164.09798732	     31.29779618	    322.42319468	      0.00000000	      0.00000000	      0.01000000	      0.13537607	      0.11652768	      0.15510077	      0.01000000	      0.03802488	      0.01000000	      0.10522810	      0.00000000	      0.00000000
      0.11746653	     -0.00000000	     -0.00000000	      0.00000000	      0.00000000	      0.00000000	      0.00000000	      0.00000000	      0.00000000	      0.85734500	     -0.59823484	     -0.00000000	      0.00000000	    -15.89310931	   -164.51897050	     31.52038441	    323.19120503	      0.00000000	      0.00000000	      0.01000000	      0.13553063	      0.12243799	      0.15505767	      0.01000000	      0.03810684	      0.01000000	      0.10517337	      0.00000000	      0.00000000
      0.11815607	     -0.00000000	     -0.00000000	      0.00000000	      0.00000000	      0.00000000	      0.00000000	      0.00000000	      0.00000000	      0.85693054	     -0.60390478	     -0.00000000	      0.00000000	    -16.00669432	   -164.93298545	     31.74349720	    323.94467169	      0.00000000	      0.00000000	      0.01000000	      0.13568556	      0.12836886	      0.15501480	      0.01000000	      0.03818895	      0.01000000	      0.10511865	      0.00000000	      0.00000000
      0.11884560	     -0.00000000	     -0.00000000	      0.00000000	      0.00000000	      0.00000000	      0.00000000	      0.00000000	      0.00000000	      0.85651217	     -0.60957807	     -0.00000000	      0.00000000	    -16.12056243	   -165.34013875	     31.96712458	    324.68384381	      0.00000000	      0.00000000	      0.01000000	      0.13584087	      0.13431762	      0.15497227	      0.01000000	      0.03827120	      0.01000000	      0.10506395	      0.00000000	      0.00000000
      0.11953514	     -0.00000000	     -0.00000000	      0.00000000	     -0.00000000	      0.00000000	      0.00000000	      0.00000000	      0.00000000	      0.85608988	     -0.61525435	     -0.00000000	     -0.00000000	    -16.23470896	   -165.74054020	     32.19125679	    325.40898697	      0.00000000	      0.00000000	      0.01000000	      0.13599654	      0.14028198	      0.15493018	      0.01000000	      0.03835359	      0.01000000	      0.10500926	      0.00000000	      0.00000000
      0.12022468	     -0.00000000	     -0.00000000	      0.00000000	      0.00000000	      0.00000000	      0.00000000	      0.00000000	      0.00000000	      0.85566369	     -0.62093330	     -0.00000000	     -0.00000000	    -16.34912928	   -166.13430409	     32.41588426	    326.12038851	      0.00000000	      0.00000000	      0.01000000	      0.13615257	      0.14625995	      0.15488858	      0.01000000	      0.03843612	      0.01000000	      0.10495460	      0.00000000	      0.00000000
      0.12091421	     -0.00000000	     -0.00000000	      0.00000000	      0.00000000	      0.00000000	      0.00000000	      0.00000000	      0.00000000	      0.85523357	     -0.62661458	     -0.00000000	     -0.00000000	    -16.46381886	   -166.52155010	     32.64099762	    326.81835986	      0.00000000	      0.00000000	      0.01000000	      0.13630895	      0.15224983	      0.15484754	      0.01000000	      0.03851878	      0.01000000	      0.10489995	      0.00000000	      0.00000000
      0.12160375	     -0.00000000	     -0.00000000	      0.00000000	      0.00000000	      0.00000000	      0.00000000	      0.00000000	      0.00000000	      0.85479954	     -0.63229792	     -0.00000000	     -0.00000000	    -16.57877326	   -166.90240341	     32.86658772	    327.50323516	      0.00000000	      0.00000000	      0.01000000	      0.13646567	      0.15825013	      0.15480710	      0.01000000	      0.03860157	      0.01000000	      0.10484532	      0.00000000	      0.00000000
      0.12229329	     -0.00000000	     -0.00000000	      0.00000000	      0.00000000	      0.00000000	      0.00000000	      0.00000000	      0.00000000	      0.85436158	     -0.63798306	     -0.00000000	     -0.00000000	    -16.69398809	   -167.27699409	     33.09264566	    328.17536613	      0.00000000	      0.00000000	      0.01000000	      0.13662273	      0.16425959	      0.15476727	      0.01000000	      0.03868448	      0.01000000	      0.10479071	      0.00000000	      0.00000000
      0.12298282	     -0.00000000	     -0.00000000	      0.00000000	      0.00000000	      0.00000000	      0.00000000	      0.00000000	      0.00000000	      0.85391971	     -0.64366977	     -0.00000000	     -0.00000000	    -16.80945910	   -167.64545576	     33.31916276	    328.83511427	      0.00000000	      0.00000000	      0.01000000	      0.13678012	      0.17027708	      0.15472806	      0.01000000	      0.03876752	      0.01000000	      0.10473611	      0.00000000	      0.00000000
      0.12367236	     -0.00000000	     -0.00000000	      0.00000000	      0.00000000	      0.00000000	      0.00000000	      0.00000000	      0.00000000	      0.85347392	     -0.64935785	     -0.00000000	     -0.00000000	    -16.92518211	   -168.00792405	     33.54613062	    329.48284213	      0.00000000	      0.00000000	      0.01000000	      0.13693784	      0.17630165	      0.15468947	      0.01000000	      0.03885067	      0.01000000	      0.10468153	      0.00000000	      0.00000000
      0.12436190	     -0.00000000	     -0.00000000	      0.00000000	      0.00000000	      0.00000000	      0.00000000	      0.00000000	      0.00000000	      0.85302420	     -0.65504714	     -0.00000000	     -0.00000000	    -17.04115302	   -168.36453493	     33.77354106	    330.11890536	      0.00000000	      0.00000000	      0.01000000	      0.13709588	      0.18233244	      0.15465146	      0.01000000	      0.03893393	      0.01000000	      0.10462697	      0.00000000	      0.00000000
      0.12505143	     -0.00000000	     -0.00000000	      0.00000000	      0.00000000	      0.00000000	      0.00000000	      0.00000000	      0.00000000	      0.85257056	     -0.66073748	     -0.00000000	     -0.00000000	    -17.15736785	   -168.71542337	     34.00138618	    330.74364656	      0.00000000	      0.00000000	      0.01000000	      0.13725422	      0.18836874	      0.15461402	      0.01000000	      0.03901731	      0.01000000	      0.10457243	      0.00000000	      0.00000000
      0.12574097	     -0.00000000	     -0.00000000	      0.00000000	      0.00000000	      0.00000000	      0.00000000	      0.00000000	      0.00000000	      0.85211299	     -0.66642874	     -0.00000000	     -0.00000000	    -17.27382269	   -169.06072225	     34.22965827	    331.35739158	      0.00000000	      0.00000000	      0.01000000	      0.13741288	      0.19440990	      0.15457711	      0.01000000	      0.03910079	      0.01000000	      0.10451790	      0.00000000	      0.00000000
      0.12643051	     -0.00000000	     -0.00000000	      0.00000000	      0.00000000	      0.00000000	      0.00000000	      0.00000000	      0.00000000	      0.85165150	     -0.67212082	     -0.00000000	     -0.00000000	    -17.39051374	   -169.40056178	     34.45834985	    331.96044796	      0.00000000	      0.00000000	      0.01000000	      0.13757184	      0.20045536	      0.15454068	      0.01000000	      0.03918438	      0.01000000	      0.10446340	      0.00000000	      0.00000000
      0.12712004	     -0.00000000	     -0.00000000	      0.00000000	      0.00000000	      0.00000000	      0.00000000	      0.00000000	      0.00000000	      0.85118609	     -0.67781362	     -0.00000000	     -0.00000000	    -17.50743728	   -169.73506909	     34.68745366	    332.55310502	      0.00000000	      0.00000000	      0.01000000	      0.13773109	      0.20650463	      0.15450470	      0.01000000	      0.03926807	      0.01000000	      0.10440891	      0.00000000	      0.00000000
      0.12780958	     -0.00000000	     -0.00000000	      0.00000000	      0.00000000	      0.00000000	      0.00000000	      0.00000000	      0.00000000	      0.85071675	     -0.68350705	     -0.00000000	     -0.00000000	    -17.62458967	   -170.06436811	     34.91696263	    333.13563499	      0.00000000	      0.00000000	      0.01000000	      0.13789064	      0.21255729	      0.15446914	      0.01000000	      0.03935185	      0.01000000	      0.10435444	      0.00000000	      0.00000000
      0.12849912	     -0.00000000	     -0.00000000	      0.00000000	      0.00000000	      0.00000000	      0.00000000	      0.00000000	      0.00000000	      0.85024348	     -0.68920101	     -0.00000000	     -0.00000000	    -17.74196736	   -170.38857663	     35.14686985	    333.70827931	      0.00000000	      0.00000000	      0.01000000	      0.13805047	      0.21861295	      0.15443395	      0.01000000	      0.03943573	      0.01000000	      0.10429998	      0.00000000	      0.00000000
      0.12918865	     -0.00000000	     -0.00000000	      0.00000000	      0.00000000	      0.00000000	      0.00000000	      0.00000000	      0.00000000	      0.84976629	     -0.69489542	     -0.00000000	     -0.00000000	    -17.85956688	   -170.70779433	     35.37716856	    334.27119066	      0.00000000	      0.00000000	      0.01000000	      0.13821059	      0.22467129	      0.15439910	      0.01000000	      0.03951970	      0.01000000	      0.10424554	      0.00000000	      0.00000000
      0.12987819	     -0.00000000	     -0.00000000	      0.00000000	      0.00000000	      0.00000000	      0.00000000	      0.00000000	      0.00000000	      0.84928517	     -0.70059016	     -0.00000000	     -0.00000000	    -17.97738482	   -171.02210514	     35.60785209	    334.82445338	      0.00000000	      0.00000000	      0.01000000	      0.13837098	      0.23073201	      0.15436459	      0.01000000	      0.03960376	      0.01000000	      0.10419112	      0.00000000	      0.00000000
      0.13056773	     -0.00000000	     -0.00000000	      0.00000000	      0.00000000	      0.00000000	      0.00000000	      0.00000000	      0.00000000	      0.84880012	     -0.70628507	     -0.00000000	     -0.00000000	    -18.09541781	   -171.33158333	     35.83891381	    335.36812026	      0.00000000	      0.00000000	      0.01000000	      0.13853164	      0.23679485	      0.15433043	      0.01000000	      0.03968791	      0.01000000	      0.10413672	      0.00000000	      0.00000000
      0.13125726	     -0.00000000	     -0.00000000	      0.00000000	      0.00000000	      0.00000000	      0.00000000	      0.00000000	      0.00000000	      0.84831115	     -0.71197998	     -0.00000000	     -0.00000000	    -18.21366255	   -171.63629534	     36.07034710	    335.90222393	      0.00000000	      0.00000000	      0.01000000	      0.13869257	      0.24285959	      0.15429661	      0.01000000	      0.03977213	      0.01000000	      0.10408234	      0.00000000	      0.00000000
      0.13187673	     -0.00000000	     -0.00000000	      0.00000000	      0.00000000	      0.00000000	      0.00000000	      0.00000000	      0.00000000	      0.84786852	     -0.71709598	     -0.00000000	     -0.00000000	    -18.32006877	   -171.90602304	     36.27857285	    336.37389097	      0.00000000	      0.00000000	      0.01000000	      0.13883737	      0.24830947	      0.15426657	      0.01000000	      0.03984787	      0.01000000	      0.10403349	      0.00000000	      0.00000000
      0.13249619	     -0.00000000	     -0.00000000	      0.00000000	      0.00000000	      0.00000000	      0.00000000	      0.00000000	      0.00000000	      0.84742272	     -0.72221166	     -0.00000000	     -0.00000000	    -18.42664091	   -172.17199551	     36.48708841	    336.83788573	      0.00000000	      0.00000000	      0.01000000	      0.13898238	      0.25376058	      0.15423686	      0.01000000	      0.03992367	      0.01000000	      0.10398467	      0.00000000	      0.00000000
      0.13311566	     -0.00000000	     -0.00000000	      0.00000000	      0.00000000	      0.00000000	      0.00000000	      0.00000000	      0.00000000	      0.84697375	     -0.72732683	     -0.00000000	     -0.00000000	    -18.53337665	   -172.43424947	     36.69588901	    337.29421561	      0.00000000	      0.00000000	      0.01000000	      0.13912759	      0.25921282	      0.15420754	      0.01000000	      0.03999953	      0.01000000	      0.10393585	      0.00000000	      0.00000000
      0.13373512	     -0.00000000	     -0.00000000	      0.00000000	      0.00000000	      0.00000000	      0.00000000	      0.00000000	      0.00000000	      0.84652162	     -0.73244131	     -0.00000000	     -0.00000000	    -18.64027371	   -172.69282328	     36.90496993	    337.74291003	      0.00000000	      0.00000000	      0.01000000	      0.13927301	      0.26466607	      0.15417862	      0.01000000	      0.04007544	      0.01000000	      0.10388705	      0.00000000	      0.00000000
      0.13435458	     -0.00000000	     -0.00000000	      0.00000000	      0.00000000	      0.00000000	     -0.00000000	      0.00000000	      0.00000000	      0.84606631	     -0.73755491	     -0.00000000	     -0.00000000	    -18.74732981	   -172.94775723	     37.11432645	    338.18401951	      0.00000000	      0.00000000	      0.01000000	      0.13941862	      0.27012025	      0.15415016	      0.01000000	      0.04015142	      0.01000000	      0.10383827	      0.00000000	      0.00000000
      0.13497405	     -0.00000000	     -0.00000000	      0.00000000	      0.00000000	      0.00000000	     -0.00000000	      0.00000000	      0.00000000	      0.84560784	     -0.74266743	     -0.00000000	     -0.00000000	    -18.85454272	   -173.19909442	     37.32395388	    338.61761790	      0.00000000	      0.00000000	      0.01000000	      0.13956443	      0.27557527	      0.15412220	      0.01000000	      0.04022745	      0.01000000	      0.10378949	      0.00000000	      0.00000000
      0.13559351	     -0.00000000	     -0.00000000	      0.00000000	      0.00000000	      0.00000000	     -0.00000000	      0.00000000	      0.00000000	      0.84514620	     -0.74777868	     -0.00000000	     -0.00000000	    -18.96191023	   -173.44688143	     37.53384762	    339.04380325	      0.00000000	      0.00000000	      0.01000000	      0.13971044	      0.28103106	      0.15409476	      0.01000000	      0.04030353	      0.01000000	      0.10374074	      0.00000000	      0.00000000
      0.13621298	     -0.00000000	     -0.00000000	      0.00000000	      0.00000000	      0.00000000	     -0.00000000	      0.00000000	      0.00000000	      0.84468140	     -0.75288850	     -0.00000000	     -0.00000000	    -19.06943014	   -173.69116851	     37.74400309	    339.46269643	      0.00000000	      0.00000000	      0.01000000	      0.13985663	      0.28648753	      0.15406788	      0.01000000	      0.04037966	      0.01000000	      0.10369199	      0.00000000	      0.00000000
      0.13683244	     -0.00000000	     -0.00000000	      0.00000000	      0.00000000	      0.00000000	     -0.00000000	      0.00000000	      0.00000000	      0.84421343	     -0.75799671	     -0.00000000	     -0.00000000	    -19.17710031	   -173.93200944	     37.95441583	    339.87443769	      0.00000000	      0.00000000	      0.01000000	      0.14000300	      0.29194464	      0.15404160	      0.01000000	      0.04045584	      0.01000000	      0.10364326	      0.00000000	      0.00000000
      0.13745190	     -0.00000000	     -0.00000000	      0.00000000	      0.00000000	      0.00000000	     -0.00000000	      0.00000000	      0.00000000	      0.84374229	     -0.76310315	     -0.00000000	     -0.00000000	    -19.28491862	   -174.16946102	     38.16508145	    340.27918206	      0.00000000	      0.00000000	      0.01000000	      0.14014956	      0.29740233	      0.15401592	      0.01000000	      0.04053207	      0.01000000	      0.10359455	      0.00000000	      0.00000000
      0.13807137	     -0.00000000	     -0.00000000	      0.00000000	      0.00000000	      0.00000000	     -0.00000000	      0.00000000	      0.00000000	      0.84326800	     -0.76820770	     -0.00000000	     -0.00000000	    -19.39288298	   -174.40358244	     38.37599567	    340.67709436	      0.00000000	      0.00000000	      0.01000000	      0.14029630	      0.30286054	      0.15399087	      0.01000000	      0.04060834	      0.01000000	      0.10354585	      0.00000000	      0.00000000
      0.13869083	     -0.00000000	     -0.00000000	      0.00000000	      0.00000000	      0.00000000	     -0.00000000	      0.00000000	      0.00000000	      0.84279054	     -0.77331023	     -0.00000000	     -0.00000000	    -19.50099136	   -174.63443457	     38.58715431	    341.06834460	      0.00000000	      0.00000000	      0.01000000	      0.14044321	      0.30831924	      0.15396645	      0.01000000	      0.04068465	      0.01000000	      0.10349716	      0.00000000	      0.00000000
      0.13931029	     -0.00000000	     -0.00000000	      0.00000000	      0.00000000	      0.00000000	     -0.00000000	      0.00000000	      0.00000000	      0.84230992	     -0.77841062	     -0.00000000	     -0.00000000	    -19.60924175	   -174.86207939	     38.79855330	    341.45310404	      0.00000000	      0.00000000	      0.01000000	      0.14059030	      0.31377837	      0.15394267	      0.01000000	      0.04076101	      0.01000000	      0.10344849	      0.00000000	      0.00000000
      0.13992976	     -0.00000000	     -0.00000000	      0.00000000	      0.00000000	      0.00000000	     -0.00000000	      0.00000000	      0.00000000	      0.84182615	     -0.78350879	     -0.00000000	     -0.00000000	    -19.71763218	   -175.08657944	     39.01018866	    341.83154221	      0.00000000	      0.00000000	      0.01000000	      0.14073756	      0.31923790	      0.15391953	      0.01000000	      0.04083741	      0.01000000	      0.10339983	      0.00000000	      0.00000000
      0.14054922	     -0.00000000	     -0.00000000	      0.00000000	      0.00000000	      0.00000000	     -0.00000000	      0.00000000	      0.00000000	      0.84133921	     -0.78860465	     -0.00000000	     -0.00000000	    -19.82616072	   -175.30799737	     39.22205654	    342.20382477	      0.00000000	      0.00000000	      0.01000000	      0.14088498	      0.32469780	      0.15389702	      0.01000000	      0.04091385	      0.01000000	      0.10335119	      0.00000000	      0.00000000
      0.14116869	     -0.00000000	     -0.00000000	      0.00000000	      0.00000000	      0.00000000	     -0.00000000	      0.00000000	      0.00000000	      0.84084912	     -0.79369814	     -0.00000000	     -0.00000000	    -19.93482548	   -175.52639563	     39.43415317	    342.57011220	      0.00000000	      0.00000000	      0.01000000	      0.14103257	      0.33015804	      0.15387515	      0.01000000	      0.04099032	      0.01000000	      0.10330256	      0.00000000	      0.00000000
      0.14178815	     -0.00000000	     -0.00000000	      0.00000000	      0.00000000	      0.00000000	     -0.00000000	      0.00000000	      0.00000000	      0.84035588	     -0.79878918	     -0.00000000	     -0.00000000	    -20.04362462	   -175.74183627	     39.64647489	    342.93055906	      0.00000000	      0.00000000	      0.01000000	      0.14118032	      0.33561858	      0.15385388	      0.01000000	      0.04106683	      0.01000000	      0.10325394	      0.00000000	      0.00000000
      0.14240761	     -0.00000000	     -0.00000000	      0.00000000	      0.00000000	      0.00000000	     -0.00000000	      0.00000000	      0.00000000	      0.83985948	     -0.80387774	     -0.00000000	     -0.00000000	    -20.15255631	   -175.95438070	     39.85901811	    343.28531366	      0.00000000	      0.00000000	      0.01000000	      0.14132823	      0.34107941	      0.15383323	      0.01000000	      0.04114338	      0.01000000	      0.10320534	      0.00000000	      0.00000000
      0.14302708	     -0.00000000	     -0.00000000	      0.00000000	      0.00000000	      0.00000000	     -0.00000000	      0.00000000	      0.00000000	      0.83935993	     -0.80896376	     -0.00000000	     -0.00000000	    -20.26161878	   -176.16408960	     40.07177937	    343.63451806	      0.00000000	      0.00000000	      0.01000000	      0.14147630	      0.34654050	      0.15381316	      0.01000000	      0.04121995	      0.01000000	      0.10315676	      0.00000000	      0.00000000
      0.14364654	     -0.00000000	     -0.00000000	      0.00000000	      0.00000000	      0.00000000	     -0.00000000	      0.00000000	      0.00000000	      0.83885723	     -0.81404721	     -0.00000000	     -0.00000000	    -20.37081030	   -176.37102282	     40.28475527	    343.97830832	      0.00000000	      0.00000000	      0.01000000	      0.14162452	      0.35200182	      0.15379368	      0.01000000	      0.04129656	      0.01000000	      0.10310818	      0.00000000	      0.00000000
      0.14426601	     -0.00000000	     -0.00000000	      0.00000000	      0.00000000	      0.00000000	     -0.00000000	      0.00000000	      0.00000000	      0.83835139	     -0.81912805	     -0.00000000	     -0.00000000	    -20.48012916	   -176.57523934	     40.49794248	    344.31681471	      0.00000000	      0.00000000	      0.01000000	      0.14177290	      0.35746337	      0.15377475	      0.01000000	      0.04137319	      0.01000000	      0.10305962	      0.00000000	      0.00000000
      0.14488547	     -0.00000000	     -0.00000000	      0.00000000	      0.00000000	      0.00000000	     -0.00000000	      0.00000000	      0.00000000	      0.83784239	     -0.82420625	     -0.00000000	     -0.00000000	    -20.58957370	   -176.77679716	     40.71133779	    344.65016214	      0.00000000	      0.00000000	      0.01000000	      0.14192142	      0.36292511	      0.15375636	      0.01000000	      0.04144986	      0.01000000	      0.10301108	      0.00000000	      0.00000000
      0.14550493	     -0.00000000	     -0.00000000	      0.00000000	      0.00000000	      0.00000000	     -0.00000000	      0.00000000	      0.00000000	      0.83733026	     -0.82928180	     -0.00000000	     -0.00000000	    -20.69914228	   -176.97575333	     40.92493802	    344.97847046	      0.00000000	      0.00000000	      0.01000000	      0.14207009	      0.36838704	      0.15373851	      0.01000000	      0.04152654	      0.01000000	      0.10296255	      0.00000000	      0.00000000
      0.14612440	     -0.00000000	     -0.00000000	      0.00000000	      0.00000000	      0.00000000	     -0.00000000	      0.00000000	      0.00000000	      0.83681497	     -0.83435467	     -0.00000000	     -0.00000000	    -20.80883332	   -177.17216387	     41.13874010	    345.30185486	      0.00000000	      0.00000000	      0.01000000	      0.14221891	      0.37384914	      0.15372116	      0.01000000	      0.04160326	      0.01000000	      0.10291403	      0.00000000	      0.00000000
      0.14674386	     -0.00000000	     -0.00000000	      0.00000000	      0.00000000	      0.00000000	     -0.00000000	      0.00000000	      0.00000000	      0.83629655	     -0.83942484	     -0.00000000	     -0.00000000	    -20.91864526	   -177.36608380	     41.35274101	    345.62042618	      0.00000000	      0.00000000	      0.01000000	      0.14236787	      0.37931140	      0.15370431	      0.01000000	      0.04168000	      0.01000000	      0.10286553	      0.00000000	      0.00000000
      0.14736332	     -0.00000000	     -0.00000000	      0.00000000	      0.00000000	      0.00000000	     -0.00000000	      0.00000000	      0.00000000	      0.83577499	     -0.84449230	     -0.00000000	     -0.00000000	    -21.02857657	   -177.55756705	     41.56693779	    345.93429120	      0.00000000	      0.00000000	      0.01000000	      0.14251697	      0.38477380	      0.15368793	      0.01000000	      0.04175676	      0.01000000	      0.10281704	      0.00000000	      0.00000000
      0.14798279	     -0.00000000	     -0.00000000	      0.00000000	      0.00000000	      0.00000000	     -0.00000000	      0.00000000	      0.00000000	      0.83525029	     -0.84955702	     -0.00000000	     -0.00000000	    -21.13862575	   -177.74666653	     41.78132758	    346.24355295	      0.00000000	      0.00000000	      0.01000000	      0.14266620	      0.39023634	      0.15367202	      0.01000000	      0.04183354	      0.01000000	      0.10276857	      0.00000000	      0.00000000
      0.14860225	     -0.00000000	     -0.00000000	      0.00000000	      0.00000000	      0.00000000	     -0.00000000	      0.00000000	      0.00000000	      0.83472245	     -0.85461900	     -0.00000000	     -0.00000000	    -21.24879135	   -177.93343406	     41.99590753	    346.54831092	      0.00000000	      0.00000000	      0.01000000	      0.14281558	      0.39569900	      0.15365655	      0.01000000	      0.04191034	      0.01000000	      0.10272011	      0.00000000	      0.00000000
      0.14922172	     -0.00000000	     -0.00000000	      0.00000000	      0.00000000	      0.00000000	     -0.00000000	      0.00000000	      0.00000000	      0.83419148	     -0.85967823	     -0.00000000	     -0.00000000	    -21.35907193	   -178.11792039	     42.21067491	    346.84866127	      0.00000000	      0.00000000	      0.01000000	      0.14296509	      0.40116177	      0.15364152	      0.01000000	      0.04198716	      0.01000000	      0.10267167	      0.00000000	      0.00000000
      0.14984118	     -0.00000000	     -0.00000000	      0.00000000	      0.00000000	      0.00000000	     -0.00000000	      0.00000000	      0.00000000	      0.83365737	     -0.86473469	     -0.00000000	     -0.00000000	    -21.46946610	   -178.30017519	     42.42562700	    347.14469704	      0.00000000	      0.00000000	      0.01000000	      0.14311473	      0.40662465	      0.15362690	      0.01000000	      0.04206400	      0.01000000	      0.10262323	      0.00000000	      0.00000000
      0.15046064	     -0.00000000	     -0.00000000	      0.00000000	      0.00000000	      0.00000000	     -0.00000000	      0.00000000	      0.00000000	      0.83312013	     -0.86978836	     -0.00000000	     -0.00000000	    -21.57997250	   -178.48024705	     42.64076116	    347.43650830	      0.00000000	      0.00000000	      0.01000000	      0.14326450	      0.41208763	      0.15361268	      0.01000000	      0.04214085	      0.01000000	      0.10257482	      0.00000000	      0.00000000
      0.15108011	     -0.00000000	     -0.00000000	      0.00000000	      0.00000000	      0.00000000	     -0.00000000	      0.00000000	      0.00000000	      0.83257977	     -0.87483925	     -0.00000000	     -0.00000000	    -21.69058978	   -178.65818348	     42.85607480	    347.72418230	      0.00000000	      0.00000000	      0.01000000	      0.14341440	      0.41755070	      0.15359886	      0.01000000	      0.04221772	      0.01000000	      0.10252642	      0.00000000	      0.00000000
      0.15169957	     -0.00000000	     -0.00000000	      0.00000000	      0.00000000	      0.00000000	     -0.00000000	      0.00000000	      0.00000000	      0.83203627	     -0.87988734	     -0.00000000	     -0.00000000	    -21.80131663	   -178.83403094	     43.07156538	    348.00780357	      0.00000000	      0.00000000	      0.01000000	      0.14356443	      0.42301385	      0.15358542	      0.01000000	      0.04229460	      0.01000000	      0.10247803	      0.00000000	      0.00000000
      0.15231904	     -0.00000000	     -0.00000000	      0.00000000	      0.00000000	      0.00000000	     -0.00000000	      0.00000000	      0.00000000	      0.83148965	     -0.88493262	     -0.00000000	     -0.00000000	    -21.91215178	   -179.00783477	     43.28723043	    348.28745405	      0.00000000	      0.00000000	      0.01000000	      0.14371458	      0.42847707	      0.15357234	      0.01000000	      0.04237149	      0.01000000	      0.10242965	      0.00000000	      0.00000000
      0.15293850	     -0.00000000	     -0.00000000	      0.00000000	      0.00000000	      0.00000000	     -0.00000000	      0.00000000	      0.00000000	      0.83093990	     -0.88997507	     -0.00000000	     -0.00000000	    -22.02309397	   -179.17963928	     43.50306749	    348.56321318	      0.00000000	      0.00000000	      0.01000000	      0.14386486	      0.43394037	      0.15355962	      0.01000000	      0.04244840	      0.01000000	      0.10238129	      0.00000000	      0.00000000
      0.15355796	     -0.00000000	     -0.00000000	      0.00000000	      0.00000000	      0.00000000	     -0.00000000	      0.00000000	      0.00000000	      0.83038704	     -0.89501470	     -0.00000000	     -0.00000000	    -22.13414199	   -179.34948773	     43.71907419	    348.83515797	      0.00000000	      0.00000000	      0.01000000	      0.14401526	      0.43940374	      0.15354724	      0.01000000	      0.04252531	      0.01000000	      0.10233295	      0.00000000	      0.00000000
      0.15417743	     -0.00000000	     -0.00000000	      0.00000000	      0.00000000	      0.00000000	     -0.00000000	      0.00000000	      0.00000000	      0.82983105	     -0.90005148	     -0.00000000	     -0.00000000	    -22.24529462	   -179.51742229	     43.93524820	    349.10336308	      0.00000000	      0.00000000	      0.01000000	      0.14416577	      0.44486716	      0.15353520	      0.01000000	      0.04260224	      0.01000000	      0.10228462	      0.00000000	      0.00000000
      0.15479689	     -0.00000000	     -0.00000000	      0.00000000	      0.00000000	      0.00000000	     -0.00000000	      0.00000000	      0.00000000	      0.82927194	     -0.90508541	     -0.00000000	     -0.00000000	    -22.35655070	   -179.68348412	     44.15158720	    349.36790088	      0.00000000	      0.00000000	      0.01000000	      0.14431641	      0.45033065	      0.15352348	      0.01000000	      0.04267917	      0.01000000	      0.10223630	      0.00000000	      0.00000000
      0.15541635	     -0.00000000	     -0.00000000	      0.00000000	      0.00000000	     -0.00000000	     -0.00000000	      0.00000000	      0.00000000	      0.82870971	     -0.91011647	     -0.00000000	      0.00000000	    -22.46790908	   -179.84771334	     44.36808896	    349.62884150	      0.00000000	      0.00000000	      0.01000000	      0.14446716	      0.45579418	      0.15351209	      0.01000000	      0.04275611	      0.01000000	      0.10218800	      0.00000000	      0.00000000
      0.15603582	     -0.00000000	     -0.00000000	      0.00000000	      0.00000000	     -0.00000000	     -0.00000000	      0.00000000	      0.00000000	      0.82814437	     -0.91514465	     -0.00000000	      0.00000000	    -22.57936863	   -180.01014904	     44.58475126	    349.88625289	      0.00000000	      0.00000000	      0.01000000	      0.14461803	      0.46125777	      0.15350100	      0.01000000	      0.04283306	      0.01000000	      0.10213971	      0.00000000	      0.00000000
      0.15665528	     -0.00000000	     -0.00000000	      0.00000000	      0.00000000	     -0.00000000	     -0.00000000	      0.00000000	      0.00000000	      0.82757591	     -0.92016994	     -0.00000000	      0.00000000	    -22.69092826	   -180.17082929	     44.80157195	    350.14020081	      0.00000000	      0.00000000	      0.01000000	      0.14476901	      0.46672140	      0.15349021	      0.01000000	      0.04291001	      0.01000000	      0.10209143	      0.00000000	      0.00000000
      0.15727475	     -0.00000000	     -0.00000000	      0.00000000	      0.00000000	     -0.00000000	     -0.00000000	      0.00000000	      0.00000000	      0.82700435	     -0.92519232	     -0.00000000	      0.00000000	    -22.80258690	   -180.32979115	     45.01854888	    350.39074893	      0.00000000	      0.00000000	      0.01000000	      0.14492010	      0.47218508	      0.15347972	      0.01000000	      0.04298697	      0.01000000	      0.10204317	      0.00000000	      0.00000000
      0.15789421	     -0.00000000	     -0.00000000	      0.00000000	      0.00000000	     -0.00000000	     -0.00000000	      0.00000000	      0.00000000	      0.82642967	     -0.93021179	     -0.00000000	      0.00000000	    -22.91434348	   -180.48707070	     45.23567999	    350.63795882	      0.00000000	      0.00000000	      0.01000000	      0.14507131	      0.47764879	      0.15346952	      0.01000000	      0.04306393	      0.01000000	      0.10199492	      0.00000000	      0.00000000
      0.15851367	     -0.00000000	     -0.00000000	      0.00000000	      0.00000000	     -0.00000000	     -0.00000000	      0.00000000	      0.00000000	      0.82585188	     -0.93522831	     -0.00000000	      0.00000000	    -23.02619698	   -180.64270302	     45.45296322	    350.88188997	      0.00000000	      0.00000000	      0.01000000	      0.14522262	      0.48311254	      0.15345960	      0.01000000	      0.04314089	      0.01000000	      0.10194669	      0.00000000	      0.00000000
      0.15913314	     -0.00000000	     -0.00000000	      0.00000000	      0.00000000	     -0.00000000	     -0.00000000	      0.00000000	      0.00000000	      0.82527099	     -0.94024188	     -0.00000000	      0.00000000	    -23.13814639	   -180.79672219	     45.67039655	    351.12259983	      0.00000000	      0.00000000	      0.01000000	      0.14537404	      0.48857633	      0.15344997	      0.01000000	      0.04321786	      0.01000000	      0.10189847	      0.00000000	      0.00000000
      0.15975260	     -0.00000000	     -0.00000000	      0.00000000	      0.00000000	     -0.00000000	     -0.00000000	      0.00000000	      0.00000000	      0.82468699	     -0.94525248	     -0.00000000	      0.00000000	    -23.25019071	   -180.94916134	     45.88797801	    351.36014382	      0.00000000	      0.00000000	      0.01000000	      0.14552556	      0.49404015	      0.15344060	      0.01000000	      0.04329482	      0.01000000	      0.10185027	      0.00000000	      0.00000000
      0.16037207	     -0.00000000	     -0.00000000	      0.00000000	      0.00000000	     -0.00000000	     -0.00000000	      0.00000000	      0.00000000	      0.82409989	     -0.95026009	     -0.00000000	      0.00000000	    -23.36232898	   -181.10005263	     46.10570565	    351.59457534	      0.00000000	      0.00000000	      0.01000000	      0.14567719	      0.49950400	      0.15343151	      0.01000000	      0.04337179	      0.01000000	      0.10180208	      0.00000000	      0.00000000
      0.16099153	     -0.00000000	     -0.00000000	      0.00000000	      0.00000000	     -0.00000000	     -0.00000000	      0.00000000	      0.00000000	      0.82350969	     -0.95526469	     -0.00000000	      0.00000000	    -23.47456026	   -181.24942725	     46.32357756	    351.82594581	      0.00000000	      0.00000000	      0.01000000	      0.14582892	      0.50496787	      0.15342269	      0.01000000	      0.04344875	      0.01000000	      0.10175391	      0.00000000	      0.00000000
      0.16161099	     -0.00000000	     -0.00000000	      0.00000000	      0.00000000	     -0.00000000	     -0.00000000	      0.00000000	      0.00000000	      0.82291639	     -0.96026626	     -0.00000000	      0.00000000	    -23.58688360	   -181.39731545	     46.54159186	    352.05430465	      0.00000000	      0.00000000	      0.01000000	      0.14598076	      0.51043177	      0.15341413	      0.01000000	      0.04352572	      0.01000000	      0.10170574	      0.00000000	      0.00000000
      0.16223046	     -0.00000000	     -0.00000000	      0.00000000	      0.00000000	     -0.00000000	     -0.00000000	      0.00000000	      0.00000000	      0.82231999	     -0.96526477	     -0.00000000	      0.00000000	    -23.69929811	   -181.54374655	     46.75974670	    352.27969936	      0.00000000	      0.00000000	      0.01000000	      0.14613269	      0.51589570	      0.15340583	      0.01000000	      0.04360268	      0.01000000	      0.10165760	      0.00000000	      0.00000000
      0.16284992	     -0.00000000	     -0.00000000	      0.00000000	      0.00000000	     -0.00000000	     -0.00000000	      0.00000000	      0.00000000	      0.82172049	     -0.97026021	     -0.00000000	     -0.00000000	    -23.81180287	   -181.68874892	     46.97804026	    352.50217550	      0.00000000	      0.00000000	      0.01000000	      0.14628473	      0.52135965	      0.15339780	      0.01000000	      0.04367964	      0.01000000	      0.10160946	      0.00000000	      0.00000000
      0.16346939	     -0.00000000	     -0.00000000	      0.00000000	      0.00000000	     -0.00000000	     -0.00000000	      0.00000000	      0.00000000	      0.82111791	     -0.97525253	     -0.00000000	      0.00000000	    -23.92439703	   -181.83235003	     47.19647074	    352.72177673	      0.00000000	      0.00000000	      0.01000000	      0.14643686	      0.52682362	      0.15339002	      0.01000000	      0.04375659	      0.01000000	      0.10156134	      0.00000000	      0.00000000
      0.16408885	     -0.00000000	     -0.00000000	      0.00000000	      0.00000000	     -0.00000000	     -0.00000000	      0.00000000	      0.00000000	      0.82051223	     -0.98024173	     -0.00000000	      0.00000000	    -24.03707971	   -181.97457644	     47.41503638	    352.93854492	      0.00000000	      0.00000000	      0.01000000	      0.14658909	      0.53228761	      0.15338251	      0.01000000	      0.04383354	      0.01000000	      0.10151324	      0.00000000	      0.00000000
      0.16470831	     -0.00000000	     -0.00000000	      0.00000000	      0.00000000	     -0.00000000	     -0.00000000	      0.00000000	      0.00000000	      0.81990346	     -0.98522776	     -0.00000000	      0.00000000	    -24.14985008	   -182.11545382	     47.63373542	    353.15252012	      0.00000000	      0.00000000	      0.01000000	      0.14674141	      0.53775162	      0.15337526	      0.01000000	      0.04391048	      0.01000000	      0.10146515	      0.00000000	      0.00000000
      0.16532778	     -0.00000000	     -0.00000000	      0.00000000	      0.00000000	     -0.00000000	     -0.00000000	      0.00000000	      0.00000000	      0.81929160	     -0.99021059	     -0.00000000	      0.00000000	    -24.26270731	   -182.25500700	     47.85256617	    353.36374073	      0.00000000	      0.00000000	      0.01000000	      0.14689383	      0.54321565	      0.15336826	      0.01000000	      0.04398742	      0.01000000	      0.10141707	      0.00000000	      0.00000000
      0.16594724	     -0.00000000	     -0.00000000	      0.00000000	      0.00000000	     -0.00000000	     -0.00000000	      0.00000000	      0.00000000	      0.81867666	     -0.99519020	     -0.00000000	      0.00000000	    -24.37565058	   -182.39325996	     48.07152691	    353.57224358	      0.00000000	      0.00000000	      0.01000000	      0.14704634	      0.54867969	      0.15336153	      0.01000000	      0.04406435	      0.01000000	      0.10136901	      0.00000000	      0.00000000
      0.16656670	     -0.00000000	     -0.00000000	      0.00000000	      0.00000000	     -0.00000000	     -0.00000000	      0.00000000	      0.00000000	      0.81805863	     -1.00016655	     -0.00000000	      0.00000000	    -24.48867910	   -182.53023587	     48.29061598	    353.77806406	      0.00000000	      0.00000000	      0.01000000	      0.14719895	      0.55414375	      0.15335507	      0.01000000	      0.04414128	      0.01000000	      0.10132096	      0.00000000	      0.00000000
      0.16718617	     -0.00000000	     -0.00000000	      0.00000000	      0.00000000	     -0.00000000	     -0.00000000	      0.00000000	      0.00000000	      0.81743753	     -1.00513960	     -0.00000000	      0.00000000	    -24.60179208	   -182.66595719	     48.50983172	    353.98123633	      0.00000000	      0.00000000	      0.01000000	      0.14735164	      0.55960782	      0.15334887	      0.01000000	      0.04421819	      0.01000000	      0.10127293	      0.00000000	      0.00000000
      0.16780563	     -0.00000000	     -0.00000000	      0.00000000	      0.00000000	     -0.00000000	     -0.00000000	      0.00000000	      0.00000000	      0.81681334	     -1.01010931	     -0.00000000	      0.00000000	    -24.71498875	   -182.80044564	     48.72917251	    354.18179351	      0.00000000	      0.00000000	      0.01000000	      0.14750442	      0.56507190	      0.15334293	      0.01000000	      0.04429510	      0.01000000	      0.10122491	      0.00000000	      0.00000000
      0.16842510	     -0.00000000	     -0.00000000	      0.00000000	      0.00000000	     -0.00000000	     -0.00000000	      0.00000000	      0.00000000	      0.81618607	     -1.01507565	     -0.00000000	      0.00000000	    -24.82826835	   -182.93372233	     48.94863673	    354.37976798	      0.00000000	      0.00000000	      0.01000000	      0.14765730	      0.57053600	      0.15333727	      0.01000000	      0.04437200	      0.01000000	      0.10117690	      0.00000000	      0.00000000
      0.16904456	     -0.00000000	     -0.00000000	      0.00000000	      0.00000000	     -0.00000000	     -0.00000000	      0.00000000	      0.00000000	      0.81555573	     -1.02003857	     -0.00000000	      0.00000000	    -24.94163014	   -183.06580782	     49.16822280	    354.57519165	      0.00000000	      0.00000000	      0.01000000	      0.14781025	      0.57600011	      0.15333189	      0.01000000	      0.04444888	      0.01000000	      0.10112891	      0.00000000	      0.00000000
      0.16966402	     -0.00000000	     -0.00000000	      0.00000000	      0.00000000	     -0.00000000	     -0.00000000	      0.00000000	      0.00000000	      0.81492232	     -1.02499803	     -0.00000000	      0.00000000	    -25.05507340	   -183.19672218	     49.38792915	    354.76809638	      0.00000000	      0.00000000	      0.01000000	      0.14796330	      0.58146423	      0.15332678	      0.01000000	      0.04452576	      0.01000000	      0.10108093	      0.00000000	      0.00000000
      0.17028349	     -0.00000000	     -0.00000000	      0.00000000	      0.00000000	     -0.00000000	     -0.00000000	      0.00000000	      0.00000000	      0.81428584	     -1.02995399	     -0.00000000	     -0.00000000	    -25.16859739	   -183.32648517	     49.60775422	    354.95851433	      0.00000000	      0.00000000	      0.01000000	      0.14811643	      0.58692836	      0.15332196	      0.01000000	      0.04460263	      0.01000000	      0.10103297	      0.00000000	      0.00000000
      0.17090295	     -0.00000000	     -0.00000000	      0.00000000	      0.00000000	     -0.00000000	     -0.00000000	      0.00000000	      0.00000000	      0.81364628	     -1.03490640	     -0.00000000	      0.00000000	    -25.28220141	   -183.45511627	     49.82769649	    355.14647842	      0.00000000	      0.00000000	      0.01000000	      0.14826964	      0.59239251	      0.15331742	      0.01000000	      0.04467948	      0.01000000	      0.10098502	      0.00000000	      0.00000000
      0.17152242	     -0.00000000	     -0.00000000	      0.00000000	      0.00000000	     -0.00000000	     -0.00000000	      0.00000000	      0.00000000	      0.81300366	     -1.03985522	     -0.00000000	     -0.00000000	    -25.39588477	   -183.58263489	     50.04775444	    355.33202278	      0.00000000	      0.00000000	      0.01000000	      0.14842294	      0.59785666	      0.15331318	      0.01000000	      0.04475632	      0.01000000	      0.10093709	      0.00000000	      0.00000000
      0.17214188	     -0.00000000	     -0.00000000	      0.00000000	      0.00000000	     -0.00000000	     -0.00000000	      0.00000000	      0.00000000	      0.81235798	     -1.04480042	     -0.00000000	      0.00000000	    -25.50964679	   -183.70906042	     50.26792659	    355.51518318	      0.00000000	      0.00000000	      0.01000000	      0.14857631	      0.60332081	      0.15330923	      0.01000000	      0.04483315	      0.01000000	      0.10088917	      0.00000000	      0.00000000
      0.17276134	     -0.00000000	     -0.00000000	      0.00000000	      0.00000000	     -0.00000000	     -0.00000000	      0.00000000	      0.00000000	      0.81170923	     -1.04974194	     -0.00000000	      0.00000000	    -25.62348678	   -183.83441244	     50.48821147	    355.69599746	      0.00000000	      0.00000000	      0.01000000	      0.14872977	      0.60878498	      0.15330558	      0.01000000	      0.04490997	      0.01000000	      0.10084126	      0.00000000	      0.00000000
      0.17338081	     -0.00000000	     -0.00000000	      0.00000000	      0.00000000	     -0.00000000	     -0.00000000	      0.00000000	      0.00000000	      0.81105742	     -1.05467975	     -0.00000000	      0.00000000	    -25.73740410	   -183.95871081	     50.70860764	    355.87450587	      0.00000000	      0.00000000	      0.01000000	      0.14888331	      0.61424916	      0.15330223	      0.01000000	      0.04498677	      0.01000000	      0.10079337	      0.00000000	      0.00000000
      0.17400027	     -0.00000000	     -0.00000000	      0.00000000	      0.00000000	     -0.00000000	     -0.00000000	      0.00000000	      0.00000000	      0.81040256	     -1.05961380	     -0.00000000	      0.00000000	    -25.85139810	   -184.08197578	     50.92911369	    356.05075131	      0.00000000	      0.00000000	      0.01000000	      0.14903692	      0.61971334	      0.15329919	      0.01000000	      0.04506356	      0.01000000	      0.10074549	      0.00000000	      0.00000000
      0.17461973	     -0.00000000	     -0.00000000	      0.00000000	      0.00000000	     -0.00000000	     -0.00000000	      0.00000000	      0.00000000	      0.80974464	     -1.06454408	     -0.00000000	      0.00000000	    -25.96546814	   -184.20422809	     51.14972823	    356.22477946	      0.00000000	      0.00000000	      0.01000000	      0.14919062	      0.62517753	      0.15329645	      0.01000000	      0.04514034	      0.01000000	      0.10069763	      0.00000000	      0.00000000
      0.17523920	     -0.00000000	     -0.00000000	      0.00000000	      0.00000000	     -0.00000000	     -0.00000000	      0.00000000	      0.00000000	      0.80908367	     -1.06947054	     -0.00000000	      0.00000000	    -26.07961360	   -184.32548906	     51.37044989	    356.39663877	      0.00000000	      0.00000000	      0.01000000	      0.14934439	      0.63064172	      0.15329402	      0.01000000	      0.04521710	      0.01000000	      0.10064978	      0.00000000	      0.00000000
      0.17585866	     -0.00000000	     -0.00000000	      0.00000000	      0.00000000	     -0.00000000	     -0.00000000	      0.00000000	      0.00000000	      0.80841964	     -1.07439316	     -0.00000000	     -0.00000000	    -26.19383388	   -184.44578058	     51.59127736	    356.56638027	      0.00000000	      0.00000000	      0.01000000	      0.14949823	      0.63610592	      0.15329191	      0.01000000	      0.04529384	      0.01000000	      0.10060194	      0.00000000	      0.00000000
      0.17647813	     -0.00000000	     -0.00000000	      0.00000000	      0.00000000	     -0.00000000	     -0.00000000	      0.00000000	      0.00000000	      0.80775257	     -1.07931192	     -0.00000000	     -0.00000000	    -26.30812838	   -184.56512518	     51.81220933	    356.73405731	      0.00000000	      0.00000000	      0.01000000	      0.14965215	      0.64157013	      0.15329010	      0.01000000	      0.04537057	      0.01000000	      0.10055412	      0.00000000	      0.00000000
      0.17709759	     -0.00000000	     -0.00000000	      0.00000000	      0.00000000	     -0.00000000	     -0.00000000	      0.00000000	      0.00000000	      0.80708246	     -1.08422681	     -0.00000000	     -0.00000000	    -26.42249652	   -184.68354592	     52.03324455	    356.89972507	      0.00000000	      0.00000000	      0.01000000	      0.14980615	      0.64703434	      0.15328860	      0.01000000	      0.04544728	      0.01000000	      0.10050631	      0.00000000	      0.00000000
      0.17771705	     -0.00000000	     -0.00000000	      0.00000000	      0.00000000	     -0.00000000	     -0.00000000	      0.00000000	      0.00000000	      0.80640930	     -1.08913780	     -0.00000000	     -0.00000000	    -26.53693774	   -184.80106643	     52.25438178	    357.06344009	      0.00000000	      0.00000000	      0.01000000	      0.14996021	      0.65249856	      0.15328740	      0.01000000	      0.04552398	      0.01000000	      0.10045852	      0.00000000	      0.00000000
      0.17833652	     -0.00000000	     -0.00000000	      0.00000000	      0.00000000	     -0.00000000	     -0.00000000	      0.00000000	      0.00000000	      0.80573309	     -1.09404489	     -0.00000000	     -0.00000000	    -26.65145149	   -184.91771073	     52.47561984	    357.22525965	      0.00000000	      0.00000000	      0.01000000	      0.15011435	      0.65796278	      0.15328651	      0.01000000	      0.04560066	      0.01000000	      0.10041074	      0.00000000	      0.00000000
      0.17895598	     -0.00000000	     -0.00000000	      0.00000000	      0.00000000	     -0.00000000	     -0.00000000	      0.00000000	      0.00000000	      0.80505385	     -1.09894809	     -0.00000000	     -0.00000000	    -26.76603723	   -185.03350321	     52.69695757	    357.38524124	      0.00000000	      0.00000000	      0.01000000	      0.15026856	      0.66342700	      0.15328591	      0.01000000	      0.04567732	      0.01000000	      0.10036297	      0.00000000	      0.00000000
      0.17957545	     -0.00000000	     -0.00000000	      0.00000000	      0.00000000	     -0.00000000	     -0.00000000	      0.00000000	      0.00000000	      0.80437158	     -1.10384739	     -0.00000000	     -0.00000000	    -26.88069444	   -185.14846848	     52.91839385	    357.54344198	      0.00000000	      0.00000000	      0.01000000	      0.15042284	      0.66889123	      0.15328561	      0.01000000	      0.04575396	      0.01000000	      0.10031522	      0.00000000	      0.00000000
      0.18019491	     -0.00000000	     -0.00000000	      0.00000000	      0.00000000	     -0.00000000	     -0.00000000	      0.00000000	      0.00000000	      0.80368627	     -1.10874280	     -0.00000000	     -0.00000000	    -26.99542262	   -185.26263125	     53.13992759	    357.69991813	      0.00000000	      0.00000000	      0.01000000	      0.15057719	      0.67435547	      0.15328560	      0.01000000	      0.04583059	      0.01000000	      0.10026748	      0.00000000	      0.00000000
      0.18081437	     -0.00000000	     -0.00000000	      0.00000000	      0.00000000	     -0.00000000	     -0.00000000	      0.00000000	      0.00000000	      0.80299793	     -1.11363434	     -0.00000000	     -0.00000000	    -27.11022127	   -185.37601629	     53.36155774	    357.85472470	      0.00000000	      0.00000000	      0.01000000	      0.15073161	      0.67981970	      0.15328587	      0.01000000	      0.04590720	      0.01000000	      0.10021976	      0.00000000	      0.00000000
      0.18143384	     -0.00000000	     -0.00000000	      0.00000000	      0.00000000	     -0.00000000	     -0.00000000	      0.00000000	      0.00000000	      0.80230656	     -1.11852201	     -0.00000000	     -0.00000000	    -27.22508993	   -185.48864822	     53.58328329	    358.00791508	      0.00000000	      0.00000000	      0.01000000	      0.15088610	      0.68528394	      0.15328641	      0.01000000	      0.04598379	      0.01000000	      0.10017205	      0.00000000	      0.00000000
      0.18205330	     -0.00000000	     -0.00000000	      0.00000000	      0.00000000	     -0.00000000	     -0.00000000	      0.00000000	      0.00000000	      0.80161216	     -1.12340584	     -0.00000000	     -0.00000000	    -27.34002813	   -185.60055150	     53.80510324	    358.15954086	      0.00000000	      0.00000000	      0.01000000	      0.15104065	      0.69074819	      0.15328721	      0.01000000	      0.04606036	      0.01000000	      0.10012436	      0.00000000	      0.00000000
      0.18267276	     -0.00000000	     -0.00000000	      0.00000000	      0.00000000	     -0.00000000	     -0.00000000	      0.00000000	      0.00000000	      0.80091474	     -1.12828584	     -0.00000000	     -0.00000000	    -27.45503544	   -185.71175033	     54.02701665	    358.30965164	      0.00000000	      0.00000000	      0.01000000	      0.15119527	      0.69621244	      0.15328828	      0.01000000	      0.04613692	      0.01000000	      0.10007668	      0.00000000	      0.00000000
      0.18329223	     -0.00000000	     -0.00000000	      0.00000000	      0.00000000	     -0.00000000	     -0.00000000	      0.00000000	      0.00000000	      0.80021430	     -1.13316205	     -0.00000000	     -0.00000000	    -27.57011141	   -185.82226855	     54.24902259	    358.45829495	      0.00000000	      0.00000000	      0.01000000	      0.15134995	      0.70167669	      0.15328959	      0.01000000	      0.04621345	      0.01000000	      0.10002901	      0.00000000	      0.00000000
      0.18391169	     -0.00000000	     -0.00000000	      0.00000000	      0.00000000	     -0.00000000	     -0.00000000	      0.00000000	      0.00000000	      0.79951083	     -1.13803447	     -0.00000000	     -0.00000000	    -27.68525564	   -185.93212960	     54.47112016	    358.60551622	      0.00000000	      0.00000000	      0.01000000	      0.15150470	      0.70714094	      0.15329115	      0.01000000	      0.04628997	      0.01000000	      0.09998136	      0.00000000	      0.00000000
      0.18453116	     -0.00000000	     -0.00000000	      0.00000000	      0.00000000	     -0.00000000	     -0.00000000	      0.00000000	      0.00000000	      0.79880435	     -1.14290314	     -0.00000000	     -0.00000000	    -27.80046773	   -186.04135647	     54.69330850	    358.75135884	      0.00000000	      0.00000000	      0.01000000	      0.15165952	      0.71260520	      0.15329294	      0.01000000	      0.04636646	      0.01000000	      0.09993372	      0.00000000	      0.00000000
      0.18515062	     -0.00000000	     -0.00000000	      0.00000000	      0.00000000	     -0.00000000	     -0.00000000	      0.00000000	      0.00000000	      0.79809486	     -1.14776809	     -0.00000000	     -0.00000000	    -27.91574729	   -186.14997149	     54.91558677	    358.89586296	      0.00000000	      0.00000000	      0.01000000	      0.15181440	      0.71806945	      0.15329495	      0.01000000	      0.04644294	      0.01000000	      0.09988610	      0.00000000	      0.00000000
      0.18577008	     -0.00000000	     -0.00000000	      0.00000000	      0.00000000	     -0.00000000	     -0.00000000	      0.00000000	      0.00000000	      0.79738235	     -1.15262934	     -0.00000000	     -0.00000000	    -28.03109396	   -186.25799566	     55.13795415	    359.03906230	      0.00000000	      0.00000000	      0.01000000	      0.15196934	      0.72353372	      0.15329718	      0.01000000	      0.04651939	      0.01000000	      0.09983849	      0.00000000	      0.00000000
      0.18638955	     -0.00000000	     -0.00000000	      0.00000000	      0.00000000	     -0.00000000	     -0.00000000	      0.00000000	      0.00000000	      0.79666684	     -1.15748691	     -0.00000000	     -0.00000000	    -28.14650735	   -186.36544904	     55.36040984	    359.18098694	      0.00000000	      0.00000000	      0.01000000	      0.15212434	      0.72899798	      0.15329961	      0.01000000	      0.04659583	      0.01000000	      0.09979089	      0.00000000	      0.00000000
      0.18700901	     -0.00000000	     -0.00000000	      0.00000000	      0.00000000	     -0.00000000	     -0.00000000	      0.00000000	      0.00000000	      0.79594831	     -1.16234083	     -0.00000000	     -0.00000000	    -28.26198715	   -186.47235104	     55.58295306	    359.32166597	      0.00000000	      0.00000000	      0.01000000	      0.15227941	      0.73446224	      0.15330225	      0.01000000	      0.04667224	      0.01000000	      0.09974331	      0.00000000	      0.00000000
      0.18762848	     -0.00000000	     -0.00000000	      0.00000000	      0.00000000	     -0.00000000	     -0.00000000	      0.00000000	      0.00000000	      0.79522678	     -1.16719111	     -0.00000000	     -0.00000000	    -28.37753299	   -186.57872049	     55.80558305	    359.46112770	      0.00000000	      0.00000000	      0.01000000	      0.15243454	      0.73992651	      0.15330508	      0.01000000	      0.04674863	      0.01000000	      0.09969574	      0.00000000	      0.00000000
      0.18824794	     -0.00000000	     -0.00000000	      0.00000000	      0.00000000	     -0.00000000	     -0.00000000	      0.00000000	      0.00000000	      0.79450225	     -1.17203779	     -0.00000000	     -0.00000000	    -28.49314457	   -186.68457566	     56.02829905	    359.59939966	      0.00000000	      0.00000000	      0.01000000	      0.15258973	      0.74539078	      0.15330809	      0.01000000	      0.04682500	      0.01000000	      0.09964819	      0.00000000	      0.00000000
      0.18886740	     -0.00000000	     -0.00000000	      0.00000000	      0.00000000	     -0.00000000	     -0.00000000	      0.00000000	      0.00000000	      0.79377471	     -1.17688087	     -0.00000000	     -0.00000000	    -28.60882157	   -186.78993427	     56.25110035	    359.73650870	      0.00000000	      0.00000000	      0.01000000	      0.15274498	      0.75085505	      0.15331129	      0.01000000	      0.04690135	      0.01000000	      0.09960065	      0.00000000	      0.00000000
      0.18948687	     -0.00000000	     -0.00000000	      0.00000000	      0.00000000	     -0.00000000	     -0.00000000	      0.00000000	      0.00000000	      0.79304418	     -1.18172037	     -0.00000000	     -0.00000000	    -28.72456368	   -186.89481355	     56.47398623	    359.87248095	      0.00000000	      0.00000000	      0.01000000	      0.15290029	      0.75631932	      0.15331466	      0.01000000	      0.04697767	      0.01000000	      0.09955312	      0.00000000	      0.00000000
      0.19010633	     -0.00000000	     -0.00000000	      0.00000000	      0.00000000	     -0.00000000	     -0.00000000	      0.00000000	      0.00000000	      0.79231065	     -1.18655632	     -0.00000000	     -0.00000000	    -28.84037062	   -186.99923020	     56.69695600	    360.00734184	      0.00000000	      0.00000000	      0.01000000	      0.15305566	      0.76178360	      0.15331819	      0.01000000	      0.04705397	      0.01000000	      0.09950561	      0.00000000	      0.00000000
      0.19072579	     -0.00000000	     -0.00000000	      0.00000000	      0.00000000	     -0.00000000	     -0.00000000	      0.00000000	      0.00000000	      0.79157412	     -1.19138873	     -0.00000000	      0.00000000	    -28.95624210	   -187.10320046	     56.92000896	    360.14111616	      0.00000000	      0.00000000	      0.01000000	      0.15321109	      0.76724787	      0.15332189	      0.01000000	      0.04713025	      0.01000000	      0.09945811	      0.00000000	      0.00000000
      0.19128269	     -0.00000000	     -0.00000000	      0.00000000	      0.00000000	     -0.00000000	     -0.00000000	      0.00000000	      0.00000000	      0.79090944	     -1.19573001	     -0.00000000	     -0.00000000	    -29.06046447	   -187.19629625	     57.12060220	    360.26043346	      0.00000000	      0.00000000	      0.01000000	      0.15335087	      0.77216021	      0.15332535	      0.01000000	      0.04719880	      0.01000000	      0.09941543	      0.00000000	      0.00000000
      0.19183958	     -0.00000000	     -0.00000000	      0.00000000	      0.00000000	     -0.00000000	     -0.00000000	      0.00000000	      0.00000000	      0.79024233	     -1.20006845	     -0.00000000	     -0.00000000	    -29.16473858	   -187.28905922	     57.32126166	    360.37894165	      0.00000000	      0.00000000	      0.01000000	      0.15349069	      0.77707255	      0.15332893	      0.01000000	      0.04726733	      0.01000000	      0.09937275	      0.00000000	      0.00000000
      0.19239647	     -0.00000000	     -0.00000000	      0.00000000	      0.00000000	     -0.00000000	     -0.00000000	      0.00000000	      0.00000000	      0.78957282	     -1.20440406	     -0.00000000	     -0.00000000	    -29.26906427	   -187.38149670	     57.52198688	    360.49662896	      0.00000000	      0.00000000	      0.01000000	      0.15363056	      0.78198490	      0.15333263	      0.01000000	      0.04733583	      0.01000000	      0.09933009	      0.00000000	      0.00000000
      0.19295337	     -0.00000000	     -0.00000000	      0.00000000	      0.00000000	     -0.00000000	     -0.00000000	      0.00000000	      0.00000000	      0.78890089	     -1.20873685	     -0.00000000	      0.00000000	    -29.37344134	   -187.47361888	     57.72277742	    360.61350828	      0.00000000	      0.00000000	      0.01000000	      0.15377048	      0.78689724	      0.15333645	      0.01000000	      0.04740432	      0.01000000	      0.09928743	      0.00000000	      0.00000000
      0.19351026	     -0.00000000	     -0.00000000	      0.00000000	      0.00000000	     -0.00000000	     -0.00000000	      0.00000000	      0.00000000	      0.78822654	     -1.21306683	     -0.00000000	     -0.00000000	    -29.47786963	   -187.56543607	     57.92363283	    360.72959518	      0.00000000	      0.00000000	      0.01000000	      0.15391045	      0.79180958	      0.15334038	      0.01000000	      0.04747279	      0.01000000	      0.09924479	      0.00000000	      0.00000000
      0.19406715	     -0.00000000	     -0.00000000	      0.00000000	      0.00000000	     -0.00000000	     -0.00000000	      0.00000000	      0.00000000	      0.78754979	     -1.21739400	     -0.00000000	     -0.00000000	    -29.58234897	   -187.65695840	     58.12455266	    360.84490522	      0.00000000	      0.00000000	      0.01000000	      0.15405046	      0.79672193	      0.15334442	      0.01000000	      0.04754123	      0.01000000	      0.09920216	      0.00000000	      0.00000000
      0.19462404	     -0.00000000	     -0.00000000	      0.00000000	      0.00000000	     -0.00000000	     -0.00000000	      0.00000000	      0.00000000	      0.78687063	     -1.22171838	     -0.00000000	     -0.00000000	    -29.68687920	   -187.74819575	     58.32553650	    360.95945366	      0.00000000	      0.00000000	      0.01000000	      0.15419051	      0.80163427	      0.15334857	      0.01000000	      0.04760965	      0.01000000	      0.09915954	      0.00000000	      0.00000000
      0.19518094	     -0.00000000	     -0.00000000	      0.00000000	      0.00000000	     -0.00000000	     -0.00000000	      0.00000000	      0.00000000	      0.78618906	     -1.22603996	     -0.00000000	     -0.00000000	    -29.79146016	   -187.83915781	     58.52658392	    361.07325545	      0.00000000	      0.00000000	      0.01000000	      0.15433061	      0.80654662	      0.15335282	      0.01000000	      0.04767805	      0.01000000	      0.09911693	      0.00000000	      0.00000000
      0.19573783	     -0.00000000	     -0.00000000	      0.00000000	      0.00000000	     -0.00000000	     -0.00000000	      0.00000000	      0.00000000	      0.78550508	     -1.23035876	     -0.00000000	     -0.00000000	    -29.89609170	   -187.92985402	     58.72769452	    361.18632519	      0.00000000	      0.00000000	      0.01000000	      0.15447076	      0.81145897	      0.15335717	      0.01000000	      0.04774643	      0.01000000	      0.09907434	      0.00000000	      0.00000000
      0.19629472	     -0.00000000	     -0.00000000	      0.00000000	      0.00000000	     -0.00000000	     -0.00000000	      0.00000000	      0.00000000	      0.78481870	     -1.23467479	     -0.00000000	     -0.00000000	    -30.00077368	   -188.02029365	     58.92886787	    361.29867720	      0.00000000	      0.00000000	      0.01000000	      0.15461095	      0.81637132	      0.15336162	      0.01000000	      0.04781478	      0.01000000	      0.09903175	      0.00000000	      0.00000000
      0.19685162	     -0.00000000	     -0.00000000	      0.00000000	      0.00000000	     -0.00000000	     -0.00000000	      0.00000000	      0.00000000	      0.78412992	     -1.23898804	     -0.00000000	     -0.00000000	    -30.10550595	   -188.11048577	     59.13010361	    361.41032548	      0.00000000	      0.00000000	      0.01000000	      0.15475118	      0.82128367	      0.15336616	      0.01000000	      0.04788311	      0.01000000	      0.09898918	      0.00000000	      0.00000000
      0.19740851	     -0.00000000	     -0.00000000	      0.00000000	      0.00000000	     -0.00000000	     -0.00000000	      0.00000000	      0.00000000	      0.78343874	     -1.24329852	     -0.00000000	     -0.00000000	    -30.21028839	   -188.20043926	     59.33140132	    361.52128373	      0.00000000	      0.00000000	      0.01000000	      0.15489146	      0.82619601	      0.15337080	      0.01000000	      0.04795142	      0.01000000	      0.09894661	      0.00000000	      0.00000000
      0.19796540	     -0.00000000	     -0.00000000	      0.00000000	      0.00000000	     -0.00000000	     -0.00000000	      0.00000000	      0.00000000	      0.78274515	     -1.24760625	     -0.00000000	     -0.00000000	    -30.31512085	   -188.29016284	     59.53276063	    361.63156537	      0.00000000	      0.00000000	      0.01000000	      0.15503178	      0.83110837	      0.15337554	      0.01000000	      0.04801970	      0.01000000	      0.09890406	      0.00000000	      0.00000000
      0.19852229	     -0.00000000	     -0.00000000	      0.00000000	      0.00000000	     -0.00000000	     -0.00000000	      0.00000000	      0.00000000	      0.78204917	     -1.25191121	     -0.00000000	     -0.00000000	    -30.42000322	   -188.37966503	     59.73418118	    361.74118356	      0.00000000	      0.00000000	      0.01000000	      0.15517214	      0.83602072	      0.15338036	      0.01000000	      0.04808796	      0.01000000	      0.09886152	      0.00000000	      0.00000000
      0.19907919	     -0.00000000	     -0.00000000	      0.00000000	      0.00000000	     -0.00000000	     -0.00000000	      0.00000000	      0.00000000	      0.78135079	     -1.25621342	     -0.00000000	     -0.00000000	    -30.52493538	   -188.46895422	     59.93566259	    361.85015118	      0.00000000	      0.00000000	      0.01000000	      0.15531255	      0.84093307	      0.15338526	      0.01000000	      0.04815619	      0.01000000	      0.09881899	      0.00000000	      0.00000000
      0.19939680	     -0.00000000	     -0.00000000	      0.00000000	      0.00000000	     -0.00000000	     -0.00000000	      0.00000000	      0.00000000	      0.78095141	     -1.25866586	     -0.00000000	     -0.00000000	    -30.58480344	   -188.51978170	     60.05060034	    361.91197330	      0.00000000	      0.00000000	      0.01000000	      0.15539265	      0.84373472	      0.15338810	      0.01000000	      0.04819509	      0.01000000	      0.09879474	      0.00000000	      0.00000000
      0.19955510	     -0.00000000	     -0.00000000	      0.00000000	      0.00000000	     -0.00000000	     -0.00000000	      0.00000000	      0.00000000	      0.78075207	     -1.25988784	     -0.00000000	     -0.00000000	    -30.61464833	   -188.54509144	     60.10789383	    361.94271963	      0.00000000	      0.00000000	      0.01000000	      0.15543258	      0.84512792	      0.15338952	      0.01000000	      0.04821448	      0.01000000	      0.09878266	      0.00000000	      0.00000000
      0.19971340	     -0.00000000	     -0.00000000	      0.00000000	      0.00000000	     -0.00000000	     -0.00000000	      0.00000000	      0.00000000	      0.78055253	     -1.26110961	     -0.00000000	     -0.00000000	    -30.64449722	   -188.57038565	     60.16519219	    361.97341924	      0.00000000	      0.00000000	      0.01000000	      0.15547251	      0.84650784	      0.15339096	      0.01000000	      0.04823386	      0.01000000	      0.09877057	      0.00000000	      0.00000000
      0.20024971	     -0.00000000	     -0.00000000	      0.00000000	      0.00000000	     -0.00000000	     -0.00000000	      0.00000000	      0.00000000	      0.77987508	     -1.26524719	     -0.00000000	     -0.00000000	    -30.74565208	   -188.65597040	     60.35934942	    362.07711177	      0.00000000	      0.00000000	      0.01000000	      0.15560781	      0.85108072	      0.15339587	      0.01000000	      0.04829952	      0.01000000	      0.09872964	      0.00000000	      0.00000000
      0.20078602	     -0.00000000	     -0.00000000	      0.00000000	      0.00000000	     -0.00000000	     -0.00000000	      0.00000000	      0.00000000	      0.77919541	     -1.26938223	     -0.00000000	     -0.00000000	    -30.84685279	   -188.74137992	     60.55356211	    362.18022306	      0.00000000	      0.00000000	      0.01000000	      0.15574315	      0.85550080	      0.15340092	      0.01000000	      0.04836516	      0.01000000	      0.09868872	      0.00000000	      0.00000000
      0.20132233	     -0.00000000	     -0.00000000	      0.00000000	      0.00000000	     -0.00000000	     -0.00000000	      0.00000000	      0.00000000	      0.77851352	     -1.27351473	     -0.00000000	     -0.00000000	    -30.94809927	   -188.82662749	     60.74782995	    362.28280956	      0.00000000	      0.00000000	      0.01000000	      0.15587854	      0.85977428	      0.15340612	      0.01000000	      0.04843077	      0.01000000	      0.09864781	      0.00000000	      0.00000000
      0.20185864	     -0.00000000	     -0.00000000	      0.00000000	      0.00000000	     -0.00000000	     -0.00000000	      0.00000000	      0.00000000	      0.77782941	     -1.27764473	     -0.00000000	     -0.00000000	    -31.04939142	   -188.91172378	     60.94215268	    362.38490252	      0.00000000	      0.00000000	      0.01000000	      0.15601396	      0.86390701	      0.15341150	      0.01000000	      0.04849635	      0.01000000	      0.09860690	      0.00000000	      0.00000000
      0.20239494	     -0.00000000	     -0.00000000	      0.00000000	      0.00000000	     -0.00000000	     -0.00000000	      0.00000000	      0.00000000	      0.77714309	     -1.28177223	     -0.00000000	     -0.00000000	    -31.15072917	   -188.99667931	     61.13653004	    362.48652957	      0.00000000	      0.00000000	      0.01000000	      0.15614942	      0.86790454	      0.15341710	      0.01000000	      0.04856191	      0.01000000	      0.09856601	      0.00000000	      0.00000000
      0.20293125	     -0.00000000	     -0.00000000	      0.00000000	      0.00000000	     -0.00000000	     -0.00000000	      0.00000000	      0.00000000	      0.77645456	     -1.28589725	     -0.00000000	     -0.00000000	    -31.25211245	   -189.08150472	     61.33096178	    362.58771730	      0.00000000	      0.00000000	      0.01000000	      0.15628492	      0.87177215	      0.15342293	      0.01000000	      0.04862745	      0.01000000	      0.09852513	      0.00000000	      0.00000000
      0.20346756	     -0.00000000	     -0.00000000	      0.00000000	      0.00000000	     -0.00000000	     -0.00000000	      0.00000000	      0.00000000	      0.77576382	     -1.29001981	     -0.00000000	     -0.00000000	    -31.35354118	   -189.16621075	     61.52544767	    362.68849162	      0.00000000	      0.00000000	      0.01000000	      0.15642045	      0.87551487	      0.15342901	      0.01000000	      0.04869296	      0.01000000	      0.09848426	      0.00000000	      0.00000000
      0.20400387	     -0.00000000	     -0.00000000	      0.00000000	      0.00000000	     -0.00000000	     -0.00000000	      0.00000000	      0.00000000	      0.77507087	     -1.29413994	     -0.00000000	     -0.00000000	    -31.45501532	   -189.25080821	     61.71998751	    362.78887783	      0.00000000	      0.00000000	      0.01000000	      0.15655603	      0.87913746	      0.15343538	      0.01000000	      0.04875845	      0.01000000	      0.09844340	      0.00000000	      0.00000000
      0.20454018	     -0.00000000	     -0.00000000	      0.00000000	      0.00000000	     -0.00000000	     -0.00000000	      0.00000000	      0.00000000	      0.77437570	     -1.29825767	     -0.00000000	     -0.00000000	    -31.55653480	   -189.33530799	     61.91458108	    362.88890064	      0.00000000	      0.00000000	      0.01000000	      0.15669164	      0.88264445	      0.15344204	      0.01000000	      0.04882391	      0.01000000	      0.09840255	      0.00000000	      0.00000000
      0.20507649	     -0.00000000	     -0.00000000	      0.00000000	      0.00000000	     -0.00000000	     -0.00000000	      0.00000000	      0.00000000	      0.77367833	     -1.30237302	     -0.00000000	     -0.00000000	    -31.65809958	   -189.41972101	     62.10922821	    362.98858420	      0.00000000	      0.00000000	      0.01000000	      0.15682729	      0.88604017	      0.15344901	      0.01000000	      0.04888935	      0.01000000	      0.09836172	      0.00000000	      0.00000000
      0.20561279	     -0.00000000	     -0.00000000	      0.00000000	      0.00000000	     -0.00000000	     -0.00000000	      0.00000000	      0.00000000	      0.77297876	     -1.30648602	     -0.00000000	     -0.00000000	    -31.75970960	   -189.50405819	     62.30392871	    363.08795215	      0.00000000	      0.00000000	      0.01000000	      0.15696298	      0.88932874	      0.15345632	      0.01000000	      0.04895476	      0.01000000	      0.09832089	      0.00000000	      0.00000000
      0.20614910	     -0.00000000	     -0.00000000	      0.00000000	      0.00000000	     -0.00000000	     -0.00000000	      0.00000000	      0.00000000	      0.77227697	     -1.31059670	     -0.00000000	     -0.00000000	    -31.86136484	   -189.58833046	     62.49868242	    363.18702761	      0.00000000	      0.00000000	      0.01000000	      0.15709870	      0.89251410	      0.15346397	      0.01000000	      0.04902015	      0.01000000	      0.09828007	      0.00000000	      0.00000000
      0.20668541	     -0.00000000	     -0.00000000	      0.00000000	      0.00000000	     -0.00000000	     -0.00000000	      0.00000000	      0.00000000	      0.77157299	     -1.31470510	     -0.00000000	     -0.00000000	    -31.96306526	   -189.67254874	     62.69348920	    363.28583321	      0.00000000	      0.00000000	      0.01000000	      0.15723446	      0.89559998	      0.15347198	      0.01000000	      0.04908550	      0.01000000	      0.09823926	      0.00000000	      0.00000000
      0.20722172	     -0.00000000	     -0.00000000	      0.00000000	      0.00000000	     -0.00000000	     -0.00000000	      0.00000000	      0.00000000	      0.77086680	     -1.31881125	     -0.00000000	     -0.00000000	    -32.06481083	   -189.75672392	     62.88834890	    363.38439115	      0.00000000	      0.00000000	      0.01000000	      0.15737026	      0.89858998	      0.15348036	      0.01000000	      0.04915084	      0.01000000	      0.09819847	      0.00000000	      0.00000000
      0.20775803	     -0.00000000	     -0.00000000	      0.00000000	      0.00000000	     -0.00000000	     -0.00000000	      0.00000000	      0.00000000	      0.77015841	     -1.32291517	     -0.00000000	     -0.00000000	    -32.16660154	   -189.84086684	     63.08326139	    363.48272316	      0.00000000	      0.00000000	      0.01000000	      0.15750610	      0.90148751	      0.15348914	      0.01000000	      0.04921615	      0.01000000	      0.09815768	      0.00000000	      0.00000000
      0.20829434	     -0.00000000	     -0.00000000	      0.00000000	      0.00000000	     -0.00000000	     -0.00000000	      0.00000000	      0.00000000	      0.76944782	     -1.32701692	     -0.00000000	     -0.00000000	    -32.26843737	   -189.92498830	     63.27822657	    363.58085057	      0.00000000	      0.00000000	      0.01000000	      0.15764197	      0.90429585	      0.15349831	      0.01000000	      0.04928143	      0.01000000	      0.09811691	      0.00000000	      0.00000000
      0.20883065	     -0.00000000	     -0.00000000	      0.00000000	      0.00000000	     -0.00000000	     -0.00000000	      0.00000000	      0.00000000	      0.76873503	     -1.33111652	     -0.00000000	     -0.00000000	    -32.37031831	   -190.00909904	     63.47324432	    363.67879430	      0.00000000	      0.00000000	      0.01000000	      0.15777789	      0.90701813	      0.15350789	      0.01000000	      0.04934668	      0.01000000	      0.09807614	      0.00000000	      0.00000000
      0.20936695	     -0.00000000	     -0.00000000	      0.00000000	      0.00000000	     -0.00000000	     -0.00000000	      0.00000000	      0.00000000	      0.76802004	     -1.33521401	     -0.00000000	     -0.00000000	    -32.47224436	   -190.09320975	     63.66831455	    363.77657488	      0.00000000	      0.00000000	      0.01000000	      0.15791383	      0.90965734	      0.15351789	      0.01000000	      0.04941191	      0.01000000	      0.09803539	      0.00000000	      0.00000000
      0.20990326	     -0.00000000	     -0.00000000	      0.00000000	      0.00000000	     -0.00000000	     -0.00000000	      0.00000000	      0.00000000	      0.76730286	     -1.33930943	     -0.00000000	     -0.00000000	    -32.57421552	   -190.17733105	     63.86343718	    363.87421250	      0.00000000	      0.00000000	      0.01000000	      0.15804982	      0.91221637	      0.15352832	      0.01000000	      0.04947711	      0.01000000	      0.09799464	      0.00000000	      0.00000000
      0.21043957	     -0.00000000	     -0.00000000	      0.00000000	      0.00000000	     -0.00000000	     -0.00000000	      0.00000000	      0.00000000	      0.76658348	     -1.34340283	     -0.00000000	     -0.00000000	    -32.67623180	   -190.26147347	     64.05861215	    363.97172697	      0.00000000	      0.00000000	      0.01000000	      0.15818584	      0.91469796	      0.15353920	      0.01000000	      0.04954228	      0.01000000	      0.09795391	      0.00000000	      0.00000000
      0.21097588	     -0.00000000	     -0.00000000	      0.00000000	      0.00000000	     -0.00000000	     -0.00000000	      0.00000000	      0.00000000	      0.76586190	     -1.34749423	     -0.00000000	     -0.00000000	    -32.77829322	   -190.34564750	     64.25383938	    364.06913781	      0.00000000	      0.00000000	      0.01000000	      0.15832190	      0.91710474	      0.15355052	      0.01000000	      0.04960743	      0.01000000	      0.09791319	      0.00000000	      0.00000000
      0.21151219	     -0.00000000	     -0.00000000	      0.00000000	      0.00000000	     -0.00000000	     -0.00000000	      0.00000000	      0.00000000	      0.76513813	     -1.35158369	     -0.00000000	     -0.00000000	    -32.88039979	   -190.42986351	     64.44911883	    364.16646417	      0.00000000	      0.00000000	      0.01000000	      0.15845799	      0.91943925	      0.15356230	      0.01000000	      0.04967255	      0.01000000	      0.09787247	      0.00000000	      0.00000000
      0.21204850	     -0.00000000	     -0.00000000	      0.00000000	      0.00000000	     -0.00000000	     -0.00000000	      0.00000000	      0.00000000	      0.76441217	     -1.35567124	     -0.00000000	     -0.00000000	    -32.98255154	   -190.51413182	     64.64445046	    364.26372494	      0.00000000	      0.00000000	      0.01000000	      0.15859412	      0.92170391	      0.15357455	      0.01000000	      0.04973765	      0.01000000	      0.09783177	      0.00000000	      0.00000000
      0.21258481	     -0.00000000	     -0.00000000	      0.00000000	      0.00000000	     -0.00000000	     -0.00000000	      0.00000000	      0.00000000	      0.76368401	     -1.35975692	     -0.00000000	     -0.00000000	    -33.08474850	   -190.59846267	     64.83983424	    364.36093870	      0.00000000	      0.00000000	      0.01000000	      0.15873029	      0.92390106	      0.15358727	      0.01000000	      0.04980271	      0.01000000	      0.09779108	      0.00000000	      0.00000000
      0.21312111	     -0.00000000	     -0.00000000	      0.00000000	      0.00000000	     -0.00000000	     -0.00000000	      0.00000000	      0.00000000	      0.76295367	     -1.36384078	     -0.00000000	     -0.00000000	    -33.18699070	   -190.68286619	     65.03527015	    364.45812376	      0.00000000	      0.00000000	      0.01000000	      0.15886649	      0.92603293	      0.15360047	      0.01000000	      0.04986775	      0.01000000	      0.09775040	      0.00000000	      0.00000000
      0.21365742	     -0.00000000	     -0.00000000	      0.00000000	      0.00000000	     -0.00000000	     -0.00000000	      0.00000000	      0.00000000	      0.76222114	     -1.36792286	     -0.00000000	     -0.00000000	    -33.28927820	   -190.76735245	     65.23075817	    364.55529816	      0.00000000	      0.00000000	      0.01000000	      0.15900273	      0.92810167	      0.15361416	      0.01000000	      0.04993277	      0.01000000	      0.09770973	      0.00000000	      0.00000000
      0.21419373	     -0.00000000	     -0.00000000	      0.00000000	      0.00000000	     -0.00000000	     -0.00000000	      0.00000000	      0.00000000	      0.76148641	     -1.37200320	     -0.00000000	     -0.00000000	    -33.39161103	   -190.85193144	     65.42629831	    364.65247968	      0.00000000	      0.00000000	      0.01000000	      0.15913901	      0.93010935	      0.15362835	      0.01000000	      0.04999775	      0.01000000	      0.09766907	      0.00000000	      0.00000000
      0.21473004	     -0.00000000	     -0.00000000	      0.00000000	      0.00000000	     -0.00000000	     -0.00000000	      0.00000000	      0.00000000	      0.76074950	     -1.37608185	     -0.00000000	     -0.00000000	    -33.49398924	   -190.93661304	     65.62189058	    364.74968587	      0.00000000	      0.00000000	      0.01000000	      0.15927532	      0.93205796	      0.15364303	      0.01000000	      0.05006271	      0.01000000	      0.09762842	      0.00000000	      0.00000000
      0.21526635	     -0.00000000	     -0.00000000	      0.00000000	      0.00000000	     -0.00000000	     -0.00000000	      0.00000000	      0.00000000	      0.76001040	     -1.38015885	     -0.00000000	     -0.00000000	    -33.59641291	   -191.02140707	     65.81753499	    364.84693403	      0.00000000	      0.00000000	      0.01000000	      0.15941167	      0.93394941	      0.15365823	      0.01000000	      0.05012764	      0.01000000	      0.09758778	      0.00000000	      0.00000000
      0.21580266	     -0.00000000	     -0.00000000	      0.00000000	      0.00000000	     -0.00000000	     -0.00000000	      0.00000000	      0.00000000	      0.75926912	     -1.38423425	     -0.00000000	     -0.00000000	    -33.69888208	   -191.10632326	     66.01323157	    364.94424124	      0.00000000	      0.00000000	      0.01000000	      0.15954806	      0.93578554	      0.15367394	      0.01000000	      0.05019254	      0.01000000	      0.09754715	      0.00000000	      0.00000000
      0.21633897	     -0.00000000	     -0.00000000	      0.00000000	      0.00000000	     -0.00000000	     -0.00000000	      0.00000000	      0.00000000	      0.75852565	     -1.38830809	     -0.00000000	     -0.00000000	    -33.80139682	   -191.19137125	     66.20898035	    365.04162436	      0.00000000	      0.00000000	      0.01000000	      0.15968448	      0.93756812	      0.15369018	      0.01000000	      0.05025742	      0.01000000	      0.09750653	      0.00000000	      0.00000000
      0.21687527	     -0.00000000	     -0.00000000	      0.00000000	      0.00000000	     -0.00000000	     -0.00000000	      0.00000000	      0.00000000	      0.75778000	     -1.39238041	     -0.00000000	     -0.00000000	    -33.90395722	   -191.27656061	     66.40478139	    365.13910004	      0.00000000	      0.00000000	      0.01000000	      0.15982094	      0.93929885	      0.15370694	      0.01000000	      0.05032226	      0.01000000	      0.09746593	      0.00000000	      0.00000000
      0.21741158	     -0.00000000	     -0.00000000	      0.00000000	      0.00000000	     -0.00000000	     -0.00000000	      0.00000000	      0.00000000	      0.75703216	     -1.39645127	     -0.00000000	     -0.00000000	    -34.00656334	   -191.36190082	     66.60063473	    365.23668470	      0.00000000	      0.00000000	      0.01000000	      0.15995743	      0.94097938	      0.15372423	      0.01000000	      0.05038708	      0.01000000	      0.09742533	      0.00000000	      0.00000000
      0.21794789	     -0.00000000	     -0.00000000	      0.00000000	      0.00000000	     -0.00000000	     -0.00000000	      0.00000000	      0.00000000	      0.75628214	     -1.40052071	     -0.00000000	     -0.00000000	    -34.10921527	   -191.44740126	     66.79654044	    365.33439459	      0.00000000	      0.00000000	      0.01000000	      0.16009397	      0.94261130	      0.15374207	      0.01000000	      0.05045187	      0.01000000	      0.09738474	      0.00000000	      0.00000000
      0.21848420	     -0.00000000	     -0.00000000	      0.00000000	      0.00000000	     -0.00000000	     -0.00000000	      0.00000000	      0.00000000	      0.75552994	     -1.40458877	     -0.00000000	     -0.00000000	    -34.21191311	   -191.53307128	     66.99249858	    365.43224574	      0.00000000	      0.00000000	      0.01000000	      0.16023054	      0.94419612	      0.15376044	      0.01000000	      0.05051664	      0.01000000	      0.09734417	      0.00000000	      0.00000000
      0.21902051	     -0.00000000	     -0.00000000	      0.00000000	     -0.00000000	     -0.00000000	     -0.00000000	      0.00000000	      0.00000000	      0.75477556	     -1.40865551	     -0.00000000	     -0.00000000	    -34.31465693	   -191.61892008	     67.18850925	    365.53025398	      0.00000000	      0.00000000	      0.01000000	      0.16036714	      0.94573532	      0.15377937	      0.01000000	      0.05058137	      0.01000000	      0.09730360	      0.00000000	      0.00000000
      0.21955682	     -0.00000000	     -0.00000000	      0.00000000	     -0.00000000	     -0.00000000	     -0.00000000	      0.00000000	      0.00000000	      0.75401899	     -1.41272096	     -0.00000000	     -0.00000000	    -34.41744685	   -191.70495685	     67.38457253	    365.62843495	      0.00000000	      0.00000000	      0.01000000	      0.16050378	      0.94723031	      0.15379885	      0.01000000	      0.05064608	      0.01000000	      0.09726304	      0.00000000	      0.00000000
      0.22009312	     -0.00000000	     -0.00000000	      0.00000000	     -0.00000000	     -0.00000000	     -0.00000000	      0.00000000	      0.00000000	      0.75326025	     -1.41678518	     -0.00000000	     -0.00000000	    -34.52028297	   -191.79119064	     67.58068851	    365.72680411	      0.00000000	      0.00000000	      0.01000000	      0.16064046	      0.94868247	      0.15381890	      0.01000000	      0.05071076	      0.01000000	      0.09722250	      0.00000000	      0.00000000
      0.22062943	     -0.00000000	     -0.00000000	      0.00000000	     -0.00000000	     -0.00000000	     -0.00000000	      0.00000000	      0.00000000	      0.75249932	     -1.42084822	     -0.00000000	     -0.00000000	    -34.62316538	   -191.87763046	     67.77685730	    365.82537670	      0.00000000	      0.00000000	      0.01000000	      0.16077718	      0.95009312	      0.15383950	      0.01000000	      0.05077541	      0.01000000	      0.09718197	      0.00000000	      0.00000000
      0.22116574	     -0.00000000	     -0.00000000	      0.00000000	     -0.00000000	     -0.00000000	     -0.00000000	      0.00000000	      0.00000000	      0.75173622	     -1.42491011	     -0.00000000	     -0.00000000	    -34.72609421	   -191.96428523	     67.97307902	    365.92416778	      0.00000000	      0.00000000	      0.01000000	      0.16091393	      0.95146352	      0.15386068	      0.01000000	      0.05084004	      0.01000000	      0.09714144	      0.00000000	      0.00000000
      0.22170205	     -0.00000000	     -0.00000000	      0.00000000	     -0.00000000	     -0.00000000	     -0.00000000	      0.00000000	      0.00000000	      0.75097094	     -1.42897092	     -0.00000000	     -0.00000000	    -34.82906958	   -192.05116377	     68.16935378	    366.02319221	      0.00000000	      0.00000000	      0.01000000	      0.16105072	      0.95279491	      0.15388243	      0.01000000	      0.05090463	      0.01000000	      0.09710093	      0.00000000	      0.00000000
      0.22223836	     -0.00000000	     -0.00000000	      0.00000000	     -0.00000000	     -0.00000000	     -0.00000000	      0.00000000	      0.00000000	      0.75020348	     -1.43303069	     -0.00000000	     -0.00000000	    -34.93209160	   -192.13827485	     68.36568171	    366.12246463	      0.00000000	      0.00000000	      0.01000000	      0.16118755	      0.95408848	      0.15390476	      0.01000000	      0.05096920	      0.01000000	      0.09706043	      0.00000000	      0.00000000
      0.22277467	     -0.00000000	     -0.00000000	      0.00000000	     -0.00000000	     -0.00000000	     -0.00000000	      0.00000000	      0.00000000	      0.74943385	     -1.43708946	     -0.00000000	     -0.00000000	    -35.03516040	   -192.22562713	     68.56206295	    366.22199951	      0.00000000	      0.00000000	      0.01000000	      0.16132441	      0.95534537	      0.15392768	      0.01000000	      0.05103374	      0.01000000	      0.09701993	      0.00000000	      0.00000000
      0.22331098	     -0.00000000	     -0.00000000	      0.00000000	     -0.00000000	     -0.00000000	     -0.00000000	      0.00000000	      0.00000000	      0.74866204	     -1.44114729	     -0.00000000	     -0.00000000	    -35.13827612	   -192.31322922	     68.75849765	    366.32181107	      0.00000000	      0.00000000	      0.01000000	      0.16146131	      0.95656669	      0.15395118	      0.01000000	      0.05109825	      0.01000000	      0.09697945	      0.00000000	      0.00000000
      0.22384728	     -0.00000000	     -0.00000000	      0.00000000	     -0.00000000	     -0.00000000	     -0.00000000	      0.00000000	      0.00000000	      0.74788805	     -1.44520422	     -0.00000000	     -0.00000000	    -35.24143889	   -192.40108961	     68.95498595	    366.42191333	      0.00000000	      0.00000000	      0.01000000	      0.16159825	      0.95775352	      0.15397527	      0.01000000	      0.05116274	      0.01000000	      0.09693898	      0.00000000	      0.00000000
      0.22438359	     -0.00000000	     -0.00000000	      0.00000000	     -0.00000000	     -0.00000000	     -0.00000000	      0.00000000	      0.00000000	      0.74711189	     -1.44926031	     -0.00000000	     -0.00000000	    -35.34464885	   -192.48921674	     69.15152802	    366.52232010	      0.00000000	      0.00000000	      0.01000000	      0.16173523	      0.95890688	      0.15399996	      0.01000000	      0.05122719	      0.01000000	      0.09689852	      0.00000000	      0.00000000
      0.22491990	     -0.00000000	     -0.00000000	      0.00000000	     -0.00000000	     -0.00000000	     -0.00000000	      0.00000000	      0.00000000	      0.74633355	     -1.45331560	     -0.00000000	     -0.00000000	    -35.44790615	   -192.57761894	     69.34812403	    366.62304494	      0.00000000	      0.00000000	      0.01000000	      0.16187224	      0.96002779	      0.15402525	      0.01000000	      0.05129162	      0.01000000	      0.09685807	      0.00000000	      0.00000000
      0.22545621	     -0.00000000	     -0.00000000	      0.00000000	     -0.00000000	     -0.00000000	     -0.00000000	      0.00000000	      0.00000000	      0.74555303	     -1.45737014	     -0.00000000	     -0.00000000	    -35.55121093	   -192.66630446	     69.54477414	    366.72410118	      0.00000000	      0.00000000	      0.01000000	      0.16200929	      0.96111720	      0.15405114	      0.01000000	      0.05135602	      0.01000000	      0.09681763	      0.00000000	      0.00000000
      0.22599252	     -0.00000000	     -0.00000000	      0.00000000	     -0.00000000	     -0.00000000	     -0.00000000	      0.00000000	      0.00000000	      0.74477035	     -1.46142398	     -0.00000000	     -0.00000000	    -35.65456335	   -192.75528148	     69.74147854	    366.82550189	      0.00000000	      0.00000000	      0.01000000	      0.16214638	      0.96217605	      0.15407763	      0.01000000	      0.05142039	      0.01000000	      0.09677720	      0.00000000	      0.00000000
      0.22652883	     -0.00000000	     -0.00000000	      0.00000000	     -0.00000000	     -0.00000000	     -0.00000000	      0.00000000	      0.00000000	      0.74398549	     -1.46547717	     -0.00000000	     -0.00000000	    -35.75796358	   -192.84455806	     69.93823742	    366.92725989	      0.00000000	      0.00000000	      0.01000000	      0.16228351	      0.96320525	      0.15410473	      0.01000000	      0.05148473	      0.01000000	      0.09673678	      0.00000000	      0.00000000
      0.22706514	     -0.00000000	     -0.00000000	      0.00000000	     -0.00000000	     -0.00000000	     -0.00000000	      0.00000000	      0.00000000	      0.74319845	     -1.46952976	     -0.00000000	     -0.00000000	    -35.86141176	   -192.93414218	     70.13505097	    367.02938775	      0.00000000	      0.00000000	      0.01000000	      0.16242068	      0.96420567	      0.15413244	      0.01000000	      0.05154905	      0.01000000	      0.09669637	      0.00000000	      0.00000000
      0.22760144	     -0.00000000	     -0.00000000	      0.00000000	     -0.00000000	     -0.00000000	     -0.00000000	      0.00000000	      0.00000000	      0.74240924	     -1.47358180	     -0.00000000	     -0.00000000	    -35.96490807	   -193.02404174	     70.33191940	    367.13189774	      0.00000000	      0.00000000	      0.01000000	      0.16255788	      0.96517817	      0.15416077	      0.01000000	      0.05161334	      0.01000000	      0.09665597	      0.00000000	      0.00000000
      0.22813775	     -0.00000000	     -0.00000000	      0.00000000	     -0.00000000	     -0.00000000	     -0.00000000	      0.00000000	      0.00000000	      0.74161786	     -1.47763333	     -0.00000000	     -0.00000000	    -36.06845269	   -193.11426451	     70.52884290	    367.23480186	      0.00000000	      0.00000000	      0.01000000	      0.16269512	      0.96612355	      0.15418971	      0.01000000	      0.05167760	      0.01000000	      0.09661559	      0.00000000	      0.00000000
      0.22867406	     -0.00000000	     -0.00000000	      0.00000000	     -0.00000000	     -0.00000000	     -0.00000000	      0.00000000	      0.00000000	      0.74082431	     -1.48168441	     -0.00000000	     -0.00000000	    -36.17204578	   -193.20481819	     70.72582171	    367.33811179	      0.00000000	      0.00000000	      0.01000000	      0.16283241	      0.96704261	      0.15421926	      0.01000000	      0.05174183	      0.01000000	      0.09657521	      0.00000000	      0.00000000
      0.22921037	     -0.00000000	     -0.00000000	      0.00000000	     -0.00000000	     -0.00000000	     -0.00000000	      0.00000000	      0.00000000	      0.74002858	     -1.48573509	     -0.00000000	     -0.00000000	    -36.27568752	   -193.29571037	     70.92285603	    367.44183893	      0.00000000	      0.00000000	      0.01000000	      0.16296973	      0.96793613	      0.15424943	      0.01000000	      0.05180603	      0.01000000	      0.09653484	      0.00000000	      0.00000000
      0.22974668	     -0.00000000	     -0.00000000	      0.00000000	     -0.00000000	     -0.00000000	     -0.00000000	      0.00000000	      0.00000000	      0.73923068	     -1.48978541	     -0.00000000	     -0.00000000	    -36.37937810	   -193.38694852	     71.11994609	    367.54599434	      0.00000000	      0.00000000	      0.01000000	      0.16310708	      0.96880484	      0.15428022	      0.01000000	      0.05187020	      0.01000000	      0.09649449	      0.00000000	      0.00000000
      0.23028299	     -0.00000000	      0.00000000	      0.00000000	     -0.00000000	     -0.00000000	     -0.00000000	      0.00000000	      0.00000000	      0.73843061	     -1.49383542	     -0.00000000	     -0.00000000	    -36.48311771	   -193.47854003	     71.31709213	    367.65058878	      0.00000000	      0.00000000	      0.01000000	      0.16324448	      0.96964947	      0.15431162	      0.01000000	      0.05193435	      0.01000000	      0.09645414	      0.00000000	      0.00000000
      0.23081930	     -0.00000000	      0.00000000	      0.00000000	     -0.00000000	     -0.00000000	     -0.00000000	      0.00000000	      0.00000000	      0.73762837	     -1.49788517	     -0.00000000	     -0.00000000	    -36.58690654	   -193.57049216	     71.51429439	    367.75563264	      0.00000000	      0.00000000	      0.01000000	      0.16338192	      0.97047071	      0.15434364	      0.01000000	      0.05199847	      0.01000000	      0.09641380	      0.00000000	      0.00000000
      0.23135560	     -0.00000000	      0.00000000	      0.00000000	     -0.00000000	     -0.00000000	     -0.00000000	      0.00000000	      0.00000000	      0.73682396	     -1.50193471	     -0.00000000	     -0.00000000	    -36.69074478	   -193.66281206	     71.71155310	    367.86113600	      0.00000000	      0.00000000	      0.01000000	      0.16351940	      0.97126924	      0.15437628	      0.01000000	      0.05206256	      0.01000000	      0.09637348	      0.00000000	      0.00000000
      0.23189191	     -0.00000000	      0.00000000	      0.00000000	     -0.00000000	     -0.00000000	     -0.00000000	      0.00000000	      0.00000000	      0.73601737	     -1.50598408	     -0.00000000	     -0.00000000	    -36.79463263	   -193.75550678	     71.90886852	    367.96710857	      0.00000000	      0.00000000	      0.01000000	      0.16365691	      0.97204571	      0.15440953	      0.01000000	      0.05212662	      0.01000000	      0.09633316	      0.00000000	      0.00000000
      0.23242822	     -0.00000000	      0.00000000	      0.00000000	     -0.00000000	     -0.00000000	     -0.00000000	      0.00000000	      0.00000000	      0.73520861	     -1.51003334	     -0.00000000	     -0.00000000	    -36.89857030	   -193.84858324	     72.10624091	    368.07355969	      0.00000000	      0.00000000	      0.01000000	      0.16379447	      0.97280077	      0.15444340	      0.01000000	      0.05219066	      0.01000000	      0.09629286	      0.00000000	      0.00000000
      0.23296453	     -0.00000000	      0.00000000	      0.00000000	     -0.00000000	     -0.00000000	     -0.00000000	      0.00000000	      0.00000000	      0.73439768	     -1.51408252	     -0.00000000	     -0.00000000	    -37.00255799	   -193.94204825	     72.30367051	    368.18049835	      0.00000000	      0.00000000	      0.01000000	      0.16393207	      0.97353501	      0.15447787	      0.01000000	      0.05225467	      0.01000000	      0.09625257	      0.00000000	      0.00000000
      0.23350084	     -0.00000000	      0.00000000	      0.00000000	     -0.00000000	     -0.00000000	     -0.00000000	      0.00000000	      0.00000000	      0.73358458	     -1.51813168	     -0.00000000	     -0.00000000	    -37.10659591	   -194.03590850	     72.50115760	    368.28793317	      0.00000000	      0.00000000	      0.01000000	      0.16406970	      0.97424904	      0.15451296	      0.01000000	      0.05231865	      0.01000000	      0.09621228	      0.00000000	      0.00000000
      0.23403715	     -0.00000000	      0.00000000	      0.00000000	     -0.00000000	     -0.00000000	     -0.00000000	      0.00000000	      0.00000000	      0.73276931	     -1.52218087	     -0.00000000	     -0.00000000	    -37.21068428	   -194.13017055	     72.69870245	    368.39587239	      0.00000000	      0.00000000	      0.01000000	      0.16420738	      0.97494344	      0.15454865	      0.01000000	      0.05238260	      0.01000000	      0.09617201	      0.00000000	      0.00000000
      0.23457345	     -0.00000000	      0.00000000	      0.00000000	     -0.00000000	     -0.00000000	     -0.00000000	      0.00000000	      0.00000000	      0.73195187	     -1.52623011	     -0.00000000	     -0.00000000	    -37.31482331	   -194.22484084	     72.89630531	    368.50432385	      0.00000000	      0.00000000	      0.01000000	      0.16434510	      0.97561877	      0.15458494	      0.01000000	      0.05244652	      0.01000000	      0.09613175	      0.00000000	      0.00000000
      0.23510976	     -0.00000000	      0.00000000	      0.00000000	     -0.00000000	     -0.00000000	     -0.00000000	      0.00000000	      0.00000000	      0.73113225	     -1.53027947	     -0.00000000	     -0.00000000	    -37.41901322	   -194.31992571	     73.09396648	    368.61329505	      0.00000000	      0.00000000	      0.01000000	      0.16448286	      0.97627556	      0.15462184	      0.01000000	      0.05251042	      0.01000000	      0.09609150	      0.00000000	      0.00000000
      0.23564607	     -0.00000000	      0.00000000	      0.00000000	     -0.00000000	     -0.00000000	     -0.00000000	      0.00000000	      0.00000000	      0.73031046	     -1.53432899	     -0.00000000	     -0.00000000	    -37.52325424	   -194.41543134	     73.29168624	    368.72279307	      0.00000000	      0.00000000	      0.01000000	      0.16462066	      0.97691435	      0.15465932	      0.01000000	      0.05257429	      0.01000000	      0.09605126	      0.00000000	      0.00000000
      0.23618238	     -0.00000000	      0.00000000	      0.00000000	     -0.00000000	     -0.00000000	     -0.00000000	      0.00000000	      0.00000000	      0.72948650	     -1.53837870	     -0.00000000	     -0.00000000	    -37.62754660	   -194.51136381	     73.48946486	    368.83282463	      0.00000000	      0.00000000	      0.01000000	      0.16475850	      0.97753565	      0.15469740	      0.01000000	      0.05263813	      0.01000000	      0.09601102	      0.00000000	      0.00000000
      0.23671869	     -0.00000000	      0.00000000	      0.00000000	     -0.00000000	     -0.00000000	     -0.00000000	      0.00000000	      0.00000000	      0.72866037	     -1.54242865	     -0.00000000	     -0.00000000	    -37.73189051	   -194.60772907	     73.68730264	    368.94339607	      0.00000000	      0.00000000	      0.01000000	      0.16489639	      0.97813994	      0.15473606	      0.01000000	      0.05270194	      0.01000000	      0.09597080	      0.00000000	      0.00000000
      0.23725500	     -0.00000000	      0.00000000	      0.00000000	     -0.00000000	     -0.00000000	     -0.00000000	      0.00000000	      0.00000000	      0.72783207	     -1.54647889	     -0.00000000	     -0.00000000	    -37.83628623	   -194.70453294	     73.88519986	    369.05451335	      0.00000000	      0.00000000	      0.01000000	      0.16503431	      0.97872772	      0.15477530	      0.01000000	      0.05276573	      0.01000000	      0.09593059	      0.00000000	      0.00000000
      0.23779131	     -0.00000000	      0.00000000	      0.00000000	     -0.00000000	     -0.00000000	     -0.00000000	      0.00000000	      0.00000000	      0.72700159	     -1.55052945	     -0.00000000	     -0.00000000	    -37.94073399	   -194.80178114	     74.08315682	    369.16618205	      0.00000000	      0.00000000	      0.01000000	      0.16517228	      0.97929944	      0.15481511	      0.01000000	      0.05282949	      0.01000000	      0.09589039	      0.00000000	      0.00000000
      0.23832761	     -0.00000000	      0.00000000	      0.00000000	     -0.00000000	     -0.00000000	     -0.00000000	      0.00000000	      0.00000000	      0.72616894	     -1.55458037	     -0.00000000	     -0.00000000	    -38.04523402	   -194.89947925	     74.28117382	    369.27840740	      0.00000000	      0.00000000	      0.01000000	      0.16531029	      0.97985557	      0.15485549	      0.01000000	      0.05289322	      0.01000000	      0.09585020	      0.00000000	      0.00000000
      0.23886392	     -0.00000000	      0.00000000	      0.00000000	     -0.00000000	     -0.00000000	     -0.00000000	      0.00000000	      0.00000000	      0.72533412	     -1.55863170	     -0.00000000	     -0.00000000	    -38.14978657	   -194.99763272	     74.47925116	    369.39119426	      0.00000000	      0.00000000	      0.01000000	      0.16544835	      0.98039652	      0.15489642	      0.01000000	      0.05295692	      0.01000000	      0.09581003	      0.00000000	      0.00000000
      0.23940023	     -0.00000000	      0.00000000	      0.00000000	     -0.00000000	     -0.00000000	     -0.00000000	      0.00000000	      0.00000000	      0.72449713	     -1.56268346	     -0.00000000	     -0.00000000	    -38.25439188	   -195.09624693	     74.67738914	    369.50454715	      0.00000000	      0.00000000	      0.01000000	      0.16558645	      0.98092274	      0.15493791	      0.01000000	      0.05302060	      0.01000000	      0.09576986	      0.00000000	      0.00000000
      0.23993654	     -0.00000000	      0.00000000	      0.00000000	     -0.00000000	     -0.00000000	     -0.00000000	      0.00000000	      0.00000000	      0.72365796	     -1.56673571	     -0.00000000	     -0.00000000	    -38.35905020	   -195.19532708	     74.87558807	    369.61847025	      0.00000000	      0.00000000	      0.01000000	      0.16572459	      0.98143464	      0.15497994	      0.01000000	      0.05308425	      0.01000000	      0.09572970	      0.00000000	      0.00000000
      0.24047285	     -0.00000000	      0.00000000	      0.00000000	     -0.00000000	     -0.00000000	     -0.00000000	      0.00000000	      0.00000000	      0.72281662	     -1.57078847	     -0.00000000	     -0.00000000	    -38.46376179	   -195.29487832	     75.07384824	    369.73296739	      0.00000000	      0.00000000	      0.01000000	      0.16586277	      0.98193261	      0.15502251	      0.01000000	      0.05314787	      0.01000000	      0.09568955	      0.00000000	      0.00000000
      0.24100916	     -0.00000000	      0.00000000	      0.00000000	     -0.00000000	     -0.00000000	     -0.00000000	      0.00000000	      0.00000000	      0.72197311	     -1.57484179	     -0.00000000	     -0.00000000	    -38.56852690	   -195.39490566	     75.27216998	    369.84804210	      0.00000000	      0.00000000	      0.01000000	      0.16600100	      0.98241705	      0.15506561	      0.01000000	      0.05321146	      0.01000000	      0.09564941	      0.00000000	      0.00000000
      0.24154547	     -0.00000000	      0.00000000	      0.00000000	     -0.00000000	     -0.00000000	     -0.00000000	      0.00000000	      0.00000000	      0.72112742	     -1.57889569	     -0.00000000	     -0.00000000	    -38.67334578	   -195.49541402	     75.47055359	    369.96369759	      0.00000000	      0.00000000	      0.01000000	      0.16613928	      0.98288833	      0.15510922	      0.01000000	      0.05327503	      0.01000000	      0.09560929	      0.00000000	      0.00000000
      0.24208177	     -0.00000000	      0.00000000	      0.00000000	     -0.00000000	     -0.00000000	     -0.00000000	      0.00000000	      0.00000000	      0.72027955	     -1.58295021	     -0.00000000	     -0.00000000	    -38.77821869	   -195.59640819	     75.66899938	    370.07993679	      0.00000000	      0.00000000	      0.01000000	      0.16627760	      0.98334681	      0.15515335	      0.01000000	      0.05333857	      0.01000000	      0.09556917	      0.00000000	      0.00000000
      0.24261808	     -0.00000000	      0.00000000	      0.00000000	     -0.00000000	     -0.00000000	     -0.00000000	      0.00000000	      0.00000000	      0.71942952	     -1.58700538	     -0.00000000	     -0.00000000	    -38.88314590	   -195.69789290	     75.86750767	    370.19676233	      0.00000000	      0.00000000	      0.01000000	      0.16641596	      0.98379286	      0.15519797	      0.01000000	      0.05340208	      0.01000000	      0.09552907	      0.00000000	      0.00000000
      0.24315439	     -0.00000000	      0.00000000	      0.00000000	     -0.00000000	     -0.00000000	     -0.00000000	      0.00000000	      0.00000000	      0.71857731	     -1.59106124	     -0.00000000	     -0.00000000	    -38.98812767	   -195.79987278	     76.06607877	    370.31417657	      0.00000000	      0.00000000	      0.01000000	      0.16655437	      0.98422682	      0.15524310	      0.01000000	      0.05346557	      0.01000000	      0.09548897	      0.00000000	      0.00000000
      0.24336421	     -0.00000000	      0.00000000	      0.00000000	     -0.00000000	     -0.00000000	     -0.00000000	      0.00000000	      0.00000000	      0.71824330	     -1.59264820	     -0.00000000	     -0.00000000	    -39.02921438	   -195.83990324	     76.14378251	    370.36023484	      0.00000000	      0.00000000	      0.01000000	      0.16660854	      0.98439338	      0.15526088	      0.01000000	      0.05349040	      0.01000000	      0.09547329	      0.00000000	      0.00000000
      0.24345996	     -0.00000000	      0.00000000	      0.00000000	     -0.00000000	     -0.00000000	     -0.00000000	      0.00000000	      0.00000000	      0.71809077	     -1.59337247	     -0.00000000	     -0.00000000	    -39.04796773	   -195.85819783	     76.17924703	    370.38129254	      0.00000000	      0.00000000	      0.01000121	      0.16663326	      0.98446880	      0.15526902	      0.01000000	      0.05350173	      0.01000000	      0.09546613	      0.00000000	      0.00000000
      0.24355572	     -0.00000000	      0.00000000	      0.00000000	     -0.00000000	     -0.00000000	     -0.00000000	      0.00000000	      0.00000000	      0.71793816	     -1.59409676	     -0.00000000	     -0.00000000	    -39.06672283	   -195.87650822	     76.21471357	    370.40237009	      0.00000000	      0.00000000	      0.01001726	      0.16665796	      0.98454386	      0.15527718	      0.01000000	      0.05351306	      0.01000000	      0.09545897	      0.00000000	      0.00000000
      0.24403449	     -0.00000000	      0.00000000	      0.00000000	     -0.00000000	     -0.00000000	     -0.00000000	      0.00000000	      0.00000000	      0.71717409	     -1.59771834	     -0.00000000	     -0.00000000	    -39.16052468	   -195.96814098	     76.39207651	    370.50746845	      0.00000000	      0.00000000	      0.01035109	      0.16678028	      0.98491364	      0.15531818	      0.01000000	      0.05356970	      0.01000000	      0.09542320	      0.00000000	      0.00000000
      0.24451326	     -0.00000000	      0.00000000	      0.00000000	     -0.00000000	     -0.00000000	     -0.00000000	      0.00000000	      0.00000000	      0.71640828	     -1.60133890	     -0.00000000	     -0.00000000	    -39.25437028	   -196.05910176	     76.56948920	    370.60962690	      0.00000000	      0.00000000	      0.01107892	      0.16689860	      0.98527449	      0.15535956	      0.01000000	      0.05362631	      0.01000000	      0.09538743	      0.00000000	      0.00000000
      0.24499203	     -0.00000000	      0.00000000	      0.00000000	     -0.00000000	     -0.00000000	     -0.00000000	      0.00000000	      0.00000000	      0.71564074	     -1.60495614	     -0.00000000	     -0.00000000	    -39.34825900	   -196.14796062	     76.74694950	    370.70591566	      0.00000000	      0.00000000	      0.01216358	      0.16701131	      0.98562660	      0.15540131	      0.01000000	      0.05368290	      0.01000000	      0.09535166	      0.00000000	      0.00000000
      0.24547080	     -0.00000000	      0.00000000	      0.00000000	     -0.00000000	     -0.00000000	     -0.00000000	      0.00000000	      0.00000000	      0.71487147	     -1.60856732	     -0.00000000	     -0.00000000	    -39.44218944	   -196.23316321	     76.92445403	    370.79411034	      0.00000000	      0.00000000	      0.01357052	      0.16711767	      0.98597021	      0.15544341	      0.01000000	      0.05373947	      0.01000000	      0.09531591	      0.00000000	      0.00000000
      0.24594957	     -0.00000000	      0.00000000	      0.00000000	     -0.00000000	     -0.00000000	     -0.00000000	      0.00000000	      0.00000000	      0.71410047	     -1.61216956	     -0.00000000	     -0.00000000	    -39.53615950	   -196.31323130	     77.10199854	    370.87266628	      0.00000000	      0.00000000	      0.01526781	      0.16721753	      0.98630552	      0.15548587	      0.01000000	      0.05379602	      0.01000000	      0.09528017	      0.00000000	      0.00000000
      0.24642834	     -0.00000000	      0.00000000	      0.00000000	     -0.00000000	     -0.00000000	     -0.00000000	      0.00000000	      0.00000000	      0.71332775	     -1.61576003	     -0.00000000	     -0.00000000	    -39.63016640	   -196.38686146	     77.27957813	    370.94055348	      0.00000000	      0.00000000	      0.01722615	      0.16731110	      0.98663273	      0.15552867	      0.01000000	      0.05385254	      0.01000000	      0.09524443	      0.00000000	      0.00000000
      0.24690711	     -0.00000000	      0.00000000	      0.00000000	     -0.00000000	     -0.00000000	     -0.00000000	      0.00000000	      0.00000000	      0.71255332	     -1.61933598	     -0.00000000	     -0.00000000	    -39.72420679	   -196.45296980	     77.45718753	    370.99712259	      0.00000000	      0.00000000	      0.01941879	      0.16739881	      0.98695205	      0.15557182	      0.01000000	      0.05390904	      0.01000000	      0.09520870	      0.00000000	      0.00000000
      0.24738588	     -0.00000000	      0.00000000	      0.00000000	     -0.00000000	     -0.00000000	     -0.00000000	      0.00000000	      0.00000000	      0.71177717	     -1.62289486	     -0.00000000	     -0.00000000	    -39.81827686	   -196.51070517	     77.63482123	    371.04200541	      0.00000000	      0.00000000	      0.02182147	      0.16748118	      0.98726367	      0.15561529	      0.01000000	      0.05396551	      0.01000000	      0.09517298	      0.00000000	      0.00000000
      0.24786465	     -0.00000000	      0.00000000	      0.00000000	     -0.00000000	     -0.00000000	     -0.00000000	      0.00000000	      0.00000000	      0.71099933	     -1.62643432	     -0.00000000	     -0.00000000	    -39.91237244	   -196.55944325	     77.81247358	    371.07503957	      0.00000000	      0.00000000	      0.02441219	      0.16755879	      0.98756777	      0.15565909	      0.01000000	      0.05402196	      0.01000000	      0.09513727	      0.00000000	      0.00000000
      0.24834342	     -0.00000000	      0.00000000	      0.00000000	     -0.00000000	     -0.00000000	     -0.00000000	      0.00000000	      0.00000000	      0.71021980	     -1.62995221	     -0.00000000	     -0.00000000	    -40.00648911	   -196.59876931	     77.99013891	    371.09621015	      0.00000000	      0.00000000	      0.02717115	      0.16763220	      0.98786455	      0.15570320	      0.01000000	      0.05407837	      0.01000000	      0.09510157	      0.00000000	      0.00000000
      0.24882219	     -0.00000000	      0.00000000	      0.00000000	     -0.00000000	     -0.00000000	     -0.00000000	      0.00000000	      0.00000000	      0.70943859	     -1.63344663	     -0.00000000	     -0.00000000	    -40.10062230	   -196.62845457	     78.16781154	    371.10560465	      0.00000000	      0.00000000	      0.03008054	      0.16770196	      0.98815418	      0.15574762	      0.01000000	      0.05413475	      0.01000000	      0.09506587	      0.00000000	      0.00000000
      0.24930097	     -0.00000000	      0.00000000	      0.00000000	     -0.00000000	     -0.00000000	     -0.00000000	      0.00000000	      0.00000000	      0.70865571	     -1.63691584	     -0.00000000	     -0.00000000	    -40.19476739	   -196.64842983	     78.34548589	    371.10337866	      0.00000000	      0.00000000	      0.03312439	      0.16776856	      0.98843684	      0.15579235	      0.01000000	      0.05419110	      0.01000000	      0.09503019	      0.00000000	      0.00000000
      0.24977974	     -0.00000000	      0.00000000	      0.00000000	     -0.00000000	     -0.00000000	     -0.00000000	      0.00000000	      0.00000000	      0.70787118	     -1.64035831	     -0.00000000	     -0.00000000	    -40.28891972	   -196.65875854	     78.52315643	    371.08973059	      0.00000000	      0.00000000	      0.03628838	      0.16783244	      0.98871269	      0.15583737	      0.01000000	      0.05424740	      0.01000000	      0.09499451	      0.00000000	      0.00000000
      0.25025851	     -0.00000000	      0.00000000	      0.00000000	     -0.00000000	     -0.00000000	     -0.00000000	      0.00000000	      0.00000000	      0.70708501	     -1.64377268	     -0.00000000	     -0.00000000	    -40.38307472	   -196.65961105	     78.70081774	    371.06488350	      0.00000000	      0.00000000	      0.03955974	      0.16789401	      0.98898191	      0.15588268	      0.01000000	      0.05430367	      0.01000000	      0.09495884	      0.00000000	      0.00000000
      0.25073728	     -0.00000000	      0.00000000	      0.00000000	     -0.00000000	     -0.00000000	     -0.00000000	      0.00000000	      0.00000000	      0.70629720	     -1.64715771	     -0.00000000	     -0.00000000	    -40.47722791	   -196.65124087	     78.87846452	    371.02907255	      0.00000000	      0.00000000	      0.04292705	      0.16795363	      0.98924465	      0.15592827	      0.01000000	      0.05435989	      0.01000000	      0.09492318	      0.00000000	      0.00000000
      0.25121605	     -0.00000000	      0.00000000	      0.00000000	     -0.00000000	     -0.00000000	     -0.00000000	      0.00000000	      0.00000000	      0.70550779	     -1.65051232	     -0.00000000	     -0.00000000	    -40.57137495	   -196.63396348	     79.05609157	    370.98253647	      0.00000000	      0.00000000	      0.04638013	      0.16801161	      0.98950108	      0.15597414	      0.01000000	      0.05441606	      0.01000000	      0.09488752	      0.00000000	      0.00000000
      0.25169482	     -0.00000000	      0.00000000	      0.00000000	     -0.00000000	     -0.00000000	     -0.00000000	      0.00000000	      0.00000000	      0.70471678	     -1.65383552	     -0.00000000	     -0.00000000	    -40.66551165	   -196.60813786	     79.23369383	    370.92551209	      0.00000000	      0.00000000	      0.04990990	      0.16806823	      0.98975135	      0.15602028	      0.01000000	      0.05447219	      0.01000000	      0.09485188	      0.00000000	      0.00000000
      0.25217359	     -0.00000000	      0.00000000	      0.00000000	     -0.00000000	     -0.00000000	     -0.00000000	      0.00000000	      0.00000000	      0.70392418	     -1.65712642	     -0.00000000	     -0.00000000	    -40.75963402	   -196.57415090	     79.41126632	    370.85823112	      0.00000000	      0.00000000	      0.05350827	      0.16812375	      0.98999561	      0.15606667	      0.01000000	      0.05452826	      0.01000000	      0.09481624	      0.00000000	      0.00000000
      0.25265236	     -0.00000000	      0.00000000	      0.00000000	     -0.00000000	     -0.00000000	     -0.00000000	      0.00000000	      0.00000000	      0.70313001	     -1.66038422	     -0.00000000	     -0.00000000	    -40.85373825	   -196.53240447	     79.58880418	    370.78091880	      0.00000000	      0.00000000	      0.05716805	      0.16817840	      0.99023400	      0.15611333	      0.01000000	      0.05458428	      0.01000000	      0.09478061	      0.00000000	      0.00000000
      0.25313113	     -0.00000000	      0.00000000	      0.00000000	     -0.00000000	     -0.00000000	     -0.00000000	      0.00000000	      0.00000000	      0.70233430	     -1.66360819	     -0.00000000	     -0.00000000	    -40.94782071	   -196.48330529	     79.76630267	    370.69379430	      0.00000000	      0.00000000	      0.06088281	      0.16823240	      0.99046667	      0.15616023	      0.01000000	      0.05464025	      0.01000000	      0.09474499	      0.00000000	      0.00000000
      0.25360990	     -0.00000000	      0.00000000	      0.00000000	     -0.00000000	     -0.00000000	     -0.00000000	      0.00000000	      0.00000000	      0.70153705	     -1.66679765	     -0.00000000	     -0.00000000	    -41.04187798	   -196.42725757	     79.94375714	    370.59707288	      0.00000000	      0.00000000	      0.06464684	      0.16828594	      0.99069376	      0.15620737	      0.01000000	      0.05469615	      0.01000000	      0.09470938	      0.00000000	      0.00000000
      0.25408867	     -0.00000000	      0.00000000	      0.00000000	     -0.00000000	     -0.00000000	     -0.00000000	      0.00000000	      0.00000000	      0.70073828	     -1.66995200	     -0.00000000	     -0.00000000	    -41.13590684	   -196.36465817	     80.12116305	    370.49096986	      0.00000000	      0.00000000	      0.06845504	      0.16833920	      0.99091540	      0.15625475	      0.01000000	      0.05475200	      0.01000000	      0.09467378	      0.00000000	      0.00000000
      0.25456744	     -0.00000000	      0.00000000	      0.00000000	     -0.00000000	     -0.00000000	     -0.00000000	      0.00000000	      0.00000000	      0.69993800	     -1.67307066	     -0.00000000	     -0.00000000	    -41.22990423	   -196.29589449	     80.29851596	    370.37570634	      0.00000000	      0.00000000	      0.07230289	      0.16839234	      0.99113173	      0.15630236	      0.01000000	      0.05480778	      0.01000000	      0.09463818	      0.00000000	      0.00000000
      0.25504621	     -0.00000000	      0.00000000	      0.00000000	     -0.00000000	     -0.00000000	     -0.00000000	      0.00000000	      0.00000000	      0.69913625	     -1.67615314	     -0.00000000	     -0.00000000	    -41.32386730	   -196.22134452	     80.47581153	    370.25151614	      0.00000000	      0.00000000	      0.07618632	      0.16844550	      0.99134287	      0.15635020	      0.01000000	      0.05486349	      0.01000000	      0.09460259	      0.00000000	      0.00000000
      0.25552498	     -0.00000000	      0.00000000	      0.00000000	     -0.00000000	     -0.00000000	     -0.00000000	      0.00000000	      0.00000000	      0.69833302	     -1.67919900	     -0.00000000	     -0.00000000	    -41.41779337	   -196.14137870	     80.65304555	    370.11865296	      0.00000000	      0.00000000	      0.08010174	      0.16849882	      0.99154896	      0.15639825	      0.01000000	      0.05491914	      0.01000000	      0.09456701	      0.00000000	      0.00000000
      0.25600375	     -0.00000000	      0.00000000	      0.00000000	     -0.00000000	     -0.00000000	     -0.00000000	      0.00000000	      0.00000000	      0.69752835	     -1.68220785	     -0.00000000	     -0.00000000	    -41.51167993	   -196.05636271	     80.83021395	    369.97739631	      0.00000000	      0.00000000	      0.08404593	      0.16855240	      0.99175011	      0.15644652	      0.01000000	      0.05497473	      0.01000000	      0.09453144	      0.00000000	      0.00000000
      0.25648252	     -0.00000000	      0.00000000	      0.00000000	     -0.00000000	     -0.00000000	     -0.00000000	      0.00000000	      0.00000000	      0.69672225	     -1.68517939	     -0.00000000	     -0.00000000	    -41.60552465	   -195.96666005	     81.00731276	    369.82805437	      0.00000000	      0.00000000	      0.08801600	      0.16860631	      0.99194644	      0.15649499	      0.01000000	      0.05503024	      0.01000000	      0.09449588	      0.00000000	      0.00000000
      0.25696129	     -0.00000000	     -0.00000000	      0.00000000	     -0.00000000	     -0.00000000	     -0.00000000	      0.00000000	      0.00000000	      0.69591473	     -1.68811339	     -0.00000000	     -0.00000000	    -41.69932538	   -195.87263334	     81.18433821	    369.67096241	      0.00000000	      0.00000000	      0.09200938	      0.16866061	      0.99213807	      0.15654366	      0.01000000	      0.05508568	      0.01000000	      0.09446033	      0.00000000	      0.00000000
      0.25744006	     -0.00000000	      0.00000000	      0.00000000	     -0.00000000	     -0.00000000	     -0.00000000	      0.00000000	      0.00000000	      0.69510582	     -1.69100968	     -0.00000000	     -0.00000000	    -41.79308012	   -195.77464345	     81.36128666	    369.50647654	      0.00000000	      0.00000000	      0.09602379	      0.16871534	      0.99232511	      0.15659253	      0.01000000	      0.05514105	      0.01000000	      0.09442478	      0.00000000	      0.00000000
      0.25791884	     -0.00000000	     -0.00000000	      0.00000000	     -0.00000000	     -0.00000000	     -0.00000000	      0.00000000	      0.00000000	      0.69429552	     -1.69386818	     -0.00000000	     -0.00000000	    -41.88678707	   -195.67304620	     81.53815467	    369.33496352	      0.00000000	      0.00000000	      0.10005717	      0.16877048	      0.99250768	      0.15664159	      0.01000000	      0.05519634	      0.01000000	      0.09438925	      0.00000000	      0.00000000
      0.25839761	     -0.00000000	     -0.00000000	     -0.00000000	     -0.00000000	     -0.00000000	     -0.00000000	      0.00000000	      0.00000000	      0.69348387	     -1.69668888	     -0.00000000	     -0.00000000	    -41.98044459	   -195.56818706	     81.71493895	    369.15678865	      0.00000000	      0.00000000	      0.10410767	      0.16882603	      0.99268589	      0.15669083	      0.01000000	      0.05525156	      0.01000000	      0.09435372	      0.00000000	      0.00000000
      0.25887638	     -0.00000000	      0.00000000	     -0.00000000	     -0.00000000	     -0.00000000	     -0.00000000	      0.00000000	      0.00000000	      0.69267088	     -1.69947180	     -0.00000000	     -0.00000000	    -42.07405119	   -195.46039479	     81.89163641	    368.97230414	      0.00000000	      0.00000000	      0.10817364	      0.16888195	      0.99285983	      0.15674026	      0.01000000	      0.05530671	      0.01000000	      0.09431820	      0.00000000	      0.00000000
      0.25935515	     -0.00000000	      0.00000000	     -0.00000000	     -0.00000000	     -0.00000000	     -0.00000000	      0.00000000	      0.00000000	      0.69185656	     -1.70221703	     -0.00000000	     -0.00000000	    -42.16760553	   -195.34997514	     82.06824409	    368.78183968	      0.00000000	      0.00000000	      0.11225362	      0.16893818	      0.99302961	      0.15678985	      0.01000000	      0.05536178	      0.01000000	      0.09428268	      0.00000000	      0.00000000
      0.25983392	     -0.00000000	     -0.00000000	     -0.00000000	     -0.00000000	     -0.00000000	     -0.00000000	      0.00000000	      0.00000000	      0.69104094	     -1.70492469	     -0.00000000	     -0.00000000	    -42.26110644	   -195.23720560	     82.24475922	    368.58569623	      0.00000000	      0.00000000	      0.11634626	      0.16899467	      0.99319534	      0.15683962	      0.01000000	      0.05541677	      0.01000000	      0.09424718	      0.00000000	      0.00000000
      0.26031269	     -0.00000000	     -0.00000000	     -0.00000000	     -0.00000000	     -0.00000000	     -0.00000000	      0.00000000	      0.00000000	      0.69022404	     -1.70759491	     -0.00000000	     -0.00000000	    -42.35455285	   -195.12233193	     82.42117914	    368.38414303	      0.00000000	      0.00000000	      0.12045039	      0.16905135	      0.99335710	      0.15688955	      0.01000000	      0.05547168	      0.01000000	      0.09421168	      0.00000000	      0.00000000
      0.26079146	     -0.00000000	      0.00000000	     -0.00000000	     -0.00000000	     -0.00000000	     -0.00000000	      0.00000000	      0.00000000	      0.68940586	     -1.71022784	     -0.00000000	     -0.00000000	    -42.44794380	   -195.00556647	     82.59750132	    368.17741736	      0.00000000	      0.00000000	      0.12456493	      0.16910818	      0.99351500	      0.15693964	      0.01000000	      0.05552652	      0.01000000	      0.09417620	      0.00000000	      0.00000000
      0.26127023	     -0.00000000	      0.00000000	     -0.00000000	     -0.00000000	     -0.00000000	     -0.00000000	      0.00000000	      0.00000000	      0.68858643	     -1.71282364	     -0.00000000	     -0.00000000	    -42.54127843	   -194.88708835	     82.77372332	    367.96572606	      0.00000000	      0.00000000	      0.12868891	      0.16916509	      0.99366913	      0.15698989	      0.01000000	      0.05558127	      0.01000000	      0.09414072	      0.00000000	      0.00000000
      0.26174900	     -0.00000000	      0.00000000	     -0.00000000	     -0.00000000	     -0.00000000	     -0.00000000	      0.00000000	      0.00000000	      0.68776576	     -1.71538247	     -0.00000000	     -0.00000000	    -42.63455595	   -194.76704511	     82.94984283	    367.74924831	      0.00000000	      0.00000000	      0.13282147	      0.16922204	      0.99381958	      0.15704029	      0.01000000	      0.05563595	      0.01000000	      0.09410525	      0.00000000	      0.00000000
      0.26222777	     -0.00000000	     -0.00000000	     -0.00000000	     -0.00000000	     -0.00000000	     -0.00000000	      0.00000000	      0.00000000	      0.68694388	     -1.71790448	     -0.00000000	     -0.00000000	    -42.72777565	   -194.64555436	     83.12585757	    367.52813435	      0.00000000	      0.00000000	      0.13696183	      0.16927896	      0.99396644	      0.15709083	      0.01000000	      0.05569054	      0.01000000	      0.09406978	      0.00000000	      0.00000000
      0.26270654	     -0.00000000	     -0.00000000	     -0.00000000	     -0.00000000	     -0.00000000	     -0.00000000	      0.00000000	      0.00000000	      0.68612081	     -1.72038981	     -0.00000000	     -0.00000000	    -42.82093686	   -194.52268847	     83.30176536	    367.30244777	      0.00000000	      0.00000000	      0.14110928	      0.16933585	      0.99410979	      0.15714152	      0.01000000	      0.05574506	      0.01000000	      0.09403433	      0.00000000	      0.00000000
      0.26318531	     -0.00000000	     -0.00000000	     -0.00000000	     -0.00000000	     -0.00000000	     -0.00000000	      0.00000000	      0.00000000	      0.68529655	     -1.72283848	     -0.00000000	     -0.00000000	    -42.91403891	   -194.39845331	     83.47756399	    367.07212571	      0.00000000	      0.00000000	      0.14526319	      0.16939269	      0.99424973	      0.15719234	      0.01000000	      0.05579949	      0.01000000	      0.09399888	      0.00000000	      0.00000000
      0.26366408	     -0.00000000	     -0.00000000	     -0.00000000	     -0.00000000	     -0.00000000	     -0.00000000	      0.00000000	      0.00000000	      0.68447112	     -1.72525047	     -0.00000000	     -0.00000000	    -43.00708114	   -194.27280156	     83.65325122	    366.83705807	      0.00000000	      0.00000000	      0.14942298	      0.16944952	      0.99438632	      0.15724330	      0.01000000	      0.05585384	      0.01000000	      0.09396344	      0.00000000	      0.00000000
      0.26414285	     -0.00000000	     -0.00000000	     -0.00000000	     -0.00000000	     -0.00000000	     -0.00000000	      0.00000000	      0.00000000	      0.68364455	     -1.72762568	     -0.00000000	     -0.00000000	    -43.10006287	   -194.14564674	     83.82882473	    366.59711019	      0.00000000	      0.00000000	      0.15358814	      0.16950639	      0.99451965	      0.15729438	      0.01000000	      0.05590812	      0.01000000	      0.09392801	      0.00000000	      0.00000000
      0.26462162	     -0.00000000	     -0.00000000	     -0.00000000	     -0.00000000	     -0.00000000	     -0.00000000	      0.00000000	      0.00000000	      0.68281686	     -1.72996393	     -0.00000000	     -0.00000000	    -43.19298333	   -194.01687536	     84.00428216	    366.35213433	      0.00000000	      0.00000000	      0.15775818	      0.16956339	      0.99464981	      0.15734559	      0.01000000	      0.05596230	      0.01000000	      0.09389259	      0.00000000	      0.00000000
      0.26510039	     -0.00000000	     -0.00000000	     -0.00000000	     -0.00000000	     -0.00000000	     -0.00000000	      0.00000000	      0.00000000	      0.68198805	     -1.73226503	     -0.00000000	     -0.00000000	    -43.28584172	   -193.88635939	     84.17962108	    366.10198487	      0.00000000	      0.00000000	      0.16193270	      0.16962062	      0.99477686	      0.15739692	      0.01000000	      0.05601641	      0.01000000	      0.09385718	      0.00000000	      0.00000000
      0.26557916	     -0.00000000	     -0.00000000	     -0.00000000	     -0.00000000	     -0.00000000	     -0.00000000	      0.00000000	      0.00000000	      0.68115815	     -1.73452873	     -0.00000000	     -0.00000000	    -43.37863719	   -193.75396956	     84.35483896	    365.84653695	      0.00000000	      0.00000000	      0.16611130	      0.16967817	      0.99490089	      0.15744837	      0.01000000	      0.05607044	      0.01000000	      0.09382178	      0.00000000	      0.00000000
      0.26605793	     -0.00000000	     -0.00000000	     -0.00000000	     -0.00000000	     -0.00000000	     -0.00000000	      0.00000000	      0.00000000	      0.68032717	     -1.73675478	     -0.00000000	     -0.00000000	    -43.47136880	   -193.61958927	     84.52993324	    365.58570575	      0.00000000	      0.00000000	      0.17029364	      0.16973616	      0.99502196	      0.15749994	      0.01000000	      0.05612438	      0.01000000	      0.09378638	      0.00000000	      0.00000000
      0.26653671	     -0.00000000	     -0.00000000	     -0.00000000	     -0.00000000	     -0.00000000	     -0.00000000	      0.00000000	      0.00000000	      0.67949514	     -1.73894295	     -0.00000000	     -0.00000000	    -43.56403558	   -193.48312738	     84.70490136	    365.31946224	      0.00000000	      0.00000000	      0.17447939	      0.16979469	      0.99514014	      0.15755161	      0.01000000	      0.05617823	      0.01000000	      0.09375099	      0.00000000	      0.00000000
      0.26701548	     -0.00000000	     -0.00000000	     -0.00000000	     -0.00000000	     -0.00000000	     -0.00000000	      0.00000000	      0.00000000	      0.67866207	     -1.74109302	     -0.00000000	     -0.00000000	    -43.65663651	   -193.34452830	     84.87974071	    365.04784177	      0.00000000	      0.00000000	      0.17866827	      0.16985386	      0.99525550	      0.15760340	      0.01000000	      0.05623201	      0.01000000	      0.09371561	      0.00000000	      0.00000000
      0.26749425	     -0.00000000	     -0.00000000	     -0.00000000	     -0.00000000	     -0.00000000	     -0.00000000	      0.00000000	      0.00000000	      0.67782798	     -1.74320485	     -0.00000000	     -0.00000000	    -43.74917057	   -193.20377756	     85.05444875	    364.77094361	      0.00000000	      0.00000000	      0.18286003	      0.16991373	      0.99536812	      0.15765528	      0.01000000	      0.05628570	      0.01000000	      0.09368024	      0.00000000	      0.00000000
      0.26797302	     -0.00000000	     -0.00000000	     -0.00000000	     -0.00000000	     -0.00000000	     -0.00000000	      0.00000000	      0.00000000	      0.67699288	     -1.74527835	     -0.00000000	     -0.00000000	    -43.84163673	   -193.06090196	     85.22902299	    364.48892185	      0.00000000	      0.00000000	      0.18705441	      0.16997438	      0.99547806	      0.15770727	      0.01000000	      0.05633930	      0.01000000	      0.09364488	      0.00000000	      0.00000000
      0.26845179	     -0.00000000	     -0.00000000	     -0.00000000	     -0.00000000	     -0.00000000	     -0.00000000	      0.00000000	      0.00000000	      0.67615681	     -1.74731349	     -0.00000000	     -0.00000000	    -43.93403399	   -192.91596492	     85.40346101	    364.20197035	      0.00000000	      0.00000000	      0.19125120	      0.17003582	      0.99558538	      0.15775935	      0.01000000	      0.05639282	      0.01000000	      0.09360952	      0.00000000	      0.00000000
      0.26893056	     -0.00000000	     -0.00000000	     -0.00000000	     -0.00000000	     -0.00000000	     -0.00000000	      0.00000000	      0.00000000	      0.67531977	     -1.74931032	     -0.00000000	      0.00000000	    -44.02636138	   -192.76905814	     85.57776051	    363.91030533	      0.00000000	      0.00000000	      0.19545022	      0.17009807	      0.99569014	      0.15781152	      0.01000000	      0.05644626	      0.01000000	      0.09357418	      0.00000000	      0.00000000
      0.26940933	     -0.00000000	     -0.00000000	     -0.00000000	     -0.00000000	     -0.00000000	     -0.00000000	      0.00000000	      0.00000000	      0.67448178	     -1.75126894	     -0.00000000	      0.00000000	    -44.11861799	   -192.62029138	     85.75191929	    363.61414886	      0.00000000	      0.00000000	      0.19965127	      0.17016112	      0.99579241	      0.15786379	      0.01000000	      0.05649960	      0.01000000	      0.09353884	      0.00000000	      0.00000000
      0.26988810	     -0.00000000	     -0.00000000	     -0.00000000	     -0.00000000	     -0.00000000	     -0.00000000	      0.00000000	      0.00000000	      0.67364286	     -1.75318949	     -0.00000000	      0.00000000	    -44.21080296	   -192.46978229	     85.92593525	    363.31371531	      0.00000000	      0.00000000	      0.20385419	      0.17022493	      0.99589225	      0.15791614	      0.01000000	      0.05655286	      0.01000000	      0.09350351	      0.00000000	      0.00000000
      0.27036687	     -0.00000000	     -0.00000000	     -0.00000000	     -0.00000000	     -0.00000000	     -0.00000000	      0.00000000	      0.00000000	      0.67280303	     -1.75507216	     -0.00000000	     -0.00000000	    -44.30291547	   -192.31764737	     86.09980639	    363.00920187	      0.00000000	      0.00000000	      0.20805884	      0.17028948	      0.99598971	      0.15796858	      0.01000000	      0.05660604	      0.01000000	      0.09346819	      0.00000000	      0.00000000
      0.27084564	     -0.00000000	     -0.00000000	     -0.00000000	     -0.00000000	     -0.00000000	     -0.00000000	      0.00000000	      0.00000000	      0.67196231	     -1.75691714	     -0.00000000	     -0.00000000	    -44.39495477	   -192.16399509	     86.27353079	    362.70078291	      0.00000000	      0.00000000	      0.21226507	      0.17035472	      0.99608485	      0.15802110	      0.01000000	      0.05665913	      0.01000000	      0.09343287	      0.00000000	      0.00000000
      0.27132441	     -0.00000000	     -0.00000000	     -0.00000000	     -0.00000000	     -0.00000000	     -0.00000000	      0.00000000	      0.00000000	      0.67112072	     -1.75872464	     -0.00000000	     -0.00000000	    -44.48692017	   -192.00892113	     86.44710663	    362.38860775	      0.00000000	      0.00000000	      0.21647277	      0.17042059	      0.99617772	      0.15807370	      0.01000000	      0.05671212	      0.01000000	      0.09339757	      0.00000000	      0.00000000
      0.27180318	     -0.00000000	     -0.00000000	     -0.00000000	     -0.00000000	     -0.00000000	     -0.00000000	      0.00000000	      0.00000000	      0.67027827	     -1.76049490	     -0.00000000	     -0.00000000	    -44.57881099	   -191.85250585	     86.62053214	    362.07280072	      0.00000000	      0.00000000	      0.22068181	      0.17048704	      0.99626839	      0.15812637	      0.01000000	      0.05676503	      0.01000000	      0.09336227	      0.00000000	      0.00000000
      0.27228195	     -0.00000000	     -0.00000000	     -0.00000000	     -0.00000000	     -0.00000000	     -0.00000000	      0.00000000	      0.00000000	      0.66943498	     -1.76222813	     -0.00000000	     -0.00000000	    -44.67062663	   -191.69481349	     86.79380560	    361.75346296	      0.00000000	      0.00000000	      0.22489210	      0.17055401	      0.99635690	      0.15817912	      0.01000000	      0.05681786	      0.01000000	      0.09332698	      0.00000000	      0.00000000
      0.27276072	     -0.00000000	     -0.00000000	     -0.00000000	     -0.00000000	     -0.00000000	     -0.00000000	      0.00000000	      0.00000000	      0.66859087	     -1.76392453	     -0.00000000	     -0.00000000	    -44.76236647	   -191.53589272	     86.96692535	    361.43067507	      0.00000000	      0.00000000	      0.22910354	      0.17062145	      0.99644330	      0.15823194	      0.01000000	      0.05687059	      0.01000000	      0.09329170	      0.00000000	      0.00000000
      0.27323949	     -0.00000000	     -0.00000000	     -0.00000000	     -0.00000000	     -0.00000000	     -0.00000000	      0.00000000	      0.00000000	      0.66774595	     -1.76558433	     -0.00000000	     -0.00000000	    -44.85402993	   -191.37577796	     87.13988974	    361.10450012	      0.00000000	      0.00000000	      0.23331603	      0.17068931	      0.99652766	      0.15828482	      0.01000000	      0.05692324	      0.01000000	      0.09325643	      0.00000000	      0.00000000
      0.27371826	     -0.00000000	     -0.00000000	     -0.00000000	     -0.00000000	     -0.00000000	     -0.00000000	      0.00000000	      0.00000000	      0.66690025	     -1.76720772	     -0.00000000	     -0.00000000	    -44.94561646	   -191.21449134	     87.31269716	    360.77498673	      0.00000000	      0.00000000	      0.23752951	      0.17075755	      0.99661000	      0.15833778	      0.01000000	      0.05697579	      0.01000000	      0.09322117	      0.00000000	      0.00000000
      0.27419703	     -0.00000000	      0.00000000	     -0.00000000	     -0.00000000	     -0.00000000	     -0.00000000	      0.00000000	      0.00000000	      0.66605378	     -1.76879488	     -0.00000000	     -0.00000000	    -45.03712549	   -191.05204475	     87.48534604	    360.44217195	      0.00000000	      0.00000000	      0.24174389	      0.17082612	      0.99669039	      0.15839079	      0.01000000	      0.05702826	      0.01000000	      0.09318591	      0.00000000	      0.00000000
      0.27467581	     -0.00000000	      0.00000000	     -0.00000000	     -0.00000000	     -0.00000000	     -0.00000000	      0.00000000	      0.00000000	      0.66520656	     -1.77034600	     -0.00000000	     -0.00000000	    -45.12855646	   -190.88844187	     87.65783479	    360.10608374	      0.00000000	      0.00000000	      0.24595911	      0.17089499	      0.99676886	      0.15844387	      0.01000000	      0.05708063	      0.01000000	      0.09315066	      0.00000000	      0.00000000
      0.27515458	     -0.00000000	      0.00000000	     -0.00000000	     -0.00000000	     -0.00000000	     -0.00000000	      0.00000000	      0.00000000	      0.66435861	     -1.77186124	     -0.00000000	     -0.00000000	    -45.21990884	   -190.72368014	     87.83016185	    359.76674319	      0.00000000	      0.00000000	      0.25017510	      0.17096411	      0.99684548	      0.15849701	      0.01000000	      0.05713292	      0.01000000	      0.09311542	      0.00000000	      0.00000000
      0.27563335	     -0.00000000	      0.00000000	     -0.00000000	     -0.00000000	     -0.00000000	     -0.00000000	      0.00000000	      0.00000000	      0.66350994	     -1.77334076	     -0.00000000	     -0.00000000	    -45.31118205	   -190.55775237	     88.00232567	    359.42416628	      0.00000000	      0.00000000	      0.25439182	      0.17103346	      0.99692027	      0.15855020	      0.01000000	      0.05718512	      0.01000000	      0.09308019	      0.00000000	      0.00000000
      0.27611212	     -0.00000000	      0.00000000	     -0.00000000	     -0.00000000	     -0.00000000	     -0.00000000	      0.00000000	      0.00000000	      0.66266057	     -1.77478472	     -0.00000000	     -0.00000000	    -45.40237553	   -190.39064820	     88.17432470	    359.07836533	      0.00000000	      0.00000000	      0.25860919	      0.17110302	      0.99699328	      0.15860345	      0.01000000	      0.05723722	      0.01000000	      0.09304497	      0.00000000	      0.00000000
      0.27659089	     -0.00000000	      0.00000000	     -0.00000000	     -0.00000000	     -0.00000000	     -0.00000000	      0.00000000	      0.00000000	      0.66181052	     -1.77619325	     -0.00000000	     -0.00000000	    -45.49348873	   -190.22235522	     88.34615740	    358.72935012	      0.00000000	      0.00000000	      0.26282719	      0.17117274	      0.99706456	      0.15865675	      0.01000000	      0.05728924	      0.01000000	      0.09300976	      0.00000000	      0.00000000
      0.27706966	     -0.00000000	      0.00000000	     -0.00000000	     -0.00000000	     -0.00000000	     -0.00000000	      0.00000000	      0.00000000	      0.66095980	     -1.77756650	     -0.00000000	     -0.00000000	    -45.58452107	   -190.05285989	     88.51782224	    358.37712875	      0.00000000	      0.00000000	      0.26704576	      0.17124263	      0.99713414	      0.15871010	      0.01000000	      0.05734117	      0.01000000	      0.09297455	      0.00000000	      0.00000000
      0.27754843	     -0.00000000	      0.00000000	     -0.00000000	     -0.00000000	     -0.00000000	     -0.00000000	      0.00000000	      0.00000000	      0.66010843	     -1.77890459	     -0.00000000	     -0.00000000	    -45.67547197	   -189.88214823	     88.68931768	    358.02170827	      0.00000000	      0.00000000	      0.27126486	      0.17131264	      0.99720208	      0.15876350	      0.01000000	      0.05739300	      0.01000000	      0.09293935	      0.00000000	      0.00000000
      0.27802720	     -0.00000000	      0.00000000	     -0.00000000	     -0.00000000	     -0.00000000	     -0.00000000	      0.00000000	      0.00000000	      0.65925643	     -1.78020764	     -0.00000000	     -0.00000000	    -45.76634084	   -189.71020630	     88.86064218	    357.66309515	      0.00000000	      0.00000000	      0.27548445	      0.17138277	      0.99726840	      0.15881694	      0.01000000	      0.05744475	      0.01000000	      0.09290416	      0.00000000	      0.00000000
      0.27850597	     -0.00000000	      0.00000000	     -0.00000000	     -0.00000000	     -0.00000000	     -0.00000000	      0.00000000	      0.00000000	      0.65840381	     -1.78147578	     -0.00000000	     -0.00000000	    -45.85712709	   -189.53702057	     89.03179424	    357.30129556	      0.00000000	      0.00000000	      0.27970451	      0.17145300	      0.99733314	      0.15887043	      0.01000000	      0.05749640	      0.01000000	      0.09286898	      0.00000000	      0.00000000
      0.27898474	     -0.00000000	      0.00000000	     -0.00000000	     -0.00000000	     -0.00000000	     -0.00000000	      0.00000000	      0.00000000	      0.65755060	     -1.78270911	     -0.00000000	     -0.00000000	    -45.94783013	   -189.36257816	     89.20277231	    356.93631560	      0.00000000	      0.00000000	      0.28392499	      0.17152332	      0.99739635	      0.15892397	      0.01000000	      0.05754796	      0.01000000	      0.09283381	      0.00000000	      0.00000000
      0.27946351	     -0.00000000	      0.00000000	     -0.00000000	     -0.00000000	     -0.00000000	     -0.00000000	      0.00000000	      0.00000000	      0.65669680	     -1.78390775	     -0.00000000	     -0.00000000	    -46.03844935	   -189.18686691	     89.37357488	    356.56816143	      0.00000000	      0.00000000	      0.28814586	      0.17159371	      0.99745805	      0.15897754	      0.01000000	      0.05759943	      0.01000000	      0.09279865	      0.00000000	      0.00000000
      0.27994228	     -0.00000000	      0.00000000	     -0.00000000	     -0.00000000	     -0.00000000	     -0.00000000	      0.00000000	      0.00000000	      0.65584244	     -1.78507180	     -0.00000000	     -0.00000000	    -46.12898413	   -189.00987553	     89.54420043	    356.19683927	      0.00000000	      0.00000000	      0.29236711	      0.17166417	      0.99751829	      0.15903115	      0.01000000	      0.05765081	      0.01000000	      0.09276349	      0.00000000	      0.00000000
      0.28042105	     -0.00000000	      0.00000000	     -0.00000000	     -0.00000000	     -0.00000000	     -0.00000000	      0.00000000	      0.00000000	      0.65498753	     -1.78620137	     -0.00000000	     -0.00000000	    -46.21943387	   -188.83159354	     89.71464745	    355.82235549	      0.00000000	      0.00000000	      0.29658870	      0.17173469	      0.99757710	      0.15908481	      0.01000000	      0.05770209	      0.01000000	      0.09272834	      0.00000000	      0.00000000
      0.28089982	     -0.00000000	      0.00000000	     -0.00000000	     -0.00000000	     -0.00000000	     -0.00000000	      0.00000000	      0.00000000	      0.65413208	     -1.78729655	     -0.00000000	     -0.00000000	    -46.30979794	   -188.65201128	     89.88491441	    355.44471650	      0.00000000	      0.00000000	      0.30081060	      0.17180525	      0.99763451	      0.15913849	      0.01000000	      0.05775329	      0.01000000	      0.09269320	      0.00000000	      0.00000000
      0.28137859	     -0.00000000	      0.00000000	     -0.00000000	     -0.00000000	     -0.00000000	     -0.00000000	      0.00000000	      0.00000000	      0.65327612	     -1.78835743	     -0.00000000	     -0.00000000	    -46.40007572	   -188.47111985	     90.05499982	    355.06392882	      0.00000000	      0.00000000	      0.30503281	      0.17187586	      0.99769057	      0.15919222	      0.01000000	      0.05780439	      0.01000000	      0.09265807	      0.00000000	      0.00000000
      0.28185736	     -0.00000000	      0.00000000	     -0.00000000	     -0.00000000	     -0.00000000	     -0.00000000	      0.00000000	      0.00000000	      0.65241966	     -1.78938411	     -0.00000000	     -0.00000000	    -46.49026658	   -188.28891104	     90.22490217	    354.67999891	      0.00000000	      0.00000000	      0.30925529	      0.17194650	      0.99774529	      0.15924597	      0.01000000	      0.05785540	      0.01000000	      0.09262295	      0.00000000	      0.00000000
      0.28233613	     -0.00000000	      0.00000000	     -0.00000000	     -0.00000000	     -0.00000000	     -0.00000000	      0.00000000	      0.00000000	      0.65156272	     -1.79037667	     -0.00000000	     -0.00000000	    -46.58036989	   -188.10537725	     90.39461996	    354.29293322	      0.00000000	      0.00000000	      0.31347804	      0.17201717	      0.99779871	      0.15929976	      0.01000000	      0.05790631	      0.01000000	      0.09258784	      0.00000000	      0.00000000
      0.28281490	     -0.00000000	      0.00000000	     -0.00000000	     -0.00000000	     -0.00000000	     -0.00000000	      0.00000000	      0.00000000	      0.65070531	     -1.79133521	     -0.00000000	     -0.00000000	    -46.67038501	   -187.92051145	     90.56415167	    353.90273807	      0.00000000	      0.00000000	      0.31770102	      0.17208787	      0.99785086	      0.15935357	      0.01000000	      0.05795713	      0.01000000	      0.09255273	      0.00000000	      0.00000000
      0.28329368	     -0.00000000	      0.00000000	     -0.00000000	     -0.00000000	     -0.00000000	     -0.00000000	      0.00000000	      0.00000000	      0.64984745	     -1.79225980	     -0.00000000	     -0.00000000	    -46.76031130	   -187.73430703	     90.73349583	    353.50941959	      0.00000000	      0.00000000	      0.32192424	      0.17215860	      0.99790178	      0.15940742	      0.01000000	      0.05800786	      0.01000000	      0.09251763	      0.00000000	      0.00000000
      0.28377245	     -0.00000000	      0.00000000	     -0.00000000	     -0.00000000	     -0.00000000	     -0.00000000	      0.00000000	      0.00000000	      0.64898915	     -1.79315052	     -0.00000000	     -0.00000000	    -46.85014811	   -187.54675779	     90.90265093	    353.11298369	      0.00000000	      0.00000000	      0.32614766	      0.17222934	      0.99795149	      0.15946129	      0.01000000	      0.05805850	      0.01000000	      0.09248254	      0.00000000	      0.00000000
      0.28425122	     -0.00000000	      0.00000000	     -0.00000000	     -0.00000000	     -0.00000000	     -0.00000000	      0.00000000	      0.00000000	      0.64813044	     -1.79400746	     -0.00000000	     -0.00000000	    -46.93989482	   -187.35785786	     91.07161548	    352.71343600	      0.00000000	      0.00000000	      0.33037128	      0.17230010	      0.99800002	      0.15951519	      0.01000000	      0.05810904	      0.01000000	      0.09244746	      0.00000000	      0.00000000
      0.28472999	     -0.00000000	      0.00000000	     -0.00000000	     -0.00000000	     -0.00000000	     -0.00000000	      0.00000000	      0.00000000	      0.64727132	     -1.79483069	     -0.00000000	     -0.00000000	    -47.02955075	   -187.16760159	     91.24038800	    352.31078179	      0.00000000	      0.00000000	      0.33459508	      0.17237088	      0.99804739	      0.15956911	      0.01000000	      0.05815949	      0.01000000	      0.09241239	      0.00000000	      0.00000000
      0.28520876	     -0.00000000	      0.00000000	     -0.00000000	     -0.00000000	     -0.00000000	     -0.00000000	      0.00000000	      0.00000000	      0.64641182	     -1.79562028	     -0.00000000	     -0.00000000	    -47.11911528	   -186.97598353	     91.40896700	    351.90502598	      0.00000000	      0.00000000	      0.33881906	      0.17244167	      0.99809365	      0.15962305	      0.01000000	      0.05820984	      0.01000000	      0.09237732	      0.00000000	      0.00000000
      0.28568753	     -0.00000000	      0.00000000	     -0.00000000	     -0.00000000	     -0.00000000	     -0.00000000	      0.00000000	      0.00000000	      0.64555195	     -1.79637630	     -0.00000000	     -0.00000000	    -47.20858773	   -186.78299837	     91.57735099	    351.49617305	      0.00000000	      0.00000000	      0.34304320	      0.17251248	      0.99813880	      0.15967702	      0.01000000	      0.05826010	      0.01000000	      0.09234227	      0.00000000	      0.00000000
      0.28616630	     -0.00000000	      0.00000000	     -0.00000000	     -0.00000000	     -0.00000000	     -0.00000000	      0.00000000	      0.00000000	      0.64469172	     -1.79709882	     -0.00000000	     -0.00000000	    -47.29796746	   -186.58864088	     91.74553849	    351.08422703	      0.00000000	      0.00000000	      0.34726749	      0.17258331	      0.99818289	      0.15973101	      0.01000000	      0.05831026	      0.01000000	      0.09230722	      0.00000000	      0.00000000
      0.28664507	     -0.00000000	      0.00000000	     -0.00000000	     -0.00000000	     -0.00000000	     -0.00000000	      0.00000000	      0.00000000	      0.64383116	     -1.79778791	     -0.00000000	     -0.00000000	    -47.38725381	   -186.39290587	     91.91352802	    350.66919149	      0.00000000	      0.00000000	      0.35149192	      0.17265415	      0.99822593	      0.15978501	      0.01000000	      0.05836033	      0.01000000	      0.09227218	      0.00000000	      0.00000000
      0.28712384	     -0.00000000	      0.00000000	     -0.00000000	     -0.00000000	     -0.00000000	     -0.00000000	      0.00000000	      0.00000000	      0.64297027	     -1.79844362	     -0.00000000	     -0.00000000	    -47.47644611	   -186.19578815	     92.08131811	    350.25106949	      0.00000000	      0.00000000	      0.35571648	      0.17272502	      0.99826795	      0.15983903	      0.01000000	      0.05841030	      0.01000000	      0.09223715	      0.00000000	      0.00000000
      0.28732971	     -0.00000000	      0.00000000	     -0.00000000	     -0.00000000	     -0.00000000	     -0.00000000	      0.00000000	      0.00000000	      0.64259999	     -1.79871533	     -0.00000000	     -0.00000000	    -47.51476979	   -186.11060049	     92.15340629	    350.07028487	      0.00000000	      0.00000000	      0.35753309	      0.17275549	      0.99828571	      0.15986227	      0.01002843	      0.05843175	      0.01000000	      0.09222209	      0.00000000	      0.00000000
      0.28753558	     -0.00000000	      0.00000000	     -0.00000000	     -0.00000000	     -0.00000000	     -0.00000000	      0.00000000	      0.00000000	      0.64222966	     -1.79898088	     -0.00000000	     -0.00000000	    -47.55307590	   -186.02515026	     92.22545719	    349.88895414	      0.00000000	      0.00000000	      0.35934971	      0.17278597	      0.99830329	      0.15988551	      0.01011878	      0.05845309	      0.01000000	      0.09220703	      0.00000000	      0.00000000
      0.28799882	     -0.00000000	      0.00000000	     -0.00000000	     -0.00000000	     -0.00000000	     -0.00000000	      0.00000000	      0.00000000	      0.64139618	     -1.79955583	     -0.00000000	     -0.00000000	    -47.63920450	   -185.83183942	     92.38744303	    349.47884258	      0.00000000	      0.00000000	      0.36343741	      0.17285457	      0.99834218	      0.15993780	      0.01053836	      0.05850042	      0.01000000	      0.09217315	      0.00000000	      0.00000000
      0.28846205	     -0.00000000	      0.00000000	     -0.00000000	     -0.00000000	     -0.00000000	     -0.00000000	      0.00000000	      0.00000000	      0.64056243	     -1.80009933	     -0.00000000	     -0.00000000	    -47.72524319	   -185.63689708	     92.54923815	    349.06547521	      0.00000000	      0.00000000	      0.36752520	      0.17292320	      0.99838018	      0.15999012	      0.01123545	      0.05854640	      0.01000000	      0.09213928	      0.00000000	      0.00000000
      0.28892529	     -0.00000000	      0.00000000	     -0.00000000	     -0.00000000	     -0.00000000	     -0.00000000	      0.00000000	      0.00000000	      0.63972844	     -1.80061111	     -0.00000000	     -0.00000000	    -47.81119115	   -185.44007136	     92.71084100	    348.64868272	      0.00000000	      0.00000000	      0.37161310	      0.17299185	      0.99841731	      0.16004244	      0.01218472	      0.05859077	      0.01000000	      0.09210541	      0.00000000	      0.00000000
      0.28938852	     -0.00000000	      0.00000000	     -0.00000000	     -0.00000000	     -0.00000000	     -0.00000000	      0.00000000	      0.00000000	      0.63889422	     -1.80109086	     -0.00000000	     -0.00000000	    -47.89704746	   -185.24114050	     92.87224994	    348.22825105	      0.00000000	      0.00000000	      0.37570109	      0.17306053	      0.99845359	      0.16009477	      0.01336270	      0.05863346	      0.01000000	      0.09207155	      0.00000000	      0.00000000
      0.28985176	     -0.00000000	      0.00000000	     -0.00000000	     -0.00000000	     -0.00000000	     -0.00000000	      0.00000000	      0.00000000	      0.63805979	     -1.80153828	     -0.00000000	     -0.00000000	    -47.98281109	   -185.03993419	     93.03346325	    347.80401746	      0.00000000	      0.00000000	      0.37978916	      0.17312924	      0.99848904	      0.16014712	      0.01474774	      0.05867449	      0.01000000	      0.09203771	      0.00000000	      0.00000000
      0.29031499	     -0.00000000	      0.00000000	     -0.00000000	     -0.00000000	     -0.00000000	     -0.00000000	      0.00000000	      0.00000000	      0.63722516	     -1.80195308	     -0.00000000	     -0.00000000	    -48.06848096	   -184.83633633	     93.19447913	    347.37586479	      0.00000000	      0.00000000	      0.38387731	      0.17319800	      0.99852367	      0.16019947	      0.01631999	      0.05871395	      0.01000000	      0.09200386	      0.00000000	      0.00000000
      0.29077823	     -0.00000000	      0.00000000	     -0.00000000	     -0.00000000	     -0.00000000	     -0.00000000	      0.00000000	      0.00000000	      0.63639034	     -1.80233501	     -0.00000000	     -0.00000000	    -48.15405595	   -184.63027955	     93.35529575	    346.94371800	      0.00000000	      0.00000000	      0.38796554	      0.17326679	      0.99855751	      0.16025184	      0.01806128	      0.05875195	      0.01000000	      0.09197003	      0.00000000	      0.00000000
      0.29124146	     -0.00000000	      0.00000000	     -0.00000000	     -0.00000000	     -0.00000000	     -0.00000000	      0.00000000	      0.00000000	      0.63555536	     -1.80268382	     -0.00000000	     -0.00000000	    -48.23953492	   -184.42173645	     93.51591126	    346.50753699	      0.00000000	      0.00000000	      0.39205384	      0.17333563	      0.99859057	      0.16030421	      0.01995509	      0.05878861	      0.01000000	      0.09193621	      0.00000000	      0.00000000
      0.29170470	     -0.00000000	      0.00000000	     -0.00000000	     -0.00000000	     -0.00000000	     -0.00000000	      0.00000000	      0.00000000	      0.63472022	     -1.80299931	     -0.00000000	     -0.00000000	    -48.32491670	   -184.21071041	     93.67632377	    346.06730905	      0.00000000	      0.00000000	      0.39614221	      0.17340452	      0.99862287	      0.16035658	      0.02198638	      0.05882406	      0.01000000	      0.09190239	      0.00000000	      0.00000000
      0.29216793	     -0.00000000	      0.00000000	     -0.00000000	     -0.00000000	     -0.00000000	     -0.00000000	      0.00000000	      0.00000000	      0.63388494	     -1.80328130	     -0.00000000	     -0.00000000	    -48.41020016	   -183.99722716	     93.83653142	    345.62304195	      0.00000000	      0.00000000	      0.40023064	      0.17347347	      0.99865444	      0.16040897	      0.02414152	      0.05885843	      0.01000000	      0.09186858	      0.00000000	      0.00000000
      0.29263117	     -0.00000000	      0.00000000	     -0.00000000	     -0.00000000	     -0.00000000	     -0.00000000	      0.00000000	      0.00000000	      0.63304954	     -1.80352963	     -0.00000000	     -0.00000000	    -48.49538416	   -183.78132758	     93.99653234	    345.17475796	      0.00000000	      0.00000000	      0.40431913	      0.17354248	      0.99868527	      0.16046135	      0.02640820	      0.05889184	      0.01000000	      0.09183478	      0.00000000	      0.00000000
      0.29309440	     -0.00000000	      0.00000000	     -0.00000000	     -0.00000000	     -0.00000000	     -0.00000000	      0.00000000	      0.00000000	      0.63221403	     -1.80374417	     -0.00000000	     -0.00000000	    -48.58046761	   -183.56306194	     94.15632467	    344.72248906	      0.00000000	      0.00000000	      0.40840768	      0.17361155	      0.99871540	      0.16051374	      0.02877530	      0.05892439	      0.01000000	      0.09180098	      0.00000000	      0.00000000
      0.29355764	     -0.00000000	      0.00000000	     -0.00000000	     -0.00000000	     -0.00000000	     -0.00000000	      0.00000000	      0.00000000	      0.63137843	     -1.80392480	     -0.00000000	     -0.00000000	    -48.66544940	   -183.34248546	     94.31590658	    344.26627326	      0.00000000	      0.00000000	      0.41249628	      0.17368070	      0.99874484	      0.16056614	      0.03123277	      0.05895617	      0.01000000	      0.09176719	      0.00000000	      0.00000000
      0.29402087	     -0.00000000	      0.00000000	     -0.00000000	     -0.00000000	     -0.00000000	     -0.00000000	      0.00000000	      0.00000000	      0.63054275	     -1.80407142	     -0.00000000	     -0.00000000	    -48.75032850	   -183.11965504	     94.47527624	    343.80615183	      0.00000000	      0.00000000	      0.41658494	      0.17374993	      0.99877361	      0.16061853	      0.03377160	      0.05898729	      0.01000000	      0.09173342	      0.00000000	      0.00000000
      0.29448411	     -0.00000000	      0.00000000	     -0.00000000	     -0.00000000	     -0.00000000	     -0.00000000	      0.00000000	      0.00000000	      0.62970701	     -1.80418395	     -0.00000000	     -0.00000000	    -48.83510386	   -182.89462695	     94.63443187	    343.34216744	      0.00000000	      0.00000000	      0.42067364	      0.17381924	      0.99880171	      0.16067093	      0.03638365	      0.05901782	      0.01000000	      0.09169964	      0.00000000	      0.00000000
      0.29494734	     -0.00000000	      0.00000000	     -0.00000000	     -0.00000000	     -0.00000000	     -0.00000000	      0.00000000	      0.00000000	      0.62887123	     -1.80426232	     -0.00000000	     -0.00000000	    -48.91977448	   -182.66745542	     94.79337167	    342.87436285	      0.00000000	      0.00000000	      0.42476238	      0.17388865	      0.99882917	      0.16072332	      0.03906162	      0.05904782	      0.01000000	      0.09166588	      0.00000000	      0.00000000
      0.29541057	     -0.00000000	      0.00000000	     -0.00000000	     -0.00000000	     -0.00000000	     -0.00000000	      0.00000000	      0.00000000	      0.62803543	     -1.80430647	     -0.00000000	     -0.00000000	    -49.00433938	   -182.43819169	     94.95209390	    342.40278026	      0.00000000	      0.00000000	      0.42885117	      0.17395814	      0.99885600	      0.16077572	      0.04179895	      0.05907737	      0.01000000	      0.09163213	      0.00000000	      0.00000000
      0.29587381	     -0.00000000	      0.00000000	     -0.00000000	     -0.00000000	     -0.00000000	     -0.00000000	      0.00000000	      0.00000000	      0.62719960	     -1.80431635	     -0.00000000	     -0.00000000	    -49.08879760	   -182.20688366	     95.11059680	    341.92746090	      0.00000000	      0.00000000	      0.43293999	      0.17402774	      0.99888222	      0.16082811	      0.04458974	      0.05910651	      0.01000000	      0.09159838	      0.00000000	      0.00000000
      0.29633704	     -0.00000000	      0.00000000	     -0.00000000	     -0.00000000	     -0.00000000	     -0.00000000	      0.00000000	      0.00000000	      0.62636379	     -1.80429193	     -0.00000000	     -0.00000000	    -49.17314821	   -181.97357578	     95.26887866	    341.44844503	      0.00000000	      0.00000000	      0.43702886	      0.17409743	      0.99890783	      0.16088050	      0.04742870	      0.05913531	      0.01000000	      0.09156464	      0.00000000	      0.00000000
      0.29680028	     -0.00000000	      0.00000000	     -0.00000000	     -0.00000000	     -0.00000000	     -0.00000000	      0.00000000	      0.00000000	      0.62552799	     -1.80423319	     -0.00000000	     -0.00000000	    -49.25739028	   -181.73830923	     95.42693778	    340.96577196	      0.00000000	      0.00000000	      0.44111776	      0.17416723	      0.99893286	      0.16093289	      0.05031108	      0.05916380	      0.01000000	      0.09153091	      0.00000000	      0.00000000
      0.29726351	     -0.00000000	      0.00000000	     -0.00000000	     -0.00000000	     -0.00000000	     -0.00000000	      0.00000000	      0.00000000	      0.62469222	     -1.80414011	     -0.00000000	     -0.00000000	    -49.34152293	   -181.50112219	     95.58477247	    340.47948031	      0.00000000	      0.00000000	      0.44520670	      0.17423714	      0.99895731	      0.16098527	      0.05323261	      0.05919204	      0.01000000	      0.09149718	      0.00000000	      0.00000000
      0.29772675	     -0.00000000	      0.00000000	     -0.00000000	     -0.00000000	     -0.00000000	     -0.00000000	      0.00000000	      0.00000000	      0.62385651	     -1.80401267	     -0.00000000	     -0.00000000	    -49.42554526	   -181.26205018	     95.74238105	    339.98960820	      0.00000000	      0.00000000	      0.44929566	      0.17430716	      0.99898120	      0.16103765	      0.05618945	      0.05922006	      0.01000000	      0.09146347	      0.00000000	      0.00000000
      0.29818998	     -0.00000000	      0.00000000	     -0.00000000	     -0.00000000	     -0.00000000	     -0.00000000	      0.00000000	      0.00000000	      0.62302087	     -1.80385090	     -0.00000000	     -0.00000000	    -49.50945642	   -181.02112651	     95.89976189	    339.49619350	      0.00000000	      0.00000000	      0.45338466	      0.17437728	      0.99900454	      0.16109002	      0.05917818	      0.05924791	      0.01000000	      0.09142976	      0.00000000	      0.00000000
      0.29865322	     -0.00000000	      0.00000000	     -0.00000000	     -0.00000000	     -0.00000000	     -0.00000000	      0.00000000	      0.00000000	      0.62218530	     -1.80365480	     -0.00000000	     -0.00000000	    -49.59325555	   -180.77838262	     96.05691335	    338.99927399	      0.00000000	      0.00000000	      0.45747369	      0.17444751	      0.99902735	      0.16114238	      0.06219570	      0.05927560	      0.01000000	      0.09139606	      0.00000000	      0.00000000
      0.29911645	     -0.00000000	      0.00000000	     -0.00000000	     -0.00000000	     -0.00000000	     -0.00000000	      0.00000000	      0.00000000	      0.62134984	     -1.80342440	     -0.00000000	     -0.00000000	    -49.67694182	   -180.53384845	     96.21383382	    338.49888749	      0.00000000	      0.00000000	      0.46156274	      0.17451784	      0.99904964	      0.16119474	      0.06523924	      0.05930318	      0.01000000	      0.09136236	      0.00000000	      0.00000000
      0.29957969	     -0.00000000	      0.00000000	     -0.00000000	     -0.00000000	     -0.00000000	     -0.00000000	      0.00000000	      0.00000000	      0.62051449	     -1.80315973	     -0.00000000	     -0.00000000	    -49.76051440	   -180.28755278	     96.37052170	    337.99507193	      0.00000000	      0.00000000	      0.46565182	      0.17458826	      0.99907141	      0.16124709	      0.06830630	      0.05933067	      0.01000000	      0.09132868	      0.00000000	      0.00000000
      0.30004292	     -0.00000000	      0.00000000	     -0.00000000	     -0.00000000	     -0.00000000	     -0.00000000	      0.00000000	      0.00000000	      0.61967927	     -1.80286083	     -0.00000000	     -0.00000000	    -49.84397249	   -180.03952345	     96.52697540	    337.48786529	      0.00000000	      0.00000000	      0.46974092	      0.17465878	      0.99909268	      0.16129943	      0.07139464	      0.05935810	      0.01000000	      0.09129500	      0.00000000	      0.00000000
      0.30050616	     -0.00000000	      0.00000000	     -0.00000000	     -0.00000000	     -0.00000000	     -0.00000000	      0.00000000	      0.00000000	      0.61884420	     -1.80252776	     -0.00000000	     -0.00000000	    -49.92731529	   -179.78978761	     96.68319337	    336.97730555	      0.00000000	      0.00000000	      0.47383005	      0.17472938	      0.99911347	      0.16135175	      0.07450224	      0.05938550	      0.01000000	      0.09126133	      0.00000000	      0.00000000
      0.30096939	     -0.00000000	      0.00000000	     -0.00000000	     -0.00000000	     -0.00000000	     -0.00000000	      0.00000000	      0.00000000	      0.61800929	     -1.80216057	     -0.00000000	     -0.00000000	    -50.01054200	   -179.53837182	     96.83917406	    336.46343057	      0.00000000	      0.00000000	      0.47791919	      0.17480006	      0.99913378	      0.16140407	      0.07762728	      0.05941287	      0.01000000	      0.09122767	      0.00000000	      0.00000000
      0.30143263	     -0.00000000	      0.00000000	     -0.00000000	     -0.00000000	     -0.00000000	     -0.00000000	      0.00000000	      0.00000000	      0.61717456	     -1.80175935	     -0.00000000	     -0.00000000	    -50.09365187	   -179.28530213	     96.99491595	    335.94627785	      0.00000000	      0.00000000	      0.48200836	      0.17487080	      0.99915363	      0.16145638	      0.08076815	      0.05944024	      0.01000000	      0.09119401	      0.00000000	      0.00000000
      0.30189586	     -0.00000000	      0.00000000	     -0.00000000	     -0.00000000	     -0.00000000	     -0.00000000	      0.00000000	      0.00000000	      0.61634002	     -1.80132416	     -0.00000000	     -0.00000000	    -50.17664413	   -179.03060404	     97.15041752	    335.42588429	      0.00000000	      0.00000000	      0.48609755	      0.17494160	      0.99917302	      0.16150867	      0.08392335	      0.05946763	      0.01000000	      0.09116037	      0.00000000	      0.00000000
      0.30235910	     -0.00000000	      0.00000000	     -0.00000000	     -0.00000000	     -0.00000000	     -0.00000000	      0.00000000	      0.00000000	      0.61550569	     -1.80085510	     -0.00000000	     -0.00000000	    -50.25951804	   -178.77430236	     97.30567729	    334.90228595	      0.00000000	      0.00000000	      0.49018676	      0.17501244	      0.99919196	      0.16156095	      0.08709156	      0.05949503	      0.01000000	      0.09112673	      0.00000000	      0.00000000
      0.30282233	     -0.00000000	      0.00000000	     -0.00000000	     -0.00000000	     -0.00000000	     -0.00000000	      0.00000000	      0.00000000	      0.61467159	     -1.80035226	     -0.00000000	     -0.00000000	    -50.34227285	   -178.51642107	     97.46069377	    334.37551766	      0.00000000	      0.00000000	      0.49427598	      0.17508330	      0.99921048	      0.16161322	      0.09027160	      0.05952245	      0.01000000	      0.09109310	      0.00000000	      0.00000000
      0.30328557	     -0.00000000	      0.00000000	     -0.00000000	     -0.00000000	     -0.00000000	     -0.00000000	      0.00000000	      0.00000000	      0.61383773	     -1.79981574	     -0.00000000	     -0.00000000	    -50.42490783	   -178.25698297	     97.61546551	    333.84561270	      0.00000000	      0.00000000	      0.49836522	      0.17515419	      0.99922856	      0.16166547	      0.09346237	      0.05954990	      0.01000000	      0.09105947	      0.00000000	      0.00000000
      0.30374880	     -0.00000000	      0.00000000	     -0.00000000	     -0.00000000	     -0.00000000	     -0.00000000	      0.00000000	      0.00000000	      0.61300412	     -1.79924564	     -0.00000000	     -0.00000000	    -50.50742229	   -177.99600945	     97.76999106	    333.31260246	      0.00000000	      0.00000000	      0.50245448	      0.17522507	      0.99924623	      0.16171770	      0.09666291	      0.05957737	      0.01000000	      0.09102586	      0.00000000	      0.00000000
      0.30421204	     -0.00000000	      0.00000000	     -0.00000000	     -0.00000000	     -0.00000000	     -0.00000000	      0.00000000	      0.00000000	      0.61217079	     -1.79864208	     -0.00000000	     -0.00000000	    -50.58981549	   -177.73352010	     97.92426898	    332.77651609	      0.00000000	      0.00000000	      0.50654375	      0.17529594	      0.99926350	      0.16176992	      0.09987233	      0.05960486	      0.01000000	      0.09099225	      0.00000000	      0.00000000
      0.30467527	     -0.00000000	      0.00000000	     -0.00000000	     -0.00000000	     -0.00000000	     -0.00000000	      0.00000000	      0.00000000	      0.61133774	     -1.79800515	     -0.00000000	     -0.00000000	    -50.67208676	   -177.46953247	     98.07829787	    332.23738027	      0.00000000	      0.00000000	      0.51063304	      0.17536679	      0.99928037	      0.16182213	      0.10308984	      0.05963235	      0.01000000	      0.09095865	      0.00000000	      0.00000000
      0.30513851	     -0.00000000	      0.00000000	     -0.00000000	     -0.00000000	     -0.00000000	     -0.00000000	      0.00000000	      0.00000000	      0.61050499	     -1.79733499	     -0.00000000	     -0.00000000	    -50.75423539	   -177.20406187	     98.23207631	    331.69521904	      0.00000000	      0.00000000	      0.51472234	      0.17543760	      0.99929686	      0.16187431	      0.10631471	      0.05965985	      0.01000000	      0.09092506	      0.00000000	      0.00000000
      0.30569583	     -0.00000000	      0.00000000	     -0.00000000	     -0.00000000	     -0.00000000	     -0.00000000	      0.00000000	      0.00000000	      0.60950353	     -1.79648481	     -0.00000000	     -0.00000000	    -50.85290651	   -176.88272037	     98.41675623	    331.03902840	      0.00000000	      0.00000000	      0.51964228	      0.17552271	      0.99931619	      0.16193707	      0.11020347	      0.05969291	      0.01000000	      0.09088466	      0.00000000	      0.00000000
      0.30625316	     -0.00000000	      0.00000000	     -0.00000000	     -0.00000000	     -0.00000000	     -0.00000000	      0.00000000	      0.00000000	      0.60850254	     -1.79558685	     -0.00000000	     -0.00000000	    -50.95139795	   -176.55927246	     98.60106922	    330.37833094	      0.00000000	      0.00000000	      0.52456223	      0.17560773	      0.99933499	      0.16199980	      0.11410093	      0.05972593	      0.01000000	      0.09084426	      0.00000000	      0.00000000
      0.30667229	     -0.00000000	      0.00000000	     -0.00000000	     -0.00000000	     -0.00000000	     -0.00000000	      0.00000000	      0.00000000	      0.60775011	     -1.79488022	     -0.00000000	     -0.00000000	    -51.02534775	   -176.31464438	     98.73943557	    329.87876197	      0.00000000	      0.00000000	      0.52826221	      0.17567159	      0.99934879	      0.16204695	      0.11703714	      0.05975072	      0.01000000	      0.09081389	      0.00000000	      0.00000000
      0.30718971	     -0.00000000	      0.00000000	     -0.00000000	     -0.00000000	     -0.00000000	     -0.00000000	      0.00000000	      0.00000000	      0.60682164	     -1.79397089	     -0.00000000	     -0.00000000	    -51.11649814	   -176.01101747	     98.90996142	    329.25869834	      0.00000000	      0.00000000	      0.53282990	      0.17575032	      0.99936543	      0.16210514	      0.12066751	      0.05978127	      0.01000000	      0.09077641	      0.00000000	      0.00000000
      0.30770713	     -0.00000000	      0.00000000	     -0.00000000	     -0.00000000	     -0.00000000	     -0.00000000	      0.00000000	      0.00000000	      0.60589364	     -1.79302083	     -0.00000000	     -0.00000000	    -51.20749097	   -175.70559616	     99.08016548	    328.63488290	      0.00000000	      0.00000000	      0.53739761	      0.17582892	      0.99938164	      0.16216331	      0.12430348	      0.05981174	      0.01000000	      0.09073894	      0.00000000	      0.00000000
      0.30820751	     -0.00000000	      0.00000000	     -0.00000000	     -0.00000000	     -0.00000000	     -0.00000000	      0.00000000	      0.00000000	      0.60499668	     -1.79206346	     -0.00000000	     -0.00000000	    -51.29533654	   -175.40852535	     99.24445661	    328.02820840	      0.00000000	      0.00000000	      0.54181492	      0.17590478	      0.99939693	      0.16221953	      0.12782454	      0.05984112	      0.01000000	      0.09070271	      0.00000000	      0.00000000
      0.30870789	     -0.00000000	      0.00000000	     -0.00000000	     -0.00000000	     -0.00000000	     -0.00000000	      0.00000000	      0.00000000	      0.60410022	     -1.79106826	     -0.00000000	     -0.00000000	    -51.38303303	   -175.10977907	     99.40844331	    327.41806274	      0.00000000	      0.00000000	      0.54623223	      0.17598050	      0.99941184	      0.16227572	      0.13134991	      0.05987040	      0.01000000	      0.09066649	      0.00000000	      0.00000000
      0.30923029	     -0.00000000	      0.00000000	     -0.00000000	     -0.00000000	     -0.00000000	     -0.00000000	      0.00000000	      0.00000000	      0.60316485	     -1.78998906	     -0.00000000	     -0.00000000	    -51.47442762	   -174.79609630	     99.57931762	    326.77750978	      0.00000000	      0.00000000	      0.55084388	      0.17605939	      0.99942701	      0.16233435	      0.13503455	      0.05990085	      0.01000000	      0.09062868	      0.00000000	      0.00000000
      0.30975268	     -0.00000000	      0.00000000	     -0.00000000	     -0.00000000	     -0.00000000	     -0.00000000	      0.00000000	      0.00000000	      0.60223006	     -1.78886888	     -0.00000000	     -0.00000000	    -51.56565786	   -174.48057800	     99.74985634	    326.13314672	      0.00000000	      0.00000000	      0.55545555	      0.17613809	      0.99944179	      0.16239296	      0.13872307	      0.05993117	      0.01000000	      0.09059089	      0.00000000	      0.00000000
      0.31021250	     -0.00000000	      0.00000000	     -0.00000000	     -0.00000000	     -0.00000000	     -0.00000000	      0.00000000	      0.00000000	      0.60140775	     -1.78784908	     -0.00000000	     -0.00000000	    -51.64582243	   -174.20132670	     99.89968613	    325.56296061	      0.00000000	      0.00000000	      0.55951477	      0.17620720	      0.99945448	      0.16244451	      0.14197264	      0.05995775	      0.01000000	      0.09055763	      0.00000000	      0.00000000
      0.31078009	     -0.00000000	      0.00000000	     -0.00000000	     -0.00000000	     -0.00000000	     -0.00000000	      0.00000000	      0.00000000	      0.60039334	     -1.78654669	     -0.00000000	     -0.00000000	    -51.74460019	   -173.85462595	    100.08427380	    324.85514415	      0.00000000	      0.00000000	      0.56452549	      0.17629230	      0.99946975	      0.16250811	      0.14598734	      0.05999041	      0.01000000	      0.09051658	      0.00000000	      0.00000000
      0.31134769	     -0.00000000	     -0.00000000	     -0.00000000	     -0.00000000	     -0.00000000	     -0.00000000	      0.00000000	      0.00000000	      0.59937968	     -1.78519628	     -0.00000000	     -0.00000000	    -51.84318054	   -173.50570364	    100.26845845	    324.14277596	      0.00000000	      0.00000000	      0.56953622	      0.17637717	      0.99948459	      0.16257168	      0.15000547	      0.06002293	      0.01000000	      0.09047555	      0.00000000	      0.00000000
      0.31178335	     -0.00000000	      0.00000000	     -0.00000000	     -0.00000000	     -0.00000000	     -0.00000000	      0.00000000	      0.00000000	      0.59860217	     -1.78412727	     -0.00000000	     -0.00000000	    -51.91871141	   -173.23635905	    100.40955484	    323.59311125	      0.00000000	      0.00000000	      0.57338223	      0.17644214	      0.99949570	      0.16262043	      0.15309170	      0.06004781	      0.01000000	      0.09044407	      0.00000000	      0.00000000
      0.31221901	     -0.00000000	      0.00000000	     -0.00000000	     -0.00000000	     -0.00000000	     -0.00000000	      0.00000000	      0.00000000	      0.59782514	     -1.78303007	     -0.00000000	     -0.00000000	    -51.99412465	   -172.96567927	    100.55041119	    323.04074968	      0.00000000	      0.00000000	      0.57722824	      0.17650697	      0.99950657	      0.16266917	      0.15617963	      0.06007262	      0.01000000	      0.09041259	      0.00000000	      0.00000000
      0.31273977	     -0.00000000	      0.00000000	     -0.00000000	     -0.00000000	     -0.00000000	     -0.00000000	      0.00000000	      0.00000000	      0.59689697	     -1.78168163	     -0.00000000	     -0.00000000	    -52.08411296	   -172.64035783	    100.71846396	    322.37713170	      0.00000000	      0.00000000	      0.58182549	      0.17658427	      0.99951926	      0.16272738	      0.15987273	      0.06010222	      0.01000000	      0.09037497	      0.00000000	      0.00000000
      0.31326052	     -0.00000000	     -0.00000000	     -0.00000000	     -0.00000000	     -0.00000000	     -0.00000000	      0.00000000	      0.00000000	      0.59596950	     -1.78029303	     -0.00000000	     -0.00000000	    -52.17393134	   -172.31309931	    100.88617016	    321.70962614	      0.00000000	      0.00000000	      0.58642275	      0.17666135	      0.99953162	      0.16278556	      0.16356787	      0.06013178	      0.01000000	      0.09033736	      0.00000000	      0.00000000
      0.31371117	     -0.00000000	      0.00000000	     -0.00000000	     -0.00000000	     -0.00000000	     -0.00000000	      0.00000000	      0.00000000	      0.59516750	     -1.77905903	     -0.00000000	     -0.00000000	    -52.25151955	   -172.02832044	    101.03101680	    321.12907008	      0.00000000	      0.00000000	      0.59040108	      0.17672789	      0.99954206	      0.16283588	      0.16676702	      0.06015734	      0.01000000	      0.09030482	      0.00000000	      0.00000000
      0.31416181	     -0.00000000	      0.00000000	     -0.00000000	     -0.00000000	     -0.00000000	     -0.00000000	      0.00000000	      0.00000000	      0.59436605	     -1.77779504	     -0.00000000	     -0.00000000	    -52.32897910	   -171.74207498	    101.17560118	    320.54560899	      0.00000000	      0.00000000	      0.59437942	      0.17679426	      0.99955227	      0.16288616	      0.16996745	      0.06018291	      0.01000000	      0.09027229	      0.00000000	      0.00000000
      0.31465116	     -0.00000000	      0.00000000	     -0.00000000	     -0.00000000	     -0.00000000	     -0.00000000	      0.00000000	      0.00000000	      0.59349645	     -1.77638860	     -0.00000000	     -0.00000000	    -52.41294334	   -171.42958037	    101.33230199	    319.90892678	      0.00000000	      0.00000000	      0.59869937	      0.17686614	      0.99956309	      0.16294073	      0.17344403	      0.06021070	      0.01000000	      0.09023697	      0.00000000	      0.00000000
      0.31514050	     -0.00000000	      0.00000000	     -0.00000000	     -0.00000000	     -0.00000000	     -0.00000000	      0.00000000	      0.00000000	      0.59262754	     -1.77494689	     -0.00000000	     -0.00000000	    -52.49675424	   -171.11534857	    101.48869042	    319.26884695	      0.00000000	      0.00000000	      0.60301932	      0.17693783	      0.99957365	      0.16299526	      0.17692188	      0.06023854	      0.01000000	      0.09020167	      0.00000000	      0.00000000
      0.31555120	     -0.00000000	      0.00000000	     -0.00000000	     -0.00000000	     -0.00000000	     -0.00000000	      0.00000000	      0.00000000	      0.59189882	     -1.77370971	     -0.00000000	     -0.00000000	    -52.56697669	   -170.85027438	    101.61970293	    318.72912303	      0.00000000	      0.00000000	      0.60664501	      0.17699784	      0.99958232	      0.16304099	      0.17984170	      0.06026195	      0.01000000	      0.09017204	      0.00000000	      0.00000000
      0.31614785	     -0.00000000	      0.00000000	     -0.00000000	     -0.00000000	     -0.00000000	     -0.00000000	      0.00000000	      0.00000000	      0.59084108	     -1.77186825	     -0.00000000	     -0.00000000	    -52.66879987	   -170.46299989	    101.80963916	    317.94094264	      0.00000000	      0.00000000	      0.61191234	      0.17708478	      0.99959460	      0.16310739	      0.18408493	      0.06029605	      0.01000000	      0.09012901	      0.00000000	      0.00000000
      0.31662547	     -0.00000000	      0.00000000	     -0.00000000	     -0.00000000	     -0.00000000	     -0.00000000	      0.00000000	      0.00000000	      0.58999516	     -1.77035657	     -0.00000000	     -0.00000000	    -52.75014133	   -170.15114377	    101.96134143	    317.30624267	      0.00000000	      0.00000000	      0.61612879	      0.17715416	      0.99960417	      0.16316050	      0.18748265	      0.06032344	      0.01000000	      0.09009458	      0.00000000	      0.00000000
      0.31710308	     -0.00000000	      0.00000000	     -0.00000000	     -0.00000000	     -0.00000000	     -0.00000000	      0.00000000	      0.00000000	      0.58914998	     -1.76881154	     -0.00000000	     -0.00000000	    -52.83133345	   -169.83763691	    102.11273985	    316.66874784	      0.00000000	      0.00000000	      0.62034524	      0.17722335	      0.99961352	      0.16321357	      0.19088124	      0.06035091	      0.01000000	      0.09006015	      0.00000000	      0.00000000
      0.31758070	     -0.00000000	      0.00000000	     -0.00000000	     -0.00000000	     -0.00000000	     -0.00000000	      0.00000000	      0.00000000	      0.58830554	     -1.76723317	     -0.00000000	     -0.00000000	    -52.91237545	   -169.52250677	    102.26383301	    316.02779231	      0.00000000	      0.00000000	      0.62456170	      0.17729235	      0.99962264	      0.16326660	      0.19428063	      0.06037846	      0.01000000	      0.09002573	      0.00000000	      0.00000000
      0.31805832	     -0.00000000	      0.00000000	     -0.00000000	     -0.00000000	     -0.00000000	     -0.00000000	      0.00000000	      0.00000000	      0.58746187	     -1.76562159	     -0.00000000	     -0.00000000	    -52.99326654	   -169.20573983	    102.41461933	    315.38409428	      0.00000000	      0.00000000	      0.62877817	      0.17736115	      0.99963155	      0.16331959	      0.19768076	      0.06040609	      0.01000000	      0.08999133	      0.00000000	      0.00000000
      0.31853593	     -0.00000000	      0.00000000	     -0.00000000	     -0.00000000	     -0.00000000	     -0.00000000	      0.00000000	      0.00000000	      0.58661897	     -1.76397680	     -0.00000000	     -0.00000000	    -53.07400596	   -168.88736622	    102.56509744	    314.73691214	      0.00000000	      0.00000000	      0.63299463	      0.17742976	      0.99964024	      0.16337254	      0.20108158	      0.06043379	      0.01000000	      0.08995692	      0.00000000	      0.00000000
      0.31895596	     -0.00000000	      0.00000000	     -0.00000000	     -0.00000000	     -0.00000000	     -0.00000000	      0.00000000	      0.00000000	      0.58587836	     -1.76250299	     -0.00000000	     -0.00000000	    -53.14488401	   -168.60603879	    102.69717522	    314.16554974	      0.00000000	      0.00000000	      0.63670269	      0.17748993	      0.99964772	      0.16341907	      0.20407285	      0.06045821	      0.01000000	      0.08992668	      0.00000000	      0.00000000
      0.31937598	     -0.00000000	      0.00000000	     -0.00000000	     -0.00000000	     -0.00000000	     -0.00000000	      0.00000000	      0.00000000	      0.58513838	     -1.76100360	     -0.00000000	     -0.00000000	    -53.21564365	   -168.32347532	    102.82901249	    313.59158835	      0.00000000	      0.00000000	      0.64041075	      0.17754995	      0.99965504	      0.16346557	      0.20706458	      0.06048267	      0.01000000	      0.08989644	      0.00000000	      0.00000000
      0.31988783	     -0.00000000	      0.00000000	     -0.00000000	     -0.00000000	     -0.00000000	     -0.00000000	      0.00000000	      0.00000000	      0.58423749	     -1.75914196	     -0.00000000	     -0.00000000	    -53.30171095	   -167.97746018	    102.98934358	    312.88913332	      0.00000000	      0.00000000	      0.64492941	      0.17762288	      0.99966376	      0.16352219	      0.21071089	      0.06051253	      0.01000000	      0.08985960	      0.00000000	      0.00000000
      0.32039968	     -0.00000000	      0.00000000	     -0.00000000	     -0.00000000	     -0.00000000	     -0.00000000	      0.00000000	      0.00000000	      0.58333756	     -1.75724248	     -0.00000000	     -0.00000000	    -53.38760067	   -167.62961635	    103.14931421	    312.18291356	      0.00000000	      0.00000000	      0.64944809	      0.17769559	      0.99967226	      0.16357876	      0.21435779	      0.06054244	      0.01000000	      0.08982276	      0.00000000	      0.00000000
      0.32080750	     -0.00000000	      0.00000000	     -0.00000000	     -0.00000000	     -0.00000000	     -0.00000000	      0.00000000	      0.00000000	      0.58262123	     -1.75570204	     -0.00000000	     -0.00000000	    -53.45590713	   -167.35114344	    103.27651444	    311.61799621	      0.00000000	      0.00000000	      0.65304842	      0.17775335	      0.99967888	      0.16362380	      0.21726390	      0.06056629	      0.01000000	      0.08979342	      0.00000000	      0.00000000
      0.32121532	     -0.00000000	      0.00000000	     -0.00000000	     -0.00000000	     -0.00000000	     -0.00000000	      0.00000000	      0.00000000	      0.58190554	     -1.75413768	     -0.00000000	     -0.00000000	    -53.52409980	   -167.07151388	    103.40348381	    311.05065563	      0.00000000	      0.00000000	      0.65664876	      0.17781097	      0.99968536	      0.16366881	      0.22017033	      0.06059015	      0.01000000	      0.08976409	      0.00000000	      0.00000000
      0.32174580	     -0.00000000	      0.00000000	     -0.00000000	     -0.00000000	     -0.00000000	     -0.00000000	      0.00000000	      0.00000000	      0.58097556	     -1.75206713	     -0.00000000	     -0.00000000	    -53.61263038	   -166.70603940	    103.56829229	    310.30955677	      0.00000000	      0.00000000	      0.66133190	      0.17788570	      0.99969360	      0.16372730	      0.22395132	      0.06062121	      0.01000000	      0.08972594	      0.00000000	      0.00000000
      0.32220987	     -0.00000000	      0.00000000	     -0.00000000	     -0.00000000	     -0.00000000	     -0.00000000	      0.00000000	      0.00000000	      0.58016290	     -1.75022271	     -0.00000000	     -0.00000000	    -53.68991873	   -166.38471168	    103.71214579	    309.65793915	      0.00000000	      0.00000000	      0.66542878	      0.17795086	      0.99970063	      0.16377842	      0.22725936	      0.06064837	      0.01000000	      0.08969258	      0.00000000	      0.00000000
      0.32267393	     -0.00000000	      0.00000000	     -0.00000000	     -0.00000000	     -0.00000000	     -0.00000000	      0.00000000	      0.00000000	      0.57935112	     -1.74834753	     -0.00000000	     -0.00000000	    -53.76705761	   -166.06186675	    103.85569626	    309.00378962	      0.00000000	      0.00000000	      0.66952567	      0.17801583	      0.99970750	      0.16382950	      0.23056773	      0.06067553	      0.01000000	      0.08965923	      0.00000000	      0.00000000
      0.32313800	     -0.00000000	      0.00000000	     -0.00000000	     -0.00000000	     -0.00000000	     -0.00000000	      0.00000000	      0.00000000	      0.57854021	     -1.74644159	     -0.00000000	     -0.00000000	    -53.84404632	   -165.73752696	    103.99894247	    308.34643254	      0.00000000	      0.00000000	      0.67362255	      0.17808061	      0.99971421	      0.16388053	      0.23387640	      0.06070267	      0.01000000	      0.08962588	      0.00000000	      0.00000000
      0.32355014	     -0.00000000	      0.00000000	     -0.00000000	     -0.00000000	     -0.00000000	     -0.00000000	      0.00000000	      0.00000000	      0.57782078	     -1.74472322	     -0.00000000	     -0.00000000	    -53.91229405	   -165.44820264	    104.12590417	    307.76057330	      0.00000000	      0.00000000	      0.67726102	      0.17813798	      0.99972004	      0.16392582	      0.23681510	      0.06072676	      0.01000000	      0.08959627	      0.00000000	      0.00000000
      0.32396228	     -0.00000000	      0.00000000	     -0.00000000	     -0.00000000	     -0.00000000	     -0.00000000	      0.00000000	      0.00000000	      0.57710206	     -1.74298067	     -0.00000000	     -0.00000000	    -53.98042230	   -165.15769608	    104.25262392	    307.17223541	      0.00000000	      0.00000000	      0.68089950	      0.17819519	      0.99972575	      0.16397107	      0.23975401	      0.06075083	      0.01000000	      0.08956667	      0.00000000	      0.00000000
      0.32448527	     -0.00000000	      0.00000000	     -0.00000000	     -0.00000000	     -0.00000000	     -0.00000000	      0.00000000	      0.00000000	      0.57619110	     -1.74073479	     -0.00000000	     -0.00000000	    -54.06670001	   -164.78733764	    104.41307354	    306.42268408	      0.00000000	      0.00000000	      0.68551650	      0.17826756	      0.99973283	      0.16402844	      0.24348358	      0.06078133	      0.01000000	      0.08952911	      0.00000000	      0.00000000
      0.32490336	     -0.00000000	      0.00000000	     -0.00000000	     -0.00000000	     -0.00000000	     -0.00000000	      0.00000000	      0.00000000	      0.57546370	     -1.73891144	     -0.00000000	     -0.00000000	    -54.13553420	   -164.48988589	    104.54106075	    305.82062780	      0.00000000	      0.00000000	      0.68920751	      0.17832524	      0.99973836	      0.16407426	      0.24646536	      0.06080568	      0.01000000	      0.08949910	      0.00000000	      0.00000000
      0.32532145	     -0.00000000	      0.00000000	     -0.00000000	     -0.00000000	     -0.00000000	     -0.00000000	      0.00000000	      0.00000000	      0.57473706	     -1.73706338	     -0.00000000	     -0.00000000	    -54.20424376	   -164.19119636	    104.66879579	    305.21652722	      0.00000000	      0.00000000	      0.69289852	      0.17838275	      0.99974377	      0.16412004	      0.24944732	      0.06082999	      0.01000000	      0.08946909	      0.00000000	      0.00000000
      0.32573954	     -0.00000000	      0.00000000	     -0.00000000	     -0.00000000	     -0.00000000	     -0.00000000	      0.00000000	      0.00000000	      0.57401119	     -1.73519061	     -0.00000000	     -0.00000000	    -54.27282818	   -163.89128282	    104.79627776	    304.60997242	      0.00000000	      0.00000000	      0.69658954	      0.17844010	      0.99974907	      0.16416578	      0.25242945	      0.06085426	      0.01000000	      0.08943909	      0.00000000	      0.00000000
      0.32629149	     -0.00000000	      0.00000000	     -0.00000000	     -0.00000000	     -0.00000000	     -0.00000000	      0.00000000	      0.00000000	      0.57305415	     -1.73268051	     -0.00000000	     -0.00000000	    -54.36317802	   -163.49345541	    104.96418498	    303.80594377	      0.00000000	      0.00000000	      0.70146227	      0.17851557	      0.99975590	      0.16422611	      0.25636656	      0.06088624	      0.01000000	      0.08939949	      0.00000000	      0.00000000
      0.32667243	     -0.00000000	      0.00000000	     -0.00000000	     -0.00000000	     -0.00000000	     -0.00000000	      0.00000000	      0.00000000	      0.57239444	     -1.73092309	     -0.00000000	     -0.00000000	    -54.42540609	   -163.21764498	    105.07980955	    303.24845603	      0.00000000	      0.00000000	      0.70482527	      0.17856749	      0.99976051	      0.16426770	      0.25908398	      0.06090827	      0.01000000	      0.08937217	      0.00000000	      0.00000000
      0.32705336	     -0.00000000	      0.00000000	     -0.00000000	     -0.00000000	     -0.00000000	     -0.00000000	      0.00000000	      0.00000000	      0.57173541	     -1.72914529	     -0.00000000	     -0.00000000	    -54.48752891	   -162.94080265	    105.19522142	    302.68928630	      0.00000000	      0.00000000	      0.70818826	      0.17861927	      0.99976503	      0.16430926	      0.26180150	      0.06093025	      0.01000000	      0.08934485	      0.00000000	      0.00000000
      0.32757533	     -0.00000000	      0.00000000	     -0.00000000	     -0.00000000	     -0.00000000	     -0.00000000	      0.00000000	      0.00000000	      0.57083349	     -1.72667620	     -0.00000000	     -0.00000000	    -54.57247952	   -162.55980697	    105.35301506	    301.91989180	      0.00000000	      0.00000000	      0.71279633	      0.17869000	      0.99977108	      0.16436615	      0.26552529	      0.06096031	      0.01000000	      0.08930742	      0.00000000	      0.00000000
      0.32803790	     -0.00000000	      0.00000000	     -0.00000000	     -0.00000000	     -0.00000000	     -0.00000000	      0.00000000	      0.00000000	      0.57003530	     -1.72445620	     -0.00000000	     -0.00000000	    -54.64759614	   -162.22055359	    105.49251539	    301.23523459	      0.00000000	      0.00000000	      0.71688000	      0.17875246	      0.99977632	      0.16441652	      0.26882547	      0.06098688	      0.01000000	      0.08927427	      0.00000000	      0.00000000
      0.32850047	     -0.00000000	      0.00000000	     -0.00000000	     -0.00000000	     -0.00000000	     -0.00000000	      0.00000000	      0.00000000	      0.56923814	     -1.72220624	     -0.00000000	     -0.00000000	    -54.72255548	   -161.87979550	    105.63169836	    300.54755737	      0.00000000	      0.00000000	      0.72096367	      0.17881472	      0.99978143	      0.16446683	      0.27212579	      0.06101338	      0.01000000	      0.08924112	      0.00000000	      0.00000000
      0.32896304	     -0.00000000	      0.00000000	     -0.00000000	     -0.00000000	     -0.00000000	     -0.00000000	      0.00000000	      0.00000000	      0.56844203	     -1.71992642	     -0.00000000	     -0.00000000	    -54.79735685	   -161.53750885	    105.77056261	    299.85745009	      0.00000000	      0.00000000	      0.72504734	      0.17887678	      0.99978643	      0.16451709	      0.27542623	      0.06103981	      0.01000000	      0.08920798	      0.00000000	      0.00000000
      0.32933804	     -0.00000000	      0.00000000	     -0.00000000	     -0.00000000	     -0.00000000	     -0.00000000	      0.00000000	      0.00000000	      0.56779740	     -1.71805626	     -0.00000000	     -0.00000000	    -54.85788123	   -161.25892048	    105.88290391	    299.29561039	      0.00000000	      0.00000000	      0.72835794	      0.17892694	      0.99979040	      0.16455780	      0.27810195	      0.06106119	      0.01000000	      0.08918112	      0.00000000	      0.00000000
      0.32971304	     -0.00000000	      0.00000000	     -0.00000000	     -0.00000000	     -0.00000000	     -0.00000000	      0.00000000	      0.00000000	      0.56715349	     -1.71616652	     -0.00000000	     -0.00000000	    -54.91830095	   -160.97932575	    105.99503421	    298.73218515	      0.00000000	      0.00000000	      0.73166853	      0.17897696	      0.99979429	      0.16459848	      0.28077775	      0.06108251	      0.01000000	      0.08915427	      0.00000000	      0.00000000
      0.33022086	     -0.00000000	      0.00000000	     -0.00000000	     -0.00000000	     -0.00000000	     -0.00000000	      0.00000000	      0.00000000	      0.56628263	     -1.71357628	     -0.00000000	     -0.00000000	    -54.99995341	   -160.59911648	    106.14654278	    297.96613846	      0.00000000	      0.00000000	      0.73615172	      0.17904449	      0.99979945	      0.16465350	      0.28440141	      0.06111132	      0.01000000	      0.08911791	      0.00000000	      0.00000000
      0.33067095	     -0.00000000	      0.00000000	     -0.00000000	     -0.00000000	     -0.00000000	     -0.00000000	      0.00000000	      0.00000000	      0.56551189	     -1.71125056	     -0.00000000	     -0.00000000	    -55.07216176	   -160.26059159	    106.28050184	    297.28458437	      0.00000000	      0.00000000	      0.74012526	      0.17910413	      0.99980391	      0.16470222	      0.28761323	      0.06113677	      0.01000000	      0.08908569	      0.00000000	      0.00000000
      0.33112105	     -0.00000000	      0.00000000	     -0.00000000	     -0.00000000	     -0.00000000	     -0.00000000	      0.00000000	      0.00000000	      0.56474220	     -1.70889674	     -0.00000000	     -0.00000000	    -55.14421742	   -159.92063962	    106.41415353	    296.60011418	      0.00000000	      0.00000000	      0.74409880	      0.17916358	      0.99980828	      0.16475088	      0.29082513	      0.06116215	      0.01000000	      0.08905348	      0.00000000	      0.00000000
      0.33151212	     -0.00000000	      0.00000000	     -0.00000000	     -0.00000000	     -0.00000000	     -0.00000000	      0.00000000	      0.00000000	      0.56407430	     -1.70682882	     -0.00000000	     -0.00000000	    -55.20670026	   -159.62408203	    106.53002952	    296.00359193	      0.00000000	      0.00000000	      0.74755130	      0.17921507	      0.99981199	      0.16479312	      0.29361594	      0.06118414	      0.01000000	      0.08902550	      0.00000000	      0.00000000
      0.33190319	     -0.00000000	      0.00000000	     -0.00000000	     -0.00000000	     -0.00000000	     -0.00000000	      0.00000000	      0.00000000	      0.56340721	     -1.70473973	     -0.00000000	     -0.00000000	    -55.26906692	   -159.32644698	    106.64567181	    295.40484765	      0.00000000	      0.00000000	      0.75100381	      0.17926642	      0.99981563	      0.16483532	      0.29640681	      0.06120607	      0.01000000	      0.08899753	      0.00000000	      0.00000000
      0.33229427	     -0.00000000	      0.00000000	     -0.00000000	     -0.00000000	     -0.00000000	     -0.00000000	      0.00000000	      0.00000000	      0.56274094	     -1.70262954	     -0.00000000	     -0.00000000	    -55.33131696	   -159.02771748	    106.76107958	    294.80428544	      0.00000000	      0.00000000	      0.75445632	      0.17931761	      0.99981920	      0.16487749	      0.29919773	      0.06122795	      0.01000000	      0.08896956	      0.00000000	      0.00000000
      0.33284014	      0.00000000	      0.00000000	     -0.00000000	     -0.00000000	     -0.00000000	     -0.00000000	      0.00000000	      0.00000000	      0.56181233	     -1.69964879	     -0.00000000	     -0.00000000	    -55.41801216	   -158.60892726	    106.92177662	    293.96250213	      0.00000000	      0.00000000	      0.75927546	      0.17938882	      0.99982407	      0.16493627	      0.30309350	      0.06125838	      0.01000000	      0.08893053	      0.00000000	      0.00000000
      0.33319451	      0.00000000	      0.00000000	     -0.00000000	     -0.00000000	     -0.00000000	     -0.00000000	      0.00000000	      0.00000000	      0.56121038	     -1.69769184	     -0.00000000	     -0.00000000	    -55.47416926	   -158.33591553	    107.02584953	    293.41424783	      0.00000000	      0.00000000	      0.76240389	      0.17943489	      0.99982716	      0.16497439	      0.30562256	      0.06127808	      0.01000000	      0.08890519	      0.00000000	      0.00000000
      0.33354887	      0.00000000	      0.00000000	     -0.00000000	     -0.00000000	     -0.00000000	     -0.00000000	      0.00000000	      0.00000000	      0.56060912	     -1.69571761	     -0.00000000	     -0.00000000	    -55.53022946	   -158.06201719	    107.12972785	    292.86418223	      0.00000000	      0.00000000	      0.76553232	      0.17948084	      0.99983020	      0.16501247	      0.30815165	      0.06129772	      0.01000000	      0.08887987	      0.00000000	      0.00000000
      0.33404685	      0.00000000	      0.00000000	     -0.00000000	     -0.00000000	     -0.00000000	     -0.00000000	      0.00000000	      0.00000000	      0.55976539	     -1.69291416	     -0.00000000	     -0.00000000	    -55.60884497	   -157.67559776	    107.27537523	    292.08856871	      0.00000000	      0.00000000	      0.76992862	      0.17954520	      0.99983437	      0.16506593	      0.31170578	      0.06132525	      0.01000000	      0.08884428	      0.00000000	      0.00000000
      0.33450967	      0.00000000	      0.00000000	     -0.00000000	     -0.00000000	     -0.00000000	     -0.00000000	      0.00000000	      0.00000000	      0.55898249	     -1.69027820	     -0.00000000	     -0.00000000	    -55.68173577	   -157.31488355	    107.41039007	    291.36482140	      0.00000000	      0.00000000	      0.77401446	      0.17960480	      0.99983816	      0.16511556	      0.31500898	      0.06135074	      0.01000000	      0.08881122	      0.00000000	      0.00000000
      0.33500477	      0.00000000	      0.00000000	     -0.00000000	     -0.00000000	     -0.00000000	     -0.00000000	      0.00000000	      0.00000000	      0.55814633	     -1.68742588	     -0.00000000	     -0.00000000	    -55.75952763	   -156.92729810	    107.55445463	    290.58772335	      0.00000000	      0.00000000	      0.77838541	      0.17966833	      0.99984212	      0.16516858	      0.31854273	      0.06137792	      0.01000000	      0.08877586	      0.00000000	      0.00000000
      0.33537675	      0.00000000	      0.00000000	     -0.00000000	     -0.00000000	     -0.00000000	     -0.00000000	      0.00000000	      0.00000000	      0.55751906	     -1.68526089	     -0.00000000	     -0.00000000	    -55.81784592	   -156.63496363	    107.66243631	    290.00162335	      0.00000000	      0.00000000	      0.78166928	      0.17971589	      0.99984503	      0.16520837	      0.32119767	      0.06139828	      0.01000000	      0.08874930	      0.00000000	      0.00000000
      0.33574872	      0.00000000	      0.00000000	     -0.00000000	     -0.00000000	     -0.00000000	     -0.00000000	      0.00000000	      0.00000000	      0.55689259	     -1.68307703	     -0.00000000	     -0.00000000	    -55.87605529	   -156.34163188	    107.77019968	    289.41395356	      0.00000000	      0.00000000	      0.78495316	      0.17976332	      0.99984789	      0.16524813	      0.32385264	      0.06141858	      0.01000000	      0.08872275	      0.00000000	      0.00000000
      0.33627010	      0.00000000	      0.00000000	     -0.00000000	     -0.00000000	     -0.00000000	     -0.00000000	      0.00000000	      0.00000000	      0.55601586	     -1.67998422	     -0.00000000	     -0.00000000	    -55.95746199	   -155.92881970	    107.92088050	    288.58704420	      0.00000000	      0.00000000	      0.78955610	      0.17982957	      0.99985180	      0.16530378	      0.32757409	      0.06144693	      0.01000000	      0.08868553	      0.00000000	      0.00000000
      0.33661620	      0.00000000	      0.00000000	     -0.00000000	     -0.00000000	     -0.00000000	     -0.00000000	      0.00000000	      0.00000000	      0.55543478	     -1.67791077	     -0.00000000	     -0.00000000	    -56.01138147	   -155.65370528	    108.02066542	    288.03649049	      0.00000000	      0.00000000	      0.79261158	      0.17987340	      0.99985434	      0.16534068	      0.33004446	      0.06146570	      0.01000000	      0.08866084	      0.00000000	      0.00000000
      0.33696230	      0.00000000	      0.00000000	     -0.00000000	     -0.00000000	     -0.00000000	     -0.00000000	      0.00000000	      0.00000000	      0.55485441	     -1.67582104	     -0.00000000	     -0.00000000	    -56.06520558	   -155.37774254	    108.12025951	    287.48420746	      0.00000000	      0.00000000	      0.79566705	      0.17991710	      0.99985684	      0.16537755	      0.33251486	      0.06148441	      0.01000000	      0.08863614	      0.00000000	      0.00000000
      0.33743059	      0.00000000	      0.00000000	     -0.00000000	     -0.00000000	     -0.00000000	     -0.00000000	      0.00000000	      0.00000000	      0.55407032	     -1.67296770	     -0.00000000	     -0.00000000	    -56.13787892	   -155.00298673	    108.25470856	    286.73462318	      0.00000000	      0.00000000	      0.79980121	      0.17997605	      0.99986016	      0.16542738	      0.33585741	      0.06150965	      0.01000000	      0.08860274	      0.00000000	      0.00000000
      0.33784504	      0.00000000	      0.00000000	     -0.00000000	     -0.00000000	     -0.00000000	     -0.00000000	      0.00000000	      0.00000000	      0.55337748	     -1.67041757	     -0.00000000	     -0.00000000	    -56.20205158	   -154.67000005	    108.37340903	    286.06886765	      0.00000000	      0.00000000	      0.80346013	      0.18002804	      0.99986302	      0.16547143	      0.33881576	      0.06153192	      0.01000000	      0.08857319	      0.00000000	      0.00000000
      0.33844038	      0.00000000	      0.00000000	     -0.00000000	     -0.00000000	     -0.00000000	     -0.00000000	      0.00000000	      0.00000000	      0.55238412	     -1.66671384	     -0.00000000	     -0.00000000	    -56.29398900	   -154.18953055	    108.54343000	    285.10879485	      0.00000000	      0.00000000	      0.80871591	      0.18010242	      0.99986704	      0.16553461	      0.34306526	      0.06156379	      0.01000000	      0.08853074	      0.00000000	      0.00000000
      0.33895058	      0.00000000	      0.00000000	     -0.00000000	     -0.00000000	     -0.00000000	     -0.00000000	      0.00000000	      0.00000000	      0.55153458	     -1.66350165	     -0.00000000	     -0.00000000	    -56.37255133	   -153.77574382	    108.68868244	    284.28244189	      0.00000000	      0.00000000	      0.81322013	      0.18016587	      0.99987039	      0.16558868	      0.34670714	      0.06159098	      0.01000000	      0.08849438	      0.00000000	      0.00000000
      0.33964399	      0.00000000	      0.00000000	     -0.00000000	     -0.00000000	     -0.00000000	     -0.00000000	      0.00000000	      0.00000000	      0.55038262	     -1.65907978	     -0.00000000	     -0.00000000	    -56.47898511	   -153.21036263	    108.88541580	    283.15431461	      0.00000000	      0.00000000	      0.81934175	      0.18025170	      0.99987481	      0.16566203	      0.35165683	      0.06162776	      0.01000000	      0.08844497	      0.00000000	      0.00000000
      0.33992185	      0.00000000	      0.00000000	     -0.00000000	     -0.00000000	     -0.00000000	     -0.00000000	      0.00000000	      0.00000000	      0.54992187	     -1.65728967	     -0.00000000	     -0.00000000	    -56.52152521	   -152.98284267	    108.96403124	    282.70032328	      0.00000000	      0.00000000	      0.82179482	      0.18028595	      0.99987654	      0.16569139	      0.35364029	      0.06164245	      0.01000000	      0.08842518	      0.00000000	      0.00000000
      0.34027209	      0.00000000	      0.00000000	     -0.00000000	     -0.00000000	     -0.00000000	     -0.00000000	      0.00000000	      0.00000000	      0.54934183	     -1.65501856	     -0.00000000	     -0.00000000	    -56.57505476	   -152.69526401	    109.06294230	    282.12690782	      0.00000000	      0.00000000	      0.82488680	      0.18032902	      0.99987868	      0.16572835	      0.35614037	      0.06166092	      0.01000000	      0.08840024	      0.00000000	      0.00000000
      0.34086031	      0.00000000	      0.00000000	     -0.00000000	     -0.00000000	     -0.00000000	     -0.00000000	      0.00000000	      0.00000000	      0.54836943	     -1.65116716	     -0.00000000	     -0.00000000	    -56.66473158	   -152.21028849	    109.22861269	    281.16024763	      0.00000000	      0.00000000	      0.83007983	      0.18040107	      0.99988220	      0.16579036	      0.36033933	      0.06169182	      0.01000000	      0.08835835	      0.00000000	      0.00000000
      0.34116856	      0.00000000	      0.00000000	     -0.00000000	     -0.00000000	     -0.00000000	     -0.00000000	      0.00000000	      0.00000000	      0.54786078	     -1.64913042	     -0.00000000	     -0.00000000	    -56.71161072	   -151.95513980	    109.31520137	    280.65221400	      0.00000000	      0.00000000	      0.83280113	      0.18043868	      0.99988400	      0.16582281	      0.36253973	      0.06170796	      0.01000000	      0.08833641	      0.00000000	      0.00000000
      0.34147681	      0.00000000	      0.00000000	     -0.00000000	     -0.00000000	     -0.00000000	     -0.00000000	      0.00000000	      0.00000000	      0.54735275	     -1.64708096	     -0.00000000	     -0.00000000	    -56.75841111	   -151.69931524	    109.40163324	    280.14279435	      0.00000000	      0.00000000	      0.83552243	      0.18047620	      0.99988577	      0.16585523	      0.36474013	      0.06172406	      0.01000000	      0.08831447	      0.00000000	      0.00000000
      0.34196052	      0.00000000	      0.00000000	     -0.00000000	     -0.00000000	     -0.00000000	     -0.00000000	      0.00000000	      0.00000000	      0.54655683	     -1.64383929	     -0.00000000	     -0.00000000	    -56.83169239	   -151.29648608	    109.53694764	    279.34099744	      0.00000000	      0.00000000	      0.83979278	      0.18053488	      0.99988850	      0.16590604	      0.36819309	      0.06174925	      0.01000000	      0.08828005	      0.00000000	      0.00000000
      0.34244423	      0.00000000	      0.00000000	     -0.00000000	     -0.00000000	     -0.00000000	     -0.00000000	      0.00000000	      0.00000000	      0.54576247	     -1.64056642	     -0.00000000	     -0.00000000	    -56.90477841	   -150.89195660	    109.67187348	    278.53650621	      0.00000000	      0.00000000	      0.84406313	      0.18059332	      0.99989117	      0.16595678	      0.37164606	      0.06177435	      0.01000000	      0.08824564	      0.00000000	      0.00000000
      0.34275831	      0.00000000	      0.00000000	     -0.00000000	     -0.00000000	     -0.00000000	     -0.00000000	      0.00000000	      0.00000000	      0.54524755	     -1.63842464	     -0.00000000	     -0.00000000	    -56.95212843	   -150.62840166	    109.75927256	    278.01233728	      0.00000000	      0.00000000	      0.84680849	      0.18063114	      0.99989286	      0.16598969	      0.37388811	      0.06179059	      0.01000000	      0.08822330	      0.00000000	      0.00000000
      0.34307238	      0.00000000	      0.00000000	     -0.00000000	     -0.00000000	     -0.00000000	     -0.00000000	      0.00000000	      0.00000000	      0.54473330	     -1.63626975	     -0.00000000	     -0.00000000	    -56.99939556	   -150.36413146	    109.84650684	    277.48713747	      0.00000000	      0.00000000	      0.84949943	      0.18066890	      0.99989453	      0.16602257	      0.37613015	      0.06180680	      0.01000000	      0.08820096	      0.00000000	      0.00000000
      0.34345870	      0.00000000	      0.00000000	     -0.00000000	     -0.00000000	     -0.00000000	     -0.00000000	      0.00000000	      0.00000000	      0.54410168	     -1.63360126	     -0.00000000	     -0.00000000	    -57.05742173	   -150.03812418	    109.95358143	    276.83948151	      0.00000000	      0.00000000	      0.85273659	      0.18071529	      0.99989655	      0.16606296	      0.37888796	      0.06182668	      0.01000000	      0.08817349	      0.00000000	      0.00000000
      0.34396827	      0.00000000	      0.00000000	     -0.00000000	     -0.00000000	     -0.00000000	     -0.00000000	      0.00000000	      0.00000000	      0.54327015	     -1.63005147	     -0.00000000	     -0.00000000	    -57.13376654	   -149.60657170	    110.09443193	    275.98270344	      0.00000000	      0.00000000	      0.85688746	      0.18077647	      0.99989915	      0.16611618	      0.38252559	      0.06185282	      0.01000000	      0.08813727	      0.00000000	      0.00000000
      0.34445389	      0.00000000	      0.00000000	     -0.00000000	     -0.00000000	     -0.00000000	     -0.00000000	      0.00000000	      0.00000000	      0.54247941	     -1.62663711	     -0.00000000	     -0.00000000	    -57.20631722	   -149.19376348	    110.22825388	    275.16364483	      0.00000000	      0.00000000	      0.86072156	      0.18083484	      0.99990157	      0.16616681	      0.38599223	      0.06187763	      0.01000000	      0.08810276	      0.00000000	      0.00000000
      0.34498869	      0.00000000	      0.00000000	     -0.00000000	     -0.00000000	     -0.00000000	     -0.00000000	      0.00000000	      0.00000000	      0.54161049	     -1.62284186	     -0.00000000	     -0.00000000	    -57.28598511	   -148.73749361	    110.37517146	    274.25911437	      0.00000000	      0.00000000	      0.86481192	      0.18089929	      0.99990417	      0.16622248	      0.38981006	      0.06190485	      0.01000000	      0.08806477	      0.00000000	      0.00000000
      0.34530032	      0.00000000	      0.00000000	     -0.00000000	     -0.00000000	     -0.00000000	     -0.00000000	      0.00000000	      0.00000000	      0.54110511	     -1.62061369	     -0.00000000	     -0.00000000	    -57.33229419	   -148.47089406	    110.46055567	    273.73065509	      0.00000000	      0.00000000	      0.86713356	      0.18093696	      0.99990565	      0.16625488	      0.39203468	      0.06192067	      0.01000000	      0.08804263	      0.00000000	      0.00000000
      0.34561195	      0.00000000	      0.00000000	     -0.00000000	     -0.00000000	     -0.00000000	     -0.00000000	      0.00000000	      0.00000000	      0.54060043	     -1.61837339	     -0.00000000	     -0.00000000	    -57.37852011	   -148.20376687	    110.54577509	    273.20149850	      0.00000000	      0.00000000	      0.86941100	      0.18097472	      0.99990711	      0.16628725	      0.39425932	      0.06193644	      0.01000000	      0.08802050	      0.00000000	      0.00000000
      0.34596812	      0.00000000	      0.00000000	     -0.00000000	     -0.00000000	     -0.00000000	     -0.00000000	      0.00000000	      0.00000000	      0.54002446	     -1.61579811	     -0.00000000	     -0.00000000	    -57.43125258	   -147.89784244	    110.64297560	    272.59567161	      0.00000000	      0.00000000	      0.87196119	      0.18101801	      0.99990875	      0.16632420	      0.39680200	      0.06195443	      0.01000000	      0.08799521	      0.00000000	      0.00000000
      0.34647207	      0.00000000	      0.00000000	     -0.00000000	     -0.00000000	     -0.00000000	     -0.00000000	      0.00000000	      0.00000000	      0.53921111	     -1.61212804	     -0.00000000	     -0.00000000	    -57.50567577	   -147.46394569	    110.78013271	    271.73679707	      0.00000000	      0.00000000	      0.87547579	      0.18107953	      0.99991102	      0.16637642	      0.40039957	      0.06197980	      0.01000000	      0.08795943	      0.00000000	      0.00000000
      0.34689787	      0.00000000	      0.00000000	     -0.00000000	     -0.00000000	     -0.00000000	     -0.00000000	      0.00000000	      0.00000000	      0.53852533	     -1.60900341	     -0.00000000	     -0.00000000	    -57.56838769	   -147.09641485	    110.89568348	    271.00983160	      0.00000000	      0.00000000	      0.87836252	      0.18113178	      0.99991289	      0.16642047	      0.40343928	      0.06200116	      0.01000000	      0.08792921	      0.00000000	      0.00000000
      0.34724212	      0.00000000	      0.00000000	     -0.00000000	     -0.00000000	     -0.00000000	     -0.00000000	      0.00000000	      0.00000000	      0.53797187	     -1.60646164	     -0.00000000	     -0.00000000	    -57.61897415	   -146.79871163	    110.98887681	    270.42097767	      0.00000000	      0.00000000	      0.88064256	      0.18117422	      0.99991438	      0.16645604	      0.40589682	      0.06201838	      0.01000000	      0.08790478	      0.00000000	      0.00000000
      0.34758637	      0.00000000	      0.00000000	     -0.00000000	     -0.00000000	     -0.00000000	     -0.00000000	      0.00000000	      0.00000000	      0.53741929	     -1.60390618	     -0.00000000	     -0.00000000	    -57.66945804	   -146.50051072	    111.08186733	    269.83152857	      0.00000000	      0.00000000	      0.88287574	      0.18121684	      0.99991584	      0.16649157	      0.40835437	      0.06203556	      0.01000000	      0.08788036	      0.00000000	      0.00000000
      0.34799315	      0.00000000	      0.00000000	     -0.00000000	     -0.00000000	     -0.00000000	     -0.00000000	      0.00000000	      0.00000000	      0.53676747	     -1.60086915	     -0.00000000	     -0.00000000	    -57.72897997	   -146.14754721	    111.19148798	    269.13394327	      0.00000000	      0.00000000	      0.88545574	      0.18126744	      0.99991754	      0.16653351	      0.41125834	      0.06205581	      0.01000000	      0.08785151	      0.00000000	      0.00000000
      0.34839993	      0.00000000	      0.00000000	     -0.00000000	     -0.00000000	     -0.00000000	     -0.00000000	      0.00000000	      0.00000000	      0.53611688	     -1.59781365	     -0.00000000	     -0.00000000	    -57.78835820	   -145.79395740	    111.30082469	    268.43557299	      0.00000000	      0.00000000	      0.88797369	      0.18131831	      0.99991920	      0.16657539	      0.41416232	      0.06207600	      0.01000000	      0.08782266	      0.00000000	      0.00000000
      0.34880671	      0.00000000	      0.00000000	     -0.00000000	     -0.00000000	     -0.00000000	     -0.00000000	      0.00000000	      0.00000000	      0.53546755	     -1.59474003	     -0.00000000	     -0.00000000	    -57.84759248	   -145.43979516	    111.40987712	    267.73606186	      0.00000000	      0.00000000	      0.89043133	      0.18136946	      0.99992082	      0.16661721	      0.41706630	      0.06209613	      0.01000000	      0.08779382	      0.00000000	      0.00000000
      0.34915854	      0.00000000	      0.00000000	     -0.00000000	     -0.00000000	     -0.00000000	     -0.00000000	      0.00000000	      0.00000000	      0.53490695	     -1.59206734	     -0.00000000	     -0.00000000	    -57.89870819	   -145.13301532	    111.50396743	    267.13067391	      0.00000000	      0.00000000	      0.89250961	      0.18141393	      0.99992220	      0.16665334	      0.41957798	      0.06211349	      0.01000000	      0.08776888	      0.00000000	      0.00000000
      0.34951036	      0.00000000	      0.00000000	     -0.00000000	     -0.00000000	     -0.00000000	     -0.00000000	      0.00000000	      0.00000000	      0.53434728	     -1.58938159	     -0.00000000	     -0.00000000	    -57.94971589	   -144.82585327	    111.59784462	    266.52443699	      0.00000000	      0.00000000	      0.89454509	      0.18145861	      0.99992356	      0.16668943	      0.42208966	      0.06213082	      0.01000000	      0.08774394	      0.00000000	      0.00000000
      0.34986219	      0.00000000	      0.00000000	     -0.00000000	     -0.00000000	     -0.00000000	     -0.00000000	      0.00000000	      0.00000000	      0.53378857	     -1.58668306	     -0.00000000	     -0.00000000	    -58.00061545	   -144.51830507	    111.69150844	    265.91781400	      0.00000000	      0.00000000	      0.89653878	      0.18150350	      0.99992489	      0.16672547	      0.42460134	      0.06214810	      0.01000000	      0.08771901	      0.00000000	      0.00000000
      0.35025575	      0.00000000	      0.00000000	     -0.00000000	     -0.00000000	     -0.00000000	     -0.00000000	      0.00000000	      0.00000000	      0.53316472	     -1.58364959	     -0.00000000	     -0.00000000	    -58.05742355	   -144.17386215	    111.79602801	    265.23848908	      0.00000000	      0.00000000	      0.89872063	      0.18155397	      0.99992636	      0.16676574	      0.42741092	      0.06216739	      0.01000000	      0.08769113	      0.00000000	      0.00000000
      0.35064930	      0.00000000	      0.00000000	     -0.00000000	     -0.00000000	     -0.00000000	     -0.00000000	      0.00000000	      0.00000000	      0.53254207	     -1.58060073	     -0.00000000	     -0.00000000	    -58.11409601	   -143.82898331	    111.90028013	    264.55872381	      0.00000000	      0.00000000	      0.90085278	      0.18160471	      0.99992779	      0.16680596	      0.43022051	      0.06218662	      0.01000000	      0.08766326	      0.00000000	      0.00000000
      0.35104286	      0.00000000	      0.00000000	     -0.00000000	     -0.00000000	     -0.00000000	     -0.00000000	      0.00000000	      0.00000000	      0.53192062	     -1.57753681	     -0.00000000	     -0.00000000	    -58.17063266	   -143.48371099	    112.00426459	    263.87817338	      0.00000000	      0.00000000	      0.90293651	      0.18165572	      0.99992920	      0.16684612	      0.43303010	      0.06220581	      0.01000000	      0.08763539	      0.00000000	      0.00000000
      0.35143641	      0.00000000	      0.00000000	     -0.00000000	     -0.00000000	     -0.00000000	     -0.00000000	      0.00000000	      0.00000000	      0.53130038	     -1.57445818	     -0.00000000	     -0.00000000	    -58.22703335	   -143.13803860	    112.10798114	    263.19741119	      0.00000000	      0.00000000	      0.90497309	      0.18170699	      0.99993058	      0.16688623	      0.43583970	      0.06222494	      0.01000000	      0.08760752	      0.00000000	      0.00000000
      0.35175591	      0.00000000	      0.00000000	     -0.00000000	     -0.00000000	     -0.00000000	     -0.00000000	      0.00000000	      0.00000000	      0.53079774	     -1.57194826	     -0.00000000	     -0.00000000	    -58.27272046	   -142.85716100	    112.19198319	    262.64412366	      0.00000000	      0.00000000	      0.90659258	      0.18174881	      0.99993168	      0.16691875	      0.43812059	      0.06224044	      0.01000000	      0.08758491	      0.00000000	      0.00000000
      0.35207540	      0.00000000	      0.00000000	     -0.00000000	     -0.00000000	     -0.00000000	     -0.00000000	      0.00000000	      0.00000000	      0.53029592	     -1.56942902	     -0.00000000	     -0.00000000	    -58.31831780	   -142.57604504	    112.27580845	    262.09071494	      0.00000000	      0.00000000	      0.90818244	      0.18179080	      0.99993276	      0.16695124	      0.44040149	      0.06225591	      0.01000000	      0.08756229	      0.00000000	      0.00000000
      0.35247398	      0.00000000	      0.00000000	     -0.00000000	     -0.00000000	     -0.00000000	     -0.00000000	      0.00000000	      0.00000000	      0.52967100	     -1.56627340	     -0.00000000	     -0.00000000	    -58.37507560	   -142.22504604	    112.38013451	    261.39982845	      0.00000000	      0.00000000	      0.91012520	      0.18184341	      0.99993409	      0.16699172	      0.44324696	      0.06227516	      0.01000000	      0.08753409	      0.00000000	      0.00000000
      0.35287256	      0.00000000	      0.00000000	     -0.00000000	     -0.00000000	     -0.00000000	     -0.00000000	      0.00000000	      0.00000000	      0.52904735	     -1.56310387	     -0.00000000	     -0.00000000	    -58.43169343	   -141.87371774	    112.48418512	    260.70868632	      0.00000000	      0.00000000	      0.91202395	      0.18189628	      0.99993539	      0.16703214	      0.44609244	      0.06229436	      0.01000000	      0.08750589	      0.00000000	      0.00000000
      0.35327114	      0.00000000	      0.00000000	     -0.00000000	     -0.00000000	     -0.00000000	     -0.00000000	      0.00000000	      0.00000000	      0.52842497	     -1.55992075	     -0.00000000	     -0.00000000	    -58.48817117	   -141.52209719	    112.58796017	    260.01696704	      0.00000000	      0.00000000	      0.91387982	      0.18194941	      0.99993666	      0.16707251	      0.44893792	      0.06231352	      0.01000000	      0.08747770	      0.00000000	      0.00000000
      0.35362231	      0.00000000	      0.00000000	     -0.00000000	     -0.00000000	     -0.00000000	     -0.00000000	      0.00000000	      0.00000000	      0.52787766	     -1.55710521	     -0.00000000	     -0.00000000	    -58.53781551	   -141.21204456	    112.67916414	    259.40752115	      0.00000000	      0.00000000	      0.91548029	      0.18199642	      0.99993777	      0.16710803	      0.45144498	      0.06233035	      0.01000000	      0.08745287	      0.00000000	      0.00000000
      0.35397348	      0.00000000	      0.00000000	     -0.00000000	     -0.00000000	     -0.00000000	     -0.00000000	      0.00000000	      0.00000000	      0.52733134	     -1.55427958	     -0.00000000	     -0.00000000	    -58.58735092	   -140.90179515	    112.77015403	    258.79758266	      0.00000000	      0.00000000	      0.91704904	      0.18204362	      0.99993885	      0.16714351	      0.45395204	      0.06234716	      0.01000000	      0.08742804	      0.00000000	      0.00000000
      0.35432466	      0.00000000	      0.00000000	     -0.00000000	     -0.00000000	     -0.00000000	     -0.00000000	      0.00000000	      0.00000000	      0.52678602	     -1.55144408	     -0.00000000	     -0.00000000	    -58.63677735	   -140.59133562	    112.86092971	    258.18763293	      0.00000000	      0.00000000	      0.91858679	      0.18209100	      0.99993991	      0.16717894	      0.45645910	      0.06236392	      0.01000000	      0.08740321	      0.00000000	      0.00000000
      0.35469741	      0.00000000	      0.00000000	     -0.00000000	     -0.00000000	     -0.00000000	     -0.00000000	      0.00000000	      0.00000000	      0.52620827	     -1.54842373	     -0.00000000	     -0.00000000	    -58.68912236	   -140.26159663	    112.95705036	    257.53982515	      0.00000000	      0.00000000	      0.92018589	      0.18214149	      0.99994102	      0.16721651	      0.45912026	      0.06238168	      0.01000000	      0.08737687	      0.00000000	      0.00000000
      0.35507017	      0.00000000	      0.00000000	     -0.00000000	     -0.00000000	     -0.00000000	     -0.00000000	      0.00000000	      0.00000000	      0.52563164	     -1.54539274	     -0.00000000	     -0.00000000	    -58.74134443	   -139.93164815	    113.05292951	    256.89200337	      0.00000000	      0.00000000	      0.92175161	      0.18219217	      0.99994211	      0.16725402	      0.46178142	      0.06239939	      0.01000000	      0.08735053	      0.00000000	      0.00000000
      0.35544293	      0.00000000	      0.00000000	     -0.00000000	     -0.00000000	     -0.00000000	     -0.00000000	      0.00000000	      0.00000000	      0.52505615	     -1.54235134	     -0.00000000	     -0.00000000	    -58.79344347	   -139.60152141	    113.14856713	    256.24383387	      0.00000000	      0.00000000	      0.92328475	      0.18224304	      0.99994318	      0.16729149	      0.46444258	      0.06241707	      0.01000000	      0.08732419	      0.00000000	      0.00000000
      0.35581569	      0.00000000	      0.00000000	     -0.00000000	     -0.00000000	     -0.00000000	     -0.00000000	      0.00000000	      0.00000000	      0.52448180	     -1.53929979	     -0.00000000	     -0.00000000	    -58.84541942	   -139.27120638	    113.24396314	    255.59574461	      0.00000000	      0.00000000	      0.92478606	      0.18229410	      0.99994423	      0.16732891	      0.46710375	      0.06243470	      0.01000000	      0.08729787	      0.00000000	      0.00000000
      0.35618844	      0.00000000	      0.00000000	     -0.00000000	     -0.00000000	     -0.00000000	     -0.00000000	      0.00000000	      0.00000000	      0.52390858	     -1.53623830	     -0.00000000	     -0.00000000	    -58.89727221	   -138.94073928	    113.33911753	    254.94729573	      0.00000000	      0.00000000	      0.92625626	      0.18234534	      0.99994526	      0.16736628	      0.46976492	      0.06245230	      0.01000000	      0.08727154	      0.00000000	      0.00000000
      0.35656120	      0.00000000	      0.00000000	     -0.00000000	     -0.00000000	     -0.00000000	     -0.00000000	      0.00000000	      0.00000000	      0.52333651	     -1.53316713	     -0.00000000	     -0.00000000	    -58.94900179	   -138.61010224	    113.43403020	    254.29904476	      0.00000000	      0.00000000	      0.92769608	      0.18239674	      0.99994627	      0.16740360	      0.47242609	      0.06246985	      0.01000000	      0.08724522	      0.00000000	      0.00000000
      0.35688672	      0.00000000	      0.00000000	     -0.00000000	     -0.00000000	     -0.00000000	     -0.00000000	      0.00000000	      0.00000000	      0.52283787	     -1.53047738	     -0.00000000	     -0.00000000	    -58.99407526	   -138.32125992	    113.51671766	    253.73263273	      0.00000000	      0.00000000	      0.92892913	      0.18244177	      0.99994714	      0.16743615	      0.47475003	      0.06248515	      0.01000000	      0.08722224	      0.00000000	      0.00000000
      0.35721224	      0.00000000	      0.00000000	     -0.00000000	     -0.00000000	     -0.00000000	     -0.00000000	      0.00000000	      0.00000000	      0.52234011	     -1.52778056	     -0.00000000	     -0.00000000	    -59.03905469	   -138.03230554	    113.59922076	    253.16635547	      0.00000000	      0.00000000	      0.93013999	      0.18248693	      0.99994799	      0.16746866	      0.47707398	      0.06250042	      0.01000000	      0.08719927	      0.00000000	      0.00000000
      0.35759600	      0.00000000	      0.00000000	     -0.00000000	     -0.00000000	     -0.00000000	     -0.00000000	      0.00000000	      0.00000000	      0.52175442	     -1.52459236	     -0.00000000	     -0.00000000	    -59.09196046	   -137.69153918	    113.69624754	    252.49860669	      0.00000000	      0.00000000	      0.93153959	      0.18254031	      0.99994898	      0.16750694	      0.47981370	      0.06251837	      0.01000000	      0.08717219	      0.00000000	      0.00000000
      0.35797976	      0.00000000	      0.00000000	     -0.00000000	     -0.00000000	     -0.00000000	     -0.00000000	      0.00000000	      0.00000000	      0.52116996	     -1.52139477	     -0.00000000	     -0.00000000	    -59.14473543	   -137.35064188	    113.79301808	    251.83099901	      0.00000000	      0.00000000	      0.93290965	      0.18259385	      0.99994995	      0.16754516	      0.48255342	      0.06253628	      0.01000000	      0.08714512	      0.00000000	      0.00000000
      0.35836352	      0.00000000	      0.00000000	     -0.00000000	     -0.00000000	     -0.00000000	     -0.00000000	      0.00000000	      0.00000000	      0.52058672	     -1.51818801	     -0.00000000	     -0.00000000	    -59.19737956	   -137.00964474	    113.88953240	    251.16317263	      0.00000000	      0.00000000	      0.93425088	      0.18264754	      0.99995090	      0.16758334	      0.48529315	      0.06255415	      0.01000000	      0.08711805	      0.00000000	      0.00000000
      0.35870723	      0.00000000	      0.00000000	     -0.00000000	     -0.00000000	     -0.00000000	     -0.00000000	      0.00000000	      0.00000000	      0.52006540	     -1.51530831	     -0.00000000	     -0.00000000	    -59.24441867	   -136.70413233	    113.97575698	    250.56533517	      0.00000000	      0.00000000	      0.93542820	      0.18269576	      0.99995174	      0.16761748	      0.48774696	      0.06257012	      0.01000000	      0.08709381	      0.00000000	      0.00000000
      0.35905094	      0.00000000	      0.00000000	     -0.00000000	     -0.00000000	     -0.00000000	     -0.00000000	      0.00000000	      0.00000000	      0.51954507	     -1.51242159	     -0.00000000	     -0.00000000	    -59.29135276	   -136.39855940	    114.06177607	    249.96727386	      0.00000000	      0.00000000	      0.93658338	      0.18274409	      0.99995256	      0.16765159	      0.49020077	      0.06258605	      0.01000000	      0.08706957	      0.00000000	      0.00000000
      0.35939465	      0.00000000	      0.00000000	     -0.00000000	     -0.00000000	     -0.00000000	     -0.00000000	      0.00000000	      0.00000000	      0.51902573	     -1.50952801	     -0.00000000	     -0.00000000	    -59.33818180	   -136.09290795	    114.14758961	    249.36946045	      0.00000000	      0.00000000	      0.93771689	      0.18279252	      0.99995337	      0.16768565	      0.49265458	      0.06260194	      0.01000000	      0.08704534	      0.00000000	      0.00000000
      0.35975484	      0.00000000	      0.00000000	     -0.00000000	     -0.00000000	     -0.00000000	     -0.00000000	      0.00000000	      0.00000000	      0.51848257	     -1.50648850	     -0.00000000	     -0.00000000	    -59.38714317	   -135.77254670	    114.23729674	    248.74288967	      0.00000000	      0.00000000	      0.93888196	      0.18284339	      0.99995420	      0.16772129	      0.49522604	      0.06261855	      0.01000000	      0.08701996	      0.00000000	      0.00000000
      0.36011503	      0.00000000	      0.00000000	     -0.00000000	     -0.00000000	     -0.00000000	     -0.00000000	      0.00000000	      0.00000000	      0.51794049	     -1.50344181	     -0.00000000	     -0.00000000	    -59.43598915	   -135.45211714	    114.32677820	    248.11656645	      0.00000000	      0.00000000	      0.94002421	      0.18289436	      0.99995502	      0.16775690	      0.49779749	      0.06263513	      0.01000000	      0.08699458	      0.00000000	      0.00000000
      0.36046445	      0.00000000	      0.00000000	     -0.00000000	     -0.00000000	     -0.00000000	     -0.00000000	      0.00000000	      0.00000000	      0.51741568	     -1.50047947	     -0.00000000	     -0.00000000	    -59.48326476	   -135.14122417	    114.41336939	    247.50890545	      0.00000000	      0.00000000	      0.94111097	      0.18294391	      0.99995580	      0.16779139	      0.50029209	      0.06265116	      0.01000000	      0.08696996	      0.00000000	      0.00000000
      0.36081387	      0.00000000	      0.00000000	     -0.00000000	     -0.00000000	     -0.00000000	     -0.00000000	      0.00000000	      0.00000000	      0.51689190	     -1.49751067	     -0.00000000	     -0.00000000	    -59.53043173	   -134.83028074	    114.49974829	    246.90149732	      0.00000000	      0.00000000	      0.94217715	      0.18299356	      0.99995656	      0.16782583	      0.50278668	      0.06266716	      0.01000000	      0.08694535	      0.00000000	      0.00000000
      0.36117250	      0.00000000	      0.00000000	     -0.00000000	     -0.00000000	     -0.00000000	     -0.00000000	      0.00000000	      0.00000000	      0.51635540	     -1.49445711	     -0.00000000	     -0.00000000	    -59.57872788	   -134.51111830	    114.58818132	    246.27808369	      0.00000000	      0.00000000	      0.94325044	      0.18304460	      0.99995734	      0.16786114	      0.50534698	      0.06268353	      0.01000000	      0.08692009	      0.00000000	      0.00000000
      0.36153112	      0.00000000	      0.00000000	     -0.00000000	     -0.00000000	     -0.00000000	     -0.00000000	      0.00000000	      0.00000000	      0.51582000	     -1.49139707	     -0.00000000	     -0.00000000	    -59.62690956	   -134.19191678	    114.67639082	    245.65495017	      0.00000000	      0.00000000	      0.94430294	      0.18309573	      0.99995809	      0.16789641	      0.50790727	      0.06269986	      0.01000000	      0.08689484	      0.00000000	      0.00000000
      0.36188169	      0.00000000	      0.00000000	     -0.00000000	     -0.00000000	     -0.00000000	     -0.00000000	      0.00000000	      0.00000000	      0.51529769	     -1.48839964	     -0.00000000	     -0.00000000	    -59.67389804	   -133.87987054	    114.76240242	    245.04582933	      0.00000000	      0.00000000	      0.94531212	      0.18314579	      0.99995882	      0.16793083	      0.51041004	      0.06271578	      0.01000000	      0.08687016	      0.00000000	      0.00000000
      0.36223225	      0.00000000	      0.00000000	     -0.00000000	     -0.00000000	     -0.00000000	     -0.00000000	      0.00000000	      0.00000000	      0.51477643	     -1.48539630	     -0.00000000	     -0.00000000	    -59.72077711	   -133.56779899	    114.84820051	    244.43700215	      0.00000000	      0.00000000	      0.94630224	      0.18319592	      0.99995954	      0.16796521	      0.51291282	      0.06273166	      0.01000000	      0.08684548	      0.00000000	      0.00000000
      0.36258722	      0.00000000	      0.00000000	     -0.00000000	     -0.00000000	     -0.00000000	     -0.00000000	      0.00000000	      0.00000000	      0.51424971	     -1.48234938	     -0.00000000	     -0.00000000	    -59.76813305	   -133.25180554	    114.93485793	    243.82058075	      0.00000000	      0.00000000	      0.94728578	      0.18324676	      0.99996025	      0.16799997	      0.51544700	      0.06274769	      0.01000000	      0.08682050	      0.00000000	      0.00000000
      0.36294218	      0.00000000	      0.00000000	     -0.00000000	     -0.00000000	     -0.00000000	     -0.00000000	      0.00000000	      0.00000000	      0.51372407	     -1.47929668	     -0.00000000	     -0.00000000	    -59.81537682	   -132.93579810	    115.02129658	    243.20447829	      0.00000000	      0.00000000	      0.94825057	      0.18329767	      0.99996095	      0.16803469	      0.51798118	      0.06276367	      0.01000000	      0.08679553	      0.00000000	      0.00000000
      0.36329243	      0.00000000	      0.00000000	     -0.00000000	     -0.00000000	     -0.00000000	     -0.00000000	      0.00000000	      0.00000000	      0.51320648	     -1.47627905	     -0.00000000	     -0.00000000	    -59.86188199	   -132.62400163	    115.10637070	    242.59664031	      0.00000000	      0.00000000	      0.94918453	      0.18334796	      0.99996163	      0.16806891	      0.52048165	      0.06277940	      0.01000000	      0.08677089	      0.00000000	      0.00000000
      0.36364267	      0.00000000	      0.00000000	     -0.00000000	     -0.00000000	     -0.00000000	     -0.00000000	      0.00000000	      0.00000000	      0.51268996	     -1.47325606	     -0.00000000	     -0.00000000	    -59.90827796	   -132.31220221	    115.19123197	    241.98913577	      0.00000000	      0.00000000	      0.95010098	      0.18339831	      0.99996229	      0.16810307	      0.52298211	      0.06279508	      0.01000000	      0.08674626	      0.00000000	      0.00000000
      0.36399443	      0.00000000	      0.00000000	     -0.00000000	     -0.00000000	     -0.00000000	     -0.00000000	      0.00000000	      0.00000000	      0.51217225	     -1.47021464	     -0.00000000	     -0.00000000	    -59.95476579	   -131.99906289	    115.27624818	    241.37908221	      0.00000000	      0.00000000	      0.95100415	      0.18344893	      0.99996295	      0.16813734	      0.52549345	      0.06281078	      0.01000000	      0.08672152	      0.00000000	      0.00000000
      0.36434620	      0.00000000	      0.00000000	     -0.00000000	     -0.00000000	     -0.00000000	     -0.00000000	      0.00000000	      0.00000000	      0.51165562	     -1.46716807	     -0.00000000	     -0.00000000	    -60.00114347	   -131.68593094	    115.36104984	    240.76938267	      0.00000000	      0.00000000	      0.95189035	      0.18349961	      0.99996360	      0.16817157	      0.52800479	      0.06282643	      0.01000000	      0.08669679	      0.00000000	      0.00000000
      0.36469529	      0.00000000	      0.00000000	     -0.00000000	     -0.00000000	     -0.00000000	     -0.00000000	      0.00000000	      0.00000000	      0.51114397	     -1.46413969	     -0.00000000	     -0.00000000	    -60.04705925	   -131.37520817	    115.44499404	    240.16443613	      0.00000000	      0.00000000	      0.95275339	      0.18354995	      0.99996423	      0.16820549	      0.53049702	      0.06284191	      0.01000000	      0.08667226	      0.00000000	      0.00000000
      0.36504438	      0.00000000	      0.00000000	     -0.00000000	     -0.00000000	     -0.00000000	     -0.00000000	      0.00000000	      0.00000000	      0.51063339	     -1.46110647	     -0.00000000	     -0.00000000	    -60.09286657	   -131.06450212	    115.52872711	    239.55985763	      0.00000000	      0.00000000	      0.95360038	      0.18360033	      0.99996485	      0.16823936	      0.53298925	      0.06285735	      0.01000000	      0.08664772	      0.00000000	      0.00000000
      0.36539352	      0.00000000	      0.00000000	     -0.00000000	     -0.00000000	     -0.00000000	     -0.00000000	      0.00000000	      0.00000000	      0.51012379	     -1.45806806	     -0.00000000	     -0.00000000	    -60.13857229	   -130.75378409	    115.61226169	    238.95532261	      0.00000000	      0.00000000	      0.95443177	      0.18365075	      0.99996545	      0.16827319	      0.53548185	      0.06287273	      0.01000000	      0.08662319	      0.00000000	      0.00000000
      0.36574266	      0.00000000	      0.00000000	     -0.00000000	     -0.00000000	     -0.00000000	     -0.00000000	      0.00000000	      0.00000000	      0.50961525	     -1.45502504	     -0.00000000	     -0.00000000	    -60.18416953	   -130.44309180	    115.69558526	    238.35117203	      0.00000000	      0.00000000	      0.95524775	      0.18370122	      0.99996605	      0.16830698	      0.53797446	      0.06288807	      0.01000000	      0.08659867	      0.00000000	      0.00000000
      0.36609016	      0.00000000	      0.00000000	     -0.00000000	     -0.00000000	     -0.00000000	     -0.00000000	      0.00000000	      0.00000000	      0.50911016	     -1.45199187	     -0.00000000	     -0.00000000	    -60.22944427	   -130.13390601	    115.77830692	    237.75001992	      0.00000000	      0.00000000	      0.95604488	      0.18375147	      0.99996664	      0.16834057	      0.54045532	      0.06290329	      0.01000000	      0.08657426	      0.00000000	      0.00000000
      0.36643765	      0.00000000	      0.00000000	     -0.00000000	     -0.00000000	     -0.00000000	     -0.00000000	      0.00000000	      0.00000000	      0.50860612	     -1.44895435	     -0.00000000	     -0.00000000	    -60.27461159	   -129.82475411	    115.86081974	    237.14926499	      0.00000000	      0.00000000	      0.95682734	      0.18380176	      0.99996721	      0.16837410	      0.54293619	      0.06291845	      0.01000000	      0.08654986	      0.00000000	      0.00000000
      0.36678454	      0.00000000	      0.00000000	     -0.00000000	     -0.00000000	     -0.00000000	     -0.00000000	      0.00000000	      0.00000000	      0.50810402	     -1.44591786	     -0.00000000	     -0.00000000	    -60.31959326	   -129.51619014	    115.94298099	    236.54972552	      0.00000000	      0.00000000	      0.95759409	      0.18385198	      0.99996777	      0.16840754	      0.54541274	      0.06293354	      0.01000000	      0.08652551	      0.00000000	      0.00000000
      0.36713144	      0.00000000	      0.00000000	     -0.00000000	     -0.00000000	     -0.00000000	     -0.00000000	      0.00000000	      0.00000000	      0.50760297	     -1.44287724	     -0.00000000	     -0.00000000	    -60.36446791	   -129.20766786	    116.02493433	    235.95059632	      0.00000000	      0.00000000	      0.95834678	      0.18390223	      0.99996833	      0.16844093	      0.54788930	      0.06294857	      0.01000000	      0.08650116	      0.00000000	      0.00000000
      0.36747713	      0.00000000	      0.00000000	     -0.00000000	     -0.00000000	     -0.00000000	     -0.00000000	      0.00000000	      0.00000000	      0.50710470	     -1.43984308	     -0.00000000	     -0.00000000	    -60.40908142	   -128.90026682	    116.10639848	    235.35372065	      0.00000000	      0.00000000	      0.95908317	      0.18395233	      0.99996887	      0.16847416	      0.55035732	      0.06296350	      0.01000000	      0.08647689	      0.00000000	      0.00000000
      0.36782283	      0.00000000	      0.00000000	     -0.00000000	     -0.00000000	     -0.00000000	     -0.00000000	      0.00000000	      0.00000000	      0.50660747	     -1.43680502	     -0.00000000	     -0.00000000	    -60.45358868	   -128.59291462	    116.18765635	    234.75726626	      0.00000000	      0.00000000	      0.95980613	      0.18400244	      0.99996940	      0.16850735	      0.55282534	      0.06297838	      0.01000000	      0.08645264	      0.00000000	      0.00000000
      0.36816767	      0.00000000	      0.00000000	     -0.00000000	     -0.00000000	     -0.00000000	     -0.00000000	      0.00000000	      0.00000000	      0.50611253	     -1.43377071	     -0.00000000	     -0.00000000	    -60.49787935	   -128.28639163	    116.26850666	    234.16250108	      0.00000000	      0.00000000	      0.96051418	      0.18405244	      0.99996993	      0.16854040	      0.55528722	      0.06299317	      0.01000000	      0.08642845	      0.00000000	      0.00000000
      0.36851250	      0.00000000	      0.00000000	     -0.00000000	     -0.00000000	     -0.00000000	     -0.00000000	      0.00000000	      0.00000000	      0.50561864	     -1.43073270	     -0.00000000	     -0.00000000	    -60.54206433	   -127.97992426	    116.34915195	    233.56816758	      0.00000000	      0.00000000	      0.96120938	      0.18410245	      0.99997044	      0.16857342	      0.55774910	      0.06300790	      0.01000000	      0.08640426	      0.00000000	      0.00000000
      0.36885630	      0.00000000	      0.00000000	     -0.00000000	     -0.00000000	     -0.00000000	     -0.00000000	      0.00000000	      0.00000000	      0.50512728	     -1.42770026	     -0.00000000	     -0.00000000	    -60.58601078	   -127.67445241	    116.42934989	    232.97584854	      0.00000000	      0.00000000	      0.96188994	      0.18415232	      0.99997095	      0.16860628	      0.56020355	      0.06302254	      0.01000000	      0.08638015	      0.00000000	      0.00000000
      0.36920009	      0.00000000	      0.00000000	     -0.00000000	     -0.00000000	     -0.00000000	     -0.00000000	      0.00000000	      0.00000000	      0.50463696	     -1.42466432	     -0.00000000	     -0.00000000	    -60.62985222	   -127.36904246	    116.50934426	    232.38397013	      0.00000000	      0.00000000	      0.96255822	      0.18420219	      0.99997144	      0.16863911	      0.56265800	      0.06303712	      0.01000000	      0.08635605	      0.00000000	      0.00000000
      0.36954291	      0.00000000	      0.00000000	     -0.00000000	     -0.00000000	     -0.00000000	     -0.00000000	      0.00000000	      0.00000000	      0.50414908	     -1.42163359	     -0.00000000	     -0.00000000	    -60.67346480	   -127.06457494	    116.58890920	    231.79400630	      0.00000000	      0.00000000	      0.96321260	      0.18425192	      0.99997193	      0.16867179	      0.56510549	      0.06305161	      0.01000000	      0.08633202	      0.00000000	      0.00000000
      0.36988574	      0.00000000	      0.00000000	     -0.00000000	     -0.00000000	     -0.00000000	     -0.00000000	      0.00000000	      0.00000000	      0.50366223	     -1.41859955	     -0.00000000	     -0.00000000	    -60.71697300	   -126.76017502	    116.66827196	    231.20449082	      0.00000000	      0.00000000	      0.96385523	      0.18430166	      0.99997240	      0.16870443	      0.56755299	      0.06306605	      0.01000000	      0.08630799	      0.00000000	      0.00000000
      0.37022750	      0.00000000	      0.00000000	     -0.00000000	     -0.00000000	     -0.00000000	     -0.00000000	      0.00000000	      0.00000000	      0.50317793	     -1.41557166	     -0.00000000	     -0.00000000	    -60.76024312	   -126.45679541	    116.74718876	    230.61704453	      0.00000000	      0.00000000	      0.96448439	      0.18435124	      0.99997287	      0.16873693	      0.56999293	      0.06308038	      0.01000000	      0.08628404	      0.00000000	      0.00000000
      0.37056926	      0.00000000	      0.00000000	     -0.00000000	     -0.00000000	     -0.00000000	     -0.00000000	      0.00000000	      0.00000000	      0.50269465	     -1.41254064	     -0.00000000	     -0.00000000	    -60.80340957	   -126.15348849	    116.82590487	    230.03005271	      0.00000000	      0.00000000	      0.96510231	      0.18440082	      0.99997333	      0.16876938	      0.57243287	      0.06309467	      0.01000000	      0.08626010	      0.00000000	      0.00000000
      0.37090989	      0.00000000	      0.00000000	     -0.00000000	     -0.00000000	     -0.00000000	     -0.00000000	      0.00000000	      0.00000000	      0.50221401	     -1.40951661	     -0.00000000	     -0.00000000	    -60.84633004	   -125.85127091	    116.90416092	    229.44526785	      0.00000000	      0.00000000	      0.96570720	      0.18445022	      0.99997378	      0.16880167	      0.57486474	      0.06310885	      0.01000000	      0.08623624	      0.00000000	      0.00000000
      0.37125053	      0.00000000	      0.00000000	     -0.00000000	     -0.00000000	     -0.00000000	     -0.00000000	      0.00000000	      0.00000000	      0.50173440	     -1.40648963	     -0.00000000	     -0.00000000	    -60.88914757	   -125.54913075	    116.98221784	    228.86094190	      0.00000000	      0.00000000	      0.96630134	      0.18449962	      0.99997422	      0.16883393	      0.57729661	      0.06312298	      0.01000000	      0.08621239	      0.00000000	      0.00000000
      0.37158981	      0.00000000	      0.00000000	     -0.00000000	     -0.00000000	     -0.00000000	     -0.00000000	      0.00000000	      0.00000000	      0.50125772	     -1.40347179	     -0.00000000	     -0.00000000	    -60.93169302	   -125.24827837	    117.05976741	    228.27921150	      0.00000000	      0.00000000	      0.96688262	      0.18454881	      0.99997466	      0.16886601	      0.57971884	      0.06313700	      0.01000000	      0.08618863	      0.00000000	      0.00000000
      0.37192909	      0.00000000	      0.00000000	     -0.00000000	     -0.00000000	     -0.00000000	     -0.00000000	      0.00000000	      0.00000000	      0.50078206	     -1.40045117	     -0.00000000	     -0.00000000	    -60.97413640	   -124.94750786	    117.13711969	    227.69794201	      0.00000000	      0.00000000	      0.96745363	      0.18459799	      0.99997508	      0.16889804	      0.58214106	      0.06315097	      0.01000000	      0.08616488	      0.00000000	      0.00000000
      0.37226645	      0.00000000	      0.00000000	     -0.00000000	     -0.00000000	     -0.00000000	     -0.00000000	      0.00000000	      0.00000000	      0.50031010	     -1.39744495	     -0.00000000	     -0.00000000	    -61.01623857	   -124.64853138	    117.21383899	    227.12025221	      0.00000000	      0.00000000	      0.96801141	      0.18464687	      0.99997550	      0.16892985	      0.58454959	      0.06316480	      0.01000000	      0.08614127	      0.00000000	      0.00000000
      0.37260381	      0.00000000	      0.00000000	     -0.00000000	     -0.00000000	     -0.00000000	     -0.00000000	      0.00000000	      0.00000000	      0.49983917	     -1.39443611	     -0.00000000	     -0.00000000	    -61.05823990	   -124.34964080	    117.29036347	    226.54302098	      0.00000000	      0.00000000	      0.96855939	      0.18469574	      0.99997591	      0.16896162	      0.58695812	      0.06317858	      0.01000000	      0.08611766	      0.00000000	      0.00000000
      0.37293719	      0.00000000	      0.00000000	     -0.00000000	     -0.00000000	     -0.00000000	     -0.00000000	      0.00000000	      0.00000000	      0.49937480	     -1.39146036	     -0.00000000	     -0.00000000	    -61.09964530	   -124.05438104	    117.36579142	    225.97292391	      0.00000000	      0.00000000	      0.96909146	      0.18474401	      0.99997631	      0.16899296	      0.58933815	      0.06319215	      0.01000000	      0.08609434	      0.00000000	      0.00000000
      0.37327056	      0.00000000	      0.00000000	     -0.00000000	     -0.00000000	     -0.00000000	     -0.00000000	      0.00000000	      0.00000000	      0.49891142	     -1.38848219	     -0.00000000	     -0.00000000	    -61.14095228	   -123.75921006	    117.44102938	    225.40327183	      0.00000000	      0.00000000	      0.96961430	      0.18479227	      0.99997670	      0.16902426	      0.59171819	      0.06320567	      0.01000000	      0.08607102	      0.00000000	      0.00000000
      0.37358312	      0.00000000	      0.00000000	     -0.00000000	     -0.00000000	     -0.00000000	     -0.00000000	      0.00000000	      0.00000000	      0.49847787	     -1.38568775	     -0.00000000	     -0.00000000	    -61.17959178	   -123.48255015	    117.51139902	    224.86947601	      0.00000000	      0.00000000	      0.97009630	      0.18483749	      0.99997706	      0.16905357	      0.59394968	      0.06321829	      0.01000000	      0.08604916	      0.00000000	      0.00000000
      0.37399408	      0.00000000	      0.00000000	     -0.00000000	     -0.00000000	     -0.00000000	     -0.00000000	      0.00000000	      0.00000000	      0.49790916	     -1.38201054	     -0.00000000	     -0.00000000	    -61.23026372	   -123.11892432	    117.60366776	    224.16816540	      0.00000000	      0.00000000	      0.97071815	      0.18489691	      0.99997753	      0.16909205	      0.59688366	      0.06323483	      0.01000000	      0.08602042	      0.00000000	      0.00000000
      0.37448949	      0.00000000	      0.00000000	     -0.00000000	     -0.00000000	     -0.00000000	     -0.00000000	      0.00000000	      0.00000000	      0.49722559	     -1.37757322	     -0.00000000	     -0.00000000	    -61.29114944	   -122.68077175	    117.71451352	    223.32365665	      0.00000000	      0.00000000	      0.97145025	      0.18496850	      0.99997808	      0.16913834	      0.60042053	      0.06325465	      0.01000000	      0.08598579	      0.00000000	      0.00000000
      0.37476358	      0.00000000	      0.00000000	     -0.00000000	     -0.00000000	     -0.00000000	     -0.00000000	      0.00000000	      0.00000000	      0.49684835	     -1.37511619	     -0.00000000	     -0.00000000	    -61.32474173	   -122.43846350	    117.77566017	    222.85667284	      0.00000000	      0.00000000	      0.97184722	      0.18500808	      0.99997838	      0.16916391	      0.60237733	      0.06326557	      0.01000000	      0.08596664	      0.00000000	      0.00000000
      0.37503767	      0.00000000	      0.00000000	     -0.00000000	     -0.00000000	     -0.00000000	     -0.00000000	      0.00000000	      0.00000000	      0.49647179	     -1.37265774	     -0.00000000	     -0.00000000	    -61.35826762	   -122.19621952	    117.83667887	    222.39005965	      0.00000000	      0.00000000	      0.97223856	      0.18504764	      0.99997867	      0.16918945	      0.60433414	      0.06327646	      0.01000000	      0.08594748	      0.00000000	      0.00000000
      0.37538619	      0.00000000	      0.00000000	     -0.00000000	     -0.00000000	     -0.00000000	     -0.00000000	      0.00000000	      0.00000000	      0.49599394	     -1.36952976	     -0.00000000	     -0.00000000	    -61.40080100	   -121.88830355	    117.91408149	    221.79709237	      0.00000000	      0.00000000	      0.97272815	      0.18509792	      0.99997904	      0.16922188	      0.60682228	      0.06329025	      0.01000000	      0.08592313	      0.00000000	      0.00000000
      0.37573470	      0.00000000	      0.00000000	     -0.00000000	     -0.00000000	     -0.00000000	     -0.00000000	      0.00000000	      0.00000000	      0.49551719	     -1.36639960	     -0.00000000	     -0.00000000	    -61.44322709	   -121.58050037	    117.99127754	    221.20463915	      0.00000000	      0.00000000	      0.97320892	      0.18514815	      0.99997940	      0.16925426	      0.60931042	      0.06330399	      0.01000000	      0.08589879	      0.00000000	      0.00000000
      0.37605533	      0.00000000	      0.00000000	     -0.00000000	     -0.00000000	     -0.00000000	     -0.00000000	      0.00000000	      0.00000000	      0.49507954	     -1.36351802	     -0.00000000	     -0.00000000	    -61.48216404	   -121.29743173	    118.06211501	    220.65992662	      0.00000000	      0.00000000	      0.97364359	      0.18519434	      0.99997973	      0.16928401	      0.61159949	      0.06331658	      0.01000000	      0.08587640	      0.00000000	      0.00000000
      0.37644701	      0.00000000	      0.00000000	     -0.00000000	     -0.00000000	     -0.00000000	     -0.00000000	      0.00000000	      0.00000000	      0.49454617	     -1.35999553	     -0.00000000	     -0.00000000	    -61.52960623	   -120.95177089	    118.14841309	    219.99508159	      0.00000000	      0.00000000	      0.97416484	      0.18525072	      0.99998012	      0.16932029	      0.61439582	      0.06333189	      0.01000000	      0.08584905	      0.00000000	      0.00000000
      0.37680952	      0.00000000	      0.00000000	     -0.00000000	     -0.00000000	     -0.00000000	     -0.00000000	      0.00000000	      0.00000000	      0.49405374	     -1.35673311	     -0.00000000	     -0.00000000	    -61.57339499	   -120.63198939	    118.22805296	    219.38023344	      0.00000000	      0.00000000	      0.97463790	      0.18530286	      0.99998048	      0.16935382	      0.61698392	      0.06334601	      0.01000000	      0.08582374	      0.00000000	      0.00000000
      0.37724882	      0.00000000	      0.00000000	     -0.00000000	     -0.00000000	     -0.00000000	     -0.00000000	      0.00000000	      0.00000000	      0.49345860	     -1.35277690	     -0.00000000	     -0.00000000	    -61.62630321	   -120.24465299	    118.32426258	    218.63589134	      0.00000000	      0.00000000	      0.97519935	      0.18536598	      0.99998090	      0.16939437	      0.62012019	      0.06336303	      0.01000000	      0.08579309	      0.00000000	      0.00000000
      0.37754092	      0.00000000	      0.00000000	     -0.00000000	     -0.00000000	     -0.00000000	     -0.00000000	      0.00000000	      0.00000000	      0.49306383	     -1.35014467	     -0.00000000	     -0.00000000	    -61.66138930	   -119.98721484	    118.38805430	    218.14132872	      0.00000000	      0.00000000	      0.97556565	      0.18540791	      0.99998118	      0.16942130	      0.62220560	      0.06337430	      0.01000000	      0.08577270	      0.00000000	      0.00000000
      0.37793508	      0.00000000	      0.00000000	     -0.00000000	     -0.00000000	     -0.00000000	     -0.00000000	      0.00000000	      0.00000000	      0.49253237	     -1.34659081	     -0.00000000	     -0.00000000	    -61.70861438	   -119.63997718	    118.47390430	    217.47450956	      0.00000000	      0.00000000	      0.97605120	      0.18546444	      0.99998155	      0.16945757	      0.62501958	      0.06338945	      0.01000000	      0.08574521	      0.00000000	      0.00000000
      0.37832923	      0.00000000	      0.00000000	     -0.00000000	     -0.00000000	     -0.00000000	     -0.00000000	      0.00000000	      0.00000000	      0.49200230	     -1.34303473	     -0.00000000	     -0.00000000	    -61.75570263	   -119.29290048	    118.55949160	    216.80839834	      0.00000000	      0.00000000	      0.97652693	      0.18552091	      0.99998191	      0.16949378	      0.62783357	      0.06340452	      0.01000000	      0.08571772	      0.00000000	      0.00000000
      0.37862816	      0.00000000	      0.00000000	     -0.00000000	     -0.00000000	     -0.00000000	     -0.00000000	      0.00000000	      0.00000000	      0.49160123	     -1.34033632	     -0.00000000	     -0.00000000	    -61.79132369	   -119.02979215	    118.62422697	    216.30351208	      0.00000000	      0.00000000	      0.97688131	      0.18556370	      0.99998218	      0.16952120	      0.62996774	      0.06341591	      0.01000000	      0.08569687	      0.00000000	      0.00000000
      0.37892709	      0.00000000	      0.00000000	     -0.00000000	     -0.00000000	     -0.00000000	     -0.00000000	      0.00000000	      0.00000000	      0.49120097	     -1.33763671	     -0.00000000	     -0.00000000	    -61.82686612	   -118.76677690	    118.68881147	    215.79907250	      0.00000000	      0.00000000	      0.97723025	      0.18560646	      0.99998244	      0.16954858	      0.63210190	      0.06342726	      0.01000000	      0.08567603	      0.00000000	      0.00000000
      0.37922540	      0.00000000	      0.00000000	     -0.00000000	     -0.00000000	     -0.00000000	     -0.00000000	      0.00000000	      0.00000000	      0.49080235	     -1.33494164	     -0.00000000	     -0.00000000	    -61.86225519	   -118.50441769	    118.75310944	    215.29601384	      0.00000000	      0.00000000	      0.97757311	      0.18564909	      0.99998270	      0.16957586	      0.63423156	      0.06343855	      0.01000000	      0.08565524	      0.00000000	      0.00000000
      0.37963153	      0.00000000	      0.00000000	     -0.00000000	     -0.00000000	     -0.00000000	     -0.00000000	      0.00000000	      0.00000000	      0.49026093	     -1.33127053	     -0.00000000	     -0.00000000	    -61.91031122	   -118.14737978	    118.84040924	    214.61167144	      0.00000000	      0.00000000	      0.97803148	      0.18570706	      0.99998305	      0.16961295	      0.63713106	      0.06345385	      0.01000000	      0.08562693	      0.00000000	      0.00000000
      0.38003766	      0.00000000	      0.00000000	     -0.00000000	     -0.00000000	     -0.00000000	     -0.00000000	      0.00000000	      0.00000000	      0.48972101	     -1.32759742	     -0.00000000	     -0.00000000	    -61.95822228	   -117.79052046	    118.92743125	    213.92815423	      0.00000000	      0.00000000	      0.97848033	      0.18576497	      0.99998339	      0.16964997	      0.64003057	      0.06346907	      0.01000000	      0.08559863	      0.00000000	      0.00000000
      0.38030964	      0.00000000	      0.00000000	     -0.00000000	     -0.00000000	     -0.00000000	     -0.00000000	      0.00000000	      0.00000000	      0.48936026	     -1.32513649	     -0.00000000	     -0.00000000	    -61.99022685	   -117.55165039	    118.98555392	    213.47061687	      0.00000000	      0.00000000	      0.97877571	      0.18580371	      0.99998361	      0.16967473	      0.64197234	      0.06347923	      0.01000000	      0.08557969	      0.00000000	      0.00000000
      0.38058163	      0.00000000	      0.00000000	     -0.00000000	     -0.00000000	     -0.00000000	     -0.00000000	      0.00000000	      0.00000000	      0.48900018	     -1.32267471	     -0.00000000	     -0.00000000	    -62.02216647	   -117.31285939	    119.04355220	    213.01350261	      0.00000000	      0.00000000	      0.97906696	      0.18584241	      0.99998383	      0.16969945	      0.64391411	      0.06348935	      0.01000000	      0.08556074	      0.00000000	      0.00000000
      0.38089189	      0.00000000	      0.00000000	     -0.00000000	     -0.00000000	     -0.00000000	     -0.00000000	      0.00000000	      0.00000000	      0.48859024	     -1.31986547	     -0.00000000	     -0.00000000	    -62.05852204	   -117.04056818	    119.10956152	    212.49238718	      0.00000000	      0.00000000	      0.97939425	      0.18588652	      0.99998408	      0.16972762	      0.64612918	      0.06350086	      0.01000000	      0.08553913	      0.00000000	      0.00000000
      0.38129692	      0.00000000	      0.00000000	     -0.00000000	     -0.00000000	     -0.00000000	     -0.00000000	      0.00000000	      0.00000000	      0.48805640	     -1.31619667	     -0.00000000	     -0.00000000	    -62.10585449	   -116.68528216	    119.19548869	    211.81271730	      0.00000000	      0.00000000	      0.97981369	      0.18594404	      0.99998440	      0.16976432	      0.64902078	      0.06351582	      0.01000000	      0.08551094	      0.00000000	      0.00000000
      0.38170194	      0.00000000	      0.00000000	     -0.00000000	     -0.00000000	     -0.00000000	     -0.00000000	      0.00000000	      0.00000000	      0.48752405	     -1.31252620	     -0.00000000	     -0.00000000	    -62.15304308	   -116.33018646	    119.28114072	    211.13382183	      0.00000000	      0.00000000	      0.98022447	      0.18600148	      0.99998472	      0.16980096	      0.65191238	      0.06353071	      0.01000000	      0.08548274	      0.00000000	      0.00000000
      0.38199382	      0.00000000	      0.00000000	     -0.00000000	     -0.00000000	     -0.00000000	     -0.00000000	      0.00000000	      0.00000000	      0.48714134	     -1.30988013	     -0.00000000	     -0.00000000	    -62.18695957	   -116.07442059	    119.34269395	    210.64491705	      0.00000000	      0.00000000	      0.98051523	      0.18604282	      0.99998494	      0.16982731	      0.65399616	      0.06354140	      0.01000000	      0.08546243	      0.00000000	      0.00000000
      0.38228569	      0.00000000	      0.00000000	     -0.00000000	     -0.00000000	     -0.00000000	     -0.00000000	      0.00000000	      0.00000000	      0.48675941	     -1.30723326	     -0.00000000	     -0.00000000	    -62.22080142	   -115.81875337	    119.40410455	    210.15645358	      0.00000000	      0.00000000	      0.98080164	      0.18608412	      0.99998515	      0.16985363	      0.65607994	      0.06355204	      0.01000000	      0.08544212	      0.00000000	      0.00000000
      0.38258023	      0.00000000	      0.00000000	     -0.00000000	     -0.00000000	     -0.00000000	     -0.00000000	      0.00000000	      0.00000000	      0.48637478	     -1.30456148	     -0.00000000	     -0.00000000	    -62.25487605	   -115.56086339	    119.46593031	    209.66387241	      0.00000000	      0.00000000	      0.98108634	      0.18612575	      0.99998537	      0.16988016	      0.65818272	      0.06356275	      0.01000000	      0.08542163	      0.00000000	      0.00000000
      0.38298622	      0.00000000	      0.00000000	     -0.00000000	     -0.00000000	     -0.00000000	     -0.00000000	      0.00000000	      0.00000000	      0.48584588	     -1.30087741	     -0.00000000	     -0.00000000	    -62.30172054	   -115.20555988	    119.55091414	    208.98547724	      0.00000000	      0.00000000	      0.98147176	      0.18618306	      0.99998567	      0.16991666	      0.66108121	      0.06357745	      0.01000000	      0.08539339	      0.00000000	      0.00000000
      0.38339221	      0.00000000	      0.00000000	     -0.00000000	     -0.00000000	     -0.00000000	     -0.00000000	      0.00000000	      0.00000000	      0.48531849	     -1.29719196	     -0.00000000	     -0.00000000	    -62.34842082	   -114.85044969	    119.63562270	    208.30798466	      0.00000000	      0.00000000	      0.98184922	      0.18624029	      0.99998595	      0.16995308	      0.66397970	      0.06359207	      0.01000000	      0.08536516	      0.00000000	      0.00000000
      0.38364316	      0.00000000	      0.00000000	     -0.00000000	     -0.00000000	     -0.00000000	     -0.00000000	      0.00000000	      0.00000000	      0.48499324	     -1.29491321	     -0.00000000	     -0.00000000	    -62.37721543	   -114.63106072	    119.68784582	    207.88936084	      0.00000000	      0.00000000	      0.98207864	      0.18627562	      0.99998613	      0.16997557	      0.66577134	      0.06360108	      0.01000000	      0.08534771	      0.00000000	      0.00000000
      0.38389411	      0.00000000	      0.00000000	     -0.00000000	     -0.00000000	     -0.00000000	     -0.00000000	      0.00000000	      0.00000000	      0.48466856	     -1.29263398	     -0.00000000	     -0.00000000	    -62.40595499	   -114.41174369	    119.73996394	    207.47113822	      0.00000000	      0.00000000	      0.98230511	      0.18631092	      0.99998630	      0.16999802	      0.66756297	      0.06361006	      0.01000000	      0.08533027	      0.00000000	      0.00000000
      0.38424075	      0.00000000	      0.00000000	     -0.00000000	     -0.00000000	     -0.00000000	     -0.00000000	      0.00000000	      0.00000000	      0.48422104	     -1.28948500	     -0.00000000	     -0.00000000	    -62.44556131	   -114.10894337	    119.81178007	    206.89386470	      0.00000000	      0.00000000	      0.98261316	      0.18635961	      0.99998654	      0.17002899	      0.67003769	      0.06362241	      0.01000000	      0.08530618	      0.00000000	      0.00000000
      0.38458738	      0.00000000	      0.00000000	     -0.00000000	     -0.00000000	     -0.00000000	     -0.00000000	      0.00000000	      0.00000000	      0.48377461	     -1.28633517	     -0.00000000	     -0.00000000	    -62.48506269	   -113.80629108	    119.88339620	    206.31719878	      0.00000000	      0.00000000	      0.98291579	      0.18640825	      0.99998677	      0.17005991	      0.67251241	      0.06363472	      0.01000000	      0.08528209	      0.00000000	      0.00000000
      0.38490018	      0.00000000	      0.00000000	     -0.00000000	     -0.00000000	     -0.00000000	     -0.00000000	      0.00000000	      0.00000000	      0.48337269	     -1.28349204	     -0.00000000	     -0.00000000	    -62.52061876	   -113.53331360	    119.94785118	    205.79718573	      0.00000000	      0.00000000	      0.98318429	      0.18645207	      0.99998697	      0.17008776	      0.67474559	      0.06364578	      0.01000000	      0.08526036	      0.00000000	      0.00000000
      0.38521298	      0.00000000	      0.00000000	     -0.00000000	     -0.00000000	     -0.00000000	     -0.00000000	      0.00000000	      0.00000000	      0.48297165	     -1.28064828	     -0.00000000	     -0.00000000	    -62.55608946	   -113.26045779	    120.01214357	    205.27767781	      0.00000000	      0.00000000	      0.98344853	      0.18649585	      0.99998718	      0.17011557	      0.67697878	      0.06365679	      0.01000000	      0.08523863	      0.00000000	      0.00000000
      0.38551720	      0.00000000	      0.00000000	     -0.00000000	     -0.00000000	     -0.00000000	     -0.00000000	      0.00000000	      0.00000000	      0.48258248	     -1.27788199	     -0.00000000	     -0.00000000	    -62.59050473	   -112.99521524	    120.07451546	    204.77279614	      0.00000000	      0.00000000	      0.98370148	      0.18653836	      0.99998737	      0.17014258	      0.67915067	      0.06366747	      0.01000000	      0.08521750	      0.00000000	      0.00000000
      0.38590379	      0.00000000	      0.00000000	     -0.00000000	     -0.00000000	     -0.00000000	     -0.00000000	      0.00000000	      0.00000000	      0.48208914	     -1.27436585	     -0.00000000	     -0.00000000	    -62.63412259	   -112.65832244	    120.15355497	    204.13181584	      0.00000000	      0.00000000	      0.98401728	      0.18659232	      0.99998761	      0.17017684	      0.68191067	      0.06368098	      0.01000000	      0.08519066	      0.00000000	      0.00000000
      0.38639442	      0.00000000	      0.00000000	     -0.00000000	     -0.00000000	     -0.00000000	     -0.00000000	      0.00000000	      0.00000000	      0.48146499	     -1.26990223	     -0.00000000	     -0.00000000	    -62.68929175	   -112.23104377	    120.25350962	    203.31929223	      0.00000000	      0.00000000	      0.98440918	      0.18666067	      0.99998791	      0.17022023	      0.68541346	      0.06369803	      0.01000000	      0.08515660	      0.00000000	      0.00000000
      0.38688816	      0.00000000	      0.00000000	     -0.00000000	     -0.00000000	     -0.00000000	     -0.00000000	      0.00000000	      0.00000000	      0.48083910	     -1.26540914	     -0.00000000	     -0.00000000	    -62.74459824	   -111.80137583	    120.35369417	    202.50285137	      0.00000000	      0.00000000	      0.98479374	      0.18672930	      0.99998821	      0.17026378	      0.68893840	      0.06371509	      0.01000000	      0.08512234	      0.00000000	      0.00000000
      0.38712853	      0.00000000	      0.00000000	     -0.00000000	     -0.00000000	     -0.00000000	     -0.00000000	      0.00000000	      0.00000000	      0.48053520	     -1.26322129	     -0.00000000	     -0.00000000	    -62.77144685	   -111.59232184	    120.40232211	    202.10562294	      0.00000000	      0.00000000	      0.98497747	      0.18676267	      0.99998835	      0.17028494	      0.69065448	      0.06372336	      0.01000000	      0.08510567	      0.00000000	      0.00000000
      0.38736890	      0.00000000	      0.00000000	     -0.00000000	     -0.00000000	     -0.00000000	     -0.00000000	      0.00000000	      0.00000000	      0.48023182	     -1.26103319	     -0.00000000	     -0.00000000	    -62.79824522	   -111.38333907	    120.45085461	    201.70875758	      0.00000000	      0.00000000	      0.98515896	      0.18679599	      0.99998849	      0.17030608	      0.69237056	      0.06373160	      0.01000000	      0.08508899	      0.00000000	      0.00000000
      0.38772369	      0.00000000	      0.00000000	     -0.00000000	     -0.00000000	     -0.00000000	     -0.00000000	      0.00000000	      0.00000000	      0.47978499	     -1.25780306	     -0.00000000	     -0.00000000	    -62.83770841	   -111.07501989	    120.52231536	    201.12340413	      0.00000000	      0.00000000	      0.98542280	      0.18684512	      0.99998869	      0.17033723	      0.69490353	      0.06374373	      0.01000000	      0.08506439	      0.00000000	      0.00000000
      0.38807848	      0.00000000	      0.00000000	     -0.00000000	     -0.00000000	     -0.00000000	     -0.00000000	      0.00000000	      0.00000000	      0.47933930	     -1.25457243	     -0.00000000	     -0.00000000	    -62.87706223	   -110.76686338	    120.59356853	    200.53873399	      0.00000000	      0.00000000	      0.98568189	      0.18689417	      0.99998889	      0.17036833	      0.69743650	      0.06375580	      0.01000000	      0.08503978	      0.00000000	      0.00000000
      0.38838919	      0.00000000	      0.00000000	     -0.00000000	     -0.00000000	     -0.00000000	     -0.00000000	      0.00000000	      0.00000000	      0.47894993	     -1.25174280	     -0.00000000	     -0.00000000	    -62.91143672	   -110.49714059	    120.65579848	    200.02704765	      0.00000000	      0.00000000	      0.98590497	      0.18693706	      0.99998906	      0.17039551	      0.69965476	      0.06376632	      0.01000000	      0.08501824	      0.00000000	      0.00000000
      0.38869990	      0.00000000	      0.00000000	     -0.00000000	     -0.00000000	     -0.00000000	     -0.00000000	      0.00000000	      0.00000000	      0.47856144	     -1.24891284	     -0.00000000	     -0.00000000	    -62.94572743	   -110.22754149	    120.71786951	    199.51592663	      0.00000000	      0.00000000	      0.98612454	      0.18697989	      0.99998923	      0.17042266	      0.70187302	      0.06377681	      0.01000000	      0.08499671	      0.00000000	      0.00000000
      0.38902011	      0.00000000	      0.00000000	     -0.00000000	     -0.00000000	     -0.00000000	     -0.00000000	      0.00000000	      0.00000000	      0.47816200	     -1.24599607	     -0.00000000	     -0.00000000	    -62.98097841	   -109.94984637	    120.78167129	    198.98954690	      0.00000000	      0.00000000	      0.98634720	      0.18702397	      0.99998940	      0.17045058	      0.70415906	      0.06378758	      0.01000000	      0.08497452	      0.00000000	      0.00000000
      0.38934031	      0.00000000	      0.00000000	     -0.00000000	     -0.00000000	     -0.00000000	     -0.00000000	      0.00000000	      0.00000000	      0.47776349	     -1.24307900	     -0.00000000	     -0.00000000	    -63.01614050	   -109.67228574	    120.84530461	    198.46373168	      0.00000000	      0.00000000	      0.98656625	      0.18706798	      0.99998957	      0.17047846	      0.70644511	      0.06379830	      0.01000000	      0.08495233	      0.00000000	      0.00000000
      0.38965583	      0.00000000	      0.00000000	     -0.00000000	     -0.00000000	     -0.00000000	     -0.00000000	      0.00000000	      0.00000000	      0.47737174	     -1.24020441	     -0.00000000	     -0.00000000	    -63.05070047	   -109.39893372	    120.90784094	    197.94599926	      0.00000000	      0.00000000	      0.98677862	      0.18711128	      0.99998973	      0.17050589	      0.70869766	      0.06380883	      0.01000000	      0.08493048	      0.00000000	      0.00000000
      0.38997134	      0.00000000	      0.00000000	     -0.00000000	     -0.00000000	     -0.00000000	     -0.00000000	      0.00000000	      0.00000000	      0.47698089	     -1.23732956	     -0.00000000	      0.00000000	    -63.08517421	   -109.12571407	    120.97021399	    197.42880137	      0.00000000	      0.00000000	      0.98698760	      0.18715451	      0.99998989	      0.17053327	      0.71095021	      0.06381931	      0.01000000	      0.08490862	      0.00000000	      0.00000000
      0.39028055	      0.00000000	      0.00000000	     -0.00000000	     -0.00000000	     -0.00000000	     -0.00000000	      0.00000000	      0.00000000	      0.47659873	     -1.23451194	     -0.00000000	     -0.00000000	    -63.11887560	   -108.85808919	    121.03118266	    196.92232302	      0.00000000	      0.00000000	      0.98718917	      0.18719682	      0.99999005	      0.17056006	      0.71315776	      0.06382955	      0.01000000	      0.08488721	      0.00000000	      0.00000000
      0.39058976	      0.00000000	      0.00000000	     -0.00000000	     -0.00000000	     -0.00000000	     -0.00000000	      0.00000000	      0.00000000	      0.47621745	     -1.23169413	     -0.00000000	     -0.00000000	    -63.15249426	   -108.59059357	    121.09199479	    196.41633629	      0.00000000	      0.00000000	      0.98738758	      0.18723906	      0.99999020	      0.17058680	      0.71536531	      0.06383974	      0.01000000	      0.08486580	      0.00000000	      0.00000000
      0.39089698	      0.00000000	      0.00000000	     -0.00000000	     -0.00000000	     -0.00000000	     -0.00000000	      0.00000000	      0.00000000	      0.47583947	     -1.22889428	     -0.00000000	     -0.00000000	    -63.18581475	   -108.32495176	    121.15226082	    195.91400915	      0.00000000	      0.00000000	      0.98758165	      0.18728098	      0.99999035	      0.17061333	      0.71755866	      0.06384983	      0.01000000	      0.08484454	      0.00000000	      0.00000000
      0.39128926	      0.00000000	      0.00000000	     -0.00000000	     -0.00000000	     -0.00000000	     -0.00000000	      0.00000000	      0.00000000	      0.47535810	     -1.22531903	     -0.00000000	     -0.00000000	    -63.22824207	   -107.98595181	    121.22898847	    195.27325086	      0.00000000	      0.00000000	      0.98782507	      0.18733440	      0.99999054	      0.17064714	      0.72035928	      0.06386266	      0.01000000	      0.08481739	      0.00000000	      0.00000000
      0.39176652	      0.00000000	      0.00000000	     -0.00000000	     -0.00000000	     -0.00000000	     -0.00000000	      0.00000000	      0.00000000	      0.47477434	     -1.22096902	     -0.00000000	     -0.00000000	    -63.27968120	   -107.57379939	    121.32199897	    194.49471896	      0.00000000	      0.00000000	      0.98811475	      0.18739925	      0.99999076	      0.17068818	      0.72376660	      0.06387819	      0.01000000	      0.08478437	      0.00000000	      0.00000000
      0.39203331	      0.00000000	      0.00000000	     -0.00000000	     -0.00000000	     -0.00000000	     -0.00000000	      0.00000000	      0.00000000	      0.47444893	     -1.21853730	     -0.00000000	     -0.00000000	    -63.30834963	   -107.34355124	    121.37382937	    194.05992548	      0.00000000	      0.00000000	      0.98827363	      0.18743544	      0.99999088	      0.17071108	      0.72567126	      0.06388683	      0.01000000	      0.08476592	      0.00000000	      0.00000000
      0.39237081	      0.00000000	      0.00000000	     -0.00000000	     -0.00000000	     -0.00000000	     -0.00000000	      0.00000000	      0.00000000	      0.47403819	     -1.21546094	     -0.00000000	     -0.00000000	    -63.34452910	   -107.05241264	    121.43923214	    193.51040375	      0.00000000	      0.00000000	      0.98847157	      0.18748115	      0.99999103	      0.17074000	      0.72808079	      0.06389771	      0.01000000	      0.08474258	      0.00000000	      0.00000000
      0.39282197	      0.00000000	      0.00000000	     -0.00000000	     -0.00000000	     -0.00000000	     -0.00000000	      0.00000000	      0.00000000	      0.47349075	     -1.21134847	     -0.00000000	     -0.00000000	    -63.39273923	   -106.66348099	    121.52637095	    192.77659955	      0.00000000	      0.00000000	      0.98873091	      0.18754213	      0.99999123	      0.17077857	      0.73130178	      0.06391219	      0.01000000	      0.08471139	      0.00000000	      0.00000000
      0.39310980	      0.00000000	      0.00000000	     -0.00000000	     -0.00000000	     -0.00000000	     -0.00000000	      0.00000000	      0.00000000	      0.47314247	     -1.20872485	     -0.00000000	     -0.00000000	    -63.42340387	   -106.41549861	    121.58178943	    192.30910366	      0.00000000	      0.00000000	      0.98889328	      0.18758096	      0.99999136	      0.17080313	      0.73335665	      0.06392139	      0.01000000	      0.08469149	      0.00000000	      0.00000000
      0.39339762	      0.00000000	      0.00000000	     -0.00000000	     -0.00000000	     -0.00000000	     -0.00000000	      0.00000000	      0.00000000	      0.47279495	     -1.20610123	     -0.00000000	     -0.00000000	    -63.45399716	   -106.16764175	    121.63707341	    191.84184225	      0.00000000	      0.00000000	      0.98905328	      0.18761973	      0.99999148	      0.17082765	      0.73541151	      0.06393055	      0.01000000	      0.08467160	      0.00000000	      0.00000000
      0.39368545	      0.00000000	      0.00000000	     -0.00000000	     -0.00000000	     -0.00000000	     -0.00000000	      0.00000000	      0.00000000	      0.47244818	     -1.20347762	     -0.00000000	     -0.00000000	    -63.48451913	   -105.91989769	    121.69222296	    191.37505001	      0.00000000	      0.00000000	      0.98921097	      0.18765844	      0.99999160	      0.17085213	      0.73746638	      0.06393968	      0.01000000	      0.08465171	      0.00000000	      0.00000000
      0.39395139	      0.00000000	      0.00000000	     -0.00000000	     -0.00000000	     -0.00000000	     -0.00000000	      0.00000000	      0.00000000	      0.47212844	     -1.20105345	     -0.00000000	     -0.00000000	    -63.51265786	   -105.69108978	    121.74306140	    190.94405353	      0.00000000	      0.00000000	      0.98935463	      0.18769416	      0.99999172	      0.17087472	      0.73936507	      0.06394808	      0.01000000	      0.08463334	      0.00000000	      0.00000000
      0.39434310	      0.00000000	      0.00000000	     -0.00000000	     -0.00000000	     -0.00000000	     -0.00000000	      0.00000000	      0.00000000	      0.47165868	     -1.19748301	     -0.00000000	     -0.00000000	    -63.55399216	   -105.35426749	    121.81773192	    190.30981012	      0.00000000	      0.00000000	      0.98956273	      0.18774668	      0.99999188	      0.17090793	      0.74216161	      0.06396041	      0.01000000	      0.08460628	      0.00000000	      0.00000000
      0.39466136	      0.00000000	      0.00000000	     -0.00000000	     -0.00000000	     -0.00000000	     -0.00000000	      0.00000000	      0.00000000	      0.47127804	     -1.19458221	     -0.00000000	     -0.00000000	    -63.58747801	   -105.08076115	    121.87821679	    189.79518974	      0.00000000	      0.00000000	      0.98972878	      0.18778927	      0.99999200	      0.17093485	      0.74443373	      0.06397038	      0.01000000	      0.08458431	      0.00000000	      0.00000000
      0.39497961	      0.00000000	      0.00000000	     -0.00000000	     -0.00000000	     -0.00000000	     -0.00000000	      0.00000000	      0.00000000	      0.47089832	     -1.19168151	     -0.00000000	     -0.00000000	    -63.62087683	   -104.80741037	    121.93853794	    189.28084405	      0.00000000	      0.00000000	      0.98989216	      0.18783178	      0.99999213	      0.17096173	      0.74670584	      0.06398031	      0.01000000	      0.08456233	      0.00000000	      0.00000000
      0.39529786	      0.00000000	      0.00000000	     -0.00000000	     -0.00000000	     -0.00000000	     -0.00000000	      0.00000000	      0.00000000	      0.47051952	     -1.18878095	     -0.00000000	     -0.00000000	    -63.65418869	   -104.53419262	    121.99869549	    188.76718634	      0.00000000	      0.00000000	      0.99005293	      0.18787423	      0.99999225	      0.17098856	      0.74897796	      0.06399020	      0.01000000	      0.08454037	      0.00000000	      0.00000000
      0.39561612	      0.00000000	      0.00000000	     -0.00000000	     -0.00000000	     -0.00000000	     -0.00000000	      0.00000000	      0.00000000	      0.47014165	     -1.18588051	     -0.00000000	     -0.00000000	    -63.68741361	   -104.26113098	    122.05868963	    188.25380223	      0.00000000	      0.00000000	      0.99021113	      0.18791660	      0.99999238	      0.17101535	      0.75125007	      0.06400005	      0.01000000	      0.08451840	      0.00000000	      0.00000000
      0.39593437	      0.00000000	      0.00000000	     -0.00000000	     -0.00000000	     -0.00000000	     -0.00000000	      0.00000000	      0.00000000	      0.46976470	     -1.18298024	     -0.00000000	     -0.00000000	    -63.72055166	   -103.98820257	    122.11852048	    187.74111145	      0.00000000	      0.00000000	      0.99036679	      0.18795889	      0.99999250	      0.17104208	      0.75352218	      0.06400986	      0.01000000	      0.08449644	      0.00000000	      0.00000000
      0.39625262	      0.00000000	      0.00000000	     -0.00000000	     -0.00000000	     -0.00000000	     -0.00000000	      0.00000000	      0.00000000	      0.46938867	     -1.18008014	     -0.00000000	     -0.00000000	    -63.75360286	   -103.71543101	    122.17818822	    187.22868867	      0.00000000	      0.00000000	      0.99051995	      0.18800111	      0.99999262	      0.17106877	      0.75579430	      0.06401963	      0.01000000	      0.08447449	      0.00000000	      0.00000000
      0.39657088	      0.00000000	      0.00000000	     -0.00000000	     -0.00000000	     -0.00000000	     -0.00000000	      0.00000000	      0.00000000	      0.46901357	     -1.17718025	     -0.00000000	     -0.00000000	    -63.78656728	   -103.44279255	    122.23769297	    186.71696902	      0.00000000	      0.00000000	      0.99067067	      0.18804326	      0.99999273	      0.17109541	      0.75806641	      0.06402936	      0.01000000	      0.08445254	      0.00000000	      0.00000000
      0.39688913	      0.00000000	      0.00000000	     -0.00000000	     -0.00000000	     -0.00000000	     -0.00000000	      0.00000000	      0.00000000	      0.46863939	     -1.17428057	     -0.00000000	     -0.00000000	    -63.81944496	   -103.17031191	    122.29703493	    186.20550688	      0.00000000	      0.00000000	      0.99081897	      0.18808533	      0.99999285	      0.17112200	      0.76033853	      0.06403905	      0.01000000	      0.08443059	      0.00000000	      0.00000000
      0.39720739	      0.00000000	      0.00000000	     -0.00000000	     -0.00000000	     -0.00000000	     -0.00000000	      0.00000000	      0.00000000	      0.46826613	     -1.17138113	     -0.00000000	     -0.00000000	    -63.85223594	   -102.89796393	    122.35621421	    185.69476265	      0.00000000	      0.00000000	      0.99096489	      0.18812733	      0.99999296	      0.17114855	      0.76261064	      0.06404871	      0.01000000	      0.08440865	      0.00000000	      0.00000000
      0.39748994	      0.00000000	      0.00000000	     -0.00000000	     -0.00000000	     -0.00000000	     -0.00000000	      0.00000000	      0.00000000	      0.46793552	     -1.16880713	     -0.00000000	     -0.00000000	    -63.88127613	   -102.65629767	    122.40861917	    185.24152636	      0.00000000	      0.00000000	      0.99109250	      0.18816455	      0.99999306	      0.17117207	      0.76462789	      0.06405724	      0.01000000	      0.08438918	      0.00000000	      0.00000000
      0.39777250	      0.00000000	      0.00000000	     -0.00000000	     -0.00000000	     -0.00000000	     -0.00000000	      0.00000000	      0.00000000	      0.46760563	     -1.16623334	     -0.00000000	     -0.00000000	    -63.91024806	   -102.41473964	    122.46089613	    184.78879375	      0.00000000	      0.00000000	      0.99121828	      0.18820172	      0.99999316	      0.17119556	      0.76664514	      0.06406575	      0.01000000	      0.08436970	      0.00000000	      0.00000000
      0.39808970	      0.00000000	      0.00000000	     -0.00000000	     -0.00000000	     -0.00000000	     -0.00000000	      0.00000000	      0.00000000	      0.46723615	     -1.16334421	     -0.00000000	     -0.00000000	    -63.94269135	   -102.14370206	    122.51943116	    184.28092240	      0.00000000	      0.00000000	      0.99135736	      0.18824336	      0.99999326	      0.17122188	      0.76890976	      0.06407526	      0.01000000	      0.08434785	      0.00000000	      0.00000000
      0.39840690	      0.00000000	      0.00000000	     -0.00000000	     -0.00000000	     -0.00000000	     -0.00000000	      0.00000000	      0.00000000	      0.46686760	     -1.16045539	     -0.00000000	     -0.00000000	    -63.97504868	   -101.87280568	    122.57780518	    183.77360327	      0.00000000	      0.00000000	      0.99149423	      0.18828494	      0.99999337	      0.17124816	      0.77117438	      0.06408473	      0.01000000	      0.08432600	      0.00000000	      0.00000000
      0.39870987	      0.00000000	      0.00000000	     -0.00000000	     -0.00000000	     -0.00000000	     -0.00000000	      0.00000000	      0.00000000	      0.46651643	     -1.15769651	     -0.00000000	     -0.00000000	    -64.00587352	   -101.61420688	    122.63340902	    183.28944141	      0.00000000	      0.00000000	      0.99162292	      0.18832457	      0.99999347	      0.17127321	      0.77333735	      0.06409374	      0.01000000	      0.08430513	      0.00000000	      0.00000000
      0.39901283	      0.00000000	      0.00000000	     -0.00000000	     -0.00000000	     -0.00000000	     -0.00000000	      0.00000000	      0.00000000	      0.46616611	     -1.15493794	     -0.00000000	     -0.00000000	    -64.03662003	   -101.35573776	    122.68886625	    182.80577134	      0.00000000	      0.00000000	      0.99174964	      0.18836414	      0.99999357	      0.17129822	      0.77550032	      0.06410271	      0.01000000	      0.08428427	      0.00000000	      0.00000000
      0.39928014	      0.00000000	      0.00000000	     -0.00000000	     -0.00000000	     -0.00000000	     -0.00000000	      0.00000000	      0.00000000	      0.46585771	     -1.15250434	     -0.00000000	     -0.00000000	    -64.06368246	   -101.12780382	    122.73767414	    182.37937144	      0.00000000	      0.00000000	      0.99185985	      0.18839899	      0.99999365	      0.17132024	      0.77740870	      0.06411060	      0.01000000	      0.08426586	      0.00000000	      0.00000000
      0.39966820	      0.00000000	      0.00000000	     -0.00000000	     -0.00000000	     -0.00000000	     -0.00000000	      0.00000000	      0.00000000	      0.46541116	     -1.14897185	     -0.00000000	     -0.00000000	    -64.10286156	   -100.79708989	    122.80832760	    181.76091928	      0.00000000	      0.00000000	      0.99201721	      0.18844949	      0.99999378	      0.17135216	      0.78017916	      0.06412200	      0.01000000	      0.08423915	      0.00000000	      0.00000000
      0.39998377	      0.00000000	      0.00000000	     -0.00000000	     -0.00000000	     -0.00000000	     -0.00000000	      0.00000000	      0.00000000	      0.46504903	     -1.14609958	     -0.00000000	     -0.00000000	    -64.13462822	   -100.52829938	    122.86560759	    181.25865549	      0.00000000	      0.00000000	      0.99214292	      0.18849047	      0.99999387	      0.17137806	      0.78243215	      0.06413123	      0.01000000	      0.08421744	      0.00000000	      0.00000000
      0.40029935	      0.00000000	      0.00000000	     -0.00000000	     -0.00000000	     -0.00000000	     -0.00000000	      0.00000000	      0.00000000	      0.46468780	     -1.14322770	     -0.00000000	     -0.00000000	    -64.16631008	   -100.25966379	    122.92272914	    180.75667108	      0.00000000	      0.00000000	      0.99226664	      0.18853137	      0.99999397	      0.17140391	      0.78468514	      0.06414042	      0.01000000	      0.08419572	      0.00000000	      0.00000000
      0.40061492	      0.00000000	      0.00000000	     -0.00000000	     -0.00000000	     -0.00000000	     -0.00000000	      0.00000000	      0.00000000	      0.46432748	     -1.14035624	     -0.00000000	     -0.00000000	    -64.19790718	    -99.99116103	    122.97969237	    180.25537086	      0.00000000	      0.00000000	      0.99238840	      0.18857219	      0.99999406	      0.17142971	      0.78693814	      0.06414958	      0.01000000	      0.08417402	      0.00000000	      0.00000000
      0.40093050	      0.00000000	      0.00000000	     -0.00000000	     -0.00000000	     -0.00000000	     -0.00000000	      0.00000000	      0.00000000	      0.46396806	     -1.13748519	     -0.00000000	     -0.00000000	    -64.22941958	    -99.72281405	    123.03649746	    179.75433601	      0.00000000	      0.00000000	      0.99250823	      0.18861294	      0.99999416	      0.17145547	      0.78919113	      0.06415869	      0.01000000	      0.08415231	      0.00000000	      0.00000000
      0.40124607	      0.00000000	      0.00000000	     -0.00000000	     -0.00000000	     -0.00000000	     -0.00000000	      0.00000000	      0.00000000	      0.46360956	     -1.13461460	     -0.00000000	     -0.00000000	    -64.26084731	    -99.45459904	    123.09314452	    179.25400240	      0.00000000	      0.00000000	      0.99262617	      0.18865361	      0.99999425	      0.17148118	      0.79144412	      0.06416777	      0.01000000	      0.08413061	      0.00000000	      0.00000000
      0.40152622	      0.00000000	      0.00000000	     -0.00000000	     -0.00000000	     -0.00000000	     -0.00000000	      0.00000000	      0.00000000	      0.46329205	     -1.13206661	     -0.00000000	     -0.00000000	    -64.28867629	    -99.21662257	    123.14330053	    178.81005369	      0.00000000	      0.00000000	      0.99272930	      0.18868965	      0.99999433	      0.17150396	      0.79344421	      0.06417580	      0.01000000	      0.08411135	      0.00000000	      0.00000000
      0.40180637	      0.00000000	      0.00000000	     -0.00000000	     -0.00000000	     -0.00000000	     -0.00000000	      0.00000000	      0.00000000	      0.46297526	     -1.12951899	     -0.00000000	     -0.00000000	    -64.31643861	    -98.97875331	    123.19333224	    178.36659950	      0.00000000	      0.00000000	      0.99283098	      0.18872563	      0.99999441	      0.17152670	      0.79544430	      0.06418379	      0.01000000	      0.08409210	      0.00000000	      0.00000000
      0.40212029	      0.00000000	      0.00000000	     -0.00000000	     -0.00000000	     -0.00000000	     -0.00000000	      0.00000000	      0.00000000	      0.46262113	     -1.12666476	     -0.00000000	     -0.00000000	    -64.34746796	    -98.71235290	    123.24924671	    177.87006884	      0.00000000	      0.00000000	      0.99294322	      0.18876587	      0.99999449	      0.17155214	      0.79768546	      0.06419272	      0.01000000	      0.08407053	      0.00000000	      0.00000000
      0.40243421	      0.00000000	      0.00000000	     -0.00000000	     -0.00000000	     -0.00000000	     -0.00000000	      0.00000000	      0.00000000	      0.46226790	     -1.12381102	     -0.00000000	     -0.00000000	    -64.37841371	    -98.44609145	    123.30500539	    177.37407962	      0.00000000	      0.00000000	      0.99305370	      0.18880603	      0.99999458	      0.17157754	      0.79992662	      0.06420161	      0.01000000	      0.08404896	      0.00000000	      0.00000000
      0.40273404	      0.00000000	      0.00000000	     -0.00000000	     -0.00000000	     -0.00000000	     -0.00000000	      0.00000000	      0.00000000	      0.46193135	     -1.12108578	     -0.00000000	     -0.00000000	    -64.40789304	    -98.19191242	    123.35811712	    176.90072534	      0.00000000	      0.00000000	      0.99315759	      0.18884432	      0.99999466	      0.17160174	      0.80206723	      0.06421006	      0.01000000	      0.08402836	      0.00000000	      0.00000000
      0.40303388	      0.00000000	      0.00000000	     -0.00000000	     -0.00000000	     -0.00000000	     -0.00000000	      0.00000000	      0.00000000	      0.46159562	     -1.11836102	     -0.00000000	     -0.00000000	    -64.43729618	    -97.93786082	    123.41108699	    176.42785244	      0.00000000	      0.00000000	      0.99325992	      0.18888253	      0.99999474	      0.17162591	      0.80420784	      0.06421848	      0.01000000	      0.08400777	      0.00000000	      0.00000000
      0.40330604	      0.00000000	      0.00000000	     -0.00000000	     -0.00000000	     -0.00000000	     -0.00000000	      0.00000000	      0.00000000	      0.46129158	     -1.11588811	     -0.00000000	     -0.00000000	    -64.46392009	    -97.70736698	    123.45904614	    175.99896254	      0.00000000	      0.00000000	      0.99335148	      0.18891716	      0.99999481	      0.17164780	      0.80615091	      0.06422610	      0.01000000	      0.08398908	      0.00000000	      0.00000000
      0.40368861	      0.00000000	      0.00000000	     -0.00000000	     -0.00000000	     -0.00000000	     -0.00000000	      0.00000000	      0.00000000	      0.46086533	     -1.11241272	     -0.00000000	     -0.00000000	    -64.50123830	    -97.38355313	    123.52626331	    175.39665930	      0.00000000	      0.00000000	      0.99347806	      0.18896573	      0.99999491	      0.17167852	      0.80888222	      0.06423675	      0.01000000	      0.08396282	      0.00000000	      0.00000000
      0.40401985	      0.00000000	      0.00000000	     -0.00000000	     -0.00000000	     -0.00000000	     -0.00000000	      0.00000000	      0.00000000	      0.46049736	     -1.10940439	     -0.00000000	      0.00000000	    -64.53344850	    -97.10335799	    123.58427413	    174.87588111	      0.00000000	      0.00000000	      0.99358571	      0.18900769	      0.99999499	      0.17170506	      0.81124700	      0.06424594	      0.01000000	      0.08394009	      0.00000000	      0.00000000
      0.40429781	      0.00000000	      0.00000000	     -0.00000000	     -0.00000000	     -0.00000000	     -0.00000000	      0.00000000	      0.00000000	      0.46018934	     -1.10688032	     -0.00000000	      0.00000000	    -64.56040732	    -96.86835206	    123.63282307	    174.43910689	      0.00000000	      0.00000000	      0.99367466	      0.18904284	      0.99999506	      0.17172729	      0.81323149	      0.06425361	      0.01000000	      0.08392102	      0.00000000	      0.00000000
      0.40457578	      0.00000000	      0.00000000	     -0.00000000	     -0.00000000	     -0.00000000	     -0.00000000	      0.00000000	      0.00000000	      0.45988201	     -1.10435671	     -0.00000000	      0.00000000	    -64.58730084	    -96.63345200	    123.68125067	    174.00281021	      0.00000000	      0.00000000	      0.99376237	      0.18907792	      0.99999513	      0.17174948	      0.81521598	      0.06426125	      0.01000000	      0.08390195	      0.00000000	      0.00000000
      0.40488499	      0.00000000	      0.00000000	     -0.00000000	     -0.00000000	     -0.00000000	     -0.00000000	      0.00000000	      0.00000000	      0.45954097	     -1.10154998	     -0.00000000	      0.00000000	    -64.61714065	    -96.37228255	    123.73497939	    173.51784041	      0.00000000	      0.00000000	      0.99385851	      0.18911687	      0.99999520	      0.17177412	      0.81742355	      0.06426973	      0.01000000	      0.08388074	      0.00000000	      0.00000000
      0.40519420	      0.00000000	      0.00000000	     -0.00000000	     -0.00000000	     -0.00000000	     -0.00000000	      0.00000000	      0.00000000	      0.45920079	     -1.09874384	     -0.00000000	      0.00000000	    -64.64689973	    -96.11124804	    123.78855823	    173.03338718	      0.00000000	      0.00000000	      0.99395316	      0.18915575	      0.99999528	      0.17179871	      0.81963111	      0.06427816	      0.01000000	      0.08385953	      0.00000000	      0.00000000
      0.40548373	      0.00000000	      0.00000000	     -0.00000000	     -0.00000000	     -0.00000000	     -0.00000000	      0.00000000	      0.00000000	      0.45888306	     -1.09611691	     -0.00000000	      0.00000000	    -64.67469082	    -95.86696176	    123.83858984	    172.58015107	      0.00000000	      0.00000000	      0.99404046	      0.18919207	      0.99999535	      0.17182170	      0.82169811	      0.06428603	      0.01000000	      0.08383968	      0.00000000	      0.00000000
      0.40584473	      0.00000000	      0.00000000	     -0.00000000	     -0.00000000	     -0.00000000	     -0.00000000	      0.00000000	      0.00000000	      0.45848794	     -1.09284215	     -0.00000000	      0.00000000	    -64.70924440	    -95.56253015	    123.90079038	    172.01559854	      0.00000000	      0.00000000	      0.99414753	      0.18923727	      0.99999543	      0.17185030	      0.82427545	      0.06429579	      0.01000000	      0.08381494	      0.00000000	      0.00000000
      0.40632188	      0.00000000	      0.00000000	     -0.00000000	     -0.00000000	     -0.00000000	     -0.00000000	      0.00000000	      0.00000000	      0.45796753	     -1.08851514	     -0.00000000	      0.00000000	    -64.75474606	    -95.16044834	    123.98268969	    171.27030485	      0.00000000	      0.00000000	      0.99428610	      0.18929685	      0.99999554	      0.17188801	      0.82768197	      0.06430862	      0.01000000	      0.08378224	      0.00000000	      0.00000000
      0.40657078	      0.00000000	      0.00000000	     -0.00000000	     -0.00000000	     -0.00000000	     -0.00000000	      0.00000000	      0.00000000	      0.45769688	     -1.08625862	     -0.00000000	      0.00000000	    -64.77840532	    -94.95082980	    124.02527039	    170.88210715	      0.00000000	      0.00000000	      0.99435707	      0.18932786	      0.99999559	      0.17190763	      0.82945894	      0.06431528	      0.01000000	      0.08376519	      0.00000000	      0.00000000
[truncated: 5,126,215 more chars]
