# Supplementary material for: Musculoskeletal simulations to examine the effects of accentuated eccentric loading (AEL) on jump height
Source: PeerJ. 2023 Jan 23;11:e14687. doi: 10.7717/peerj.14687 (PMC9879160; doi:10.7717/peerj.14687)
Supplement: Supplemental Information 3 — Added30 folder contains the code and simulation results for a complete jump with an additional 30% model mass. Dropped30 folder contains the code and simulation results for the push-off phase with the original model mass. [file peerj-11-14687-s003.zip › Supplementary Simulation code and output results AEL30/Added30/Optimized_for_J_Results/TwoSegment_Two_Segment_acc_global.sto]

Accelerations
version=1
nRows=11206
nColumns=28
inDegrees=no

This file contains the kinematics (positions and orientations,
velocities and angular velocities, or accelerations and angular accelerations)
of the centers of mass of the body segments in model Two_Segment.

Body segment orientations are described using body-fixed X-Y-Z Euler angles.

Angular velocities and accelerations are given about the body-local axes.

Units are S.I. units (seconds, meters, Newtons, ...)
Angles are in degrees.

endheader
time	Block_X	Block_Y	Block_Z	Block_Ox	Block_Oy	Block_Oz	thigh_X	thigh_Y	thigh_Z	thigh_Ox	thigh_Oy	thigh_Oz	shank_X	shank_Y	shank_Z	shank_Ox	shank_Oy	shank_Oz	Platform_X	Platform_Y	Platform_Z	Platform_Ox	Platform_Oy	Platform_Oz	center_of_mass_X	center_of_mass_Y	center_of_mass_Z
      0.00000000	     -0.00000000	     -6.12482633	      0.00000000	      0.00000000	     -0.00000000	     -0.00000000	     -4.99114208	     -5.68815798	      0.00000000	      0.00000000	     -0.00000000	  -1435.31870262	      5.14352495	     -3.92815281	     -0.00000000	      0.00000000	     -0.00000000	   4349.77733705	      0.00000000	      0.00000000	      0.00000000	      0.00000000	      0.00000000	      0.00000000	     -0.58024447	     -5.80737465	      0.00000000
      0.00010000	     -0.00000000	     -6.05995123	      0.00000000	     -0.00000000	      0.00000000	      0.00000000	     -4.57449763	     -5.65973283	      0.00000000	     -0.00000000	      0.00000000	  -1315.50296544	      3.31396650	     -4.16913255	      0.00000000	     -0.00000000	      0.00000000	   3584.01414831	      0.00000000	      0.00000000	      0.00000000	      0.00000000	      0.00000000	      0.00000000	     -0.64021677	     -5.77398024	      0.00000000
      0.00022775	      0.00000000	     -5.98031050	      0.00000000	      0.00000000	     -0.00000000	      0.00000000	     -4.18626722	     -5.61405158	     -0.00000000	      0.00000000	     -0.00000000	  -1203.85846275	      1.52522242	     -4.38179462	     -0.00000000	      0.00000000	     -0.00000000	   2846.33102897	      0.00000000	      0.00000000	      0.00000000	      0.00000000	      0.00000000	      0.00000000	     -0.70259942	     -5.72443160	     -0.00000000
      0.00035551	      0.00000000	     -5.90367779	      0.00000000	     -0.00000000	      0.00000000	      0.00000000	     -3.91857661	     -5.56082889	      0.00000000	     -0.00000000	      0.00000000	  -1126.87806252	      0.19687203	     -4.51498424	      0.00000000	     -0.00000000	      0.00000000	   2310.37308988	      0.00000000	      0.00000000	      0.00000000	      0.00000000	      0.00000000	      0.00000000	     -0.75296734	     -5.66940650	      0.00000000
      0.00048326	      0.00000000	     -5.82959103	     -0.00000000	     -0.00000000	      0.00000000	      0.00000000	     -3.73908626	     -5.50243255	     -0.00000000	     -0.00000000	      0.00000000	  -1075.26177335	     -0.79305802	     -4.59023727	      0.00000000	     -0.00000000	      0.00000000	   1922.46389562	      0.00000000	      0.00000000	      0.00000000	      0.00000000	      0.00000000	      0.00000000	     -0.79442429	     -5.61070547	     -0.00000000
      0.00061102	      0.00000000	     -5.75772221	     -0.00000000	     -0.00000000	      0.00000000	      0.00000000	     -3.62427024	     -5.44059298	      0.00000000	     -0.00000000	      0.00000000	  -1042.24415673	     -1.53326503	     -4.62322199	      0.00000000	     -0.00000000	      0.00000000	   1643.56554191	      0.00000000	      0.00000000	      0.00000000	      0.00000000	      0.00000000	      0.00000000	     -0.82922553	     -5.54964584	     -0.00000000
      0.00073877	      0.00000000	     -5.68782512	      0.00000000	     -0.00000000	      0.00000000	     -0.00000000	     -3.55682460	     -5.37657790	      0.00000000	     -0.00000000	      0.00000000	  -1022.84906556	     -2.08900992	     -4.62545781	      0.00000000	     -0.00000000	      0.00000000	   1444.95843578	      0.00000000	      0.00000000	      0.00000000	      0.00000000	      0.00000000	      0.00000000	     -0.85903153	     -5.48719166	      0.00000000
      0.00090160	     -0.00000000	     -5.60129416	     -0.00000000	      0.00000000	     -0.00000000	     -0.00000000	     -3.51963895	     -5.29327209	     -0.00000000	      0.00000000	     -0.00000000	  -1012.15617415	     -2.60503842	     -4.59696202	     -0.00000000	      0.00000000	     -0.00000000	   1275.17698698	      0.00000000	      0.00000000	      0.00000000	      0.00000000	      0.00000000	      0.00000000	     -0.89169477	     -5.40665898	     -0.00000000
      0.00106443	     -0.00000000	     -5.51734419	      0.00000000	      0.00000000	     -0.00000000	     -0.00000000	     -3.51986785	     -5.20926879	      0.00000000	      0.00000000	     -0.00000000	  -1012.22282998	     -2.97078727	     -4.54479441	     -0.00000000	      0.00000000	     -0.00000000	   1170.13081532	      0.00000000	      0.00000000	      0.00000000	      0.00000000	      0.00000000	      0.00000000	     -0.92005756	     -5.32600593	      0.00000000
      0.00122727	      0.00000000	     -5.43573374	      0.00000000	      0.00000000	     -0.00000000	      0.00000000	     -3.54454127	     -5.12546095	      0.00000000	      0.00000000	     -0.00000000	  -1019.31921246	     -3.23542269	     -4.47755141	     -0.00000000	      0.00000000	     -0.00000000	   1108.22141468	      0.00000000	      0.00000000	      0.00000000	      0.00000000	      0.00000000	      0.00000000	     -0.94538387	     -5.24590014	      0.00000000
      0.00143196	      0.00000000	     -5.33617544	     -0.00000000	     -0.00000000	      0.00000000	      0.00000000	     -3.59698356	     -5.02125754	     -0.00000000	     -0.00000000	      0.00000000	  -1034.40163250	     -3.47505976	     -4.38039358	     -0.00000000	     -0.00000000	      0.00000000	   1069.47267379	      0.00000000	      0.00000000	      0.00000000	      0.00000000	      0.00000000	      0.00000000	     -0.97421859	     -5.14662111	     -0.00000000
      0.00163665	     -0.00000000	     -5.23973212	     -0.00000000	     -0.00000000	     -0.00000000	     -0.00000000	     -3.66307270	     -4.91896531	     -0.00000000	     -0.00000000	     -0.00000000	  -1053.40876996	     -3.65013540	     -4.27589744	     -0.00000000	     -0.00000000	     -0.00000000	   1057.13924545	      0.00000000	      0.00000000	      0.00000000	      0.00000000	      0.00000000	      0.00000000	     -1.00073005	     -5.04938031	     -0.00000000
      0.00188399	     -0.00000000	     -5.12704800	     -0.00000000	      0.00000000	     -0.00000000	     -0.00000000	     -3.75172788	     -4.79843001	     -0.00000000	      0.00000000	     -0.00000000	  -1078.90599288	     -3.81180291	     -4.14599749	     -0.00000000	      0.00000000	     -0.00000000	   1061.64132922	      0.00000000	      0.00000000	      0.00000000	      0.00000000	      0.00000000	      0.00000000	     -1.03062731	     -4.93496053	     -0.00000000
      0.00213133	     -0.00000000	     -5.01831690	     -0.00000000	     -0.00000000	      0.00000000	     -0.00000000	     -3.84389379	     -4.68152417	     -0.00000000	     -0.00000000	      0.00000000	  -1105.41321904	     -3.94274401	     -4.01608385	     -0.00000000	     -0.00000000	      0.00000000	   1076.99912150	      0.00000000	      0.00000000	      0.00000000	      0.00000000	      0.00000000	      0.00000000	     -1.05883385	     -4.82408334	     -0.00000000
      0.00244952	      0.00000000	     -4.88391501	      0.00000000	     -0.00000000	      0.00000000	     -0.00000000	     -3.96233665	     -4.53659098	      0.00000000	     -0.00000000	      0.00000000	  -1139.47843069	     -4.08714971	     -3.85229328	      0.00000000	     -0.00000000	      0.00000000	   1103.59977534	      0.00000000	      0.00000000	      0.00000000	      0.00000000	      0.00000000	      0.00000000	     -1.09323429	     -4.68669692	      0.00000000
      0.00276770	      0.00000000	     -4.75534093	      0.00000000	     -0.00000000	      0.00000000	      0.00000000	     -4.07776819	     -4.39771812	      0.00000000	     -0.00000000	      0.00000000	  -1172.67844513	     -4.21667948	     -3.69398935	      0.00000000	     -0.00000000	      0.00000000	   1132.74719761	      0.00000000	      0.00000000	      0.00000000	      0.00000000	      0.00000000	      0.00000000	     -1.12589263	     -4.55509870	      0.00000000
      0.00319857	      0.00000000	     -4.58999677	      0.00000000	     -0.00000000	      0.00000000	     -0.00000000	     -4.22729639	     -4.21896851	      0.00000000	     -0.00000000	      0.00000000	  -1215.68683481	     -4.37815797	     -3.48938320	      0.00000000	     -0.00000000	      0.00000000	   1172.32129266	      0.00000000	      0.00000000	      0.00000000	      0.00000000	      0.00000000	      0.00000000	     -1.16770899	     -4.38575417	      0.00000000
      0.00362945	     -0.00000000	     -4.43416288	      0.00000000	     -0.00000000	      0.00000000	      0.00000000	     -4.36850368	     -4.05039204	      0.00000000	     -0.00000000	      0.00000000	  -1256.30398756	     -4.52820449	     -3.29600405	      0.00000000	     -0.00000000	      0.00000000	   1210.39880546	      0.00000000	      0.00000000	      0.00000000	      0.00000000	      0.00000000	      0.00000000	     -1.20700898	     -4.22608686	      0.00000000
      0.00422764	     -0.00000000	     -4.23252863	      0.00000000	      0.00000000	     -0.00000000	      0.00000000	     -4.55112924	     -3.83212430	      0.00000000	      0.00000000	     -0.00000000	  -1308.83862527	     -4.72107430	     -3.04524143	     -0.00000000	      0.00000000	     -0.00000000	   1259.99060718	      0.00000000	      0.00000000	      0.00000000	      0.00000000	      0.00000000	      0.00000000	     -1.25774432	     -4.01942150	      0.00000000
      0.00482583	     -0.00000000	     -4.04677239	      0.00000000	     -0.00000000	      0.00000000	      0.00000000	     -4.71918637	     -3.63086355	      0.00000000	     -0.00000000	      0.00000000	  -1357.18743260	     -4.89789035	     -2.81361772	      0.00000000	     -0.00000000	      0.00000000	   1305.82363100	      0.00000000	      0.00000000	      0.00000000	      0.00000000	      0.00000000	      0.00000000	     -1.30438065	     -3.82894781	      0.00000000
      0.00564354	     -0.00000000	     -3.81632847	      0.00000000	     -0.00000000	      0.00000000	     -0.00000000	     -4.92734240	     -3.38085846	      0.00000000	     -0.00000000	      0.00000000	  -1417.08139503	     -5.11640234	     -2.52524106	      0.00000000	     -0.00000000	      0.00000000	   1362.74345227	      0.00000000	      0.00000000	      0.00000000	      0.00000000	      0.00000000	      0.00000000	     -1.36210639	     -3.59250770	      0.00000000
      0.00650068	      0.00000000	     -3.60114803	     -0.00000000	      0.00000000	     -0.00000000	     -0.00000000	     -5.12139516	     -3.14694647	     -0.00000000	      0.00000000	     -0.00000000	  -1472.92985332	     -5.31940547	     -2.25450101	     -0.00000000	      0.00000000	     -0.00000000	   1416.02183225	      0.00000000	      0.00000000	      0.00000000	      0.00000000	      0.00000000	      0.00000000	     -1.41586651	     -3.37152352	     -0.00000000
      0.00735781	      0.00000000	     -3.41020811	     -0.00000000	      0.00000000	     -0.00000000	      0.00000000	     -5.29313177	     -2.93885654	     -0.00000000	      0.00000000	     -0.00000000	  -1522.37022129	     -5.49895609	     -2.01266549	     -0.00000000	      0.00000000	     -0.00000000	   1463.21847106	      0.00000000	      0.00000000	      0.00000000	      0.00000000	      0.00000000	      0.00000000	     -1.46343590	     -3.17520654	     -0.00000000
      0.00811487	     -0.00000000	     -3.25975738	      0.00000000	     -0.00000000	      0.00000000	      0.00000000	     -5.42804621	     -2.77440044	      0.00000000	     -0.00000000	      0.00000000	  -1561.22358327	     -5.63969242	     -1.82061178	      0.00000000	     -0.00000000	      0.00000000	   1500.40017447	      0.00000000	      0.00000000	      0.00000000	      0.00000000	      0.00000000	      0.00000000	     -1.50078139	     -3.02030638	      0.00000000
      0.00887194	      0.00000000	     -3.12480326	     -0.00000000	      0.00000000	     -0.00000000	     -0.00000000	     -5.54854649	     -2.62638463	     -0.00000000	      0.00000000	     -0.00000000	  -1595.93998807	     -5.76529310	     -1.64684145	     -0.00000000	      0.00000000	     -0.00000000	   1533.65195905	      0.00000000	      0.00000000	      0.00000000	      0.00000000	      0.00000000	      0.00000000	     -1.53412921	     -2.88114730	     -0.00000000
      0.00979351	     -0.00000000	     -2.97950987	      0.00000000	      0.00000000	      0.00000000	     -0.00000000	     -5.67756765	     -2.46629391	      0.00000000	      0.00000000	      0.00000000	  -1633.13209855	     -5.89934902	     -1.45752968	      0.00000000	      0.00000000	      0.00000000	   1569.39813657	      0.00000000	      0.00000000	      0.00000000	      0.00000000	      0.00000000	      0.00000000	     -1.56980213	     -2.73101020	      0.00000000
      0.01058353	      0.00000000	     -2.87002643	      0.00000000	     -0.00000000	      0.00000000	      0.00000000	     -5.77407817	     -2.34496115	      0.00000000	     -0.00000000	      0.00000000	  -1660.97268604	     -5.99998808	     -1.31282853	      0.00000000	     -0.00000000	      0.00000000	   1596.05249460	      0.00000000	      0.00000000	      0.00000000	      0.00000000	      0.00000000	      0.00000000	     -1.59651428	     -2.61758122	      0.00000000
      0.01125028	      0.00000000	     -2.78752598	      0.00000000	      0.00000000	     -0.00000000	      0.00000000	     -5.84666806	     -2.25294414	      0.00000000	      0.00000000	     -0.00000000	  -1681.92848919	     -6.07495244	     -1.20197854	      0.00000000	      0.00000000	     -0.00000000	   1616.32588788	      0.00000000	      0.00000000	      0.00000000	      0.00000000	      0.00000000	      0.00000000	     -1.61654910	     -2.53185220	      0.00000000
      0.01191703	      0.00000000	     -2.71339688	      0.00000000	      0.00000000	     -0.00000000	      0.00000000	     -5.91181801	     -2.16967874	      0.00000000	      0.00000000	     -0.00000000	  -1700.75196779	     -6.14241930	     -1.10065433	      0.00000000	      0.00000000	     -0.00000000	   1634.48306341	      0.00000000	      0.00000000	      0.00000000	      0.00000000	      0.00000000	      0.00000000	     -1.63454489	     -2.45457402	      0.00000000
      0.01250231	      0.00000000	     -2.65476889	     -0.00000000	     -0.00000000	      0.00000000	     -0.00000000	     -5.96357307	     -2.10328046	     -0.00000000	     -0.00000000	      0.00000000	  -1715.71872636	     -6.19577561	     -1.01888041	     -0.00000000	     -0.00000000	      0.00000000	   1648.98895756	      0.00000000	      0.00000000	      0.00000000	      0.00000000	      0.00000000	      0.00000000	     -1.64882220	     -2.39322193	     -0.00000000
      0.01337770	     -0.00000000	     -2.57752001	      0.00000000	     -0.00000000	      0.00000000	      0.00000000	     -6.03258276	     -2.01474629	      0.00000000	     -0.00000000	      0.00000000	  -1735.69958201	     -6.26644954	     -0.90798507	      0.00000000	     -0.00000000	      0.00000000	   1668.48999496	      0.00000000	      0.00000000	      0.00000000	      0.00000000	      0.00000000	      0.00000000	     -1.66782297	     -2.31193465	      0.00000000
      0.01407208	      0.00000000	     -2.52450600	     -0.00000000	      0.00000000	     -0.00000000	     -0.00000000	     -6.08079726	     -1.95300923	     -0.00000000	      0.00000000	     -0.00000000	  -1749.68165199	     -6.31626290	     -0.82901729	     -0.00000000	      0.00000000	     -0.00000000	   1682.01068733	      0.00000000	      0.00000000	      0.00000000	      0.00000000	      0.00000000	      0.00000000	     -1.68113186	     -2.25573574	     -0.00000000
      0.01476646	     -0.00000000	     -2.47827669	     -0.00000000	      0.00000000	     -0.00000000	      0.00000000	     -6.12413420	     -1.89817800	     -0.00000000	      0.00000000	     -0.00000000	  -1762.26954677	     -6.36021341	     -0.75713072	     -0.00000000	      0.00000000	     -0.00000000	   1694.42007109	      0.00000000	      0.00000000	      0.00000000	      0.00000000	      0.00000000	      0.00000000	     -1.69303061	     -2.20629981	     -0.00000000
      0.01546084	      0.00000000	     -2.43837183	      0.00000000	     -0.00000000	      0.00000000	      0.00000000	     -6.16281767	     -1.84977174	      0.00000000	     -0.00000000	      0.00000000	  -1773.52783584	     -6.39982930	     -0.69192066	      0.00000000	     -0.00000000	      0.00000000	   1705.40758361	      0.00000000	      0.00000000	      0.00000000	      0.00000000	      0.00000000	      0.00000000	     -1.70368148	     -2.16317152	      0.00000000
      0.01616453	      0.00000000	     -2.40396923	     -0.00000000	     -0.00000000	      0.00000000	      0.00000000	     -6.19789074	     -1.80680053	     -0.00000000	     -0.00000000	      0.00000000	  -1783.75860684	     -6.43521622	     -0.63197929	     -0.00000000	     -0.00000000	      0.00000000	   1715.54489998	      0.00000000	      0.00000000	      0.00000000	      0.00000000	      0.00000000	      0.00000000	     -1.71329713	     -2.12545872	     -0.00000000
      0.01686821	     -0.00000000	     -2.37524147	      0.00000000	     -0.00000000	      0.00000000	      0.00000000	     -6.22900156	     -1.76953400	      0.00000000	     -0.00000000	      0.00000000	  -1792.85907892	     -6.46684440	     -0.57784326	      0.00000000	     -0.00000000	      0.00000000	   1724.49279911	      0.00000000	      0.00000000	      0.00000000	      0.00000000	      0.00000000	      0.00000000	     -1.72184499	     -2.09337950	      0.00000000
      0.01760856	      0.00000000	     -2.35074778	     -0.00000000	     -0.00000000	     -0.00000000	     -0.00000000	     -6.25796470	     -1.73604349	     -0.00000000	     -0.00000000	     -0.00000000	  -1801.35998275	     -6.49579766	     -0.52655198	     -0.00000000	     -0.00000000	     -0.00000000	   1732.99196274	      0.00000000	      0.00000000	      0.00000000	      0.00000000	      0.00000000	      0.00000000	     -1.72976470	     -2.06529428	     -0.00000000
      0.01834891	     -0.00000000	     -2.33173577	      0.00000000	      0.00000000	     -0.00000000	     -0.00000000	     -6.28320556	     -1.70800943	      0.00000000	      0.00000000	     -0.00000000	  -1808.80088856	     -6.52135073	     -0.48072115	      0.00000000	      0.00000000	      0.00000000	   1740.33780410	      0.00000000	      0.00000000	      0.00000000	      0.00000000	      0.00000000	      0.00000000	     -1.73669143	     -2.04262886	      0.00000000
      0.01908926	     -0.00000000	     -2.31785235	      0.00000000	     -0.00000000	      0.00000000	      0.00000000	     -6.30524013	     -1.68503320	      0.00000000	     -0.00000000	      0.00000000	  -1815.33036537	     -6.54294364	     -0.43976243	      0.00000000	     -0.00000000	      0.00000000	   1746.98841686	      0.00000000	      0.00000000	      0.00000000	      0.00000000	      0.00000000	      0.00000000	     -1.74268298	     -2.02500659	      0.00000000
      0.01982961	      0.00000000	     -2.30875033	      0.00000000	      0.00000000	     -0.00000000	      0.00000000	     -6.32404027	     -1.66677208	     -0.00000000	      0.00000000	     -0.00000000	  -1820.94045051	     -6.56200451	     -0.40347586	     -0.00000000	      0.00000000	     -0.00000000	   1752.51687989	      0.00000000	      0.00000000	      0.00000000	      0.00000000	      0.00000000	      0.00000000	     -1.74784439	     -2.01209603	      0.00000000
      0.02047932	      0.00000000	     -2.30447126	     -0.00000000	     -0.00000000	      0.00000000	     -0.00000000	     -6.33837950	     -1.65435589	      0.00000000	     -0.00000000	      0.00000000	  -1825.25178153	     -6.57563146	     -0.37497575	      0.00000000	     -0.00000000	      0.00000000	   1757.02675853	      0.00000000	      0.00000000	      0.00000000	      0.00000000	      0.00000000	      0.00000000	     -1.75171056	     -2.00438959	     -0.00000000
      0.02112903	      0.00000000	     -2.30344323	      0.00000000	      0.00000000	      0.00000000	      0.00000000	     -6.35055794	     -1.64511269	      0.00000000	      0.00000000	     -0.00000000	  -1828.95023530	     -6.58770325	     -0.34956762	      0.00000000	      0.00000000	      0.00000000	   1760.74897550	      0.00000000	      0.00000000	      0.00000000	      0.00000000	      0.00000000	      0.00000000	     -1.75503271	     -1.99987378	      0.00000000
      0.02177874	     -0.00000000	     -2.30549602	      0.00000000	      0.00000000	     -0.00000000	     -0.00000000	     -6.36093666	     -1.63884063	      0.00000000	      0.00000000	     -0.00000000	  -1832.13978688	     -6.59750826	     -0.32688660	      0.00000000	      0.00000000	     -0.00000000	   1764.09611823	      0.00000000	      0.00000000	      0.00000000	      0.00000000	      0.00000000	      0.00000000	     -1.75782654	     -1.99835884	      0.00000000
      0.02250922	      0.00000000	     -2.31126798	     -0.00000000	      0.00000000	     -0.00000000	      0.00000000	     -6.37045504	     -1.63512428	     -0.00000000	      0.00000000	     -0.00000000	  -1835.11785012	     -6.60662858	     -0.30450975	     -0.00000000	      0.00000000	     -0.00000000	   1767.17963947	      0.00000000	      0.00000000	      0.00000000	      0.00000000	      0.00000000	      0.00000000	     -1.76039869	     -2.00003306	     -0.00000000
      0.02323970	     -0.00000000	     -2.32050029	      0.00000000	      0.00000000	     -0.00000000	      0.00000000	     -6.37800042	     -1.63470664	      0.00000000	      0.00000000	     -0.00000000	  -1837.53977120	     -6.61335686	     -0.28509235	      0.00000000	      0.00000000	     -0.00000000	   1769.82687794	      0.00000000	      0.00000000	      0.00000000	      0.00000000	      0.00000000	      0.00000000	     -1.76239884	     -2.00506227	      0.00000000
      0.02388406	     -0.00000000	     -2.33134808	      0.00000000	     -0.00000000	      0.00000000	     -0.00000000	     -6.38302409	     -1.63690979	      0.00000000	     -0.00000000	      0.00000000	  -1839.21624696	     -6.61789451	     -0.27031240	      0.00000000	     -0.00000000	      0.00000000	   1771.63395866	      0.00000000	      0.00000000	      0.00000000	      0.00000000	      0.00000000	      0.00000000	     -1.76373502	     -2.01212172	      0.00000000
      0.02452842	      0.00000000	     -2.34459804	      0.00000000	      0.00000000	     -0.00000000	     -0.00000000	     -6.38671302	     -1.64137493	      0.00000000	      0.00000000	     -0.00000000	  -1840.51787771	     -6.62086123	     -0.25750958	      0.00000000	      0.00000000	     -0.00000000	   1773.13358473	      0.00000000	      0.00000000	      0.00000000	      0.00000000	      0.00000000	      0.00000000	     -1.76468791	     -2.02149873	      0.00000000
      0.02525103	     -0.00000000	     -2.36216012	      0.00000000	     -0.00000000	      0.00000000	      0.00000000	     -6.38928362	     -1.64891943	      0.00000000	     -0.00000000	      0.00000000	  -1841.53797442	     -6.62277385	     -0.24539281	      0.00000000	     -0.00000000	      0.00000000	   1774.33130885	      0.00000000	      0.00000000	      0.00000000	      0.00000000	      0.00000000	      0.00000000	     -1.76533994	     -2.03462194	      0.00000000
      0.02597364	     -0.00000000	     -2.38243063	      0.00000000	     -0.00000000	      0.00000000	      0.00000000	     -6.39040147	     -1.65898059	      0.00000000	     -0.00000000	      0.00000000	  -1842.15193367	     -6.62293384	     -0.23540246	      0.00000000	     -0.00000000	      0.00000000	   1775.20846233	      0.00000000	      0.00000000	      0.00000000	      0.00000000	      0.00000000	      0.00000000	     -1.76557147	     -2.05034362	      0.00000000
      0.02664909	     -0.00000000	     -2.40369221	      0.00000000	     -0.00000000	      0.00000000	      0.00000000	     -6.39013408	     -1.67052850	      0.00000000	     -0.00000000	      0.00000000	  -1842.35909755	     -6.62193513	     -0.22790173	      0.00000000	     -0.00000000	      0.00000000	   1775.61374987	      0.00000000	      0.00000000	      0.00000000	      0.00000000	      0.00000000	      0.00000000	     -1.76544173	     -2.06725957	      0.00000000
      0.02732453	     -0.00000000	     -2.42707730	     -0.00000000	      0.00000000	     -0.00000000	     -0.00000000	     -6.38874046	     -1.68402430	     -0.00000000	      0.00000000	     -0.00000000	  -1842.25284363	     -6.61964789	     -0.22200078	     -0.00000000	      0.00000000	     -0.00000000	   1775.75166811	      0.00000000	      0.00000000	      0.00000000	      0.00000000	      0.00000000	      0.00000000	     -1.76499143	     -2.08620264	     -0.00000000
      0.02804574	      0.00000000	     -2.45426950	     -0.00000000	      0.00000000	     -0.00000000	     -0.00000000	     -6.38601871	     -1.70046569	     -0.00000000	      0.00000000	     -0.00000000	  -1841.79630050	     -6.61611362	     -0.21738260	     -0.00000000	      0.00000000	     -0.00000000	   1775.51431691	      0.00000000	      0.00000000	      0.00000000	      0.00000000	      0.00000000	      0.00000000	     -1.76418421	     -2.10855008	     -0.00000000
      0.02876695	      0.00000000	     -2.48364444	      0.00000000	     -0.00000000	      0.00000000	     -0.00000000	     -6.38217426	     -1.71888075	      0.00000000	     -0.00000000	      0.00000000	  -1841.02917215	     -6.61120580	     -0.21431637	      0.00000000	     -0.00000000	      0.00000000	   1775.03780177	      0.00000000	      0.00000000	      0.00000000	      0.00000000	      0.00000000	      0.00000000	     -1.76305055	     -2.13296841	      0.00000000
      0.02946373	     -0.00000000	     -2.51398978	      0.00000000	      0.00000000	     -0.00000000	     -0.00000000	     -6.37737316	     -1.73844429	      0.00000000	      0.00000000	     -0.00000000	  -1839.98727769	     -6.60553148	     -0.21277472	      0.00000000	      0.00000000	     -0.00000000	   1774.23154722	      0.00000000	      0.00000000	      0.00000000	      0.00000000	      0.00000000	      0.00000000	     -1.76166999	     -2.15842518	      0.00000000
      0.03016051	      0.00000000	     -2.54617465	     -0.00000000	      0.00000000	     -0.00000000	      0.00000000	     -6.37161423	     -1.75965017	     -0.00000000	      0.00000000	     -0.00000000	  -1838.68172422	     -6.59875905	     -0.21248621	     -0.00000000	      0.00000000	     -0.00000000	   1773.20125383	      0.00000000	      0.00000000	      0.00000000	      0.00000000	      0.00000000	      0.00000000	     -1.76001664	     -2.18561888	     -0.00000000
      0.03085729	     -0.00000000	     -2.58010970	     -0.00000000	      0.00000000	     -0.00000000	      0.00000000	     -6.36489637	     -1.78241259	     -0.00000000	      0.00000000	     -0.00000000	  -1837.11234909	     -6.59110712	     -0.21339373	     -0.00000000	      0.00000000	     -0.00000000	   1771.88350018	      0.00000000	      0.00000000	      0.00000000	      0.00000000	      0.00000000	      0.00000000	     -1.75810721	     -2.21446424	     -0.00000000
      0.03155407	      0.00000000	     -2.61571453	      0.00000000	     -0.00000000	      0.00000000	      0.00000000	     -6.35729155	     -1.80664758	      0.00000000	     -0.00000000	      0.00000000	  -1835.30002301	     -6.58248127	     -0.21538926	      0.00000000	     -0.00000000	      0.00000000	   1770.34704163	      0.00000000	      0.00000000	      0.00000000	      0.00000000	      0.00000000	      0.00000000	     -1.75594848	     -2.24487883	      0.00000000
      0.03225085	      0.00000000	     -2.65291109	     -0.00000000	     -0.00000000	      0.00000000	      0.00000000	     -6.34880594	     -1.83228012	     -0.00000000	     -0.00000000	      0.00000000	  -1833.24668560	     -6.57301748	     -0.21841663	     -0.00000000	     -0.00000000	      0.00000000	   1768.55643396	      0.00000000	      0.00000000	      0.00000000	      0.00000000	      0.00000000	      0.00000000	     -1.75355221	     -2.27678768	     -0.00000000
      0.03294763	     -0.00000000	     -2.69162791	     -0.00000000	     -0.00000000	     -0.00000000	     -0.00000000	     -6.33948630	     -1.85923780	     -0.00000000	     -0.00000000	      0.00000000	  -1830.96595342	     -6.56267026	     -0.22239197	     -0.00000000	     -0.00000000	     -0.00000000	   1766.55183504	      0.00000000	      0.00000000	      0.00000000	      0.00000000	      0.00000000	      0.00000000	     -1.75092403	     -2.31011889	     -0.00000000
      0.03364441	      0.00000000	     -2.73179624	      0.00000000	     -0.00000000	      0.00000000	      0.00000000	     -6.32934209	     -1.88745474	      0.00000000	     -0.00000000	      0.00000000	  -1828.46071409	     -6.55151801	     -0.22726197	      0.00000000	     -0.00000000	      0.00000000	   1764.31627412	      0.00000000	      0.00000000	      0.00000000	      0.00000000	      0.00000000	      0.00000000	     -1.74807187	     -2.34480617	      0.00000000
      0.03434120	     -0.00000000	     -2.77335212	     -0.00000000	      0.00000000	     -0.00000000	      0.00000000	     -6.31840219	     -1.91686805	     -0.00000000	      0.00000000	     -0.00000000	  -1825.73944011	     -6.53954434	     -0.23296090	     -0.00000000	      0.00000000	     -0.00000000	   1761.87124077	      0.00000000	      0.00000000	      0.00000000	      0.00000000	      0.00000000	      0.00000000	     -1.74500012	     -2.38078629	     -0.00000000
      0.03503798	      0.00000000	     -2.81623436	      0.00000000	     -0.00000000	      0.00000000	     -0.00000000	     -6.30667602	     -1.94741965	      0.00000000	     -0.00000000	      0.00000000	  -1822.80500189	     -6.52679128	     -0.23944001	      0.00000000	     -0.00000000	      0.00000000	   1759.21019249	      0.00000000	      0.00000000	      0.00000000	      0.00000000	      0.00000000	      0.00000000	     -1.74171389	     -2.41800023	      0.00000000
      0.03573476	     -0.00000000	     -2.86038533	     -0.00000000	     -0.00000000	      0.00000000	      0.00000000	     -6.29418041	     -1.97905437	     -0.00000000	     -0.00000000	      0.00000000	  -1819.66241020	     -6.51325641	     -0.24664685	     -0.00000000	     -0.00000000	      0.00000000	   1756.34367931	      0.00000000	      0.00000000	      0.00000000	      0.00000000	      0.00000000	      0.00000000	     -1.73821628	     -2.45639183	     -0.00000000
      0.03643154	      0.00000000	     -2.90574992	     -0.00000000	     -0.00000000	      0.00000000	      0.00000000	     -6.28092262	     -2.01172068	     -0.00000000	     -0.00000000	      0.00000000	  -1816.31391228	     -6.49896073	     -0.25453824	     -0.00000000	     -0.00000000	      0.00000000	   1753.26996816	      0.00000000	      0.00000000	      0.00000000	      0.00000000	      0.00000000	      0.00000000	     -1.73451034	     -2.49590816	     -0.00000000
      0.03712832	     -0.00000000	     -2.95227573	     -0.00000000	     -0.00000000	     -0.00000000	      0.00000000	     -6.26691161	     -2.04536973	     -0.00000000	     -0.00000000	     -0.00000000	  -1812.76224545	     -6.48390629	     -0.26307139	     -0.00000000	     -0.00000000	     -0.00000000	   1749.99377118	      0.00000000	      0.00000000	      0.00000000	      0.00000000	      0.00000000	      0.00000000	     -1.73059800	     -2.53649879	     -0.00000000
      0.03782510	      0.00000000	     -2.99991254	      0.00000000	     -0.00000000	      0.00000000	     -0.00000000	     -6.25215163	     -2.07995544	      0.00000000	     -0.00000000	      0.00000000	  -1809.00878820	     -6.46810259	     -0.27220886	      0.00000000	     -0.00000000	      0.00000000	   1746.51493918	      0.00000000	      0.00000000	      0.00000000	      0.00000000	      0.00000000	      0.00000000	     -1.72648081	     -2.57811580	      0.00000000
      0.03852188	      0.00000000	     -3.04861221	      0.00000000	      0.00000000	     -0.00000000	      0.00000000	     -6.23664643	     -2.11543406	      0.00000000	      0.00000000	     -0.00000000	  -1805.05477638	     -6.45155147	     -0.28191514	      0.00000000	      0.00000000	     -0.00000000	   1742.83524085	      0.00000000	      0.00000000	      0.00000000	      0.00000000	      0.00000000	      0.00000000	     -1.72215967	     -2.62071339	      0.00000000
      0.03921866	      0.00000000	     -3.09832840	      0.00000000	     -0.00000000	      0.00000000	     -0.00000000	     -6.22039731	     -2.15176400	      0.00000000	     -0.00000000	      0.00000000	  -1800.90073063	     -6.43425613	     -0.29215812	      0.00000000	     -0.00000000	      0.00000000	   1738.95463116	      0.00000000	      0.00000000	      0.00000000	      0.00000000	      0.00000000	      0.00000000	     -1.71763505	     -2.66424771	      0.00000000
      0.03991544	      0.00000000	     -3.14901643	      0.00000000	     -0.00000000	      0.00000000	      0.00000000	     -6.20340453	     -2.18890560	      0.00000000	     -0.00000000	      0.00000000	  -1796.54687627	     -6.41621659	     -0.30290792	      0.00000000	     -0.00000000	      0.00000000	   1734.87338874	      0.00000000	      0.00000000	      0.00000000	      0.00000000	      0.00000000	      0.00000000	     -1.71290703	     -2.70867667	      0.00000000
      0.04061222	     -0.00000000	     -3.20063302	     -0.00000000	     -0.00000000	      0.00000000	     -0.00000000	     -6.18566694	     -2.22682094	     -0.00000000	     -0.00000000	      0.00000000	  -1791.99302249	     -6.39743244	     -0.31413712	     -0.00000000	     -0.00000000	      0.00000000	   1730.59109183	      0.00000000	      0.00000000	      0.00000000	      0.00000000	      0.00000000	      0.00000000	     -1.70797535	     -2.75395969	     -0.00000000
      0.04130900	     -0.00000000	     -3.25313619	     -0.00000000	     -0.00000000	      0.00000000	      0.00000000	     -6.16718248	     -2.26547364	     -0.00000000	     -0.00000000	      0.00000000	  -1787.23871420	     -6.37790178	     -0.32582030	     -0.00000000	     -0.00000000	      0.00000000	   1726.10721983	      0.00000000	      0.00000000	      0.00000000	      0.00000000	      0.00000000	      0.00000000	     -1.70283945	     -2.80005760	     -0.00000000
      0.04200579	     -0.00000000	     -3.30648507	      0.00000000	      0.00000000	     -0.00000000	     -0.00000000	     -6.14794822	     -2.30482870	      0.00000000	      0.00000000	     -0.00000000	  -1782.28324306	     -6.35762205	     -0.33793395	      0.00000000	      0.00000000	     -0.00000000	   1721.42094484	      0.00000000	      0.00000000	      0.00000000	      0.00000000	      0.00000000	      0.00000000	     -1.69749855	     -2.84693245	      0.00000000
      0.04270257	      0.00000000	     -3.36063979	      0.00000000	     -0.00000000	      0.00000000	      0.00000000	     -6.12796063	     -2.34485236	      0.00000000	     -0.00000000	      0.00000000	  -1777.12571993	     -6.33658991	     -0.35045629	      0.00000000	     -0.00000000	      0.00000000	   1716.53130216	      0.00000000	      0.00000000	      0.00000000	      0.00000000	      0.00000000	      0.00000000	     -1.69195172	     -2.89454735	      0.00000000
      0.04339935	     -0.00000000	     -3.41556134	     -0.00000000	     -0.00000000	      0.00000000	     -0.00000000	     -6.10721572	     -2.38551193	     -0.00000000	     -0.00000000	      0.00000000	  -1771.76511480	     -6.31480157	     -0.36336703	     -0.00000000	     -0.00000000	      0.00000000	   1711.43718461	      0.00000000	      0.00000000	      0.00000000	      0.00000000	      0.00000000	      0.00000000	     -1.68619787	     -2.94286638	     -0.00000000
      0.04409613	      0.00000000	     -3.47121144	      0.00000000	     -0.00000000	      0.00000000	      0.00000000	     -6.08570918	     -2.42677569	      0.00000000	     -0.00000000	      0.00000000	  -1766.20030663	     -6.29225288	     -0.37664728	      0.00000000	     -0.00000000	      0.00000000	   1706.13740932	      0.00000000	      0.00000000	      0.00000000	      0.00000000	      0.00000000	      0.00000000	     -1.68023585	     -2.99185444	      0.00000000
      0.04479291	     -0.00000000	     -3.52755250	     -0.00000000	      0.00000000	     -0.00000000	      0.00000000	     -6.06343658	     -2.46861277	     -0.00000000	      0.00000000	     -0.00000000	  -1760.43012550	     -6.26893954	     -0.39027937	     -0.00000000	      0.00000000	     -0.00000000	   1700.63075122	      0.00000000	      0.00000000	      0.00000000	      0.00000000	      0.00000000	      0.00000000	     -1.67406443	     -3.04147716	     -0.00000000
      0.04548969	      0.00000000	     -3.58454747	     -0.00000000	      0.00000000	     -0.00000000	     -0.00000000	     -6.04039347	     -2.51099304	     -0.00000000	      0.00000000	     -0.00000000	  -1754.45339473	     -6.24485721	     -0.40424674	     -0.00000000	      0.00000000	     -0.00000000	   1694.91598696	      0.00000000	      0.00000000	      0.00000000	      0.00000000	      0.00000000	      0.00000000	     -1.66768243	     -3.09170083	     -0.00000000
      0.04618647	     -0.00000000	     -3.64215980	      0.00000000	     -0.00000000	      0.00000000	      0.00000000	     -6.01657556	     -2.55388704	      0.00000000	     -0.00000000	     -0.00000000	  -1748.26897058	     -6.22000167	     -0.41853378	      0.00000000	     -0.00000000	      0.00000000	   1688.99193265	      0.00000000	      0.00000000	      0.00000000	      0.00000000	      0.00000000	      0.00000000	     -1.66108866	     -3.14249227	      0.00000000
      0.04688325	     -0.00000000	     -3.70035338	      0.00000000	     -0.00000000	      0.00000000	      0.00000000	     -5.99197882	     -2.59726587	      0.00000000	     -0.00000000	      0.00000000	  -1741.87578072	     -6.19436894	     -0.43312576	      0.00000000	     -0.00000000	      0.00000000	   1682.85748208	      0.00000000	      0.00000000	      0.00000000	      0.00000000	      0.00000000	      0.00000000	     -1.65428204	     -3.19381881	      0.00000000
      0.04750840	     -0.00000000	     -3.75303162	     -0.00000000	     -0.00000000	      0.00000000	      0.00000000	     -5.96929366	     -2.63657059	     -0.00000000	     -0.00000000	      0.00000000	  -1735.97543383	     -6.17051886	     -0.44642209	     -0.00000000	     -0.00000000	      0.00000000	   1677.25620161	      0.00000000	      0.00000000	      0.00000000	      0.00000000	      0.00000000	      0.00000000	     -1.64798819	     -3.24029487	     -0.00000000
      0.04813355	     -0.00000000	     -3.80612119	      0.00000000	     -0.00000000	      0.00000000	      0.00000000	     -5.94592473	     -2.67622644	      0.00000000	     -0.00000000	      0.00000000	  -1729.89075673	     -6.14623785	     -0.45998879	      0.00000000	     -0.00000000	      0.00000000	   1671.39669791	      0.00000000	      0.00000000	      0.00000000	      0.00000000	      0.00000000	      0.00000000	     -1.64152693	     -3.28715540	      0.00000000
      0.04875869	     -0.00000000	     -3.85959905	      0.00000000	     -0.00000000	      0.00000000	      0.00000000	     -5.92192595	     -2.71620921	      0.00000000	     -0.00000000	      0.00000000	  -1723.63735186	     -6.12130855	     -0.47376708	      0.00000000	     -0.00000000	      0.00000000	   1665.37282090	      0.00000000	      0.00000000	      0.00000000	      0.00000000	      0.00000000	      0.00000000	     -1.63489199	     -3.33437459	      0.00000000
      0.04938384	      0.00000000	     -3.91343980	     -0.00000000	     -0.00000000	      0.00000000	      0.00000000	     -5.89729155	     -2.75649953	     -0.00000000	     -0.00000000	     -0.00000000	  -1717.21359596	     -6.09574668	     -0.48775195	     -0.00000000	     -0.00000000	      0.00000000	   1659.17673289	      0.00000000	      0.00000000	      0.00000000	      0.00000000	      0.00000000	      0.00000000	     -1.62808347	     -3.38193006	     -0.00000000
      0.05000899	     -0.00000000	     -3.96761840	      0.00000000	      0.00000000	     -0.00000000	     -0.00000000	     -5.87202106	     -2.79707785	      0.00000000	      0.00000000	     -0.00000000	  -1710.61938582	     -6.06955026	     -0.50193441	      0.00000000	      0.00000000	      0.00000000	   1652.80875844	      0.00000000	      0.00000000	      0.00000000	      0.00000000	      0.00000000	      0.00000000	     -1.62110112	     -3.42979934	      0.00000000
      0.05063413	     -0.00000000	     -4.02210998	      0.00000000	     -0.00000000	      0.00000000	      0.00000000	     -5.84611430	     -2.83792483	      0.00000000	     -0.00000000	      0.00000000	  -1703.85469569	     -6.04271916	     -0.51630603	      0.00000000	     -0.00000000	      0.00000000	   1646.26883634	      0.00000000	      0.00000000	      0.00000000	      0.00000000	      0.00000000	      0.00000000	     -1.61394490	     -3.47796017	      0.00000000
      0.05125928	      0.00000000	     -4.07688981	     -0.00000000	      0.00000000	     -0.00000000	      0.00000000	     -5.81957178	     -2.87902132	     -0.00000000	      0.00000000	     -0.00000000	  -1696.91969651	     -6.01525390	     -0.53085853	     -0.00000000	      0.00000000	     -0.00000000	   1639.55713384	      0.00000000	      0.00000000	      0.00000000	      0.00000000	      0.00000000	      0.00000000	     -1.60661493	     -3.52639044	     -0.00000000
      0.05188443	      0.00000000	     -4.13193334	     -0.00000000	     -0.00000000	      0.00000000	     -0.00000000	     -5.79239474	     -2.92034832	     -0.00000000	     -0.00000000	      0.00000000	  -1689.81476521	     -5.98715568	     -0.54558380	     -0.00000000	     -0.00000000	      0.00000000	   1632.67402520	      0.00000000	      0.00000000	      0.00000000	      0.00000000	      0.00000000	      0.00000000	     -1.59911157	     -3.57506819	     -0.00000000
      0.05250958	      0.00000000	     -4.18721617	     -0.00000000	      0.00000000	     -0.00000000	      0.00000000	     -5.76458524	     -2.96188699	     -0.00000000	      0.00000000	     -0.00000000	  -1682.54049839	     -5.95842651	     -0.56047385	     -0.00000000	      0.00000000	     -0.00000000	   1625.62010671	      0.00000000	      0.00000000	      0.00000000	      0.00000000	      0.00000000	      0.00000000	     -1.59143537	     -3.62397165	     -0.00000000
      0.05313472	     -0.00000000	     -4.24271411	      0.00000000	      0.00000000	     -0.00000000	      0.00000000	     -5.73614613	     -3.00361863	     -0.00000000	      0.00000000	     -0.00000000	  -1675.09772310	     -5.92906921	     -0.57552080	     -0.00000000	      0.00000000	     -0.00000000	   1618.39620705	      0.00000000	      0.00000000	      0.00000000	      0.00000000	      0.00000000	      0.00000000	     -1.58358711	     -3.67307920	      0.00000000
      0.05375987	      0.00000000	     -4.29840313	      0.00000000	      0.00000000	     -0.00000000	      0.00000000	     -5.70708112	     -3.04552471	      0.00000000	      0.00000000	     -0.00000000	  -1667.48750472	     -5.89908744	     -0.59071684	     -0.00000000	      0.00000000	     -0.00000000	   1611.00339478	      0.00000000	      0.00000000	      0.00000000	      0.00000000	      0.00000000	      0.00000000	     -1.57556779	     -3.72236939	      0.00000000
      0.05438502	      0.00000000	     -4.35425942	     -0.00000000	     -0.00000000	      0.00000000	      0.00000000	     -5.67739477	     -3.08758686	      0.00000000	     -0.00000000	      0.00000000	  -1659.71115166	     -5.86848570	     -0.60605423	      0.00000000	     -0.00000000	      0.00000000	   1603.44298282	      0.00000000	      0.00000000	      0.00000000	      0.00000000	      0.00000000	      0.00000000	     -1.56737866	     -3.77182097	      0.00000000
      0.05501016	      0.00000000	     -4.41025938	      0.00000000	     -0.00000000	      0.00000000	      0.00000000	     -5.64709253	     -3.12978687	      0.00000000	     -0.00000000	      0.00000000	  -1651.77021717	     -5.83726940	     -0.62152529	      0.00000000	     -0.00000000	      0.00000000	   1595.71653001	      0.00000000	      0.00000000	      0.00000000	      0.00000000	      0.00000000	      0.00000000	     -1.55902121	     -3.82141285	      0.00000000
      0.05563531	     -0.00000000	     -4.46637966	      0.00000000	     -0.00000000	      0.00000000	      0.00000000	     -5.61618071	     -3.17210668	      0.00000000	     -0.00000000	      0.00000000	  -1643.66649827	     -5.80544479	     -0.63712235	      0.00000000	     -0.00000000	      0.00000000	   1587.82584021	      0.00000000	      0.00000000	      0.00000000	      0.00000000	      0.00000000	      0.00000000	     -1.55049715	     -3.87112417	      0.00000000
      0.05626046	     -0.00000000	     -4.52259714	      0.00000000	     -0.00000000	      0.00000000	     -0.00000000	     -5.58466647	     -3.21452844	      0.00000000	     -0.00000000	      0.00000000	  -1635.40203236	     -5.77301896	     -0.65283782	      0.00000000	     -0.00000000	      0.00000000	   1579.77295886	      0.00000000	      0.00000000	      0.00000000	      0.00000000	      0.00000000	      0.00000000	     -1.54180845	     -3.92093429	      0.00000000
      0.05688561	      0.00000000	     -4.57888896	     -0.00000000	     -0.00000000	      0.00000000	     -0.00000000	     -5.55255780	     -3.25703448	     -0.00000000	     -0.00000000	     -0.00000000	  -1626.97909114	     -5.73999984	     -0.66866414	     -0.00000000	     -0.00000000	      0.00000000	   1571.56016768	      0.00000000	      0.00000000	      0.00000000	      0.00000000	      0.00000000	      0.00000000	     -1.53295728	     -3.97082278	     -0.00000000
      0.05751075	      0.00000000	     -4.63523258	     -0.00000000	     -0.00000000	      0.00000000	     -0.00000000	     -5.51986352	     -3.29960732	     -0.00000000	     -0.00000000	     -0.00000000	  -1618.40017497	     -5.70639618	     -0.68459376	     -0.00000000	     -0.00000000	      0.00000000	   1563.18997976	      0.00000000	      0.00000000	      0.00000000	      0.00000000	      0.00000000	      0.00000000	     -1.52394604	     -4.02076946	     -0.00000000
      0.05813590	     -0.00000000	     -4.69160572	      0.00000000	     -0.00000000	      0.00000000	      0.00000000	     -5.48659322	     -3.34222971	      0.00000000	     -0.00000000	      0.00000000	  -1609.66800490	     -5.67221747	     -0.70061918	      0.00000000	     -0.00000000	      0.00000000	   1554.66513257	      0.00000000	      0.00000000	      0.00000000	      0.00000000	      0.00000000	      0.00000000	     -1.51477736	     -4.07075443	      0.00000000
      0.05876105	     -0.00000000	     -4.74798643	      0.00000000	     -0.00000000	      0.00000000	     -0.00000000	     -5.45275725	     -3.38488460	      0.00000000	     -0.00000000	      0.00000000	  -1600.78551504	     -5.63747397	     -0.71673296	      0.00000000	     -0.00000000	      0.00000000	   1545.98858156	      0.00000000	      0.00000000	      0.00000000	      0.00000000	      0.00000000	      0.00000000	     -1.50545405	     -4.12075804	      0.00000000
      0.05938619	      0.00000000	     -4.80435311	     -0.00000000	     -0.00000000	      0.00000000	      0.00000000	     -5.41836670	     -3.42755520	      0.00000000	     -0.00000000	      0.00000000	  -1591.75584493	     -5.60217664	     -0.73292765	      0.00000000	     -0.00000000	      0.00000000	   1537.16349404	      0.00000000	      0.00000000	      0.00000000	      0.00000000	      0.00000000	      0.00000000	     -1.49597915	     -4.17076094	      0.00000000
      0.06001134	     -0.00000000	     -4.86068449	     -0.00000000	     -0.00000000	      0.00000000	     -0.00000000	     -5.38343336	     -3.47022497	      0.00000000	     -0.00000000	      0.00000000	  -1582.58233236	     -5.56633712	     -0.74919589	      0.00000000	     -0.00000000	      0.00000000	   1528.19324364	      0.00000000	      0.00000000	      0.00000000	      0.00000000	      0.00000000	      0.00000000	     -1.48635585	     -4.22074407	      0.00000000
      0.06063649	      0.00000000	     -4.91695968	     -0.00000000	     -0.00000000	      0.00000000	     -0.00000000	     -5.34796970	     -3.51287760	     -0.00000000	     -0.00000000	     -0.00000000	  -1573.26850672	     -5.52996770	     -0.76553030	     -0.00000000	     -0.00000000	      0.00000000	   1519.08140533	      0.00000000	      0.00000000	      0.00000000	      0.00000000	      0.00000000	      0.00000000	     -1.47658756	     -4.27068872	     -0.00000000
      0.06126164	     -0.00000000	     -4.97315818	      0.00000000	      0.00000000	      0.00000000	      0.00000000	     -5.31198885	     -3.55549708	      0.00000000	      0.00000000	     -0.00000000	  -1563.81808286	     -5.49308129	     -0.78192359	      0.00000000	      0.00000000	      0.00000000	   1509.83175120	      0.00000000	      0.00000000	      0.00000000	      0.00000000	      0.00000000	      0.00000000	     -1.46667785	     -4.32057648	      0.00000000
      0.06188678	      0.00000000	     -5.02925988	     -0.00000000	     -0.00000000	      0.00000000	      0.00000000	     -5.27550460	     -3.59806768	      0.00000000	     -0.00000000	      0.00000000	  -1554.23495564	     -5.45569140	     -0.79836847	      0.00000000	     -0.00000000	      0.00000000	   1500.44824685	      0.00000000	      0.00000000	      0.00000000	      0.00000000	      0.00000000	      0.00000000	     -1.45663047	     -4.37038930	      0.00000000
      0.06251193	      0.00000000	     -5.08524514	     -0.00000000	     -0.00000000	      0.00000000	      0.00000000	     -5.23853133	     -3.64057397	      0.00000000	     -0.00000000	      0.00000000	  -1544.52319491	     -5.41781210	     -0.81485770	      0.00000000	     -0.00000000	      0.00000000	   1490.93504830	      0.00000000	      0.00000000	      0.00000000	      0.00000000	      0.00000000	      0.00000000	     -1.44644933	     -4.42010952	     -0.00000000
      0.06313708	     -0.00000000	     -5.14109472	      0.00000000	     -0.00000000	      0.00000000	      0.00000000	     -5.20108405	     -3.68300082	      0.00000000	     -0.00000000	      0.00000000	  -1534.68704089	     -5.37945803	     -0.83138406	      0.00000000	     -0.00000000	      0.00000000	   1481.29649944	      0.00000000	      0.00000000	      0.00000000	      0.00000000	      0.00000000	      0.00000000	     -1.43613850	     -4.46971984	      0.00000000
      0.06376222	      0.00000000	     -5.19678987	      0.00000000	      0.00000000	     -0.00000000	      0.00000000	     -5.16317835	     -3.72533345	      0.00000000	      0.00000000	     -0.00000000	  -1524.73089987	     -5.34064431	     -0.84794038	     -0.00000000	      0.00000000	      0.00000000	   1471.53712969	      0.00000000	      0.00000000	      0.00000000	      0.00000000	      0.00000000	      0.00000000	     -1.42570222	     -4.51920337	      0.00000000
      0.06438737	     -0.00000000	     -5.25231234	     -0.00000000	      0.00000000	     -0.00000000	      0.00000000	     -5.12483040	     -3.76755740	     -0.00000000	      0.00000000	     -0.00000000	  -1514.65934003	     -5.30138662	     -0.86451952	     -0.00000000	      0.00000000	     -0.00000000	   1461.66165193	      0.00000000	      0.00000000	      0.00000000	      0.00000000	      0.00000000	      0.00000000	     -1.41514486	     -4.56854364	     -0.00000000
      0.06501252	      0.00000000	     -5.30764438	      0.00000000	     -0.00000000	      0.00000000	      0.00000000	     -5.08605693	     -3.80965858	      0.00000000	     -0.00000000	     -0.00000000	  -1504.47708734	     -5.26170107	     -0.88111435	      0.00000000	     -0.00000000	      0.00000000	   1451.67496051	      0.00000000	      0.00000000	      0.00000000	      0.00000000	      0.00000000	      0.00000000	     -1.40447096	     -4.61772462	      0.00000000
      0.06563767	     -0.00000000	     -5.36276877	      0.00000000	      0.00000000	     -0.00000000	      0.00000000	     -5.04687520	     -3.85162327	      0.00000000	      0.00000000	     -0.00000000	  -1494.18902145	     -5.22160426	     -0.89771779	     -0.00000000	      0.00000000	      0.00000000	   1441.58212923	      0.00000000	      0.00000000	      0.00000000	      0.00000000	      0.00000000	      0.00000000	     -1.39368517	     -4.66673074	      0.00000000
      0.06626281	      0.00000000	     -5.41766887	     -0.00000000	      0.00000000	     -0.00000000	      0.00000000	     -5.00730302	     -3.89343812	     -0.00000000	      0.00000000	     -0.00000000	  -1483.80017142	     -5.18111320	     -0.91432279	     -0.00000000	      0.00000000	     -0.00000000	   1431.38840928	      0.00000000	      0.00000000	      0.00000000	      0.00000000	      0.00000000	      0.00000000	     -1.38279232	     -4.71554692	     -0.00000000
      0.06688796	     -0.00000000	     -5.47232859	      0.00000000	      0.00000000	     -0.00000000	     -0.00000000	     -4.96735870	     -3.93509022	     -0.00000000	      0.00000000	     -0.00000000	  -1473.31571127	     -5.14024532	     -0.93092232	     -0.00000000	      0.00000000	     -0.00000000	   1421.09922679	      0.00000000	      0.00000000	      0.00000000	      0.00000000	      0.00000000	      0.00000000	     -1.37179734	     -4.76415854	     -0.00000000
      0.06751311	     -0.00000000	     -5.52673247	      0.00000000	     -0.00000000	      0.00000000	      0.00000000	     -4.92706105	     -3.97656705	      0.00000000	     -0.00000000	      0.00000000	  -1462.74095524	     -5.09901845	     -0.94750942	      0.00000000	     -0.00000000	      0.00000000	   1410.72018014	      0.00000000	      0.00000000	      0.00000000	      0.00000000	      0.00000000	      0.00000000	     -1.36070529	     -4.81255155	      0.00000000
      0.06813825	     -0.00000000	     -5.58086567	      0.00000000	     -0.00000000	      0.00000000	      0.00000000	     -4.88642933	     -4.01785655	      0.00000000	     -0.00000000	      0.00000000	  -1452.08135262	     -5.05745074	     -0.96407712	      0.00000000	     -0.00000000	      0.00000000	   1400.25703662	      0.00000000	      0.00000000	      0.00000000	      0.00000000	      0.00000000	      0.00000000	     -1.34952136	     -4.86071240	      0.00000000
      0.06876340	      0.00000000	     -5.63471400	     -0.00000000	      0.00000000	     -0.00000000	      0.00000000	     -4.84548330	     -4.05894709	     -0.00000000	      0.00000000	     -0.00000000	  -1441.34248218	     -5.01556073	     -0.98061854	     -0.00000000	      0.00000000	     -0.00000000	   1389.71572843	      0.00000000	      0.00000000	      0.00000000	      0.00000000	      0.00000000	      0.00000000	     -1.33825086	     -4.90862812	     -0.00000000
      0.06938855	     -0.00000000	     -5.68826395	     -0.00000000	     -0.00000000	      0.00000000	     -0.00000000	     -4.80424310	     -4.09982755	     -0.00000000	     -0.00000000	     -0.00000000	  -1430.53004586	     -4.97336722	     -0.99712681	     -0.00000000	     -0.00000000	      0.00000000	   1379.10234744	      0.00000000	      0.00000000	      0.00000000	      0.00000000	      0.00000000	      0.00000000	     -1.32689920	     -4.95628631	     -0.00000000
      0.07001370	      0.00000000	     -5.74150268	     -0.00000000	      0.00000000	     -0.00000000	      0.00000000	     -4.76272933	     -4.14048728	     -0.00000000	      0.00000000	     -0.00000000	  -1419.64986165	     -4.93088931	     -1.01359515	     -0.00000000	      0.00000000	     -0.00000000	   1368.42313858	      0.00000000	      0.00000000	      0.00000000	      0.00000000	      0.00000000	      0.00000000	     -1.31547188	     -5.00367517	     -0.00000000
      0.07063884	      0.00000000	     -5.79441811	     -0.00000000	      0.00000000	     -0.00000000	     -0.00000000	     -4.72096291	     -4.18091614	     -0.00000000	      0.00000000	     -0.00000000	  -1408.70785539	     -4.88814636	     -1.03001682	     -0.00000000	      0.00000000	     -0.00000000	   1357.68449116	      0.00000000	      0.00000000	      0.00000000	      0.00000000	      0.00000000	      0.00000000	     -1.30397451	     -5.05078353	     -0.00000000
      0.07126399	     -0.00000000	     -5.84699886	      0.00000000	      0.00000000	      0.00000000	     -0.00000000	     -4.67896514	     -4.22110451	      0.00000000	      0.00000000	     -0.00000000	  -1397.71005111	     -4.84515794	     -1.04638515	      0.00000000	      0.00000000	      0.00000000	   1346.89292746	      0.00000000	      0.00000000	      0.00000000	      0.00000000	      0.00000000	      0.00000000	     -1.29241278	     -5.09760083	      0.00000000
      0.07188914	     -0.00000000	     -5.89923433	      0.00000000	      0.00000000	      0.00000000	      0.00000000	     -4.63675760	     -4.26104333	      0.00000000	      0.00000000	     -0.00000000	  -1386.66255943	     -4.80194382	     -1.06269360	      0.00000000	      0.00000000	      0.00000000	   1336.05508771	      0.00000000	      0.00000000	      0.00000000	      0.00000000	      0.00000000	      0.00000000	     -1.28079245	     -5.14411719	      0.00000000
      0.07251429	     -0.00000000	     -5.95111466	      0.00000000	     -0.00000000	      0.00000000	      0.00000000	     -4.59436213	     -4.30072409	      0.00000000	     -0.00000000	     -0.00000000	  -1375.57156359	     -4.75852393	     -1.07893570	      0.00000000	     -0.00000000	      0.00000000	   1325.17771027	      0.00000000	      0.00000000	      0.00000000	      0.00000000	      0.00000000	      0.00000000	     -1.26911934	     -5.19032339	      0.00000000
      0.07313943	     -0.00000000	     -6.00263080	      0.00000000	     -0.00000000	      0.00000000	     -0.00000000	     -4.55180074	     -4.34013884	      0.00000000	     -0.00000000	     -0.00000000	  -1364.44330226	     -4.71491834	     -1.09510513	      0.00000000	     -0.00000000	      0.00000000	   1314.26760564	      0.00000000	      0.00000000	      0.00000000	      0.00000000	      0.00000000	      0.00000000	     -1.25739934	     -5.23621089	      0.00000000
      0.07376458	      0.00000000	     -6.05377447	     -0.00000000	      0.00000000	     -0.00000000	     -0.00000000	     -4.50909559	     -4.37928022	     -0.00000000	      0.00000000	     -0.00000000	  -1353.28404826	     -4.67114722	     -1.11119573	     -0.00000000	      0.00000000	     -0.00000000	   1303.33162253	      0.00000000	      0.00000000	      0.00000000	      0.00000000	      0.00000000	      0.00000000	     -1.24563833	     -5.28177183	     -0.00000000
      0.07438973	     -0.00000000	     -6.10453816	      0.00000000	      0.00000000	      0.00000000	      0.00000000	     -4.46626881	     -4.41814146	      0.00000000	      0.00000000	     -0.00000000	  -1342.10008223	     -4.62723083	     -1.12720154	      0.00000000	      0.00000000	      0.00000000	   1292.37660393	      0.00000000	      0.00000000	      0.00000000	      0.00000000	      0.00000000	      0.00000000	     -1.23384223	     -5.32699907	      0.00000000
      0.07501487	     -0.00000000	     -6.15491516	     -0.00000000	      0.00000000	     -0.00000000	     -0.00000000	     -4.42334249	     -4.45671640	     -0.00000000	      0.00000000	     -0.00000000	  -1330.89765989	     -4.58318944	     -1.14311685	     -0.00000000	      0.00000000	     -0.00000000	   1281.40933068	      0.00000000	      0.00000000	      0.00000000	      0.00000000	      0.00000000	      0.00000000	     -1.22201694	     -5.37188612	     -0.00000000
      0.07564002	     -0.00000000	     -6.20489949	      0.00000000	     -0.00000000	      0.00000000	      0.00000000	     -4.38033845	     -4.49499944	      0.00000000	     -0.00000000	     -0.00000000	  -1319.68297154	     -4.53904334	     -1.15893625	      0.00000000	     -0.00000000	      0.00000000	   1270.43645008	      0.00000000	      0.00000000	      0.00000000	      0.00000000	      0.00000000	      0.00000000	     -1.21016830	     -5.41642719	      0.00000000
      0.07626517	      0.00000000	     -6.25448589	     -0.00000000	      0.00000000	     -0.00000000	     -0.00000000	     -4.33727811	     -4.53298558	     -0.00000000	      0.00000000	     -0.00000000	  -1308.46209230	     -4.49481279	     -1.17465470	     -0.00000000	      0.00000000	     -0.00000000	   1259.46438647	      0.00000000	      0.00000000	      0.00000000	      0.00000000	      0.00000000	      0.00000000	     -1.19830209	     -5.46061715	     -0.00000000
      0.07689032	     -0.00000000	     -6.30366976	      0.00000000	     -0.00000000	      0.00000000	     -0.00000000	     -4.29418230	     -4.57067040	      0.00000000	     -0.00000000	      0.00000000	  -1297.24092143	     -4.45051799	     -1.19026767	      0.00000000	     -0.00000000	      0.00000000	   1248.49923116	      0.00000000	      0.00000000	      0.00000000	      0.00000000	      0.00000000	      0.00000000	     -1.18642395	     -5.50445148	      0.00000000
      0.07751546	      0.00000000	     -6.35244709	      0.00000000	      0.00000000	     -0.00000000	     -0.00000000	     -4.25107096	     -4.60805001	      0.00000000	      0.00000000	     -0.00000000	  -1286.02510941	     -4.40617901	     -1.20577114	      0.00000000	      0.00000000	     -0.00000000	   1237.54660920	      0.00000000	      0.00000000	      0.00000000	      0.00000000	      0.00000000	      0.00000000	     -1.17453935	     -5.54792622	      0.00000000
      0.07814061	      0.00000000	     -6.40081434	     -0.00000000	      0.00000000	     -0.00000000	     -0.00000000	     -4.20796288	     -4.64512099	     -0.00000000	      0.00000000	     -0.00000000	  -1274.81997163	     -4.36181574	     -1.22116184	     -0.00000000	      0.00000000	     -0.00000000	   1226.61152176	      0.00000000	      0.00000000	      0.00000000	      0.00000000	      0.00000000	      0.00000000	     -1.16265350	     -5.59103793	     -0.00000000
      0.07876576	     -0.00000000	     -6.44876834	      0.00000000	     -0.00000000	      0.00000000	      0.00000000	     -4.16487533	     -4.68188040	      0.00000000	     -0.00000000	      0.00000000	  -1263.63038833	     -4.31744788	     -1.23643729	      0.00000000	     -0.00000000	      0.00000000	   1215.69816411	      0.00000000	      0.00000000	      0.00000000	      0.00000000	      0.00000000	      0.00000000	     -1.15077133	     -5.63378357	      0.00000000
      0.07939090	     -0.00000000	     -6.49630610	      0.00000000	      0.00000000	     -0.00000000	      0.00000000	     -4.12182370	     -4.71832563	      0.00000000	      0.00000000	     -0.00000000	  -1252.46069142	     -4.27309478	     -1.25159602	      0.00000000	      0.00000000	     -0.00000000	   1204.80972197	      0.00000000	      0.00000000	      0.00000000	      0.00000000	      0.00000000	      0.00000000	     -1.13889733	     -5.67616036	      0.00000000
      0.08001605	     -0.00000000	     -6.54342464	      0.00000000	      0.00000000	     -0.00000000	      0.00000000	     -4.07882107	     -4.75445431	      0.00000000	      0.00000000	     -0.00000000	  -1241.31454055	     -4.22877541	     -1.26663771	      0.00000000	      0.00000000	     -0.00000000	   1193.94815259	      0.00000000	      0.00000000	      0.00000000	      0.00000000	      0.00000000	      0.00000000	     -1.12703556	     -5.71816569	      0.00000000
      0.08064120	      0.00000000	     -6.59012073	     -0.00000000	      0.00000000	     -0.00000000	     -0.00000000	     -4.03587774	     -4.79026423	     -0.00000000	      0.00000000	     -0.00000000	  -1230.19479270	     -4.18450818	     -1.28156332	     -0.00000000	      0.00000000	     -0.00000000	   1183.11396111	      0.00000000	      0.00000000	      0.00000000	      0.00000000	      0.00000000	      0.00000000	     -1.11518945	     -5.75979687	     -0.00000000
      0.08126635	      0.00000000	     -6.63639066	      0.00000000	      0.00000000	     -0.00000000	      0.00000000	     -3.99300082	     -4.82575313	      0.00000000	      0.00000000	     -0.00000000	  -1219.10337234	     -4.14031081	     -1.29637525	      0.00000000	      0.00000000	     -0.00000000	   1172.30598860	      0.00000000	      0.00000000	      0.00000000	      0.00000000	      0.00000000	      0.00000000	     -1.10336177	     -5.80105100	      0.00000000
      0.08189149	     -0.00000000	     -6.68222992	     -0.00000000	      0.00000000	     -0.00000000	      0.00000000	     -3.95019382	     -4.86091853	     -0.00000000	      0.00000000	     -0.00000000	  -1208.04115192	     -4.09620013	     -1.31107744	     -0.00000000	      0.00000000	      0.00000000	   1161.52123325	      0.00000000	      0.00000000	      0.00000000	      0.00000000	      0.00000000	      0.00000000	     -1.09155450	     -5.84192465	     -0.00000000
      0.08251664	     -0.00000000	     -6.72763290	      0.00000000	     -0.00000000	      0.00000000	      0.00000000	     -3.90745631	     -4.89575756	      0.00000000	     -0.00000000	      0.00000000	  -1197.00785530	     -4.05219178	     -1.32567541	      0.00000000	     -0.00000000	      0.00000000	   1150.75473162	      0.00000000	      0.00000000	      0.00000000	      0.00000000	      0.00000000	      0.00000000	     -1.07976878	     -5.88241369	      0.00000000
      0.08314179	      0.00000000	     -6.77259263	     -0.00000000	      0.00000000	     -0.00000000	     -0.00000000	     -3.86478372	     -4.93026669	     -0.00000000	      0.00000000	     -0.00000000	  -1186.00199873	     -4.00829995	     -1.34017617	     -0.00000000	      0.00000000	     -0.00000000	   1139.99952937	      0.00000000	      0.00000000	      0.00000000	      0.00000000	      0.00000000	      0.00000000	     -1.06800481	     -5.92251296	     -0.00000000
      0.08376693	     -0.00000000	     -6.81710044	      0.00000000	     -0.00000000	      0.00000000	      0.00000000	     -3.82216737	     -4.96444154	      0.00000000	     -0.00000000	     -0.00000000	  -1175.02088496	     -3.96453702	     -1.35458808	      0.00000000	     -0.00000000	      0.00000000	   1129.24677079	      0.00000000	      0.00000000	      0.00000000	      0.00000000	      0.00000000	      0.00000000	     -1.05626185	     -5.96221604	      0.00000000
      0.08439208	      0.00000000	     -6.86114242	      0.00000000	      0.00000000	     -0.00000000	      0.00000000	     -3.77956243	     -4.99827949	      0.00000000	      0.00000000	     -0.00000000	  -1164.05126589	     -3.92089531	     -1.36893848	      0.00000000	      0.00000000	      0.00000000	   1118.47235375	      0.00000000	      0.00000000	      0.00000000	      0.00000000	      0.00000000	      0.00000000	     -1.04453051	     -6.00151456	      0.00000000
      0.08501723	     -0.00000000	     -6.90469485	      0.00000000	     -0.00000000	      0.00000000	      0.00000000	     -3.73689044	     -5.03177513	      0.00000000	     -0.00000000	      0.00000000	  -1153.07004913	     -3.87731885	     -1.38326349	      0.00000000	     -0.00000000	      0.00000000	   1107.64660442	      0.00000000	      0.00000000	      0.00000000	      0.00000000	      0.00000000	      0.00000000	     -1.03279107	     -6.04039328	      0.00000000
      0.08564238	      0.00000000	     -6.94774889	     -0.00000000	      0.00000000	     -0.00000000	     -0.00000000	     -3.69421914	     -5.06490979	     -0.00000000	      0.00000000	     -0.00000000	  -1142.09677952	     -3.83385965	     -1.39752267	     -0.00000000	      0.00000000	     -0.00000000	   1096.79359156	      0.00000000	      0.00000000	      0.00000000	      0.00000000	      0.00000000	      0.00000000	     -1.02106085	     -6.07883906	     -0.00000000
      0.08626752	      0.00000000	     -6.99029410	      0.00000000	      0.00000000	     -0.00000000	      0.00000000	     -3.65156653	     -5.09767247	      0.00000000	      0.00000000	     -0.00000000	  -1131.13650902	     -3.79050366	     -1.41169838	      0.00000000	      0.00000000	      0.00000000	   1085.92768385	      0.00000000	      0.00000000	      0.00000000	      0.00000000	      0.00000000	      0.00000000	     -1.00934228	     -6.11684091	      0.00000000
      0.08689267	      0.00000000	     -7.03232669	     -0.00000000	      0.00000000	     -0.00000000	     -0.00000000	     -3.60897103	     -5.13005450	     -0.00000000	      0.00000000	     -0.00000000	  -1120.20025722	     -3.74722410	     -1.42575991	     -0.00000000	      0.00000000	     -0.00000000	   1075.07890141	      0.00000000	      0.00000000	      0.00000000	      0.00000000	      0.00000000	      0.00000000	     -0.99764083	     -6.15439203	     -0.00000000
      0.08751782	      0.00000000	     -7.07384406	      0.00000000	      0.00000000	     -0.00000000	     -0.00000000	     -3.56645649	     -5.16205093	      0.00000000	      0.00000000	     -0.00000000	  -1109.29480597	     -3.70403015	     -1.43969483	      0.00000000	      0.00000000	      0.00000000	   1064.25830427	      0.00000000	      0.00000000	      0.00000000	      0.00000000	      0.00000000	      0.00000000	     -0.98596188	     -6.19148861	      0.00000000
      0.08814296	      0.00000000	     -7.11484425	     -0.00000000	      0.00000000	     -0.00000000	      0.00000000	     -3.52404111	     -5.19365839	     -0.00000000	      0.00000000	     -0.00000000	  -1098.42528889	     -3.66093782	     -1.45349641	     -0.00000000	      0.00000000	     -0.00000000	   1053.47166785	      0.00000000	      0.00000000	      0.00000000	      0.00000000	      0.00000000	      0.00000000	     -0.97431023	     -6.22812809	     -0.00000000
      0.08876811	     -0.00000000	     -7.15532593	      0.00000000	     -0.00000000	      0.00000000	      0.00000000	     -3.48174069	     -5.22487439	      0.00000000	     -0.00000000	     -0.00000000	  -1087.59614381	     -3.61796301	     -1.46715986	      0.00000000	     -0.00000000	      0.00000000	   1042.72339497	      0.00000000	      0.00000000	      0.00000000	      0.00000000	      0.00000000	      0.00000000	     -0.96269022	     -6.26430865	      0.00000000
      0.08939326	      0.00000000	     -7.19528836	     -0.00000000	      0.00000000	     -0.00000000	      0.00000000	     -3.43956960	     -5.25569713	     -0.00000000	      0.00000000	     -0.00000000	  -1076.81140309	     -3.57512050	     -1.48068131	     -0.00000000	      0.00000000	     -0.00000000	   1032.01740129	      0.00000000	      0.00000000	      0.00000000	      0.00000000	      0.00000000	      0.00000000	     -0.95110581	     -6.30002910	     -0.00000000
      0.09001841	     -0.00000000	     -7.23473129	     -0.00000000	      0.00000000	     -0.00000000	      0.00000000	     -3.39754122	     -5.28612536	     -0.00000000	      0.00000000	     -0.00000000	  -1066.07480645	     -3.53242397	     -1.49405752	     -0.00000000	      0.00000000	     -0.00000000	   1021.35733255	      0.00000000	      0.00000000	      0.00000000	      0.00000000	      0.00000000	      0.00000000	     -0.93956068	     -6.33528877	     -0.00000000
      0.09064355	      0.00000000	     -7.27365497	      0.00000000	     -0.00000000	      0.00000000	      0.00000000	     -3.35566809	     -5.31615831	      0.00000000	     -0.00000000	      0.00000000	  -1055.38985585	     -3.48988619	     -1.50728570	      0.00000000	     -0.00000000	      0.00000000	   1010.74662774	      0.00000000	      0.00000000	      0.00000000	      0.00000000	      0.00000000	      0.00000000	     -0.92805828	     -6.37008748	      0.00000000
      0.09126870	      0.00000000	     -7.31206011	     -0.00000000	     -0.00000000	     -0.00000000	     -0.00000000	     -3.31396202	     -5.34579566	     -0.00000000	     -0.00000000	     -0.00000000	  -1044.75984700	     -3.44751909	     -1.52036349	     -0.00000000	     -0.00000000	      0.00000000	   1000.18854362	      0.00000000	      0.00000000	      0.00000000	      0.00000000	      0.00000000	      0.00000000	     -0.91660184	     -6.40442547	     -0.00000000
      0.09189385	     -0.00000000	     -7.34994781	     -0.00000000	     -0.00000000	      0.00000000	     -0.00000000	     -3.27243419	     -5.37503748	     -0.00000000	     -0.00000000	     -0.00000000	  -1034.18788898	     -3.40533392	     -1.53328889	     -0.00000000	     -0.00000000	      0.00000000	    989.68616693	      0.00000000	      0.00000000	      0.00000000	      0.00000000	      0.00000000	      0.00000000	     -0.90519443	     -6.43830342	     -0.00000000
      0.09251899	      0.00000000	     -7.38731959	     -0.00000000	      0.00000000	     -0.00000000	      0.00000000	     -3.23109515	     -5.40388420	     -0.00000000	      0.00000000	     -0.00000000	  -1023.67691881	     -3.36334127	     -1.54606018	     -0.00000000	      0.00000000	     -0.00000000	    979.24242605	      0.00000000	      0.00000000	      0.00000000	      0.00000000	      0.00000000	      0.00000000	     -0.89383893	     -6.47172234	     -0.00000000
      0.09314414	      0.00000000	     -7.42417731	     -0.00000000	      0.00000000	     -0.00000000	     -0.00000000	     -3.18995490	     -5.43233661	     -0.00000000	      0.00000000	     -0.00000000	  -1013.22971327	     -3.32155111	     -1.55867594	     -0.00000000	      0.00000000	     -0.00000000	    968.86009966	      0.00000000	      0.00000000	      0.00000000	      0.00000000	      0.00000000	      0.00000000	     -0.88253809	     -6.50468362	     -0.00000000
      0.09376929	     -0.00000000	     -7.46052317	     -0.00000000	      0.00000000	     -0.00000000	     -0.00000000	     -3.14902290	     -5.46039578	     -0.00000000	      0.00000000	     -0.00000000	  -1002.84889354	     -3.27997287	     -1.57113500	     -0.00000000	      0.00000000	      0.00000000	    958.54181490	      0.00000000	      0.00000000	      0.00000000	      0.00000000	      0.00000000	      0.00000000	     -0.87129448	     -6.53718896	     -0.00000000
      0.09439444	     -0.00000000	     -7.49635968	     -0.00000000	      0.00000000	     -0.00000000	     -0.00000000	     -3.10830808	     -5.48806307	     -0.00000000	      0.00000000	     -0.00000000	   -992.53693425	     -3.23861545	     -1.58343643	     -0.00000000	      0.00000000	     -0.00000000	    948.29005931	      0.00000000	      0.00000000	      0.00000000	      0.00000000	      0.00000000	      0.00000000	     -0.86011054	     -6.56924035	     -0.00000000
      0.09501958	      0.00000000	     -7.53168966	     -0.00000000	      0.00000000	     -0.00000000	     -0.00000000	     -3.06781887	     -5.51534013	     -0.00000000	      0.00000000	     -0.00000000	   -982.29616911	     -3.19748722	     -1.59557951	     -0.00000000	      0.00000000	     -0.00000000	    938.10718432	      0.00000000	      0.00000000	      0.00000000	      0.00000000	      0.00000000	      0.00000000	     -0.84898858	     -6.60084006	     -0.00000000
      0.09564473	     -0.00000000	     -7.56651617	      0.00000000	     -0.00000000	      0.00000000	     -0.00000000	     -3.02756326	     -5.54222884	      0.00000000	     -0.00000000	      0.00000000	   -972.12879602	     -3.15659606	     -1.60756370	      0.00000000	     -0.00000000	      0.00000000	    927.99540930	      0.00000000	      0.00000000	      0.00000000	      0.00000000	      0.00000000	      0.00000000	     -0.83793077	     -6.63199063	      0.00000000
      0.09626988	      0.00000000	     -7.60084254	      0.00000000	     -0.00000000	      0.00000000	      0.00000000	     -2.98754872	     -5.56873129	      0.00000000	     -0.00000000	      0.00000000	   -962.03688170	     -3.11594938	     -1.61938866	      0.00000000	     -0.00000000	      0.00000000	    917.95682552	      0.00000000	      0.00000000	      0.00000000	      0.00000000	      0.00000000	      0.00000000	     -0.82693914	     -6.66269483	      0.00000000
      0.09689502	      0.00000000	     -7.63467234	      0.00000000	     -0.00000000	      0.00000000	      0.00000000	     -2.94778232	     -5.59484981	      0.00000000	     -0.00000000	     -0.00000000	   -952.02236608	     -3.07555413	     -1.63105422	      0.00000000	     -0.00000000	      0.00000000	    907.99339990	      0.00000000	      0.00000000	      0.00000000	      0.00000000	      0.00000000	      0.00000000	     -0.81601563	     -6.69295566	      0.00000000
      0.09752017	      0.00000000	     -7.66800934	      0.00000000	      0.00000000	     -0.00000000	      0.00000000	     -2.90827067	     -5.62058693	      0.00000000	      0.00000000	     -0.00000000	   -942.08706629	     -3.03541682	     -1.64256035	      0.00000000	      0.00000000	      0.00000000	    898.10697854	      0.00000000	      0.00000000	      0.00000000	      0.00000000	      0.00000000	      0.00000000	     -0.80516203	     -6.72277631	      0.00000000
      0.09814532	     -0.00000000	     -7.70085754	     -0.00000000	     -0.00000000	      0.00000000	     -0.00000000	     -2.86901996	     -5.64594533	     -0.00000000	     -0.00000000	     -0.00000000	   -932.23268052	     -2.99554355	     -1.65390717	     -0.00000000	     -0.00000000	      0.00000000	    888.29929018	      0.00000000	      0.00000000	      0.00000000	      0.00000000	      0.00000000	      0.00000000	     -0.79438004	     -6.75216017	     -0.00000000
      0.09877047	     -0.00000000	     -7.73322109	     -0.00000000	     -0.00000000	      0.00000000	      0.00000000	     -2.83003600	     -5.67092789	     -0.00000000	     -0.00000000	     -0.00000000	   -922.46079170	     -2.95593999	     -1.66509493	     -0.00000000	     -0.00000000	      0.00000000	    878.57194947	      0.00000000	      0.00000000	      0.00000000	      0.00000000	      0.00000000	      0.00000000	     -0.78367121	     -6.78111081	     -0.00000000
      0.09939561	      0.00000000	     -7.76510434	      0.00000000	     -0.00000000	      0.00000000	      0.00000000	     -2.79132417	     -5.69553763	      0.00000000	     -0.00000000	      0.00000000	   -912.77287101	     -2.91661142	     -1.67612403	      0.00000000	     -0.00000000	      0.00000000	    868.92646018	      0.00000000	      0.00000000	      0.00000000	      0.00000000	      0.00000000	      0.00000000	     -0.77303703	     -6.80963197	      0.00000000
      0.10002076	      0.00000000	     -7.79651178	     -0.00000000	     -0.00000000	     -0.00000000	     -0.00000000	     -2.75288948	     -5.71977771	     -0.00000000	     -0.00000000	     -0.00000000	   -903.17028132	     -2.87756272	     -1.68699497	     -0.00000000	     -0.00000000	     -0.00000000	    859.36421831	      0.00000000	      0.00000000	      0.00000000	      0.00000000	      0.00000000	      0.00000000	     -0.76247885	     -6.83772753	     -0.00000000
      0.10024644	     -0.00000000	     -7.80773400	      0.00000000	     -0.00000000	      0.00000000	      0.00000000	     -2.73909080	     -5.72843651	      0.00000000	     -0.00000000	      0.00000000	   -899.72710177	     -2.86351407	     -1.69086871	      0.00000000	     -0.00000000	      0.00000000	    855.94360413	      0.00000000	      0.00000000	      0.00000000	      0.00000000	      0.00000000	      0.00000000	     -0.75868600	     -6.84776508	      0.00000000
      0.10035984	     -0.00000000	     -7.81334952	     -0.00000000	     -0.00000000	      0.00000000	     -0.00000000	     -2.73217046	     -5.73276943	     -0.00000000	     -0.00000000	      0.00000000	   -898.00102674	     -2.85647255	     -1.69280907	      0.00000000	     -0.00000000	      0.00000000	    854.22750891	      0.00000000	      0.00000000	      0.00000000	      0.00000000	      0.00000000	      0.00000000	     -0.75678413	     -6.85278797	     -0.00000000
      0.10047323	      0.00000000	     -7.81894804	     -0.00000000	     -0.00000000	      0.00000000	     -0.00000000	     -2.72524933	     -5.73709115	     -0.00000000	     -0.00000000	      0.00000000	   -896.27483423	     -2.84946088	     -1.69475686	     -0.00000000	     -0.00000000	      0.00000000	    852.50224524	      0.00000000	      0.00000000	      0.00000000	      0.00000000	      0.00000000	      0.00000000	     -0.75488442	     -6.85779707	     -0.00000000
      0.10104021	      0.00000000	     -7.84653780	     -0.00000000	      0.00000000	     -0.00000000	      0.00000000	     -2.68995679	     -5.75854445	     -0.00000000	      0.00000000	     -0.00000000	   -887.44338036	     -2.81603904	     -1.70537531	     -0.00000000	      0.00000000	     -0.00000000	    842.99142962	      0.00000000	      0.00000000	      0.00000000	      0.00000000	      0.00000000	      0.00000000	     -0.74537789	     -6.88259158	     -0.00000000
      0.10160718	     -0.00000000	     -7.87312901	     -0.00000000	      0.00000000	     -0.00000000	     -0.00000000	     -2.65277871	     -5.77959700	     -0.00000000	      0.00000000	     -0.00000000	   -878.05895867	     -2.78608493	     -1.71805728	     -0.00000000	      0.00000000	     -0.00000000	    831.35044933	      0.00000000	      0.00000000	      0.00000000	      0.00000000	      0.00000000	      0.00000000	     -0.73577020	     -6.90675188	     -0.00000000
      0.10229672	      0.00000000	     -7.90370351	     -0.00000000	      0.00000000	     -0.00000000	     -0.00000000	     -2.60502504	     -5.80426515	     -0.00000000	      0.00000000	     -0.00000000	   -865.89957452	     -2.75306888	     -1.73567431	     -0.00000000	      0.00000000	     -0.00000000	    814.68892951	      0.00000000	      0.00000000	      0.00000000	      0.00000000	      0.00000000	      0.00000000	     -0.72385217	     -6.93485690	     -0.00000000
      0.10298626	     -0.00000000	     -7.93214847	     -0.00000000	     -0.00000000	      0.00000000	     -0.00000000	     -2.55539958	     -5.82752042	     -0.00000000	     -0.00000000	     -0.00000000	   -853.18859449	     -2.72126049	     -1.75415841	     -0.00000000	     -0.00000000	      0.00000000	    796.55972449	      0.00000000	      0.00000000	      0.00000000	      0.00000000	      0.00000000	      0.00000000	     -0.71166069	     -6.96122638	     -0.00000000
      0.10367579	      0.00000000	     -7.95848904	     -0.00000000	     -0.00000000	      0.00000000	     -0.00000000	     -2.50487712	     -5.84917033	     -0.00000000	     -0.00000000	     -0.00000000	   -840.21184839	     -2.68879348	     -1.77222787	     -0.00000000	     -0.00000000	      0.00000000	    778.08367922	      0.00000000	      0.00000000	      0.00000000	      0.00000000	      0.00000000	      0.00000000	     -0.69924237	     -6.98574134	     -0.00000000
      0.10436533	      0.00000000	     -7.98285019	     -0.00000000	      0.00000000	     -0.00000000	     -0.00000000	     -2.45408144	     -5.86919769	     -0.00000000	      0.00000000	     -0.00000000	   -827.15231578	     -2.65493042	     -1.78925462	     -0.00000000	      0.00000000	     -0.00000000	    759.84463094	      0.00000000	      0.00000000	      0.00000000	      0.00000000	      0.00000000	      0.00000000	     -0.68666240	     -7.00843934	     -0.00000000
      0.10505487	      0.00000000	     -8.00537239	     -0.00000000	      0.00000000	     -0.00000000	     -0.00000000	     -2.40332233	     -5.88767183	     -0.00000000	      0.00000000	     -0.00000000	   -814.10075017	     -2.61963962	     -1.80507320	     -0.00000000	      0.00000000	      0.00000000	    742.03447442	      0.00000000	      0.00000000	      0.00000000	      0.00000000	      0.00000000	      0.00000000	     -0.67397905	     -7.02942178	     -0.00000000
      0.10574440	      0.00000000	     -8.02619649	     -0.00000000	      0.00000000	     -0.00000000	     -0.00000000	     -2.35279134	     -5.90468854	     -0.00000000	      0.00000000	     -0.00000000	   -801.11322133	     -2.58306215	     -1.81966452	     -0.00000000	      0.00000000	     -0.00000000	    724.72485457	      0.00000000	      0.00000000	      0.00000000	      0.00000000	      0.00000000	      0.00000000	     -0.66124080	     -7.04880688	     -0.00000000
      0.10643394	     -0.00000000	     -8.04546548	      0.00000000	      0.00000000	     -0.00000000	     -0.00000000	     -2.30264330	     -5.92035270	     -0.00000000	      0.00000000	     -0.00000000	   -788.23510161	     -2.54533770	     -1.83304045	     -0.00000000	      0.00000000	     -0.00000000	    707.96635787	      0.00000000	      0.00000000	      0.00000000	      0.00000000	      0.00000000	      0.00000000	     -0.64848883	     -7.06671858	     -0.00000000
      0.10712348	      0.00000000	     -8.06331759	     -0.00000000	      0.00000000	     -0.00000000	     -0.00000000	     -2.25298848	     -5.93477389	     -0.00000000	      0.00000000	     -0.00000000	   -775.49871315	     -2.50662918	     -1.84525301	     -0.00000000	      0.00000000	     -0.00000000	    691.77654170	      0.00000000	      0.00000000	      0.00000000	      0.00000000	      0.00000000	      0.00000000	     -0.63575736	     -7.08328139	     -0.00000000
      0.10781302	      0.00000000	     -8.07988086	     -0.00000000	     -0.00000000	      0.00000000	     -0.00000000	     -2.20389818	     -5.94806014	     -0.00000000	     -0.00000000	      0.00000000	   -762.92495122	     -2.46711461	     -1.85638393	     -0.00000000	     -0.00000000	      0.00000000	    676.14555478	      0.00000000	      0.00000000	      0.00000000	      0.00000000	      0.00000000	      0.00000000	     -0.62307415	     -7.09861459	     -0.00000000
      0.10850255	     -0.00000000	     -8.09527081	     -0.00000000	      0.00000000	     -0.00000000	      0.00000000	     -2.15541540	     -5.96031329	     -0.00000000	      0.00000000	     -0.00000000	   -750.52640370	     -2.42697122	     -1.86652955	     -0.00000000	      0.00000000	      0.00000000	    661.04706525	      0.00000000	      0.00000000	      0.00000000	      0.00000000	      0.00000000	      0.00000000	     -0.61046135	     -7.11282834	     -0.00000000
      0.10919209	     -0.00000000	     -8.10958967	     -0.00000000	      0.00000000	     -0.00000000	     -0.00000000	     -2.10756356	     -5.97162644	     -0.00000000	      0.00000000	     -0.00000000	   -738.30990447	     -2.38636528	     -1.87579004	     -0.00000000	      0.00000000	     -0.00000000	    646.44634101	      0.00000000	      0.00000000	      0.00000000	      0.00000000	      0.00000000	      0.00000000	     -0.59793643	     -7.12602191	     -0.00000000
      0.10988163	     -0.00000000	     -8.12292668	      0.00000000	     -0.00000000	      0.00000000	     -0.00000000	     -2.06035270	     -5.98208281	      0.00000000	     -0.00000000	      0.00000000	   -726.27835168	     -2.34544747	     -1.88426290	      0.00000000	     -0.00000000	      0.00000000	    632.30529118	      0.00000000	      0.00000000	      0.00000000	      0.00000000	      0.00000000	      0.00000000	     -0.58551303	     -7.13828308	      0.00000000
      0.11057116	     -0.00000000	     -8.13535883	      0.00000000	     -0.00000000	      0.00000000	     -0.00000000	     -2.01378373	     -5.99175558	      0.00000000	     -0.00000000	      0.00000000	   -714.43195569	     -2.30435131	     -1.89203939	      0.00000000	     -0.00000000	      0.00000000	    618.58541065	      0.00000000	      0.00000000	      0.00000000	      0.00000000	      0.00000000	      0.00000000	     -0.57320165	     -7.14968843	      0.00000000
      0.11126070	     -0.00000000	     -8.14695186	     -0.00000000	     -0.00000000	      0.00000000	     -0.00000000	     -1.96785132	     -6.00070825	     -0.00000000	     -0.00000000	      0.00000000	   -702.76908643	     -2.26319345	     -1.89920289	     -0.00000000	     -0.00000000	      0.00000000	    605.24941438	      0.00000000	      0.00000000	      0.00000000	      0.00000000	      0.00000000	      0.00000000	     -0.56101029	     -7.16030396	     -0.00000000
      0.11195024	      0.00000000	     -8.15776137	      0.00000000	     -0.00000000	      0.00000000	      0.00000000	     -1.92254586	     -6.00899526	      0.00000000	     -0.00000000	      0.00000000	   -691.28684992	     -2.22207471	     -1.90582821	      0.00000000	     -0.00000000	      0.00000000	    592.26209158	      0.00000000	      0.00000000	      0.00000000	      0.00000000	      0.00000000	      0.00000000	     -0.54894487	     -7.17018597	      0.00000000
      0.11263977	     -0.00000000	     -8.16783385	      0.00000000	     -0.00000000	      0.00000000	      0.00000000	     -1.87785482	     -6.01666278	      0.00000000	     -0.00000000	      0.00000000	   -679.98149055	     -2.18108137	     -1.91198170	      0.00000000	     -0.00000000	      0.00000000	    579.59073439	      0.00000000	      0.00000000	      0.00000000	      0.00000000	      0.00000000	      0.00000000	     -0.53700961	     -7.17938197	      0.00000000
      0.11332931	     -0.00000000	     -8.17720780	      0.00000000	      0.00000000	     -0.00000000	      0.00000000	     -1.83376384	     -6.02374958	      0.00000000	      0.00000000	     -0.00000000	   -668.84869384	     -2.14028643	     -1.91772143	      0.00000000	      0.00000000	     -0.00000000	    567.20538882	      0.00000000	      0.00000000	      0.00000000	      0.00000000	      0.00000000	      0.00000000	     -0.52520735	     -7.18793163	      0.00000000
      0.11401885	     -0.00000000	     -8.18591478	      0.00000000	     -0.00000000	      0.00000000	      0.00000000	     -1.79025752	     -6.03028781	      0.00000000	     -0.00000000	      0.00000000	   -657.88384903	     -2.09975054	     -1.92309754	      0.00000000	     -0.00000000	      0.00000000	    555.07911168	      0.00000000	      0.00000000	      0.00000000	      0.00000000	      0.00000000	      0.00000000	     -0.51353977	     -7.19586774	      0.00000000
      0.11470838	     -0.00000000	     -8.19398047	     -0.00000000	      0.00000000	     -0.00000000	      0.00000000	     -1.74732044	     -6.03630387	     -0.00000000	      0.00000000	     -0.00000000	   -647.08232054	     -2.05952249	     -1.92815231	     -0.00000000	      0.00000000	     -0.00000000	    543.18837321	      0.00000000	      0.00000000	      0.00000000	      0.00000000	      0.00000000	      0.00000000	     -0.50200761	     -7.20321715	     -0.00000000
      0.11539792	     -0.00000000	     -8.20142585	     -0.00000000	     -0.00000000	      0.00000000	     -0.00000000	     -1.70493816	     -6.04181932	     -0.00000000	     -0.00000000	      0.00000000	   -636.43976659	     -2.01963923	     -1.93292004	      0.00000000	     -0.00000000	      0.00000000	    531.51370409	      0.00000000	      0.00000000	      0.00000000	      0.00000000	      0.00000000	      0.00000000	     -0.49061092	     -7.21000178	     -0.00000000
      0.11608746	     -0.00000000	     -8.20826856	     -0.00000000	     -0.00000000	      0.00000000	     -0.00000000	     -1.66309856	     -6.04685180	     -0.00000000	     -0.00000000	     -0.00000000	   -625.95252845	     -1.98012540	     -1.93742655	     -0.00000000	     -0.00000000	      0.00000000	    520.04062875	      0.00000000	      0.00000000	      0.00000000	      0.00000000	      0.00000000	      0.00000000	     -0.47934921	     -7.21623971	     -0.00000000
      0.11677699	     -0.00000000	     -8.21452441	     -0.00000000	      0.00000000	     -0.00000000	     -0.00000000	     -1.62179337	     -6.05141611	     -0.00000000	      0.00000000	     -0.00000000	   -615.61808934	     -1.94099247	     -1.94168850	     -0.00000000	      0.00000000	     -0.00000000	    508.76083365	      0.00000000	      0.00000000	      0.00000000	      0.00000000	      0.00000000	      0.00000000	     -0.46822177	     -7.22194648	     -0.00000000
      0.11746653	      0.00000000	     -8.22020915	     -0.00000000	     -0.00000000	      0.00000000	     -0.00000000	     -1.58101979	     -6.05552545	     -0.00000000	     -0.00000000	      0.00000000	   -605.43556390	     -1.90223806	     -1.94571265	      0.00000000	     -0.00000000	      0.00000000	    497.67337855	      0.00000000	      0.00000000	      0.00000000	      0.00000000	      0.00000000	      0.00000000	     -0.45722785	     -7.22713648	     -0.00000000
      0.11815607	     -0.00000000	     -8.22534037	      0.00000000	     -0.00000000	      0.00000000	     -0.00000000	     -1.54078191	     -6.05919280	      0.00000000	     -0.00000000	      0.00000000	   -595.40612951	     -1.86384586	     -1.94949563	      0.00000000	     -0.00000000	      0.00000000	    486.78558475	      0.00000000	      0.00000000	      0.00000000	      0.00000000	      0.00000000	      0.00000000	     -0.44636699	     -7.23182458	      0.00000000
      0.11884560	     -0.00000000	     -8.22993926	     -0.00000000	      0.00000000	     -0.00000000	      0.00000000	     -1.50109150	     -6.06243243	     -0.00000000	      0.00000000	     -0.00000000	   -585.53326554	     -1.82578711	     -1.95302460	     -0.00000000	      0.00000000	     -0.00000000	    476.11309051	      0.00000000	      0.00000000	      0.00000000	      0.00000000	      0.00000000	      0.00000000	     -0.43563928	     -7.23602778	     -0.00000000
      0.11953514	     -0.00000000	     -8.23403210	     -0.00000000	     -0.00000000	     -0.00000000	      0.00000000	     -1.46196763	     -6.06526128	     -0.00000000	     -0.00000000	     -0.00000000	   -575.82265375	     -1.78802429	     -1.95627962	     -0.00000000	     -0.00000000	      0.00000000	    465.67856607	      0.00000000	      0.00000000	      0.00000000	      0.00000000	      0.00000000	      0.00000000	     -0.42504555	     -7.23976667	     -0.00000000
      0.12022468	      0.00000000	     -8.23765092	     -0.00000000	     -0.00000000	     -0.00000000	      0.00000000	     -1.42343487	     -6.06770013	     -0.00000000	     -0.00000000	     -0.00000000	   -566.28164675	     -1.75051722	     -1.95923759	     -0.00000000	     -0.00000000	      0.00000000	    455.50884582	      0.00000000	      0.00000000	      0.00000000	      0.00000000	      0.00000000	      0.00000000	     -0.41458750	     -7.24306651	     -0.00000000
      0.12091421	      0.00000000	     -8.24083323	     -0.00000000	      0.00000000	     -0.00000000	      0.00000000	     -1.38552013	     -6.06977412	     -0.00000000	      0.00000000	     -0.00000000	   -556.91833751	     -1.71323074	     -1.96187758	     -0.00000000	      0.00000000	     -0.00000000	    445.63076887	      0.00000000	      0.00000000	      0.00000000	      0.00000000	      0.00000000	      0.00000000	     -0.40426769	     -7.24595746	     -0.00000000
      0.12160375	     -0.00000000	     -8.24362070	     -0.00000000	      0.00000000	     -0.00000000	     -0.00000000	     -1.34824888	     -6.07151257	     -0.00000000	      0.00000000	     -0.00000000	   -547.74041885	     -1.67614240	     -1.96418620	     -0.00000000	      0.00000000	     -0.00000000	    436.06661799	      0.00000000	      0.00000000	      0.00000000	      0.00000000	      0.00000000	      0.00000000	     -0.39408937	     -7.24847408	     -0.00000000
      0.12229329	      0.00000000	     -8.24605702	     -0.00000000	      0.00000000	     -0.00000000	     -0.00000000	     -1.31164153	     -6.07294793	     -0.00000000	      0.00000000	     -0.00000000	   -538.75412256	     -1.63924784	     -1.96616158	     -0.00000000	      0.00000000	      0.00000000	    426.83036493	      0.00000000	      0.00000000	      0.00000000	      0.00000000	      0.00000000	      0.00000000	     -0.38405621	     -7.25065392	     -0.00000000
      0.12298282	      0.00000000	     -8.24818554	      0.00000000	     -0.00000000	      0.00000000	     -0.00000000	     -1.27571115	     -6.07411416	      0.00000000	     -0.00000000	      0.00000000	   -529.96350482	     -1.60256251	     -1.96781493	      0.00000000	     -0.00000000	      0.00000000	    417.92571569	      0.00000000	      0.00000000	      0.00000000	      0.00000000	      0.00000000	      0.00000000	     -0.37417196	     -7.25253553	      0.00000000
      0.12367236	     -0.00000000	     -8.25004701	     -0.00000000	     -0.00000000	      0.00000000	      0.00000000	     -1.24046262	     -6.07504492	     -0.00000000	     -0.00000000	     -0.00000000	   -521.37020685	     -1.56611938	     -1.96916928	     -0.00000000	     -0.00000000	      0.00000000	    409.34629003	      0.00000000	      0.00000000	      0.00000000	      0.00000000	      0.00000000	      0.00000000	     -0.36444014	     -7.25415650	     -0.00000000
      0.12436190	      0.00000000	     -8.25167798	      0.00000000	      0.00000000	     -0.00000000	     -0.00000000	     -1.20589336	     -6.07577181	      0.00000000	      0.00000000	     -0.00000000	   -512.97364732	     -1.52996379	     -1.97025623	      0.00000000	      0.00000000	     -0.00000000	    401.07753451	      0.00000000	      0.00000000	      0.00000000	      0.00000000	      0.00000000	      0.00000000	     -0.35486375	     -7.25555167	      0.00000000
      0.12505143	      0.00000000	     -8.25310988	     -0.00000000	     -0.00000000	      0.00000000	     -0.00000000	     -1.17199490	     -6.07632308	     -0.00000000	     -0.00000000	      0.00000000	   -504.77148665	     -1.49414705	     -1.97111180	     -0.00000000	     -0.00000000	      0.00000000	    393.09953394	      0.00000000	      0.00000000	      0.00000000	      0.00000000	      0.00000000	      0.00000000	     -0.34544510	     -7.25675186	     -0.00000000
      0.12574097	      0.00000000	     -8.25436878	      0.00000000	      0.00000000	     -0.00000000	      0.00000000	     -1.13875472	     -6.07672296	      0.00000000	      0.00000000	     -0.00000000	   -496.76017928	     -1.45872061	     -1.97177253	     -0.00000000	      0.00000000	      0.00000000	    385.38987258	      0.00000000	      0.00000000	      0.00000000	      0.00000000	      0.00000000	      0.00000000	     -0.33618571	     -7.25778335	      0.00000000
      0.12643051	     -0.00000000	     -8.25547571	     -0.00000000	     -0.00000000	      0.00000000	      0.00000000	     -1.10615797	     -6.07699140	      0.00000000	     -0.00000000	      0.00000000	   -488.93547627	     -1.42373155	     -1.97227256	      0.00000000	     -0.00000000	      0.00000000	    377.92597152	      0.00000000	      0.00000000	      0.00000000	      0.00000000	      0.00000000	      0.00000000	     -0.32708633	     -7.25866774	      0.00000000
      0.12712004	      0.00000000	     -8.25644717	      0.00000000	     -0.00000000	      0.00000000	     -0.00000000	     -1.07418873	     -6.07714436	      0.00000000	     -0.00000000	      0.00000000	   -481.29280959	     -1.38921994	     -1.97264181	      0.00000000	     -0.00000000	      0.00000000	    370.68667301	      0.00000000	      0.00000000	      0.00000000	      0.00000000	      0.00000000	      0.00000000	     -0.31814694	     -7.25942232	      0.00000000
      0.12780958	      0.00000000	     -8.25729584	      0.00000000	      0.00000000	     -0.00000000	      0.00000000	     -1.04283058	     -6.07719424	      0.00000000	      0.00000000	     -0.00000000	   -473.82745176	     -1.35521829	     -1.97290580	      0.00000000	      0.00000000	      0.00000000	    363.65270143	      0.00000000	      0.00000000	      0.00000000	      0.00000000	      0.00000000	      0.00000000	     -0.30936683	     -7.26006057	      0.00000000
      0.12849912	      0.00000000	     -8.25801813	      0.00000000	     -0.00000000	      0.00000000	      0.00000000	     -1.01202426	     -6.07715110	      0.00000000	     -0.00000000	      0.00000000	   -466.52177430	     -1.32184505	     -1.97315644	      0.00000000	     -0.00000000	      0.00000000	    356.75318109	      0.00000000	      0.00000000	      0.00000000	      0.00000000	      0.00000000	      0.00000000	     -0.30074356	     -7.26058900	      0.00000000
      0.12918865	      0.00000000	     -8.25858150	      0.00000000	     -0.00000000	      0.00000000	     -0.00000000	     -0.98167203	     -6.07700932	      0.00000000	     -0.00000000	      0.00000000	   -459.34650456	     -1.28926846	     -1.97352667	      0.00000000	     -0.00000000	      0.00000000	    349.87888669	      0.00000000	      0.00000000	      0.00000000	      0.00000000	      0.00000000	      0.00000000	     -0.29227099	     -7.26099349	      0.00000000
      0.12987819	     -0.00000000	     -8.25894847	     -0.00000000	     -0.00000000	      0.00000000	     -0.00000000	     -0.95171913	     -6.07674557	     -0.00000000	     -0.00000000	      0.00000000	   -452.28521697	     -1.25752571	     -1.97405422	     -0.00000000	     -0.00000000	      0.00000000	    342.98545321	      0.00000000	      0.00000000	      0.00000000	      0.00000000	      0.00000000	      0.00000000	     -0.28394126	     -7.26124555	     -0.00000000
      0.13056773	      0.00000000	     -8.25907991	     -0.00000000	     -0.00000000	      0.00000000	     -0.00000000	     -0.92212450	     -6.07633105	      0.00000000	     -0.00000000	      0.00000000	   -445.32555713	     -1.22660993	     -1.97474639	      0.00000000	     -0.00000000	      0.00000000	    336.04985896	      0.00000000	      0.00000000	      0.00000000	      0.00000000	      0.00000000	      0.00000000	     -0.27574580	     -7.26131204	      0.00000000
      0.13125726	      0.00000000	     -8.25893631	      0.00000000	     -0.00000000	      0.00000000	      0.00000000	     -0.89285355	     -6.07573498	      0.00000000	     -0.00000000	     -0.00000000	   -438.45708085	     -1.19649333	     -1.97559691	      0.00000000	     -0.00000000	      0.00000000	    329.05918564	      0.00000000	      0.00000000	      0.00000000	      0.00000000	      0.00000000	      0.00000000	     -0.26767567	     -7.26115816	      0.00000000
      0.13187673	      0.00000000	     -8.25854271	      0.00000000	     -0.00000000	      0.00000000	      0.00000000	     -0.86683991	     -6.07501055	      0.00000000	     -0.00000000	      0.00000000	   -432.36633824	     -1.16999907	     -1.97641740	      0.00000000	     -0.00000000	      0.00000000	    322.77159867	      0.00000000	      0.00000000	      0.00000000	      0.00000000	      0.00000000	      0.00000000	     -0.26052457	     -7.26079767	      0.00000000
      0.13249619	      0.00000000	     -8.25787252	     -0.00000000	     -0.00000000	      0.00000000	     -0.00000000	     -0.84103330	     -6.07409943	     -0.00000000	     -0.00000000	      0.00000000	   -426.33276028	     -1.14411955	     -1.97736898	     -0.00000000	     -0.00000000	      0.00000000	    316.41530886	      0.00000000	      0.00000000	      0.00000000	      0.00000000	      0.00000000	      0.00000000	     -0.25346165	     -7.26021257	     -0.00000000
      0.13311566	     -0.00000000	     -8.25690756	      0.00000000	      0.00000000	     -0.00000000	      0.00000000	     -0.81544588	     -6.07297813	      0.00000000	      0.00000000	     -0.00000000	   -420.35996284	     -1.11874756	     -1.97838219	      0.00000000	      0.00000000	      0.00000000	    310.02957991	      0.00000000	      0.00000000	      0.00000000	      0.00000000	      0.00000000	      0.00000000	     -0.24648100	     -7.25937985	      0.00000000
      0.13373512	     -0.00000000	     -8.25563608	     -0.00000000	      0.00000000	     -0.00000000	      0.00000000	     -0.79008616	     -6.07163066	     -0.00000000	      0.00000000	     -0.00000000	   -414.45046491	     -1.09379860	     -1.97940463	     -0.00000000	      0.00000000	      0.00000000	    303.64472649	      0.00000000	      0.00000000	      0.00000000	      0.00000000	      0.00000000	      0.00000000	     -0.23957774	     -7.25828390	     -0.00000000
      0.13435458	      0.00000000	     -8.25405393	      0.00000000	     -0.00000000	      0.00000000	     -0.00000000	     -0.76496696	     -6.07004701	      0.00000000	     -0.00000000	     -0.00000000	   -408.60810549	     -1.06919104	     -1.98038514	      0.00000000	     -0.00000000	      0.00000000	    297.29291286	      0.00000000	      0.00000000	      0.00000000	      0.00000000	      0.00000000	      0.00000000	     -0.23274807	     -7.25691583	      0.00000000
      0.13497405	     -0.00000000	     -8.25216476	     -0.00000000	     -0.00000000	      0.00000000	      0.00000000	     -0.74010550	     -6.06822329	     -0.00000000	     -0.00000000	     -0.00000000	   -402.83807100	     -1.04484686	     -1.98127399	     -0.00000000	     -0.00000000	      0.00000000	    291.00798568	      0.00000000	      0.00000000	      0.00000000	      0.00000000	      0.00000000	      0.00000000	     -0.22598932	     -7.25527363	     -0.00000000
      0.13559351	     -0.00000000	     -8.24997936	      0.00000000	      0.00000000	     -0.00000000	     -0.00000000	     -0.71552128	     -6.06616177	      0.00000000	      0.00000000	     -0.00000000	   -397.14626819	     -1.02069691	     -1.98202663	      0.00000000	      0.00000000	     -0.00000000	    284.82261407	      0.00000000	      0.00000000	      0.00000000	      0.00000000	      0.00000000	      0.00000000	     -0.21929995	     -7.25336203	      0.00000000
      0.13621298	      0.00000000	     -8.24751442	      0.00000000	     -0.00000000	      0.00000000	     -0.00000000	     -0.69123373	     -6.06387030	      0.00000000	     -0.00000000	     -0.00000000	   -391.53860322	     -0.99668589	     -1.98260733	      0.00000000	     -0.00000000	      0.00000000	    278.76534893	      0.00000000	      0.00000000	      0.00000000	      0.00000000	      0.00000000	      0.00000000	     -0.21267950	     -7.25119176	      0.00000000
      0.13683244	     -0.00000000	     -8.24479084	     -0.00000000	      0.00000000	     -0.00000000	      0.00000000	     -0.66726024	     -6.06136144	     -0.00000000	      0.00000000	     -0.00000000	   -386.02039725	     -0.97277517	     -1.98299144	     -0.00000000	      0.00000000	      0.00000000	    272.85858560	      0.00000000	      0.00000000	      0.00000000	      0.00000000	      0.00000000	      0.00000000	     -0.20612839	     -7.24877836	     -0.00000000
      0.13745190	     -0.00000000	     -8.24183207	     -0.00000000	      0.00000000	     -0.00000000	      0.00000000	     -0.64361500	     -6.05865117	     -0.00000000	      0.00000000	     -0.00000000	   -380.59602452	     -0.94894314	     -1.98316571	     -0.00000000	      0.00000000	     -0.00000000	    267.11770770	      0.00000000	      0.00000000	      0.00000000	      0.00000000	      0.00000000	      0.00000000	     -0.19964772	     -7.24614072	     -0.00000000
      0.13807137	     -0.00000000	     -8.23866257	     -0.00000000	     -0.00000000	      0.00000000	      0.00000000	     -0.62030856	     -6.05575753	      0.00000000	     -0.00000000	      0.00000000	   -375.26877018	     -0.92518358	     -1.98312733	      0.00000000	     -0.00000000	      0.00000000	    261.55128182	      0.00000000	      0.00000000	      0.00000000	      0.00000000	      0.00000000	      0.00000000	     -0.19323908	     -7.24329969	      0.00000000
      0.13869083	     -0.00000000	     -8.23530654	     -0.00000000	      0.00000000	     -0.00000000	      0.00000000	     -0.59734789	     -6.05269948	     -0.00000000	      0.00000000	     -0.00000000	   -370.04085585	     -0.90150275	     -1.98288189	     -0.00000000	      0.00000000	     -0.00000000	    256.16197073	      0.00000000	      0.00000000	      0.00000000	      0.00000000	      0.00000000	      0.00000000	     -0.18690432	     -7.24027676	     -0.00000000
      0.13931029	      0.00000000	     -8.23178706	     -0.00000000	      0.00000000	     -0.00000000	      0.00000000	     -0.57473684	     -6.04949579	     -0.00000000	      0.00000000	     -0.00000000	   -364.91356598	     -0.87791601	     -1.98244110	     -0.00000000	      0.00000000	     -0.00000000	    250.94779782	      0.00000000	      0.00000000	      0.00000000	      0.00000000	      0.00000000	      0.00000000	     -0.18064539	     -7.23709305	     -0.00000000
      0.13992976	     -0.00000000	     -8.22812549	      0.00000000	     -0.00000000	      0.00000000	      0.00000000	     -0.55247669	     -6.04616441	      0.00000000	     -0.00000000	      0.00000000	   -359.88741642	     -0.85444455	     -1.98182056	      0.00000000	     -0.00000000	      0.00000000	    245.90346601	      0.00000000	      0.00000000	      0.00000000	      0.00000000	      0.00000000	      0.00000000	     -0.17446418	     -7.23376858	      0.00000000
      0.14054922	     -0.00000000	     -8.22434112	      0.00000000	      0.00000000	     -0.00000000	     -0.00000000	     -0.53056676	     -6.04272187	     -0.00000000	      0.00000000	     -0.00000000	   -354.96232452	     -0.83111254	     -1.98103782	     -0.00000000	      0.00000000	     -0.00000000	    241.02154160	      0.00000000	      0.00000000	      0.00000000	      0.00000000	      0.00000000	      0.00000000	     -0.16836242	     -7.23032179	     -0.00000000
      0.14116869	     -0.00000000	     -8.22045110	      0.00000000	     -0.00000000	      0.00000000	     -0.00000000	     -0.50900484	     -6.03918310	      0.00000000	     -0.00000000	      0.00000000	   -350.13775850	     -0.80794502	     -1.98011099	      0.00000000	     -0.00000000	      0.00000000	    236.29341360	      0.00000000	      0.00000000	      0.00000000	      0.00000000	      0.00000000	      0.00000000	     -0.16234162	     -7.22676929	      0.00000000
      0.14178815	     -0.00000000	     -8.21647046	      0.00000000	      0.00000000	     -0.00000000	      0.00000000	     -0.48778765	     -6.03556130	      0.00000000	      0.00000000	     -0.00000000	   -345.41285774	     -0.78496624	     -1.97905765	      0.00000000	      0.00000000	     -0.00000000	    231.71001065	      0.00000000	      0.00000000	      0.00000000	      0.00000000	      0.00000000	      0.00000000	     -0.15640301	     -7.22312579	      0.00000000
      0.14240761	     -0.00000000	     -8.21241219	     -0.00000000	      0.00000000	     -0.00000000	      0.00000000	     -0.46691112	     -6.03186794	     -0.00000000	      0.00000000	     -0.00000000	   -340.78652398	     -0.76219869	     -1.97789427	     -0.00000000	      0.00000000	      0.00000000	    227.26229834	      0.00000000	      0.00000000	      0.00000000	      0.00000000	      0.00000000	      0.00000000	     -0.15054755	     -7.21940412	     -0.00000000
      0.14302708	      0.00000000	     -8.20828741	      0.00000000	      0.00000000	     -0.00000000	      0.00000000	     -0.44637061	     -6.02811288	     -0.00000000	      0.00000000	     -0.00000000	   -336.25748768	     -0.73966248	     -1.97663582	     -0.00000000	      0.00000000	     -0.00000000	    222.94159793	      0.00000000	      0.00000000	      0.00000000	      0.00000000	      0.00000000	      0.00000000	     -0.14477587	     -7.21561534	      0.00000000
      0.14364654	      0.00000000	     -8.20410561	     -0.00000000	      0.00000000	     -0.00000000	     -0.00000000	     -0.42616108	     -6.02430449	     -0.00000000	      0.00000000	     -0.00000000	   -331.82435504	     -0.71737503	     -1.97529562	     -0.00000000	      0.00000000	     -0.00000000	    218.73977045	      0.00000000	      0.00000000	      0.00000000	      0.00000000	      0.00000000	      0.00000000	     -0.13908833	     -7.21176893	     -0.00000000
      0.14426601	      0.00000000	     -8.19987477	     -0.00000000	      0.00000000	     -0.00000000	      0.00000000	     -0.40627718	     -6.02044982	     -0.00000000	      0.00000000	     -0.00000000	   -327.48564082	     -0.69535103	     -1.97388535	     -0.00000000	      0.00000000	     -0.00000000	    214.64930504	      0.00000000	      0.00000000	      0.00000000	      0.00000000	      0.00000000	      0.00000000	     -0.13348504	     -7.20787289	     -0.00000000
      0.14488547	      0.00000000	     -8.19560159	      0.00000000	     -0.00000000	      0.00000000	     -0.00000000	     -0.38671336	     -6.01655475	      0.00000000	     -0.00000000	     -0.00000000	   -323.23979131	     -0.67360250	     -1.97241514	      0.00000000	     -0.00000000	      0.00000000	    210.66334308	      0.00000000	      0.00000000	      0.00000000	      0.00000000	      0.00000000	      0.00000000	     -0.12796581	     -7.20393395	      0.00000000
      0.14550493	      0.00000000	     -8.19129165	     -0.00000000	      0.00000000	     -0.00000000	     -0.00000000	     -0.36746387	     -6.01262416	     -0.00000000	      0.00000000	     -0.00000000	   -319.08520069	     -0.65213898	     -1.97089367	     -0.00000000	      0.00000000	     -0.00000000	    206.77566193	      0.00000000	      0.00000000	      0.00000000	      0.00000000	      0.00000000	      0.00000000	     -0.12253028	     -7.19995774	     -0.00000000
      0.14612440	      0.00000000	     -8.18694956	     -0.00000000	     -0.00000000	     -0.00000000	      0.00000000	     -0.34852286	     -6.00866207	     -0.00000000	     -0.00000000	     -0.00000000	   -315.02022298	     -0.63096776	     -1.96932836	     -0.00000000	     -0.00000000	      0.00000000	    202.98063500	      0.00000000	      0.00000000	      0.00000000	      0.00000000	      0.00000000	      0.00000000	     -0.11717786	     -7.19594892	     -0.00000000
      0.14674386	     -0.00000000	     -8.18257909	      0.00000000	     -0.00000000	      0.00000000	     -0.00000000	     -0.32988437	     -6.00467173	      0.00000000	     -0.00000000	     -0.00000000	   -311.04318118	     -0.61009409	     -1.96772550	      0.00000000	     -0.00000000	      0.00000000	    199.27317973	      0.00000000	      0.00000000	      0.00000000	      0.00000000	      0.00000000	      0.00000000	     -0.11190778	     -7.19191133	      0.00000000
      0.14736332	     -0.00000000	     -8.17818331	      0.00000000	     -0.00000000	      0.00000000	      0.00000000	     -0.31154238	     -6.00065578	      0.00000000	     -0.00000000	     -0.00000000	   -307.15237466	     -0.58952141	     -1.96609040	      0.00000000	     -0.00000000	      0.00000000	    195.64870110	      0.00000000	      0.00000000	      0.00000000	      0.00000000	      0.00000000	      0.00000000	     -0.10671913	     -7.18784809	      0.00000000
      0.14798279	      0.00000000	     -8.17376467	      0.00000000	     -0.00000000	      0.00000000	     -0.00000000	     -0.29349081	     -5.99661633	      0.00000000	     -0.00000000	      0.00000000	   -303.34608524	     -0.56925166	     -1.96442755	      0.00000000	     -0.00000000	      0.00000000	    192.10303518	      0.00000000	      0.00000000	      0.00000000	      0.00000000	      0.00000000	      0.00000000	     -0.10161087	     -7.18376172	      0.00000000
      0.14860225	      0.00000000	     -8.16932511	     -0.00000000	      0.00000000	     -0.00000000	      0.00000000	     -0.27572356	     -5.99255502	     -0.00000000	      0.00000000	     -0.00000000	   -299.62258246	     -0.54928540	     -1.96274073	     -0.00000000	      0.00000000	      0.00000000	    188.63239563	      0.00000000	      0.00000000	      0.00000000	      0.00000000	      0.00000000	      0.00000000	     -0.09658184	     -7.17965421	     -0.00000000
      0.14922172	      0.00000000	     -8.16486609	     -0.00000000	     -0.00000000	      0.00000000	     -0.00000000	     -0.25823449	     -5.98847314	      0.00000000	     -0.00000000	      0.00000000	   -295.98012825	     -0.52962206	     -1.96103313	      0.00000000	     -0.00000000	      0.00000000	    185.23332441	      0.00000000	      0.00000000	      0.00000000	      0.00000000	      0.00000000	      0.00000000	     -0.09163081	     -7.17552713	     -0.00000000
      0.14984118	     -0.00000000	     -8.16038872	     -0.00000000	      0.00000000	     -0.00000000	      0.00000000	     -0.24101748	     -5.98437161	     -0.00000000	      0.00000000	     -0.00000000	   -292.41698097	     -0.51026011	     -1.95930744	     -0.00000000	      0.00000000	      0.00000000	    181.90264735	      0.00000000	      0.00000000	      0.00000000	      0.00000000	      0.00000000	      0.00000000	     -0.08675644	     -7.17138164	     -0.00000000
      0.15046064	     -0.00000000	     -8.15589374	      0.00000000	     -0.00000000	      0.00000000	      0.00000000	     -0.22406641	     -5.98025110	      0.00000000	     -0.00000000	      0.00000000	   -288.93139903	     -0.49119722	     -1.95756591	      0.00000000	     -0.00000000	      0.00000000	    178.63743473	      0.00000000	      0.00000000	      0.00000000	      0.00000000	      0.00000000	      0.00000000	     -0.08195737	     -7.16721859	      0.00000000
      0.15108011	     -0.00000000	     -8.15138163	      0.00000000	     -0.00000000	      0.00000000	      0.00000000	     -0.20737519	     -5.97611204	      0.00000000	     -0.00000000	      0.00000000	   -285.52164404	     -0.47243038	     -1.95581047	      0.00000000	     -0.00000000	      0.00000000	    175.43496651	      0.00000000	      0.00000000	      0.00000000	      0.00000000	      0.00000000	      0.00000000	     -0.07723215	     -7.16303855	      0.00000000
      0.15169957	     -0.00000000	     -8.14685260	      0.00000000	     -0.00000000	      0.00000000	      0.00000000	     -0.19093774	     -5.97195466	      0.00000000	     -0.00000000	      0.00000000	   -282.18598354	     -0.45395602	     -1.95404275	      0.00000000	     -0.00000000	      0.00000000	    172.29270194	      0.00000000	      0.00000000	      0.00000000	      0.00000000	      0.00000000	      0.00000000	     -0.07257934	     -7.15884185	      0.00000000
      0.15231904	     -0.00000000	     -8.14230661	      0.00000000	     -0.00000000	      0.00000000	     -0.00000000	     -0.17474804	     -5.96777898	      0.00000000	     -0.00000000	      0.00000000	   -278.92269326	     -0.43577015	     -1.95226412	      0.00000000	     -0.00000000	      0.00000000	    169.20825310	      0.00000000	      0.00000000	      0.00000000	      0.00000000	      0.00000000	      0.00000000	     -0.06799743	     -7.15462857	      0.00000000
      0.15293850	      0.00000000	     -8.13774346	     -0.00000000	      0.00000000	     -0.00000000	     -0.00000000	     -0.15880010	     -5.96358491	     -0.00000000	      0.00000000	     -0.00000000	   -275.73005905	     -0.41786841	     -1.95047580	     -0.00000000	      0.00000000	     -0.00000000	    166.17936187	      0.00000000	      0.00000000	      0.00000000	      0.00000000	      0.00000000	      0.00000000	     -0.06348491	     -7.15039863	     -0.00000000
      0.15355796	     -0.00000000	     -8.13316273	     -0.00000000	      0.00000000	     -0.00000000	      0.00000000	     -0.14308797	     -5.95937218	     -0.00000000	      0.00000000	     -0.00000000	   -272.60637834	     -0.40024616	     -1.94867880	     -0.00000000	      0.00000000	      0.00000000	    163.20387993	      0.00000000	      0.00000000	      0.00000000	      0.00000000	      0.00000000	      0.00000000	     -0.05904026	     -7.14615177	     -0.00000000
      0.15417743	     -0.00000000	     -8.12856386	      0.00000000	     -0.00000000	      0.00000000	     -0.00000000	     -0.12760578	     -5.95514042	      0.00000000	     -0.00000000	     -0.00000000	   -269.54996131	     -0.38289855	     -1.94687403	      0.00000000	     -0.00000000	      0.00000000	    160.27975138	      0.00000000	      0.00000000	      0.00000000	      0.00000000	      0.00000000	      0.00000000	     -0.05466195	     -7.14188758	      0.00000000
      0.15479689	     -0.00000000	     -8.12394611	     -0.00000000	     -0.00000000	      0.00000000	     -0.00000000	     -0.11234770	     -5.95088912	     -0.00000000	     -0.00000000	      0.00000000	   -266.55913167	     -0.36582055	     -1.94506229	      0.00000000	     -0.00000000	      0.00000000	    157.40499772	      0.00000000	      0.00000000	      0.00000000	      0.00000000	      0.00000000	      0.00000000	     -0.05034846	     -7.13760549	     -0.00000000
      0.15541635	     -0.00000000	     -8.11930860	     -0.00000000	     -0.00000000	      0.00000000	     -0.00000000	     -0.09730794	     -5.94661768	     -0.00000000	     -0.00000000	      0.00000000	   -263.63222717	     -0.34900706	     -1.94324428	      0.00000000	     -0.00000000	      0.00000000	    154.57770471	      0.00000000	      0.00000000	      0.00000000	      0.00000000	      0.00000000	      0.00000000	     -0.04609824	     -7.13330482	     -0.00000000
      0.15603582	      0.00000000	     -8.11465033	     -0.00000000	     -0.00000000	      0.00000000	      0.00000000	     -0.08248081	     -5.94232539	     -0.00000000	     -0.00000000	      0.00000000	   -260.76759987	     -0.33245288	     -1.94142064	      0.00000000	     -0.00000000	      0.00000000	    151.79601109	      0.00000000	      0.00000000	      0.00000000	      0.00000000	      0.00000000	      0.00000000	     -0.04190978	     -7.12898474	     -0.00000000
      0.15665528	     -0.00000000	     -8.10997012	      0.00000000	     -0.00000000	      0.00000000	      0.00000000	     -0.06786065	     -5.93801145	      0.00000000	     -0.00000000	      0.00000000	   -257.96361609	     -0.31615277	     -1.93959197	      0.00000000	     -0.00000000	      0.00000000	    149.05809877	      0.00000000	      0.00000000	      0.00000000	      0.00000000	      0.00000000	      0.00000000	     -0.03778157	     -7.12464432	      0.00000000
      0.15727475	     -0.00000000	     -8.10526669	     -0.00000000	      0.00000000	     -0.00000000	     -0.00000000	     -0.05344185	     -5.93367495	     -0.00000000	      0.00000000	     -0.00000000	   -255.21865633	     -0.30010147	     -1.93775880	     -0.00000000	      0.00000000	      0.00000000	    146.36218465	      0.00000000	      0.00000000	      0.00000000	      0.00000000	      0.00000000	      0.00000000	     -0.03371211	     -7.12028249	     -0.00000000
      0.15789421	     -0.00000000	     -8.10053862	     -0.00000000	     -0.00000000	      0.00000000	     -0.00000000	     -0.03921889	     -5.92931489	     -0.00000000	     -0.00000000	     -0.00000000	   -252.53111497	     -0.28429375	     -1.93592166	     -0.00000000	     -0.00000000	      0.00000000	    143.70651366	      0.00000000	      0.00000000	      0.00000000	      0.00000000	      0.00000000	      0.00000000	     -0.02969989	     -7.11589807	     -0.00000000
      0.15851367	      0.00000000	     -8.09578435	     -0.00000000	     -0.00000000	     -0.00000000	     -0.00000000	     -0.02518628	     -5.92493018	     -0.00000000	     -0.00000000	     -0.00000000	   -249.89939994	     -0.26872440	     -1.93408102	     -0.00000000	     -0.00000000	      0.00000000	    141.08935318	      0.00000000	      0.00000000	      0.00000000	      0.00000000	      0.00000000	      0.00000000	     -0.02574344	     -7.11148979	     -0.00000000
      0.15913314	      0.00000000	     -8.09100219	     -0.00000000	      0.00000000	     -0.00000000	     -0.00000000	     -0.01133860	     -5.92051964	     -0.00000000	      0.00000000	     -0.00000000	   -247.32193245	     -0.25338821	     -1.93223735	     -0.00000000	      0.00000000	      0.00000000	    138.50898897	      0.00000000	      0.00000000	      0.00000000	      0.00000000	      0.00000000	      0.00000000	     -0.02184130	     -7.10705622	     -0.00000000
      0.15975260	     -0.00000000	     -8.08619032	      0.00000000	     -0.00000000	      0.00000000	     -0.00000000	      0.00232952	     -5.91608196	      0.00000000	     -0.00000000	      0.00000000	   -244.79714679	     -0.23828007	     -1.93039109	      0.00000000	     -0.00000000	      0.00000000	    135.96372261	      0.00000000	      0.00000000	      0.00000000	      0.00000000	      0.00000000	      0.00000000	     -0.01799202	     -7.10259585	      0.00000000
      0.16037207	     -0.00000000	     -8.08134678	      0.00000000	     -0.00000000	      0.00000000	      0.00000000	      0.01582339	     -5.91161578	      0.00000000	     -0.00000000	      0.00000000	   -242.32349034	     -0.22339487	     -1.92854267	      0.00000000	     -0.00000000	      0.00000000	    133.45187060	      0.00000000	      0.00000000	      0.00000000	      0.00000000	      0.00000000	      0.00000000	     -0.01419416	     -7.09810703	      0.00000000
      0.16099153	     -0.00000000	     -8.07646946	     -0.00000000	     -0.00000000	      0.00000000	     -0.00000000	      0.02914826	     -5.90711961	     -0.00000000	     -0.00000000	      0.00000000	   -239.89942399	     -0.20872756	     -1.92669248	     -0.00000000	     -0.00000000	      0.00000000	    130.97176555	      0.00000000	      0.00000000	      0.00000000	      0.00000000	      0.00000000	      0.00000000	     -0.01044630	     -7.09358800	     -0.00000000
      0.16161099	      0.00000000	     -8.07155615	     -0.00000000	     -0.00000000	      0.00000000	     -0.00000000	      0.04230933	     -5.90259187	     -0.00000000	     -0.00000000	     -0.00000000	   -237.52342295	     -0.19427313	     -1.92484087	     -0.00000000	     -0.00000000	      0.00000000	    128.52175962	      0.00000000	      0.00000000	      0.00000000	      0.00000000	      0.00000000	      0.00000000	     -0.00674704	     -7.08903687	     -0.00000000
      0.16223046	      0.00000000	     -8.06660448	     -0.00000000	     -0.00000000	      0.00000000	     -0.00000000	      0.05531173	     -5.89803087	     -0.00000000	     -0.00000000	      0.00000000	   -235.19397828	     -0.18002661	     -1.92298816	     -0.00000000	     -0.00000000	      0.00000000	    126.10023088	      0.00000000	      0.00000000	      0.00000000	      0.00000000	      0.00000000	      0.00000000	     -0.00309498	     -7.08445167	     -0.00000000
      0.16284992	      0.00000000	     -8.06161197	      0.00000000	     -0.00000000	      0.00000000	     -0.00000000	      0.06816051	     -5.89343485	      0.00000000	     -0.00000000	      0.00000000	   -232.90959928	     -0.16598303	     -1.92113462	      0.00000000	     -0.00000000	      0.00000000	    123.70559281	      0.00000000	      0.00000000	      0.00000000	      0.00000000	      0.00000000	      0.00000000	      0.00051125	     -7.07983027	      0.00000000
      0.16346939	      0.00000000	     -8.05657601	     -0.00000000	     -0.00000000	      0.00000000	     -0.00000000	      0.08086063	     -5.88880192	     -0.00000000	     -0.00000000	     -0.00000000	   -230.66881691	     -0.15213741	     -1.91928039	     -0.00000000	     -0.00000000	      0.00000000	    121.33630784	      0.00000000	      0.00000000	      0.00000000	      0.00000000	      0.00000000	      0.00000000	      0.00407301	     -7.07517045	     -0.00000000
      0.16408885	      0.00000000	     -8.05149389	     -0.00000000	      0.00000000	     -0.00000000	      0.00000000	      0.09341697	     -5.88413013	     -0.00000000	      0.00000000	     -0.00000000	   -228.47018864	     -0.13848475	     -1.91742555	     -0.00000000	      0.00000000	     -0.00000000	    118.99090539	      0.00000000	      0.00000000	      0.00000000	      0.00000000	      0.00000000	      0.00000000	      0.00759165	     -7.07046990	     -0.00000000
      0.16470831	     -0.00000000	     -8.04636284	      0.00000000	     -0.00000000	      0.00000000	      0.00000000	      0.10583428	     -5.87941745	      0.00000000	     -0.00000000	      0.00000000	   -226.31230483	     -0.12501998	     -1.91557000	      0.00000000	     -0.00000000	      0.00000000	    116.66800519	      0.00000000	      0.00000000	      0.00000000	      0.00000000	      0.00000000	      0.00000000	      0.01106848	     -7.06572621	      0.00000000
      0.16532778	     -0.00000000	     -8.04117999	      0.00000000	     -0.00000000	      0.00000000	      0.00000000	      0.11811716	     -5.87466176	      0.00000000	     -0.00000000	      0.00000000	   -224.19379708	     -0.11173791	     -1.91371345	      0.00000000	     -0.00000000	      0.00000000	    114.36634640	      0.00000000	      0.00000000	      0.00000000	      0.00000000	      0.00000000	      0.00000000	      0.01450481	     -7.06093692	      0.00000000
      0.16594724	     -0.00000000	     -8.03594250	     -0.00000000	     -0.00000000	     -0.00000000	      0.00000000	      0.13027003	     -5.86986093	     -0.00000000	     -0.00000000	     -0.00000000	   -222.11334866	     -0.09863322	     -1.91185539	     -0.00000000	     -0.00000000	      0.00000000	    112.08482312	      0.00000000	      0.00000000	      0.00000000	      0.00000000	      0.00000000	      0.00000000	      0.01790192	     -7.05609950	     -0.00000000
      0.16656670	     -0.00000000	     -8.03064753	     -0.00000000	     -0.00000000	      0.00000000	     -0.00000000	      0.14229710	     -5.86501280	     -0.00000000	     -0.00000000	     -0.00000000	   -220.06970735	     -0.08570038	     -1.90999497	     -0.00000000	     -0.00000000	      0.00000000	    109.82252630	      0.00000000	      0.00000000	      0.00000000	      0.00000000	      0.00000000	      0.00000000	      0.02126106	     -7.05121145	     -0.00000000
      0.16718617	     -0.00000000	     -8.02529234	     -0.00000000	     -0.00000000	      0.00000000	      0.00000000	      0.15420230	     -5.86011522	     -0.00000000	     -0.00000000	     -0.00000000	   -218.06170077	     -0.07293359	     -1.90813098	     -0.00000000	     -0.00000000	      0.00000000	    107.57879193	      0.00000000	      0.00000000	      0.00000000	      0.00000000	      0.00000000	      0.00000000	      0.02458346	     -7.04627028	     -0.00000000
      0.16780563	      0.00000000	     -8.01987433	      0.00000000	     -0.00000000	      0.00000000	     -0.00000000	      0.16598925	     -5.85516610	      0.00000000	     -0.00000000	     -0.00000000	   -216.08825403	     -0.06032674	     -1.90626180	      0.00000000	     -0.00000000	      0.00000000	    105.35325422	      0.00000000	      0.00000000	      0.00000000	      0.00000000	      0.00000000	      0.00000000	      0.02787029	     -7.04127360	      0.00000000
      0.16842510	     -0.00000000	     -8.01439117	      0.00000000	      0.00000000	     -0.00000000	      0.00000000	      0.17766119	     -5.85016347	      0.00000000	      0.00000000	     -0.00000000	   -214.14840957	     -0.04787337	     -1.90438523	      0.00000000	      0.00000000	     -0.00000000	    103.14590189	      0.00000000	      0.00000000	      0.00000000	      0.00000000	      0.00000000	      0.00000000	      0.03112269	     -7.03621918	      0.00000000
      0.16904456	      0.00000000	     -8.00884086	     -0.00000000	     -0.00000000	      0.00000000	     -0.00000000	      0.18922090	     -5.84510553	     -0.00000000	     -0.00000000	      0.00000000	   -212.24134839	     -0.03556660	     -1.90249853	     -0.00000000	     -0.00000000	      0.00000000	    100.95713428	      0.00000000	      0.00000000	      0.00000000	      0.00000000	      0.00000000	      0.00000000	      0.03434173	     -7.03110503	     -0.00000000
      0.16966402	      0.00000000	     -8.00322186	     -0.00000000	     -0.00000000	     -0.00000000	     -0.00000000	      0.20067065	     -5.83999072	     -0.00000000	     -0.00000000	     -0.00000000	   -210.36641185	     -0.02339913	     -1.90059830	     -0.00000000	     -0.00000000	      0.00000000	     98.78781245	      0.00000000	      0.00000000	      0.00000000	      0.00000000	      0.00000000	      0.00000000	      0.03752844	     -7.02592946	     -0.00000000
      0.17028349	     -0.00000000	     -7.99753320	      0.00000000	      0.00000000	     -0.00000000	     -0.00000000	      0.21201213	     -5.83481780	      0.00000000	      0.00000000	     -0.00000000	   -208.52312229	     -0.01136322	     -1.89868044	      0.00000000	      0.00000000	     -0.00000000	     96.63929920	      0.00000000	      0.00000000	      0.00000000	      0.00000000	      0.00000000	      0.00000000	      0.04068373	     -7.02069123	      0.00000000
      0.17090295	     -0.00000000	     -7.99177459	     -0.00000000	      0.00000000	     -0.00000000	      0.00000000	      0.22324641	     -5.82958597	     -0.00000000	      0.00000000	     -0.00000000	   -206.71120091	      0.00054923	     -1.89674020	     -0.00000000	      0.00000000	      0.00000000	     94.51348080	      0.00000000	      0.00000000	      0.00000000	      0.00000000	      0.00000000	      0.00000000	      0.04380845	     -7.01538960	     -0.00000000
      0.17152242	     -0.00000000	     -7.98594656	     -0.00000000	      0.00000000	     -0.00000000	      0.00000000	      0.23437389	     -5.82429489	     -0.00000000	      0.00000000	     -0.00000000	   -204.93058046	      0.01234661	     -1.89477217	     -0.00000000	      0.00000000	     -0.00000000	     92.41276248	      0.00000000	      0.00000000	      0.00000000	      0.00000000	      0.00000000	      0.00000000	      0.04690332	     -7.01002447	     -0.00000000
      0.17214188	      0.00000000	     -7.98005055	      0.00000000	     -0.00000000	      0.00000000	      0.00000000	      0.24539429	     -5.81894482	      0.00000000	     -0.00000000	      0.00000000	   -203.18141069	      0.02403743	     -1.89277042	      0.00000000	     -0.00000000	      0.00000000	     90.34003088	      0.00000000	      0.00000000	      0.00000000	      0.00000000	      0.00000000	      0.00000000	      0.04996895	     -7.00459647	      0.00000000
      0.17276134	     -0.00000000	     -7.97408898	     -0.00000000	     -0.00000000	      0.00000000	     -0.00000000	      0.25630668	     -5.81353668	     -0.00000000	     -0.00000000	      0.00000000	   -201.46405391	      0.03563011	     -1.89072863	     -0.00000000	     -0.00000000	      0.00000000	     88.29857691	      0.00000000	      0.00000000	      0.00000000	      0.00000000	      0.00000000	      0.00000000	      0.05300581	     -6.99910700	     -0.00000000
      0.17338081	     -0.00000000	     -7.96806531	     -0.00000000	     -0.00000000	     -0.00000000	      0.00000000	      0.26710951	     -5.80807212	     -0.00000000	     -0.00000000	     -0.00000000	   -199.77906926	      0.04713272	     -1.88864038	     -0.00000000	     -0.00000000	      0.00000000	     86.29197831	      0.00000000	      0.00000000	      0.00000000	      0.00000000	      0.00000000	      0.00000000	      0.05601421	     -6.99355839	     -0.00000000
      0.17400027	     -0.00000000	     -7.96198403	      0.00000000	     -0.00000000	      0.00000000	      0.00000000	      0.27780073	     -5.80255351	      0.00000000	     -0.00000000	      0.00000000	   -198.12718540	      0.05855262	     -1.88649935	      0.00000000	     -0.00000000	      0.00000000	     84.32394583	      0.00000000	      0.00000000	      0.00000000	      0.00000000	      0.00000000	      0.00000000	      0.05899433	     -6.98795382	      0.00000000
      0.17461973	     -0.00000000	     -7.95585060	      0.00000000	     -0.00000000	      0.00000000	     -0.00000000	      0.28837788	     -5.79698401	      0.00000000	     -0.00000000	      0.00000000	   -196.50926235	      0.06989621	     -1.88429972	      0.00000000	     -0.00000000	      0.00000000	     82.39814223	      0.00000000	      0.00000000	      0.00000000	      0.00000000	      0.00000000	      0.00000000	      0.06194618	     -6.98229738	      0.00000000
      0.17523920	      0.00000000	     -7.94967140	     -0.00000000	      0.00000000	     -0.00000000	      0.00000000	      0.29883829	     -5.79136748	     -0.00000000	      0.00000000	     -0.00000000	   -194.92624453	      0.08116855	     -1.88203646	     -0.00000000	      0.00000000	     -0.00000000	     80.51798836	      0.00000000	      0.00000000	      0.00000000	      0.00000000	      0.00000000	      0.00000000	      0.06486963	     -6.97659399	     -0.00000000
      0.17585866	     -0.00000000	     -7.94345353	     -0.00000000	      0.00000000	     -0.00000000	      0.00000000	      0.30917918	     -5.78570844	     -0.00000000	      0.00000000	     -0.00000000	   -193.37910867	      0.09237312	     -1.87970561	     -0.00000000	      0.00000000	     -0.00000000	     78.68647506	      0.00000000	      0.00000000	      0.00000000	      0.00000000	      0.00000000	      0.00000000	      0.06776439	     -6.97084933	     -0.00000000
      0.17647813	      0.00000000	     -7.93720463	      0.00000000	     -0.00000000	      0.00000000	      0.00000000	      0.31939786	     -5.78001197	      0.00000000	     -0.00000000	      0.00000000	   -191.86881052	      0.10351168	     -1.87730458	      0.00000000	     -0.00000000	      0.00000000	     76.90599997	      0.00000000	      0.00000000	      0.00000000	      0.00000000	      0.00000000	      0.00000000	      0.07063010	     -6.96506968	      0.00000000
      0.17709759	      0.00000000	     -7.93093273	     -0.00000000	      0.00000000	     -0.00000000	      0.00000000	      0.32949193	     -5.77428357	     -0.00000000	      0.00000000	     -0.00000000	   -190.39623502	      0.11458417	     -1.87483226	     -0.00000000	      0.00000000	     -0.00000000	     75.17824615	      0.00000000	      0.00000000	      0.00000000	      0.00000000	      0.00000000	      0.00000000	      0.07346625	     -6.95926176	     -0.00000000
      0.17771705	     -0.00000000	     -7.92464596	      0.00000000	     -0.00000000	      0.00000000	      0.00000000	      0.33945932	     -5.76852900	      0.00000000	     -0.00000000	      0.00000000	   -188.96215349	      0.12558880	     -1.87228909	      0.00000000	     -0.00000000	      0.00000000	     73.50411372	      0.00000000	      0.00000000	      0.00000000	      0.00000000	      0.00000000	      0.00000000	      0.07627232	     -6.95343257	      0.00000000
      0.17833652	      0.00000000	     -7.91835236	      0.00000000	     -0.00000000	      0.00000000	      0.00000000	      0.34929845	     -5.76275416	      0.00000000	     -0.00000000	      0.00000000	   -187.56719079	      0.13652221	     -1.86967701	      0.00000000	     -0.00000000	      0.00000000	     71.88370841	      0.00000000	      0.00000000	      0.00000000	      0.00000000	      0.00000000	      0.00000000	      0.07904772	     -6.94758918	      0.00000000
      0.17895598	      0.00000000	     -7.91205971	     -0.00000000	     -0.00000000	      0.00000000	     -0.00000000	      0.35900832	     -5.75696488	     -0.00000000	     -0.00000000	      0.00000000	   -186.21180362	      0.14737975	     -1.86699930	     -0.00000000	     -0.00000000	      0.00000000	     70.31638348	      0.00000000	      0.00000000	      0.00000000	      0.00000000	      0.00000000	      0.00000000	      0.08179191	     -6.94173855	     -0.00000000
      0.17957545	     -0.00000000	     -7.90577531	      0.00000000	      0.00000000	     -0.00000000	      0.00000000	      0.36858845	     -5.75116683	      0.00000000	      0.00000000	     -0.00000000	   -184.89626994	      0.15815584	     -1.86426040	      0.00000000	      0.00000000	      0.00000000	     68.80082515	      0.00000000	      0.00000000	      0.00000000	      0.00000000	      0.00000000	      0.00000000	      0.08450437	     -6.93588739	      0.00000000
      0.18019491	     -0.00000000	     -7.89950592	     -0.00000000	     -0.00000000	      0.00000000	     -0.00000000	      0.37803896	     -5.74536537	     -0.00000000	     -0.00000000	     -0.00000000	   -183.62068826	      0.16884432	     -1.86146560	     -0.00000000	     -0.00000000	      0.00000000	     67.33516803	      0.00000000	      0.00000000	      0.00000000	      0.00000000	      0.00000000	      0.00000000	      0.08718462	     -6.93004198	     -0.00000000
      0.18081437	      0.00000000	     -7.89325760	     -0.00000000	     -0.00000000	      0.00000000	      0.00000000	      0.38736051	     -5.73956545	     -0.00000000	     -0.00000000	      0.00000000	   -182.38498528	      0.17943884	     -1.85862076	     -0.00000000	     -0.00000000	      0.00000000	     65.91712751	      0.00000000	      0.00000000	      0.00000000	      0.00000000	      0.00000000	      0.00000000	      0.08983233	     -6.92420810	     -0.00000000
      0.18143384	     -0.00000000	     -7.88703569	     -0.00000000	     -0.00000000	      0.00000000	      0.00000000	      0.39655426	     -5.73377156	     -0.00000000	     -0.00000000	      0.00000000	   -181.18892959	      0.18993318	     -1.85573210	     -0.00000000	     -0.00000000	      0.00000000	     64.54413522	      0.00000000	      0.00000000	      0.00000000	      0.00000000	      0.00000000	      0.00000000	      0.09244722	     -6.91839092	     -0.00000000
      0.18205330	      0.00000000	     -7.88084477	     -0.00000000	      0.00000000	     -0.00000000	      0.00000000	      0.40562181	     -5.72798767	     -0.00000000	      0.00000000	     -0.00000000	   -180.03214753	      0.20032153	     -1.85280587	     -0.00000000	      0.00000000	     -0.00000000	     63.21345775	      0.00000000	      0.00000000	      0.00000000	      0.00000000	      0.00000000	      0.00000000	      0.09502916	     -6.91259500	     -0.00000000
      0.18267276	     -0.00000000	     -7.87468871	     -0.00000000	     -0.00000000	      0.00000000	     -0.00000000	      0.41456515	     -5.72221724	      0.00000000	     -0.00000000	      0.00000000	   -178.91414107	      0.21059869	     -1.84984821	      0.00000000	     -0.00000000	      0.00000000	     61.92230168	      0.00000000	      0.00000000	      0.00000000	      0.00000000	      0.00000000	      0.00000000	      0.09757814	     -6.90682425	     -0.00000000
      0.18329223	      0.00000000	     -7.86857062	     -0.00000000	     -0.00000000	     -0.00000000	      0.00000000	      0.42338658	     -5.71646317	     -0.00000000	     -0.00000000	     -0.00000000	   -177.83430626	      0.22076028	     -1.84686499	     -0.00000000	     -0.00000000	     -0.00000000	     60.66790045	      0.00000000	      0.00000000	      0.00000000	      0.00000000	      0.00000000	      0.00000000	      0.10009428	     -6.90108195	     -0.00000000
      0.18391169	     -0.00000000	     -7.86249296	      0.00000000	     -0.00000000	      0.00000000	      0.00000000	      0.43208869	     -5.71072789	      0.00000000	     -0.00000000	      0.00000000	   -176.79195117	      0.23080274	     -1.84386169	      0.00000000	     -0.00000000	      0.00000000	     59.44758100	      0.00000000	      0.00000000	      0.00000000	      0.00000000	      0.00000000	      0.00000000	      0.10257780	     -6.89537073	      0.00000000
      0.18453116	     -0.00000000	     -7.85645755	     -0.00000000	     -0.00000000	      0.00000000	      0.00000000	      0.44067431	     -5.70501331	     -0.00000000	     -0.00000000	      0.00000000	   -175.78630330	      0.24072334	     -1.84084340	     -0.00000000	     -0.00000000	      0.00000000	     58.25876014	      0.00000000	      0.00000000	      0.00000000	      0.00000000	      0.00000000	      0.00000000	      0.10502905	     -6.88969269	     -0.00000000
      0.18515062	     -0.00000000	     -7.85046415	      0.00000000	      0.00000000	      0.00000000	     -0.00000000	      0.44914910	     -5.69932088	      0.00000000	      0.00000000	     -0.00000000	   -174.81566064	      0.25051098	     -1.83782360	      0.00000000	      0.00000000	      0.00000000	     57.09430933	      0.00000000	      0.00000000	      0.00000000	      0.00000000	      0.00000000	      0.00000000	      0.10744828	     -6.88404896	      0.00000000
      0.18577008	      0.00000000	     -7.84451026	     -0.00000000	      0.00000000	     -0.00000000	     -0.00000000	      0.45751989	     -5.69365044	     -0.00000000	      0.00000000	     -0.00000000	   -173.87794614	      0.26015577	     -1.83481570	     -0.00000000	      0.00000000	     -0.00000000	     55.94672646	      0.00000000	      0.00000000	      0.00000000	      0.00000000	      0.00000000	      0.00000000	      0.10983606	     -6.87843877	     -0.00000000
      0.18638955	     -0.00000000	     -7.83859379	     -0.00000000	     -0.00000000	      0.00000000	     -0.00000000	      0.46579046	     -5.68800073	     -0.00000000	     -0.00000000	      0.00000000	   -172.97205568	      0.26966185	     -1.83182045	     -0.00000000	     -0.00000000	      0.00000000	     54.81493684	      0.00000000	      0.00000000	      0.00000000	      0.00000000	      0.00000000	      0.00000000	      0.11219345	     -6.87286044	     -0.00000000
      0.18700901	     -0.00000000	     -7.83271279	     -0.00000000	     -0.00000000	      0.00000000	      0.00000000	      0.47396412	     -5.68237041	     -0.00000000	     -0.00000000	     -0.00000000	   -172.09702853	      0.27903466	     -1.82883724	     -0.00000000	     -0.00000000	      0.00000000	     53.69858048	      0.00000000	      0.00000000	      0.00000000	      0.00000000	      0.00000000	      0.00000000	      0.11452152	     -6.86731226	     -0.00000000
      0.18762848	     -0.00000000	     -7.82686539	      0.00000000	     -0.00000000	      0.00000000	     -0.00000000	      0.48204407	     -5.67675821	      0.00000000	     -0.00000000	      0.00000000	   -171.25194627	      0.28827954	     -1.82586536	      0.00000000	     -0.00000000	      0.00000000	     52.59735588	      0.00000000	      0.00000000	      0.00000000	      0.00000000	      0.00000000	      0.00000000	      0.11682132	     -6.86179258	      0.00000000
      0.18824794	     -0.00000000	     -7.82104977	      0.00000000	     -0.00000000	      0.00000000	     -0.00000000	      0.49003338	     -5.67116288	      0.00000000	     -0.00000000	      0.00000000	   -170.43592328	      0.29740164	     -1.82290413	      0.00000000	     -0.00000000	      0.00000000	     51.51096520	      0.00000000	      0.00000000	      0.00000000	      0.00000000	      0.00000000	      0.00000000	      0.11909384	     -6.85629979	      0.00000000
      0.18886740	      0.00000000	     -7.81526416	     -0.00000000	     -0.00000000	      0.00000000	     -0.00000000	      0.49793500	     -5.66558320	     -0.00000000	     -0.00000000	     -0.00000000	   -169.64810568	      0.30640587	     -1.81995290	     -0.00000000	     -0.00000000	      0.00000000	     50.43911079	      0.00000000	      0.00000000	      0.00000000	      0.00000000	      0.00000000	      0.00000000	      0.12134005	     -6.85083235	     -0.00000000
      0.18948687	      0.00000000	     -7.80950686	      0.00000000	     -0.00000000	      0.00000000	     -0.00000000	      0.50575181	     -5.66001799	      0.00000000	     -0.00000000	      0.00000000	   -168.88767126	      0.31529695	     -1.81701106	      0.00000000	     -0.00000000	      0.00000000	     49.38149573	      0.00000000	      0.00000000	      0.00000000	      0.00000000	      0.00000000	      0.00000000	      0.12356087	     -6.84538876	      0.00000000
      0.19010633	     -0.00000000	     -7.80377622	     -0.00000000	      0.00000000	     -0.00000000	      0.00000000	      0.51348653	     -5.65446613	     -0.00000000	      0.00000000	     -0.00000000	   -168.15382977	      0.32407937	     -1.81407799	     -0.00000000	      0.00000000	     -0.00000000	     48.33782440	      0.00000000	      0.00000000	      0.00000000	      0.00000000	      0.00000000	      0.00000000	      0.12575718	     -6.83996757	     -0.00000000
      0.19072579	      0.00000000	     -7.79807064	     -0.00000000	      0.00000000	     -0.00000000	     -0.00000000	      0.52114182	     -5.64892648	     -0.00000000	      0.00000000	     -0.00000000	   -167.44582310	      0.33275742	     -1.81115308	     -0.00000000	      0.00000000	     -0.00000000	     47.30780285	      0.00000000	      0.00000000	      0.00000000	      0.00000000	      0.00000000	      0.00000000	      0.12792984	     -6.83456735	     -0.00000000
      0.19128269	     -0.00000000	     -7.79297251	      0.00000000	      0.00000000	      0.00000000	      0.00000000	      0.52790864	     -5.64393954	      0.00000000	      0.00000000	     -0.00000000	   -166.84698852	      0.34072714	     -1.80829901	      0.00000000	      0.00000000	      0.00000000	     46.50770281	      0.00000000	      0.00000000	      0.00000000	      0.00000000	      0.00000000	      0.00000000	      0.12987348	     -6.82971617	      0.00000000
      0.19183958	      0.00000000	     -7.78788275	     -0.00000000	     -0.00000000	     -0.00000000	     -0.00000000	      0.53465841	     -5.63897514	     -0.00000000	     -0.00000000	     -0.00000000	   -166.25376897	      0.34839834	     -1.80565090	     -0.00000000	     -0.00000000	      0.00000000	     45.61873260	      0.00000000	      0.00000000	      0.00000000	      0.00000000	      0.00000000	      0.00000000	      0.13179067	     -6.82489137	     -0.00000000
      0.19239647	      0.00000000	     -7.78280869	     -0.00000000	     -0.00000000	      0.00000000	      0.00000000	      0.54135471	     -5.63401992	     -0.00000000	     -0.00000000	     -0.00000000	   -165.67814103	      0.35596725	     -1.80303240	     -0.00000000	     -0.00000000	      0.00000000	     44.72807393	      0.00000000	      0.00000000	      0.00000000	      0.00000000	      0.00000000	      0.00000000	      0.13368945	     -6.82008190	     -0.00000000
      0.19295337	      0.00000000	     -7.77775033	     -0.00000000	      0.00000000	     -0.00000000	      0.00000000	      0.54799456	     -5.62907161	     -0.00000000	      0.00000000	     -0.00000000	   -165.12114655	      0.36345996	     -1.80042167	     -0.00000000	      0.00000000	     -0.00000000	     43.84613268	      0.00000000	      0.00000000	      0.00000000	      0.00000000	      0.00000000	      0.00000000	      0.13557127	     -6.81528563	     -0.00000000
      0.19351026	      0.00000000	     -7.77270678	     -0.00000000	     -0.00000000	      0.00000000	     -0.00000000	      0.55457898	     -5.62412930	     -0.00000000	     -0.00000000	     -0.00000000	   -164.58252215	      0.37088176	     -1.79781569	     -0.00000000	     -0.00000000	      0.00000000	     42.97398001	      0.00000000	      0.00000000	      0.00000000	      0.00000000	      0.00000000	      0.00000000	      0.13743673	     -6.81050152	     -0.00000000
      0.19406715	     -0.00000000	     -7.76767711	     -0.00000000	      0.00000000	     -0.00000000	      0.00000000	      0.56110939	     -5.61919224	     -0.00000000	      0.00000000	     -0.00000000	   -164.06186525	      0.37823529	     -1.79521373	     -0.00000000	      0.00000000	     -0.00000000	     42.11156345	      0.00000000	      0.00000000	      0.00000000	      0.00000000	      0.00000000	      0.00000000	      0.13928631	     -6.80572870	     -0.00000000
      0.19462404	      0.00000000	     -7.76266040	     -0.00000000	      0.00000000	     -0.00000000	     -0.00000000	      0.56758722	     -5.61425972	     -0.00000000	      0.00000000	     -0.00000000	   -163.55877331	      0.38552279	     -1.79261532	     -0.00000000	      0.00000000	     -0.00000000	     41.25869761	      0.00000000	      0.00000000	      0.00000000	      0.00000000	      0.00000000	      0.00000000	      0.14112048	     -6.80096632	     -0.00000000
      0.19518094	      0.00000000	     -7.75765574	     -0.00000000	     -0.00000000	      0.00000000	      0.00000000	      0.57401384	     -5.60933105	     -0.00000000	     -0.00000000	     -0.00000000	   -163.07285973	      0.39274633	     -1.79002003	     -0.00000000	     -0.00000000	      0.00000000	     40.41518281	      0.00000000	      0.00000000	      0.00000000	      0.00000000	      0.00000000	      0.00000000	      0.14293965	     -6.79621357	     -0.00000000
      0.19573783	     -0.00000000	     -7.75266227	      0.00000000	     -0.00000000	      0.00000000	      0.00000000	      0.58039056	     -5.60440555	      0.00000000	     -0.00000000	      0.00000000	   -162.60375499	      0.39990790	     -1.78742742	      0.00000000	     -0.00000000	      0.00000000	     39.58081908	      0.00000000	      0.00000000	      0.00000000	      0.00000000	      0.00000000	      0.00000000	      0.14474424	     -6.79146967	      0.00000000
      0.19629472	      0.00000000	     -7.74767915	      0.00000000	      0.00000000	     -0.00000000	      0.00000000	      0.58671864	     -5.59948254	      0.00000000	      0.00000000	     -0.00000000	   -162.15110592	      0.40700937	     -1.78483707	      0.00000000	      0.00000000	     -0.00000000	     38.75540798	      0.00000000	      0.00000000	      0.00000000	      0.00000000	      0.00000000	      0.00000000	      0.14653465	     -6.78673385	      0.00000000
      0.19685162	      0.00000000	     -7.74270558	      0.00000000	      0.00000000	     -0.00000000	     -0.00000000	      0.59299931	     -5.59456139	      0.00000000	      0.00000000	     -0.00000000	   -161.71457489	      0.41405252	     -1.78224854	      0.00000000	      0.00000000	     -0.00000000	     37.93875278	      0.00000000	      0.00000000	      0.00000000	      0.00000000	      0.00000000	      0.00000000	      0.14831124	     -6.78200538	      0.00000000
      0.19740851	     -0.00000000	     -7.73774078	     -0.00000000	     -0.00000000	      0.00000000	      0.00000000	      0.59923371	     -5.58964144	      0.00000000	     -0.00000000	      0.00000000	   -161.29383888	      0.42103903	     -1.77966141	      0.00000000	     -0.00000000	      0.00000000	     37.13065865	      0.00000000	      0.00000000	      0.00000000	      0.00000000	      0.00000000	      0.00000000	      0.15007438	     -6.77728353	     -0.00000000
      0.19796540	      0.00000000	     -7.73278399	     -0.00000000	      0.00000000	     -0.00000000	      0.00000000	      0.60542297	     -5.58472207	     -0.00000000	      0.00000000	     -0.00000000	   -160.88858855	      0.42797053	     -1.77707528	     -0.00000000	      0.00000000	     -0.00000000	     36.33093269	      0.00000000	      0.00000000	      0.00000000	      0.00000000	      0.00000000	      0.00000000	      0.15182441	     -6.77256761	     -0.00000000
      0.19852229	      0.00000000	     -7.72783449	     -0.00000000	      0.00000000	     -0.00000000	     -0.00000000	      0.61156816	     -5.57980268	     -0.00000000	      0.00000000	     -0.00000000	   -160.49852745	      0.43484854	     -1.77448970	     -0.00000000	      0.00000000	     -0.00000000	     35.53938404	      0.00000000	      0.00000000	      0.00000000	      0.00000000	      0.00000000	      0.00000000	      0.15356166	     -6.76785696	     -0.00000000
      0.19907919	      0.00000000	     -7.72289158	     -0.00000000	      0.00000000	     -0.00000000	      0.00000000	      0.61767033	     -5.57488267	     -0.00000000	      0.00000000	     -0.00000000	   -160.12337114	      0.44167453	     -1.77190429	     -0.00000000	      0.00000000	     -0.00000000	     34.75582394	      0.00000000	      0.00000000	      0.00000000	      0.00000000	      0.00000000	      0.00000000	      0.15528644	     -6.76315091	     -0.00000000
      0.19939680	     -0.00000000	     -7.72008781	     -0.00000000	      0.00000000	     -0.00000000	     -0.00000000	      0.62108244	     -5.57205977	     -0.00000000	      0.00000000	     -0.00000000	   -159.93234905	      0.44582612	     -1.77017058	     -0.00000000	      0.00000000	     -0.00000000	     34.43729000	      0.00000000	      0.00000000	      0.00000000	      0.00000000	      0.00000000	      0.00000000	      0.15627680	     -6.76045452	     -0.00000000
      0.19955510	      0.00000000	     -7.71868775	     -0.00000000	     -0.00000000	      0.00000000	     -0.00000000	      0.62279115	     -5.57065701	     -0.00000000	     -0.00000000	     -0.00000000	   -159.83454547	      0.44781498	     -1.76937476	     -0.00000000	     -0.00000000	      0.00000000	     34.24646370	      0.00000000	      0.00000000	      0.00000000	      0.00000000	      0.00000000	      0.00000000	      0.15676577	     -6.75911483	     -0.00000000
      0.19971340	      0.00000000	     -7.71728707	     -0.00000000	      0.00000000	     -0.00000000	     -0.00000000	      0.62450113	     -5.56925574	     -0.00000000	      0.00000000	     -0.00000000	   -159.73638089	      0.44977328	     -1.76860327	     -0.00000000	      0.00000000	     -0.00000000	     34.04451402	      0.00000000	      0.00000000	      0.00000000	      0.00000000	      0.00000000	      0.00000000	      0.15725262	     -6.75777688	     -0.00000000
      0.20024971	     -0.00000000	     -7.71253196	     -0.00000000	     -0.00000000	      0.00000000	      0.00000000	      0.63033104	     -5.56453057	     -0.00000000	     -0.00000000	     -0.00000000	   -159.39203955	      0.45601300	     -1.76632404	     -0.00000000	     -0.00000000	      0.00000000	     33.20437689	      0.00000000	      0.00000000	      0.00000000	      0.00000000	      0.00000000	      0.00000000	      0.15887864	     -6.75326729	     -0.00000000
      0.20078602	     -0.00000000	     -7.70780511	     -0.00000000	     -0.00000000	      0.00000000	     -0.00000000	      0.63606752	     -5.55979379	      0.00000000	     -0.00000000	      0.00000000	   -159.07952362	      0.46249218	     -1.76377642	      0.00000000	     -0.00000000	      0.00000000	     32.50165285	      0.00000000	      0.00000000	      0.00000000	      0.00000000	      0.00000000	      0.00000000	      0.16050488	     -6.74875489	     -0.00000000
      0.20132233	      0.00000000	     -7.70310331	     -0.00000000	     -0.00000000	     -0.00000000	      0.00000000	      0.64174462	     -5.55506161	     -0.00000000	     -0.00000000	     -0.00000000	   -158.78759498	      0.46900062	     -1.76115170	     -0.00000000	     -0.00000000	      0.00000000	     31.84497718	      0.00000000	      0.00000000	      0.00000000	      0.00000000	      0.00000000	      0.00000000	      0.16212175	     -6.74425537	     -0.00000000
      0.20185864	     -0.00000000	     -7.69843082	      0.00000000	     -0.00000000	      0.00000000	      0.00000000	      0.64736567	     -5.55033961	      0.00000000	     -0.00000000	      0.00000000	   -158.51523410	      0.47550643	     -1.75847754	      0.00000000	     -0.00000000	      0.00000000	     31.22178615	      0.00000000	      0.00000000	      0.00000000	      0.00000000	      0.00000000	      0.00000000	      0.16372743	     -6.73977501	      0.00000000
      0.20239494	     -0.00000000	     -7.69379241	     -0.00000000	     -0.00000000	      0.00000000	     -0.00000000	      0.65293049	     -5.54563182	     -0.00000000	     -0.00000000	     -0.00000000	   -158.26258362	      0.48200012	     -1.75576142	     -0.00000000	     -0.00000000	      0.00000000	     30.62918611	      0.00000000	      0.00000000	      0.00000000	      0.00000000	      0.00000000	      0.00000000	      0.16532114	     -6.73531861	     -0.00000000
      0.20293125	      0.00000000	     -7.68919258	     -0.00000000	      0.00000000	     -0.00000000	     -0.00000000	      0.65843871	     -5.54094180	     -0.00000000	      0.00000000	     -0.00000000	   -158.02986558	      0.48847565	     -1.75300807	     -0.00000000	      0.00000000	     -0.00000000	     30.06555896	      0.00000000	      0.00000000	      0.00000000	      0.00000000	      0.00000000	      0.00000000	      0.16690236	     -6.73089045	     -0.00000000
      0.20346756	     -0.00000000	     -7.68463545	      0.00000000	     -0.00000000	      0.00000000	      0.00000000	      0.66389006	     -5.53627286	      0.00000000	     -0.00000000	      0.00000000	   -157.81725980	      0.49492804	     -1.75022161	      0.00000000	     -0.00000000	      0.00000000	     29.52954083	      0.00000000	      0.00000000	      0.00000000	      0.00000000	      0.00000000	      0.00000000	      0.16847063	     -6.72649446	      0.00000000
      0.20400387	      0.00000000	     -7.68012482	     -0.00000000	      0.00000000	     -0.00000000	     -0.00000000	      0.66928444	     -5.53162803	     -0.00000000	      0.00000000	     -0.00000000	   -157.62489635	      0.50135300	     -1.74740584	     -0.00000000	      0.00000000	     -0.00000000	     29.01989017	      0.00000000	      0.00000000	      0.00000000	      0.00000000	      0.00000000	      0.00000000	      0.17002561	     -6.72213424	     -0.00000000
      0.20454018	     -0.00000000	     -7.67566417	     -0.00000000	     -0.00000000	      0.00000000	      0.00000000	      0.67462189	     -5.52701013	     -0.00000000	     -0.00000000	     -0.00000000	   -157.45286062	      0.50774685	     -1.74456424	     -0.00000000	     -0.00000000	      0.00000000	     28.53546353	      0.00000000	      0.00000000	      0.00000000	      0.00000000	      0.00000000	      0.00000000	      0.17156702	     -6.71781310	     -0.00000000
      0.20507649	      0.00000000	     -7.67125669	     -0.00000000	      0.00000000	     -0.00000000	      0.00000000	      0.67990256	     -5.52242175	     -0.00000000	      0.00000000	     -0.00000000	   -157.30119911	      0.51410639	     -1.74170005	     -0.00000000	      0.00000000	     -0.00000000	     28.07520513	      0.00000000	      0.00000000	      0.00000000	      0.00000000	      0.00000000	      0.00000000	      0.17309464	     -6.71353409	     -0.00000000
      0.20561279	      0.00000000	     -7.66690532	     -0.00000000	     -0.00000000	      0.00000000	     -0.00000000	      0.68512671	     -5.51786529	     -0.00000000	     -0.00000000	      0.00000000	   -157.16992470	      0.52042892	     -1.73881625	     -0.00000000	     -0.00000000	      0.00000000	     27.63813896	      0.00000000	      0.00000000	      0.00000000	      0.00000000	      0.00000000	      0.00000000	      0.17460832	     -6.70930002	     -0.00000000
      0.20614910	      0.00000000	     -7.66261275	     -0.00000000	      0.00000000	     -0.00000000	      0.00000000	      0.69029469	     -5.51334296	     -0.00000000	      0.00000000	     -0.00000000	   -157.05902122	      0.52671214	     -1.73591557	     -0.00000000	      0.00000000	     -0.00000000	     27.22336187	      0.00000000	      0.00000000	      0.00000000	      0.00000000	      0.00000000	      0.00000000	      0.17610794	     -6.70511347	     -0.00000000
      0.20668541	      0.00000000	     -7.65838147	     -0.00000000	     -0.00000000	      0.00000000	     -0.00000000	      0.69540693	     -5.50885679	     -0.00000000	     -0.00000000	     -0.00000000	   -156.96844753	      0.53295411	     -1.73300057	     -0.00000000	     -0.00000000	      0.00000000	     26.83003755	      0.00000000	      0.00000000	      0.00000000	      0.00000000	      0.00000000	      0.00000000	      0.17759344	     -6.70097680	     -0.00000000
      0.20722172	      0.00000000	     -7.65421374	      0.00000000	      0.00000000	     -0.00000000	     -0.00000000	      0.70046391	     -5.50440867	     -0.00000000	      0.00000000	     -0.00000000	   -156.89814107	      0.53915323	     -1.73007358	     -0.00000000	      0.00000000	     -0.00000000	     26.45739094	      0.00000000	      0.00000000	      0.00000000	      0.00000000	      0.00000000	      0.00000000	      0.17906479	     -6.69689220	     -0.00000000
      0.20775803	     -0.00000000	     -7.65011169	     -0.00000000	     -0.00000000	     -0.00000000	      0.00000000	      0.70546618	     -5.50000035	     -0.00000000	     -0.00000000	     -0.00000000	   -156.84802099	      0.54530817	     -1.72713675	     -0.00000000	     -0.00000000	      0.00000000	     26.10470341	      0.00000000	      0.00000000	      0.00000000	      0.00000000	      0.00000000	      0.00000000	      0.18052200	     -6.69286169	     -0.00000000
      0.20829434	      0.00000000	     -7.64607723	     -0.00000000	      0.00000000	     -0.00000000	     -0.00000000	      0.71041434	     -5.49563342	     -0.00000000	      0.00000000	     -0.00000000	   -156.81799094	      0.55141787	     -1.72419207	     -0.00000000	      0.00000000	     -0.00000000	     25.77130817	      0.00000000	      0.00000000	      0.00000000	      0.00000000	      0.00000000	      0.00000000	      0.18196509	     -6.68888712	     -0.00000000
      0.20883065	      0.00000000	     -7.64211215	     -0.00000000	      0.00000000	     -0.00000000	      0.00000000	      0.71530903	     -5.49130939	     -0.00000000	      0.00000000	     -0.00000000	   -156.80794153	      0.55748152	     -1.72124136	     -0.00000000	      0.00000000	     -0.00000000	     25.45658625	      0.00000000	      0.00000000	      0.00000000	      0.00000000	      0.00000000	      0.00000000	      0.18339414	     -6.68497019	     -0.00000000
      0.20936695	      0.00000000	     -7.63821810	     -0.00000000	     -0.00000000	      0.00000000	     -0.00000000	      0.72015090	     -5.48702961	     -0.00000000	     -0.00000000	     -0.00000000	   -156.81775242	      0.56349850	     -1.71828630	     -0.00000000	     -0.00000000	      0.00000000	     25.15996274	      0.00000000	      0.00000000	      0.00000000	      0.00000000	      0.00000000	      0.00000000	      0.18480921	     -6.68111250	     -0.00000000
      0.20990326	     -0.00000000	     -7.63439660	      0.00000000	     -0.00000000	      0.00000000	     -0.00000000	      0.72494065	     -5.48279537	      0.00000000	     -0.00000000	      0.00000000	   -156.84729427	      0.56946836	     -1.71532842	      0.00000000	     -0.00000000	      0.00000000	     24.88090335	      0.00000000	      0.00000000	      0.00000000	      0.00000000	      0.00000000	      0.00000000	      0.18621042	     -6.67731549	      0.00000000
      0.21043957	     -0.00000000	     -7.63064906	     -0.00000000	     -0.00000000	      0.00000000	     -0.00000000	      0.72967901	     -5.47860785	     -0.00000000	     -0.00000000	      0.00000000	   -156.89643041	      0.57539083	     -1.71236914	     -0.00000000	     -0.00000000	      0.00000000	     24.61891122	      0.00000000	      0.00000000	      0.00000000	      0.00000000	      0.00000000	      0.00000000	      0.18759789	     -6.67358052	     -0.00000000
      0.21097588	      0.00000000	     -7.62697680	      0.00000000	      0.00000000	     -0.00000000	      0.00000000	      0.73436670	     -5.47446813	     -0.00000000	      0.00000000	     -0.00000000	   -156.96501825	      0.58126579	     -1.70940975	     -0.00000000	      0.00000000	      0.00000000	     24.37352394	      0.00000000	      0.00000000	      0.00000000	      0.00000000	      0.00000000	      0.00000000	      0.18897174	     -6.66990885	      0.00000000
      0.21151219	     -0.00000000	     -7.62338103	      0.00000000	     -0.00000000	      0.00000000	      0.00000000	      0.73900447	     -5.47037724	      0.00000000	     -0.00000000	      0.00000000	   -157.05291061	      0.58709323	     -1.70645146	      0.00000000	     -0.00000000	      0.00000000	     24.14431085	      0.00000000	      0.00000000	      0.00000000	      0.00000000	      0.00000000	      0.00000000	      0.19033213	     -6.66630163	      0.00000000
      0.21204850	     -0.00000000	     -7.61986288	      0.00000000	      0.00000000	     -0.00000000	      0.00000000	      0.74359308	     -5.46633611	     -0.00000000	      0.00000000	     -0.00000000	   -157.15995677	      0.59287326	     -1.70349535	     -0.00000000	      0.00000000	     -0.00000000	     23.93087036	      0.00000000	      0.00000000	      0.00000000	      0.00000000	      0.00000000	      0.00000000	      0.19167922	     -6.66275995	     -0.00000000
      0.21258481	     -0.00000000	     -7.61642342	     -0.00000000	     -0.00000000	      0.00000000	      0.00000000	      0.74813329	     -5.46234564	     -0.00000000	     -0.00000000	     -0.00000000	   -157.28600348	      0.59860609	     -1.70054242	     -0.00000000	     -0.00000000	      0.00000000	     23.73282752	      0.00000000	      0.00000000	      0.00000000	      0.00000000	      0.00000000	      0.00000000	      0.19301316	     -6.65928482	     -0.00000000
      0.21312111	     -0.00000000	     -7.61306363	     -0.00000000	      0.00000000	     -0.00000000	      0.00000000	      0.75262588	     -5.45840664	     -0.00000000	      0.00000000	     -0.00000000	   -157.43089574	      0.60429203	     -1.69759360	     -0.00000000	      0.00000000	     -0.00000000	     23.54983172	      0.00000000	      0.00000000	      0.00000000	      0.00000000	      0.00000000	      0.00000000	      0.19433413	     -6.65587718	     -0.00000000
      0.21365742	     -0.00000000	     -7.60978444	     -0.00000000	      0.00000000	     -0.00000000	     -0.00000000	      0.75707162	     -5.45451988	     -0.00000000	      0.00000000	     -0.00000000	   -157.59447749	      0.60993144	     -1.69464972	     -0.00000000	      0.00000000	     -0.00000000	     23.38155443	      0.00000000	      0.00000000	      0.00000000	      0.00000000	      0.00000000	      0.00000000	      0.19564231	     -6.65253792	     -0.00000000
      0.21419373	     -0.00000000	     -7.60658673	     -0.00000000	      0.00000000	     -0.00000000	      0.00000000	      0.76147129	     -5.45068609	     -0.00000000	      0.00000000	     -0.00000000	   -157.77659220	      0.61552476	     -1.69171157	     -0.00000000	      0.00000000	     -0.00000000	     23.22768707	      0.00000000	      0.00000000	      0.00000000	      0.00000000	      0.00000000	      0.00000000	      0.19693790	     -6.64926786	     -0.00000000
      0.21473004	     -0.00000000	     -7.60347133	      0.00000000	      0.00000000	     -0.00000000	     -0.00000000	      0.76582565	     -5.44690593	     -0.00000000	      0.00000000	     -0.00000000	   -157.97708333	      0.62107249	     -1.68877985	     -0.00000000	      0.00000000	     -0.00000000	     23.08793895	      0.00000000	      0.00000000	      0.00000000	      0.00000000	      0.00000000	      0.00000000	      0.19822107	     -6.64606778	      0.00000000
      0.21526635	      0.00000000	     -7.60043901	      0.00000000	      0.00000000	     -0.00000000	      0.00000000	      0.77013548	     -5.44318006	      0.00000000	      0.00000000	     -0.00000000	   -158.19579467	      0.62657517	     -1.68585524	      0.00000000	      0.00000000	     -0.00000000	     22.96203528	      0.00000000	      0.00000000	      0.00000000	      0.00000000	      0.00000000	      0.00000000	      0.19949202	     -6.64293841	      0.00000000
      0.21580266	      0.00000000	     -7.59749051	     -0.00000000	     -0.00000000	     -0.00000000	      0.00000000	      0.77440156	     -5.43950906	     -0.00000000	     -0.00000000	     -0.00000000	   -158.43257068	      0.63203338	     -1.68293834	     -0.00000000	     -0.00000000	      0.00000000	     22.84971531	      0.00000000	      0.00000000	      0.00000000	      0.00000000	      0.00000000	      0.00000000	      0.20075096	     -6.63988045	     -0.00000000
      0.21633897	     -0.00000000	     -7.59462653	      0.00000000	      0.00000000	     -0.00000000	      0.00000000	      0.77862464	     -5.43589351	     -0.00000000	      0.00000000	     -0.00000000	   -158.68725661	      0.63744773	     -1.68002972	     -0.00000000	      0.00000000	     -0.00000000	     22.75073027	      0.00000000	      0.00000000	      0.00000000	      0.00000000	      0.00000000	      0.00000000	      0.20199807	     -6.63689456	      0.00000000
      0.21687527	      0.00000000	     -7.59184774	      0.00000000	      0.00000000	     -0.00000000	      0.00000000	      0.78280551	     -5.43233394	      0.00000000	      0.00000000	     -0.00000000	   -158.95969868	      0.64281887	     -1.67712991	     -0.00000000	      0.00000000	     -0.00000000	     22.66484175	      0.00000000	      0.00000000	      0.00000000	      0.00000000	      0.00000000	      0.00000000	      0.20323356	     -6.63398136	      0.00000000
      0.21741158	      0.00000000	     -7.58915476	     -0.00000000	      0.00000000	     -0.00000000	      0.00000000	      0.78694490	     -5.42883085	     -0.00000000	      0.00000000	     -0.00000000	   -159.24974408	      0.64814746	     -1.67423941	     -0.00000000	      0.00000000	     -0.00000000	     22.59181975	      0.00000000	      0.00000000	      0.00000000	      0.00000000	      0.00000000	      0.00000000	      0.20445762	     -6.63114143	     -0.00000000
      0.21794789	      0.00000000	     -7.58654821	      0.00000000	      0.00000000	     -0.00000000	      0.00000000	      0.79104360	     -5.42538474	     -0.00000000	      0.00000000	     -0.00000000	   -159.55724098	      0.65343419	     -1.67135869	     -0.00000000	      0.00000000	     -0.00000000	     22.53144096	      0.00000000	      0.00000000	      0.00000000	      0.00000000	      0.00000000	      0.00000000	      0.20567046	     -6.62837535	      0.00000000
      0.21848420	      0.00000000	     -7.58402865	     -0.00000000	      0.00000000	     -0.00000000	     -0.00000000	      0.79510234	     -5.42199605	     -0.00000000	      0.00000000	     -0.00000000	   -159.88203844	      0.65867973	     -1.66848819	     -0.00000000	      0.00000000	     -0.00000000	     22.48348702	      0.00000000	      0.00000000	      0.00000000	      0.00000000	      0.00000000	      0.00000000	      0.20687228	     -6.62568364	     -0.00000000
      0.21902051	     -0.00000000	     -7.58159662	      0.00000000	      0.00000000	     -0.00000000	      0.00000000	      0.79912189	     -5.41866522	      0.00000000	      0.00000000	     -0.00000000	   -160.22398628	      0.66388479	     -1.66562833	      0.00000000	      0.00000000	     -0.00000000	     22.44774287	      0.00000000	      0.00000000	      0.00000000	      0.00000000	      0.00000000	      0.00000000	      0.20806329	     -6.62306681	      0.00000000
      0.21955682	      0.00000000	     -7.57925265	     -0.00000000	      0.00000000	     -0.00000000	     -0.00000000	      0.80310299	     -5.41539266	     -0.00000000	      0.00000000	     -0.00000000	   -160.58293490	      0.66905007	     -1.66277954	     -0.00000000	      0.00000000	     -0.00000000	     22.42399501	      0.00000000	      0.00000000	      0.00000000	      0.00000000	      0.00000000	      0.00000000	      0.20924367	     -6.62052535	     -0.00000000
      0.22009312	      0.00000000	     -7.57699722	     -0.00000000	     -0.00000000	     -0.00000000	     -0.00000000	      0.80704639	     -5.41217874	     -0.00000000	     -0.00000000	     -0.00000000	   -160.95873504	      0.67417626	     -1.65994222	     -0.00000000	     -0.00000000	     -0.00000000	     22.41202996	      0.00000000	      0.00000000	      0.00000000	      0.00000000	      0.00000000	      0.00000000	      0.21041364	     -6.61805970	     -0.00000000
      0.22062943	      0.00000000	     -7.57483078	     -0.00000000	     -0.00000000	     -0.00000000	     -0.00000000	      0.81095285	     -5.40902383	     -0.00000000	     -0.00000000	     -0.00000000	   -161.35123754	      0.67926407	     -1.65711675	     -0.00000000	     -0.00000000	      0.00000000	     22.41163263	      0.00000000	      0.00000000	      0.00000000	      0.00000000	      0.00000000	      0.00000000	      0.21157340	     -6.61567031	     -0.00000000
      0.22116574	     -0.00000000	     -7.57275378	      0.00000000	      0.00000000	     -0.00000000	     -0.00000000	      0.81482311	     -5.40592828	      0.00000000	      0.00000000	     -0.00000000	   -161.76029303	      0.68431419	     -1.65430353	      0.00000000	      0.00000000	     -0.00000000	     22.42258481	      0.00000000	      0.00000000	      0.00000000	      0.00000000	      0.00000000	      0.00000000	      0.21272314	     -6.61335757	      0.00000000
      0.22170205	     -0.00000000	     -7.57076660	      0.00000000	      0.00000000	     -0.00000000	      0.00000000	      0.81865792	     -5.40289239	      0.00000000	      0.00000000	     -0.00000000	   -162.18575161	      0.68932728	     -1.65150294	      0.00000000	      0.00000000	     -0.00000000	     22.44466369	      0.00000000	      0.00000000	      0.00000000	      0.00000000	      0.00000000	      0.00000000	      0.21386306	     -6.61112186	      0.00000000
      0.22223836	      0.00000000	     -7.56886961	     -0.00000000	      0.00000000	     -0.00000000	      0.00000000	      0.82245803	     -5.39991645	     -0.00000000	      0.00000000	     -0.00000000	   -162.62746250	      0.69430403	     -1.64871538	     -0.00000000	      0.00000000	     -0.00000000	     22.47764046	      0.00000000	      0.00000000	      0.00000000	      0.00000000	      0.00000000	      0.00000000	      0.21499337	     -6.60896354	     -0.00000000
      0.22277467	     -0.00000000	     -7.56706316	      0.00000000	      0.00000000	     -0.00000000	      0.00000000	      0.82622419	     -5.39700074	      0.00000000	      0.00000000	     -0.00000000	   -163.08527368	      0.69924510	     -1.64594124	      0.00000000	      0.00000000	     -0.00000000	     22.52127893	      0.00000000	      0.00000000	      0.00000000	      0.00000000	      0.00000000	      0.00000000	      0.21611426	     -6.60688291	      0.00000000
      0.22331098	      0.00000000	     -7.56534752	      0.00000000	      0.00000000	     -0.00000000	     -0.00000000	      0.82995718	     -5.39414548	      0.00000000	      0.00000000	     -0.00000000	   -163.55903153	      0.70415111	     -1.64318093	      0.00000000	      0.00000000	     -0.00000000	     22.57533435	      0.00000000	      0.00000000	      0.00000000	      0.00000000	      0.00000000	      0.00000000	      0.21722593	     -6.60488028	      0.00000000
      0.22384728	      0.00000000	     -7.56372296	     -0.00000000	      0.00000000	     -0.00000000	     -0.00000000	      0.83365773	     -5.39135088	     -0.00000000	      0.00000000	     -0.00000000	   -164.04858045	      0.70902272	     -1.64043484	     -0.00000000	      0.00000000	     -0.00000000	     22.63955213	      0.00000000	      0.00000000	      0.00000000	      0.00000000	      0.00000000	      0.00000000	      0.21832858	     -6.60295589	     -0.00000000
      0.22438359	      0.00000000	     -7.56218970	      0.00000000	      0.00000000	     -0.00000000	      0.00000000	      0.83732664	     -5.38861713	      0.00000000	      0.00000000	     -0.00000000	   -164.55376248	      0.71386051	     -1.63770340	     -0.00000000	      0.00000000	     -0.00000000	     22.71366689	      0.00000000	      0.00000000	      0.00000000	      0.00000000	      0.00000000	      0.00000000	      0.21942241	     -6.60110997	      0.00000000
      0.22491990	      0.00000000	     -7.56074790	      0.00000000	     -0.00000000	      0.00000000	      0.00000000	      0.84096466	     -5.38594436	      0.00000000	     -0.00000000	      0.00000000	   -165.07441694	      0.71866510	     -1.63498703	      0.00000000	     -0.00000000	      0.00000000	     22.79740141	      0.00000000	      0.00000000	      0.00000000	      0.00000000	      0.00000000	      0.00000000	      0.22050761	     -6.59934271	      0.00000000
      0.22545621	      0.00000000	     -7.55939769	     -0.00000000	      0.00000000	     -0.00000000	     -0.00000000	      0.84457259	     -5.38333268	     -0.00000000	      0.00000000	     -0.00000000	   -165.61038008	      0.72343705	     -1.63228617	     -0.00000000	      0.00000000	     -0.00000000	     22.89046586	      0.00000000	      0.00000000	      0.00000000	      0.00000000	      0.00000000	      0.00000000	      0.22158439	     -6.59765424	     -0.00000000
      0.22599252	      0.00000000	     -7.55813914	     -0.00000000	     -0.00000000	      0.00000000	      0.00000000	      0.84815122	     -5.38078217	     -0.00000000	     -0.00000000	      0.00000000	   -166.16148479	      0.72817694	     -1.62960127	     -0.00000000	     -0.00000000	      0.00000000	     22.99255708	      0.00000000	      0.00000000	      0.00000000	      0.00000000	      0.00000000	      0.00000000	      0.22265294	     -6.59604467	     -0.00000000
      0.22652883	     -0.00000000	     -7.55697227	      0.00000000	     -0.00000000	      0.00000000	     -0.00000000	      0.85170135	     -5.37829286	      0.00000000	     -0.00000000	      0.00000000	   -166.72756023	      0.73288529	     -1.62693278	      0.00000000	     -0.00000000	      0.00000000	     23.10335801	      0.00000000	      0.00000000	      0.00000000	      0.00000000	      0.00000000	      0.00000000	      0.22371346	     -6.59451405	      0.00000000
      0.22706514	     -0.00000000	     -7.55589704	      0.00000000	      0.00000000	     -0.00000000	      0.00000000	      0.85522378	     -5.37586474	      0.00000000	      0.00000000	     -0.00000000	   -167.30843162	      0.73756265	     -1.62428118	      0.00000000	      0.00000000	     -0.00000000	     23.22253735	      0.00000000	      0.00000000	      0.00000000	      0.00000000	      0.00000000	      0.00000000	      0.22476615	     -6.59306240	      0.00000000
      0.22760144	      0.00000000	     -7.55491336	     -0.00000000	      0.00000000	     -0.00000000	     -0.00000000	      0.85871935	     -5.37349775	     -0.00000000	      0.00000000	     -0.00000000	   -167.90391999	      0.74220952	     -1.62164695	     -0.00000000	      0.00000000	     -0.00000000	     23.34974924	      0.00000000	      0.00000000	      0.00000000	      0.00000000	      0.00000000	      0.00000000	      0.22581121	     -6.59168965	     -0.00000000
      0.22813775	      0.00000000	     -7.55402106	      0.00000000	      0.00000000	     -0.00000000	      0.00000000	      0.86218887	     -5.37119178	      0.00000000	      0.00000000	     -0.00000000	   -168.51384200	      0.74682641	     -1.61903056	     -0.00000000	      0.00000000	     -0.00000000	     23.48463325	      0.00000000	      0.00000000	      0.00000000	      0.00000000	      0.00000000	      0.00000000	      0.22684885	     -6.59039573	      0.00000000
      0.22867406	     -0.00000000	     -7.55321992	      0.00000000	      0.00000000	     -0.00000000	      0.00000000	      0.86563321	     -5.36894669	      0.00000000	      0.00000000	     -0.00000000	   -169.13800983	      0.75141378	     -1.61643250	      0.00000000	      0.00000000	     -0.00000000	     23.62681447	      0.00000000	      0.00000000	      0.00000000	      0.00000000	      0.00000000	      0.00000000	      0.22787926	     -6.58918046	      0.00000000
      0.22921037	     -0.00000000	     -7.55250964	      0.00000000	     -0.00000000	      0.00000000	     -0.00000000	      0.86905319	     -5.36676227	      0.00000000	     -0.00000000	      0.00000000	   -169.77623105	      0.75597212	     -1.61385328	      0.00000000	     -0.00000000	      0.00000000	     23.77590375	      0.00000000	      0.00000000	      0.00000000	      0.00000000	      0.00000000	      0.00000000	      0.22890265	     -6.58804364	      0.00000000
      0.22974668	     -0.00000000	     -7.55188984	      0.00000000	      0.00000000	      0.00000000	     -0.00000000	      0.87244971	     -5.36463825	      0.00000000	      0.00000000	      0.00000000	   -170.42830864	      0.76050189	     -1.61129338	      0.00000000	      0.00000000	      0.00000000	     23.93149822	      0.00000000	      0.00000000	      0.00000000	      0.00000000	      0.00000000	      0.00000000	      0.22991923	     -6.58698500	      0.00000000
      0.23028299	     -0.00000000	     -7.55136009	      0.00000000	     -0.00000000	      0.00000000	      0.00000000	      0.87582362	     -5.36257433	      0.00000000	     -0.00000000	      0.00000000	   -171.09404103	      0.76500352	     -1.60875330	      0.00000000	     -0.00000000	      0.00000000	     24.09318184	      0.00000000	      0.00000000	      0.00000000	      0.00000000	      0.00000000	      0.00000000	      0.23092920	     -6.58600418	      0.00000000
      0.23081930	     -0.00000000	     -7.55091988	      0.00000000	      0.00000000	     -0.00000000	      0.00000000	      0.87917581	     -5.36057011	      0.00000000	      0.00000000	     -0.00000000	   -171.77322217	      0.76947748	     -1.60623351	      0.00000000	      0.00000000	     -0.00000000	     24.26052625	      0.00000000	      0.00000000	      0.00000000	      0.00000000	      0.00000000	      0.00000000	      0.23193277	     -6.58510078	      0.00000000
      0.23135560	     -0.00000000	     -7.55056859	      0.00000000	      0.00000000	     -0.00000000	     -0.00000000	      0.88250718	     -5.35862517	      0.00000000	      0.00000000	     -0.00000000	   -172.46564175	      0.77392419	     -1.60373450	      0.00000000	      0.00000000	     -0.00000000	     24.43309172	      0.00000000	      0.00000000	      0.00000000	      0.00000000	      0.00000000	      0.00000000	      0.23293014	     -6.58427433	      0.00000000
      0.23189191	     -0.00000000	     -7.55030557	      0.00000000	      0.00000000	     -0.00000000	     -0.00000000	      0.88581864	     -5.35673899	      0.00000000	      0.00000000	     -0.00000000	   -173.17108537	      0.77834410	     -1.60125674	      0.00000000	      0.00000000	     -0.00000000	     24.61042825	      0.00000000	      0.00000000	      0.00000000	      0.00000000	      0.00000000	      0.00000000	      0.23392154	     -6.58352427	      0.00000000
      0.23242822	     -0.00000000	     -7.55013005	      0.00000000	      0.00000000	      0.00000000	     -0.00000000	      0.88911108	     -5.35491102	      0.00000000	      0.00000000	      0.00000000	   -173.88933491	      0.78273762	     -1.59880065	      0.00000000	      0.00000000	      0.00000000	     24.79207682	      0.00000000	      0.00000000	      0.00000000	      0.00000000	      0.00000000	      0.00000000	      0.23490717	     -6.58285000	      0.00000000
      0.23296453	      0.00000000	     -7.55004120	     -0.00000000	      0.00000000	     -0.00000000	      0.00000000	      0.89238544	     -5.35314063	     -0.00000000	      0.00000000	     -0.00000000	   -174.62016885	      0.78710519	     -1.59636667	     -0.00000000	      0.00000000	     -0.00000000	     24.97757081	      0.00000000	      0.00000000	      0.00000000	      0.00000000	      0.00000000	      0.00000000	      0.23588724	     -6.58225082	     -0.00000000
      0.23350084	     -0.00000000	     -7.55003811	      0.00000000	      0.00000000	     -0.00000000	      0.00000000	      0.89564263	     -5.35142711	      0.00000000	      0.00000000	     -0.00000000	   -175.36336272	      0.79144725	     -1.59395520	     -0.00000000	      0.00000000	     -0.00000000	     25.16643748	      0.00000000	      0.00000000	      0.00000000	      0.00000000	      0.00000000	      0.00000000	      0.23686197	     -6.58172598	      0.00000000
      0.23403715	      0.00000000	     -7.55011979	     -0.00000000	      0.00000000	     -0.00000000	     -0.00000000	      0.89888358	     -5.34976971	     -0.00000000	      0.00000000	     -0.00000000	   -176.11868958	      0.79576423	     -1.59156660	     -0.00000000	      0.00000000	     -0.00000000	     25.35819952	      0.00000000	      0.00000000	      0.00000000	      0.00000000	      0.00000000	      0.00000000	      0.23783158	     -6.58127464	     -0.00000000
      0.23457345	      0.00000000	     -7.55028516	     -0.00000000	     -0.00000000	      0.00000000	     -0.00000000	      0.90210922	     -5.34816760	     -0.00000000	     -0.00000000	      0.00000000	   -176.88592059	      0.80005658	     -1.58920121	     -0.00000000	     -0.00000000	      0.00000000	     25.55237679	      0.00000000	      0.00000000	      0.00000000	      0.00000000	      0.00000000	      0.00000000	      0.23879628	     -6.58089589	     -0.00000000
      0.23510976	     -0.00000000	     -7.55053307	      0.00000000	      0.00000000	      0.00000000	      0.00000000	      0.90532048	     -5.34661988	      0.00000000	      0.00000000	      0.00000000	   -177.66482559	      0.80432473	     -1.58685932	      0.00000000	      0.00000000	      0.00000000	     25.74848799	      0.00000000	      0.00000000	      0.00000000	      0.00000000	      0.00000000	      0.00000000	      0.23975628	     -6.58058877	      0.00000000
      0.23564607	      0.00000000	     -7.55086231	     -0.00000000	     -0.00000000	      0.00000000	     -0.00000000	      0.90851829	     -5.34512559	     -0.00000000	     -0.00000000	      0.00000000	   -178.45517377	      0.80856916	     -1.58454117	     -0.00000000	     -0.00000000	      0.00000000	     25.94605242	      0.00000000	      0.00000000	      0.00000000	      0.00000000	      0.00000000	      0.00000000	      0.24071181	     -6.58035222	     -0.00000000
      0.23618238	     -0.00000000	     -7.55127157	      0.00000000	      0.00000000	      0.00000000	      0.00000000	      0.91170356	     -5.34368371	      0.00000000	      0.00000000	      0.00000000	   -179.25673434	      0.81279031	     -1.58224699	      0.00000000	      0.00000000	      0.00000000	     26.14459174	      0.00000000	      0.00000000	      0.00000000	      0.00000000	      0.00000000	      0.00000000	      0.24166308	     -6.58018514	      0.00000000
      0.23671869	      0.00000000	     -7.55175950	     -0.00000000	     -0.00000000	     -0.00000000	      0.00000000	      0.91487722	     -5.34229316	     -0.00000000	     -0.00000000	     -0.00000000	   -180.06927726	      0.81698868	     -1.57997691	     -0.00000000	     -0.00000000	     -0.00000000	     26.34363170	      0.00000000	      0.00000000	      0.00000000	      0.00000000	      0.00000000	      0.00000000	      0.24261031	     -6.58008635	     -0.00000000
      0.23725500	      0.00000000	     -7.55232467	      0.00000000	     -0.00000000	      0.00000000	      0.00000000	      0.91804019	     -5.34095278	      0.00000000	     -0.00000000	      0.00000000	   -180.89257400	      0.82116474	     -1.57773104	      0.00000000	     -0.00000000	      0.00000000	     26.54270388	      0.00000000	      0.00000000	      0.00000000	      0.00000000	      0.00000000	      0.00000000	      0.24355372	     -6.58005461	      0.00000000
      0.23779131	      0.00000000	     -7.55296558	     -0.00000000	      0.00000000	     -0.00000000	      0.00000000	      0.92119335	     -5.33966138	     -0.00000000	      0.00000000	     -0.00000000	   -181.72639828	      0.82531899	     -1.57550941	     -0.00000000	      0.00000000	     -0.00000000	     26.74134729	      0.00000000	      0.00000000	      0.00000000	      0.00000000	      0.00000000	      0.00000000	      0.24449352	     -6.58008861	     -0.00000000
      0.23832761	     -0.00000000	     -7.55368070	      0.00000000	     -0.00000000	      0.00000000	      0.00000000	      0.92433760	     -5.33841770	      0.00000000	     -0.00000000	      0.00000000	   -182.57052684	      0.82945194	     -1.57331202	      0.00000000	     -0.00000000	      0.00000000	     26.93910996	      0.00000000	      0.00000000	      0.00000000	      0.00000000	      0.00000000	      0.00000000	      0.24542992	     -6.58018701	      0.00000000
      0.23886392	      0.00000000	     -7.55446842	     -0.00000000	     -0.00000000	      0.00000000	     -0.00000000	      0.92747381	     -5.33722042	     -0.00000000	     -0.00000000	      0.00000000	   -183.42474019	      0.83356411	     -1.57113877	     -0.00000000	     -0.00000000	      0.00000000	     27.13555036	      0.00000000	      0.00000000	      0.00000000	      0.00000000	      0.00000000	      0.00000000	      0.24636313	     -6.58034838	     -0.00000000
      0.23940023	      0.00000000	     -7.55532709	      0.00000000	     -0.00000000	     -0.00000000	     -0.00000000	      0.93060284	     -5.33606818	      0.00000000	     -0.00000000	     -0.00000000	   -184.28882334	      0.83765602	     -1.56898952	      0.00000000	     -0.00000000	     -0.00000000	     27.33023876	      0.00000000	      0.00000000	      0.00000000	      0.00000000	      0.00000000	      0.00000000	      0.24729337	     -6.58057129	      0.00000000
      0.23993654	     -0.00000000	     -7.55625503	      0.00000000	     -0.00000000	      0.00000000	     -0.00000000	      0.93372554	     -5.33495957	      0.00000000	     -0.00000000	      0.00000000	   -185.16256645	      0.84172821	     -1.56686406	      0.00000000	     -0.00000000	      0.00000000	     27.52275838	      0.00000000	      0.00000000	      0.00000000	      0.00000000	      0.00000000	      0.00000000	      0.24822084	     -6.58085421	      0.00000000
      0.24047285	      0.00000000	     -7.55725052	      0.00000000	      0.00000000	      0.00000000	     -0.00000000	      0.93684273	     -5.33389315	      0.00000000	      0.00000000	      0.00000000	   -186.04576548	      0.84578124	     -1.56476211	      0.00000000	      0.00000000	      0.00000000	     27.71270637	      0.00000000	      0.00000000	      0.00000000	      0.00000000	      0.00000000	      0.00000000	      0.24914575	     -6.58119561	      0.00000000
      0.24100916	     -0.00000000	     -7.55831178	      0.00000000	     -0.00000000	      0.00000000	     -0.00000000	      0.93995520	     -5.33286742	      0.00000000	     -0.00000000	      0.00000000	   -186.93822264	      0.84981565	     -1.56268334	      0.00000000	     -0.00000000	      0.00000000	     27.89969469	      0.00000000	      0.00000000	      0.00000000	      0.00000000	      0.00000000	      0.00000000	      0.25006829	     -6.58159392	      0.00000000
      0.24154547	      0.00000000	     -7.55943705	      0.00000000	     -0.00000000	      0.00000000	     -0.00000000	      0.94306375	     -5.33188086	      0.00000000	     -0.00000000	      0.00000000	   -187.83974683	      0.85383202	     -1.56062734	      0.00000000	     -0.00000000	      0.00000000	     28.08335066	      0.00000000	      0.00000000	      0.00000000	      0.00000000	      0.00000000	      0.00000000	      0.25098867	     -6.58204752	      0.00000000
      0.24208177	     -0.00000000	     -7.56062450	      0.00000000	      0.00000000	      0.00000000	     -0.00000000	      0.94616913	     -5.33093192	      0.00000000	      0.00000000	      0.00000000	   -188.75015390	      0.85783093	     -1.55859364	      0.00000000	      0.00000000	      0.00000000	     28.26331737	      0.00000000	      0.00000000	      0.00000000	      0.00000000	      0.00000000	      0.00000000	      0.25190707	     -6.58255478	      0.00000000
      0.24261808	     -0.00000000	     -7.56187233	      0.00000000	      0.00000000	      0.00000000	     -0.00000000	      0.94927207	     -5.33001902	      0.00000000	      0.00000000	      0.00000000	   -189.66926662	      0.86181294	     -1.55658172	      0.00000000	      0.00000000	      0.00000000	     28.43925388	      0.00000000	      0.00000000	      0.00000000	      0.00000000	      0.00000000	      0.00000000	      0.25282368	     -6.58311404	      0.00000000
      0.24315439	      0.00000000	     -7.56317870	      0.00000000	     -0.00000000	      0.00000000	     -0.00000000	      0.95237329	     -5.32914056	      0.00000000	     -0.00000000	      0.00000000	   -190.59691464	      0.86577866	     -1.55459101	      0.00000000	     -0.00000000	      0.00000000	     28.61083510	      0.00000000	      0.00000000	      0.00000000	      0.00000000	      0.00000000	      0.00000000	      0.25373870	     -6.58372364	      0.00000000
      0.24336421	     -0.00000000	     -7.56372123	     -0.00000000	     -0.00000000	     -0.00000000	     -0.00000000	      0.95355650	     -5.32879777	     -0.00000000	     -0.00000000	     -0.00000000	   -190.97308421	      0.86767276	     -1.55347904	     -0.00000000	     -0.00000000	     -0.00000000	     28.82255789	      0.00000000	      0.00000000	      0.00000000	      0.00000000	      0.00000000	      0.00000000	      0.25411731	     -6.58395904	     -0.00000000
      0.24345996	      0.00000000	     -7.56396825	      0.00000000	     -0.00000000	      0.00000000	      0.00000000	      0.95410289	     -5.32864476	      0.00000000	     -0.00000000	      0.00000000	   -191.14280216	      0.86846188	     -1.55304531	      0.00000000	     -0.00000000	      0.00000000	     28.88760989	      0.00000000	      0.00000000	      0.00000000	      0.00000000	      0.00000000	      0.00000000	      0.25428552	     -6.58407244	      0.00000000
      0.24355572	      0.00000000	     -7.56419663	     -0.00000000	      0.00000000	     -0.00000000	     -0.00000000	      0.95468762	     -5.32850347	     -0.00000000	      0.00000000	     -0.00000000	   -191.29863289	      0.86916083	     -1.55278000	     -0.00000000	      0.00000000	     -0.00000000	     28.89272431	      0.00000000	      0.00000000	      0.00000000	      0.00000000	      0.00000000	      0.00000000	      0.25445427	     -6.58418782	     -0.00000000
      0.24403449	     -0.00000000	     -7.56394058	     -0.00000000	      0.00000000	     -0.00000000	      0.00000000	      0.96020349	     -5.32850456	     -0.00000000	      0.00000000	      0.00000000	   -191.12292025	      0.87045658	     -1.55988982	     -0.00000000	      0.00000000	     -0.00000000	     26.25970365	      0.00000000	      0.00000000	      0.00000000	      0.00000000	      0.00000000	      0.00000000	      0.25563594	     -6.58455506	     -0.00000000
      0.24451326	     -0.00000000	     -7.55961937	      0.00000000	     -0.00000000	      0.00000000	      0.00000000	      0.97280887	     -5.33026320	      0.00000000	     -0.00000000	      0.00000000	   -188.32209459	      0.87503157	     -1.58298715	      0.00000000	     -0.00000000	      0.00000000	     19.68360414	      0.00000000	      0.00000000	      0.00000000	      0.00000000	      0.00000000	      0.00000000	      0.25846136	     -6.58359221	      0.00000000
      0.24499203	     -0.00000000	     -7.54990843	      0.00000000	     -0.00000000	      0.00000000	     -0.00000000	      0.99404348	     -5.33381975	      0.00000000	     -0.00000000	      0.00000000	   -182.30711100	      0.89069973	     -1.61997361	      0.00000000	     -0.00000000	      0.00000000	     10.85147671	      0.00000000	      0.00000000	      0.00000000	      0.00000000	      0.00000000	      0.00000000	      0.26383736	     -6.58019573	      0.00000000
      0.24547080	     -0.00000000	     -7.53427323	     -0.00000000	     -0.00000000	     -0.00000000	     -0.00000000	      1.02384882	     -5.33871129	     -0.00000000	     -0.00000000	     -0.00000000	   -173.07778113	      0.92177624	     -1.66712060	     -0.00000000	     -0.00000000	     -0.00000000	      1.35253223	      0.00000000	      0.00000000	      0.00000000	      0.00000000	      0.00000000	      0.00000000	      0.27208657	     -6.57360321	     -0.00000000
      0.24594957	      0.00000000	     -7.51261436	     -0.00000000	     -0.00000000	     -0.00000000	     -0.00000000	      1.06139568	     -5.34427172	     -0.00000000	     -0.00000000	     -0.00000000	   -160.92047291	      0.96925974	     -1.72116624	     -0.00000000	     -0.00000000	     -0.00000000	     -7.85567417	      0.00000000	      0.00000000	      0.00000000	      0.00000000	      0.00000000	      0.00000000	      0.28312376	     -6.56336031	     -0.00000000
      0.24642834	      0.00000000	     -7.48509536	     -0.00000000	     -0.00000000	     -0.00000000	      0.00000000	      1.10548654	     -5.34977899	     -0.00000000	     -0.00000000	     -0.00000000	   -146.26095488	      1.03212069	     -1.77943650	     -0.00000000	     -0.00000000	     -0.00000000	    -16.27700824	      0.00000000	      0.00000000	      0.00000000	      0.00000000	      0.00000000	      0.00000000	      0.29663444	     -6.54923561	     -0.00000000
      0.24690711	      0.00000000	     -7.45203698	     -0.00000000	     -0.00000000	     -0.00000000	     -0.00000000	      1.15478548	     -5.35453386	     -0.00000000	     -0.00000000	     -0.00000000	   -129.57998603	      1.10822998	     -1.83976528	     -0.00000000	     -0.00000000	     -0.00000000	    -23.71035083	      0.00000000	      0.00000000	      0.00000000	      0.00000000	      0.00000000	      0.00000000	      0.31219188	     -6.53115411	     -0.00000000
      0.24738588	     -0.00000000	     -7.41384684	      0.00000000	      0.00000000	      0.00000000	      0.00000000	      1.20795541	     -5.35790139	      0.00000000	      0.00000000	      0.00000000	   -111.36262138	      1.19494573	     -1.90041788	      0.00000000	      0.00000000	      0.00000000	    -30.13851520	      0.00000000	      0.00000000	      0.00000000	      0.00000000	      0.00000000	      0.00000000	      0.32932940	     -6.50914906	      0.00000000
      0.24786465	     -0.00000000	     -7.37097098	      0.00000000	     -0.00000000	      0.00000000	      0.00000000	      1.26374016	     -5.35933120	      0.00000000	     -0.00000000	      0.00000000	    -92.06757925	      1.28947999	     -1.96003011	      0.00000000	     -0.00000000	      0.00000000	    -35.65610207	      0.00000000	      0.00000000	      0.00000000	      0.00000000	      0.00000000	      0.00000000	      0.34758489	     -6.48332652	      0.00000000
      0.24834342	      0.00000000	     -7.32386068	     -0.00000000	     -0.00000000	      0.00000000	     -0.00000000	      1.32101140	     -5.35836513	     -0.00000000	     -0.00000000	      0.00000000	    -72.10944099	      1.38912864	     -2.01755533	     -0.00000000	     -0.00000000	      0.00000000	    -40.42087071	      0.00000000	      0.00000000	      0.00000000	      0.00000000	      0.00000000	      0.00000000	      0.36652776	     -6.45383893	     -0.00000000
      0.24882219	      0.00000000	     -7.27295046	      0.00000000	      0.00000000	     -0.00000000	     -0.00000000	      1.37879192	     -5.35463717	      0.00000000	      0.00000000	     -0.00000000	    -51.84954376	      1.49141258	     -2.07221469	      0.00000000	      0.00000000	     -0.00000000	    -44.61974689	      0.00000000	      0.00000000	      0.00000000	      0.00000000	      0.00000000	      0.00000000	      0.38577452	     -6.42086558	      0.00000000
      0.24930097	     -0.00000000	     -7.21864470	      0.00000000	     -0.00000000	     -0.00000000	     -0.00000000	      1.43626250	     -5.34786877	      0.00000000	     -0.00000000	     -0.00000000	    -31.59287852	      1.59415756	     -2.12345051	      0.00000000	     -0.00000000	     -0.00000000	    -48.44500699	      0.00000000	      0.00000000	      0.00000000	      0.00000000	      0.00000000	      0.00000000	      0.40499621	     -6.38459837	      0.00000000
      0.24977974	     -0.00000000	     -7.16131051	     -0.00000000	      0.00000000	     -0.00000000	     -0.00000000	      1.49275808	     -5.33786133	     -0.00000000	      0.00000000	     -0.00000000	    -11.58902453	      1.69553033	     -2.17088395	     -0.00000000	      0.00000000	     -0.00000000	    -52.07828710	      0.00000000	      0.00000000	      0.00000000	      0.00000000	      0.00000000	      0.00000000	      0.42392051	     -6.34523206	     -0.00000000
      0.25025851	      0.00000000	     -7.10127506	      0.00000000	     -0.00000000	      0.00000000	     -0.00000000	      1.54775708	     -5.32448743	      0.00000000	     -0.00000000	      0.00000000	      7.96437642	      1.79404401	     -2.21427847	      0.00000000	     -0.00000000	      0.00000000	    -55.68078096	      0.00000000	      0.00000000	      0.00000000	      0.00000000	      0.00000000	      0.00000000	      0.44233006	     -6.30295776	      0.00000000
      0.25073728	      0.00000000	     -7.03882583	     -0.00000000	     -0.00000000	     -0.00000000	     -0.00000000	      1.60086714	     -5.30768153	     -0.00000000	     -0.00000000	     -0.00000000	     26.91670896	      1.88854282	     -2.25350945	     -0.00000000	     -0.00000000	     -0.00000000	    -59.38816768	      0.00000000	      0.00000000	      0.00000000	      0.00000000	      0.00000000	      0.00000000	      0.46005844	     -6.25795894	     -0.00000000
      0.25121605	     -0.00000000	     -6.97421272	      0.00000000	     -0.00000000	      0.00000000	      0.00000000	      1.65180902	     -5.28743081	      0.00000000	     -0.00000000	      0.00000000	     45.15878668	      1.97817416	     -2.28853928	      0.00000000	     -0.00000000	      0.00000000	    -63.30889894	      0.00000000	      0.00000000	      0.00000000	      0.00000000	      0.00000000	      0.00000000	      0.47698490	     -6.21040921	      0.00000000
      0.25169482	      0.00000000	     -6.90765129	      0.00000000	      0.00000000	     -0.00000000	      0.00000000	      1.70040016	     -5.26376643	      0.00000000	      0.00000000	     -0.00000000	     62.61702296	      2.06235389	     -2.31939678	      0.00000000	      0.00000000	     -0.00000000	    -67.52463462	      0.00000000	      0.00000000	      0.00000000	      0.00000000	      0.00000000	      0.00000000	      0.49302843	     -6.16047133	      0.00000000
      0.25217359	     -0.00000000	     -6.83932674	      0.00000000	     -0.00000000	      0.00000000	      0.00000000	      1.74653835	     -5.23675527	      0.00000000	     -0.00000000	      0.00000000	     79.24759857	      2.14072871	     -2.34615949	      0.00000000	     -0.00000000	      0.00000000	    -72.09185019	      0.00000000	      0.00000000	      0.00000000	      0.00000000	      0.00000000	      0.00000000	      0.50814164	     -6.10829713	      0.00000000
      0.25265236	      0.00000000	     -6.76939853	     -0.00000000	      0.00000000	     -0.00000000	      0.00000000	      1.79018577	     -5.20649229	     -0.00000000	      0.00000000	     -0.00000000	     95.03070129	      2.21313810	     -2.36893762	     -0.00000000	      0.00000000	     -0.00000000	    -77.04389208	      0.00000000	      0.00000000	      0.00000000	      0.00000000	      0.00000000	      0.00000000	      0.52230467	     -6.05402799	     -0.00000000
      0.25313113	     -0.00000000	     -6.69800560	      0.00000000	      0.00000000	      0.00000000	      0.00000000	      1.83135336	     -5.17309348	      0.00000000	      0.00000000	      0.00000000	    109.96483321	      2.27957701	     -2.38785839	      0.00000000	      0.00000000	      0.00000000	    -82.39301849	      0.00000000	      0.00000000	      0.00000000	      0.00000000	      0.00000000	      0.00000000	      0.53551929	     -5.99779604	      0.00000000
      0.25360990	     -0.00000000	     -6.62527222	      0.00000000	      0.00000000	     -0.00000000	      0.00000000	      1.87008554	     -5.13668929	      0.00000000	      0.00000000	     -0.00000000	    124.06117823	      2.34015990	     -2.40305065	      0.00000000	      0.00000000	     -0.00000000	    -88.13222293	      0.00000000	      0.00000000	      0.00000000	      0.00000000	      0.00000000	      0.00000000	      0.54780307	     -5.93972588	      0.00000000
      0.25408867	     -0.00000000	     -6.55131450	      0.00000000	      0.00000000	      0.00000000	      0.00000000	      1.90644543	     -5.09741891	      0.00000000	      0.00000000	      0.00000000	    137.33810105	      2.39508617	     -2.41462992	      0.00000000	      0.00000000	      0.00000000	    -94.23691135	      0.00000000	      0.00000000	      0.00000000	      0.00000000	      0.00000000	      0.00000000	      0.55918381	     -5.87993690	      0.00000000
      0.25456744	      0.00000000	     -6.47624710	     -0.00000000	      0.00000000	     -0.00000000	     -0.00000000	      1.94050119	     -5.05542531	     -0.00000000	      0.00000000	     -0.00000000	    149.81601025	      2.44460736	     -2.42268560	     -0.00000000	      0.00000000	     -0.00000000	   -100.66678000	      0.00000000	      0.00000000	      0.00000000	      0.00000000	      0.00000000	      0.00000000	      0.56969436	     -5.81854622	     -0.00000000
      0.25504621	     -0.00000000	     -6.40018962	      0.00000000	     -0.00000000	      0.00000000	      0.00000000	      1.97231461	     -5.01085176	      0.00000000	     -0.00000000	      0.00000000	    161.51302992	      2.48899691	     -2.42727281	      0.00000000	     -0.00000000	      0.00000000	   -107.36845315	      0.00000000	      0.00000000	      0.00000000	      0.00000000	      0.00000000	      0.00000000	      0.57936800	     -5.75567187	      0.00000000
      0.25552498	     -0.00000000	     -6.32327152	     -0.00000000	     -0.00000000	      0.00000000	      0.00000000	      2.00193364	     -4.96383994	     -0.00000000	     -0.00000000	      0.00000000	    172.44210539	      2.52852411	     -2.42841224	     -0.00000000	     -0.00000000	      0.00000000	   -114.27945227	      0.00000000	      0.00000000	      0.00000000	      0.00000000	      0.00000000	      0.00000000	      0.58823498	     -5.69143597	     -0.00000000
      0.25600375	     -0.00000000	     -6.24563438	     -0.00000000	     -0.00000000	     -0.00000000	      0.00000000	      2.02939031	     -4.91453017	     -0.00000000	     -0.00000000	     -0.00000000	    182.61018062	      2.56343491	     -2.42610033	     -0.00000000	     -0.00000000	     -0.00000000	   -121.33372826	      0.00000000	      0.00000000	      0.00000000	      0.00000000	      0.00000000	      0.00000000	      0.59632062	     -5.62596722	     -0.00000000
      0.25648252	      0.00000000	     -6.16743067	      0.00000000	     -0.00000000	      0.00000000	     -0.00000000	      2.05470514	     -4.86306366	      0.00000000	     -0.00000000	      0.00000000	    192.01979876	      2.59394273	     -2.42032960	      0.00000000	     -0.00000000	      0.00000000	   -128.46827693	      0.00000000	      0.00000000	      0.00000000	      0.00000000	      0.00000000	      0.00000000	      0.60364548	     -5.55940193	      0.00000000
      0.25696129	      0.00000000	     -6.08881869	      0.00000000	      0.00000000	     -0.00000000	     -0.00000000	      2.07789705	     -4.80958619	      0.00000000	      0.00000000	     -0.00000000	    200.67288322	      2.62023113	     -2.41111538	      0.00000000	      0.00000000	     -0.00000000	   -135.62954229	      0.00000000	      0.00000000	      0.00000000	      0.00000000	      0.00000000	      0.00000000	      0.61022746	     -5.49188329	      0.00000000
      0.25744006	      0.00000000	     -6.00995491	     -0.00000000	     -0.00000000	     -0.00000000	      0.00000000	      2.09899640	     -4.75425205	     -0.00000000	     -0.00000000	     -0.00000000	    208.57575571	      2.64246808	     -2.39852167	     -0.00000000	     -0.00000000	     -0.00000000	   -142.77790743	      0.00000000	      0.00000000	      0.00000000	      0.00000000	      0.00000000	      0.00000000	      0.61608552	     -5.42355861	     -0.00000000
      0.25791884	     -0.00000000	     -5.93098531	      0.00000000	      0.00000000	     -0.00000000	      0.00000000	      2.11805750	     -4.69722692	      0.00000000	      0.00000000	     -0.00000000	    215.74398770	      2.66082777	     -2.38267873	      0.00000000	      0.00000000	     -0.00000000	   -149.88899076	      0.00000000	      0.00000000	      0.00000000	      0.00000000	      0.00000000	      0.00000000	      0.62124381	     -5.35457504	      0.00000000
      0.25839761	     -0.00000000	     -5.85203796	     -0.00000000	     -0.00000000	      0.00000000	      0.00000000	      2.13516697	     -4.63868848	     -0.00000000	     -0.00000000	      0.00000000	    222.20573710	      2.67551315	     -2.36378765	     -0.00000000	     -0.00000000	      0.00000000	   -156.95160102	      0.00000000	      0.00000000	      0.00000000	      0.00000000	      0.00000000	      0.00000000	      0.62573501	     -5.28507473	     -0.00000000
      0.25887638	     -0.00000000	     -5.77321818	      0.00000000	     -0.00000000	      0.00000000	      0.00000000	      2.15044607	     -4.57882435	      0.00000000	     -0.00000000	      0.00000000	    228.00277778	      2.68677246	     -2.34211178	      0.00000000	     -0.00000000	      0.00000000	   -163.96341835	      0.00000000	      0.00000000	      0.00000000	      0.00000000	      0.00000000	      0.00000000	      0.62960212	     -5.21519032	      0.00000000
      0.25935515	     -0.00000000	     -5.69460687	      0.00000000	      0.00000000	     -0.00000000	      0.00000000	      2.16404698	     -4.51782781	      0.00000000	      0.00000000	     -0.00000000	    233.18919609	      2.69490516	     -2.31795899	      0.00000000	      0.00000000	     -0.00000000	   -170.92607780	      0.00000000	      0.00000000	      0.00000000	      0.00000000	      0.00000000	      0.00000000	      0.63289815	     -5.14504150	      0.00000000
      0.25983392	      0.00000000	     -5.61626168	      0.00000000	      0.00000000	      0.00000000	     -0.00000000	      2.17614459	     -4.45589211	      0.00000000	      0.00000000	      0.00000000	    237.82834911	      2.70025636	     -2.29166017	      0.00000000	      0.00000000	      0.00000000	   -177.84112224	      0.00000000	      0.00000000	      0.00000000	      0.00000000	      0.00000000	      0.00000000	      0.63568412	     -5.07473305	      0.00000000
      0.26031269	     -0.00000000	     -5.53821991	     -0.00000000	     -0.00000000	      0.00000000	      0.00000000	      2.18692619	     -4.39320449	     -0.00000000	     -0.00000000	      0.00000000	    241.98895782	      2.70320276	     -2.26354892	     -0.00000000	     -0.00000000	      0.00000000	   -184.70757634	      0.00000000	      0.00000000	      0.00000000	      0.00000000	      0.00000000	      0.00000000	      0.63802590	     -5.00435426	     -0.00000000
      0.26079146	      0.00000000	     -5.46050253	      0.00000000	     -0.00000000	      0.00000000	      0.00000000	      2.19658118	     -4.32994099	      0.00000000	     -0.00000000	      0.00000000	    245.74115660	      2.70413401	     -2.23394524	      0.00000000	     -0.00000000	      0.00000000	   -191.52115331	      0.00000000	      0.00000000	      0.00000000	      0.00000000	      0.00000000	      0.00000000	      0.63999080	     -4.93397943	      0.00000000
      0.26127023	     -0.00000000	     -5.38311814	     -0.00000000	      0.00000000	     -0.00000000	     -0.00000000	      2.20529222	     -4.26626236	     -0.00000000	      0.00000000	     -0.00000000	    249.15307909	      2.70343399	     -2.20314429	     -0.00000000	      0.00000000	     -0.00000000	   -198.27465260	      0.00000000	      0.00000000	      0.00000000	      0.00000000	      0.00000000	      0.00000000	      0.64164434	     -4.86366909	     -0.00000000
      0.26174900	      0.00000000	     -5.30606662	      0.00000000	      0.00000000	     -0.00000000	     -0.00000000	      2.21322867	     -4.20231156	     -0.00000000	      0.00000000	     -0.00000000	    252.28827562	      2.70146486	     -2.17140989	     -0.00000000	      0.00000000	     -0.00000000	   -204.95898259	      0.00000000	      0.00000000	      0.00000000	      0.00000000	      0.00000000	      0.00000000	      0.64304777	     -4.79347161	      0.00000000
      0.26222777	      0.00000000	     -5.22932775	      0.00000000	      0.00000000	     -0.00000000	     -0.00000000	      2.22056555	     -4.13821960	     -0.00000000	      0.00000000	     -0.00000000	    255.21305623	      2.69852977	     -2.13906157	     -0.00000000	      0.00000000	     -0.00000000	   -211.59143123	      0.00000000	      0.00000000	      0.00000000	      0.00000000	      0.00000000	      0.00000000	      0.64425887	     -4.72342291	      0.00000000
      0.26270654	      0.00000000	     -5.15275916	      0.00000000	      0.00000000	     -0.00000000	     -0.00000000	      2.22764142	     -4.07415041	     -0.00000000	      0.00000000	     -0.00000000	    258.05829219	      2.69482261	     -2.10698103	     -0.00000000	      0.00000000	     -0.00000000	   -218.35395558	      0.00000000	      0.00000000	      0.00000000	      0.00000000	      0.00000000	      0.00000000	      0.64535902	     -4.65352141	      0.00000000
      0.26318531	     -0.00000000	     -5.07619338	     -0.00000000	     -0.00000000	     -0.00000000	      0.00000000	      2.23478598	     -4.01024084	     -0.00000000	     -0.00000000	     -0.00000000	    260.95258436	      2.69094692	     -2.07566137	     -0.00000000	     -0.00000000	     -0.00000000	   -225.26852957	      0.00000000	      0.00000000	      0.00000000	      0.00000000	      0.00000000	      0.00000000	      0.64645959	     -4.58371212	     -0.00000000
      0.26366408	      0.00000000	     -4.99948313	      0.00000000	     -0.00000000	      0.00000000	      0.00000000	      2.24224065	     -3.94657126	      0.00000000	     -0.00000000	      0.00000000	    263.99106575	      2.68747551	     -2.04533785	      0.00000000	     -0.00000000	      0.00000000	   -232.30215546	      0.00000000	      0.00000000	      0.00000000	      0.00000000	      0.00000000	      0.00000000	      0.64765225	     -4.51392350	      0.00000000
      0.26414285	     -0.00000000	     -4.92249527	      0.00000000	     -0.00000000	      0.00000000	     -0.00000000	      2.25017799	     -3.88317598	      0.00000000	     -0.00000000	      0.00000000	    267.24268464	      2.68483328	     -2.01614695	      0.00000000	     -0.00000000	      0.00000000	   -239.42545276	      0.00000000	      0.00000000	      0.00000000	      0.00000000	      0.00000000	      0.00000000	      0.64900374	     -4.44407747	      0.00000000
      0.26462162	      0.00000000	     -4.84511631	      0.00000000	      0.00000000	     -0.00000000	      0.00000000	      2.25870463	     -3.82005001	      0.00000000	      0.00000000	     -0.00000000	    270.75106492	      2.68331915	     -1.98812061	      0.00000000	      0.00000000	     -0.00000000	   -246.60658411	      0.00000000	      0.00000000	      0.00000000	      0.00000000	      0.00000000	      0.00000000	      0.65055810	     -4.37409418	      0.00000000
      0.26510039	      0.00000000	     -4.76726167	      0.00000000	     -0.00000000	      0.00000000	     -0.00000000	      2.26785782	     -3.75715383	      0.00000000	     -0.00000000	      0.00000000	    274.53290181	      2.68311859	     -1.96116950	      0.00000000	     -0.00000000	      0.00000000	   -253.80388461	      0.00000000	      0.00000000	      0.00000000	      0.00000000	      0.00000000	      0.00000000	      0.65233699	     -4.30389840	      0.00000000
      0.26557916	      0.00000000	     -4.68888601	     -0.00000000	      0.00000000	     -0.00000000	     -0.00000000	      2.27760165	     -3.69441844	     -0.00000000	      0.00000000	     -0.00000000	    278.57616015	      2.68430303	     -1.93507644	     -0.00000000	      0.00000000	     -0.00000000	   -260.96310545	      0.00000000	      0.00000000	      0.00000000	      0.00000000	      0.00000000	      0.00000000	      0.65433890	     -4.23342728	     -0.00000000
      0.26605793	     -0.00000000	     -4.60999060	     -0.00000000	     -0.00000000	      0.00000000	      0.00000000	      2.28782837	     -3.63175265	      0.00000000	     -0.00000000	      0.00000000	    282.84030512	      2.68682428	     -1.90950998	      0.00000000	     -0.00000000	      0.00000000	   -268.02045760	      0.00000000	      0.00000000	      0.00000000	      0.00000000	      0.00000000	      0.00000000	      0.65653899	     -4.16263821	      0.00000000
      0.26653671	      0.00000000	     -4.53062515	      0.00000000	     -0.00000000	      0.00000000	     -0.00000000	      2.29836906	     -3.56905333	      0.00000000	     -0.00000000	      0.00000000	    287.26020433	      2.69051439	     -1.88406161	      0.00000000	     -0.00000000	      0.00000000	   -274.91066891	      0.00000000	      0.00000000	      0.00000000	      0.00000000	      0.00000000	      0.00000000	      0.65889112	     -4.09151496	      0.00000000
      0.26701548	      0.00000000	     -4.45088225	      0.00000000	      0.00000000	     -0.00000000	     -0.00000000	      2.30901420	     -3.50621831	     -0.00000000	      0.00000000	     -0.00000000	    291.75401899	      2.69509977	     -1.85830070	     -0.00000000	      0.00000000	     -0.00000000	   -281.57729641	      0.00000000	      0.00000000	      0.00000000	      0.00000000	      0.00000000	      0.00000000	      0.66133305	     -4.02007047	      0.00000000
      0.26749425	      0.00000000	     -4.37088553	      0.00000000	     -0.00000000	      0.00000000	     -0.00000000	      2.31954090	     -3.44315975	      0.00000000	     -0.00000000	      0.00000000	    296.23384445	      2.70023264	     -1.83183382	      0.00000000	     -0.00000000	      0.00000000	   -287.98159009	      0.00000000	      0.00000000	      0.00000000	      0.00000000	      0.00000000	      0.00000000	      0.66379415	     -3.94834565	      0.00000000
      0.26797302	      0.00000000	     -4.29077432	      0.00000000	      0.00000000	     -0.00000000	      0.00000000	      2.32974100	     -3.37981557	     -0.00000000	      0.00000000	     -0.00000000	    300.61681150	      2.70553583	     -1.80435378	     -0.00000000	      0.00000000	     -0.00000000	   -294.10699416	      0.00000000	      0.00000000	      0.00000000	      0.00000000	      0.00000000	      0.00000000	      0.66620440	     -3.87640438	     -0.00000000
      0.26845179	      0.00000000	     -4.21068829	      0.00000000	      0.00000000	     -0.00000000	     -0.00000000	      2.33944402	     -3.31615654	      0.00000000	      0.00000000	     -0.00000000	    304.83428759	      2.71065112	     -1.77566811	      0.00000000	      0.00000000	     -0.00000000	   -299.95841031	      0.00000000	      0.00000000	      0.00000000	      0.00000000	      0.00000000	      0.00000000	      0.66850266	     -3.80432607	      0.00000000
      0.26893056	     -0.00000000	     -4.13075494	      0.00000000	      0.00000000	     -0.00000000	      0.00000000	      2.34853117	     -3.25218812	     -0.00000000	      0.00000000	     -0.00000000	    308.83761569	      2.71528033	     -1.74570463	     -0.00000000	      0.00000000	     -0.00000000	   -305.55738471	      0.00000000	      0.00000000	      0.00000000	      0.00000000	      0.00000000	      0.00000000	      0.67064255	     -3.73219757	     -0.00000000
      0.26940933	      0.00000000	     -4.05108137	      0.00000000	      0.00000000	      0.00000000	     -0.00000000	      2.35693947	     -3.18794741	     -0.00000000	      0.00000000	      0.00000000	    312.59998401	      2.71921134	     -1.71449848	     -0.00000000	      0.00000000	      0.00000000	   -310.93542084	      0.00000000	      0.00000000	      0.00000000	      0.00000000	      0.00000000	      0.00000000	      0.67259530	     -3.66010558	     -0.00000000
      0.26988810	      0.00000000	     -3.97175053	      0.00000000	     -0.00000000	      0.00000000	      0.00000000	      2.36465759	     -3.12349653	      0.00000000	     -0.00000000	      0.00000000	    316.11499949	      2.72232687	     -1.68216779	      0.00000000	     -0.00000000	      0.00000000	   -316.12750875	      0.00000000	      0.00000000	      0.00000000	      0.00000000	      0.00000000	      0.00000000	      0.67434960	     -3.58813088	      0.00000000
      0.27036687	      0.00000000	     -3.89282109	     -0.00000000	     -0.00000000	      0.00000000	     -0.00000000	      2.37171624	     -3.05891422	      0.00000000	     -0.00000000	      0.00000000	    319.39306579	      2.72459827	     -1.64888559	      0.00000000	     -0.00000000	      0.00000000	   -321.16717158	      0.00000000	      0.00000000	      0.00000000	      0.00000000	      0.00000000	      0.00000000	      0.67590926	     -3.51634432	     -0.00000000
      0.27084564	     -0.00000000	     -3.81432978	     -0.00000000	      0.00000000	     -0.00000000	      0.00000000	      2.37817621	     -2.99428730	     -0.00000000	      0.00000000	     -0.00000000	    322.45674405	      2.72606923	     -1.61485335	     -0.00000000	      0.00000000	     -0.00000000	   -326.08345394	      0.00000000	      0.00000000	      0.00000000	      0.00000000	      0.00000000	      0.00000000	      0.67728958	     -3.44480484	     -0.00000000
      0.27132441	      0.00000000	     -3.73629500	      0.00000000	      0.00000000	     -0.00000000	      0.00000000	      2.38411630	     -2.92970313	      0.00000000	      0.00000000	     -0.00000000	    325.33606077	      2.72683501	     -1.58027914	     -0.00000000	      0.00000000	     -0.00000000	   -330.89965145	      0.00000000	      0.00000000	      0.00000000	      0.00000000	      0.00000000	      0.00000000	      0.67851339	     -3.37355886	      0.00000000
      0.27180318	     -0.00000000	     -3.65872088	     -0.00000000	      0.00000000	     -0.00000000	     -0.00000000	      2.38962294	     -2.86524376	     -0.00000000	      0.00000000	     -0.00000000	    328.06439159	      2.72702147	     -1.54536172	     -0.00000000	      0.00000000	     -0.00000000	   -335.63329112	      0.00000000	      0.00000000	      0.00000000	      0.00000000	      0.00000000	      0.00000000	      0.67960736	     -3.30264081	     -0.00000000
      0.27228195	      0.00000000	     -3.58160114	      0.00000000	      0.00000000	      0.00000000	     -0.00000000	      2.39478207	     -2.80098197	     -0.00000000	      0.00000000	      0.00000000	    330.67523473	      2.72676696	     -1.51028025	     -0.00000000	      0.00000000	      0.00000000	   -340.29684683	      0.00000000	      0.00000000	      0.00000000	      0.00000000	      0.00000000	      0.00000000	      0.68059907	     -3.23207434	      0.00000000
      0.27276072	      0.00000000	     -3.50492244	      0.00000000	     -0.00000000	      0.00000000	     -0.00000000	      2.39967357	     -2.73697899	      0.00000000	     -0.00000000	      0.00000000	    333.19994223	      2.72620826	     -1.47518870	      0.00000000	     -0.00000000	      0.00000000	   -344.89876552	      0.00000000	      0.00000000	      0.00000000	      0.00000000	      0.00000000	      0.00000000	      0.68151476	     -3.16187380	      0.00000000
      0.27323949	     -0.00000000	     -3.42866707	     -0.00000000	     -0.00000000	     -0.00000000	     -0.00000000	      2.40436781	     -2.67328374	     -0.00000000	     -0.00000000	     -0.00000000	    335.66632407	      2.72547101	     -1.44021397	     -0.00000000	     -0.00000000	     -0.00000000	   -349.44452500	      0.00000000	      0.00000000	      0.00000000	      0.00000000	      0.00000000	      0.00000000	      0.68237795	     -3.09204593	     -0.00000000
      0.27371826	      0.00000000	     -3.35281503	      0.00000000	      0.00000000	     -0.00000000	      0.00000000	      2.40892408	     -2.60993307	      0.00000000	      0.00000000	     -0.00000000	    338.09796398	      2.72466403	     -1.40545642	      0.00000000	      0.00000000	     -0.00000000	   -353.93756679	      0.00000000	      0.00000000	      0.00000000	      0.00000000	      0.00000000	      0.00000000	      0.68320869	     -3.02259139	      0.00000000
      0.27419703	     -0.00000000	     -3.27734551	     -0.00000000	     -0.00000000	      0.00000000	      0.00000000	      2.41339033	     -2.54695272	     -0.00000000	     -0.00000000	      0.00000000	    340.51406447	      2.72387687	     -1.37099211	     -0.00000000	     -0.00000000	      0.00000000	   -358.38004070	      0.00000000	      0.00000000	      0.00000000	      0.00000000	      0.00000000	      0.00000000	      0.68402333	     -2.95350622	     -0.00000000
      0.27467581	     -0.00000000	     -3.20223793	     -0.00000000	     -0.00000000	     -0.00000000	     -0.00000000	      2.41780380	     -2.48435880	     -0.00000000	     -0.00000000	     -0.00000000	    342.92965042	      2.72317954	     -1.33687583	     -0.00000000	     -0.00000000	     -0.00000000	   -362.77335467	      0.00000000	      0.00000000	      0.00000000	      0.00000000	      0.00000000	      0.00000000	      0.68483457	     -2.88478305	     -0.00000000
      0.27515458	      0.00000000	     -3.12747255	      0.00000000	     -0.00000000	      0.00000000	     -0.00000000	      2.42219214	     -2.42215929	      0.00000000	     -0.00000000	      0.00000000	    345.35598916	      2.72262388	     -1.30314446	      0.00000000	     -0.00000000	      0.00000000	   -367.11855299	      0.00000000	      0.00000000	      0.00000000	      0.00000000	      0.00000000	      0.00000000	      0.68565185	     -2.81641218	      0.00000000
      0.27563335	     -0.00000000	     -3.05303090	     -0.00000000	      0.00000000	      0.00000000	      0.00000000	      2.42657483	     -2.36035563	     -0.00000000	      0.00000000	      0.00000000	    347.80111790	      2.72224568	     -1.26982034	     -0.00000000	      0.00000000	      0.00000000	   -371.41655793	      0.00000000	      0.00000000	      0.00000000	      0.00000000	      0.00000000	      0.00000000	      0.68648176	     -2.74838237	     -0.00000000
      0.27611212	     -0.00000000	     -2.97889591	     -0.00000000	      0.00000000	     -0.00000000	      0.00000000	      2.43096459	     -2.29894424	     -0.00000000	      0.00000000	     -0.00000000	    350.27040116	      2.72206724	     -1.23691436	     -0.00000000	      0.00000000	     -0.00000000	   -375.66831019	      0.00000000	      0.00000000	      0.00000000	      0.00000000	      0.00000000	      0.00000000	      0.68732853	     -2.68068155	     -0.00000000
      0.27659089	      0.00000000	     -2.90505198	     -0.00000000	      0.00000000	     -0.00000000	      0.00000000	      2.43536884	     -2.23791781	     -0.00000000	      0.00000000	     -0.00000000	    352.76706763	      2.72209998	     -1.20442871	     -0.00000000	      0.00000000	     -0.00000000	   -379.87483928	      0.00000000	      0.00000000	      0.00000000	      0.00000000	      0.00000000	      0.00000000	      0.68819449	     -2.61329727	     -0.00000000
      0.27706966	     -0.00000000	     -2.83148495	     -0.00000000	     -0.00000000	     -0.00000000	      0.00000000	      2.43979086	     -2.17726638	     -0.00000000	     -0.00000000	     -0.00000000	    355.29269631	      2.72234682	     -1.17235920	      0.00000000	     -0.00000000	     -0.00000000	   -384.03728842	      0.00000000	      0.00000000	      0.00000000	      0.00000000	      0.00000000	      0.00000000	      0.68908051	     -2.54621711	     -0.00000000
      0.27754843	     -0.00000000	     -2.75818198	      0.00000000	      0.00000000	     -0.00000000	     -0.00000000	      2.44423094	     -2.11697829	     -0.00000000	      0.00000000	     -0.00000000	    357.84763769	      2.72280437	     -1.14069721	     -0.00000000	      0.00000000	     -0.00000000	   -388.15691232	      0.00000000	      0.00000000	      0.00000000	      0.00000000	      0.00000000	      0.00000000	      0.68998638	     -2.47942892	      0.00000000
      0.27802720	     -0.00000000	     -2.68513145	     -0.00000000	      0.00000000	     -0.00000000	     -0.00000000	      2.44868720	     -2.05704092	     -0.00000000	      0.00000000	     -0.00000000	    360.43136538	      2.72346475	     -1.10943117	     -0.00000000	      0.00000000	     -0.00000000	   -392.23506033	      0.00000000	      0.00000000	      0.00000000	      0.00000000	      0.00000000	      0.00000000	      0.69091113	     -2.41292100	     -0.00000000
      0.27850597	     -0.00000000	     -2.61232282	     -0.00000000	     -0.00000000	     -0.00000000	     -0.00000000	      2.45315636	     -1.99744121	     -0.00000000	     -0.00000000	     -0.00000000	    363.04276096	      2.72431707	     -1.07854782	      0.00000000	     -0.00000000	     -0.00000000	   -396.27315359	      0.00000000	      0.00000000	      0.00000000	      0.00000000	      0.00000000	      0.00000000	      0.69185327	     -2.34668221	     -0.00000000
      0.27898474	      0.00000000	     -2.53974648	      0.00000000	     -0.00000000	      0.00000000	     -0.00000000	      2.45763425	     -1.93816610	      0.00000000	     -0.00000000	      0.00000000	    365.68033794	      2.72534859	     -1.04803308	      0.00000000	     -0.00000000	      0.00000000	   -400.27266118	      0.00000000	      0.00000000	      0.00000000	      0.00000000	      0.00000000	      0.00000000	      0.69281099	     -2.28070203	      0.00000000
      0.27946351	      0.00000000	     -2.46739367	      0.00000000	     -0.00000000	     -0.00000000	      0.00000000	      2.46211629	     -1.87920280	      0.00000000	     -0.00000000	     -0.00000000	    368.34241318	      2.72654570	     -1.01787272	      0.00000000	     -0.00000000	     -0.00000000	   -404.23507819	      0.00000000	      0.00000000	      0.00000000	      0.00000000	      0.00000000	      0.00000000	      0.69378235	     -2.21497056	      0.00000000
      0.27994228	      0.00000000	     -2.39525632	     -0.00000000	      0.00000000	     -0.00000000	     -0.00000000	      2.46659775	     -1.82053904	     -0.00000000	      0.00000000	     -0.00000000	    371.02723404	      2.72789449	     -0.98805283	     -0.00000000	      0.00000000	     -0.00000000	   -408.16190705	      0.00000000	      0.00000000	      0.00000000	      0.00000000	      0.00000000	      0.00000000	      0.69476534	     -2.14947853	     -0.00000000
      0.28042105	     -0.00000000	     -2.32332693	     -0.00000000	     -0.00000000	     -0.00000000	      0.00000000	      2.47107400	     -1.76216312	     -0.00000000	     -0.00000000	     -0.00000000	    373.73306964	      2.72938133	     -0.95856014	      0.00000000	     -0.00000000	     -0.00000000	   -412.05464276	      0.00000000	      0.00000000	      0.00000000	      0.00000000	      0.00000000	      0.00000000	      0.69575799	     -2.08421726	     -0.00000000
      0.28089982	      0.00000000	     -2.25159855	      0.00000000	     -0.00000000	      0.00000000	      0.00000000	      2.47554067	     -1.70406403	      0.00000000	     -0.00000000	      0.00000000	    376.45827362	      2.73099314	     -0.92938220	      0.00000000	     -0.00000000	      0.00000000	   -415.91476164	      0.00000000	      0.00000000	      0.00000000	      0.00000000	      0.00000000	      0.00000000	      0.69675845	     -2.01917864	      0.00000000
      0.28137859	     -0.00000000	     -2.18006460	     -0.00000000	      0.00000000	     -0.00000000	      0.00000000	      2.47999372	     -1.64623145	     -0.00000000	      0.00000000	     -0.00000000	    379.20132485	      2.73271761	     -0.90050753	     -0.00000000	      0.00000000	     -0.00000000	   -419.74371337	      0.00000000	      0.00000000	      0.00000000	      0.00000000	      0.00000000	      0.00000000	      0.69776495	     -1.95435505	     -0.00000000
      0.28185736	     -0.00000000	     -2.10871885	     -0.00000000	      0.00000000	      0.00000000	      0.00000000	      2.48442950	     -1.58865572	     -0.00000000	      0.00000000	      0.00000000	    381.96085141	      2.73454333	     -0.87192558	     -0.00000000	      0.00000000	     -0.00000000	   -423.54291585	      0.00000000	      0.00000000	      0.00000000	      0.00000000	      0.00000000	      0.00000000	      0.69877591	     -1.88973931	     -0.00000000
      0.28233613	     -0.00000000	     -2.03755537	      0.00000000	      0.00000000	      0.00000000	      0.00000000	      2.48884480	     -1.53132787	      0.00000000	      0.00000000	      0.00000000	    384.73564240	      2.73645986	     -0.84362682	      0.00000000	      0.00000000	      0.00000000	   -427.31375205	      0.00000000	      0.00000000	      0.00000000	      0.00000000	      0.00000000	      0.00000000	      0.69978989	     -1.82532468	      0.00000000
      0.28281490	      0.00000000	     -1.96656841	      0.00000000	     -0.00000000	     -0.00000000	      0.00000000	      2.49323682	     -1.47423949	      0.00000000	     -0.00000000	     -0.00000000	    387.52465089	      2.73845769	     -0.81560263	      0.00000000	     -0.00000000	     -0.00000000	   -431.05756869	      0.00000000	      0.00000000	      0.00000000	      0.00000000	      0.00000000	      0.00000000	      0.70080559	     -1.76110473	      0.00000000
      0.28329368	      0.00000000	     -1.89575242	     -0.00000000	      0.00000000	      0.00000000	      0.00000000	      2.49760316	     -1.41738276	     -0.00000000	      0.00000000	      0.00000000	    390.32699081	      2.74052828	     -0.78784528	     -0.00000000	      0.00000000	      0.00000000	   -434.77567593	      0.00000000	      0.00000000	      0.00000000	      0.00000000	      0.00000000	      0.00000000	      0.70182190	     -1.69707333	     -0.00000000
      0.28377245	      0.00000000	     -1.82510195	      0.00000000	     -0.00000000	     -0.00000000	      0.00000000	      2.50194183	     -1.36075033	      0.00000000	     -0.00000000	      0.00000000	    393.14192986	      2.74266396	     -0.76034784	      0.00000000	     -0.00000000	     -0.00000000	   -438.46934796	      0.00000000	      0.00000000	      0.00000000	      0.00000000	      0.00000000	      0.00000000	      0.70283782	     -1.63322462	      0.00000000
      0.28425122	     -0.00000000	     -1.75461166	     -0.00000000	     -0.00000000	      0.00000000	     -0.00000000	      2.50625119	     -1.30433530	      0.00000000	     -0.00000000	      0.00000000	    395.96887977	      2.74485790	     -0.73310411	      0.00000000	     -0.00000000	      0.00000000	   -442.13982391	      0.00000000	      0.00000000	      0.00000000	      0.00000000	      0.00000000	      0.00000000	      0.70385251	     -1.56955293	     -0.00000000
      0.28472999	     -0.00000000	     -1.68427625	      0.00000000	     -0.00000000	     -0.00000000	      0.00000000	      2.51052994	     -1.24813114	      0.00000000	     -0.00000000	     -0.00000000	    398.80738517	      2.74710404	     -0.70610856	      0.00000000	     -0.00000000	     -0.00000000	   -445.78830883	      0.00000000	      0.00000000	      0.00000000	      0.00000000	      0.00000000	      0.00000000	      0.70486523	     -1.50605276	      0.00000000
      0.28520876	     -0.00000000	     -1.61409045	     -0.00000000	      0.00000000	     -0.00000000	     -0.00000000	      2.51477707	     -1.19213166	     -0.00000000	      0.00000000	     -0.00000000	    401.65711153	      2.74939703	     -0.67935621	     -0.00000000	      0.00000000	     -0.00000000	   -449.41597466	      0.00000000	      0.00000000	      0.00000000	      0.00000000	      0.00000000	      0.00000000	      0.70587539	     -1.44271874	     -0.00000000
      0.28568753	     -0.00000000	     -1.54404901	     -0.00000000	     -0.00000000	     -0.00000000	     -0.00000000	      2.51899185	     -1.13633093	     -0.00000000	     -0.00000000	     -0.00000000	    404.51783289	      2.75173214	     -0.65284257	     -0.00000000	     -0.00000000	     -0.00000000	   -453.02396063	      0.00000000	      0.00000000	      0.00000000	      0.00000000	      0.00000000	      0.00000000	      0.70688246	     -1.37954559	     -0.00000000
      0.28616630	      0.00000000	     -1.47414664	     -0.00000000	      0.00000000	     -0.00000000	     -0.00000000	      2.52317376	     -1.08072326	     -0.00000000	      0.00000000	     -0.00000000	    407.38941926	      2.75410523	     -0.62656358	     -0.00000000	      0.00000000	     -0.00000000	   -456.61337302	      0.00000000	      0.00000000	      0.00000000	      0.00000000	      0.00000000	      0.00000000	      0.70788603	     -1.31652809	     -0.00000000
      0.28664507	     -0.00000000	     -1.40437806	     -0.00000000	      0.00000000	     -0.00000000	      0.00000000	      2.52732250	     -1.02530314	     -0.00000000	      0.00000000	      0.00000000	    410.27182396	      2.75651266	     -0.60051550	     -0.00000000	      0.00000000	     -0.00000000	   -460.18528417	      0.00000000	      0.00000000	      0.00000000	      0.00000000	      0.00000000	      0.00000000	      0.70888576	     -1.25366108	     -0.00000000
      0.28712384	      0.00000000	     -1.33473791	      0.00000000	      0.00000000	      0.00000000	      0.00000000	      2.53143795	     -0.97006519	      0.00000000	      0.00000000	      0.00000000	    413.16507075	      2.75895123	     -0.57469486	     -0.00000000	      0.00000000	      0.00000000	   -463.74073032	      0.00000000	      0.00000000	      0.00000000	      0.00000000	      0.00000000	      0.00000000	      0.70988136	     -1.19093941	      0.00000000
      0.28732971	     -0.00000000	     -1.30484547	     -0.00000000	      0.00000000	      0.00000000	     -0.00000000	      2.53321459	     -0.94640108	     -0.00000000	      0.00000000	      0.00000000	    414.41983482	      2.76065697	     -0.56310853	     -0.00000000	      0.00000000	      0.00000000	   -465.01787334	      0.00000000	      0.00000000	      0.00000000	      0.00000000	      0.00000000	      0.00000000	      0.71036173	     -1.16398680	     -0.00000000
      0.28753558	      0.00000000	     -1.27491559	      0.00000000	     -0.00000000	      0.00000000	     -0.00000000	      2.53509259	     -0.92282730	      0.00000000	     -0.00000000	      0.00000000	    415.72231499	      2.76215892	     -0.55215599	      0.00000000	     -0.00000000	      0.00000000	   -466.46252911	      0.00000000	      0.00000000	      0.00000000	      0.00000000	      0.00000000	      0.00000000	      0.71084619	     -1.13707415	      0.00000000
      0.28799882	      0.00000000	     -1.20727053	     -0.00000000	     -0.00000000	     -0.00000000	      0.00000000	      2.54003590	     -0.87033686	     -0.00000000	     -0.00000000	     -0.00000000	    418.97612069	      2.76587899	     -0.53005709	      0.00000000	     -0.00000000	     -0.00000000	   -470.16926643	      0.00000000	      0.00000000	      0.00000000	      0.00000000	      0.00000000	      0.00000000	      0.71210331	     -1.07660865	     -0.00000000
      0.28846205	     -0.00000000	     -1.13911412	     -0.00000000	      0.00000000	      0.00000000	      0.00000000	      2.54619192	     -0.81877151	     -0.00000000	      0.00000000	      0.00000000	    422.77376097	      2.77300197	     -0.50943400	     -0.00000000	      0.00000000	      0.00000000	   -473.50342334	      0.00000000	      0.00000000	      0.00000000	      0.00000000	      0.00000000	      0.00000000	      0.71386165	     -1.01607241	     -0.00000000
      0.28892529	     -0.00000000	     -1.07030824	     -0.00000000	     -0.00000000	     -0.00000000	      0.00000000	      2.55350313	     -0.76795053	     -0.00000000	     -0.00000000	     -0.00000000	    427.09519301	      2.78249308	     -0.49097000	     -0.00000000	     -0.00000000	     -0.00000000	   -476.83502417	      0.00000000	      0.00000000	      0.00000000	      0.00000000	      0.00000000	      0.00000000	      0.71602981	     -0.95538395	     -0.00000000
      0.28938852	     -0.00000000	     -1.00083643	      0.00000000	      0.00000000	      0.00000000	      0.00000000	      2.56173216	     -0.71761408	      0.00000000	      0.00000000	      0.00000000	    431.84316545	      2.79393806	     -0.47410077	     -0.00000000	      0.00000000	      0.00000000	   -480.13947783	      0.00000000	      0.00000000	      0.00000000	      0.00000000	      0.00000000	      0.00000000	      0.71852917	     -0.89443686	      0.00000000
      0.28985176	      0.00000000	     -0.93072378	      0.00000000	     -0.00000000	      0.00000000	     -0.00000000	      2.57059454	     -0.66748680	      0.00000000	     -0.00000000	      0.00000000	    436.89927058	      2.80671389	     -0.45830363	      0.00000000	     -0.00000000	      0.00000000	   -483.43854446	      0.00000000	      0.00000000	      0.00000000	      0.00000000	      0.00000000	      0.00000000	      0.72125574	     -0.83315464	      0.00000000
      0.29031499	     -0.00000000	     -0.86001841	     -0.00000000	     -0.00000000	      0.00000000	     -0.00000000	      2.57982128	     -0.61732798	     -0.00000000	     -0.00000000	      0.00000000	    442.15055511	      2.82024448	     -0.44308693	     -0.00000000	     -0.00000000	      0.00000000	   -486.74766244	      0.00000000	      0.00000000	      0.00000000	      0.00000000	      0.00000000	      0.00000000	      0.72411218	     -0.77148653	     -0.00000000
      0.29077823	      0.00000000	     -0.78877791	      0.00000000	      0.00000000	      0.00000000	     -0.00000000	      2.58918491	     -0.56694752	      0.00000000	      0.00000000	      0.00000000	    447.50078020	      2.83404359	     -0.42804438	      0.00000000	      0.00000000	      0.00000000	   -490.07958518	      0.00000000	      0.00000000	      0.00000000	      0.00000000	      0.00000000	      0.00000000	      0.72701625	     -0.70940507	      0.00000000
      0.29124146	     -0.00000000	     -0.71706205	     -0.00000000	      0.00000000	      0.00000000	      0.00000000	      2.59850653	     -0.51620757	     -0.00000000	      0.00000000	      0.00000000	    452.87368472	      2.84773170	     -0.41286293	     -0.00000000	      0.00000000	      0.00000000	   -493.44330991	      0.00000000	      0.00000000	      0.00000000	      0.00000000	      0.00000000	      0.00000000	      0.72990348	     -0.64690180	     -0.00000000
      0.29170470	     -0.00000000	     -0.64492872	      0.00000000	     -0.00000000	     -0.00000000	      0.00000000	      2.60765383	     -0.46501723	      0.00000000	     -0.00000000	     -0.00000000	    458.21233855	      2.86103101	     -0.39731695	      0.00000000	     -0.00000000	     -0.00000000	   -496.84438789	      0.00000000	      0.00000000	      0.00000000	      0.00000000	      0.00000000	      0.00000000	      0.73272644	     -0.58398292	      0.00000000
      0.29216793	      0.00000000	     -0.57243184	      0.00000000	     -0.00000000	      0.00000000	      0.00000000	      2.61653506	     -0.41332480	      0.00000000	     -0.00000000	      0.00000000	    463.47676436	      2.87375220	     -0.38125589	      0.00000000	     -0.00000000	      0.00000000	   -500.28540955	      0.00000000	      0.00000000	      0.00000000	      0.00000000	      0.00000000	      0.00000000	      0.73545247	     -0.52066526	      0.00000000
      0.29263117	      0.00000000	     -0.49962041	      0.00000000	     -0.00000000	      0.00000000	     -0.00000000	      2.62509167	     -0.36110944	      0.00000000	     -0.00000000	      0.00000000	    468.64096310	      2.88577825	     -0.36458990	      0.00000000	     -0.00000000	      0.00000000	   -503.76657293	      0.00000000	      0.00000000	      0.00000000	      0.00000000	      0.00000000	      0.00000000	      0.73806105	     -0.45697289	      0.00000000
      0.29309440	     -0.00000000	     -0.42653839	     -0.00000000	     -0.00000000	     -0.00000000	      0.00000000	      2.63329104	     -0.30837353	      0.00000000	     -0.00000000	     -0.00000000	    473.68992158	      2.89704853	     -0.34727599	      0.00000000	     -0.00000000	     -0.00000000	   -507.28622595	      0.00000000	      0.00000000	      0.00000000	      0.00000000	      0.00000000	      0.00000000	      0.74054107	     -0.39293444	     -0.00000000
      0.29355764	     -0.00000000	     -0.35322491	     -0.00000000	      0.00000000	     -0.00000000	     -0.00000000	      2.64111992	     -0.25513598	     -0.00000000	      0.00000000	     -0.00000000	    478.61688449	      2.90754446	     -0.32930566	     -0.00000000	      0.00000000	     -0.00000000	   -510.84134225	      0.00000000	      0.00000000	      0.00000000	      0.00000000	      0.00000000	      0.00000000	      0.74288852	     -0.32858100	     -0.00000000
      0.29402087	      0.00000000	     -0.27971478	      0.00000000	     -0.00000000	     -0.00000000	     -0.00000000	      2.64857883	     -0.20142685	      0.00000000	     -0.00000000	     -0.00000000	    483.42101263	      2.91727726	     -0.31069441	      0.00000000	     -0.00000000	     -0.00000000	   -514.42791649	      0.00000000	      0.00000000	      0.00000000	      0.00000000	      0.00000000	      0.00000000	      0.74510434	     -0.26394460	      0.00000000
      0.29448411	     -0.00000000	     -0.20603914	      0.00000000	     -0.00000000	      0.00000000	     -0.00000000	      2.65567745	     -0.14728300	      0.00000000	     -0.00000000	      0.00000000	    488.10546165	      2.92627810	     -0.29147336	      0.00000000	     -0.00000000	     -0.00000000	   -518.04128056	      0.00000000	      0.00000000	      0.00000000	      0.00000000	      0.00000000	      0.00000000	      0.74719286	     -0.19905718	      0.00000000
      0.29494734	      0.00000000	     -0.13222610	      0.00000000	     -0.00000000	     -0.00000000	      0.00000000	      2.66243107	     -0.09274490	      0.00000000	     -0.00000000	     -0.00000000	    492.67586405	      2.93459023	     -0.27168270	      0.00000000	     -0.00000000	     -0.00000000	   -521.67635090	      0.00000000	      0.00000000	      0.00000000	      0.00000000	      0.00000000	      0.00000000	      0.74916042	     -0.13394992	      0.00000000
      0.29541057	      0.00000000	     -0.05830141	      0.00000000	      0.00000000	     -0.00000000	     -0.00000000	      2.66885789	     -0.03785426	      0.00000000	      0.00000000	     -0.00000000	    497.13917451	      2.94226315	     -0.25136679	      0.00000000	      0.00000000	     -0.00000000	   -525.32782012	      0.00000000	      0.00000000	      0.00000000	      0.00000000	      0.00000000	      0.00000000	      0.75101443	     -0.06865289	      0.00000000
      0.29587381	      0.00000000	      0.01571098	      0.00000000	      0.00000000	     -0.00000000	     -0.00000000	      2.67497702	      0.01734757	      0.00000000	      0.00000000	     -0.00000000	    501.50282521	      2.94934830	     -0.23057082	      0.00000000	      0.00000000	     -0.00000000	   -528.99030780	      0.00000000	      0.00000000	      0.00000000	      0.00000000	      0.00000000	      0.00000000	      0.75276261	     -0.00319486	      0.00000000
      0.29633704	      0.00000000	      0.08978834	      0.00000000	      0.00000000	      0.00000000	     -0.00000000	      2.68080717	      0.07282062	     -0.00000000	      0.00000000	      0.00000000	    505.77413691	      2.95589602	     -0.20933845	     -0.00000000	      0.00000000	      0.00000000	   -532.65848372	      0.00000000	      0.00000000	      0.00000000	      0.00000000	      0.00000000	      0.00000000	      0.75441252	      0.06239668	      0.00000000
      0.29680028	     -0.00000000	      0.16390879	      0.00000000	      0.00000000	      0.00000000	      0.00000000	      2.68636573	      0.12852690	     -0.00000000	      0.00000000	      0.00000000	    509.95993397	      2.96195360	     -0.18771051	     -0.00000000	      0.00000000	      0.00000000	   -536.32717465	      0.00000000	      0.00000000	      0.00000000	      0.00000000	      0.00000000	      0.00000000	      0.75597124	      0.12809544	      0.00000000
      0.29726351	     -0.00000000	      0.23805094	     -0.00000000	     -0.00000000	     -0.00000000	      0.00000000	      2.69166832	      0.18443067	     -0.00000000	     -0.00000000	     -0.00000000	    514.06631765	      2.96756400	     -0.16572438	     -0.00000000	     -0.00000000	     -0.00000000	   -539.99146237	      0.00000000	      0.00000000	      0.00000000	      0.00000000	      0.00000000	      0.00000000	      0.75744516	      0.19387619	     -0.00000000
      0.29772675	      0.00000000	      0.31219363	      0.00000000	      0.00000000	     -0.00000000	     -0.00000000	      2.69672851	      0.24049853	     -0.00000000	      0.00000000	     -0.00000000	    518.09855883	      2.97276522	     -0.14341381	     -0.00000000	      0.00000000	     -0.00000000	   -543.64677644	      0.00000000	      0.00000000	      0.00000000	      0.00000000	      0.00000000	      0.00000000	      0.75883988	      0.25971463	     -0.00000000
      0.29818998	     -0.00000000	      0.38631583	     -0.00000000	     -0.00000000	     -0.00000000	      0.00000000	      2.70155784	      0.29669930	     -0.00000000	     -0.00000000	     -0.00000000	    522.06107620	      2.97759002	     -0.12080918	     -0.00000000	     -0.00000000	     -0.00000000	   -547.28898252	      0.00000000	      0.00000000	      0.00000000	      0.00000000	      0.00000000	      0.00000000	      0.76016019	      0.32558720	     -0.00000000
      0.29865322	     -0.00000000	      0.46039651	     -0.00000000	     -0.00000000	     -0.00000000	     -0.00000000	      2.70616591	      0.35300393	      0.00000000	     -0.00000000	     -0.00000000	    525.95747479	      2.98206595	     -0.09793794	      0.00000000	     -0.00000000	     -0.00000000	   -550.91446256	      0.00000000	      0.00000000	      0.00000000	      0.00000000	      0.00000000	      0.00000000	      0.76141012	      0.39147104	     -0.00000000
      0.29911645	     -0.00000000	      0.53441472	     -0.00000000	      0.00000000	     -0.00000000	      0.00000000	      2.71056058	      0.40938526	     -0.00000000	      0.00000000	     -0.00000000	    529.79062440	      2.98621562	     -0.07482517	     -0.00000000	      0.00000000	     -0.00000000	   -554.52018111	      0.00000000	      0.00000000	      0.00000000	      0.00000000	      0.00000000	      0.00000000	      0.76259295	      0.45734385	     -0.00000000
      0.29957969	     -0.00000000	      0.60834961	     -0.00000000	     -0.00000000	     -0.00000000	      0.00000000	      2.71474823	      0.46581789	     -0.00000000	     -0.00000000	     -0.00000000	    533.56276439	      2.99005711	     -0.05149411	     -0.00000000	     -0.00000000	     -0.00000000	   -558.10373350	      0.00000000	      0.00000000	      0.00000000	      0.00000000	      0.00000000	      0.00000000	      0.76371134	      0.52318392	     -0.00000000
      0.30004292	     -0.00000000	      0.68218057	     -0.00000000	      0.00000000	      0.00000000	     -0.00000000	      2.71873404	      0.52227796	     -0.00000000	      0.00000000	      0.00000000	    537.27562668	      2.99360451	     -0.02796680	     -0.00000000	      0.00000000	      0.00000000	   -561.66336519	      0.00000000	      0.00000000	      0.00000000	      0.00000000	      0.00000000	      0.00000000	      0.76476738	      0.58897011	     -0.00000000
      0.30050616	     -0.00000000	      0.75588743	     -0.00000000	      0.00000000	      0.00000000	      0.00000000	      2.72252235	      0.57874299	     -0.00000000	      0.00000000	      0.00000000	    540.93057592	      2.99686862	     -0.00426454	     -0.00000000	      0.00000000	      0.00000000	   -565.19796349	      0.00000000	      0.00000000	      0.00000000	      0.00000000	      0.00000000	      0.00000000	      0.76576278	      0.65468191	     -0.00000000
      0.30096939	     -0.00000000	      0.82945069	     -0.00000000	      0.00000000	      0.00000000	      0.00000000	      2.72611698	      0.63519166	     -0.00000000	      0.00000000	      0.00000000	    544.52876733	      2.99985779	      0.01959153	     -0.00000000	      0.00000000	      0.00000000	   -568.70701610	      0.00000000	      0.00000000	      0.00000000	      0.00000000	      0.00000000	      0.00000000	      0.76669891	      0.72029952	     -0.00000000
      0.30143263	      0.00000000	      0.90285176	     -0.00000000	     -0.00000000	     -0.00000000	      0.00000000	      2.72952165	      0.69160366	      0.00000000	     -0.00000000	     -0.00000000	    548.07132283	      3.00257888	      0.04357998	      0.00000000	     -0.00000000	     -0.00000000	   -572.19054063	      0.00000000	      0.00000000	      0.00000000	      0.00000000	      0.00000000	      0.00000000	      0.76757706	      0.78580400	      0.00000000
      0.30189586	     -0.00000000	      0.97607327	     -0.00000000	      0.00000000	      0.00000000	     -0.00000000	      2.73274044	      0.74795941	     -0.00000000	      0.00000000	      0.00000000	    551.55952109	      3.00503839	      0.06767859	     -0.00000000	      0.00000000	     -0.00000000	   -575.64899074	      0.00000000	      0.00000000	      0.00000000	      0.00000000	      0.00000000	      0.00000000	      0.76839850	      0.85117733	     -0.00000000
      0.30235910	      0.00000000	      1.04909940	      0.00000000	      0.00000000	      0.00000000	      0.00000000	      2.73577813	      0.80423997	     -0.00000000	      0.00000000	      0.00000000	    554.99498859	      3.00724351	      0.09186389	     -0.00000000	      0.00000000	      0.00000000	   -579.08314743	      0.00000000	      0.00000000	      0.00000000	      0.00000000	      0.00000000	      0.00000000	      0.76916475	      0.91640265	     -0.00000000
      0.30282233	     -0.00000000	      1.12191620	     -0.00000000	      0.00000000	     -0.00000000	      0.00000000	      2.73864065	      0.86042677	     -0.00000000	      0.00000000	     -0.00000000	    558.37986997	      3.00920321	      0.11611086	     -0.00000000	      0.00000000	     -0.00000000	   -582.49400663	      0.00000000	      0.00000000	      0.00000000	      0.00000000	      0.00000000	      0.00000000	      0.76987766	      0.98146440	     -0.00000000
      0.30328557	      0.00000000	      1.19451188	      0.00000000	     -0.00000000	     -0.00000000	     -0.00000000	      2.74133529	      0.91650165	      0.00000000	     -0.00000000	     -0.00000000	    561.71695093	      3.01092892	      0.14039274	      0.00000000	     -0.00000000	     -0.00000000	   -585.88267346	      0.00000000	      0.00000000	      0.00000000	      0.00000000	      0.00000000	      0.00000000	      0.77053954	      1.04634848	      0.00000000
      0.30374880	     -0.00000000	      1.26687698	     -0.00000000	      0.00000000	     -0.00000000	      0.00000000	      2.74387083	      0.97244688	     -0.00000000	      0.00000000	      0.00000000	    565.00970914	      3.01243502	      0.16468124	     -0.00000000	      0.00000000	     -0.00000000	   -589.25027295	      0.00000000	      0.00000000	      0.00000000	      0.00000000	      0.00000000	      0.00000000	      0.77115322	      1.11104246	     -0.00000000
      0.30421204	      0.00000000	      1.33900453	     -0.00000000	     -0.00000000	      0.00000000	     -0.00000000	      2.74625739	      1.02824532	     -0.00000000	     -0.00000000	      0.00000000	    568.26227959	      3.01373876	      0.18894691	      0.00000000	     -0.00000000	      0.00000000	   -592.59788167	      0.00000000	      0.00000000	      0.00000000	      0.00000000	      0.00000000	      0.00000000	      0.77172203	      1.17553571	     -0.00000000
      0.30467527	     -0.00000000	      1.41088999	     -0.00000000	      0.00000000	      0.00000000	      0.00000000	      2.74850623	      1.08388075	     -0.00000000	      0.00000000	      0.00000000	    571.47933634	      3.01485981	      0.21315988	     -0.00000000	      0.00000000	      0.00000000	   -595.92648407	      0.00000000	      0.00000000	      0.00000000	      0.00000000	      0.00000000	      0.00000000	      0.77224970	      1.23981947	     -0.00000000
      0.30513851	      0.00000000	      1.48253114	     -0.00000000	     -0.00000000	      0.00000000	     -0.00000000	      2.75062924	      1.13933821	     -0.00000000	     -0.00000000	      0.00000000	    574.66590927	      3.01581949	      0.23729075	      0.00000000	     -0.00000000	      0.00000000	   -599.23694987	      0.00000000	      0.00000000	      0.00000000	      0.00000000	      0.00000000	      0.00000000	      0.77274020	      1.30388695	     -0.00000000
      0.30569583	      0.00000000	      1.56844024	      0.00000000	      0.00000000	      0.00000000	     -0.00000000	      2.75301280	      1.20587143	     -0.00000000	      0.00000000	      0.00000000	    578.45710324	      3.01554518	      0.26495173	     -0.00000000	      0.00000000	      0.00000000	   -603.70760565	      0.00000000	      0.00000000	      0.00000000	      0.00000000	      0.00000000	      0.00000000	      0.77318624	      1.38062131	      0.00000000
      0.30625316	      0.00000000	      1.65389527	      0.00000000	      0.00000000	      0.00000000	      0.00000000	      2.75530697	      1.27193750	      0.00000000	      0.00000000	      0.00000000	    582.24530715	      3.01832708	      0.29557078	      0.00000000	      0.00000000	      0.00000000	   -606.83409995	      0.00000000	      0.00000000	      0.00000000	      0.00000000	      0.00000000	      0.00000000	      0.77385139	      1.45716780	      0.00000000
      0.30667229	      0.00000000	      1.71800102	      0.00000000	      0.00000000	      0.00000000	     -0.00000000	      2.75691216	      1.32152984	     -0.00000000	      0.00000000	      0.00000000	    585.06420378	      3.01821028	      0.31635744	     -0.00000000	      0.00000000	      0.00000000	   -610.03980857	      0.00000000	      0.00000000	      0.00000000	      0.00000000	      0.00000000	      0.00000000	      0.77415703	      1.51442782	      0.00000000
      0.30718971	      0.00000000	      1.79687387	      0.00000000	     -0.00000000	      0.00000000	     -0.00000000	      2.75880747	      1.38249834	      0.00000000	     -0.00000000	      0.00000000	    588.53385511	      3.01807452	      0.34189881	      0.00000000	     -0.00000000	      0.00000000	   -613.94308034	      0.00000000	      0.00000000	      0.00000000	      0.00000000	      0.00000000	      0.00000000	      0.77451808	      1.58486605	      0.00000000
      0.30770713	      0.00000000	      1.87541642	     -0.00000000	      0.00000000	      0.00000000	      0.00000000	      2.76064308	      1.44310730	     -0.00000000	      0.00000000	      0.00000000	    592.00820987	      3.01930937	      0.36861145	     -0.00000000	      0.00000000	     -0.00000000	   -617.23558773	      0.00000000	      0.00000000	      0.00000000	      0.00000000	      0.00000000	      0.00000000	      0.77497355	      1.65508783	     -0.00000000
      0.30820751	     -0.00000000	      1.95115011	     -0.00000000	      0.00000000	     -0.00000000	      0.00000000	      2.76232163	      1.50152033	     -0.00000000	      0.00000000	     -0.00000000	    595.35432484	      3.01917348	      0.39293675	     -0.00000000	      0.00000000	     -0.00000000	   -620.92744261	      0.00000000	      0.00000000	      0.00000000	      0.00000000	      0.00000000	      0.00000000	      0.77529210	      1.72268187	     -0.00000000
      0.30870789	     -0.00000000	      2.02660228	      0.00000000	     -0.00000000	      0.00000000	      0.00000000	      2.76395854	      1.55960815	      0.00000000	     -0.00000000	      0.00000000	    598.71113327	      3.02005722	      0.41804038	      0.00000000	     -0.00000000	      0.00000000	   -624.17023084	      0.00000000	      0.00000000	      0.00000000	      0.00000000	      0.00000000	      0.00000000	      0.77568142	      1.79007073	      0.00000000
      0.30923029	     -0.00000000	      2.10516974	     -0.00000000	      0.00000000	     -0.00000000	      0.00000000	      2.76559627	      1.62003445	     -0.00000000	      0.00000000	     -0.00000000	    602.21473985	      3.01970794	      0.44268650	     -0.00000000	      0.00000000	     -0.00000000	   -628.06286216	      0.00000000	      0.00000000	      0.00000000	      0.00000000	      0.00000000	      0.00000000	      0.77597545	      1.86011454	     -0.00000000
      0.30975268	     -0.00000000	      2.18345778	      0.00000000	      0.00000000	      0.00000000	     -0.00000000	      2.76722964	      1.68008266	      0.00000000	      0.00000000	      0.00000000	    605.74886068	      3.02095274	      0.46856157	      0.00000000	      0.00000000	      0.00000000	   -631.29236056	      0.00000000	      0.00000000	      0.00000000	      0.00000000	      0.00000000	      0.00000000	      0.77639204	      1.92997920	      0.00000000
      0.31021250	      0.00000000	      2.25223326	      0.00000000	      0.00000000	      0.00000000	      0.00000000	      2.76863218	      1.73276106	      0.00000000	      0.00000000	      0.00000000	    608.87044810	      3.02092471	      0.48987931	      0.00000000	      0.00000000	     -0.00000000	   -634.60672296	      0.00000000	      0.00000000	      0.00000000	      0.00000000	      0.00000000	      0.00000000	      0.77666482	      1.99123096	      0.00000000
      0.31078009	     -0.00000000	      2.33694374	     -0.00000000	     -0.00000000	      0.00000000	     -0.00000000	      2.77036653	      1.79748506	     -0.00000000	     -0.00000000	      0.00000000	    612.76024237	      3.02078905	      0.51556957	      0.00000000	     -0.00000000	      0.00000000	   -638.77016213	      0.00000000	      0.00000000	      0.00000000	      0.00000000	      0.00000000	      0.00000000	      0.77699433	      2.06659930	     -0.00000000
      0.31134769	     -0.00000000	      2.42139384	     -0.00000000	     -0.00000000	     -0.00000000	     -0.00000000	      2.77216451	      1.86174266	      0.00000000	     -0.00000000	     -0.00000000	    616.71857364	      3.02309054	      0.54309271	      0.00000000	     -0.00000000	     -0.00000000	   -641.96610587	      0.00000000	      0.00000000	      0.00000000	      0.00000000	      0.00000000	      0.00000000	      0.77752500	      2.14183157	      0.00000000
      0.31178335	     -0.00000000	      2.48616588	      0.00000000	      0.00000000	     -0.00000000	     -0.00000000	      2.77350597	      1.91097907	     -0.00000000	      0.00000000	     -0.00000000	    619.76567970	      3.02275435	      0.56175792	     -0.00000000	      0.00000000	     -0.00000000	   -645.31126964	      0.00000000	      0.00000000	      0.00000000	      0.00000000	      0.00000000	      0.00000000	      0.77776195	      2.19933493	     -0.00000000
      0.31221901	     -0.00000000	      2.55080302	     -0.00000000	      0.00000000	     -0.00000000	      0.00000000	      2.77487952	      1.95996468	     -0.00000000	      0.00000000	     -0.00000000	    622.85104607	      3.02385246	      0.58154915	     -0.00000000	      0.00000000	     -0.00000000	   -648.08112548	      0.00000000	      0.00000000	      0.00000000	      0.00000000	      0.00000000	      0.00000000	      0.77811625	      2.25677965	     -0.00000000
      0.31273977	      0.00000000	      2.62799527	     -0.00000000	      0.00000000	      0.00000000	     -0.00000000	      2.77648621	      2.01839412	     -0.00000000	      0.00000000	      0.00000000	    626.55356371	      3.02382183	      0.60351949	     -0.00000000	      0.00000000	      0.00000000	   -651.96389078	      0.00000000	      0.00000000	      0.00000000	      0.00000000	      0.00000000	      0.00000000	      0.77842886	      2.32523956	     -0.00000000
      0.31326052	      0.00000000	      2.70499890	      0.00000000	      0.00000000	      0.00000000	     -0.00000000	      2.77813061	      2.07647814	     -0.00000000	      0.00000000	      0.00000000	    630.30741501	      3.02616877	      0.62752737	     -0.00000000	      0.00000000	      0.00000000	   -654.87198607	      0.00000000	      0.00000000	      0.00000000	      0.00000000	      0.00000000	      0.00000000	      0.77893294	      2.39365437	     -0.00000000
      0.31371117	      0.00000000	      2.77160971	      0.00000000	     -0.00000000	      0.00000000	      0.00000000	      2.77948336	      2.12671900	      0.00000000	     -0.00000000	      0.00000000	    633.55045578	      3.02606669	      0.64596010	      0.00000000	     -0.00000000	      0.00000000	   -658.27093652	      0.00000000	      0.00000000	      0.00000000	      0.00000000	      0.00000000	      0.00000000	      0.77919024	      2.45265402	      0.00000000
      0.31416181	      0.00000000	      2.83808883	     -0.00000000	      0.00000000	     -0.00000000	     -0.00000000	      2.78084193	      2.17673912	     -0.00000000	      0.00000000	      0.00000000	    636.82165040	      3.02750902	      0.66577631	     -0.00000000	      0.00000000	     -0.00000000	   -661.02109413	      0.00000000	      0.00000000	      0.00000000	      0.00000000	      0.00000000	      0.00000000	      0.77956825	      2.51162317	     -0.00000000
      0.31465116	      0.00000000	      2.91021793	     -0.00000000	     -0.00000000	     -0.00000000	     -0.00000000	      2.78224180	      2.23100109	      0.00000000	     -0.00000000	     -0.00000000	    640.36726450	      3.02776489	      0.68586184	      0.00000000	     -0.00000000	     -0.00000000	   -664.53072952	      0.00000000	      0.00000000	      0.00000000	      0.00000000	      0.00000000	      0.00000000	      0.77986249	      2.57549267	     -0.00000000
      0.31514050	     -0.00000000	      2.98219957	     -0.00000000	      0.00000000	      0.00000000	      0.00000000	      2.78361471	      2.28505470	     -0.00000000	      0.00000000	      0.00000000	    643.93023104	      3.02936145	      0.70721490	     -0.00000000	      0.00000000	     -0.00000000	   -667.45237764	      0.00000000	      0.00000000	      0.00000000	      0.00000000	      0.00000000	      0.00000000	      0.78025526	      2.63931381	     -0.00000000
      0.31555120	      0.00000000	      3.04255285	     -0.00000000	      0.00000000	     -0.00000000	     -0.00000000	      2.78469155	      2.33038563	     -0.00000000	      0.00000000	     -0.00000000	    646.90824833	      3.02980368	      0.72422206	     -0.00000000	      0.00000000	     -0.00000000	   -670.24504870	      0.00000000	      0.00000000	      0.00000000	      0.00000000	      0.00000000	      0.00000000	      0.78050060	      2.69275734	     -0.00000000
      0.31614785	     -0.00000000	      3.13012425	     -0.00000000	      0.00000000	     -0.00000000	     -0.00000000	      2.78612044	      2.39619100	     -0.00000000	      0.00000000	      0.00000000	    651.20820051	      3.02903165	      0.74754051	     -0.00000000	      0.00000000	     -0.00000000	   -674.82716780	      0.00000000	      0.00000000	      0.00000000	      0.00000000	      0.00000000	      0.00000000	      0.78072095	      2.77020374	     -0.00000000
      0.31662547	     -0.00000000	      3.19996061	      0.00000000	     -0.00000000	     -0.00000000	      0.00000000	      2.78727494	      2.44848908	      0.00000000	     -0.00000000	     -0.00000000	    654.68714724	      3.03264303	      0.77051235	      0.00000000	     -0.00000000	     -0.00000000	   -676.67356047	      0.00000000	      0.00000000	      0.00000000	      0.00000000	      0.00000000	      0.00000000	      0.78122689	      2.83226907	      0.00000000
      0.31710308	     -0.00000000	      3.26985580	     -0.00000000	      0.00000000	     -0.00000000	      0.00000000	      2.78818432	      2.50107926	     -0.00000000	      0.00000000	      0.00000000	    658.07829536	      3.02998043	      0.78726030	     -0.00000000	      0.00000000	     -0.00000000	   -681.07239865	      0.00000000	      0.00000000	      0.00000000	      0.00000000	      0.00000000	      0.00000000	      0.78119902	      2.89395193	     -0.00000000
      0.31758070	      0.00000000	      3.33943138	     -0.00000000	      0.00000000	     -0.00000000	     -0.00000000	      2.78916194	      2.55317231	     -0.00000000	      0.00000000	     -0.00000000	    661.52969483	      3.03354753	      0.81034891	     -0.00000000	      0.00000000	     -0.00000000	   -682.81541014	      0.00000000	      0.00000000	      0.00000000	      0.00000000	      0.00000000	      0.00000000	      0.78166686	      2.95579928	     -0.00000000
      0.31805832	      0.00000000	      3.40907200	      0.00000000	      0.00000000	      0.00000000	     -0.00000000	      2.78987572	      2.60559215	      0.00000000	      0.00000000	      0.00000000	    664.88362117	      3.03027501	      0.82662995	     -0.00000000	      0.00000000	     -0.00000000	   -687.35004614	      0.00000000	      0.00000000	      0.00000000	      0.00000000	      0.00000000	      0.00000000	      0.78155342	      3.01723021	      0.00000000
      0.31853593	     -0.00000000	      3.47835957	      0.00000000	      0.00000000	      0.00000000	     -0.00000000	      2.79069003	      2.65743988	     -0.00000000	      0.00000000	      0.00000000	    668.31293284	      3.03417404	      0.85019501	     -0.00000000	      0.00000000	     -0.00000000	   -688.83480396	      0.00000000	      0.00000000	      0.00000000	      0.00000000	      0.00000000	      0.00000000	      0.78201494	      3.07886001	     -0.00000000
      0.31895596	     -0.00000000	      3.53935962	     -0.00000000	     -0.00000000	     -0.00000000	      0.00000000	      2.79117503	      2.70333964	     -0.00000000	     -0.00000000	      0.00000000	    671.24133060	      3.03135060	      0.86464997	     -0.00000000	     -0.00000000	     -0.00000000	   -692.70613704	      0.00000000	      0.00000000	      0.00000000	      0.00000000	      0.00000000	      0.00000000	      0.78189141	      3.13268083	     -0.00000000
      0.31937598	      0.00000000	      3.60012838	     -0.00000000	     -0.00000000	     -0.00000000	      0.00000000	      2.79170898	      2.74887782	      0.00000000	     -0.00000000	      0.00000000	    674.21415646	      3.03263573	      0.88326754	      0.00000000	     -0.00000000	     -0.00000000	   -694.82207859	      0.00000000	      0.00000000	      0.00000000	      0.00000000	      0.00000000	      0.00000000	      0.78209559	      3.18658734	      0.00000000
      0.31988783	     -0.00000000	      3.67413430	      0.00000000	     -0.00000000	      0.00000000	      0.00000000	      2.79219166	      2.80446060	      0.00000000	     -0.00000000	      0.00000000	    677.78495082	      3.03074566	      0.90246402	      0.00000000	     -0.00000000	     -0.00000000	   -698.79735110	      0.00000000	      0.00000000	      0.00000000	      0.00000000	      0.00000000	      0.00000000	      0.78204388	      3.25199158	      0.00000000
      0.32039968	      0.00000000	      3.74783815	      0.00000000	     -0.00000000	      0.00000000	     -0.00000000	      2.79272743	      2.85957469	      0.00000000	     -0.00000000	      0.00000000	    681.41226759	      3.03365029	      0.92649002	      0.00000000	     -0.00000000	     -0.00000000	   -700.71689507	      0.00000000	      0.00000000	      0.00000000	      0.00000000	      0.00000000	      0.00000000	      0.78237380	      3.31746144	      0.00000000
      0.32080750	      0.00000000	      3.80660373	      0.00000000	      0.00000000	      0.00000000	     -0.00000000	      2.79295701	      2.90372584	     -0.00000000	      0.00000000	      0.00000000	    684.22987624	      3.03063528	      0.94020467	     -0.00000000	      0.00000000	     -0.00000000	   -704.44689299	      0.00000000	      0.00000000	      0.00000000	      0.00000000	      0.00000000	      0.00000000	      0.78218538	      3.36928127	      0.00000000
      0.32121532	      0.00000000	      3.86515526	     -0.00000000	     -0.00000000	     -0.00000000	     -0.00000000	      2.79325125	      2.94751623	      0.00000000	     -0.00000000	      0.00000000	    687.09810506	      3.03152861	      0.95784155	      0.00000000	     -0.00000000	     -0.00000000	   -706.51329831	      0.00000000	      0.00000000	      0.00000000	      0.00000000	      0.00000000	      0.00000000	      0.78231222	      3.42118068	      0.00000000
      0.32174580	     -0.00000000	      3.94126740	      0.00000000	     -0.00000000	     -0.00000000	      0.00000000	      2.79347755	      3.00455020	      0.00000000	     -0.00000000	      0.00000000	    690.78284931	      3.02926664	      0.97723692	      0.00000000	     -0.00000000	     -0.00000000	   -710.60187952	      0.00000000	      0.00000000	      0.00000000	      0.00000000	      0.00000000	      0.00000000	      0.78218146	      3.48839381	      0.00000000
      0.32220987	     -0.00000000	      4.00758867	     -0.00000000	     -0.00000000	     -0.00000000	      0.00000000	      2.79374684	      3.05400284	      0.00000000	     -0.00000000	      0.00000000	    694.06776182	      3.03171090	      0.99862506	      0.00000000	     -0.00000000	     -0.00000000	   -712.29028379	      0.00000000	      0.00000000	      0.00000000	      0.00000000	      0.00000000	      0.00000000	      0.78242350	      3.54726032	     -0.00000000
      0.32267393	      0.00000000	      4.07396305	      0.00000000	      0.00000000	      0.00000000	     -0.00000000	      2.79379320	      3.10373531	     -0.00000000	      0.00000000	      0.00000000	    697.27008061	      3.02800837	      1.01368380	     -0.00000000	      0.00000000	     -0.00000000	   -716.53444280	      0.00000000	      0.00000000	      0.00000000	      0.00000000	      0.00000000	      0.00000000	      0.78214592	      3.60572969	      0.00000000
      0.32313800	      0.00000000	      4.14001740	      0.00000000	     -0.00000000	      0.00000000	     -0.00000000	      2.79399175	      3.15286447	      0.00000000	     -0.00000000	      0.00000000	    700.57119924	      3.03121489	      1.03569920	      0.00000000	     -0.00000000	     -0.00000000	   -717.84690154	      0.00000000	      0.00000000	      0.00000000	      0.00000000	      0.00000000	      0.00000000	      0.78243311	      3.66439011	      0.00000000
      0.32355014	      0.00000000	      4.19876109	      0.00000000	      0.00000000	      0.00000000	     -0.00000000	      2.79394706	      3.19681538	      0.00000000	      0.00000000	      0.00000000	    703.41674825	      3.02774100	      1.04873787	     -0.00000000	      0.00000000	     -0.00000000	   -721.65180083	      0.00000000	      0.00000000	      0.00000000	      0.00000000	      0.00000000	      0.00000000	      0.78215538	      3.71610266	      0.00000000
      0.32396228	      0.00000000	      4.25727984	      0.00000000	     -0.00000000	      0.00000000	     -0.00000000	      2.79400182	      3.24034589	      0.00000000	     -0.00000000	      0.00000000	    706.33030749	      3.02888086	      1.06641864	      0.00000000	     -0.00000000	     -0.00000000	   -723.49439069	      0.00000000	      0.00000000	      0.00000000	      0.00000000	      0.00000000	      0.00000000	      0.78225437	      3.76793104	      0.00000000
      0.32448527	     -0.00000000	      4.33153233	     -0.00000000	     -0.00000000	     -0.00000000	      0.00000000	      2.79388859	      3.29574518	      0.00000000	     -0.00000000	      0.00000000	    709.96681177	      3.02582264	      1.08415814	      0.00000000	     -0.00000000	     -0.00000000	   -727.70386327	      0.00000000	      0.00000000	      0.00000000	      0.00000000	      0.00000000	      0.00000000	      0.78199539	      3.83336315	      0.00000000
      0.32490336	      0.00000000	      4.39065075	      0.00000000	      0.00000000	      0.00000000	     -0.00000000	      2.79390241	      3.33957962	     -0.00000000	      0.00000000	      0.00000000	    712.94762401	      3.02821319	      1.10321269	     -0.00000000	      0.00000000	     -0.00000000	   -729.00681777	      0.00000000	      0.00000000	      0.00000000	      0.00000000	      0.00000000	      0.00000000	      0.78218319	      3.88578712	     -0.00000000
      0.32532145	      0.00000000	      4.44981553	     -0.00000000	      0.00000000	     -0.00000000	     -0.00000000	      2.79373482	      3.38365051	     -0.00000000	      0.00000000	      0.00000000	    715.86001681	      3.02571296	      1.11719594	     -0.00000000	      0.00000000	     -0.00000000	   -732.35484979	      0.00000000	      0.00000000	      0.00000000	      0.00000000	      0.00000000	      0.00000000	      0.78195675	      3.93789801	     -0.00000000
      0.32573954	      0.00000000	      4.50880028	      0.00000000	      0.00000000	      0.00000000	     -0.00000000	      2.79362762	      3.42739773	     -0.00000000	      0.00000000	      0.00000000	    718.82207209	      3.02637133	      1.13435392	     -0.00000000	      0.00000000	     -0.00000000	   -734.34887313	      0.00000000	      0.00000000	      0.00000000	      0.00000000	      0.00000000	      0.00000000	      0.78198671	      3.99006226	      0.00000000
      0.32629149	     -0.00000000	      4.58665664	      0.00000000	     -0.00000000	     -0.00000000	      0.00000000	      2.79329704	      3.48530915	      0.00000000	     -0.00000000	      0.00000000	    722.67050696	      3.02279665	      1.15235104	      0.00000000	     -0.00000000	     -0.00000000	   -738.83086529	      0.00000000	      0.00000000	      0.00000000	      0.00000000	      0.00000000	      0.00000000	      0.78164513	      4.05858879	      0.00000000
      0.32667243	     -0.00000000	      4.64016239	      0.00000000	      0.00000000	      0.00000000	      0.00000000	      2.79318486	      3.52482742	     -0.00000000	      0.00000000	      0.00000000	    725.40391743	      3.02524798	      1.16976719	     -0.00000000	      0.00000000	     -0.00000000	   -739.82209794	      0.00000000	      0.00000000	      0.00000000	      0.00000000	      0.00000000	      0.00000000	      0.78181293	      4.10601856	     -0.00000000
      0.32705336	     -0.00000000	      4.69371272	     -0.00000000	      0.00000000	     -0.00000000	      0.00000000	      2.79291399	      3.56456237	     -0.00000000	      0.00000000	      0.00000000	    728.07590688	      3.02349017	      1.18280959	     -0.00000000	      0.00000000	     -0.00000000	   -742.57913458	      0.00000000	      0.00000000	      0.00000000	      0.00000000	      0.00000000	      0.00000000	      0.78162374	      4.15318411	     -0.00000000
      0.32757533	      0.00000000	      4.76689867	     -0.00000000	     -0.00000000	     -0.00000000	     -0.00000000	      2.79257671	      3.61869115	      0.00000000	     -0.00000000	      0.00000000	    731.78071039	      3.02367633	      1.20328020	      0.00000000	     -0.00000000	     -0.00000000	   -745.22987661	      0.00000000	      0.00000000	      0.00000000	      0.00000000	      0.00000000	      0.00000000	      0.78157203	      4.21781449	      0.00000000
      0.32803790	      0.00000000	      4.83172407	     -0.00000000	      0.00000000	     -0.00000000	     -0.00000000	      2.79214077	      3.66674397	     -0.00000000	      0.00000000	      0.00000000	    735.02214600	      3.02092478	      1.21834643	     -0.00000000	      0.00000000	     -0.00000000	   -748.79041661	      0.00000000	      0.00000000	      0.00000000	      0.00000000	      0.00000000	      0.00000000	      0.78127353	      4.27484539	     -0.00000000
      0.32850047	     -0.00000000	      4.89631432	      0.00000000	     -0.00000000	      0.00000000	      0.00000000	      2.79181112	      3.71434035	      0.00000000	     -0.00000000	      0.00000000	    738.34047056	      3.02286879	      1.23820042	      0.00000000	     -0.00000000	     -0.00000000	   -750.33154498	      0.00000000	      0.00000000	      0.00000000	      0.00000000	      0.00000000	      0.00000000	      0.78135942	      4.33198903	      0.00000000
      0.32896304	      0.00000000	      4.96099255	     -0.00000000	      0.00000000	     -0.00000000	     -0.00000000	      2.79121586	      3.76232857	     -0.00000000	      0.00000000	      0.00000000	    741.55134903	      3.01782829	      1.25077795	     -0.00000000	      0.00000000	     -0.00000000	   -754.81665225	      0.00000000	      0.00000000	      0.00000000	      0.00000000	      0.00000000	      0.00000000	      0.78085246	      4.38870914	     -0.00000000
      0.32933804	      0.00000000	      5.01316437	      0.00000000	     -0.00000000	      0.00000000	     -0.00000000	      2.79091907	      3.80065504	      0.00000000	     -0.00000000	      0.00000000	    744.26432972	      3.02049950	      1.26792460	      0.00000000	     -0.00000000	     -0.00000000	   -755.55956596	      0.00000000	      0.00000000	      0.00000000	      0.00000000	      0.00000000	      0.00000000	      0.78100109	      4.43492871	      0.00000000
      0.32971304	     -0.00000000	      5.06539839	     -0.00000000	     -0.00000000	     -0.00000000	     -0.00000000	      2.79044141	      3.83925373	      0.00000000	     -0.00000000	      0.00000000	    746.90326094	      3.01842646	      1.28012557	      0.00000000	     -0.00000000	     -0.00000000	   -758.30474008	      0.00000000	      0.00000000	      0.00000000	      0.00000000	      0.00000000	      0.00000000	      0.78074695	      4.48086330	      0.00000000
      0.33022086	     -0.00000000	      5.13593779	     -0.00000000	     -0.00000000	     -0.00000000	      0.00000000	      2.78985392	      3.89117035	      0.00000000	     -0.00000000	      0.00000000	    750.53160828	      3.01881426	      1.29990738	      0.00000000	     -0.00000000	     -0.00000000	   -760.63400952	      0.00000000	      0.00000000	      0.00000000	      0.00000000	      0.00000000	      0.00000000	      0.78066180	      4.54311055	      0.00000000
      0.33067095	      0.00000000	      5.19846112	      0.00000000	     -0.00000000	      0.00000000	     -0.00000000	      2.78916229	      3.93736154	      0.00000000	     -0.00000000	      0.00000000	    753.68628549	      3.01524911	      1.31333220	      0.00000000	     -0.00000000	     -0.00000000	   -764.33981719	      0.00000000	      0.00000000	      0.00000000	      0.00000000	      0.00000000	      0.00000000	      0.78025018	      4.59800009	      0.00000000
      0.33112105	     -0.00000000	      5.26072174	     -0.00000000	      0.00000000	     -0.00000000	      0.00000000	      2.78863196	      3.98299355	     -0.00000000	      0.00000000	      0.00000000	    756.94422321	      3.01778146	      1.33304999	     -0.00000000	      0.00000000	     -0.00000000	   -765.41826250	      0.00000000	      0.00000000	      0.00000000	      0.00000000	      0.00000000	      0.00000000	      0.78034228	      4.65307903	     -0.00000000
      0.33151212	     -0.00000000	      5.31491345	      0.00000000	     -0.00000000	     -0.00000000	     -0.00000000	      2.78792616	      4.02303530	      0.00000000	     -0.00000000	      0.00000000	    759.67055842	      3.01357627	      1.34348334	      0.00000000	     -0.00000000	     -0.00000000	   -769.07149772	      0.00000000	      0.00000000	      0.00000000	      0.00000000	      0.00000000	      0.00000000	      0.77987833	      4.70056224	      0.00000000
      0.33190319	      0.00000000	      5.36889308	      0.00000000	      0.00000000	     -0.00000000	      0.00000000	      2.78736189	      4.06261267	     -0.00000000	      0.00000000	      0.00000000	    762.48479693	      3.01451672	      1.35924252	     -0.00000000	      0.00000000	     -0.00000000	   -770.50678336	      0.00000000	      0.00000000	      0.00000000	      0.00000000	      0.00000000	      0.00000000	      0.77984052	      4.74821482	     -0.00000000
      0.33229427	      0.00000000	      5.42288123	     -0.00000000	      0.00000000	     -0.00000000	     -0.00000000	      2.78666664	      4.10233836	     -0.00000000	      0.00000000	      0.00000000	    765.25015520	      3.01244370	      1.37183027	     -0.00000000	      0.00000000	     -0.00000000	   -773.21238429	      0.00000000	      0.00000000	      0.00000000	      0.00000000	      0.00000000	      0.00000000	      0.77954372	      4.79565703	     -0.00000000
      0.33284014	     -0.00000000	      5.49800179	     -0.00000000	     -0.00000000	     -0.00000000	      0.00000000	      2.78579346	      4.15732899	      0.00000000	     -0.00000000	      0.00000000	    769.18731539	      3.01389684	      1.39389013	      0.00000000	     -0.00000000	     -0.00000000	   -775.09573286	      0.00000000	      0.00000000	      0.00000000	      0.00000000	      0.00000000	      0.00000000	      0.77948505	      4.86196546	      0.00000000
      0.33319451	      0.00000000	      5.54682842	     -0.00000000	      0.00000000	     -0.00000000	     -0.00000000	      2.78502248	      4.19333335	     -0.00000000	      0.00000000	      0.00000000	    771.65775162	      3.00974706	      1.40285654	     -0.00000000	      0.00000000	     -0.00000000	   -778.48205070	      0.00000000	      0.00000000	      0.00000000	      0.00000000	      0.00000000	      0.00000000	      0.77901261	      4.90469979	     -0.00000000
      0.33354887	     -0.00000000	      5.59548393	      0.00000000	     -0.00000000	      0.00000000	     -0.00000000	      2.78436962	      4.22895600	      0.00000000	     -0.00000000	      0.00000000	    774.20151079	      3.00977089	      1.41616307	      0.00000000	     -0.00000000	     -0.00000000	   -780.06359784	      0.00000000	      0.00000000	      0.00000000	      0.00000000	      0.00000000	      0.00000000	      0.77888646	      4.94757272	      0.00000000
      0.33404685	      0.00000000	      5.66380836	     -0.00000000	      0.00000000	     -0.00000000	     -0.00000000	      2.78334640	      4.27905338	     -0.00000000	      0.00000000	      0.00000000	    777.74583430	      3.00790976	      1.43284101	     -0.00000000	      0.00000000	     -0.00000000	   -783.07309146	      0.00000000	      0.00000000	      0.00000000	      0.00000000	      0.00000000	      0.00000000	      0.77854177	      5.00763611	     -0.00000000
      0.33450967	     -0.00000000	      5.72716512	      0.00000000	     -0.00000000	      0.00000000	      0.00000000	      2.78240232	      4.32539128	      0.00000000	     -0.00000000	      0.00000000	    781.06750297	      3.00759877	      1.44978880	      0.00000000	     -0.00000000	     -0.00000000	   -785.23330878	      0.00000000	      0.00000000	      0.00000000	      0.00000000	      0.00000000	      0.00000000	      0.77833261	      5.06342428	      0.00000000
      0.33500477	      0.00000000	      5.79492683	      0.00000000	     -0.00000000	      0.00000000	      0.00000000	      2.78122114	      4.37512438	      0.00000000	     -0.00000000	      0.00000000	    784.55960727	      3.00364419	      1.46407351	      0.00000000	     -0.00000000	     -0.00000000	   -789.07359364	      0.00000000	      0.00000000	      0.00000000	      0.00000000	      0.00000000	      0.00000000	      0.77779487	      5.12282780	      0.00000000
      0.33537675	     -0.00000000	      5.84564195	      0.00000000	     -0.00000000	      0.00000000	      0.00000000	      2.78046033	      4.41205961	      0.00000000	     -0.00000000	      0.00000000	    787.26498515	      3.00514881	      1.47948119	      0.00000000	     -0.00000000	     -0.00000000	   -790.01273407	      0.00000000	      0.00000000	      0.00000000	      0.00000000	      0.00000000	      0.00000000	      0.77776221	      5.16759634	      0.00000000
      0.33574872	     -0.00000000	      5.89639550	     -0.00000000	      0.00000000	      0.00000000	      0.00000000	      2.77953570	      4.44923201	     -0.00000000	      0.00000000	      0.00000000	    789.90177673	      3.00272459	      1.49073302	     -0.00000000	      0.00000000	     -0.00000000	   -792.62717515	      0.00000000	      0.00000000	      0.00000000	      0.00000000	      0.00000000	      0.00000000	      0.77739325	      5.21211714	     -0.00000000
      0.33627010	     -0.00000000	      5.96730104	     -0.00000000	     -0.00000000	     -0.00000000	      0.00000000	      2.77836559	      4.50084507	      0.00000000	     -0.00000000	      0.00000000	    793.68690208	      3.00409779	      1.51149239	      0.00000000	     -0.00000000	     -0.00000000	   -794.20605226	      0.00000000	      0.00000000	      0.00000000	      0.00000000	      0.00000000	      0.00000000	      0.77727018	      5.27464289	      0.00000000
      0.33661620	     -0.00000000	      6.01444056	      0.00000000	      0.00000000	      0.00000000	     -0.00000000	      2.77736806	      4.53545948	     -0.00000000	      0.00000000	      0.00000000	    796.10257936	      2.99957641	      1.51951669	     -0.00000000	      0.00000000	     -0.00000000	   -797.58096765	      0.00000000	      0.00000000	      0.00000000	      0.00000000	      0.00000000	      0.00000000	      0.77672455	      5.31582307	      0.00000000
      0.33696230	      0.00000000	      6.06140803	      0.00000000	     -0.00000000	      0.00000000	     -0.00000000	      2.77650694	      4.56966437	      0.00000000	     -0.00000000	      0.00000000	    798.60073361	      2.99949107	      1.53220098	      0.00000000	     -0.00000000	     -0.00000000	   -799.02661441	      0.00000000	      0.00000000	      0.00000000	      0.00000000	      0.00000000	      0.00000000	      0.77654913	      5.35716049	      0.00000000
      0.33743059	     -0.00000000	      6.12491280	     -0.00000000	      0.00000000	      0.00000000	      0.00000000	      2.77524474	      4.61598855	     -0.00000000	      0.00000000	      0.00000000	    801.95119344	      2.99762703	      1.54748526	     -0.00000000	      0.00000000	     -0.00000000	   -801.71526616	      0.00000000	      0.00000000	      0.00000000	      0.00000000	      0.00000000	      0.00000000	      0.77615736	      5.41292322	     -0.00000000
      0.33784504	     -0.00000000	      6.18101739	      0.00000000	      0.00000000	      0.00000000	      0.00000000	      2.77411543	      4.65685190	     -0.00000000	      0.00000000	      0.00000000	    804.92947519	      2.99654337	      1.56158065	     -0.00000000	      0.00000000	     -0.00000000	   -803.82842760	      0.00000000	      0.00000000	      0.00000000	      0.00000000	      0.00000000	      0.00000000	      0.77585206	      5.46222151	     -0.00000000
      0.33844038	      0.00000000	      6.26148371	      0.00000000	      0.00000000	      0.00000000	     -0.00000000	      2.77241702	      4.71545129	     -0.00000000	      0.00000000	      0.00000000	    809.19979733	      2.99435820	      1.58111419	     -0.00000000	      0.00000000	     -0.00000000	   -807.10029920	      0.00000000	      0.00000000	      0.00000000	      0.00000000	      0.00000000	      0.00000000	      0.77534992	      5.53287177	      0.00000000
      0.33895058	      0.00000000	      6.33030301	      0.00000000	      0.00000000	      0.00000000	      0.00000000	      2.77092572	      4.76550257	     -0.00000000	      0.00000000	      0.00000000	    812.87037972	      2.99284622	      1.59818912	     -0.00000000	      0.00000000	     -0.00000000	   -809.71529542	      0.00000000	      0.00000000	      0.00000000	      0.00000000	      0.00000000	      0.00000000	      0.77494049	      5.59331140	      0.00000000
      0.33964399	      0.00000000	      6.42375305	     -0.00000000	     -0.00000000	      0.00000000	     -0.00000000	      2.76866354	      4.83368000	      0.00000000	     -0.00000000	      0.00000000	    817.78033864	      2.98639454	      1.61665392	      0.00000000	     -0.00000000	     -0.00000000	   -815.13036538	      0.00000000	      0.00000000	      0.00000000	      0.00000000	      0.00000000	      0.00000000	      0.77399749	      5.67505877	      0.00000000
      0.33992185	      0.00000000	      6.46101195	     -0.00000000	      0.00000000	     -0.00000000	      0.00000000	      2.76791737	      4.86053161	     -0.00000000	      0.00000000	      0.00000000	    819.84484224	      2.98874534	      1.62928011	     -0.00000000	      0.00000000	     -0.00000000	   -815.14065141	      0.00000000	      0.00000000	      0.00000000	      0.00000000	      0.00000000	      0.00000000	      0.77403322	      5.70799446	     -0.00000000
      0.34027209	      0.00000000	      6.50803170	     -0.00000000	      0.00000000	     -0.00000000	     -0.00000000	      2.76680225	      4.89466579	     -0.00000000	      0.00000000	      0.00000000	    822.36780109	      2.98749778	      1.64069709	     -0.00000000	      0.00000000	     -0.00000000	   -816.97052030	      0.00000000	      0.00000000	      0.00000000	      0.00000000	      0.00000000	      0.00000000	      0.77371802	      5.74925736	     -0.00000000
      0.34086031	     -0.00000000	      6.58679885	     -0.00000000	     -0.00000000	      0.00000000	      0.00000000	      2.76499506	      4.95161419	      0.00000000	     -0.00000000	      0.00000000	    826.66755715	      2.98839557	      1.66302621	      0.00000000	     -0.00000000	     -0.00000000	   -818.70801181	      0.00000000	      0.00000000	      0.00000000	      0.00000000	      0.00000000	      0.00000000	      0.77343324	      5.81858304	      0.00000000
      0.34116856	     -0.00000000	      6.62814865	      0.00000000	     -0.00000000	      0.00000000	      0.00000000	      2.76382225	      4.98183486	      0.00000000	     -0.00000000	      0.00000000	    828.81715474	      2.98345351	      1.66892449	      0.00000000	     -0.00000000	     -0.00000000	   -821.96112744	      0.00000000	      0.00000000	      0.00000000	      0.00000000	      0.00000000	      0.00000000	      0.77282068	      5.85458921	      0.00000000
      0.34147681	     -0.00000000	      6.66934691	      0.00000000	     -0.00000000	      0.00000000	      0.00000000	      2.76279351	      5.01165899	      0.00000000	     -0.00000000	      0.00000000	    831.05140285	      2.98276438	      1.67934927	      0.00000000	     -0.00000000	     -0.00000000	   -823.35057388	      0.00000000	      0.00000000	      0.00000000	      0.00000000	      0.00000000	      0.00000000	      0.77256565	      5.89075954	      0.00000000
      0.34196052	     -0.00000000	      6.73390323	     -0.00000000	      0.00000000	     -0.00000000	      0.00000000	      2.76115589	      5.05834953	     -0.00000000	      0.00000000	      0.00000000	    834.56459932	      2.98188782	      1.69589973	     -0.00000000	      0.00000000	     -0.00000000	   -825.41931958	      0.00000000	      0.00000000	      0.00000000	      0.00000000	      0.00000000	      0.00000000	      0.77217674	      5.94744551	     -0.00000000
      0.34244423	      0.00000000	      6.79847291	      0.00000000	      0.00000000	      0.00000000	      0.00000000	      2.75929740	      5.10532785	      0.00000000	      0.00000000	      0.00000000	    837.98554124	      2.97619852	      1.70725548	      0.00000000	      0.00000000	     -0.00000000	   -829.56459038	      0.00000000	      0.00000000	      0.00000000	      0.00000000	      0.00000000	      0.00000000	      0.77137190	      6.00379527	      0.00000000
      0.34275831	     -0.00000000	      6.84018964	      0.00000000	      0.00000000	      0.00000000	      0.00000000	      2.75826754	      5.13531783	     -0.00000000	      0.00000000	      0.00000000	    840.31191357	      2.97798957	      1.72054683	     -0.00000000	      0.00000000	     -0.00000000	   -829.83339014	      0.00000000	      0.00000000	      0.00000000	      0.00000000	      0.00000000	      0.00000000	      0.77130868	      6.04059151	     -0.00000000
      0.34307238	     -0.00000000	      6.88187594	     -0.00000000	     -0.00000000	     -0.00000000	     -0.00000000	      2.75701876	      5.16558737	      0.00000000	     -0.00000000	      0.00000000	    842.53308660	      2.97614165	      1.73021263	      0.00000000	     -0.00000000	     -0.00000000	   -831.62091299	      0.00000000	      0.00000000	      0.00000000	      0.00000000	      0.00000000	      0.00000000	      0.77092079	      6.07714006	      0.00000000
      0.34345870	     -0.00000000	      6.93286253	     -0.00000000	     -0.00000000	     -0.00000000	     -0.00000000	      2.75535876	      5.20268808	      0.00000000	     -0.00000000	      0.00000000	    845.21282121	      2.97499946	      1.74393956	      0.00000000	     -0.00000000	     -0.00000000	   -833.17057314	      0.00000000	      0.00000000	      0.00000000	      0.00000000	      0.00000000	      0.00000000	      0.77050692	      6.12200540	      0.00000000
      0.34396827	      0.00000000	      6.99955100	     -0.00000000	      0.00000000	      0.00000000	      0.00000000	      2.75278708	      5.25159785	     -0.00000000	      0.00000000	      0.00000000	    848.56673529	      2.97236331	      1.76206981	     -0.00000000	      0.00000000	     -0.00000000	   -835.39439989	      0.00000000	      0.00000000	      0.00000000	      0.00000000	      0.00000000	      0.00000000	      0.76979866	      6.18077632	     -0.00000000
      0.34445389	     -0.00000000	      7.06232409	     -0.00000000	     -0.00000000	     -0.00000000	      0.00000000	      2.74996467	      5.29795384	      0.00000000	     -0.00000000	      0.00000000	    851.58707111	      2.97007827	      1.78090421	      0.00000000	     -0.00000000	     -0.00000000	   -837.05823392	      0.00000000	      0.00000000	      0.00000000	      0.00000000	      0.00000000	      0.00000000	      0.76906843	      6.23629595	      0.00000000
      0.34498869	     -0.00000000	      7.13053262	     -0.00000000	     -0.00000000	     -0.00000000	      0.00000000	      2.74627626	      5.34893512	      0.00000000	     -0.00000000	      0.00000000	    854.62740987	      2.96357527	      1.79867633	      0.00000000	     -0.00000000	     -0.00000000	   -840.24306921	      0.00000000	      0.00000000	      0.00000000	      0.00000000	      0.00000000	      0.00000000	      0.76784185	      6.29653429	      0.00000000
      0.34530032	      0.00000000	      7.16963488	      0.00000000	      0.00000000	     -0.00000000	     -0.00000000	      2.74408610	      5.37804355	     -0.00000000	      0.00000000	      0.00000000	    856.38652100	      2.96376228	      1.81387927	     -0.00000000	      0.00000000	     -0.00000000	   -840.16669672	      0.00000000	      0.00000000	      0.00000000	      0.00000000	      0.00000000	      0.00000000	      0.76742696	      6.33143259	     -0.00000000
      0.34561195	     -0.00000000	      7.20838973	      0.00000000	     -0.00000000	      0.00000000	     -0.00000000	      2.74163060	      5.40720554	      0.00000000	     -0.00000000	      0.00000000	    858.01125597	      2.96069089	      1.82591131	      0.00000000	     -0.00000000	     -0.00000000	   -841.39241519	      0.00000000	      0.00000000	      0.00000000	      0.00000000	      0.00000000	      0.00000000	      0.76670778	      6.36584698	      0.00000000
      0.34596812	      0.00000000	      7.25212024	     -0.00000000	      0.00000000	      0.00000000	      0.00000000	      2.73869120	      5.44016627	     -0.00000000	      0.00000000	      0.00000000	    859.80491023	      2.95789855	      1.84080577	     -0.00000000	      0.00000000	      0.00000000	   -842.32502128	      0.00000000	      0.00000000	      0.00000000	      0.00000000	      0.00000000	      0.00000000	      0.76591533	      6.40479251	     -0.00000000
      0.34647207	     -0.00000000	      7.31294748	     -0.00000000	      0.00000000	     -0.00000000	      0.00000000	      2.73426387	      5.48615615	     -0.00000000	      0.00000000	     -0.00000000	    862.21205908	      2.95415795	      1.86265044	     -0.00000000	      0.00000000	     -0.00000000	   -843.28850932	      0.00000000	      0.00000000	      0.00000000	      0.00000000	      0.00000000	      0.00000000	      0.76475777	      6.45907932	     -0.00000000
      0.34689787	      0.00000000	      7.36345252	      0.00000000	      0.00000000	      0.00000000	     -0.00000000	      2.73012904	      5.52472919	      0.00000000	      0.00000000	      0.00000000	    864.04600014	      2.94702933	      1.87717940	      0.00000000	      0.00000000	      0.00000000	   -845.62737458	      0.00000000	      0.00000000	      0.00000000	      0.00000000	      0.00000000	      0.00000000	      0.76339524	      6.50395040	      0.00000000
      0.34724212	      0.00000000	      7.40349276	      0.00000000	     -0.00000000	      0.00000000	      0.00000000	      2.72681981	      5.55506320	      0.00000000	     -0.00000000	      0.00000000	    865.55278644	      2.94585323	      1.89408967	      0.00000000	     -0.00000000	     -0.00000000	   -845.35227308	      0.00000000	      0.00000000	      0.00000000	      0.00000000	      0.00000000	      0.00000000	      0.76265543	      6.53989317	      0.00000000
      0.34758637	      0.00000000	      7.44300709	     -0.00000000	     -0.00000000	     -0.00000000	     -0.00000000	      2.72323035	      5.58530848	      0.00000000	     -0.00000000	      0.00000000	    866.91485379	      2.94079171	      1.90689434	      0.00000000	     -0.00000000	     -0.00000000	   -846.67228008	      0.00000000	      0.00000000	      0.00000000	      0.00000000	      0.00000000	      0.00000000	      0.76155985	      6.57512388	      0.00000000
      0.34799315	     -0.00000000	      7.48882173	     -0.00000000	      0.00000000	     -0.00000000	     -0.00000000	      2.71894406	      5.62023805	     -0.00000000	      0.00000000	      0.00000000	    868.50627826	      2.93752611	      1.92507433	     -0.00000000	      0.00000000	     -0.00000000	   -846.88456883	      0.00000000	      0.00000000	      0.00000000	      0.00000000	      0.00000000	      0.00000000	      0.76046672	      6.61620293	     -0.00000000
      0.34839993	      0.00000000	      7.53383851	     -0.00000000	      0.00000000	      0.00000000	     -0.00000000	      2.71434811	      5.65485882	     -0.00000000	      0.00000000	      0.00000000	    869.93748119	      2.93044699	      1.93914503	     -0.00000000	      0.00000000	     -0.00000000	   -848.63287907	      0.00000000	      0.00000000	      0.00000000	      0.00000000	      0.00000000	      0.00000000	      0.75901762	      6.65633166	     -0.00000000
      0.34880671	     -0.00000000	      7.57782645	     -0.00000000	      0.00000000	      0.00000000	      0.00000000	      2.70982268	      5.68834040	     -0.00000000	      0.00000000	      0.00000000	    871.41179527	      2.92879976	      1.95913590	     -0.00000000	      0.00000000	     -0.00000000	   -847.83236372	      0.00000000	      0.00000000	      0.00000000	      0.00000000	      0.00000000	      0.00000000	      0.75800290	      6.69595831	     -0.00000000
      0.34915854	     -0.00000000	      7.61530441	     -0.00000000	     -0.00000000	     -0.00000000	      0.00000000	      2.70552683	      5.71734110	      0.00000000	     -0.00000000	     -0.00000000	    872.48534109	      2.92069626	      1.96909079	      0.00000000	     -0.00000000	     -0.00000000	   -849.99046039	      0.00000000	      0.00000000	      0.00000000	      0.00000000	      0.00000000	      0.00000000	      0.75653332	      6.72926543	     -0.00000000
      0.34951036	      0.00000000	      7.65196758	     -0.00000000	      0.00000000	     -0.00000000	     -0.00000000	      2.70136335	      5.74532077	     -0.00000000	      0.00000000	     -0.00000000	    873.63324450	      2.91833386	      1.98525539	     -0.00000000	      0.00000000	     -0.00000000	   -849.50557252	      0.00000000	      0.00000000	      0.00000000	      0.00000000	      0.00000000	      0.00000000	      0.75553419	      6.76226943	     -0.00000000
      0.34986219	      0.00000000	      7.68804476	      0.00000000	     -0.00000000	     -0.00000000	      0.00000000	      2.69695166	      5.77311603	      0.00000000	     -0.00000000	      0.00000000	    874.65004818	      2.91217171	      1.99717275	      0.00000000	     -0.00000000	     -0.00000000	   -850.61452888	      0.00000000	      0.00000000	      0.00000000	      0.00000000	      0.00000000	      0.00000000	      0.75419221	      6.79448859	      0.00000000
      0.35025575	      0.00000000	      7.72752715	     -0.00000000	     -0.00000000	     -0.00000000	      0.00000000	      2.69203368	      5.80331549	     -0.00000000	     -0.00000000	     -0.00000000	    875.79947723	      2.90832524	      2.01371114	     -0.00000000	     -0.00000000	     -0.00000000	   -850.39648912	      0.00000000	      0.00000000	      0.00000000	      0.00000000	      0.00000000	      0.00000000	      0.75293026	      6.82997651	     -0.00000000
      0.35064930	     -0.00000000	      7.76625741	     -0.00000000	     -0.00000000	     -0.00000000	      0.00000000	      2.68685480	      5.83319139	     -0.00000000	     -0.00000000	     -0.00000000	    876.81032740	      2.90068966	      2.02592828	      0.00000000	     -0.00000000	     -0.00000000	   -851.75804855	      0.00000000	      0.00000000	      0.00000000	      0.00000000	      0.00000000	      0.00000000	      0.75132380	      6.86452757	     -0.00000000
      0.35104286	     -0.00000000	      7.80403355	     -0.00000000	      0.00000000	      0.00000000	      0.00000000	      2.68177401	      5.86196777	     -0.00000000	      0.00000000	      0.00000000	    877.87652615	      2.89795050	      2.04334108	     -0.00000000	      0.00000000	     -0.00000000	   -850.83894174	      0.00000000	      0.00000000	      0.00000000	      0.00000000	      0.00000000	      0.00000000	      0.75011566	      6.89858177	     -0.00000000
      0.35143641	      0.00000000	      7.84114520	      0.00000000	      0.00000000	      0.00000000	     -0.00000000	      2.67630984	      5.89071048	      0.00000000	      0.00000000	      0.00000000	    878.73637432	      2.88817924	      2.05281257	     -0.00000000	      0.00000000	      0.00000000	   -852.95730482	      0.00000000	      0.00000000	      0.00000000	      0.00000000	      0.00000000	      0.00000000	      0.74828792	      6.93153845	      0.00000000
      0.35175591	      0.00000000	      7.87052184	      0.00000000	      0.00000000	      0.00000000	     -0.00000000	      2.67205655	      5.91300984	      0.00000000	      0.00000000	      0.00000000	    879.53468960	      2.88636379	      2.06707752	      0.00000000	      0.00000000	      0.00000000	   -851.88159236	      0.00000000	      0.00000000	      0.00000000	      0.00000000	      0.00000000	      0.00000000	      0.74731353	      6.95806135	      0.00000000
      0.35207540	     -0.00000000	      7.89945468	     -0.00000000	     -0.00000000	      0.00000000	      0.00000000	      2.66758158	      5.93523419	      0.00000000	     -0.00000000	      0.00000000	    880.21309473	      2.88054587	      2.07677897	      0.00000000	     -0.00000000	     -0.00000000	   -852.53323863	      0.00000000	      0.00000000	      0.00000000	      0.00000000	      0.00000000	      0.00000000	      0.74598579	      6.98389827	      0.00000000
      0.35247398	      0.00000000	      7.93474496	      0.00000000	      0.00000000	      0.00000000	     -0.00000000	      2.66201970	      5.96213831	     -0.00000000	      0.00000000	      0.00000000	    881.07140843	      2.87568595	      2.09130678	     -0.00000000	      0.00000000	     -0.00000000	   -852.19618168	      0.00000000	      0.00000000	      0.00000000	      0.00000000	      0.00000000	      0.00000000	      0.74451915	      7.01558107	     -0.00000000
      0.35287256	     -0.00000000	      7.96929037	     -0.00000000	     -0.00000000	     -0.00000000	      0.00000000	      2.65624427	      5.98866359	     -0.00000000	     -0.00000000	      0.00000000	    881.81352714	      2.86763170	      2.10204576	     -0.00000000	     -0.00000000	     -0.00000000	   -853.20376862	      0.00000000	      0.00000000	      0.00000000	      0.00000000	      0.00000000	      0.00000000	      0.74276332	      7.04636260	     -0.00000000
      0.35327114	     -0.00000000	      8.00291222	      0.00000000	      0.00000000	      0.00000000	      0.00000000	      2.65059133	      6.01408695	     -0.00000000	      0.00000000	      0.00000000	    882.62270317	      2.86445167	      2.11791752	     -0.00000000	      0.00000000	     -0.00000000	   -851.94900548	      0.00000000	      0.00000000	      0.00000000	      0.00000000	      0.00000000	      0.00000000	      0.74140888	      7.07666382	      0.00000000
      0.35362231	      0.00000000	      8.03201992	      0.00000000	      0.00000000	      0.00000000	      0.00000000	      2.64529271	      6.03650781	     -0.00000000	      0.00000000	      0.00000000	    883.16123385	      2.85543916	      2.12479208	     -0.00000000	      0.00000000	     -0.00000000	   -853.56208233	      0.00000000	      0.00000000	      0.00000000	      0.00000000	      0.00000000	      0.00000000	      0.73967234	      7.10244567	      0.00000000
      0.35397348	      0.00000000	      8.06037816	      0.00000000	     -0.00000000	     -0.00000000	     -0.00000000	      2.64018344	      6.05788839	      0.00000000	     -0.00000000	      0.00000000	    883.80311190	      2.85235627	      2.13803324	      0.00000000	     -0.00000000	     -0.00000000	   -852.45904850	      0.00000000	      0.00000000	      0.00000000	      0.00000000	      0.00000000	      0.00000000	      0.73843201	      7.12797956	      0.00000000
      0.35432466	     -0.00000000	      8.08823885	     -0.00000000	     -0.00000000	     -0.00000000	     -0.00000000	      2.63483669	      6.07917874	     -0.00000000	     -0.00000000	      0.00000000	    884.31389757	      2.84481562	      2.14610600	     -0.00000000	     -0.00000000	     -0.00000000	   -853.30068932	      0.00000000	      0.00000000	      0.00000000	      0.00000000	      0.00000000	      0.00000000	      0.73679998	      7.15273913	     -0.00000000
      0.35469741	      0.00000000	      8.11707610	      0.00000000	      0.00000000	     -0.00000000	     -0.00000000	      2.62926029	      6.10090130	     -0.00000000	      0.00000000	      0.00000000	    884.90952027	      2.84054995	      2.15859711	     -0.00000000	      0.00000000	     -0.00000000	   -852.45605463	      0.00000000	      0.00000000	      0.00000000	      0.00000000	      0.00000000	      0.00000000	      0.73537650	      7.17862517	      0.00000000
      0.35507017	      0.00000000	      8.14534659	      0.00000000	     -0.00000000	      0.00000000	     -0.00000000	      2.62346788	      6.12243512	      0.00000000	     -0.00000000	      0.00000000	    885.38488012	      2.83240184	      2.16651703	      0.00000000	     -0.00000000	      0.00000000	   -853.29871729	      0.00000000	      0.00000000	      0.00000000	      0.00000000	      0.00000000	      0.00000000	      0.73361008	      7.20371424	      0.00000000
      0.35544293	     -0.00000000	      8.17287202	      0.00000000	     -0.00000000	     -0.00000000	      0.00000000	      2.61779903	      6.14304470	      0.00000000	     -0.00000000	      0.00000000	    885.92689074	      2.82850074	      2.17893033	      0.00000000	     -0.00000000	     -0.00000000	   -852.17360577	      0.00000000	      0.00000000	      0.00000000	      0.00000000	      0.00000000	      0.00000000	      0.73219670	      7.22843622	      0.00000000
      0.35581569	      0.00000000	      8.19987719	     -0.00000000	     -0.00000000	      0.00000000	      0.00000000	      2.61187414	      6.16358131	      0.00000000	     -0.00000000	      0.00000000	    886.32568287	      2.81965503	      2.18557468	      0.00000000	     -0.00000000	     -0.00000000	   -853.22163496	      0.00000000	      0.00000000	      0.00000000	      0.00000000	      0.00000000	      0.00000000	      0.73035029	      7.25232449	      0.00000000
      0.35618844	      0.00000000	      8.22612900	      0.00000000	      0.00000000	      0.00000000	     -0.00000000	      2.60613312	      6.18308665	     -0.00000000	      0.00000000	      0.00000000	    886.82422933	      2.81639287	      2.19822278	     -0.00000000	      0.00000000	      0.00000000	   -851.69932121	      0.00000000	      0.00000000	      0.00000000	      0.00000000	      0.00000000	      0.00000000	      0.72897223	      7.27593570	     -0.00000000
      0.35656120	      0.00000000	      8.25192120	     -0.00000000	      0.00000000	      0.00000000	     -0.00000000	      2.60007040	      6.20269183	     -0.00000000	      0.00000000	      0.00000000	    887.14227783	      2.80652215	      2.20322571	     -0.00000000	      0.00000000	      0.00000000	   -853.10911833	      0.00000000	      0.00000000	      0.00000000	      0.00000000	      0.00000000	      0.00000000	      0.72701944	      7.29864526	     -0.00000000
      0.35688672	     -0.00000000	      8.27382072	     -0.00000000	      0.00000000	      0.00000000	     -0.00000000	      2.59497744	      6.21887675	     -0.00000000	      0.00000000	      0.00000000	    887.52981918	      2.80361111	      2.21380191	     -0.00000000	      0.00000000	     -0.00000000	   -851.72130637	      0.00000000	      0.00000000	      0.00000000	      0.00000000	      0.00000000	      0.00000000	      0.72579561	      7.31832691	     -0.00000000
      0.35721224	      0.00000000	      8.29536117	      0.00000000	     -0.00000000	      0.00000000	      0.00000000	      2.58968556	      6.23505459	      0.00000000	     -0.00000000	      0.00000000	    887.80486453	      2.79671658	      2.21972552	      0.00000000	     -0.00000000	      0.00000000	   -852.09775187	      0.00000000	      0.00000000	      0.00000000	      0.00000000	      0.00000000	      0.00000000	      0.72422437	      7.33738969	      0.00000000
      0.35759600	      0.00000000	      8.32011914	      0.00000000	     -0.00000000	      0.00000000	     -0.00000000	      2.58352800	      6.25338390	      0.00000000	     -0.00000000	      0.00000000	    888.17146554	      2.79149937	      2.22975328	      0.00000000	     -0.00000000	     -0.00000000	   -851.17893247	      0.00000000	      0.00000000	      0.00000000	      0.00000000	      0.00000000	      0.00000000	      0.72261328	      7.35949720	      0.00000000
      0.35797976	      0.00000000	      8.34435473	     -0.00000000	      0.00000000	      0.00000000	      0.00000000	      2.57717960	      6.27154084	     -0.00000000	      0.00000000	      0.00000000	    888.42849055	      2.78272202	      2.23552611	     -0.00000000	      0.00000000	     -0.00000000	   -851.82567935	      0.00000000	      0.00000000	      0.00000000	      0.00000000	      0.00000000	      0.00000000	      0.72068914	      7.38086723	     -0.00000000
      0.35836352	      0.00000000	      8.36787976	      0.00000000	     -0.00000000	     -0.00000000	     -0.00000000	      2.57100666	      6.28872599	      0.00000000	     -0.00000000	      0.00000000	    888.78004790	      2.77909983	      2.24687334	      0.00000000	     -0.00000000	     -0.00000000	   -850.08850508	      0.00000000	      0.00000000	      0.00000000	      0.00000000	      0.00000000	      0.00000000	      0.71919853	      7.40196925	      0.00000000
      0.35870723	     -0.00000000	      8.38860000	     -0.00000000	      0.00000000	      0.00000000	     -0.00000000	      2.56518408	      6.30428841	     -0.00000000	      0.00000000	      0.00000000	    888.92756146	      2.76961778	      2.24978939	     -0.00000000	      0.00000000	     -0.00000000	   -851.32649205	      0.00000000	      0.00000000	      0.00000000	      0.00000000	      0.00000000	      0.00000000	      0.71732291	      7.42009090	     -0.00000000
      0.35905094	     -0.00000000	      8.40872692	     -0.00000000	      0.00000000	     -0.00000000	      0.00000000	      2.55958141	      6.31891550	     -0.00000000	      0.00000000	      0.00000000	    889.19507597	      2.76609427	      2.25925508	     -0.00000000	      0.00000000	     -0.00000000	   -849.82327659	      0.00000000	      0.00000000	      0.00000000	      0.00000000	      0.00000000	      0.00000000	      0.71595174	      7.43811118	     -0.00000000
      0.35939465	     -0.00000000	      8.42850927	     -0.00000000	     -0.00000000	     -0.00000000	      0.00000000	      2.55376027	      6.33359296	     -0.00000000	     -0.00000000	      0.00000000	    889.33692609	      2.75803751	      2.26340386	      0.00000000	     -0.00000000	     -0.00000000	   -850.34777723	      0.00000000	      0.00000000	      0.00000000	      0.00000000	      0.00000000	      0.00000000	      0.71418676	      7.45548283	     -0.00000000
      0.35975484	     -0.00000000	      8.44868112	      0.00000000	     -0.00000000	      0.00000000	     -0.00000000	      2.54779043	      6.34822568	      0.00000000	     -0.00000000	      0.00000000	    889.55513852	      2.75340166	      2.27187314	      0.00000000	     -0.00000000	     -0.00000000	   -849.12991104	      0.00000000	      0.00000000	      0.00000000	      0.00000000	      0.00000000	      0.00000000	      0.71265748	      7.47345927	      0.00000000
      0.36011503	      0.00000000	      8.46846434	      0.00000000	     -0.00000000	      0.00000000	      0.00000000	      2.54163575	      6.36281325	      0.00000000	     -0.00000000	      0.00000000	    889.66558960	      2.74504508	      2.27592144	      0.00000000	     -0.00000000	     -0.00000000	   -849.57275383	      0.00000000	      0.00000000	      0.00000000	      0.00000000	      0.00000000	      0.00000000	      0.71080390	      7.49080614	      0.00000000
      0.36046445	      0.00000000	      8.48713137	      0.00000000	      0.00000000	     -0.00000000	     -0.00000000	      2.53578858	      6.37626153	     -0.00000000	      0.00000000	      0.00000000	    889.83843991	      2.74050490	      2.28371930	     -0.00000000	      0.00000000	     -0.00000000	   -848.34414889	      0.00000000	      0.00000000	      0.00000000	      0.00000000	      0.00000000	      0.00000000	      0.70930608	      7.50742027	     -0.00000000
      0.36081387	     -0.00000000	      8.50544601	     -0.00000000	      0.00000000	     -0.00000000	      0.00000000	      2.52977673	      6.38966707	     -0.00000000	      0.00000000	      0.00000000	    889.91454040	      2.73263173	      2.28754417	     -0.00000000	      0.00000000	     -0.00000000	   -848.60647065	      0.00000000	      0.00000000	      0.00000000	      0.00000000	      0.00000000	      0.00000000	      0.70751792	      7.52346594	     -0.00000000
      0.36117250	     -0.00000000	      8.52373584	     -0.00000000	      0.00000000	     -0.00000000	     -0.00000000	      2.52371264	      6.40277071	     -0.00000000	      0.00000000	     -0.00000000	    890.04830630	      2.72765826	      2.29482948	     -0.00000000	      0.00000000	     -0.00000000	   -847.42569127	      0.00000000	      0.00000000	      0.00000000	      0.00000000	      0.00000000	      0.00000000	      0.70594403	      7.53970258	     -0.00000000
      0.36153112	      0.00000000	      8.54166504	      0.00000000	      0.00000000	      0.00000000	      0.00000000	      2.51749027	      6.41581622	     -0.00000000	      0.00000000	      0.00000000	    890.08816711	      2.71948286	      2.29827734	     -0.00000000	      0.00000000	     -0.00000000	   -847.67940234	      0.00000000	      0.00000000	      0.00000000	      0.00000000	      0.00000000	      0.00000000	      0.70409120	      7.55537234	      0.00000000
      0.36188169	     -0.00000000	      8.55870928	      0.00000000	      0.00000000	     -0.00000000	     -0.00000000	      2.51151902	      6.42792937	      0.00000000	      0.00000000	      0.00000000	    890.18573688	      2.71465503	      2.30509219	      0.00000000	      0.00000000	     -0.00000000	   -846.45130198	      0.00000000	      0.00000000	      0.00000000	      0.00000000	      0.00000000	      0.00000000	      0.70254679	      7.57048598	      0.00000000
      0.36223225	      0.00000000	      8.57542590	     -0.00000000	      0.00000000	      0.00000000	     -0.00000000	      2.50539738	      6.44000438	     -0.00000000	      0.00000000	      0.00000000	    890.19355120	      2.70673928	      2.30820438	     -0.00000000	      0.00000000	     -0.00000000	   -846.61140682	      0.00000000	      0.00000000	      0.00000000	      0.00000000	      0.00000000	      0.00000000	      0.70073381	      7.58507074	     -0.00000000
      0.36258722	     -0.00000000	      8.59188842	     -0.00000000	     -0.00000000	     -0.00000000	      0.00000000	      2.49930373	      6.45162145	     -0.00000000	     -0.00000000	     -0.00000000	    890.25625896	      2.70168526	      2.31458239	     -0.00000000	     -0.00000000	     -0.00000000	   -845.38935403	      0.00000000	      0.00000000	      0.00000000	      0.00000000	      0.00000000	      0.00000000	      0.69914789	      7.59963652	     -0.00000000
      0.36294218	      0.00000000	      8.60802794	      0.00000000	     -0.00000000	      0.00000000	      0.00000000	      2.49306383	      6.46320059	      0.00000000	     -0.00000000	      0.00000000	    890.23095073	      2.69360703	      2.31732263	      0.00000000	     -0.00000000	      0.00000000	   -845.53021664	      0.00000000	      0.00000000	      0.00000000	      0.00000000	      0.00000000	      0.00000000	      0.69729914	      7.61368181	      0.00000000
      0.36329243	     -0.00000000	      8.62350952	     -0.00000000	      0.00000000	      0.00000000	     -0.00000000	      2.48701528	      6.47403056	     -0.00000000	      0.00000000	      0.00000000	    890.26275235	      2.68862539	      2.32330300	     -0.00000000	      0.00000000	     -0.00000000	   -844.27170963	      0.00000000	      0.00000000	      0.00000000	      0.00000000	      0.00000000	      0.00000000	      0.69572767	      7.62735972	     -0.00000000
      0.36364267	     -0.00000000	      8.63869217	     -0.00000000	      0.00000000	      0.00000000	      0.00000000	      2.48082550	      6.48483889	     -0.00000000	      0.00000000	      0.00000000	    890.20905033	      2.68068289	      2.32571919	     -0.00000000	      0.00000000	     -0.00000000	   -844.35198448	      0.00000000	      0.00000000	      0.00000000	      0.00000000	      0.00000000	      0.00000000	      0.69389926	      7.64054326	     -0.00000000
      0.36399443	      0.00000000	      8.65351550	      0.00000000	     -0.00000000	      0.00000000	     -0.00000000	      2.47471429	      6.49512190	      0.00000000	     -0.00000000	      0.00000000	    890.21021522	      2.67558252	      2.33130821	      0.00000000	     -0.00000000	     -0.00000000	   -843.08593967	      0.00000000	      0.00000000	      0.00000000	      0.00000000	      0.00000000	      0.00000000	      0.69230630	      7.65361203	      0.00000000
      0.36434620	      0.00000000	      8.66805012	      0.00000000	      0.00000000	     -0.00000000	     -0.00000000	      2.46846582	      6.50538863	     -0.00000000	      0.00000000	     -0.00000000	    890.12763900	      2.66757705	      2.33339216	     -0.00000000	      0.00000000	     -0.00000000	   -843.13705037	      0.00000000	      0.00000000	      0.00000000	      0.00000000	      0.00000000	      0.00000000	      0.69046151	      7.66619939	      0.00000000
      0.36469529	     -0.00000000	      8.68206687	     -0.00000000	     -0.00000000	     -0.00000000	     -0.00000000	      2.46237180	      6.51502031	      0.00000000	     -0.00000000	     -0.00000000	    890.10158613	      2.66249678	      2.33862449	      0.00000000	     -0.00000000	     -0.00000000	   -841.84607456	      0.00000000	      0.00000000	      0.00000000	      0.00000000	      0.00000000	      0.00000000	      0.68887349	      7.67853499	      0.00000000
      0.36504438	      0.00000000	      8.69581290	     -0.00000000	     -0.00000000	     -0.00000000	      0.00000000	      2.45614467	      6.52464754	      0.00000000	     -0.00000000	     -0.00000000	    889.99382702	      2.65456615	      2.34041366	      0.00000000	     -0.00000000	     -0.00000000	   -841.85136492	      0.00000000	      0.00000000	      0.00000000	      0.00000000	      0.00000000	      0.00000000	      0.68703868	      7.69040917	      0.00000000
      0.36539352	      0.00000000	      8.70917054	      0.00000000	     -0.00000000	     -0.00000000	     -0.00000000	      2.45002199	      6.53373861	      0.00000000	     -0.00000000	     -0.00000000	    889.94104826	      2.64942216	      2.34529392	      0.00000000	     -0.00000000	     -0.00000000	   -840.54931680	      0.00000000	      0.00000000	      0.00000000	      0.00000000	      0.00000000	      0.00000000	      0.68544010	      7.70213931	      0.00000000
      0.36574266	     -0.00000000	      8.72226933	      0.00000000	      0.00000000	      0.00000000	      0.00000000	      2.44377017	      6.54283174	      0.00000000	      0.00000000	      0.00000000	    889.80841793	      2.64148523	      2.34679384	     -0.00000000	      0.00000000	     -0.00000000	   -840.52091039	      0.00000000	      0.00000000	      0.00000000	      0.00000000	      0.00000000	      0.00000000	      0.68359996	      7.71342268	      0.00000000
      0.36609016	     -0.00000000	      8.73493226	      0.00000000	     -0.00000000	      0.00000000	     -0.00000000	      2.43765315	      6.55136048	      0.00000000	     -0.00000000	      0.00000000	    889.73140629	      2.63633502	      2.35134803	      0.00000000	     -0.00000000	     -0.00000000	   -839.20217494	      0.00000000	      0.00000000	      0.00000000	      0.00000000	      0.00000000	      0.00000000	      0.68200201	      7.72451961	      0.00000000
      0.36643765	      0.00000000	      8.74735065	     -0.00000000	      0.00000000	     -0.00000000	      0.00000000	      2.43141095	      6.55989980	     -0.00000000	      0.00000000	      0.00000000	    889.57647364	      2.62844896	      2.35258590	     -0.00000000	      0.00000000	     -0.00000000	   -839.13457792	      0.00000000	      0.00000000	      0.00000000	      0.00000000	      0.00000000	      0.00000000	      0.68016769	      7.73518665	     -0.00000000
      0.36678454	     -0.00000000	      8.75938880	      0.00000000	     -0.00000000	      0.00000000	      0.00000000	      2.42528367	      6.56792021	      0.00000000	     -0.00000000	      0.00000000	    889.47606880	      2.62326090	      2.35682187	      0.00000000	     -0.00000000	      0.00000000	   -837.80574896	      0.00000000	      0.00000000	      0.00000000	      0.00000000	      0.00000000	      0.00000000	      0.67856480	      7.74571165	      0.00000000
      0.36713144	     -0.00000000	      8.77119404	     -0.00000000	      0.00000000	     -0.00000000	      0.00000000	      2.41903520	      6.57595710	     -0.00000000	      0.00000000	     -0.00000000	    889.29968196	      2.61539874	      2.35781029	     -0.00000000	      0.00000000	     -0.00000000	   -837.70309676	      0.00000000	      0.00000000	      0.00000000	      0.00000000	      0.00000000	      0.00000000	      0.67673110	      7.75582160	     -0.00000000
      0.36747713	     -0.00000000	      8.78261480	      0.00000000	      0.00000000	      0.00000000	     -0.00000000	      2.41291139	      6.58347844	      0.00000000	      0.00000000	      0.00000000	    889.17763472	      2.61019347	      2.36174632	      0.00000000	      0.00000000	      0.00000000	   -836.36370074	      0.00000000	      0.00000000	      0.00000000	      0.00000000	      0.00000000	      0.00000000	      0.67512756	      7.76578322	      0.00000000
      0.36782283	     -0.00000000	      8.79381459	      0.00000000	      0.00000000	      0.00000000	      0.00000000	      2.40667039	      6.59102222	     -0.00000000	      0.00000000	      0.00000000	    888.98159464	      2.60237764	      2.36250635	     -0.00000000	      0.00000000	      0.00000000	   -836.22453446	      0.00000000	      0.00000000	      0.00000000	      0.00000000	      0.00000000	      0.00000000	      0.67329891	      7.77534503	      0.00000000
      0.36816767	     -0.00000000	      8.80465698	     -0.00000000	     -0.00000000	     -0.00000000	     -0.00000000	      2.40054650	      6.59807605	     -0.00000000	     -0.00000000	     -0.00000000	    888.83889612	      2.59714477	      2.36615183	     -0.00000000	     -0.00000000	     -0.00000000	   -834.87835515	      0.00000000	      0.00000000	      0.00000000	      0.00000000	      0.00000000	      0.00000000	      0.67169322	      7.78477814	     -0.00000000
      0.36851250	      0.00000000	      8.81528900	      0.00000000	     -0.00000000	     -0.00000000	      0.00000000	      2.39430953	      6.60515671	      0.00000000	     -0.00000000	      0.00000000	    888.62427959	      2.58937036	      2.36669924	      0.00000000	     -0.00000000	     -0.00000000	   -834.70367746	      0.00000000	      0.00000000	      0.00000000	      0.00000000	      0.00000000	      0.00000000	      0.66986857	      7.79382591	      0.00000000
      0.36885630	      0.00000000	      8.82557312	      0.00000000	     -0.00000000	     -0.00000000	     -0.00000000	      2.38819127	      6.61176118	      0.00000000	     -0.00000000	     -0.00000000	    888.46220726	      2.58411545	      2.37006667	      0.00000000	     -0.00000000	     -0.00000000	   -833.35250590	      0.00000000	      0.00000000	      0.00000000	      0.00000000	      0.00000000	      0.00000000	      0.66826227	      7.80274943	      0.00000000
      0.36920009	      0.00000000	      8.83565705	     -0.00000000	     -0.00000000	     -0.00000000	      0.00000000	      2.38196429	      6.61839593	      0.00000000	     -0.00000000	     -0.00000000	    888.23045380	      2.57639320	      2.37041990	      0.00000000	     -0.00000000	     -0.00000000	   -833.14158993	      0.00000000	      0.00000000	      0.00000000	      0.00000000	      0.00000000	      0.00000000	      0.66644362	      7.81130208	     -0.00000000
      0.36954291	      0.00000000	      8.84541024	      0.00000000	      0.00000000	     -0.00000000	      0.00000000	      2.37585330	      6.62457310	     -0.00000000	      0.00000000	     -0.00000000	    888.05038434	      2.57111398	      2.37351561	     -0.00000000	      0.00000000	     -0.00000000	   -831.78866058	      0.00000000	      0.00000000	      0.00000000	      0.00000000	      0.00000000	      0.00000000	      0.66483686	      7.81974040	     -0.00000000
      0.36988574	      0.00000000	      8.85497318	      0.00000000	      0.00000000	      0.00000000	     -0.00000000	      2.36963900	      6.63078175	      0.00000000	      0.00000000	      0.00000000	    887.80351447	      2.56345187	      2.37368933	     -0.00000000	      0.00000000	      0.00000000	   -831.54046304	      0.00000000	      0.00000000	      0.00000000	      0.00000000	      0.00000000	      0.00000000	      0.66302536	      7.82782236	      0.00000000
      0.37022750	      0.00000000	      8.86421796	      0.00000000	      0.00000000	      0.00000000	      0.00000000	      2.36354007	      6.63654935	     -0.00000000	      0.00000000	      0.00000000	    887.60723049	      2.55815021	      2.37651678	     -0.00000000	      0.00000000	      0.00000000	   -830.18919689	      0.00000000	      0.00000000	      0.00000000	      0.00000000	      0.00000000	      0.00000000	      0.66141923	      7.83579537	      0.00000000
      0.37056926	      0.00000000	      8.87328140	     -0.00000000	      0.00000000	      0.00000000	     -0.00000000	      2.35734289	      6.64234916	     -0.00000000	      0.00000000	      0.00000000	    887.34684681	      2.55055950	      2.37653007	     -0.00000000	      0.00000000	      0.00000000	   -829.90181497	      0.00000000	      0.00000000	      0.00000000	      0.00000000	      0.00000000	      0.00000000	      0.65961661	      7.84342689	     -0.00000000
      0.37090989	      0.00000000	      8.88203923	      0.00000000	      0.00000000	      0.00000000	     -0.00000000	      2.35125900	      6.64772652	     -0.00000000	      0.00000000	      0.00000000	    887.13520753	      2.54523031	      2.37909157	     -0.00000000	      0.00000000	      0.00000000	   -828.55744414	      0.00000000	      0.00000000	      0.00000000	      0.00000000	      0.00000000	      0.00000000	      0.65801129	      7.85095393	      0.00000000
      0.37125053	      0.00000000	      8.89062359	      0.00000000	      0.00000000	     -0.00000000	     -0.00000000	      2.34508230	      6.65313498	     -0.00000000	      0.00000000	      0.00000000	    886.86241793	      2.53772277	      2.37896865	     -0.00000000	      0.00000000	     -0.00000000	   -828.22770824	      0.00000000	      0.00000000	      0.00000000	      0.00000000	      0.00000000	      0.00000000	      0.65621912	      7.85815494	      0.00000000
      0.37158981	     -0.00000000	      8.89891135	     -0.00000000	     -0.00000000	     -0.00000000	      0.00000000	      2.33901830	      6.65813948	      0.00000000	     -0.00000000	     -0.00000000	    886.63597335	      2.53235797	      2.38126098	      0.00000000	     -0.00000000	     -0.00000000	   -826.89805551	      0.00000000	      0.00000000	      0.00000000	      0.00000000	      0.00000000	      0.00000000	      0.65461495	      7.86525126	      0.00000000
      0.37192909	     -0.00000000	      8.90703250	     -0.00000000	      0.00000000	     -0.00000000	     -0.00000000	      2.33286806	      6.66317079	     -0.00000000	      0.00000000	      0.00000000	    886.35201811	      2.52495444	      2.38103385	     -0.00000000	      0.00000000	     -0.00000000	   -826.51988623	      0.00000000	      0.00000000	      0.00000000	      0.00000000	      0.00000000	      0.00000000	      0.65283602	      7.87203841	     -0.00000000
      0.37226645	     -0.00000000	      8.91485907	     -0.00000000	     -0.00000000	     -0.00000000	     -0.00000000	      2.32683444	      6.66781590	     -0.00000000	     -0.00000000	      0.00000000	    886.11125974	      2.51954090	      2.38303898	     -0.00000000	     -0.00000000	     -0.00000000	   -825.21906277	      0.00000000	      0.00000000	      0.00000000	      0.00000000	      0.00000000	      0.00000000	      0.65123403	      7.87871162	     -0.00000000
      0.37260381	     -0.00000000	      8.92252475	      0.00000000	      0.00000000	     -0.00000000	     -0.00000000	      2.32072345	      6.67247798	     -0.00000000	      0.00000000	     -0.00000000	    885.81805468	      2.51228437	      2.38275732	     -0.00000000	      0.00000000	     -0.00000000	   -824.77985840	      0.00000000	      0.00000000	      0.00000000	      0.00000000	      0.00000000	      0.00000000	      0.64947418	      7.88509584	      0.00000000
      0.37293719	     -0.00000000	      8.92986836	     -0.00000000	     -0.00000000	     -0.00000000	      0.00000000	      2.31475633	      6.67676201	     -0.00000000	     -0.00000000	      0.00000000	    885.56398253	      2.50680481	      2.38441529	      0.00000000	     -0.00000000	     -0.00000000	   -823.54130870	      0.00000000	      0.00000000	      0.00000000	      0.00000000	      0.00000000	      0.00000000	      0.64788012	      7.89132537	     -0.00000000
      0.37327056	      0.00000000	      8.93705560	      0.00000000	     -0.00000000	     -0.00000000	      0.00000000	      2.30872635	      6.68104115	      0.00000000	     -0.00000000	      0.00000000	    885.26598452	      2.49981288	      2.38418229	      0.00000000	     -0.00000000	     -0.00000000	   -823.01053606	      0.00000000	      0.00000000	      0.00000000	      0.00000000	      0.00000000	      0.00000000	      0.64615664	      7.89729551	      0.00000000
      0.37358312	     -0.00000000	      8.94360085	     -0.00000000	      0.00000000	     -0.00000000	      0.00000000	      2.30312008	      6.68480840	     -0.00000000	      0.00000000	     -0.00000000	    885.00853144	      2.49436172	      2.38521395	     -0.00000000	      0.00000000	     -0.00000000	   -821.98542233	      0.00000000	      0.00000000	      0.00000000	      0.00000000	      0.00000000	      0.00000000	      0.64463551	      7.90280325	     -0.00000000
      0.37399408	     -0.00000000	      8.95196579	      0.00000000	     -0.00000000	     -0.00000000	     -0.00000000	      2.29574361	      6.68958115	      0.00000000	     -0.00000000	     -0.00000000	    884.65781610	      2.48702778	      2.38626792	      0.00000000	     -0.00000000	     -0.00000000	   -820.70816162	      0.00000000	      0.00000000	      0.00000000	      0.00000000	      0.00000000	      0.00000000	      0.64262158	      7.90981356	      0.00000000
      0.37448949	     -0.00000000	      8.96174670	     -0.00000000	     -0.00000000	      0.00000000	      0.00000000	      2.28674267	      6.69530707	     -0.00000000	     -0.00000000	      0.00000000	    884.15640201	      2.47551975	      2.38417669	      0.00000000	     -0.00000000	     -0.00000000	   -820.42153187	      0.00000000	      0.00000000	      0.00000000	      0.00000000	      0.00000000	      0.00000000	      0.63996600	      7.91778168	     -0.00000000
      0.37476358	      0.00000000	      8.96692457	      0.00000000	      0.00000000	      0.00000000	     -0.00000000	      2.28189410	      6.69803849	      0.00000000	      0.00000000	      0.00000000	    883.95062963	      2.47223198	      2.38665536	     -0.00000000	      0.00000000	      0.00000000	   -818.79790504	      0.00000000	      0.00000000	      0.00000000	      0.00000000	      0.00000000	      0.00000000	      0.63876092	      7.92221873	      0.00000000
      0.37503767	      0.00000000	      8.97203605	      0.00000000	     -0.00000000	      0.00000000	     -0.00000000	      2.27695137	      6.70090138	      0.00000000	     -0.00000000	      0.00000000	    883.68400268	      2.46666541	      2.38634063	      0.00000000	     -0.00000000	     -0.00000000	   -818.25195844	      0.00000000	      0.00000000	      0.00000000	      0.00000000	      0.00000000	      0.00000000	      0.63736094	      7.92641773	      0.00000000
      0.37538619	      0.00000000	      8.97834387	      0.00000000	      0.00000000	      0.00000000	      0.00000000	      2.27071963	      6.70429058	      0.00000000	      0.00000000	      0.00000000	    883.36983126	      2.46079455	      2.38732803	      0.00000000	      0.00000000	      0.00000000	   -816.97964747	      0.00000000	      0.00000000	      0.00000000	      0.00000000	      0.00000000	      0.00000000	      0.63568471	      7.93167782	      0.00000000
      0.37573470	     -0.00000000	      8.98450258	     -0.00000000	     -0.00000000	      0.00000000	      0.00000000	      2.26442794	      6.70768292	     -0.00000000	     -0.00000000	      0.00000000	    883.01206321	      2.45342227	      2.38642486	     -0.00000000	     -0.00000000	     -0.00000000	   -816.41634864	      0.00000000	      0.00000000	      0.00000000	      0.00000000	      0.00000000	      0.00000000	      0.63388047	      7.93668533	     -0.00000000
      0.37605533	      0.00000000	      8.98997942	      0.00000000	      0.00000000	     -0.00000000	     -0.00000000	      2.25870277	      6.71053640	     -0.00000000	      0.00000000	     -0.00000000	    882.71382808	      2.44807457	      2.38726343	     -0.00000000	      0.00000000	     -0.00000000	   -815.21138701	      0.00000000	      0.00000000	      0.00000000	      0.00000000	      0.00000000	      0.00000000	      0.63234404	      7.94123353	      0.00000000
      0.37644701	      0.00000000	      8.99649310	      0.00000000	     -0.00000000	      0.00000000	      0.00000000	      2.25166558	      6.71397397	      0.00000000	     -0.00000000	      0.00000000	    882.31452438	      2.44040920	      2.38683222	      0.00000000	     -0.00000000	      0.00000000	   -814.27375587	      0.00000000	      0.00000000	      0.00000000	      0.00000000	      0.00000000	      0.00000000	      0.63037097	      7.94654076	      0.00000000
      0.37680952	     -0.00000000	      9.00231131	     -0.00000000	     -0.00000000	     -0.00000000	      0.00000000	      2.24518869	      6.71692647	     -0.00000000	     -0.00000000	     -0.00000000	    881.95783380	      2.43407368	      2.38727326	     -0.00000000	     -0.00000000	     -0.00000000	   -813.03949124	      0.00000000	      0.00000000	      0.00000000	      0.00000000	      0.00000000	      0.00000000	      0.62861069	      7.95132217	     -0.00000000
      0.37724882	     -0.00000000	      9.00914629	     -0.00000000	      0.00000000	     -0.00000000	      0.00000000	      2.23728994	      6.72044337	     -0.00000000	      0.00000000	     -0.00000000	    881.48394856	      2.42505460	      2.38607486	     -0.00000000	      0.00000000	     -0.00000000	   -812.17899549	      0.00000000	      0.00000000	      0.00000000	      0.00000000	      0.00000000	      0.00000000	      0.62636390	      7.95681575	     -0.00000000
      0.37754092	     -0.00000000	      9.01352382	     -0.00000000	      0.00000000	     -0.00000000	      0.00000000	      2.23208333	      6.72256837	     -0.00000000	      0.00000000	     -0.00000000	    881.18919056	      2.42004721	      2.38642109	     -0.00000000	      0.00000000	     -0.00000000	   -811.13112456	      0.00000000	      0.00000000	      0.00000000	      0.00000000	      0.00000000	      0.00000000	      0.62495548	      7.96039542	     -0.00000000
      0.37793508	      0.00000000	      9.01925002	      0.00000000	     -0.00000000	      0.00000000	      0.00000000	      2.22506241	      6.72529426	      0.00000000	     -0.00000000	      0.00000000	    880.78534986	      2.41327483	      2.38679608	      0.00000000	     -0.00000000	      0.00000000	   -809.72059033	      0.00000000	      0.00000000	      0.00000000	      0.00000000	      0.00000000	      0.00000000	      0.62305473	      7.96506137	      0.00000000
      0.37832923	      0.00000000	      9.02481983	     -0.00000000	      0.00000000	     -0.00000000	     -0.00000000	      2.21795592	      6.72807818	     -0.00000000	      0.00000000	      0.00000000	    880.31938187	      2.40429806	      2.38439345	     -0.00000000	      0.00000000	     -0.00000000	   -809.36235624	      0.00000000	      0.00000000	      0.00000000	      0.00000000	      0.00000000	      0.00000000	      0.62096653	      7.96941159	     -0.00000000
      0.37862816	      0.00000000	      9.02885300	      0.00000000	      0.00000000	      0.00000000	      0.00000000	      2.21268127	      6.72982173	      0.00000000	      0.00000000	      0.00000000	    880.02855716	      2.40012899	      2.38574106	      0.00000000	      0.00000000	      0.00000000	   -807.82384758	      0.00000000	      0.00000000	      0.00000000	      0.00000000	      0.00000000	      0.00000000	      0.61960969	      7.97274729	      0.00000000
      0.37892709	      0.00000000	      9.03281755	      0.00000000	     -0.00000000	      0.00000000	     -0.00000000	      2.20732434	      6.73168189	      0.00000000	     -0.00000000	      0.00000000	    879.68186475	      2.39389099	      2.38451032	      0.00000000	     -0.00000000	      0.00000000	   -807.27574034	      0.00000000	      0.00000000	      0.00000000	      0.00000000	      0.00000000	      0.00000000	      0.61807652	      7.97585706	      0.00000000
      0.37922540	      0.00000000	      9.03664040	     -0.00000000	      0.00000000	     -0.00000000	     -0.00000000	      2.20202512	      6.73335031	     -0.00000000	      0.00000000	     -0.00000000	    879.35796163	      2.38867304	      2.38446893	     -0.00000000	      0.00000000	     -0.00000000	   -806.24406225	      0.00000000	      0.00000000	      0.00000000	      0.00000000	      0.00000000	      0.00000000	      0.61663365	      7.97891981	     -0.00000000
      0.37963153	      0.00000000	      9.04166133	      0.00000000	      0.00000000	      0.00000000	      0.00000000	      2.19483235	      6.73544817	     -0.00000000	      0.00000000	      0.00000000	    878.92061240	      2.38192471	      2.38477793	     -0.00000000	      0.00000000	     -0.00000000	   -804.66573444	      0.00000000	      0.00000000	      0.00000000	      0.00000000	      0.00000000	      0.00000000	      0.61470107	      7.98295224	     -0.00000000
      0.38003766	     -0.00000000	      9.04655906	     -0.00000000	      0.00000000	     -0.00000000	      0.00000000	      2.18750137	      6.73774147	     -0.00000000	      0.00000000	      0.00000000	    878.38778317	      2.37165368	      2.38067121	     -0.00000000	      0.00000000	     -0.00000000	   -804.78062764	      0.00000000	      0.00000000	      0.00000000	      0.00000000	      0.00000000	      0.00000000	      0.61246865	      7.98659283	     -0.00000000
      0.38030964	     -0.00000000	      9.04964202	     -0.00000000	      0.00000000	     -0.00000000	     -0.00000000	      2.18276552	      6.73878804	     -0.00000000	      0.00000000	     -0.00000000	    878.13028404	      2.36881629	      2.38284751	     -0.00000000	      0.00000000	     -0.00000000	   -802.91108751	      0.00000000	      0.00000000	      0.00000000	      0.00000000	      0.00000000	      0.00000000	      0.61132054	      7.98917528	     -0.00000000
      0.38058163	     -0.00000000	      9.05269757	     -0.00000000	     -0.00000000	      0.00000000	      0.00000000	      2.17791985	      6.74004015	      0.00000000	     -0.00000000	      0.00000000	    877.80073151	      2.36324463	      2.38162110	      0.00000000	     -0.00000000	     -0.00000000	   -802.35779245	      0.00000000	      0.00000000	      0.00000000	      0.00000000	      0.00000000	      0.00000000	      0.60993919	      7.99151493	      0.00000000
      0.38089189	      0.00000000	      9.05605747	      0.00000000	      0.00000000	     -0.00000000	      0.00000000	      2.17243878	      6.74128802	     -0.00000000	      0.00000000	     -0.00000000	    877.44690935	      2.35788048	      2.38140116	     -0.00000000	      0.00000000	     -0.00000000	   -801.24784367	      0.00000000	      0.00000000	      0.00000000	      0.00000000	      0.00000000	      0.00000000	      0.60844935	      7.99414973	      0.00000000
      0.38129692	      0.00000000	      9.06027982	     -0.00000000	     -0.00000000	      0.00000000	      0.00000000	      2.16529072	      6.74279262	      0.00000000	     -0.00000000	      0.00000000	    876.97919285	      2.35083955	      2.38099910	      0.00000000	     -0.00000000	      0.00000000	   -799.81619104	      0.00000000	      0.00000000	      0.00000000	      0.00000000	      0.00000000	      0.00000000	      0.60650288	      7.99743866	      0.00000000
      0.38170194	     -0.00000000	      9.06436116	     -0.00000000	      0.00000000	      0.00000000	     -0.00000000	      2.15807172	      6.74435017	     -0.00000000	      0.00000000	      0.00000000	    876.45643788	      2.34184904	      2.37810640	     -0.00000000	      0.00000000	     -0.00000000	   -799.32647746	      0.00000000	      0.00000000	      0.00000000	      0.00000000	      0.00000000	      0.00000000	      0.60439156	      8.00044410	     -0.00000000
      0.38199382	      0.00000000	      9.06713923	     -0.00000000	     -0.00000000	     -0.00000000	      0.00000000	      2.15297537	      6.74514649	      0.00000000	     -0.00000000	     -0.00000000	    876.13739616	      2.33775849	      2.37893276	      0.00000000	     -0.00000000	     -0.00000000	   -797.81839993	      0.00000000	      0.00000000	      0.00000000	      0.00000000	      0.00000000	      0.00000000	      0.60307575	      8.00265454	     -0.00000000
      0.38228569	     -0.00000000	      9.06986494	      0.00000000	      0.00000000	      0.00000000	      0.00000000	      2.14780816	      6.74605582	     -0.00000000	      0.00000000	      0.00000000	    875.76881951	      2.33182974	      2.37744151	     -0.00000000	      0.00000000	     -0.00000000	   -797.19983426	      0.00000000	      0.00000000	      0.00000000	      0.00000000	      0.00000000	      0.00000000	      0.60160372	      8.00467017	      0.00000000
      0.38258023	     -0.00000000	      9.07250532	     -0.00000000	      0.00000000	     -0.00000000	      0.00000000	      2.14263471	      6.74681753	     -0.00000000	      0.00000000	     -0.00000000	    875.41578451	      2.32669022	      2.37694418	     -0.00000000	      0.00000000	     -0.00000000	   -796.16739998	      0.00000000	      0.00000000	      0.00000000	      0.00000000	      0.00000000	      0.00000000	      0.60019158	      8.00667269	     -0.00000000
      0.38298622	     -0.00000000	      9.07598283	      0.00000000	     -0.00000000	      0.00000000	      0.00000000	      2.13553816	      6.74769183	      0.00000000	     -0.00000000	      0.00000000	    874.94025985	      2.32020482	      2.37694235	      0.00000000	     -0.00000000	      0.00000000	   -794.45367706	      0.00000000	      0.00000000	      0.00000000	      0.00000000	      0.00000000	      0.00000000	      0.59829822	      8.00933540	      0.00000000
      0.38339221	      0.00000000	      9.07938643	      0.00000000	     -0.00000000	     -0.00000000	     -0.00000000	      2.12826802	      6.74888374	      0.00000000	     -0.00000000	      0.00000000	    874.34581063	      2.30925696	      2.37130704	      0.00000000	     -0.00000000	     -0.00000000	   -794.90802375	      0.00000000	      0.00000000	      0.00000000	      0.00000000	      0.00000000	      0.00000000	      0.59602533	      8.01157126	      0.00000000
      0.38364316	      0.00000000	      9.08130282	     -0.00000000	     -0.00000000	      0.00000000	     -0.00000000	      2.12398046	      6.74907013	      0.00000000	     -0.00000000	      0.00000000	    874.09961971	      2.30731760	      2.37380688	      0.00000000	     -0.00000000	     -0.00000000	   -792.84403145	      0.00000000	      0.00000000	      0.00000000	      0.00000000	      0.00000000	      0.00000000	      0.59503463	      8.01317434	     -0.00000000
      0.38389411	     -0.00000000	      9.08322014	     -0.00000000	      0.00000000	     -0.00000000	     -0.00000000	      2.11957424	      6.74950707	     -0.00000000	      0.00000000	     -0.00000000	    873.77563252	      2.30240678	      2.37257353	     -0.00000000	      0.00000000	     -0.00000000	   -792.22454307	      0.00000000	      0.00000000	      0.00000000	      0.00000000	      0.00000000	      0.00000000	      0.59379060	      8.01453816	     -0.00000000
      0.38424075	     -0.00000000	      9.08573962	     -0.00000000	     -0.00000000	     -0.00000000	     -0.00000000	      2.11354712	      6.74990722	     -0.00000000	     -0.00000000	     -0.00000000	    873.35704186	      2.29686086	      2.37237251	     -0.00000000	     -0.00000000	     -0.00000000	   -790.76772313	      0.00000000	      0.00000000	      0.00000000	      0.00000000	      0.00000000	      0.00000000	      0.59217963	      8.01640612	     -0.00000000
      0.38458738	     -0.00000000	      9.08818233	      0.00000000	     -0.00000000	     -0.00000000	     -0.00000000	      2.10745169	      6.75040597	      0.00000000	     -0.00000000	      0.00000000	    872.88735684	      2.28944559	      2.36978164	      0.00000000	     -0.00000000	     -0.00000000	   -790.22274265	      0.00000000	      0.00000000	      0.00000000	      0.00000000	      0.00000000	      0.00000000	      0.59041055	      8.01805338	      0.00000000
      0.38490018	     -0.00000000	      9.09024539	     -0.00000000	      0.00000000	     -0.00000000	      0.00000000	      2.10204097	      6.75058087	     -0.00000000	      0.00000000	      0.00000000	    872.51155498	      2.28472894	      2.36987463	     -0.00000000	      0.00000000	     -0.00000000	   -788.76968853	      0.00000000	      0.00000000	      0.00000000	      0.00000000	      0.00000000	      0.00000000	      0.58898463	      8.01957294	     -0.00000000
      0.38521298	      0.00000000	      9.09225223	      0.00000000	      0.00000000	     -0.00000000	     -0.00000000	      2.09656821	      6.75085506	     -0.00000000	      0.00000000	      0.00000000	    872.09003768	      2.27832691	      2.36781380	     -0.00000000	      0.00000000	     -0.00000000	   -788.14012267	      0.00000000	      0.00000000	      0.00000000	      0.00000000	      0.00000000	      0.00000000	      0.58741606	      8.02090492	      0.00000000
      0.38551720	      0.00000000	      9.09409124	      0.00000000	      0.00000000	      0.00000000	      0.00000000	      2.09130206	      6.75093545	      0.00000000	      0.00000000	      0.00000000	    871.70815150	      2.27328175	      2.36725425	      0.00000000	      0.00000000	      0.00000000	   -786.95270294	      0.00000000	      0.00000000	      0.00000000	      0.00000000	      0.00000000	      0.00000000	      0.58599304	      8.02219492	      0.00000000
      0.38590379	     -0.00000000	      9.09631479	      0.00000000	     -0.00000000	      0.00000000	      0.00000000	      2.08460336	      6.75098650	      0.00000000	     -0.00000000	      0.00000000	    871.20885469	      2.26644881	      2.36596058	      0.00000000	     -0.00000000	      0.00000000	   -785.65172288	      0.00000000	      0.00000000	      0.00000000	      0.00000000	      0.00000000	      0.00000000	      0.58415077	      8.02369782	      0.00000000
      0.38639442	     -0.00000000	      9.09894183	     -0.00000000	      0.00000000	     -0.00000000	     -0.00000000	      2.07612157	      6.75089853	     -0.00000000	      0.00000000	     -0.00000000	    870.57139352	      2.25782261	      2.36429194	     -0.00000000	      0.00000000	     -0.00000000	   -783.98199463	      0.00000000	      0.00000000	      0.00000000	      0.00000000	      0.00000000	      0.00000000	      0.58182010	      8.02543351	     -0.00000000
      0.38688816	      0.00000000	      9.10143484	      0.00000000	      0.00000000	      0.00000000	     -0.00000000	      2.06748358	      6.75094912	      0.00000000	      0.00000000	      0.00000000	    869.84753588	      2.24615518	      2.35874338	      0.00000000	      0.00000000	      0.00000000	   -783.77124785	      0.00000000	      0.00000000	      0.00000000	      0.00000000	      0.00000000	      0.00000000	      0.57922334	      8.02679995	      0.00000000
      0.38712853	      0.00000000	      9.10249575	      0.00000000	      0.00000000	      0.00000000	      0.00000000	      2.06343298	      6.75055400	     -0.00000000	      0.00000000	      0.00000000	    869.58517610	      2.24403972	      2.36051260	     -0.00000000	      0.00000000	      0.00000000	   -781.92256181	      0.00000000	      0.00000000	      0.00000000	      0.00000000	      0.00000000	      0.00000000	      0.57826545	      8.02761955	      0.00000000
      0.38736890	     -0.00000000	      9.10355815	     -0.00000000	     -0.00000000	     -0.00000000	      0.00000000	      2.05928937	      6.75036243	      0.00000000	     -0.00000000	      0.00000000	    869.26030054	      2.23954684	      2.35925439	      0.00000000	     -0.00000000	     -0.00000000	   -781.24132132	      0.00000000	      0.00000000	      0.00000000	      0.00000000	      0.00000000	      0.00000000	      0.57710527	      8.02824574	      0.00000000
      0.38772369	     -0.00000000	      9.10501119	      0.00000000	      0.00000000	      0.00000000	     -0.00000000	      2.05323264	      6.74988872	      0.00000000	      0.00000000	      0.00000000	    868.80994719	      2.23412895	      2.35889545	     -0.00000000	      0.00000000	      0.00000000	   -779.64201385	      0.00000000	      0.00000000	      0.00000000	      0.00000000	      0.00000000	      0.00000000	      0.57549841	      8.02916610	      0.00000000
      0.38807848	      0.00000000	      9.10641450	      0.00000000	     -0.00000000	     -0.00000000	     -0.00000000	      2.04708108	      6.74959728	      0.00000000	     -0.00000000	     -0.00000000	    868.29052818	      2.22613437	      2.35522068	      0.00000000	     -0.00000000	     -0.00000000	   -779.31281042	      0.00000000	      0.00000000	      0.00000000	      0.00000000	      0.00000000	      0.00000000	      0.57367346	      8.02982985	      0.00000000
      0.38838919	      0.00000000	      9.10749250	      0.00000000	      0.00000000	     -0.00000000	      0.00000000	      2.04183063	      6.74896311	      0.00000000	      0.00000000	      0.00000000	    867.91365685	      2.22222888	      2.35589471	      0.00000000	      0.00000000	     -0.00000000	   -777.50420496	      0.00000000	      0.00000000	      0.00000000	      0.00000000	      0.00000000	      0.00000000	      0.57234177	      8.03053004	      0.00000000
      0.38869990	      0.00000000	      9.10855412	      0.00000000	      0.00000000	      0.00000000	      0.00000000	      2.03647024	      6.74856358	      0.00000000	      0.00000000	      0.00000000	    867.46029013	      2.21543530	      2.35286226	     -0.00000000	      0.00000000	     -0.00000000	   -777.12026953	      0.00000000	      0.00000000	      0.00000000	      0.00000000	      0.00000000	      0.00000000	      0.57076491	      8.03097752	      0.00000000
      0.38902011	     -0.00000000	      9.10951578	     -0.00000000	      0.00000000	     -0.00000000	     -0.00000000	      2.03105523	      6.74784386	     -0.00000000	      0.00000000	     -0.00000000	    867.05403658	      2.21086194	      2.35278990	     -0.00000000	      0.00000000	     -0.00000000	   -775.53119408	      0.00000000	      0.00000000	      0.00000000	      0.00000000	      0.00000000	      0.00000000	      0.56934925	      8.03151980	     -0.00000000
      0.38934031	      0.00000000	      9.11044306	      0.00000000	      0.00000000	      0.00000000	      0.00000000	      2.02556073	      6.74728411	      0.00000000	      0.00000000	      0.00000000	    866.58980224	      2.20411961	      2.34991655	      0.00000000	      0.00000000	      0.00000000	   -775.01501770	      0.00000000	      0.00000000	      0.00000000	      0.00000000	      0.00000000	      0.00000000	      0.56775007	      8.03185195	      0.00000000
      0.38965583	      0.00000000	      9.11123653	     -0.00000000	      0.00000000	      0.00000000	     -0.00000000	      2.02023791	      6.74647124	     -0.00000000	      0.00000000	      0.00000000	    866.18215092	      2.19946476	      2.34958623	     -0.00000000	      0.00000000	      0.00000000	   -773.52794703	      0.00000000	      0.00000000	      0.00000000	      0.00000000	      0.00000000	      0.00000000	      0.56634616	      8.03223550	     -0.00000000
      0.38997134	     -0.00000000	      9.11199084	     -0.00000000	      0.00000000	     -0.00000000	      0.00000000	      2.01485336	      6.74577807	     -0.00000000	      0.00000000	     -0.00000000	    865.72780741	      2.19307319	      2.34700213	     -0.00000000	      0.00000000	     -0.00000000	   -772.90212777	      0.00000000	      0.00000000	      0.00000000	      0.00000000	      0.00000000	      0.00000000	      0.56479570	      8.03243996	     -0.00000000
      0.39028055	      0.00000000	      9.11262647	      0.00000000	      0.00000000	      0.00000000	     -0.00000000	      2.00964480	      6.74489695	      0.00000000	      0.00000000	      0.00000000	    865.31830902	      2.18824944	      2.34627695	     -0.00000000	      0.00000000	     -0.00000000	   -771.58007879	      0.00000000	      0.00000000	      0.00000000	      0.00000000	      0.00000000	      0.00000000	      0.56340112	      8.03266647	      0.00000000
      0.39058976	      0.00000000	      9.11321456	     -0.00000000	     -0.00000000	     -0.00000000	     -0.00000000	      2.00439999	      6.74407583	     -0.00000000	     -0.00000000	     -0.00000000	    864.87843406	      2.18231370	      2.34409461	     -0.00000000	     -0.00000000	     -0.00000000	   -770.81160174	      0.00000000	      0.00000000	      0.00000000	      0.00000000	      0.00000000	      0.00000000	      0.56191334	      8.03275786	     -0.00000000
      0.39089698	     -0.00000000	      9.11371106	     -0.00000000	     -0.00000000	     -0.00000000	     -0.00000000	      1.99923329	      6.74312042	     -0.00000000	     -0.00000000	     -0.00000000	    864.46212271	      2.17727117	      2.34298914	      0.00000000	     -0.00000000	     -0.00000000	   -769.62807523	      0.00000000	      0.00000000	      0.00000000	      0.00000000	      0.00000000	      0.00000000	      0.56051003	      8.03284068	     -0.00000000
      0.39128926	      0.00000000	      9.11424944	      0.00000000	     -0.00000000	      0.00000000	      0.00000000	      1.99264234	      6.74184430	      0.00000000	     -0.00000000	      0.00000000	    863.92382323	      2.17065272	      2.34130065	      0.00000000	     -0.00000000	      0.00000000	   -768.21075275	      0.00000000	      0.00000000	      0.00000000	      0.00000000	      0.00000000	      0.00000000	      0.55870549	      8.03284550	      0.00000000
      0.39176652	     -0.00000000	      9.11478851	     -0.00000000	     -0.00000000	      0.00000000	     -0.00000000	      1.98458311	      6.74033468	      0.00000000	     -0.00000000	      0.00000000	    863.22687192	      2.16110021	      2.33724505	      0.00000000	     -0.00000000	     -0.00000000	   -767.23932996	      0.00000000	      0.00000000	      0.00000000	      0.00000000	      0.00000000	      0.00000000	      0.55638593	      8.03262176	     -0.00000000
      0.39203331	     -0.00000000	      9.11498791	     -0.00000000	     -0.00000000	     -0.00000000	     -0.00000000	      1.98015039	      6.73928289	     -0.00000000	     -0.00000000	     -0.00000000	    862.87553126	      2.15728288	      2.33690381	      0.00000000	     -0.00000000	     -0.00000000	   -765.94407123	      0.00000000	      0.00000000	      0.00000000	      0.00000000	      0.00000000	      0.00000000	      0.55522137	      8.03253201	     -0.00000000
      0.39237081	      0.00000000	      9.11519064	      0.00000000	     -0.00000000	      0.00000000	     -0.00000000	      1.97451306	      6.73800026	      0.00000000	     -0.00000000	      0.00000000	    862.40414886	      2.15147230	      2.33517447	      0.00000000	     -0.00000000	      0.00000000	   -764.79712202	      0.00000000	      0.00000000	      0.00000000	      0.00000000	      0.00000000	      0.00000000	      0.55366633	      8.03229191	      0.00000000
      0.39282197	      0.00000000	      9.11531148	      0.00000000	      0.00000000	      0.00000000	     -0.00000000	      1.96705159	      6.73605471	      0.00000000	      0.00000000	      0.00000000	    861.80747983	      2.14507793	      2.33457871	      0.00000000	      0.00000000	      0.00000000	   -762.58725100	      0.00000000	      0.00000000	      0.00000000	      0.00000000	      0.00000000	      0.00000000	      0.55170848	      8.03195094	      0.00000000
      0.39310980	     -0.00000000	      9.11538879	     -0.00000000	      0.00000000	     -0.00000000	      0.00000000	      1.96216545	      6.73510550	     -0.00000000	      0.00000000	      0.00000000	    861.33783399	      2.13763545	      2.32981446	     -0.00000000	      0.00000000	     -0.00000000	   -762.85777663	      0.00000000	      0.00000000	      0.00000000	      0.00000000	      0.00000000	      0.00000000	      0.55017436	      8.03145138	     -0.00000000
      0.39339762	      0.00000000	      9.11533323	      0.00000000	      0.00000000	     -0.00000000	      0.00000000	      1.95743809	      6.73373786	     -0.00000000	      0.00000000	     -0.00000000	    860.96318258	      2.13387475	      2.32978569	     -0.00000000	      0.00000000	     -0.00000000	   -761.29689869	      0.00000000	      0.00000000	      0.00000000	      0.00000000	      0.00000000	      0.00000000	      0.54895642	      8.03114123	      0.00000000
      0.39368545	     -0.00000000	      9.11526235	     -0.00000000	      0.00000000	     -0.00000000	     -0.00000000	      1.95264525	      6.73251723	     -0.00000000	      0.00000000	     -0.00000000	    860.54001253	      2.12829156	      2.32736978	     -0.00000000	      0.00000000	     -0.00000000	   -760.64875530	      0.00000000	      0.00000000	      0.00000000	      0.00000000	      0.00000000	      0.00000000	      0.54758454	      8.03066410	     -0.00000000
      0.39395139	      0.00000000	      9.11513346	      0.00000000	      0.00000000	      0.00000000	     -0.00000000	      1.94825514	      6.73127697	      0.00000000	      0.00000000	      0.00000000	    860.16778344	      2.12388447	      2.32608791	      0.00000000	      0.00000000	      0.00000000	   -759.67804924	      0.00000000	      0.00000000	      0.00000000	      0.00000000	      0.00000000	      0.00000000	      0.54638267	      8.03022936	      0.00000000
      0.39434310	     -0.00000000	      9.11483877	     -0.00000000	     -0.00000000	     -0.00000000	     -0.00000000	      1.94184680	      6.72927821	     -0.00000000	     -0.00000000	      0.00000000	    859.64639995	      2.11847589	      2.32556651	      0.00000000	     -0.00000000	     -0.00000000	   -757.71264159	      0.00000000	      0.00000000	      0.00000000	      0.00000000	      0.00000000	      0.00000000	      0.54470761	      8.02958602	     -0.00000000
      0.39466136	     -0.00000000	      9.11460252	      0.00000000	      0.00000000	     -0.00000000	     -0.00000000	      1.93651055	      6.72796092	      0.00000000	      0.00000000	      0.00000000	    859.13037869	      2.11059150	      2.32056785	      0.00000000	      0.00000000	     -0.00000000	   -757.86711900	      0.00000000	      0.00000000	      0.00000000	      0.00000000	      0.00000000	      0.00000000	      0.54305103	      8.02877150	      0.00000000
      0.39497961	      0.00000000	      9.11420075	      0.00000000	      0.00000000	      0.00000000	      0.00000000	      1.93138256	      6.72609766	      0.00000000	      0.00000000	      0.00000000	    858.74026393	      2.10756258	      2.32185646	     -0.00000000	      0.00000000	      0.00000000	   -755.59611234	      0.00000000	      0.00000000	      0.00000000	      0.00000000	      0.00000000	      0.00000000	      0.54181120	      8.02821814	      0.00000000
      0.39529786	     -0.00000000	      9.11383988	     -0.00000000	     -0.00000000	      0.00000000	      0.00000000	      1.92606897	      6.72468771	     -0.00000000	     -0.00000000	      0.00000000	    858.22243139	      2.09968938	      2.31680068	     -0.00000000	     -0.00000000	     -0.00000000	   -755.75685476	      0.00000000	      0.00000000	      0.00000000	      0.00000000	      0.00000000	      0.00000000	      0.54015993	      8.02729175	     -0.00000000
      0.39561612	      0.00000000	      9.11331416	      0.00000000	     -0.00000000	      0.00000000	      0.00000000	      1.92096555	      6.72272736	      0.00000000	     -0.00000000	      0.00000000	    857.83202952	      2.09672220	      2.31811341	      0.00000000	     -0.00000000	      0.00000000	   -753.46294498	      0.00000000	      0.00000000	      0.00000000	      0.00000000	      0.00000000	      0.00000000	      0.53892971	      8.02663242	      0.00000000
      0.39593437	      0.00000000	      9.11283307	      0.00000000	     -0.00000000	      0.00000000	     -0.00000000	      1.91567282	      6.72123266	      0.00000000	     -0.00000000	      0.00000000	    857.31120161	      2.08880939	      2.31293489	      0.00000000	     -0.00000000	      0.00000000	   -753.65580563	      0.00000000	      0.00000000	      0.00000000	      0.00000000	      0.00000000	      0.00000000	      0.53727946	      8.02559377	      0.00000000
      0.39625262	     -0.00000000	      9.11218554	     -0.00000000	     -0.00000000	      0.00000000	     -0.00000000	      1.91059636	      6.71917242	      0.00000000	     -0.00000000	      0.00000000	    856.92203817	      2.08595665	      2.31434179	      0.00000000	     -0.00000000	     -0.00000000	   -751.31277194	      0.00000000	      0.00000000	      0.00000000	      0.00000000	      0.00000000	      0.00000000	      0.53606339	      8.02483489	     -0.00000000
      0.39657088	     -0.00000000	      9.11158859	      0.00000000	     -0.00000000	     -0.00000000	      0.00000000	      1.90532257	      6.71760119	      0.00000000	     -0.00000000	      0.00000000	    856.39692875	      2.07794987	      2.30896980	      0.00000000	     -0.00000000	     -0.00000000	   -751.56549909	      0.00000000	      0.00000000	      0.00000000	      0.00000000	      0.00000000	      0.00000000	      0.53440957	      8.02368325	      0.00000000
      0.39688913	     -0.00000000	      9.11082122	     -0.00000000	      0.00000000	     -0.00000000	     -0.00000000	      1.90027565	      6.71543761	     -0.00000000	      0.00000000	     -0.00000000	    856.01066509	      2.07526950	      2.31054821	     -0.00000000	      0.00000000	     -0.00000000	   -749.14435406	      0.00000000	      0.00000000	      0.00000000	      0.00000000	      0.00000000	      0.00000000	      0.53321264	      8.02283152	     -0.00000000
      0.39720739	      0.00000000	      9.11011285	      0.00000000	      0.00000000	      0.00000000	      0.00000000	      1.89501855	      6.71379875	      0.00000000	      0.00000000	      0.00000000	    855.47979349	      2.06710730	      2.30490219	      0.00000000	      0.00000000	      0.00000000	   -749.48838335	      0.00000000	      0.00000000	      0.00000000	      0.00000000	      0.00000000	      0.00000000	      0.53155006	      8.02156558	      0.00000000
      0.39748994	     -0.00000000	      9.10934309	      0.00000000	     -0.00000000	      0.00000000	     -0.00000000	      1.89053990	      6.71185108	      0.00000000	     -0.00000000	      0.00000000	    855.12417016	      2.06429340	      2.30568611	      0.00000000	     -0.00000000	     -0.00000000	   -747.56544532	      0.00000000	      0.00000000	      0.00000000	      0.00000000	      0.00000000	      0.00000000	      0.53045419	      8.02069296	      0.00000000
      0.39777250	      0.00000000	      9.10858975	      0.00000000	      0.00000000	      0.00000000	      0.00000000	      1.88595539	      6.71016583	      0.00000000	      0.00000000	      0.00000000	    854.69323611	      2.05863291	      2.30270379	      0.00000000	      0.00000000	     -0.00000000	   -747.08179326	      0.00000000	      0.00000000	      0.00000000	      0.00000000	      0.00000000	      0.00000000	      0.52911717	      8.01959194	      0.00000000
      0.39808970	     -0.00000000	      9.10765344	     -0.00000000	     -0.00000000	     -0.00000000	     -0.00000000	      1.88089426	      6.70804496	     -0.00000000	     -0.00000000	     -0.00000000	    854.25739800	      2.05412843	      2.30176269	     -0.00000000	     -0.00000000	     -0.00000000	   -745.61073510	      0.00000000	      0.00000000	      0.00000000	      0.00000000	      0.00000000	      0.00000000	      0.52777621	      8.01843248	     -0.00000000
      0.39840690	      0.00000000	      9.10669789	     -0.00000000	     -0.00000000	     -0.00000000	     -0.00000000	      1.87577882	      6.70605414	     -0.00000000	     -0.00000000	     -0.00000000	    853.77794517	      2.04798978	      2.29863774	      0.00000000	     -0.00000000	     -0.00000000	   -744.97060971	      0.00000000	      0.00000000	      0.00000000	      0.00000000	      0.00000000	      0.00000000	      0.52629808	      8.01711565	     -0.00000000
      0.39870987	      0.00000000	      9.10570416	      0.00000000	     -0.00000000	      0.00000000	      0.00000000	      1.87096399	      6.70396203	      0.00000000	     -0.00000000	      0.00000000	    853.35866541	      2.04361946	      2.29759472	      0.00000000	     -0.00000000	      0.00000000	   -743.61026662	      0.00000000	      0.00000000	      0.00000000	      0.00000000	      0.00000000	      0.00000000	      0.52501580	      8.01591279	      0.00000000
      0.39901283	      0.00000000	      9.10468798	      0.00000000	     -0.00000000	      0.00000000	     -0.00000000	      1.86611155	      6.70195946	      0.00000000	     -0.00000000	      0.00000000	    852.90730474	      2.03805055	      2.29494159	      0.00000000	     -0.00000000	      0.00000000	   -742.86141485	      0.00000000	      0.00000000	      0.00000000	      0.00000000	      0.00000000	      0.00000000	      0.52363334	      8.01458674	      0.00000000
      0.39928014	     -0.00000000	      9.10373868	     -0.00000000	     -0.00000000	     -0.00000000	     -0.00000000	      1.86186500	      6.70009765	      0.00000000	     -0.00000000	      0.00000000	    852.52552399	      2.03377917	      2.29342691	      0.00000000	     -0.00000000	     -0.00000000	   -741.88036991	      0.00000000	      0.00000000	      0.00000000	      0.00000000	      0.00000000	      0.00000000	      0.52247012	      8.01342435	     -0.00000000
      0.39966820	     -0.00000000	      9.10227471	     -0.00000000	      0.00000000	     -0.00000000	     -0.00000000	      1.85575565	      6.69724308	     -0.00000000	      0.00000000	     -0.00000000	    851.99723498	      2.02859018	      2.29253302	     -0.00000000	      0.00000000	     -0.00000000	   -739.95049199	      0.00000000	      0.00000000	      0.00000000	      0.00000000	      0.00000000	      0.00000000	      0.52087067	      8.01174667	     -0.00000000
      0.39998377	     -0.00000000	      9.10109820	     -0.00000000	     -0.00000000	      0.00000000	      0.00000000	      1.85066808	      6.69522363	     -0.00000000	     -0.00000000	      0.00000000	    851.48024178	      2.02107515	      2.28740432	     -0.00000000	     -0.00000000	      0.00000000	   -740.05886179	      0.00000000	      0.00000000	      0.00000000	      0.00000000	      0.00000000	      0.00000000	      0.51929144	      8.01011077	     -0.00000000
      0.40029935	     -0.00000000	      9.09977371	      0.00000000	      0.00000000	      0.00000000	     -0.00000000	      1.84578049	      6.69268195	      0.00000000	      0.00000000	      0.00000000	    851.08628495	      2.01824790	      2.28846778	      0.00000000	      0.00000000	      0.00000000	   -737.79475012	      0.00000000	      0.00000000	      0.00000000	      0.00000000	      0.00000000	      0.00000000	      0.51811437	      8.00874591	      0.00000000
      0.40061492	     -0.00000000	      9.09850236	     -0.00000000	     -0.00000000	     -0.00000000	      0.00000000	      1.84071149	      6.69060569	     -0.00000000	     -0.00000000	     -0.00000000	    850.56492944	      2.01060541	      2.28310537	      0.00000000	     -0.00000000	     -0.00000000	   -737.98196988	      0.00000000	      0.00000000	      0.00000000	      0.00000000	      0.00000000	      0.00000000	      0.51652891	      8.00701283	     -0.00000000
      0.40093050	      0.00000000	      9.09707735	      0.00000000	      0.00000000	     -0.00000000	      0.00000000	      1.83585568	      6.68797302	      0.00000000	      0.00000000	      0.00000000	    850.17558463	      2.00798498	      2.28439418	      0.00000000	      0.00000000	     -0.00000000	   -735.62316056	      0.00000000	      0.00000000	      0.00000000	      0.00000000	      0.00000000	      0.00000000	      0.51537407	      8.00557556	      0.00000000
      0.40124607	     -0.00000000	      9.09571503	     -0.00000000	      0.00000000	     -0.00000000	     -0.00000000	      1.83080302	      6.68584836	     -0.00000000	      0.00000000	     -0.00000000	    849.64837654	      2.00015472	      2.27871746	     -0.00000000	      0.00000000	     -0.00000000	   -735.92040193	      0.00000000	      0.00000000	      0.00000000	      0.00000000	      0.00000000	      0.00000000	      0.51377728	      8.00374349	     -0.00000000
      0.40152622	      0.00000000	      9.09437728	     -0.00000000	      0.00000000	      0.00000000	      0.00000000	      1.82649737	      6.68349293	     -0.00000000	      0.00000000	      0.00000000	    849.29197276	      1.99744497	      2.27930745	     -0.00000000	      0.00000000	      0.00000000	   -734.03091322	      0.00000000	      0.00000000	      0.00000000	      0.00000000	      0.00000000	      0.00000000	      0.51272339	      8.00236897	     -0.00000000
      0.40180637	      0.00000000	      9.09306102	      0.00000000	      0.00000000	     -0.00000000	      0.00000000	      1.82209155	      6.68139659	      0.00000000	      0.00000000	     -0.00000000	    848.86299589	      1.99199704	      2.27622294	      0.00000000	      0.00000000	     -0.00000000	   -733.54083436	      0.00000000	      0.00000000	      0.00000000	      0.00000000	      0.00000000	      0.00000000	      0.51143785	      8.00077615	      0.00000000
      0.40212029	     -0.00000000	      9.09150603	      0.00000000	      0.00000000	      0.00000000	     -0.00000000	      1.81723736	      6.67883122	      0.00000000	      0.00000000	      0.00000000	    848.42917559	      1.98767867	      2.27512623	      0.00000000	      0.00000000	     -0.00000000	   -732.08731263	      0.00000000	      0.00000000	      0.00000000	      0.00000000	      0.00000000	      0.00000000	      0.51015187	      7.99907424	      0.00000000
      0.40243421	      0.00000000	      9.08993982	      0.00000000	      0.00000000	      0.00000000	      0.00000000	      1.81233229	      6.67639793	     -0.00000000	      0.00000000	      0.00000000	    847.95353017	      1.98178921	      2.27190120	     -0.00000000	      0.00000000	      0.00000000	   -731.44167755	      0.00000000	      0.00000000	      0.00000000	      0.00000000	      0.00000000	      0.00000000	      0.50873428	      7.99722542	      0.00000000
      0.40273404	      0.00000000	      9.08837300	      0.00000000	      0.00000000	     -0.00000000	      0.00000000	      1.80771549	      6.67389583	      0.00000000	      0.00000000	     -0.00000000	    847.53671970	      1.97759262	      2.27070765	      0.00000000	      0.00000000	     -0.00000000	   -730.10178795	      0.00000000	      0.00000000	      0.00000000	      0.00000000	      0.00000000	      0.00000000	      0.50750427	      7.99551994	      0.00000000
      0.40303388	      0.00000000	      9.08679081	     -0.00000000	     -0.00000000	      0.00000000	     -0.00000000	      1.80306417	      6.67148449	     -0.00000000	     -0.00000000	      0.00000000	    847.08955848	      1.97225739	      2.26796363	     -0.00000000	     -0.00000000	      0.00000000	   -729.34954594	      0.00000000	      0.00000000	      0.00000000	      0.00000000	      0.00000000	      0.00000000	      0.50617933	      7.99370120	     -0.00000000
      0.40330604	      0.00000000	      9.08530715	      0.00000000	      0.00000000	     -0.00000000	      0.00000000	      1.79887777	      6.66920324	      0.00000000	      0.00000000	     -0.00000000	    846.70084802	      1.96807159	      2.26633258	      0.00000000	      0.00000000	     -0.00000000	   -728.33608277	      0.00000000	      0.00000000	      0.00000000	      0.00000000	      0.00000000	      0.00000000	      0.50503453	      7.99206473	      0.00000000
      0.40368861	      0.00000000	      9.08315275	     -0.00000000	      0.00000000	      0.00000000	      0.00000000	      1.79303769	      6.66588180	     -0.00000000	      0.00000000	      0.00000000	    846.17367204	      1.96292432	      2.26499693	     -0.00000000	      0.00000000	      0.00000000	   -726.54253307	      0.00000000	      0.00000000	      0.00000000	      0.00000000	      0.00000000	      0.00000000	      0.50349110	      7.98976666	     -0.00000000
      0.40401985	      0.00000000	      9.08130138	     -0.00000000	      0.00000000	     -0.00000000	     -0.00000000	      1.78787553	      6.66328667	     -0.00000000	      0.00000000	     -0.00000000	    845.63697715	      1.95544541	      2.25974256	     -0.00000000	      0.00000000	     -0.00000000	   -726.54603230	      0.00000000	      0.00000000	      0.00000000	      0.00000000	      0.00000000	      0.00000000	      0.50190005	      7.98752468	     -0.00000000
      0.40429781	     -0.00000000	      9.07963835	     -0.00000000	     -0.00000000	     -0.00000000	      0.00000000	      1.78369450	      6.66071488	     -0.00000000	     -0.00000000	     -0.00000000	    845.28002996	      1.95270312	      2.26006698	     -0.00000000	     -0.00000000	     -0.00000000	   -724.74370492	      0.00000000	      0.00000000	      0.00000000	      0.00000000	      0.00000000	      0.00000000	      0.50086806	      7.98585414	     -0.00000000
      0.40457578	     -0.00000000	      9.07799593	     -0.00000000	      0.00000000	      0.00000000	     -0.00000000	      1.77942432	      6.65838019	     -0.00000000	      0.00000000	      0.00000000	    844.85722816	      1.94747950	      2.25702819	     -0.00000000	      0.00000000	      0.00000000	   -724.21904984	      0.00000000	      0.00000000	      0.00000000	      0.00000000	      0.00000000	      0.00000000	      0.49962649	      7.98398446	     -0.00000000
      0.40488499	     -0.00000000	      9.07609901	     -0.00000000	     -0.00000000	      0.00000000	     -0.00000000	      1.77474817	      6.65559194	     -0.00000000	     -0.00000000	      0.00000000	    844.42868189	      1.94325009	      2.25575635	     -0.00000000	     -0.00000000	     -0.00000000	   -722.83017463	      0.00000000	      0.00000000	      0.00000000	      0.00000000	      0.00000000	      0.00000000	      0.49838230	      7.98198033	     -0.00000000
      0.40519420	     -0.00000000	      9.07419201	     -0.00000000	      0.00000000	     -0.00000000	     -0.00000000	      1.77003099	      6.65291629	     -0.00000000	      0.00000000	     -0.00000000	    843.96471637	      1.93768900	      2.25266094	     -0.00000000	      0.00000000	     -0.00000000	   -722.13198730	      0.00000000	      0.00000000	      0.00000000	      0.00000000	      0.00000000	      0.00000000	      0.49702697	      7.97984986	     -0.00000000
      0.40548373	      0.00000000	      9.07234978	      0.00000000	      0.00000000	      0.00000000	      0.00000000	      1.76566754	      6.65027467	      0.00000000	      0.00000000	      0.00000000	    843.55870705	      1.93355675	      2.25119213	      0.00000000	      0.00000000	      0.00000000	   -720.93201861	      0.00000000	      0.00000000	      0.00000000	      0.00000000	      0.00000000	      0.00000000	      0.49585160	      7.97789841	      0.00000000
      0.40584473	     -0.00000000	      9.07001797	     -0.00000000	      0.00000000	     -0.00000000	      0.00000000	      1.76022109	      6.64700251	     -0.00000000	      0.00000000	     -0.00000000	    843.03881134	      1.92789341	      2.24863929	     -0.00000000	      0.00000000	     -0.00000000	   -719.70669813	      0.00000000	      0.00000000	      0.00000000	      0.00000000	      0.00000000	      0.00000000	      0.49434538	      7.97538865	     -0.00000000
      0.40632188	     -0.00000000	      9.06682395	     -0.00000000	     -0.00000000	      0.00000000	      0.00000000	      1.75311479	      6.64244566	     -0.00000000	     -0.00000000	      0.00000000	    842.39684107	      1.92211442	      2.24752852	     -0.00000000	     -0.00000000	     -0.00000000	   -717.22194754	      0.00000000	      0.00000000	      0.00000000	      0.00000000	      0.00000000	      0.00000000	      0.49250481	      7.97212096	     -0.00000000
      0.40657078	     -0.00000000	      9.06519372	     -0.00000000	      0.00000000	     -0.00000000	      0.00000000	      1.74928782	      6.64039323	     -0.00000000	      0.00000000	     -0.00000000	    841.97375307	      1.91577890	      2.24241786	     -0.00000000	      0.00000000	     -0.00000000	   -717.64436050	      0.00000000	      0.00000000	      0.00000000	      0.00000000	      0.00000000	      0.00000000	      0.49126403	      7.97015493	     -0.00000000
      0.40681968	     -0.00000000	      9.06347865	      0.00000000	      0.00000000	     -0.00000000	     -0.00000000	      1.74558527	      6.63801561	      0.00000000	      0.00000000	     -0.00000000	    841.62900071	      1.91239361	      2.24129593	      0.00000000	      0.00000000	     -0.00000000	   -716.55029009	      0.00000000	      0.00000000	      0.00000000	      0.00000000	      0.00000000	      0.00000000	      0.49027607	      7.96837319	      0.00000000
      0.40716022	     -0.00000000	      9.06110027	     -0.00000000	      0.00000000	     -0.00000000	      0.00000000	      1.74052313	      6.63476098	     -0.00000000	      0.00000000	     -0.00000000	    841.15130707	      1.90753546	      2.23942869	     -0.00000000	      0.00000000	     -0.00000000	   -715.17722859	      0.00000000	      0.00000000	      0.00000000	      0.00000000	      0.00000000	      0.00000000	      0.48890753	      7.96588659	     -0.00000000
      0.40750076	      0.00000000	      9.05870658	     -0.00000000	      0.00000000	      0.00000000	     -0.00000000	      1.73542590	      6.63160958	     -0.00000000	      0.00000000	      0.00000000	    840.64019358	      1.90141928	      2.23581888	     -0.00000000	      0.00000000	      0.00000000	   -714.46264169	      0.00000000	      0.00000000	      0.00000000	      0.00000000	      0.00000000	      0.00000000	      0.48743471	      7.96327434	     -0.00000000
      0.40778951	     -0.00000000	      9.05661593	     -0.00000000	     -0.00000000	      0.00000000	      0.00000000	      1.73116913	      6.62877149	     -0.00000000	     -0.00000000	      0.00000000	    840.24321353	      1.89760165	      2.23459927	     -0.00000000	     -0.00000000	      0.00000000	   -713.15606777	      0.00000000	      0.00000000	      0.00000000	      0.00000000	      0.00000000	      0.00000000	      0.48630462	      7.96112569	     -0.00000000
      0.40807827	     -0.00000000	      9.05451859	     -0.00000000	      0.00000000	      0.00000000	      0.00000000	      1.72688069	      6.62602574	     -0.00000000	      0.00000000	      0.00000000	    839.81782026	      1.89271399	      2.23189930	     -0.00000000	      0.00000000	      0.00000000	   -712.40914294	      0.00000000	      0.00000000	      0.00000000	      0.00000000	      0.00000000	      0.00000000	      0.48508548	      7.95887572	     -0.00000000
      0.40837283	      0.00000000	      9.05233346	      0.00000000	      0.00000000	     -0.00000000	     -0.00000000	      1.72254704	      6.62312424	     -0.00000000	      0.00000000	     -0.00000000	    839.40426379	      1.88849218	      2.23016630	     -0.00000000	      0.00000000	     -0.00000000	   -711.25820020	      0.00000000	      0.00000000	      0.00000000	      0.00000000	      0.00000000	      0.00000000	      0.48390903	      7.95660719	     -0.00000000
      0.40874680	     -0.00000000	      9.04952072	     -0.00000000	      0.00000000	      0.00000000	     -0.00000000	      1.71705321	      6.61943162	     -0.00000000	      0.00000000	      0.00000000	    838.87419072	      1.88293957	      2.22767230	     -0.00000000	      0.00000000	      0.00000000	   -709.90589056	      0.00000000	      0.00000000	      0.00000000	      0.00000000	      0.00000000	      0.00000000	      0.48240209	      7.95367501	     -0.00000000
      0.40920584	      0.00000000	      9.04602281	     -0.00000000	     -0.00000000	      0.00000000	      0.00000000	      1.71029904	      6.61494861	      0.00000000	     -0.00000000	      0.00000000	    838.20014881	      1.87523834	      2.22335032	      0.00000000	     -0.00000000	      0.00000000	   -708.71986970	      0.00000000	      0.00000000	      0.00000000	      0.00000000	      0.00000000	      0.00000000	      0.48048172	      7.94995545	     -0.00000000
      0.40945960	     -0.00000000	      9.04404547	     -0.00000000	      0.00000000	     -0.00000000	      0.00000000	      1.70660310	      6.61237997	     -0.00000000	      0.00000000	     -0.00000000	    837.84543605	      1.87164882	      2.22185314	     -0.00000000	      0.00000000	     -0.00000000	   -707.72474037	      0.00000000	      0.00000000	      0.00000000	      0.00000000	      0.00000000	      0.00000000	      0.47947924	      7.94791931	     -0.00000000
      0.40981971	     -0.00000000	      9.04119577	     -0.00000000	      0.00000000	     -0.00000000	      0.00000000	      1.70138671	      6.60867110	     -0.00000000	      0.00000000	     -0.00000000	    837.35216527	      1.86692864	      2.22021568	     -0.00000000	      0.00000000	     -0.00000000	   -706.12635912	      0.00000000	      0.00000000	      0.00000000	      0.00000000	      0.00000000	      0.00000000	      0.47809114	      7.94502377	     -0.00000000
      0.41017982	     -0.00000000	      9.03836325	     -0.00000000	      0.00000000	      0.00000000	     -0.00000000	      1.69607745	      6.60522822	     -0.00000000	      0.00000000	      0.00000000	    836.78472895	      1.85941834	      2.21471204	     -0.00000000	      0.00000000	      0.00000000	   -705.98895458	      0.00000000	      0.00000000	      0.00000000	      0.00000000	      0.00000000	      0.00000000	      0.47646882	      7.94189335	     -0.00000000
      0.41043912	      0.00000000	      9.03623337	      0.00000000	      0.00000000	      0.00000000	     -0.00000000	      1.69238632	      6.60240507	      0.00000000	      0.00000000	      0.00000000	    836.45902867	      1.85711513	      2.21499812	      0.00000000	      0.00000000	      0.00000000	   -704.28110045	      0.00000000	      0.00000000	      0.00000000	      0.00000000	      0.00000000	      0.00000000	      0.47556687	      7.93983609	      0.00000000
      0.41069843	     -0.00000000	      9.03412705	     -0.00000000	      0.00000000	      0.00000000	      0.00000000	      1.68862088	      6.59979095	     -0.00000000	      0.00000000	      0.00000000	    836.07702904	      1.85269561	      2.21235639	     -0.00000000	      0.00000000	      0.00000000	   -703.67988585	      0.00000000	      0.00000000	      0.00000000	      0.00000000	      0.00000000	      0.00000000	      0.47448650	      7.93761001	     -0.00000000
      0.41091770	      0.00000000	      9.03232003	      0.00000000	      0.00000000	      0.00000000	     -0.00000000	      1.68546169	      6.59752039	      0.00000000	      0.00000000	      0.00000000	    835.76655165	      1.84942540	      2.21075263	      0.00000000	      0.00000000	      0.00000000	   -702.93241287	      0.00000000	      0.00000000	      0.00000000	      0.00000000	      0.00000000	      0.00000000	      0.47361397	      7.93574608	      0.00000000
      0.41126210	     -0.00000000	      9.02943385	     -0.00000000	     -0.00000000	      0.00000000	      0.00000000	      1.68054698	      6.59384046	      0.00000000	     -0.00000000	      0.00000000	    835.30289867	      1.84518112	      2.20944143	      0.00000000	     -0.00000000	      0.00000000	   -701.30069947	      0.00000000	      0.00000000	      0.00000000	      0.00000000	      0.00000000	      0.00000000	      0.47232187	      7.93285533	     -0.00000000
      0.41160650	      0.00000000	      9.02657214	      0.00000000	     -0.00000000	      0.00000000	     -0.00000000	      1.67553596	      6.59043818	      0.00000000	     -0.00000000	      0.00000000	    834.76333037	      1.83808250	      2.20416061	      0.00000000	     -0.00000000	      0.00000000	   -701.16767053	      0.00000000	      0.00000000	      0.00000000	      0.00000000	      0.00000000	      0.00000000	      0.47078988	      7.92972921	      0.00000000
      0.41187347	     -0.00000000	      9.02426558	      0.00000000	     -0.00000000	     -0.00000000	      0.00000000	      1.67178155	      6.58746132	      0.00000000	     -0.00000000	     -0.00000000	    834.42705603	      1.83564510	      2.20428247	      0.00000000	     -0.00000000	     -0.00000000	   -699.47086117	      0.00000000	      0.00000000	      0.00000000	      0.00000000	      0.00000000	      0.00000000	      0.46986514	      7.92750253	      0.00000000
      0.41214045	      0.00000000	      9.02198358	      0.00000000	     -0.00000000	      0.00000000	     -0.00000000	      1.66795209	      6.58469852	      0.00000000	     -0.00000000	      0.00000000	    834.03337094	      1.83105062	      2.20140526	      0.00000000	     -0.00000000	      0.00000000	   -698.90623169	      0.00000000	      0.00000000	      0.00000000	      0.00000000	      0.00000000	      0.00000000	      0.46875868	      7.92510320	      0.00000000
      0.41243401	      0.00000000	      9.01942726	      0.00000000	     -0.00000000	     -0.00000000	     -0.00000000	      1.66379562	      6.58152637	      0.00000000	     -0.00000000	      0.00000000	    833.63068902	      1.82712246	      2.19977741	      0.00000000	     -0.00000000	     -0.00000000	   -697.70454177	      0.00000000	      0.00000000	      0.00000000	      0.00000000	      0.00000000	      0.00000000	      0.46763969	      7.92252382	      0.00000000
      0.41272757	      0.00000000	      9.01686121	      0.00000000	     -0.00000000	      0.00000000	      0.00000000	      1.65961854	      6.57842162	      0.00000000	     -0.00000000	      0.00000000	    833.20652866	      1.82242744	      2.19707900	      0.00000000	     -0.00000000	      0.00000000	   -696.90884958	      0.00000000	      0.00000000	      0.00000000	      0.00000000	      0.00000000	      0.00000000	      0.46645730	      7.91986779	      0.00000000
      0.41303839	      0.00000000	      9.01409579	     -0.00000000	     -0.00000000	      0.00000000	     -0.00000000	      1.65523005	      6.57504686	     -0.00000000	     -0.00000000	      0.00000000	    832.77281640	      1.81821019	      2.19529531	      0.00000000	     -0.00000000	      0.00000000	   -695.67114795	      0.00000000	      0.00000000	      0.00000000	      0.00000000	      0.00000000	      0.00000000	      0.46527045	      7.91708681	     -0.00000000
      0.41334921	      0.00000000	      9.01131083	      0.00000000	      0.00000000	      0.00000000	      0.00000000	      1.65080820	      6.57176172	      0.00000000	      0.00000000	      0.00000000	    832.30787253	      1.81311025	      2.19234120	      0.00000000	      0.00000000	      0.00000000	   -694.89067172	      0.00000000	      0.00000000	      0.00000000	      0.00000000	      0.00000000	      0.00000000	      0.46400871	      7.91421879	      0.00000000
      0.41360897	      0.00000000	      9.00894110	      0.00000000	     -0.00000000	      0.00000000	      0.00000000	      1.64713134	      6.56896123	      0.00000000	     -0.00000000	      0.00000000	    831.92573981	      1.80935153	      2.19062429	      0.00000000	     -0.00000000	     -0.00000000	   -693.96875348	      0.00000000	      0.00000000	      0.00000000	      0.00000000	      0.00000000	      0.00000000	      0.46299687	      7.91183905	      0.00000000
      0.41398608	      0.00000000	      9.00542834	      0.00000000	     -0.00000000	      0.00000000	      0.00000000	      1.64182369	      6.56480274	      0.00000000	     -0.00000000	      0.00000000	    831.38134030	      1.80474365	      2.18940694	      0.00000000	     -0.00000000	      0.00000000	   -692.17374734	      0.00000000	      0.00000000	      0.00000000	      0.00000000	      0.00000000	      0.00000000	      0.46159958	      7.90841285	      0.00000000
      0.41429055	     -0.00000000	      9.00260360	     -0.00000000	      0.00000000	      0.00000000	     -0.00000000	      1.63742241	      6.56175022	     -0.00000000	      0.00000000	      0.00000000	    830.85273902	      1.79810339	      2.18443646	     -0.00000000	      0.00000000	      0.00000000	   -692.24801059	      0.00000000	      0.00000000	      0.00000000	      0.00000000	      0.00000000	      0.00000000	      0.46022262	      7.90540581	     -0.00000000
      0.41459502	      0.00000000	      8.99964893	      0.00000000	      0.00000000	      0.00000000	     -0.00000000	      1.63317346	      6.55826947	      0.00000000	      0.00000000	      0.00000000	    830.42110130	      1.79545472	      2.18510036	      0.00000000	      0.00000000	      0.00000000	   -690.21661997	      0.00000000	      0.00000000	      0.00000000	      0.00000000	      0.00000000	      0.00000000	      0.45918457	      7.90265797	      0.00000000
      0.41489949	     -0.00000000	      8.99673122	     -0.00000000	      0.00000000	     -0.00000000	      0.00000000	      1.62876566	      6.55520992	     -0.00000000	      0.00000000	     -0.00000000	    829.87151683	      1.78875699	      2.18017926	     -0.00000000	      0.00000000	     -0.00000000	   -690.30576058	      0.00000000	      0.00000000	      0.00000000	      0.00000000	      0.00000000	      0.00000000	      0.45780189	      7.89958677	     -0.00000000
      0.41520395	     -0.00000000	      8.99368022	     -0.00000000	      0.00000000	     -0.00000000	      0.00000000	      1.62451187	      6.55171456	     -0.00000000	      0.00000000	     -0.00000000	    829.42017864	      1.78608060	      2.18093684	     -0.00000000	      0.00000000	     -0.00000000	   -688.27153580	      0.00000000	      0.00000000	      0.00000000	      0.00000000	      0.00000000	      0.00000000	      0.45676074	      7.89677430	     -0.00000000
      0.41550842	      0.00000000	      8.99066490	      0.00000000	     -0.00000000	      0.00000000	     -0.00000000	      1.62009831	      6.54864228	      0.00000000	     -0.00000000	      0.00000000	    828.84995040	      1.77930045	      2.17601205	      0.00000000	     -0.00000000	      0.00000000	   -688.39080234	      0.00000000	      0.00000000	      0.00000000	      0.00000000	      0.00000000	      0.00000000	      0.45537054	      7.89363038	      0.00000000
      0.41581289	      0.00000000	      8.98751223	      0.00000000	     -0.00000000	      0.00000000	      0.00000000	      1.61584320	      6.54511980	      0.00000000	     -0.00000000	      0.00000000	    828.38116651	      1.77663558	      2.17689876	      0.00000000	     -0.00000000	     -0.00000000	   -686.33543135	      0.00000000	      0.00000000	      0.00000000	      0.00000000	      0.00000000	      0.00000000	      0.45433003	      7.89074976	      0.00000000
[truncated: 4,935,169 more chars]
