# Supplementary material for: Musculoskeletal simulations to examine the effects of accentuated eccentric loading (AEL) on jump height
Source: PeerJ. 2023 Jan 23;11:e14687. doi: 10.7717/peerj.14687 (PMC9879160; doi:10.7717/peerj.14687)
Supplement: Supplemental Information 3 — Added30 folder contains the code and simulation results for a complete jump with an additional 30% model mass. Dropped30 folder contains the code and simulation results for the push-off phase with the original model mass. [file peerj-11-14687-s003.zip › Supplementary Simulation code and output results AEL30/Added30/Optimized_for_J_Results/TwoSegment_Two_Segment_ActiveFiberForce.sto]

ActiveFiberForce
version=1
nRows=11206
nColumns=5
inDegrees=no

This analysis gathers basic information about muscles during a simulation (e.g., forces, tendon lengths, moment arms, etc).
Units are S.I. units (second, meters, Newtons, ...)
Angles are in degrees.

endheader
time	vastus	recfem	glut	ham
      0.00000000	     68.06909261	     21.93930082	      0.00058709	     67.70307523
      0.00010000	     68.07089385	     21.93957813	      0.00058709	     67.70233575
      0.00022775	     68.07765608	     21.94061179	      0.00058709	     67.69956588
      0.00035551	     68.08831566	     21.94222717	      0.00058709	     67.69521043
      0.00048326	     68.10198385	     21.94427961	      0.00058709	     67.68964017
      0.00061102	     68.11801025	     21.94666371	      0.00058709	     67.68312568
      0.00073877	     68.13592066	     21.94930298	      0.00058709	     67.67586379
      0.00090160	     68.16094387	     21.95295074	      0.00058710	     67.66574570
      0.00106443	     68.18797323	     21.95684473	      0.00058710	     67.65484647
      0.00122727	     68.21667618	     21.96093320	      0.00058710	     67.64330008
      0.00143196	     68.25480054	     21.96629861	      0.00058710	     67.62799655
      0.00163665	     68.29494662	     21.97187941	      0.00058710	     67.61190840
      0.00188399	     68.34591625	     21.97887932	      0.00058711	     67.59150209
      0.00213133	     68.39940779	     21.98614123	      0.00058712	     67.57008676
      0.00244952	     68.47174691	     21.99585360	      0.00058713	     67.54109218
      0.00276770	     68.54789997	     22.00597511	      0.00058715	     67.51049084
      0.00319857	     68.65686638	     22.02032616	      0.00058720	     67.46650790
      0.00362945	     68.77228312	     22.03541154	      0.00058727	     67.41961549
      0.00422764	     68.94267538	     22.05755290	      0.00058745	     67.34973477
      0.00482583	     69.12418502	     22.08105348	      0.00058777	     67.27437868
      0.00564354	     69.38891743	     22.11529271	      0.00058865	     67.16272250
      0.00650068	     69.68513092	     22.15366776	      0.00059057	     67.03531909
      0.00735781	     69.99839599	     22.19441361	      0.00059437	     66.89777598
      0.00811487	     70.28760278	     22.23222684	      0.00060031	     66.76827093
      0.00887194	     70.58709003	     22.27161697	      0.00060997	     66.63163075
      0.00979351	     70.96355772	     22.32150853	      0.00062893	     66.45621845
      0.01058353	     71.29498638	     22.36581402	      0.00065362	     66.29839588
      0.01125028	     71.57980230	     22.40420045	      0.00068204	     66.16018229
      0.01191703	     71.86838657	     22.44341194	      0.00071861	     66.01763994
      0.01250231	     72.12416940	     22.47845188	      0.00075830	     65.88913623
      0.01337770	     72.50983349	     22.53183010	      0.00083262	     65.69139366
      0.01407208	     72.81740775	     22.57490649	      0.00090589	     65.53010586
      0.01476646	     73.12559817	     22.61855516	      0.00099345	     65.36514661
      0.01546084	     73.43367541	     22.66270801	      0.00109701	     65.19673409
      0.01616453	     73.74507888	     22.70790205	      0.00122031	     65.02274946
      0.01686821	     74.05503772	     22.75348670	      0.00136445	     64.84562473
      0.01760856	     74.37895560	     22.80180453	      0.00154161	     64.65608290
      0.01834891	     74.70004215	     22.85042711	      0.00174861	     64.46346706
      0.01908926	     75.01778205	     22.89929533	      0.00198973	     64.26796014
      0.01982961	     75.33173511	     22.94835321	      0.00226994	     64.06973242
      0.02047932	     75.60384493	     22.99152020	      0.00255253	     63.89365515
      0.02112903	     75.87255999	     23.03475965	      0.00287400	     63.71570131
      0.02177874	     76.13772462	     23.07804033	      0.00323928	     63.53596179
      0.02250922	     76.43146817	     23.12671347	      0.00370921	     63.33185099
      0.02323970	     76.72046178	     23.17536086	      0.00425046	     63.12570305
      0.02388406	     76.97139168	     23.21822158	      0.00479515	     62.94225043
      0.02452842	     77.21856380	     23.26100853	      0.00541102	     62.75736031
      0.02525103	     77.49129409	     23.30887463	      0.00619720	     62.54838661
      0.02597364	     77.75936087	     23.35658832	      0.00709776	     62.33776529
      0.02664909	     78.00578174	     23.40102476	      0.00805679	     62.13946764
      0.02732453	     78.24827223	     23.44528086	      0.00914381	     61.93985596
      0.02804574	     78.50295645	     23.49231268	      0.01046395	     61.72533319
      0.02876695	     78.75339159	     23.53909178	      0.01197040	     61.50943888
      0.02946373	     78.99143623	     23.58402578	      0.01362606	     61.29961090
      0.03016051	     79.22576957	     23.62868496	      0.01550392	     61.08861096
      0.03085729	     79.45652282	     23.67305215	      0.01763223	     60.87648899
      0.03155407	     79.68382857	     23.71711153	      0.02004262	     60.66329301
      0.03225085	     79.90781859	     23.76084843	      0.02277057	     60.44906980
      0.03294763	     80.12862278	     23.80424940	      0.02585584	     60.23386498
      0.03364441	     80.34636774	     23.84730208	      0.02934294	     60.01772349
      0.03434120	     80.56117611	     23.88999520	      0.03328173	     59.80068975
      0.03503798	     80.77316574	     23.93231855	      0.03772800	     59.58280775
      0.03573476	     80.98244929	     23.97426292	      0.04274414	     59.36412205
      0.03643154	     81.18913381	     24.01582005	      0.04839989	     59.14467693
      0.03712832	     81.39332058	     24.05698263	      0.05477311	     58.92451724
      0.03782510	     81.59510500	     24.09774422	      0.06195064	     58.70368846
      0.03852188	     81.79457656	     24.13809925	      0.07002925	     58.48223683
      0.03921866	     81.99181894	     24.17804292	      0.07911649	     58.26020954
      0.03991544	     82.18691008	     24.21757124	      0.08933177	     58.03765483
      0.04061222	     82.37992240	     24.25668094	      0.10080720	     57.81462214
      0.04130900	     82.57092299	     24.29536945	      0.11368857	     57.59116219
      0.04200579	     82.75997385	     24.33363485	      0.12813612	     57.36732714
      0.04270257	     82.94713217	     24.37147584	      0.14432512	     57.14317057
      0.04339935	     83.13245057	     24.40889173	      0.16244620	     56.91874767
      0.04409613	     83.31597745	     24.44588236	      0.18270527	     56.69411523
      0.04479291	     83.49775722	     24.48244810	      0.20532287	     56.46933174
      0.04548969	     83.67783066	     24.51858978	      0.23053283	     56.24445741
      0.04618647	     83.85623516	     24.55430870	      0.25858014	     56.01955424
      0.04688325	     84.03300507	     24.58960657	      0.28971771	     55.79468607
      0.04750840	     84.19023687	     24.62091903	      0.32049509	     55.59301945
      0.04813355	     84.34619923	     24.65189595	      0.35415099	     55.39148276
      0.04875869	     84.50091199	     24.68253939	      0.39086511	     55.19012586
      0.04938384	     84.65439345	     24.71285151	      0.43080834	     54.98900007
      0.05000899	     84.80666079	     24.74283469	      0.47413849	     54.78815800
      0.05063413	     84.95773017	     24.77249145	      0.52099592	     54.58765361
      0.05125928	     85.10761687	     24.80182448	      0.57149959	     54.38754224
      0.05188443	     85.25633542	     24.83083663	      0.62574363	     54.18788064
      0.05250958	     85.40389971	     24.85953086	      0.68379479	     53.98872704
      0.05313472	     85.55032311	     24.88791026	      0.74569098	     53.79014117
      0.05375987	     85.69561858	     24.91597802	      0.81144109	     53.59218437
      0.05438502	     85.83979875	     24.94373744	      0.88102593	     53.39491961
      0.05501016	     85.98287600	     24.97119190	      0.95440038	     53.19841162
      0.05563531	     86.12486256	     24.99834487	      1.03149632	     53.00272697
      0.05626046	     86.26577058	     25.02519989	      1.11222625	     52.80793420
      0.05688561	     86.40561215	     25.05176056	      1.19648723	     52.61410394
      0.05751075	     86.54439941	     25.07803054	      1.28416481	     52.42130907
      0.05813590	     86.68214457	     25.10401353	      1.37513679	     52.22962490
      0.05876105	     86.81885993	     25.12971328	      1.46927661	     52.03912935
      0.05938619	     86.95455796	     25.15513359	      1.56645631	     51.84990322
      0.06001134	     87.08925129	     25.18027826	      1.66654887	     51.66203039
      0.06063649	     87.22295273	     25.20515115	      1.76943012	     51.47559816
      0.06126164	     87.35567529	     25.22975612	      1.87498015	     51.29069752
      0.06188678	     87.48743222	     25.25409705	      1.98308425	     51.10742353
      0.06251193	     87.61823696	     25.27817782	      2.09363356	     50.92587573
      0.06313708	     87.74810318	     25.30200234	      2.20652538	     50.74615855
      0.06376222	     87.87704475	     25.32557450	      2.32166330	     50.56838181
      0.06438737	     88.00507578	     25.34889820	      2.43895706	     50.39266120
      0.06501252	     88.13221055	     25.37197735	      2.55832243	     50.21911892
      0.06563767	     88.25846355	     25.39481584	      2.67968090	     50.04788423
      0.06626281	     88.38384942	     25.41741754	      2.80295937	     49.87909415
      0.06688796	     88.50838300	     25.43978632	      2.92808976	     49.71289413
      0.06751311	     88.63207925	     25.46192606	      3.05500868	     49.54943883
      0.06813825	     88.75495325	     25.48384059	      3.18365705	     49.38889283
      0.06876340	     88.87702022	     25.50553373	      3.31397976	     49.23143144
      0.06938855	     88.99829546	     25.52700931	      3.44592531	     49.07724146
      0.07001370	     89.11879434	     25.54827111	      3.57944548	     48.92652195
      0.07063884	     89.23853231	     25.56932291	      3.71449511	     48.77948483
      0.07126399	     89.35752485	     25.59016846	      3.85103173	     48.63635548
      0.07188914	     89.47578746	     25.61081149	      3.98901539	     48.49737311
      0.07251429	     89.59333565	     25.63125573	      4.12840839	     48.36279079
      0.07313943	     89.71018494	     25.65150485	      4.26917508	     48.23287524
      0.07376458	     89.82635080	     25.67156252	      4.41128169	     48.10790597
      0.07438973	     89.94184869	     25.69143241	      4.55469614	     47.98817385
      0.07501487	     90.05669398	     25.71111812	      4.69938791	     47.87397870
      0.07564002	     90.17090202	     25.73062326	      4.84532789	     47.76562577
      0.07626517	     90.28448804	     25.74995141	      4.99248825	     47.66342089
      0.07689032	     90.39746719	     25.76910612	      5.14084235	     47.56766374
      0.07751546	     90.50985449	     25.78809091	      5.29036462	     47.47863919
      0.07814061	     90.62166485	     25.80690928	      5.44103048	     47.39660618
      0.07876576	     90.73291303	     25.82556468	      5.59281629	     47.32178389
      0.07939090	     90.84361362	     25.84406053	      5.74569920	     47.25433506
      0.08001605	     90.95378103	     25.86240021	      5.89965718	     47.19434631
      0.08064120	     91.06342944	     25.88058705	      6.05466887	     47.14180573
      0.08126635	     91.17257284	     25.89862431	      6.21071361	     47.09657828
      0.08189149	     91.28122489	     25.91651518	      6.36777132	     47.05837989
      0.08251664	     91.38939901	     25.93426277	      6.52582250	     47.02675179
      0.08314179	     91.49710827	     25.95187011	      6.68484817	     47.00103698
      0.08376693	     91.60436537	     25.96934010	      6.84482982	     46.98036139
      0.08439208	     91.71118261	     25.98667552	      7.00575150	     46.96362222
      0.08501723	     91.81757171	     26.00387900	      7.16763119	     46.94948643
      0.08564238	     91.92354380	     26.02095294	      7.33046250	     46.93641626
      0.08626752	     92.02910962	     26.03789964	      7.49422731	     46.92339986
      0.08689267	     92.13427973	     26.05472133	      7.65890862	     46.91036406
      0.08751782	     92.23906463	     26.07142026	      7.82449027	     46.89730963
      0.08814296	     92.34347471	     26.08799868	      7.99095666	     46.88423731
      0.08876811	     92.44752031	     26.10445885	      8.15829270	     46.87114777
      0.08939326	     92.55121159	     26.12080304	      8.32648363	     46.85804170
      0.09001841	     92.65455857	     26.13703352	      8.49551501	     46.84491972
      0.09064355	     92.75757110	     26.15315253	      8.66537272	     46.83178245
      0.09126870	     92.86025884	     26.16916232	      8.83604284	     46.81863048
      0.09189385	     92.96263124	     26.18506509	      9.00751174	     46.80546437
      0.09251899	     93.06469768	     26.20086305	      9.17976597	     46.79228466
      0.09314414	     93.16646720	     26.21655835	      9.35279234	     46.77909185
      0.09376929	     93.26794871	     26.23215314	      9.52657783	     46.76588646
      0.09439444	     93.36915095	     26.24764954	      9.70110964	     46.75266896
      0.09501958	     93.47008245	     26.26304962	      9.87637516	     46.73943980
      0.09564473	     93.57075156	     26.27835545	     10.05236196	     46.72619943
      0.09626988	     93.67116646	     26.29356906	     10.22905780	     46.71294826
      0.09689502	     93.77133513	     26.30869244	     10.40645062	     46.69968671
      0.09752017	     93.87126539	     26.32372755	     10.58452853	     46.68641516
      0.09814532	     93.97096486	     26.33867633	     10.76327981	     46.67313399
      0.09877047	     94.07044101	     26.35354070	     10.94269292	     46.65984357
      0.09939561	     94.16970114	     26.36832251	     11.12275647	     46.64654423
      0.10002076	     94.26875235	     26.38302363	     11.30345923	     46.63323632
      0.10024644	     94.30446093	     26.38831142	     11.36884962	     46.62842999
      0.10035984	     94.32239284	     26.39330098	     11.40173573	     46.62601465
      0.10047323	     94.34031823	     26.43815358	     11.43464231	     46.62359904
      0.10104021	     94.42984813	     27.47334251	     11.59947997	     46.61151708
      0.10160718	     94.51921539	     29.71441979	     11.76481940	     46.59942875
      0.10229672	     94.62766947	     33.71092173	     11.96656319	     46.58471903
      0.10298626	     94.73584859	     38.68514758	     12.16901915	     46.57000059
      0.10367579	     94.84373230	     44.34194551	     12.37217002	     46.55527378
      0.10436533	     94.95130810	     50.56798888	     12.57599847	     46.54053896
      0.10505487	     95.05857156	     57.31559641	     12.78048744	     46.52579647
      0.10574440	     95.16552414	     64.53032129	     12.98562006	     46.51104663
      0.10643394	     95.27217115	     72.15932842	     13.19137981	     46.49628975
      0.10712348	     95.37852040	     80.15924195	     13.39775039	     46.48152614
      0.10781302	     95.48458119	     88.49273661	     13.60471586	     46.46675608
      0.10850255	     95.59036366	     97.12710648	     13.81226054	     46.45197984
      0.10919209	     95.69587824	    106.03374612	     14.02036906	     46.43719771
      0.10988163	     95.80113530	    115.18792718	     14.22902635	     46.42240994
      0.11057116	     95.90614493	    124.56863420	     14.43821760	     46.40761677
      0.11126070	     96.01091679	    134.15838893	     14.64792827	     46.39281845
      0.11195024	     96.11546006	    143.94305158	     14.85814411	     46.37801521
      0.11263977	     96.21978338	    153.91160146	     15.06885111	     46.36320728
      0.11332931	     96.32389487	    164.05589499	     15.28003548	     46.34839487
      0.11401885	     96.42780209	    174.37038951	     15.49168371	     46.33357819
      0.11470838	     96.53151212	    184.85180964	     15.70378249	     46.31875743
      0.11539792	     96.63503156	    195.49872304	     15.91631875	     46.30393281
      0.11608746	     96.73836656	    206.31098754	     16.12927963	     46.28910450
      0.11677699	     96.84152291	    217.28903732	     16.34265247	     46.27427268
      0.11746653	     96.94450606	    228.43299920	     16.55642485	     46.25943754
      0.11815607	     97.04732125	    239.74167670	     16.77058451	     46.24459924
      0.11884560	     97.14997357	    251.21150687	     16.98511946	     46.22975795
      0.11953514	     97.25246809	    262.83566454	     17.20001787	     46.21491383
      0.12022468	     97.35480998	    274.60352526	     17.41526818	     46.20006703
      0.12091421	     97.45700456	    286.50066417	     17.63085905	     46.18521770
      0.12160375	     97.55905737	    298.50945158	     17.84677937	     46.17036598
      0.12229329	     97.66097421	    310.61014381	     18.06301832	     46.15551202
      0.12298282	     97.76276107	    322.78223227	     18.27956530	     46.14065595
      0.12367236	     97.86442404	    335.00576761	     18.49640999	     46.12579790
      0.12436190	     97.96596928	    347.26242916	     18.71354232	     46.11093800
      0.12505143	     98.06740283	    359.53622227	     18.93095247	     46.09607638
      0.12574097	     98.16873059	    371.81379841	     19.14863086	     46.08121315
      0.12643051	     98.26995822	    384.08446817	     19.36656813	     46.06634843
      0.12712004	     98.37109113	    396.34000612	     19.58475517	     46.05148234
      0.12780958	     98.47213442	    408.57439229	     19.80318305	     46.03661498
      0.12849912	     98.57309288	    420.79109155	     20.02184304	     46.02174645
      0.12918865	     98.67397068	    433.01135967	     20.24072568	     46.00687687
      0.12987819	     98.77477104	    445.26085994	     20.45982073	     45.99200633
      0.13056773	     98.87549630	    457.56738530	     20.67911792	     45.97713494
      0.13125726	     98.97614814	    469.95991023	     20.89860688	     45.96226277
      0.13187673	     99.06650998	    481.19001257	     21.09594571	     45.94890139
      0.13249619	     99.15681396	    492.53183062	     21.29342331	     45.93553952
      0.13311566	     99.24706067	    504.00173257	     21.49103204	     45.92217724
      0.13373512	     99.33725053	    515.61212411	     21.68876424	     45.90881461
      0.13435458	     99.42738404	    527.37064672	     21.88661215	     45.89545168
      0.13497405	     99.51746184	    539.27986217	     22.08456801	     45.88208852
      0.13559351	     99.60748481	    551.33745705	     22.28262399	     45.86872518
      0.13621298	     99.69745410	    563.53688717	     22.48077222	     45.85536172
      0.13683244	     99.78737112	    575.86830620	     22.67900481	     45.84199818
      0.13745190	     99.87723759	    588.31960191	     22.87731379	     45.82863464
      0.13807137	     99.96705544	    600.87738978	     23.07569119	     45.81527113
      0.13869083	    100.05682678	    613.52786455	     23.27412894	     45.80190771
      0.13931029	    100.14655385	    626.25746356	     23.47261893	     45.78854442
      0.13992976	    100.23623894	    639.05333748	     23.67115298	     45.77518132
      0.14054922	    100.32588439	    651.90364858	     23.86972280	     45.76181846
      0.14116869	    100.41549252	    664.79773316	     24.06832003	     45.74845587
      0.14178815	    100.50506558	    677.72615828	     24.26693618	     45.73509360
      0.14240761	    100.59460579	    690.68070808	     24.46556262	     45.72173170
      0.14302708	    100.68411528	    703.65432380	     24.66419061	     45.70837021
      0.14364654	    100.77359611	    716.64101708	     24.86281123	     45.69500917
      0.14426601	    100.86305023	    729.63577048	     25.06141539	     45.68164863
      0.14488547	    100.95247954	    742.63443454	     25.25999381	     45.66828861
      0.14550493	    101.04188584	    755.63362766	     25.45853699	     45.65492917
      0.14612440	    101.13127085	    768.63064206	     25.65703521	     45.64157034
      0.14674386	    101.22063623	    781.62335809	     25.85547851	     45.62821215
      0.14736332	    101.30998356	    794.61016733	     26.05385662	     45.61485465
      0.14798279	    101.39931435	    807.58990484	     26.25215899	     45.60149787
      0.14860225	    101.48863006	    820.56178999	     26.45037476	     45.58814184
      0.14922172	    101.57793211	    833.52537535	     26.64849270	     45.57478660
      0.14984118	    101.66722182	    846.48050292	     26.84650119	     45.56143219
      0.15046064	    101.75650051	    859.42726687	     27.04438820	     45.54807862
      0.15108011	    101.84576942	    872.36598222	     27.24214127	     45.53472594
      0.15169957	    101.93502976	    885.29715860	     27.43974743	     45.52137419
      0.15231904	    102.02428268	    898.22147853	     27.63719319	     45.50802338
      0.15293850	    102.11352931	    911.13977976	     27.83446449	     45.49467354
      0.15355796	    102.20277072	    924.05304097	     28.03154666	     45.48132472
      0.15417743	    102.29200797	    936.96237061	     28.22842437	     45.46797693
      0.15479689	    102.38124205	    949.86899826	     28.42508155	     45.45463021
      0.15541635	    102.47047393	    962.77426849	     28.62150137	     45.44128458
      0.15603582	    102.55970455	    975.67963648	     28.81766615	     45.42794006
      0.15665528	    102.64893481	    988.58666563	     29.01355731	     45.41459670
      0.15727475	    102.73816557	   1001.49702641	     29.20915529	     45.40125450
      0.15789421	    102.82739767	   1014.41249662	     29.40443945	     45.38791350
      0.15851367	    102.91663190	   1027.33496248	     29.59938803	     45.37457373
      0.15913314	    103.00586904	   1040.26642053	     29.79397800	     45.36123519
      0.15975260	    103.09510982	   1053.20897990	     29.98818502	     45.34789793
      0.16037207	    103.18435494	   1066.16486460	     30.18198327	     45.33456196
      0.16099153	    103.27360507	   1079.13641563	     30.37534539	     45.32122731
      0.16161099	    103.36286087	   1092.12609217	     30.56824228	     45.30789400
      0.16223046	    103.45212293	   1105.13647148	     30.76064306	     45.29456204
      0.16284992	    103.54139183	   1118.17024676	     30.95251482	     45.28123147
      0.16346939	    103.63066813	   1131.23022214	     31.14382253	     45.26790230
      0.16408885	    103.71995235	   1144.31930388	     31.33452883	     45.25457455
      0.16470831	    103.80924496	   1157.44048661	     31.52459387	     45.24124825
      0.16532778	    103.89854643	   1170.59683343	     31.71397509	     45.22792341
      0.16594724	    103.98785719	   1183.79144840	     31.90262701	     45.21460005
      0.16656670	    104.07717765	   1197.02744005	     32.09050102	     45.20127820
      0.16718617	    104.16650818	   1210.30787453	     32.27754513	     45.18795787
      0.16780563	    104.25584914	   1223.63571706	     32.46370374	     45.17463908
      0.16842510	    104.34520088	   1237.01376122	     32.64891734	     45.16132184
      0.16904456	    104.43456370	   1250.44454567	     32.83312230	     45.14800618
      0.16966402	    104.52393792	   1263.93025941	     33.01625054	     45.13469211
      0.17028349	    104.61332384	   1277.47263791	     33.19822933	     45.12137965
      0.17090295	    104.70272176	   1291.07285392	     33.37898095	     45.10806882
      0.17152242	    104.79213188	   1304.73140877	     33.55842252	     45.09475963
      0.17214188	    104.88155400	   1318.44803150	     33.73646573	     45.08145210
      0.17276134	    104.97098789	   1332.22159471	     33.91301668	     45.06814625
      0.17338081	    105.06043332	   1346.05005606	     34.08797577	     45.05484208
      0.17400027	    105.14989010	   1359.93043436	     34.26123765	     45.04153962
      0.17461973	    105.23935808	   1373.85882648	     34.43269126	     45.02823888
      0.17523920	    105.32883714	   1387.83046863	     34.60222002	     45.01493987
      0.17585866	    105.41832721	   1401.83984103	     34.76970221	     45.00164262
      0.17647813	    105.50782826	   1415.88081053	     34.93501142	     44.98834712
      0.17709759	    105.59734029	   1429.94680167	     35.09801738	     44.97505341
      0.17771705	    105.68686335	   1444.03098409	     35.25858688	     44.96176148
      0.17833652	    105.77639752	   1458.12646279	     35.41658511	     44.94847136
      0.17895598	    105.86594290	   1472.22645735	     35.57187717	     44.93518306
      0.17957545	    105.95549958	   1486.32446351	     35.72432995	     44.92189659
      0.18019491	    106.04506769	   1500.41438310	     35.87381426	     44.90861196
      0.18081437	    106.13464735	   1514.49062295	     36.02020717	     44.89532918
      0.18143384	    106.22423865	   1528.54816172	     36.16339459	     44.88204827
      0.18205330	    106.31384170	   1542.58258657	     36.30327385	     44.86876924
      0.18267276	    106.40345656	   1556.59010585	     36.43975633	     44.85549211
      0.18329223	    106.49308328	   1570.56753748	     36.57276982	     44.84221687
      0.18391169	    106.58272188	   1584.51228177	     36.70226067	     44.82894355
      0.18453116	    106.67237235	   1598.42229191	     36.82819543	     44.81567216
      0.18515062	    106.76203464	   1612.29700570	     36.95056198	     44.80240270
      0.18577008	    106.85170867	   1626.13792279	     37.06936992	     44.78913519
      0.18638955	    106.94139426	   1639.94668286	     37.18465044	     44.77586964
      0.18700901	    107.03109120	   1653.72484693	     37.29645536	     44.76260605
      0.18762848	    107.12079922	   1667.47390189	     37.40485566	     44.74934444
      0.18824794	    107.21051804	   1681.19526465	     37.50993952	     44.73608482
      0.18886740	    107.30024732	   1694.89028608	     37.61180988	     44.72282720
      0.18948687	    107.38998673	   1708.56025470	     37.71058190	     44.70957159
      0.19010633	    107.47973588	   1722.20640006	     37.80638022	     44.69631800
      0.19072579	    107.56949439	   1735.82989601	     37.89933632	     44.68306643
      0.19128269	    107.65019436	   1748.05889885	     37.98058907	     44.67115512
      0.19183958	    107.73090107	   1760.27128233	     38.05975461	     44.65924546
      0.19239647	    107.81161430	   1772.46779648	     38.13693327	     44.64733746
      0.19295337	    107.89233374	   1784.64916088	     38.21222443	     44.63543112
      0.19351026	    107.97305899	   1796.81606686	     38.28572573	     44.62352646
      0.19406715	    108.05378967	   1808.96917887	     38.35753235	     44.61162347
      0.19462404	    108.13452535	   1821.10913580	     38.42773644	     44.59972217
      0.19518094	    108.21526562	   1833.23655211	     38.49642671	     44.58782256
      0.19573783	    108.29601000	   1845.35201901	     38.56368814	     44.57592464
      0.19629472	    108.37675804	   1857.45610544	     38.62960179	     44.56402842
      0.19685162	    108.45750921	   1869.54935916	     38.69424470	     44.55213392
      0.19740851	    108.53826302	   1881.63230768	     38.75768984	     44.54024112
      0.19796540	    108.61901890	   1893.70545911	     38.82000618	     44.52835004
      0.19852229	    108.69977628	   1905.76930311	     38.88125873	     44.51646069
      0.19907919	    108.78053458	   1917.82431165	     38.94150866	     44.50457306
      0.19939680	    108.82659370	   1924.69584879	     38.97544424	     44.49779399
      0.19955510	    108.84954999	   1928.11950787	     38.99224647	     44.49441544
      0.19971340	    108.87250624	   1931.54162965	     39.00897609	     44.49103703
      0.20024971	    108.95027914	   1943.12145259	     39.06513042	     44.47959235
      0.20078602	    109.02805123	   1954.67495456	     39.12050980	     44.46814929
      0.20132233	    109.10582184	   1966.19634587	     39.17515630	     44.45670786
      0.20185864	    109.18359050	   1977.68026917	     39.22910945	     44.44526805
      0.20239494	    109.26135670	   1989.12176189	     39.28240632	     44.43382988
      0.20293125	    109.33911996	   2000.51622269	     39.33508172	     44.42239334
      0.20346756	    109.41687977	   2011.85938093	     39.38716827	     44.41095845
      0.20400387	    109.49463556	   2023.14726872	     39.43869661	     44.39952519
      0.20454018	    109.57238677	   2034.37619537	     39.48969546	     44.38809359
      0.20507649	    109.65013277	   2045.54272387	     39.54019177	     44.37666365
      0.20561279	    109.72787290	   2056.64364934	     39.59021086	     44.36523536
      0.20614910	    109.80560645	   2067.67597915	     39.63977647	     44.35380873
      0.20668541	    109.88333268	   2078.63691465	     39.68891092	     44.34238376
      0.20722172	    109.96105078	   2089.52383430	     39.73763518	     44.33096047
      0.20775803	    110.03875989	   2100.33427814	     39.78596895	     44.31953885
      0.20829434	    110.11645910	   2111.06593346	     39.83393077	     44.30811891
      0.20883065	    110.19414745	   2121.71662164	     39.88153807	     44.29670064
      0.20936695	    110.27182391	   2132.28428593	     39.92880728	     44.28528407
      0.20990326	    110.34948738	   2142.76698033	     39.97575385	     44.27386918
      0.21043957	    110.42713669	   2153.16285924	     40.02239238	     44.26245598
      0.21097588	    110.50477061	   2163.47016814	     40.06873659	     44.25104448
      0.21151219	    110.58238783	   2173.68723487	     40.11479946	     44.23963466
      0.21204850	    110.65998695	   2183.81246185	     40.16059323	     44.22822653
      0.21258481	    110.73756648	   2193.84431893	     40.20612947	     44.21682006
      0.21312111	    110.81512485	   2203.78133697	     40.25141911	     44.20541526
      0.21365742	    110.89266039	   2213.62210227	     40.29647250	     44.19401211
      0.21419373	    110.97017132	   2223.36525066	     40.34129941	     44.18261059
      0.21473004	    111.04765576	   2233.00946409	     40.38590913	     44.17121072
      0.21526635	    111.12511168	   2242.55346606	     40.43031042	     44.15981246
      0.21580266	    111.20253695	   2251.99601840	     40.47451161	     44.14841581
      0.21633897	    111.27992931	   2261.33591852	     40.51852060	     44.13702077
      0.21687527	    111.35728633	   2270.57199720	     40.56234489	     44.12562732
      0.21741158	    111.43460543	   2279.70311687	     40.60599159	     44.11423545
      0.21794789	    111.51188388	   2288.72817045	     40.64946748	     44.10284515
      0.21848420	    111.58911875	   2297.64608070	     40.69277898	     44.09145642
      0.21902051	    111.66630693	   2306.45580001	     40.73593221	     44.08006923
      0.21955682	    111.74344508	   2315.15631073	     40.77893301	     44.06868359
      0.22009312	    111.82052966	   2323.74662588	     40.82178692	     44.05729947
      0.22062943	    111.89755687	   2332.22579041	     40.86449922	     44.04591688
      0.22116574	    111.97452266	   2340.59288274	     40.90707497	     44.03453579
      0.22170205	    112.05142269	   2348.84701682	     40.94951897	     44.02315620
      0.22223836	    112.12825232	   2356.98734449	     40.99183581	     44.01177810
      0.22277467	    112.20500658	   2365.01305817	     41.03402988	     44.00040147
      0.22331098	    112.28168012	   2372.92339394	     41.07610537	     43.98902631
      0.22384728	    112.35826723	   2380.71763482	     41.11806629	     43.97765260
      0.22438359	    112.43476176	   2388.39511429	     41.15991646	     43.96628033
      0.22491990	    112.51115711	   2395.95522009	     41.20165955	     43.95490950
      0.22545621	    112.58744616	   2403.39739805	     41.24329908	     43.94354008
      0.22599252	    112.66362126	   2410.72115614	     41.28483839	     43.93217207
      0.22652883	    112.73967417	   2417.92606854	     41.32628072	     43.92080546
      0.22706514	    112.81559599	   2425.01177968	     41.36762916	     43.90944022
      0.22760144	    112.89137711	   2431.97800827	     41.40888666	     43.89807637
      0.22813775	    112.96700714	   2438.82455130	     41.45005606	     43.88671387
      0.22867406	    113.04247486	   2445.55128773	     41.49114010	     43.87535272
      0.22921037	    113.11776809	   2452.15818215	     41.53214140	     43.86399290
      0.22974668	    113.19287366	   2458.64528806	     41.57306247	     43.85263441
      0.23028299	    113.26777725	   2465.01275094	     41.61390573	     43.84127723
      0.23081930	    113.34246333	   2471.26081085	     41.65467352	     43.82992135
      0.23135560	    113.41691502	   2477.38980480	     41.69536806	     43.81856675
      0.23189191	    113.49111393	   2483.40016851	     41.73599150	     43.80721343
      0.23242822	    113.56504006	   2489.29243781	     41.77654594	     43.79586136
      0.23296453	    113.63867162	   2495.06724955	     41.81703335	     43.78451054
      0.23350084	    113.71198482	   2500.72534189	     41.85745566	     43.77316096
      0.23403715	    113.78495373	   2506.26755416	     41.89781472	     43.76181260
      0.23457345	    113.85755003	   2511.69482614	     41.93811232	     43.75046544
      0.23510976	    113.92974278	   2517.00819675	     41.97835018	     43.73911948
      0.23564607	    114.00149819	   2522.20880224	     42.01852996	     43.72777470
      0.23618238	    114.07277936	   2527.29787388	     42.05865326	     43.71643108
      0.23671869	    114.14354597	   2532.27673507	     42.09872163	     43.70508862
      0.23725500	    114.21375403	   2537.14679798	     42.13873657	     43.69374730
      0.23779131	    114.28335554	   2541.90955979	     42.17869950	     43.68240710
      0.23832761	    114.35229823	   2546.56659847	     42.21861183	     43.67106801
      0.23886392	    114.42052526	   2551.11956815	     42.25847490	     43.65973002
      0.23940023	    114.48797497	   2555.57019421	     42.29829002	     43.64839311
      0.23993654	    114.55458067	   2559.92026807	     42.33805843	     43.63705726
      0.24047285	    114.62027050	   2564.17164175	     42.37778135	     43.62572247
      0.24100916	    114.68496737	   2568.32622218	     42.41745997	     43.61438872
      0.24154547	    114.74858910	   2572.38596546	     42.45709541	     43.60305599
      0.24208177	    114.81104864	   2576.35287100	     42.49668878	     43.59172426
      0.24261808	    114.87225458	   2580.22897559	     42.53624115	     43.58039353
      0.24315439	    114.93211189	   2584.01634750	     42.57575355	     43.56906378
      0.24336421	    114.95514177	   2585.47438007	     42.59120130	     43.56463152
      0.24345996	    114.97897093	   2586.13540307	     42.59824916	     43.56260884
      0.24355572	    115.16653405	   2586.79370241	     42.60529578	     43.56058619
      0.24403449	    118.91915376	   2590.04475719	     42.64051042	     43.55047340
      0.24451326	    127.05830528	   2593.22944238	     42.67569265	     43.54036135
      0.24499203	    139.16051804	   2596.34907494	     42.71083641	     43.53025003
      0.24547080	    154.81455826	   2599.40491704	     42.74593170	     43.52013944
      0.24594957	    173.63561777	   2602.39822365	     42.78096601	     43.51002956
      0.24642834	    195.27203455	   2605.33027027	     42.81592570	     43.49992038
      0.24690711	    219.40782948	   2608.20236477	     42.85079723	     43.48981188
      0.24738588	    245.76261341	   2611.01584932	     42.88556796	     43.47970406
      0.24786465	    274.08980240	   2613.77209630	     42.92022671	     43.46959691
      0.24834342	    304.17384487	   2616.47250095	     42.95476404	     43.45949041
      0.24882219	    335.82702281	   2619.11847236	     42.98917236	     43.44938455
      0.24930097	    368.88623877	   2621.71142418	     43.02344588	     43.43927931
      0.24977974	    403.21004062	   2624.25276560	     43.05758054	     43.42917469
      0.25025851	    438.67599320	   2626.74389325	     43.09157378	     43.41907068
      0.25073728	    475.17840181	   2629.18618425	     43.12542439	     43.40896725
      0.25121605	    512.62633165	   2631.58099051	     43.15913229	     43.39886440
      0.25169482	    550.94183503	   2633.92963427	     43.19269830	     43.38876212
      0.25217359	    590.05828687	   2636.23340479	     43.22612399	     43.37866039
      0.25265236	    629.91872473	   2638.49355617	     43.25941149	     43.36855920
      0.25313113	    670.47409467	   2640.71130605	     43.29256331	     43.35845853
      0.25360990	    711.68132362	   2642.88783513	     43.32558228	     43.34835838
      0.25408867	    753.50118505	   2645.02428745	     43.35847137	     43.33825873
      0.25456744	    795.89600835	   2647.12177125	     43.39123366	     43.32815956
      0.25504621	    838.82740277	   2649.18136036	     43.42387230	     43.31806087
      0.25552498	    882.25429767	   2651.20409601	     43.45639044	     43.30796263
      0.25600375	    926.13168243	   2653.19098888	     43.48879126	     43.29786485
      0.25648252	    970.41038818	   2655.14302123	     43.52107794	     43.28776749
      0.25696129	   1015.03805068	   2657.06114892	     43.55325374	     43.27767055
      0.25744006	   1059.96107795	   2658.94630308	     43.58532192	     43.26757402
      0.25791884	   1105.12715192	   2660.79939141	     43.61728581	     43.25747787
      0.25839761	   1150.48766624	   2662.62129918	     43.64914877	     43.24738210
      0.25887638	   1195.99959483	   2664.41288881	     43.68091412	     43.23728669
      0.25935515	   1241.62652938	   2666.17500138	     43.71258512	     43.22719162
      0.25983392	   1287.33888840	   2667.90845588	     43.74416490	     43.21709689
      0.26031269	   1333.11348197	   2669.61404954	     43.77565639	     43.20700247
      0.26079146	   1378.93268427	   2671.29255811	     43.80706232	     43.19690836
      0.26127023	   1424.78344524	   2672.94473619	     43.83838512	     43.18681453
      0.26174900	   1470.65630928	   2674.57131771	     43.86962694	     43.17672097
      0.26222777	   1516.54828455	   2676.17301647	     43.90078962	     43.16662766
      0.26270654	   1562.49198382	   2677.75052504	     43.93187469	     43.15653460
      0.26318531	   1608.53712987	   2679.30451153	     43.96288323	     43.14644176
      0.26366408	   1654.73232433	   2680.83561855	     43.99381575	     43.13634913
      0.26414285	   1701.12429240	   2682.34446460	     44.02467226	     43.12625669
      0.26462162	   1747.75549157	   2683.83164555	     44.05545228	     43.11616443
      0.26510039	   1794.66031498	   2685.29773616	     44.08615494	     43.10607232
      0.26557916	   1841.86076966	   2686.74329183	     44.11677908	     43.09598037
      0.26605793	   1889.36287593	   2688.16885057	     44.14732341	     43.08588854
      0.26653671	   1937.15502394	   2689.57493533	     44.17778656	     43.07579681
      0.26701548	   1985.20900657	   2690.96205612	     44.20816733	     43.06570519
      0.26749425	   2033.48359688	   2692.33071195	     44.23846472	     43.05561364
      0.26797302	   2081.92975778	   2693.68139210	     44.26867804	     43.04552215
      0.26845179	   2130.49621348	   2695.01457679	     44.29880701	     43.03543070
      0.26893056	   2179.13425938	   2696.33073714	     44.32885158	     43.02533927
      0.26940933	   2227.80115062	   2697.63033474	     44.35881198	     43.01524786
      0.26988810	   2276.46192026	   2698.91382086	     44.38868868	     43.00515643
      0.27036687	   2325.08985000	   2700.18163570	     44.41848237	     42.99506498
      0.27084564	   2373.66597508	   2701.43420762	     44.44819382	     42.98497347
      0.27132441	   2422.17804072	   2702.67195266	     44.47782384	     42.97488191
      0.27180318	   2470.61922845	   2703.89527412	     44.50737317	     42.96479026
      0.27228195	   2518.98688274	   2705.10456252	     44.53684251	     42.95469850
      0.27276072	   2567.28136797	   2706.30019552	     44.56623240	     42.94460663
      0.27323949	   2615.50511449	   2707.48253815	     44.59554327	     42.93451462
      0.27371826	   2663.66186546	   2708.65194306	     44.62477540	     42.92442245
      0.27419703	   2711.75610916	   2709.80875077	     44.65392893	     42.91433010
      0.27467581	   2759.79266925	   2710.95329009	     44.68300390	     42.90423755
      0.27515458	   2807.77642209	   2712.08587843	     44.71200022	     42.89414478
      0.27563335	   2855.71211179	   2713.20682219	     44.74091772	     42.88405178
      0.27611212	   2903.60423792	   2714.31641713	     44.76975617	     42.87395852
      0.27659089	   2951.45699525	   2715.41494866	     44.79851525	     42.86386499
      0.27706966	   2999.27424966	   2716.50269229	     44.82719463	     42.85377115
      0.27754843	   3047.05953814	   2717.57991384	     44.85579393	     42.84367700
      0.27802720	   3094.81608417	   2718.64686983	     44.88431274	     42.83358250
      0.27850597	   3142.54682217	   2719.70380777	     44.91275065	     42.82348765
      0.27898474	   3190.25442671	   2720.75096643	     44.94110725	     42.81339241
      0.27946351	   3237.94134365	   2721.78857614	     44.96938209	     42.80329678
      0.27994228	   3285.60982127	   2722.81685907	     44.99757477	     42.79320071
      0.28042105	   3333.26194019	   2723.83602947	     45.02568484	     42.78310420
      0.28089982	   3380.89964161	   2724.84629393	     45.05371190	     42.77300722
      0.28137859	   3428.52475338	   2725.84785165	     45.08165551	     42.76290975
      0.28185736	   3476.13901386	   2726.84089466	     45.10951527	     42.75281177
      0.28233613	   3523.74409364	   2727.82560803	     45.13729076	     42.74271325
      0.28281490	   3571.34161513	   2728.80217015	     45.16498159	     42.73261417
      0.28329368	   3618.93317030	   2729.77075289	     45.19258733	     42.72251451
      0.28377245	   3666.52033648	   2730.73152183	     45.22010760	     42.71241425
      0.28425122	   3714.10469056	   2731.68463647	     45.24754198	     42.70231335
      0.28472999	   3761.68782158	   2732.63025043	     45.27489009	     42.69221180
      0.28520876	   3809.27134167	   2733.56851162	     45.30215151	     42.68210958
      0.28568753	   3856.85689545	   2734.49956243	     45.32932585	     42.67200665
      0.28616630	   3904.44616780	   2735.42353989	     45.35641270	     42.66190300
      0.28664507	   3952.04088975	   2736.34057588	     45.38341165	     42.65179859
      0.28712384	   3999.64284241	   2737.25079727	     45.41032230	     42.64169341
      0.28732971	   4020.11439679	   2737.64012955	     45.54662563	     42.63734794
      0.28753558	   4040.58777170	   2738.02823311	     45.95562728	     42.63300231
      0.28799882	   4086.66263768	   2738.89706592	     47.83394417	     42.62322358
      0.28846205	   4132.74919335	   2739.75983165	     50.94564135	     42.61344407
      0.28892529	   4178.84911784	   2740.61662692	     55.17861670	     42.60366373
      0.28938852	   4224.96408581	   2741.46754606	     60.42666344	     42.59388256
      0.28985176	   4271.09575939	   2742.31267909	     66.59127188	     42.58410052
      0.29031499	   4317.24578379	   2743.15211166	     73.58225429	     42.57431759
      0.29077823	   4363.41577386	   2743.98592499	     81.31773387	     42.56453375
      0.29124146	   4409.60729149	   2744.81419578	     89.72378525	     42.55474896
      0.29170470	   4455.82181342	   2745.63699630	     98.73389618	     42.54496322
      0.29216793	   4502.06068943	   2746.45439448	    108.28835628	     42.53517648
      0.29263117	   4548.32509152	   2747.26645410	    118.33363737	     42.52538873
      0.29309440	   4594.61595461	   2748.07323504	    128.82180181	     42.51559994
      0.29355764	   4640.93390992	   2748.87479346	    139.70995593	     42.50581009
      0.29402087	   4687.27921279	   2749.67118212	    150.95975310	     42.49601914
      0.29448411	   4733.65166722	   2750.46245056	    162.53694588	     42.48622707
      0.29494734	   4780.05055044	   2751.24864545	    174.41098169	     42.47643386
      0.29541057	   4826.47454148	   2752.02981077	    186.55463709	     42.46663947
      0.29587381	   4872.92165881	   2752.80598805	    198.94368499	     42.45684389
      0.29633704	   4919.38921235	   2753.57721665	    211.55658924	     42.44704707
      0.29680028	   4965.87377581	   2754.34353391	    224.37422146	     42.43724900
      0.29726351	   5012.37118466	   2755.10497536	    237.37959448	     42.42744965
      0.29772675	   5058.87656444	   2755.86157493	    250.55760848	     42.41764899
      0.29818998	   5105.38439190	   2756.61336508	    263.89480425	     42.40784698
      0.29865322	   5151.88858981	   2757.36037697	    277.37912082	     42.39804360
      0.29911645	   5198.38265288	   2758.10264054	    290.99965526	     42.38823883
      0.29957969	   5244.85979953	   2758.84018467	    304.74642789	     42.37843262
      0.30004292	   5291.31314179	   2759.57303720	    318.61015525	     42.36862496
      0.30050616	   5337.73586329	   2760.30122505	    332.58204220	     42.35881581
      0.30096939	   5384.12139459	   2761.02477422	    346.65360492	     42.34900514
      0.30143263	   5430.46357530	   2761.74370986	    360.81653888	     42.33919291
      0.30189586	   5476.75679370	   2762.45805621	    375.06264410	     42.32937911
      0.30235910	   5522.99609695	   2763.16783668	    389.38381356	     42.31956369
      0.30282233	   5569.17726784	   2763.87307377	    403.77208212	     42.30974663
      0.30328557	   5615.29686678	   2764.57378909	    418.21972263	     42.29992789
      0.30374880	   5661.35224077	   2765.27000333	    432.71936879	     42.29010744
      0.30421204	   5707.34150287	   2765.96173624	    447.26414024	     42.28028525
      0.30467527	   5753.26348753	   2766.64900658	    461.84774850	     42.27046128
      0.30513851	   5799.11768765	   2767.33183213	    476.46456839	     42.26063551
      0.30569583	   5854.19606733	   2768.14748421	    494.08743725	     42.24881148
      0.30625316	   5909.17756546	   2768.95675790	    511.74399849	     42.23698472
      0.30667229	   5950.46277987	   2769.56116683	    525.04087886	     42.22808877
      0.30718971	   6001.35752521	   2770.30237507	    541.47461763	     42.21710436
      0.30770713	   6052.17434141	   2771.03813753	    557.92580402	     42.20611745
      0.30820751	   6101.24596798	   2771.74450181	    573.84934048	     42.19548995
      0.30870789	   6150.25073148	   2772.44579946	    589.78478917	     42.18486002
      0.30923029	   6201.34839879	   2773.17255240	    606.43228132	     42.17375981
      0.30975268	   6252.38977747	   2773.89380547	    623.08983327	     42.16265685
      0.31021250	   6297.27511161	   2774.52410867	    637.76406431	     42.15288166
      0.31078009	   6352.63323415	   2775.29629302	    655.90389493	     42.14081208
      0.31134769	   6407.94235686	   2776.06200671	    674.08278227	     42.12873908
      0.31178335	   6450.36408216	   2776.64534066	    688.06886365	     42.11947004
      0.31221901	   6492.76040025	   2777.22486505	    702.08804085	     42.11019890
      0.31273977	   6543.40585806	   2777.91258360	    718.89401865	     42.09911406
      0.31326052	   6594.01758242	   2778.59485699	    735.75739516	     42.08802612
      0.31371117	   6637.78882380	   2779.18087383	    750.39917948	     42.07842840
      0.31416181	   6681.53575946	   2779.76280679	    765.08681866	     42.06882828
      0.31465116	   6729.01181054	   2780.39007517	    781.08650732	     42.05840105
      0.31514050	   6776.45961823	   2781.01251624	    797.13618100	     42.04797090
      0.31555120	   6816.26017675	   2781.53118947	    810.64160769	     42.03921471
      0.31614785	   6874.04611753	   2782.27862513	    830.31141867	     42.02649008
      0.31662547	   6920.27277982	   2782.87174273	    846.09166176	     42.01630084
      0.31710308	   6966.47213108	   2783.46021706	    861.89570723	     42.00610861
      0.31758070	   7012.64399860	   2784.04404964	    877.71725641	     41.99591334
      0.31805832	   7058.78802351	   2784.62321436	    893.55060577	     41.98571499
      0.31853593	   7104.90396434	   2785.19771211	    909.39084413	     41.97551349
      0.31895596	   7145.43578189	   2785.69905732	    923.32357354	     41.96653943
      0.31937598	   7185.94534948	   2786.19676996	    937.25632354	     41.95756287
      0.31988783	   7235.28005738	   2786.79835012	    954.23247689	     41.94662054
      0.32039968	   7284.58082986	   2787.39449697	    971.20398020	     41.93567438
      0.32080750	   7323.83744122	   2787.86557508	    984.72204436	     41.92695004
      0.32121532	   7363.07193431	   2788.33317873	    998.23582880	     41.91822319
      0.32174580	   7414.07265844	   2788.93618596	   1015.80714115	     41.90686792
      0.32220987	   7458.65728031	   2789.45884332	   1031.17241665	     41.89693059
      0.32267393	   7503.21208128	   2789.97693309	   1046.53188568	     41.88698986
      0.32313800	   7547.73678399	   2790.49044704	   1061.88577596	     41.87704567
      0.32355014	   7587.25391448	   2790.94263677	   1075.51723800	     41.86821124
      0.32396228	   7626.74682833	   2791.39118372	   1089.14477760	     41.85937399
      0.32448527	   7676.82564178	   2791.95508162	   1106.43202329	     41.84815599
      0.32490336	   7716.83209218	   2792.40162230	   1120.24822090	     41.83918454
      0.32532145	   7756.81296235	   2792.84434802	   1134.06122331	     41.83021007
      0.32573954	   7796.76814125	   2793.28324739	   1147.87127078	     41.82123254
      0.32629149	   7849.47570956	   2793.85676264	   1166.09858672	     41.80937604
      0.32667243	   7885.82630886	   2794.24865156	   1178.67594235	     41.80118988
      0.32705336	   7922.15521610	   2794.63730364	   1191.25140067	     41.79300108
      0.32757533	   7971.89869194	   2795.16456739	   1208.47976586	     41.78177621
      0.32803790	   8015.94705238	   2795.62669262	   1223.74500208	     41.77182447
      0.32850047	   8059.96308589	   2796.08396640	   1239.00804411	     41.76186865
      0.32896304	   8103.94659881	   2796.53634649	   1254.26905339	     41.75190870
      0.32933804	   8139.57973845	   2796.89948334	   1266.63962433	     41.74383118
      0.32971304	   8175.19132452	   2797.25936439	   1279.00901842	     41.73575087
      0.33022086	   8223.38180740	   2797.74149959	   1295.75779035	     41.72480407
      0.33067095	   8266.06057328	   2798.16377128	   1310.60093460	     41.71509731
      0.33112105	   8308.70782219	   2798.58126724	   1325.44264898	     41.70538637
      0.33151212	   8345.73710938	   2798.94010482	   1338.33712872	     41.69694534
      0.33190319	   8382.74228171	   2799.29528833	   1351.23062294	     41.68850106
      0.33229427	   8419.72312919	   2799.64678715	   1364.12316998	     41.68005350
      0.33284014	   8471.30143051	   2800.13122360	   1382.11756021	     41.66825650
      0.33319451	   8504.75856245	   2800.44180243	   1393.79802316	     41.66059475
      0.33354887	   8538.19521313	   2800.74929429	   1405.47779396	     41.65293019
      0.33404685	   8585.14785751	   2801.17614267	   1421.88993247	     41.64215459
      0.33450967	   8628.74770618	   2801.56729452	   1437.14191446	     41.63213486
      0.33500477	   8675.34995136	   2801.97976191	   1453.45701532	     41.62141044
      0.33537675	   8710.33459804	   2802.28555383	   1465.71374334	     41.61334941
      0.33574872	   8745.29538511	   2802.58780006	   1477.96985336	     41.60528508
      0.33627010	   8794.25856533	   2803.00544520	   1495.14797423	     41.59397585
      0.33661620	   8826.73432248	   2803.27877272	   1506.55037416	     41.58646499
      0.33696230	   8859.18876151	   2803.54896338	   1517.95232066	     41.57895116
      0.33743059	   8903.06627362	   2803.90950095	   1533.37882792	     41.56877993
      0.33784504	   8941.86665818	   2804.22372247	   1547.03142259	     41.55977327
      0.33844038	   8997.54523255	   2804.66699423	   1566.64154427	     41.54682807
      0.33895058	   9045.20914436	   2805.03921484	   1583.44675355	     41.53572663
      0.33964399	   9109.90940801	   2805.53361066	   1606.28573035	     41.52062765
      0.33992185	   9135.81031198	   2805.72797843	   1615.43761897	     41.51457351
      0.34027209	   9168.43577433	   2805.96988013	   1626.97303464	     41.50693954
      0.34086031	   9223.17682193	   2806.36834940	   1646.34689301	     41.49411046
      0.34116856	   9251.83536130	   2806.57320911	   1656.49937836	     41.48738377
      0.34147681	   9280.47495858	   2806.77533504	   1666.65193119	     41.48065437
      0.34196052	   9325.37854283	   2807.08695502	   1682.58385690	     41.47008888
      0.34244423	   9370.23465880	   2807.39171357	   1698.51623521	     41.45951658
      0.34275831	   9399.29900091	   2807.58589126	   1708.86150484	     41.45264825
      0.34307238	   9428.24870317	   2807.77712362	   1719.20709972	     41.44577697
      0.34345870	   9463.65319809	   2808.00828260	   1731.93306277	     41.43732099
      0.34396827	   9509.92398943	   2808.30627470	   1748.71997631	     41.42616039
      0.34445389	   9553.47920170	   2808.58288034	   1764.71910583	     41.41551700
      0.34498869	   9600.74523466	   2808.87910043	   1782.34091309	     41.40378682
      0.34530032	   9627.91528909	   2809.04761715	   1792.61005593	     41.39694755
      0.34561195	   9654.79409407	   2809.21310134	   1802.88009409	     41.39010515
      0.34596812	   9685.14310549	   2809.39851529	   1814.61956944	     41.38228067
      0.34647207	   9727.37469045	   2809.65401886	   1831.23182737	     41.37120292
      0.34689787	   9762.38570145	   2809.86362119	   1845.27050817	     41.36183637
      0.34724212	   9790.22778633	   2810.02885476	   1856.62220913	     41.35425928
      0.34758637	   9817.64691329	   2810.19028720	   1867.97562670	     41.34667815
      0.34799315	   9849.49291796	   2810.37612726	   1881.39376238	     41.33771461
      0.34839993	   9880.73118877	   2810.55661058	   1894.81459087	     41.32874530
      0.34880671	   9911.35582846	   2810.73171699	   1908.23825000	     41.31977014
      0.34915854	   9937.34526616	   2810.87880284	   1919.85080611	     41.31200272
      0.34951036	   9962.87141096	   2811.02183106	   1931.46563191	     41.30423082
      0.34986219	   9987.93382030	   2811.16077829	   1943.08277610	     41.29645440
      0.35025575	  10015.41982517	   2811.31135421	   1956.08052737	     41.28775025
      0.35064930	  10042.32796122	   2811.45678071	   1969.08122752	     41.27904032
      0.35104286	  10068.66114798	   2811.59704102	   1982.08485161	     41.27032454
      0.35143641	  10094.42319754	   2811.73210430	   1995.09133853	     41.26160283
      0.35175591	  10114.92058123	   2811.83792159	   2005.65229790	     41.25451798
      0.35207540	  10135.04754851	   2811.94028750	   2016.21499567	     41.24742913
      0.35247398	  10159.64202429	   2812.06314041	   2029.39449456	     41.23857998
      0.35287256	  10183.67177119	   2812.18058277	   2042.57629450	     41.22972448
      0.35327114	  10207.14413091	   2812.29259749	   2055.76009111	     41.22086257
      0.35362231	  10227.36904090	   2812.38676722	   2067.37723044	     41.21304929
      0.35397348	  10247.17288903	   2812.47669260	   2078.99535108	     41.20523091
      0.35432466	  10266.56142028	   2812.56235174	   2090.61413008	     41.19740738
      0.35469741	  10286.69392553	   2812.64859747	   2102.94735268	     41.18909730
      0.35507017	  10306.37249843	   2812.73000326	   2115.28043294	     41.18078130
      0.35544293	  10325.60460243	   2812.80655749	   2127.61284937	     41.17245931
      0.35581569	  10344.39774457	   2812.87823735	   2139.94404205	     41.16413125
      0.35618844	  10362.75958077	   2812.94503350	   2152.27341031	     41.15579707
      0.35656120	  10380.69773308	   2813.00692195	   2164.60032353	     41.14745670
      0.35688672	  10396.02223939	   2813.05694872	   2175.36261712	     41.14016811
      0.35721224	  10411.03463122	   2813.10321168	   2186.12207965	     41.13287470
      0.35759600	  10428.33897930	   2813.15290940	   2198.80222455	     41.12427018
      0.35797976	  10445.22500513	   2813.19734855	   2211.47701290	     41.11565881
      0.35836352	  10461.70103310	   2813.23652010	   2224.14566232	     41.10704052
      0.35870723	  10476.11628045	   2813.26711361	   2235.48636764	     41.09931568
      0.35905094	  10490.21507489	   2813.29346197	   2246.82096818	     41.09158515
      0.35939465	  10504.00312844	   2813.31554931	   2258.14892102	     41.08384889
      0.35975484	  10518.12499167	   2813.33411954	   2270.01224365	     41.07573552
      0.36011503	  10531.91831712	   2813.34799271	   2281.86709255	     41.06761571
      0.36046445	  10544.99144926	   2813.35695921	   2293.35895349	     41.05973239
      0.36081387	  10557.76712945	   2813.36149033	   2304.84181728	     41.05184288
      0.36117250	  10570.57590714	   2813.36152618	   2316.61724617	     41.04373910
      0.36153112	  10583.08332090	   2813.35687729	   2328.38224374	     41.03562865
      0.36188169	  10595.02411844	   2813.34780369	   2339.87240320	     41.02769393
      0.36223225	  10606.68800428	   2813.33424413	   2351.35181135	     41.01975271
      0.36258722	  10618.22158984	   2813.31594400	   2362.96398586	     41.01170513
      0.36294218	  10629.48214271	   2813.29303840	   2374.56447683	     41.00365074
      0.36329243	  10640.33045332	   2813.26592554	   2385.99887803	     40.99569678
      0.36364267	  10650.92312341	   2813.23432608	   2397.42139393	     40.98773606
      0.36399443	  10661.30951141	   2813.19807679	   2408.88141504	     40.97973382
      0.36434620	  10671.44783705	   2813.15730236	   2420.32905918	     40.97172460
      0.36469529	  10681.26847213	   2813.11236982	   2431.67718354	     40.96376938
      0.36504438	  10690.85404910	   2813.06298471	   2443.01284700	     40.95580714
      0.36539352	  10700.21043143	   2813.00914539	   2454.33764948	     40.94783661
      0.36574266	  10709.34050423	   2812.95085960	   2465.64981122	     40.93985890
      0.36609016	  10718.20710457	   2812.88844168	   2476.89607702	     40.93191158
      0.36643765	  10726.85786142	   2812.82162987	   2488.12972444	     40.92395700
      0.36678454	  10735.28233102	   2812.75056173	   2499.33123940	     40.91600893
      0.36713144	  10743.49962630	   2812.67512914	   2510.52014553	     40.90805348
      0.36747713	  10751.48631191	   2812.59562619	   2521.65794299	     40.90011802
      0.36782283	  10759.27474598	   2812.51180622	   2532.78323099	     40.89217507
      0.36816767	  10766.84990644	   2812.42390695	   2543.86839415	     40.88424434
      0.36851250	  10774.23490668	   2812.33173269	   2554.94115585	     40.87630600
      0.36885630	  10781.41174685	   2812.23559542	   2565.96818792	     40.86838396
      0.36920009	  10788.40630137	   2812.13523250	   2576.98301691	     40.86045419
      0.36954291	  10795.20275386	   2812.03096235	   2587.95485676	     40.85253912
      0.36988574	  10801.82432517	   2811.92251692	   2598.91541104	     40.84461621
      0.37022750	  10808.25446767	   2811.81026717	   2609.83129272	     40.83670985
      0.37056926	  10814.51683786	   2811.69389701	   2620.73664853	     40.82879552
      0.37090989	  10820.59445069	   2811.57383017	   2631.59570254	     40.82089938
      0.37125053	  10826.51110567	   2811.44970174	   2642.44477670	     40.81299515
      0.37158981	  10832.24704224	   2811.32204732	   2653.24108211	     40.80511415
      0.37192909	  10837.82868474	   2811.19039730	   2664.02780531	     40.79722496
      0.37226645	  10843.22835714	   2811.05555007	   2674.74413317	     40.78937219
      0.37260381	  10848.48054530	   2810.91678803	   2685.45118851	     40.78151115
      0.37293719	  10853.52812417	   2810.77584223	   2696.02253420	     40.77373490
      0.37327056	  10858.43638090	   2810.63111046	   2706.58493949	     40.76595042
      0.37358312	  10862.91376092	   2810.49199133	   2716.48001537	     40.75864423
      0.37399408	  10868.62035844	   2810.30406516	   2729.47824682	     40.74902673
      0.37448949	  10875.23260085	   2810.07000265	   2745.12949971	     40.73741575
      0.37476358	  10878.76783988	   2809.93699877	   2753.78025680	     40.73098369
      0.37503767	  10882.21685803	   2809.80150872	   2762.42499919	     40.72454573
      0.37538619	  10886.47964792	   2809.62565955	   2773.40836452	     40.71635107
      0.37573470	  10890.60709077	   2809.44583575	   2784.38195639	     40.70814668
      0.37605533	  10894.28666758	   2809.27691202	   2794.46891317	     40.70059003
      0.37644701	  10898.63114935	   2809.06604803	   2806.77981217	     40.69134743
      0.37680952	  10902.50708334	   2808.86650048	   2818.16282710	     40.68278177
      0.37724882	  10907.02050698	   2808.61907898	   2831.94240681	     40.67238710
      0.37754092	  10909.91218985	   2808.45118474	   2841.09605197	     40.66546633
      0.37793508	  10913.67794692	   2808.22038927	   2853.43651712	     40.65611602
      0.37832923	  10917.28976289	   2807.98475380	   2865.76400780	     40.64675224
      0.37862816	  10919.92802897	   2807.80284444	   2875.10460834	     40.63964155
      0.37892709	  10922.48045554	   2807.61819067	   2884.43765206	     40.63252295
      0.37922540	  10924.94306630	   2807.43120994	   2893.74342811	     40.62541140
      0.37963153	  10928.16228146	   2807.17230600	   2906.40089137	     40.61571618
      0.38003766	  10931.22991558	   2806.90844497	   2919.04414050	     40.60600586
      0.38030964	  10933.20088099	   2806.72899384	   2927.50320320	     40.59949442
      0.38058163	  10935.10583975	   2806.54735206	   2935.95580838	     40.59297606
      0.38089189	  10937.19930945	   2806.33749053	   2945.59012022	     40.58553178
      0.38129692	  10939.80631809	   2806.05930425	   2958.15421801	     40.57580001
      0.38170194	  10942.27303807	   2805.77637033	   2970.70372377	     40.56605241
      0.38199382	  10943.96502060	   2805.56956257	   2979.73819633	     40.55901805
      0.38228569	  10945.58626786	   2805.36032844	   2988.76499154	     40.55197528
      0.38258023	  10947.15147018	   2805.14674638	   2997.86622273	     40.54485973
      0.38298622	  10949.19395265	   2804.84835278	   3010.39853081	     40.53503725
      0.38339221	  10951.10513335	   2804.54537306	   3022.91571219	     40.52519798
      0.38364316	  10952.22179993	   2804.35582311	   3030.64530343	     40.51910758
      0.38389411	  10953.28963822	   2804.16454758	   3038.36904721	     40.51301063
      0.38424075	  10954.68524419	   2803.89753136	   3049.02788101	     40.50457828
      0.38458738	  10955.98995288	   2803.62727245	   3059.67544169	     40.49613319
      0.38490018	  10957.09036861	   2803.38063176	   3069.27408195	     40.48850128
      0.38521298	  10958.11871737	   2803.13139254	   3078.86343951	     40.48085877
      0.38551720	  10959.05058001	   2802.88652237	   3088.18064030	     40.47341577
      0.38590379	  10960.13894337	   2802.57185656	   3100.00795846	     40.46394257
      0.38639442	  10961.36818503	   2802.16693666	   3114.99757139	     40.45189577
      0.38688816	  10962.43659878	   2801.75323654	   3130.05836202	     40.43974517
      0.38712853	  10962.89652613	   2801.54959835	   3137.38191954	     40.43381961
      0.38736890	  10963.31750500	   2801.34450707	   3144.69980056	     40.42788732
      0.38772369	  10963.86849680	   2801.03915424	   3155.49073194	     40.41911874
      0.38807848	  10964.33659437	   2800.73068357	   3166.26918971	     40.41033522
      0.38838919	  10964.67935963	   2800.45800285	   3175.69817143	     40.40263060
      0.38869990	  10964.96017029	   2800.18296958	   3185.11749761	     40.39491427
      0.38902011	  10965.18553802	   2799.89709219	   3194.81452577	     40.38694975
      0.38934031	  10965.34669303	   2799.60875557	   3204.50121215	     40.37897253
      0.38965583	  10965.44345599	   2799.32225952	   3214.03580838	     40.37109965
      0.38997134	  10965.47937838	   2799.03341324	   3223.56028121	     40.36321417
      0.39028055	  10965.45626655	   2798.74807679	   3232.88460741	     40.35547389
      0.39058976	  10965.37610007	   2798.46051790	   3242.19913530	     40.34772126
      0.39089698	  10965.24060960	   2798.17262557	   3251.44400239	     40.34000616
      0.39128926	  10964.98771889	   2797.80188637	   3263.23432157	     40.33013688
      0.39176652	  10964.56100111	   2797.34613188	   3277.55726225	     40.31810189
      0.39203331	  10964.26634463	   2797.08914125	   3285.55334767	     40.31136099
      0.39237081	  10963.83669137	   2796.76176153	   3295.65825803	     40.30281934
      0.39282197	  10963.16440064	   2796.32020643	   3309.14749913	     40.29137649
      0.39310980	  10962.67772565	   2796.03618221	   3317.74193699	     40.28406147
      0.39339762	  10962.14663705	   2795.75036274	   3326.32761488	     40.27673469
      0.39368545	  10961.57159405	   2795.46275717	   3334.90450848	     40.26939605
      0.39395139	  10961.00160317	   2795.19543569	   3342.82167336	     40.26260456
      0.39434310	  10960.09524902	   2794.79896613	   3354.46900137	     40.25258266
      0.39466136	  10959.30094516	   2794.47446168	   3363.92004404	     40.24442347
      0.39497961	  10958.45540204	   2794.14784139	   3373.36021627	     40.23624916
      0.39529786	  10957.55919445	   2793.81911536	   3382.78948825	     40.22805956
      0.39561612	  10956.61295015	   2793.48830445	   3392.20782774	     40.21985450
      0.39593437	  10955.61722891	   2793.15541826	   3401.61520596	     40.21163383
      0.39625262	  10954.57264501	   2792.82047737	   3411.01159163	     40.20339737
      0.39657088	  10953.47974320	   2792.48349077	   3420.39695695	     40.19514495
      0.39688913	  10952.33912558	   2792.14447889	   3429.77127148	     40.18687641
      0.39720739	  10951.15132184	   2791.80344998	   3439.13450839	     40.17859157
      0.39748994	  10950.05768753	   2791.49900041	   3447.43816306	     40.17122224
      0.39777250	  10948.92768800	   2791.19298263	   3455.73304421	     40.16383979
      0.39808970	  10947.61628484	   2790.84758605	   3465.03460136	     40.15553630
      0.39840690	  10946.26007220	   2790.50023970	   3474.32505029	     40.14721594
      0.39870987	  10944.92338772	   2790.16667660	   3483.18812131	     40.13925312
      0.39901283	  10943.54676435	   2789.83135838	   3492.04101213	     40.13127458
      0.39928014	  10942.29938003	   2789.53406189	   3499.84338453	     40.12422200
      0.39966820	  10940.43443812	   2789.10006676	   3511.15620625	     40.11396130
      0.39998377	  10938.87117851	   2788.74505012	   3520.34362759	     40.10559747
      0.40029935	  10937.26662854	   2788.38818231	   3529.51990237	     40.09721585
      0.40061492	  10935.62124727	   2788.02946987	   3538.68500777	     40.08881624
      0.40093050	  10933.93554820	   2787.66892995	   3547.83891837	     40.08039844
      0.40124607	  10932.20997830	   2787.30656829	   3556.98161191	     40.07196227
      0.40152622	  10930.64510831	   2786.98337016	   3565.08859319	     40.06445752
      0.40180637	  10929.04952198	   2786.65875375	   3573.18669926	     40.05693799
      0.40212029	  10927.22554485	   2786.29333871	   3582.25030135	     40.04849440
      0.40243421	  10925.36386814	   2785.92616412	   3591.30271653	     40.04003188
      0.40273404	  10923.55093771	   2785.57383125	   3599.93852499	     40.03193115
      0.40303388	  10921.70441257	   2785.21991175	   3608.56408775	     40.02381279
      0.40330604	  10919.99952247	   2784.89728610	   3616.38480500	     40.01642815
      0.40368861	  10917.55730710	   2784.44159859	   3627.36377125	     40.00602273
      0.40401985	  10915.40021066	   2784.04501112	   3636.85584293	     39.99698974
      0.40429781	  10913.55988101	   2783.71074177	   3644.81175330	     39.98939201
      0.40457578	  10911.69236124	   2783.37514594	   3652.75877218	     39.98177828
      0.40488499	  10909.58334363	   2783.00027886	   3661.58861845	     39.97328974
      0.40519420	  10907.44144368	   2782.62378788	   3670.40742239	     39.96478100
      0.40548373	  10905.40647173	   2782.26980566	   3678.65468391	     39.95679554
      0.40584473	  10902.82966184	   2781.82645352	   3688.92455526	     39.94681316
      0.40632188	  10899.35771311	   2781.23712788	   3702.47523514	     39.93357552
      0.40657078	  10897.51714638	   2780.92821203	   3709.53325823	     39.92665028
      0.40681968	  10895.65664926	   2780.61827498	   3716.58405358	     39.91971117
      0.40716022	  10893.07921216	   2780.19257643	   3726.21906078	     39.91019457
      0.40750076	  10890.46530859	   2779.76498016	   3735.84049220	     39.90065149
      0.40778951	  10888.22066449	   2779.40092397	   3743.98827843	     39.89253851
      0.40807827	  10885.95044992	   2779.03551627	   3752.12626748	     39.88440607
      0.40837283	  10883.60860513	   2778.66138428	   3760.41758777	     39.87609006
      0.40874680	  10880.59797331	   2778.18437581	   3770.92958025	     39.86550220
      0.40920584	  10876.84613873	   2777.59580509	   3783.81021665	     39.85245971
      0.40945960	  10874.74589222	   2777.26901181	   3790.91981175	     39.84522783
      0.40981971	  10871.73371551	   2776.80350018	   3800.99618693	     39.83493746
      0.41017982	  10868.68489637	   2776.33594610	   3811.05714406	     39.82461466
      0.41043912	  10866.46718541	   2775.99802220	   3818.29207632	     39.81716131
      0.41069843	  10864.23094917	   2775.65904767	   3825.51898599	     39.80969078
      0.41091770	  10862.32562189	   2775.37158545	   3831.62398922	     39.80335998
      0.41126210	  10859.30688333	   2774.91858292	   3841.20110402	     39.79339137
      0.41160650	  10856.25655679	   2774.46374701	   3850.76399928	     39.78339159
      0.41187347	  10853.87053343	   2774.10990806	   3858.16727793	     39.77561816
      0.41214045	  10851.46600202	   2773.75497543	   3865.56198172	     39.76782561
      0.41243401	  10848.80089566	   2773.36343905	   3873.68302728	     39.75923473
      0.41272757	  10846.11393370	   2772.97059012	   3881.78760250	     39.75062029
      0.41303839	  10843.24551719	   2772.55322541	   3890.34230069	     39.74147355
      0.41334921	  10840.35321355	   2772.13439950	   3898.86429627	     39.73229985
      0.41360897	  10837.91789041	   2771.78325124	   3905.95752338	     39.72461208
      0.41398608	  10834.35354171	   2771.27167768	   3916.20169546	     39.71341734
      0.41429055	  10831.45107970	   2770.85708854	   3924.42167573	     39.70434905
      0.41459502	  10828.52689751	   2770.44111864	   3932.59183986	     39.69525376
      0.41489949	  10825.58125287	   2770.02376786	   3940.70853754	     39.68613120
      0.41520395	  10822.61444961	   2769.60504475	   3948.76839337	     39.67698108
      0.41550842	  10819.62674020	   2769.18494893	   3956.76829184	     39.66780312
      0.41581289	  10816.61842384	   2768.76348883	   3964.70535513	     39.65859703
      0.41611736	  10813.58974729	   2768.34066379	   3972.57693162	     39.64936252
      0.41642183	  10810.54100550	   2767.91648221	   3980.38057654	     39.64009931
      0.41672630	  10807.47243909	   2767.49094306	   3988.11404339	     39.63080709
      0.41699993	  10804.69793102	   2767.10734410	   3995.00280877	     39.62243084
      0.41727357	  10801.90781705	   2766.72265475	   4001.83184038	     39.61403071
      0.41757898	  10798.77558120	   2766.29202014	   4009.38163744	     39.60462684
      0.41788438	  10795.62440377	   2765.86003468	   4016.85381928	     39.59519263
      0.41817757	  10792.58174286	   2765.44406828	   4023.95262319	     39.58610711
      0.41847076	  10789.52208792	   2765.02686314	   4030.97735334	     39.57699307
      0.41875185	  10786.57295079	   2764.62571537	   4037.64164835	     39.56822811
      0.41910746	  10782.82004911	   2764.11657771	   4045.97272235	     39.55710076
      0.41956175	  10777.99111357	   2763.46355345	   4056.44996679	     39.54282322
      0.41991023	  10774.26084890	   2762.96062778	   4064.35979253	     39.53182250
      0.42017320	  10771.43117194	   2762.57996290	   4070.25496402	     39.52349281
      0.42043617	  10768.58900408	   2762.19831614	   4076.08620011	     39.51513862
      0.42072589	  10765.44349450	   2761.77672030	   4082.43609856	     39.50590616
      0.42108017	  10761.57699281	   2761.25956635	   4090.09441703	     39.49457521
      0.42142870	  10757.75204153	   2760.74908095	   4097.51352307	     39.48338351
      0.42177723	  10753.90638936	   2760.23688745	   4104.81825997	     39.47214702
      0.42205192	  10750.86112765	   2759.83200933	   4110.49461731	     39.46325923
      0.42232661	  10747.80337334	   2759.42607457	   4116.09967686	     39.45434306
      0.42253534	  10745.47149951	   2759.11689551	   4120.31132126	     39.44754842
      0.42287195	  10741.69641314	   2758.61704895	   4127.01603506	     39.43655661
      0.42320855	  10737.90327105	   2758.11562412	   4133.61368524	     39.42552105
      0.42347009	  10734.94372497	   2757.72493156	   4138.66624206	     39.41691591
      0.42373163	  10731.97357898	   2757.33328969	   4143.65434714	     39.40828385
      0.42402586	  10728.61969874	   2756.89156596	   4149.18903146	     39.39854044
      0.42432009	  10725.25275502	   2756.44864595	   4154.64252744	     39.38876237
      0.42455304	  10722.57790513	   2756.09712692	   4158.90280175	     39.38099600
      0.42493116	  10718.21919051	   2755.52495969	   4165.71036259	     39.36834271
      0.42519378	  10715.17962261	   2755.12639945	   4170.36053933	     39.35951969
      0.42545641	  10712.13021818	   2754.72689499	   4174.94701805	     39.35066805
      0.42571903	  10709.07108758	   2754.32644568	   4179.47007820	     39.34178755
      0.42599776	  10705.81390722	   2753.90041452	   4184.20140404	     39.33233079
      0.42636278	  10701.53215332	   2753.34087696	   4190.29070388	     39.31989612
      0.42672781	  10697.23240832	   2752.77952459	   4196.25961685	     39.30740417
      0.42700032	  10694.01087311	   2752.35926430	   4200.63782863	     39.29804052
      0.42727283	  10690.77960972	   2751.93799586	   4204.94989555	     39.28864433
      0.42756970	  10687.24853778	   2751.47791970	   4209.57271559	     39.27837074
      0.42786658	  10683.70623428	   2751.01665152	   4214.11813013	     39.26805789
      0.42815215	  10680.28830457	   2750.57181707	   4218.41806409	     39.25810017
      0.42849571	  10676.16303855	   2750.03520940	   4223.49763032	     39.24607171
      0.42878919	  10672.62766062	   2749.57555911	   4227.75671843	     39.23575374
      0.42916643	  10668.06810392	   2748.98302594	   4233.12401710	     39.22243259
      0.42962772	  10662.46999139	   2748.25589843	   4239.52480049	     39.20605355
      0.42985953	  10659.64745494	   2747.88941944	   4242.67476880	     39.19778467
      0.43009133	  10656.81878381	   2747.52222255	   4245.78059848	     39.18949025
      0.43040970	  10652.92405021	   2747.01675116	   4249.97478939	     39.17805684
      0.43072807	  10649.01805185	   2746.50993029	   4254.08723041	     39.16657452
      0.43100820	  10645.57191751	   2746.06285612	   4257.63893239	     39.15643022
      0.43128834	  10642.11730897	   2745.61474028	   4261.12863223	     39.14624743
      0.43157997	  10638.51202928	   2745.14712734	   4264.69635844	     39.13560549
      0.43187161	  10634.89781669	   2744.67838907	   4268.19824891	     39.12492120
      0.43214878	  10631.45466117	   2744.23185352	   4271.46610938	     39.11472717
      0.43249956	  10627.08580549	   2743.66527107	   4275.51846683	     39.10177004
      0.43297244	  10621.17682774	   2742.89892440	   4280.83582401	     39.08420372
      0.43319792	  10618.35159056	   2742.53248577	   4283.31318921	     39.07578735
      0.43342339	  10615.52142208	   2742.16538141	   4285.75354203	     39.06734461
      0.43376550	  10611.21798268	   2741.60711327	   4289.38626935	     39.05448398
      0.43410760	  10606.90347419	   2741.04731288	   4292.93569354	     39.04156177
      0.43435199	  10603.81467906	   2740.64647701	   4295.42089824	     39.03229262
      0.43459638	  10600.72039007	   2740.24486114	   4297.86459373	     39.02299159
      0.43485569	  10597.43123092	   2739.81787152	   4300.41257993	     39.01308758
      0.43521971	  10592.80369916	   2739.21698111	   4303.91237009	     38.99912286
      0.43554152	  10588.70313796	   2738.68434880	   4306.93222928	     38.98671774
      0.43580064	  10585.39475289	   2738.25448799	   4309.31406325	     38.97668762
      0.43605976	  10582.08060330	   2737.82375633	   4311.65198672	     38.96662047
      0.43635926	  10578.24296907	   2737.32482699	   4314.30013189	     38.95493823
      0.43665876	  10574.39783810	   2736.82473786	   4316.89101391	     38.94320589
      0.43694567	  10570.70744778	   2736.34458981	   4319.31994764	     38.93191955
      0.43723257	  10567.01036493	   2735.86338020	   4321.69766333	     38.92058665
      0.43752212	  10563.27252194	   2735.37666205	   4324.04601913	     38.90910183
      0.43781167	  10559.52804442	   2734.88886553	   4326.34352335	     38.89756901
      0.43809719	  10555.82929109	   2734.40680622	   4328.55988472	     38.88614948
      0.43838271	  10552.12425746	   2733.92370106	   4330.72805707	     38.87468276
      0.43864595	  10548.70285275	   2733.47736965	   4332.68487508	     38.86406877
      0.43900374	  10544.04424335	   2732.86930696	   4335.28055630	     38.84957748
      0.43936152	  10539.37617453	   2732.25960807	   4337.80361125	     38.83501077
      0.43960691	  10536.16918515	   2731.84050116	   4339.49267926	     38.82497629
      0.43985230	  10532.95786510	   2731.42062617	   4341.14851509	     38.81490594
      0.44012086	  10529.43843090	   2730.96022822	   4342.92304946	     38.80384345
      0.44047948	  10524.73097847	   2730.34402002	   4345.23209384	     38.78900385
      0.44083809	  10520.01464025	   2729.72617827	   4347.47296612	     38.77408649
      0.44109683	  10516.60630892	   2729.27938546	   4349.04808176	     38.76327485
      0.44135558	  10513.19347558	   2728.83174397	   4350.58871310	     38.75242232
      0.44165014	  10509.30276690	   2728.32110099	   4352.30117859	     38.74001738
      0.44194470	  10505.40636722	   2727.80936099	   4353.97009131	     38.72755898
      0.44223035	  10501.62250147	   2727.31205929	   4355.54747548	     38.71542625
      0.44251601	  10497.83341816	   2726.81372827	   4357.08500213	     38.70324282
      0.44280096	  10494.04844853	   2726.31558935	   4358.57959546	     38.69103837
      0.44308591	  10490.25841390	   2725.81642843	   4360.03557606	     38.67878306
      0.44335830	  10486.63081317	   2725.33832259	   4361.39173820	     38.66702037
      0.44370899	  10481.95385818	   2724.72141941	   4363.08716963	     38.65180767
      0.44417748	  10475.69433726	   2723.89488167	   4365.26486783	     38.63136306
      0.44443390	  10472.26270670	   2723.44131250	   4366.41527369	     38.62011352
      0.44469033	  10468.82725550	   2722.98692209	   4367.53673199	     38.60882195
      0.44494676	  10465.38801597	   2722.53170979	   4368.62959226	     38.59748822
      0.44521058	  10461.84565665	   2722.06250971	   4369.72449423	     38.58578343
      0.44557412	  10456.95792137	   2721.41453749	   4371.18493696	     38.56958088
      0.44593767	  10452.06283909	   2720.76491832	   4372.59025321	     38.55329284
      0.44615830	  10449.08852763	   2720.36986960	   4373.41664672	     38.54336594
      0.44637893	  10446.11157019	   2719.97421513	   4374.22329032	     38.53340740
      0.44668330	  10442.00044288	   2719.42740175	   4375.30405067	     38.51961710
      0.44698768	  10437.88438852	   2718.87943881	   4376.34814555	     38.50576629
      0.44726875	  10434.07899185	   2718.37238941	   4377.28023078	     38.49292155
      0.44754983	  10430.26948641	   2717.86436156	   4378.18190057	     38.48002498
      0.44783877	  10426.34933103	   2717.34112407	   4379.07747819	     38.46671402
      0.44812770	  10422.42492682	   2716.81685479	   4379.94176992	     38.45334810
      0.44841426	  10418.52855191	   2716.29586678	   4380.76848961	     38.44003739
      0.44870082	  10414.62808545	   2715.77386581	   4381.56525694	     38.42667244
      0.44898818	  10410.71276368	   2715.24940495	   4382.33455514	     38.41321597
      0.44927553	  10406.79341221	   2714.72392748	   4383.07453596	     38.39970481
      0.44956232	  10402.87782690	   2714.19847580	   4383.78421598	     38.38616574
      0.44984911	  10398.95830835	   2713.67201345	   4384.46546913	     38.37257209
      0.45013564	  10395.03843339	   2713.14501755	   4385.11809845	     38.35893611
      0.45042217	  10391.11470914	   2712.61701471	   4385.74310166	     38.34524557
      0.45070813	  10387.19493676	   2712.08905244	   4386.33969132	     38.33152761
      0.45099410	  10383.27140338	   2711.56008911	   4386.90948733	     38.31775524
      0.45127963	  10379.35013107	   2711.03093422	   4387.45203565	     38.30394953
      0.45156516	  10375.42517873	   2710.50078320	   4387.96857039	     38.29008954
      0.45185023	  10371.50284030	   2709.97048408	   4388.45867166	     38.27619746
      0.45213531	  10367.57689966	   2709.43919385	   4388.92351653	     38.26225129
      0.45242003	  10363.65234467	   2708.90758540	   4389.36289579	     38.24826869
      0.45270474	  10359.72425937	   2708.37499019	   4389.77773381	     38.23423215
      0.45298911	  10355.79743012	   2707.84205523	   4390.16789136	     38.22015876
      0.45327349	  10351.86713876	   2707.30813773	   4390.53419654	     38.20603163
      0.45355756	  10347.93751892	   2706.77379736	   4390.87661177	     38.19186560
      0.45384164	  10344.00450085	   2706.23847833	   4391.19583292	     38.17764602
      0.45412543	  10340.07212412	   2705.70272875	   4391.49186707	     38.16338751
      0.45440921	  10336.13640982	   2705.16600432	   4391.76534265	     38.14907568
      0.45469274	  10332.20105738	   2704.62880796	   4392.01632320	     38.13472400
      0.45497626	  10328.26242451	   2704.09064038	   4392.24535600	     38.12031925
      0.45525952	  10324.32425766	   2703.55201209	   4392.45253329	     38.10587515
      0.45554278	  10320.38286477	   2703.01241621	   4392.63835411	     38.09137826
      0.45582578	  10316.44182137	   2702.47234101	   4392.80294809	     38.07684177
      0.45610878	  10312.49760334	   2701.93130176	   4392.94675568	     38.06225277
      0.45639153	  10308.55381660	   2701.38979203	   4393.06993376	     38.04762466
      0.45667427	  10304.60690405	   2700.84732181	   4393.17287719	     38.03294437
      0.45695677	  10300.66037886	   2700.30437302	   4393.25577221	     38.01822504
      0.45723926	  10296.71077402	   2699.76046724	   4393.31896529	     38.00345386
      0.45752151	  10292.76161686	   2699.21608945	   4393.36266863	     37.98864413
      0.45780376	  10288.80942378	   2698.67075818	   4393.38718545	     37.97378293
      0.45808576	  10284.85766370	   2698.12495143	   4393.39275341	     37.95888340
      0.45836776	  10280.90290898	   2697.57819466	   4393.37963288	     37.94393279
      0.45864951	  10276.94863082	   2697.03096729	   4393.34808586	     37.92894434
      0.45893127	  10272.99139706	   2696.48279337	   4393.29833211	     37.91390522
      0.45921278	  10269.03463691	   2695.93414758	   4393.23065659	     37.89882859
      0.45949429	  10265.07495796	   2695.38455868	   4393.14524003	     37.88370173
      0.45977557	  10261.11578403	   2694.83450168	   4393.04239001	     37.86853786
      0.46005684	  10257.15372600	   2694.28350503	   4392.92224941	     37.85332421
      0.46033787	  10253.19217437	   2693.73204015	   4392.78514679	     37.83807396
      0.46061890	  10249.22777127	   2693.17963906	   4392.63118913	     37.82277439
      0.46089970	  10245.26389719	   2692.62677283	   4392.46072591	     37.80743874
      0.46118049	  10241.29720232	   2692.07297381	   4392.27382899	     37.79205428
      0.46146105	  10237.33103870	   2691.51871016	   4392.07086710	     37.77663418
      0.46174161	  10233.36208306	   2690.96351716	   4391.85187895	     37.76116578
      0.46202193	  10229.39367471	   2690.40786220	   4391.61725259	     37.74566228
      0.46230226	  10225.42250132	   2689.85128132	   4391.36699416	     37.73011101
      0.46258235	  10221.45187693	   2689.29423940	   4391.10150948	     37.71452514
      0.46286244	  10217.47851272	   2688.73627497	   4390.82077403	     37.69889204
      0.46314230	  10213.50570811	   2688.17785189	   4390.52521137	     37.68322491
      0.46342216	  10209.53018724	   2687.61850974	   4390.21476689	     37.66751109
      0.46370179	  10205.55522629	   2687.05871010	   4389.88988052	     37.65176378
      0.46398143	  10201.57757102	   2686.49799482	   4389.55046927	     37.63597036
      0.46426083	  10197.60048203	   2685.93682426	   4389.19698943	     37.62014402
      0.46454023	  10193.62071915	   2685.37474152	   4388.82933013	     37.60427215
      0.46481941	  10189.64152106	   2684.81220482	   4388.44796279	     37.58836793
      0.46509859	  10185.65966805	   2684.24875938	   4388.05275028	     37.57241878
      0.46537754	  10181.67838251	   2683.68486210	   4387.64417903	     37.55643786
      0.46565649	  10177.69445960	   2683.12005952	   4387.22208617	     37.54041263
      0.46593522	  10173.71110088	   2682.55480656	   4386.78697207	     37.52435622
      0.46621395	  10169.72512100	   2681.98865177	   4386.33864957	     37.50825610
      0.46649246	  10165.73970482	   2681.42204863	   4385.87763283	     37.49212542
      0.46677097	  10161.75168242	   2680.85454714	   4385.40371090	     37.47595166
      0.46704926	  10157.76421851	   2680.28659883	   4384.91741080	     37.45974793
      0.46732754	  10153.77416208	   2679.71775565	   4384.41849908	     37.44350176
      0.46760561	  10149.78466096	   2679.14846765	   4383.90751545	     37.42722625
      0.46788368	  10145.79257988	   2678.57828829	   4383.38420451	     37.41090893
      0.46816154	  10141.80104706	   2678.00766572	   4382.84911775	     37.39456288
      0.46843939	  10137.80694574	   2677.43615530	   4382.30197903	     37.37817568
      0.46871703	  10133.81338709	   2676.86420363	   4381.74335145	     37.36176038
      0.46899466	  10129.81727034	   2676.29136765	   4381.17293861	     37.34530457
      0.46927209	  10125.82168756	   2675.71809209	   4380.59131446	     37.32882129
      0.46954951	  10121.82355607	   2675.14393577	   4379.99816341	     37.31229816
      0.46982672	  10117.82595094	   2674.56934185	   4379.39407010	     37.29574818
      0.47010393	  10113.82580558	   2673.99387073	   4378.77870023	     37.27915903
      0.47038093	  10109.82617613	   2673.41796371	   4378.15264834	     37.26254365
      0.47065793	  10105.82401403	   2672.84118307	   4377.51556248	     37.24588976
      0.47093472	  10101.82235853	   2672.26396854	   4376.86804699	     37.22921028
      0.47121151	  10097.81817712	   2671.68588400	   4376.20973263	     37.21249295
      0.47148809	  10093.81449041	   2671.10736730	   4375.54123284	     37.19575067
      0.47176467	  10089.80828374	   2670.52798423	   4374.86216210	     37.17897120
      0.47204105	  10085.80256092	   2669.94817102	   4374.17314278	     37.16216742
      0.47231742	  10081.79432334	   2669.36749507	   4373.47377348	     37.14532710
      0.47259359	  10077.78655653	   2668.78639080	   4372.76468488	     37.12846311
      0.47286977	  10073.77627948	   2668.20442748	   4372.04546056	     37.11156326
      0.47314573	  10069.76646077	   2667.62203783	   4371.31673934	     37.09464036
      0.47342170	  10065.75413568	   2667.03879283	   4370.57809022	     37.07768225
      0.47369746	  10061.74225491	   2666.45512339	   4369.83015959	     37.06070173
      0.47397323	  10057.72787104	   2665.87060232	   4369.07250264	     37.04368667
      0.47424879	  10053.71391784	   2665.28565884	   4368.30577317	     37.02664982
      0.47452435	  10049.69746425	   2664.69986748	   4367.52951295	     37.00957909
      0.47479972	  10045.68142649	   2664.11365565	   4366.74438271	     36.99248719
      0.47507508	  10041.66289054	   2663.52659974	   4365.94991152	     36.97536207
      0.47535024	  10037.64475566	   2662.93912540	   4365.14676677	     36.95821639
      0.47562541	  10033.62412430	   2662.35081077	   4364.33446529	     36.94103815
      0.47590038	  10029.60387843	   2661.76207973	   4363.51368074	     36.92383996
      0.47617535	  10025.58113738	   2661.17251224	   4362.68391827	     36.90660986
      0.47645012	  10021.55876630	   2660.58253042	   4361.84585762	     36.88936043
      0.47672489	  10017.53390094	   2659.99171602	   4360.99899270	     36.87207972
      0.47699947	  10013.50938932	   2659.40048936	   4360.14400891	     36.85478028
      0.47727405	  10009.48238398	   2658.80843401	   4359.28038947	     36.83745022
      0.47754844	  10005.45571625	   2658.21596853	   4358.40882526	     36.82010202
      0.47782283	  10001.42655504	   2657.62267830	   4357.52878923	     36.80272383
      0.47809702	   9997.39771481	   2657.02898006	   4356.64097737	     36.78532808
      0.47837122	   9993.36638107	   2656.43446104	   4355.74485285	     36.76790298
      0.47864523	   9989.33535156	   2655.83953617	   4354.84111653	     36.75046092
      0.47891923	   9985.30182826	   2655.24379451	   4353.92922224	     36.73299012
      0.47919305	   9981.26859233	   2654.64764921	   4353.00987545	     36.71550293
      0.47946687	   9977.23286215	   2654.05069115	   4352.08252108	     36.69798762
      0.47974050	   9973.19740231	   2653.45333166	   4351.14786891	     36.68045650
      0.48001413	   9969.15944759	   2652.85516348	   4350.20535537	     36.66289787
      0.48028757	   9965.12174610	   2652.25659613	   4349.25569435	     36.64532398
      0.48056102	   9961.08154897	   2651.65722419	   4348.29831416	     36.62772320
      0.48083428	   9957.04158786	   2651.05745536	   4347.33393254	     36.61010770
      0.48110754	   9952.99913023	   2650.45688607	   4346.36197007	     36.59246591
      0.48138061	   9948.95689151	   2649.85592220	   4345.38314815	     36.57480996
      0.48165369	   9944.91215537	   2649.25416206	   4344.39688001	     36.55712831
      0.48192659	   9940.86762090	   2648.65200968	   4343.40389041	     36.53943302
      0.48219948	   9936.82058807	   2648.04906523	   4342.40358561	     36.52171262
      0.48247238	   9932.77106062	   2647.44533136	   4341.39602477	     36.50396737
      0.48274527	   9928.71903055	   2646.84080862	   4340.38126683	     36.48619755
      0.48301817	   9924.66450162	   2646.23549970	   4339.35936949	     36.46840343
      0.48329106	   9920.60746582	   2645.62940517	   4338.33039025	     36.45058527
      0.48356396	   9916.54792701	   2645.02252775	   4337.29438542	     36.43274335
      0.48383685	   9912.48587715	   2644.41486804	   4336.25141114	     36.41487792
      0.48410975	   9908.42132024	   2643.80642879	   4335.20152234	     36.39698926
      0.48438264	   9904.35424816	   2643.19721062	   4334.14477385	     36.37907762
      0.48465554	   9900.28466516	   2642.58721633	   4333.08121929	     36.36114327
      0.48492843	   9896.21256301	   2641.97644655	   4332.01091221	     36.34318646
      0.48520133	   9892.13794623	   2641.36490414	   4330.93390497	     36.32520746
      0.48547422	   9888.06080644	   2640.75258970	   4329.85024990	     36.30720651
      0.48574712	   9883.98114855	   2640.13950619	   4328.75999813	     36.28918388
      0.48602002	   9879.89896397	   2639.52565418	   4327.66320081	     36.27113982
      0.48629291	   9875.81425804	   2638.91103665	   4326.55990790	     36.25307458
      0.48656581	   9871.72702195	   2638.29565399	   4325.45016940	     36.23498841
      0.48683870	   9867.63726157	   2637.67950919	   4324.33403415	     36.21688155
      0.48711160	   9863.54496774	   2637.06260260	   4323.21155106	     36.19875425
      0.48738449	   9859.45014700	   2636.44493732	   4322.08276785	     36.18060677
      0.48765739	   9855.35278978	   2635.82651364	   4320.94773239	     36.16243933
      0.48793028	   9851.25290337	   2635.20733481	   4319.80649135	     36.14425219
      0.48820318	   9847.15047772	   2634.58740102	   4318.65909160	     36.12604557
      0.48847607	   9843.04552100	   2633.96671569	   4317.50557875	     36.10781973
      0.48874897	   9838.93802254	   2633.34527891	   4316.34599874	     36.08957489
      0.48899448	   9835.24053581	   2632.78556244	   4315.29763173	     36.07314483
      0.48923999	   9831.54099167	   2632.22524075	   4314.24442300	     36.05669976
      0.48953482	   9827.09553814	   2631.55156007	   4312.97328341	     36.03693146
      0.48982965	   9822.64711700	   2630.87701106	   4311.69526289	     36.01714204
      0.49007215	   9818.98608604	   2630.32154854	   4310.63897612	     36.00084967
      0.49031465	   9815.32304637	   2629.76550147	   4309.57810137	     35.98454337
      0.49061299	   9810.81374057	   2629.08061025	   4308.26668037	     35.96446321
      0.49091133	   9806.30139471	   2628.39483896	   4306.94841501	     35.94436248
      0.49115105	   9802.67336658	   2627.84316226	   4305.88421894	     35.92819613
      0.49139078	   9799.04337507	   2627.29092020	   4304.81566670	     35.91201683
      0.49169129	   9794.49020949	   2626.59785828	   4303.47006567	     35.89171711
      0.49199180	   9789.93396014	   2625.90391290	   4302.11771679	     35.87139758
      0.49222943	   9786.32893590	   2625.35455395	   4301.04360658	     35.85531609
      0.49246706	   9782.72198365	   2624.80464552	   4299.96533670	     35.83922254
      0.49277004	   9778.12027614	   2624.10271031	   4298.58453463	     35.81868572
      0.49307302	   9773.51543713	   2623.39988703	   4297.19706590	     35.79812979
      0.49330646	   9769.96528519	   2622.85775965	   4296.12350895	     35.78227861
      0.49353991	   9766.41327514	   2622.31510796	   4295.04604958	     35.76641638
      0.49384639	   9761.74707822	   2621.60187554	   4293.62558340	     35.74557452
      0.49415288	   9757.07768297	   2620.88774490	   4292.19848500	     35.72471411
      0.49438183	   9753.58755499	   2620.35370452	   4291.12814335	     35.70911941
      0.49461077	   9750.09564397	   2619.81916580	   4290.05415219	     35.69351464
      0.49492032	   9745.37158846	   2619.09565521	   4288.59630107	     35.67240044
      0.49522987	   9740.64427983	   2618.37123944	   4287.13187129	     35.65126833
      0.49545585	   9737.19104095	   2617.84180782	   4286.05863363	     35.63582959
      0.49568184	   9733.73607061	   2617.31189665	   4284.98193813	     35.62038156
      0.49599357	   9728.96734955	   2616.58013794	   4283.49107499	     35.59905705
      0.49630530	   9724.19534211	   2615.84747284	   4281.99372318	     35.57771534
      0.49652873	   9720.77303980	   2615.32178772	   4280.91654817	     35.56240847
      0.49675216	   9717.34905240	   2614.79563988	   4279.83608571	     35.54709302
      0.49706589	   9712.53848917	   2614.05608161	   4278.31346177	     35.52557380
      0.49737961	   9707.72461401	   2613.31561742	   4276.78444569	     35.50403814
      0.49760048	   9704.33352731	   2612.79376853	   4275.70416719	     35.48886668
      0.49782136	   9700.94080302	   2612.27147353	   4274.62076392	     35.47368730
      0.49813692	   9696.09076095	   2611.52449627	   4273.06751112	     35.45198685
      0.49845248	   9691.23738882	   2610.77661507	   4271.50796776	     35.43027068
      0.49867120	   9687.87139184	   2610.25770344	   4270.42332597	     35.41520933
      0.49888993	   9684.50379978	   2609.73836047	   4269.33570346	     35.40014064
      0.49920728	   9679.61506169	   2608.98410195	   4267.75244739	     35.37826520
      0.49952462	   9674.72298088	   2608.22894240	   4266.16300327	     35.35637479
      0.49974099	   9671.38554591	   2607.71354442	   4265.07576318	     35.34144097
      0.49995736	   9668.04656261	   2607.19773051	   4263.98568595	     35.32650040
      0.50027627	   9663.12243278	   2606.43671917	   4262.37388472	     35.30446738
      0.50059518	   9658.19495689	   2605.67481152	   4260.75600512	     35.28242013
      0.50080995	   9654.87471522	   2605.16120932	   4259.66305786	     35.26756470
      0.50102471	   9651.55296255	   2604.64720360	   4258.56739198	     35.25270302
      0.50134549	   9646.58881720	   2603.87874101	   4256.92588382	     35.23049422
      0.50166626	   9641.62132117	   2603.10938580	   4255.27839498	     35.20827190
      0.50187815	   9638.33823823	   2602.60070535	   4254.18689797	     35.19358574
      0.50209003	   9635.05370061	   2602.09163840	   4253.09282765	     35.17889386
      0.50241154	   9630.06711742	   2601.31846744	   4251.42784849	     35.15659025
      0.50273305	   9625.07720788	   2600.54441442	   4249.75702693	     35.13427388
      0.50294578	   9621.77369093	   2600.03176088	   4248.64829750	     35.11950079
      0.50315851	   9618.46872610	   2599.51872425	   4247.53704602	     35.10472229
      0.50348392	   9613.41048887	   2598.73321888	   4245.83236870	     35.08210600
      0.50376699	   9609.00755538	   2598.04917933	   4244.34472339	     35.06242196
      0.50402001	   9605.06995569	   2597.43720112	   4243.01132672	     35.04482012
      0.50427303	   9601.13033786	   2596.82469061	   4241.67446265	     35.02721112
      0.50457921	   9596.36041014	   2596.08279754	   4240.05214883	     35.00589345
      0.50481947	   9592.61521392	   2595.50006504	   4238.77555317	     34.98915756
      0.50505974	   9588.86822512	   2594.91686005	   4237.49589696	     34.97241555
      0.50530001	   9585.11944598	   2594.33318375	   4236.21320014	     34.95566750
      0.50561753	   9580.16251307	   2593.56110691	   4234.51341995	     34.93352499
      0.50589081	   9575.89377742	   2592.89595530	   4233.04629035	     34.91445958
      0.50616409	   9571.62276342	   2592.23020394	   4231.57531464	     34.89538677
      0.50643737	   9567.34947393	   2591.56385439	   4230.10052181	     34.87630669
      0.50667643	   9563.60957487	   2590.98047993	   4228.80734250	     34.85961060
      0.50691548	   9559.86795164	   2590.39665218	   4227.51128322	     34.84290913
      0.50723533	   9554.85898977	   2589.61478738	   4225.77268606	     34.82055435
      0.50747592	   9551.08931849	   2589.02615223	   4224.46159413	     34.80373335
      0.50771650	   9547.31793398	   2588.43706591	   4223.14764897	     34.78690720
      0.50795709	   9543.54484041	   2587.84752976	   4221.83086989	     34.77007600
      0.50827791	   9538.51082050	   2587.06069411	   4220.07058277	     34.74762405
      0.50854463	   9534.32341123	   2586.40594176	   4218.60335875	     34.72895163
      0.50881135	   9530.13394460	   2585.75064653	   4217.13273208	     34.71027336
      0.50907807	   9525.94242630	   2585.09481014	   4215.65872880	     34.69158935
      0.50934479	   9521.74887648	   2584.43843683	   4214.18137436	     34.67289970
      0.50961151	   9517.55330089	   2583.78152826	   4212.70069468	     34.65420454
      0.50987823	   9513.35572063	   2583.12408879	   4211.21671503	     34.63550397
      0.51014495	   9509.15614150	   2582.46612004	   4209.72946125	     34.61679810
      0.51041167	   9504.95458559	   2581.80762647	   4208.23895845	     34.59808704
      0.51067839	   9500.75105865	   2581.14860964	   4206.74523236	     34.57937089
      0.51094511	   9496.54558387	   2580.48907417	   4205.24830794	     34.56064977
      0.51121183	   9492.33816687	   2579.82902152	   4203.74821084	     34.54192377
      0.51147855	   9488.12883204	   2579.16845646	   4202.24496589	     34.52319301
      0.51174527	   9483.91758476	   2578.50738036	   4200.73859865	     34.50445758
      0.51198462	   9480.13685352	   2577.91370736	   4199.38416436	     34.48764074
      0.51222397	   9476.35460710	   2577.31962782	   4198.02725396	     34.47082030
      0.51253292	   9471.47023620	   2576.55218864	   4196.27211039	     34.44910312
      0.51278431	   9467.49417794	   2575.92725895	   4194.84102142	     34.43142845
      0.51303570	   9463.51649778	   2575.30189035	   4193.40726730	     34.41375007
      0.51328708	   9459.53720438	   2574.67608459	   4191.97086910	     34.39606806
      0.51360653	   9454.47819113	   2573.88021226	   4190.14177384	     34.37359343
      0.51383533	   9450.85333318	   2573.30977690	   4188.82918852	     34.35749358
      0.51406412	   9447.22718154	   2572.73898738	   4187.51446755	     34.34139093
      0.51436398	   9442.47263787	   2571.99035106	   4185.78812743	     34.32028196
      0.51465558	   9437.84710756	   2571.26178197	   4184.10593152	     34.29975069
      0.51494718	   9433.21953500	   2570.53264841	   4182.42035756	     34.27921522
      0.51519265	   9429.32227992	   2569.91839807	   4180.99877157	     34.26192440
      0.51543813	   9425.42360841	   2569.30375319	   4179.57483352	     34.24463076
      0.51574266	   9420.58524482	   2568.54072350	   4177.80515355	     34.22317366
      0.51599079	   9416.64124228	   2567.91854425	   4176.36054189	     34.20568681
      0.51623892	   9412.69584839	   2567.29597160	   4174.91359025	     34.18819731
      0.51648706	   9408.74907399	   2566.67300736	   4173.46431854	     34.17070524
      0.51681430	   9403.54202510	   2565.85085454	   4171.54951734	     34.14763303
      0.51704021	   9399.94593079	   2565.28288319	   4170.22530768	     34.13170248
      0.51726612	   9396.34874037	   2564.71459538	   4168.89922771	     34.11576998
      0.51757208	   9391.47509522	   2563.94442355	   4167.10027334	     34.09418852
      0.51786561	   9386.79769730	   2563.20501756	   4165.37127193	     34.07348108
      0.51815914	   9382.11852102	   2562.46508901	   4163.63920379	     34.05277065
      0.51840079	   9378.26513431	   2561.85556343	   4162.21101993	     34.03571888
      0.51864244	   9374.41057731	   2561.24568930	   4160.78079769	     34.01866522
      0.51894898	   9369.51905878	   2560.47151045	   4158.96352154	     33.99702843
      0.51919970	   9365.51709277	   2559.83792534	   4157.47484062	     33.97933032
      0.51945042	   9361.51393227	   2559.20397538	   4155.98402923	     33.96163040
      0.51970114	   9357.50959104	   2558.56966259	   4154.49110766	     33.94392871
      0.52001489	   9352.49680341	   2557.77535789	   4152.61987590	     33.92177389
      0.52024887	   9348.75737968	   2557.18264555	   4151.22230680	     33.90525039
      0.52048285	   9345.01698625	   2556.58962628	   4149.82295524	     33.88872554
      0.52077725	   9340.30941185	   2555.84304772	   4148.05976432	     33.86793189
      0.52105697	   9335.83519648	   2555.13325265	   4146.38192922	     33.84817324
      0.52133669	   9331.35966910	   2554.42302978	   4144.70162718	     33.82841291
      0.52158760	   9327.34391333	   2553.78558120	   4143.19227463	     33.81068600
      0.52183852	   9323.32714483	   2553.14779467	   4141.68097940	     33.79295785
      0.52208944	   9319.30938977	   2552.50967416	   4140.16776127	     33.77522854
      0.52234035	   9315.29066548	   2551.87122206	   4138.65264038	     33.75749812
      0.52267992	   9309.85054344	   2551.00667011	   4136.59920153	     33.73350151
      0.52289539	   9306.39768506	   2550.45776757	   4135.29444464	     33.71827375
      0.52311086	   9302.94416678	   2549.90862845	   4133.98833171	     33.70304530
      0.52343739	   9297.70943294	   2549.07600918	   4132.00647705	     33.67996673
      0.52374737	   9292.73866023	   2548.28509360	   4130.12224743	     33.65805650
      0.52405734	   9287.76662903	   2547.49370315	   4128.23531487	     33.63614517
      0.52428472	   9284.11878318	   2546.91290623	   4126.84951863	     33.62007215
      0.52451209	   9280.47029899	   2546.33185912	   4125.46230308	     33.60399864
      0.52483889	   9275.22535827	   2545.49630411	   4123.46604077	     33.58089582
      0.52509111	   9271.17664841	   2544.85110587	   4121.92343778	     33.56306528
      0.52534332	   9267.12723443	   2544.20561108	   4120.37915271	     33.54523429
      0.52559553	   9263.07713522	   2543.55982208	   4118.83320590	     33.52740291
      0.52590330	   9258.13397171	   2542.77138247	   4116.94448774	     33.50564309
      0.52613996	   9254.33231673	   2542.16482599	   4115.49053103	     33.48891074
      0.52637662	   9250.53013085	   2541.55802029	   4114.03516695	     33.47217820
      0.52666820	   9245.84481327	   2540.81004506	   4112.24012592	     33.45156208
      0.52695979	   9241.15875758	   2540.06170036	   4110.44300475	     33.43094581
      0.52720443	   9237.22655666	   2539.43354830	   4108.93361749	     33.41364846
      0.52744907	   9233.29388693	   2538.80514293	   4107.42280600	     33.39635110
      0.52769371	   9229.36076846	   2538.17648637	   4105.91058876	     33.37905378
      0.52801753	   9224.15407851	   2537.34398949	   4103.90682248	     33.35615844
      0.52825168	   9220.38873438	   2536.74175168	   4102.45642731	     33.33960318
      0.52848583	   9216.62305355	   2536.13929361	   4101.00479908	     33.32304808
      0.52878427	   9211.82301117	   2535.37110926	   4099.15285165	     33.30194794
      0.52908271	   9207.02249792	   2534.60257662	   4097.29896021	     33.28084822
      0.52931677	   9203.25707813	   2533.99956404	   4095.84358707	     33.26429973
      0.52955084	   9199.49141827	   2533.39634348	   4094.38705430	     33.24775159
      0.52984419	   9194.77189059	   2532.64008234	   4092.56007962	     33.22701359
      0.53013753	   9190.05206028	   2531.88350368	   4090.73134003	     33.20627626
      0.53037877	   9186.17024941	   2531.26105497	   4089.22607622	     33.18922234
      0.53062002	   9182.28828801	   2530.63839823	   4087.71965721	     33.17216895
      0.53086126	   9178.40619554	   2530.01553560	   4086.21210053	     33.15511614
      0.53119540	   9173.02914471	   2529.15250727	   4084.12221512	     33.13149821
      0.53142760	   9169.29237915	   2528.55253703	   4082.66864802	     33.11508612
      0.53165980	   9165.55557187	   2527.95238595	   4081.21408055	     33.09867470
      0.53196380	   9160.66336267	   2527.16640638	   4079.30829444	     33.07719013
      0.53226779	   9155.77116783	   2526.38012708	   4077.40085482	     33.05570681
      0.53249142	   9152.17226218	   2525.80151264	   4075.99661336	     33.03990347
      0.53271506	   9148.57341243	   2525.22274178	   4074.59150943	     33.02410088
      0.53302458	   9143.59251251	   2524.42143360	   4072.64536434	     33.00223043
      0.53330338	   9139.10610424	   2523.69940278	   4070.89100128	     32.98253184
      0.53358219	   9134.61988964	   2522.97714107	   4069.13537536	     32.96283457
      0.53383025	   9130.62848813	   2522.33432055	   4067.57226965	     32.94531012
      0.53407832	   9126.63729836	   2521.69132403	   4066.00820385	     32.92778680
      0.53432639	   9122.64635362	   2521.04815569	   4064.44319635	     32.91026465
      0.53462642	   9117.81960007	   2520.27000675	   4062.54906148	     32.88907292
      0.53487905	   9113.75601268	   2519.61464942	   4060.95325231	     32.87123174
      0.53513167	   9109.69276901	   2518.95912396	   4059.35652891	     32.85339190
      0.53538429	   9105.62990453	   2518.30343477	   4057.75891064	     32.83555344
      0.53563691	   9101.56744521	   2517.64758456	   4056.16041720	     32.81771638
      0.53594785	   9096.56773972	   2516.84011084	   4054.19172526	     32.79576350
      0.53618188	   9092.80519978	   2516.23221525	   4052.70916405	     32.77924224
      0.53641591	   9089.04309459	   2515.62419163	   4051.22590436	     32.76272229
      0.53671393	   9084.25289309	   2514.84972026	   4049.33605658	     32.74168687
      0.53701196	   9079.46348572	   2514.07505127	   4047.44513300	     32.72065369
      0.53723573	   9075.86778468	   2513.49324396	   4046.02459721	     32.70486190
      0.53745951	   9072.27258272	   2512.91133106	   4044.60348617	     32.68907144
      0.53776893	   9067.30237942	   2512.10655383	   4042.63760386	     32.66724030
      0.53804225	   9062.91283889	   2511.39549723	   4040.90018329	     32.64795803
      0.53831558	   9058.52415303	   2510.68429497	   4039.16197678	     32.62867787
      0.53858890	   9054.13636852	   2509.97295264	   4037.42300838	     32.60939985
      0.53882490	   9050.34846139	   2509.35862979	   4035.92089277	     32.59275591
      0.53906091	   9046.56128208	   2508.74420870	   4034.41824278	     32.57611363
      0.53934794	   9041.95620817	   2507.99680115	   4032.58997535	     32.55587505
      0.53963497	   9037.35229443	   2507.24925736	   4030.76096846	     32.53563902
      0.53987228	   9033.54680244	   2506.63110743	   4029.24825485	     32.51891036
      0.54010960	   9029.74216306	   2506.01287094	   4027.73507050	     32.50218350
      0.54039878	   9025.10708519	   2505.25938559	   4025.89051881	     32.48180294
      0.54068796	   9020.47336011	   2504.50578107	   4024.04531978	     32.46142515
      0.54091818	   9016.78541994	   2503.90574970	   4022.57590296	     32.44520429
      0.54114840	   9013.09839321	   2503.30564895	   4021.10610797	     32.42898523
      0.54144736	   9008.31193439	   2502.52627684	   4019.19693785	     32.40792642
      0.54174632	   9003.52710947	   2501.74679772	   4017.28718503	     32.38687076
      0.54196853	   8999.97171222	   2501.16735676	   4015.86733793	     32.37122249
      0.54219074	   8996.41727073	   2500.58786245	   4014.44719863	     32.35557601
      0.54250450	   8991.40006178	   2499.76952886	   4012.44148829	     32.33348626
      0.54278470	   8986.92118254	   2499.03864211	   4010.64986344	     32.31376228
      0.54306490	   8982.44394519	   2498.30768307	   4008.85784791	     32.29404126
      0.54329183	   8978.81911026	   2497.71563715	   4007.40624071	     32.27807158
      0.54351877	   8975.19540523	   2497.12354941	   4005.95440707	     32.26210388
      0.54381820	   8970.41584664	   2496.34225468	   4004.03844626	     32.24103823
      0.54411762	   8965.63835403	   2495.56089782	   4002.12214475	     32.21997613
      0.54434481	   8962.01488716	   2494.96801258	   4000.66795743	     32.20399782
      0.54457200	   8958.39266430	   2494.37509727	   3999.21360469	     32.18802161
      0.54487516	   8953.56118390	   2493.58387438	   3997.27269284	     32.16670638
      0.54517832	   8948.73202072	   2492.79260886	   3995.33154109	     32.14539496
      0.54539919	   8945.21517723	   2492.21610107	   3993.91715989	     32.12987071
      0.54562006	   8941.69961526	   2491.63957599	   3992.50267992	     32.11434853
      0.54593282	   8936.72378655	   2490.82318687	   3990.49961656	     32.09237254
      0.54620621	   8932.37635394	   2490.10952050	   3988.74852044	     32.07316567
      0.54647960	   8928.03101612	   2489.39584188	   3986.99733949	     32.05396208
      0.54675300	   8923.68780870	   2488.68215425	   3985.24609643	     32.03476178
      0.54698710	   8919.97053057	   2488.07103381	   3983.74650590	     32.01832357
      0.54722120	   8916.25487184	   2487.45991273	   3982.24690025	     32.00188782
      0.54750712	   8911.71902160	   2486.71352886	   3980.41536780	     31.98181752
      0.54779304	   8907.18567669	   2485.96715351	   3978.58385894	     31.96175097
      0.54803339	   8903.37683989	   2485.33974743	   3977.04429438	     31.94488558
      0.54827374	   8899.56983531	   2484.71235372	   3975.50477934	     31.92802288
      0.54851409	   8895.76469640	   2484.08497618	   3973.96532853	     31.91116290
      0.54883792	   8890.64093532	   2483.23972500	   3971.89131670	     31.88845138
      0.54907424	   8886.90404347	   2482.62292281	   3970.37790233	     31.87188065
      0.54931055	   8883.16904336	   2482.00614507	   3968.86459785	     31.85531262
      0.54960427	   8878.52948337	   2481.23958937	   3966.98388083	     31.83472394
      0.54989799	   8873.89294106	   2480.47308136	   3965.10338175	     31.81413951
      0.55012104	   8870.37398920	   2479.89102879	   3963.67548619	     31.79851047
      0.55034409	   8866.85682974	   2479.30900902	   3962.24774327	     31.78288392
      0.55064751	   8862.07525616	   2478.51732792	   3960.30580699	     31.76163066
      0.55092310	   8857.73530411	   2477.79833712	   3958.54231059	     31.74233121
      0.55119869	   8853.39822074	   2477.07941056	   3956.77911000	     31.72303563
      0.55144518	   8849.52144744	   2476.43643551	   3955.20231252	     31.70578033
      0.55169168	   8845.64703506	   2475.79351868	   3953.62578416	     31.68852818
      0.55193817	   8841.77500908	   2475.15066232	   3952.04954036	     31.67127919
      0.55218466	   8837.90540400	   2474.50787024	   3950.47359618	     31.65403339
      0.55251313	   8832.75279821	   2473.65142647	   3948.37407432	     31.63105761
      0.55273598	   8829.25942648	   2473.07042723	   3946.94994796	     31.61547251
      0.55295883	   8825.76811076	   2472.48948820	   3945.52610644	     31.59989006
      0.55326857	   8820.91917614	   2471.68217673	   3943.54767708	     31.57823728
      0.55354244	   8816.63496325	   2470.96842785	   3941.79877578	     31.55909543
      0.55381632	   8812.35398506	   2470.25478363	   3940.05036433	     31.53995768
      0.55409019	   8808.07627670	   2469.54124722	   3938.30246310	     31.52082406
      0.55432249	   8804.45068023	   2468.93614038	   3936.82037121	     31.50459887
      0.55455478	   8800.82749100	   2468.33111671	   3935.33867295	     31.48837668
      0.55483884	   8796.40013361	   2467.59137220	   3933.52730811	     31.46854324
      0.55512290	   8791.97646194	   2466.85176103	   3931.71657196	     31.44871435
      0.55537051	   8788.12356948	   2466.20718451	   3930.13875448	     31.43143403
      0.55561811	   8784.27354146	   2465.56271579	   3928.56144581	     31.41415720
      0.55586572	   8780.42641369	   2464.91835893	   3926.98466009	     31.39688388
      0.55611332	   8776.58221226	   2464.27411632	   3925.40841177	     31.37961410
      0.55642120	   8771.80643890	   2463.47322570	   3923.44926514	     31.35814570
      0.55666618	   8768.00958047	   2462.83607724	   3921.89096706	     31.34106688
      0.55691116	   8764.21568634	   2462.19905116	   3920.33323959	     31.32399159
      0.55715614	   8760.42478096	   2461.56214968	   3918.77609643	     31.30691983
      0.55746174	   8755.70009570	   2460.76783387	   3916.83449453	     31.28562883
      0.55771206	   8751.83362060	   2460.11735784	   3915.24483026	     31.26819342
      0.55796237	   8747.97036899	   2459.46702282	   3913.65582150	     31.25076176
      0.55821269	   8744.11036644	   2458.81683111	   3912.06748254	     31.23333387
      0.55846301	   8740.25364750	   2458.16678656	   3910.47982725	     31.21590976
      0.55877835	   8735.39974847	   2457.34808729	   3908.48072693	     31.19396466
      0.55900128	   8731.97155941	   2456.76946674	   3907.06817368	     31.17845453
      0.55922421	   8728.54604631	   2456.19097002	   3905.65619742	     31.16294746
      0.55952687	   8723.89962896	   2455.40576083	   3903.74012885	     31.14189874
      0.55980458	   8719.64078239	   2454.68551044	   3901.98303340	     31.12259072
      0.56008229	   8715.38621349	   2453.96546563	   3900.22688675	     31.10328751
      0.56032624	   8711.65236469	   2453.33311786	   3898.68500603	     31.08633467
      0.56057019	   8707.92187633	   2452.70093498	   3897.14388390	     31.06938557
      0.56081414	   8704.19477080	   2452.06891894	   3895.60353258	     31.05244022
      0.56111362	   8699.62385204	   2451.29325625	   3893.71358931	     31.03164239
      0.56136889	   8695.73197606	   2450.63233477	   3892.10366621	     31.01392010
      0.56162415	   8691.84390613	   2449.97160699	   3890.49463042	     30.99620197
      0.56187941	   8687.95966740	   2449.31107515	   3888.88649580	     30.97848802
      0.56213468	   8684.07929574	   2448.65074337	   3887.27927575	     30.96077828
      0.56238994	   8680.20281675	   2447.99061397	   3885.67298384	     30.94307275
      0.56264520	   8676.33026539	   2447.33069096	   3884.06763308	     30.92537146
      0.56290047	   8672.46166758	   2446.67097675	   3882.46323658	     30.90767442
      0.56315573	   8668.59705744	   2446.01147522	   3880.85980696	     30.88998164
      0.56346453	   8663.92726221	   2445.21393953	   3878.92138916	     30.86858377
      0.56368434	   8660.60688299	   2444.64644398	   3877.54249549	     30.85335645
      0.56390415	   8657.28952434	   2444.07911257	   3876.16434711	     30.83813233
      0.56420711	   8652.72218931	   2443.29743155	   3874.26607620	     30.81715415
      0.56449137	   8648.44205829	   2442.56428990	   3872.48628928	     30.79747636
      0.56477563	   8644.16710121	   2441.83143623	   3870.70779449	     30.77780399
      0.56501128	   8640.62711763	   2441.22412270	   3869.23441814	     30.76149977
      0.56524693	   8637.09074086	   2440.61701257	   3867.76194980	     30.74519929
      0.56554347	   8632.64587260	   2439.85334341	   3865.91036400	     30.72469284
      0.56579511	   8628.87836778	   2439.20553047	   3864.34020548	     30.70729515
      0.56604676	   8625.11505502	   2438.55795754	   3862.77111530	     30.68990179
      0.56629841	   8621.35596720	   2437.91062854	   3861.20310342	     30.67251277
      0.56655006	   8617.60112620	   2437.26354549	   3859.63618004	     30.65512810
      0.56680170	   8613.85056306	   2436.61671203	   3858.07035487	     30.63774780
      0.56711084	   8609.24908764	   2435.82245694	   3856.14834090	     30.61640303
      0.56733265	   8605.95142524	   2435.25279356	   3854.77027951	     30.60109163
      0.56755447	   8602.65714613	   2434.68333030	   3853.39309462	     30.58578365
      0.56785281	   8598.23168210	   2433.91771681	   3851.54216113	     30.56519970
      0.56813487	   8594.05347373	   2433.19423388	   3849.79373985	     30.54574502
      0.56841692	   8589.88084749	   2432.47108708	   3848.04677207	     30.52629594
      0.56865478	   8586.36647382	   2431.86152809	   3846.57471117	     30.50989910
      0.56889264	   8582.85611702	   2431.25221345	   3845.10370004	     30.49350627
      0.56918650	   8578.52471212	   2430.49975693	   3843.28775511	     30.47325879
      0.56943590	   8574.85354109	   2429.86145050	   3841.74784983	     30.45607970
      0.56968531	   8571.18685630	   2429.22342011	   3840.20912456	     30.43890507
      0.56993471	   8567.52468684	   2428.58566944	   3838.67158701	     30.42173489
      0.57018411	   8563.86705107	   2427.94820035	   3837.13524514	     30.40456918
      0.57043351	   8560.21397538	   2427.31101615	   3835.60010651	     30.38740796
      0.57075934	   8555.44843143	   2426.47901962	   3833.59639858	     30.36499499
      0.57097019	   8552.36873778	   2425.94088131	   3832.30086495	     30.35049518
      0.57118103	   8549.29234875	   2425.40295190	   3831.00620816	     30.33599860
      0.57149719	   8544.68574650	   2424.59676060	   3829.06661403	     30.31426808
      0.57179665	   8540.32923091	   2423.83356736	   3827.23124429	     30.29369138
      0.57210645	   8535.82941625	   2423.04447955	   3825.33439757	     30.27241110
      0.57234478	   8532.37269802	   2422.43776001	   3823.87648987	     30.25604517
      0.57258311	   8528.92030982	   2421.83132139	   3822.41973715	     30.23968342
      0.57288575	   8524.54250894	   2421.06163444	   3820.57153395	     30.21891229
      0.57312514	   8521.08468731	   2420.45314403	   3819.11095194	     30.20248730
      0.57336453	   8517.63128328	   2419.84494341	   3817.65155401	     30.18606656
      0.57360392	   8514.18231757	   2419.23703562	   3816.19334551	     30.16965009
      0.57393442	   8509.42804048	   2418.39825090	   3814.18212796	     30.14699279
      0.57414977	   8506.33477761	   2417.85201058	   3812.87286563	     30.13223387
      0.57436512	   8503.24514353	   2417.30601238	   3811.56458012	     30.11747842
      0.57467329	   8498.83020728	   2416.52511266	   3809.69412617	     30.09636942
      0.57496795	   8494.61585650	   2415.77892488	   3807.90757407	     30.07619269
      0.57526260	   8490.40838177	   2415.03320281	   3806.12287659	     30.05602254
      0.57549826	   8487.04835619	   2414.43713814	   3804.69688056	     30.03989591
      0.57573391	   8483.69275963	   2413.84137614	   3803.27208109	     30.02377352
      0.57603667	   8479.38808147	   2413.07640126	   3801.44329518	     30.00306605
      0.57627784	   8475.96439167	   2412.46741212	   3799.98797398	     29.98657623
      0.57651901	   8472.54537873	   2411.85874600	   3798.53392137	     29.97009086
      0.57676019	   8469.13106046	   2411.25040587	   3797.08114173	     29.95360997
      0.57708298	   8464.56852812	   2410.43668564	   3795.13866829	     29.93155811
      0.57730103	   8461.49135189	   2409.88735763	   3793.82783871	     29.91666675
      0.57751907	   8458.41804213	   2409.33830099	   3792.51806140	     29.90177907
      0.57782053	   8454.17549572	   2408.57966564	   3790.70899645	     29.88120251
      0.57811019	   8450.10595804	   2407.85121058	   3788.97262574	     29.86143773
      0.57839985	   8446.04330717	   2407.12324566	   3787.23813166	     29.84167948
      0.57863645	   8442.72986038	   2406.52897475	   3785.82271208	     29.82554486
      0.57887306	   8439.42103305	   2405.93503537	   3784.40855283	     29.80941462
      0.57917383	   8435.22165038	   2405.18052179	   3782.61275040	     29.78891678
      0.57941448	   8431.86696712	   2404.57719769	   3781.17733689	     29.77252080
      0.57965514	   8428.51709079	   2403.97422206	   3779.74323933	     29.75612937
      0.57989579	   8425.17203621	   2403.37159774	   3778.31046110	     29.73974252
      0.58022028	   8420.66937817	   2402.55960809	   3776.38067018	     29.71765455
      0.58043621	   8417.67796054	   2402.01962734	   3775.09782578	     29.70296070
      0.58065214	   8414.69044560	   2401.47993382	   3773.81605258	     29.68827056
      0.58095551	   8410.49971801	   2400.72217493	   3772.01702657	     29.66763775
      0.58124769	   8406.47089359	   2399.99291118	   3770.28637226	     29.64777298
      0.58153987	   8402.44926573	   2399.26418410	   3768.55769492	     29.62791502
      0.58178350	   8399.10143458	   2398.65696417	   3767.11779347	     29.61136214
      0.58202713	   8395.75862726	   2398.05012174	   3765.67927339	     29.59481402
      0.58232014	   8391.74501172	   2397.32079616	   3763.95105072	     29.57491849
      0.58255867	   8388.48287398	   2396.72745311	   3762.54557036	     29.55872646
      0.58279721	   8385.22557155	   2396.13447706	   3761.14142342	     29.54253900
      0.58303575	   8381.97311652	   2395.54187064	   3759.73861239	     29.52635614
      0.58336765	   8377.45573580	   2394.71793777	   3757.78897444	     29.50384703
      0.58357846	   8374.59129933	   2394.19497212	   3756.55196206	     29.48955444
      0.58378928	   8371.73066264	   2393.67229902	   3755.31599972	     29.47526545
      0.58410022	   8367.51828060	   2392.90191316	   3753.49492120	     29.45419633
      0.58440504	   8363.39693654	   2392.14732921	   3751.71194450	     29.43354992
      0.58475951	   8358.61431527	   2391.27061499	   3749.64131784	     29.40954997
      0.58497805	   8355.67106265	   2390.73051387	   3748.36620133	     29.39475835
      0.58519659	   8352.73192848	   2390.19073639	   3747.09222432	     29.37997064
      0.58555832	   8347.87621284	   2389.29802562	   3744.98608293	     29.35550306
      0.58575951	   8345.18029285	   2388.80187502	   3743.81597362	     29.34189852
      0.58596071	   8342.48787197	   2388.30600180	   3742.64683502	     29.32829730
      0.58629257	   8338.05455634	   2387.48870037	   3740.72053998	     29.30587026
      0.58661501	   8333.75625318	   2386.69533349	   3738.85147123	     29.28408866
      0.58684985	   8330.63128273	   2386.11794349	   3737.49172072	     29.26822956
      0.58708470	   8327.51110676	   2385.54093928	   3736.13330076	     29.25237502
      0.58740190	   8323.30439439	   2384.76221150	   3734.30064045	     29.23096806
      0.58762667	   8320.32879194	   2384.21082879	   3733.00347691	     29.21580400
      0.58785144	   8317.35758903	   2383.65980296	   3731.70753716	     29.20064414
      0.58813972	   8313.55334071	   2382.95361333	   3730.04723048	     29.18120712
      0.58841924	   8309.87151839	   2382.26942946	   3728.43925923	     29.16236686
      0.58869877	   8306.19652423	   2381.58580550	   3726.83318732	     29.14353314
      0.58894269	   8302.99513499	   2380.98970218	   3725.43320942	     29.12710332
      0.58918662	   8299.79895430	   2380.39402843	   3724.03468105	     29.11067850
      0.58943055	   8296.60798094	   2379.79878488	   3722.63760378	     29.09425868
      0.58972331	   8292.78503658	   2379.08494017	   3720.96273937	     29.07455811
      0.58998635	   8289.35654724	   2378.44408678	   3719.45966868	     29.05686341
      0.59024940	   8285.93413098	   2377.80374008	   3717.95829030	     29.03917455
      0.59051244	   8282.51778486	   2377.16390067	   3716.45860598	     29.02149154
      0.59077549	   8279.10751998	   2376.52457163	   3714.96061693	     29.00381439
      0.59101015	   8276.07032996	   2375.95465319	   3713.62568401	     28.98804945
      0.59124482	   8273.03798405	   2375.38514341	   3712.29210236	     28.97228919
      0.59154307	   8269.19085207	   2374.66188543	   3710.59906840	     28.95226461
      0.59178463	   8266.08086367	   2374.07661758	   3709.22951040	     28.93605259
      0.59202618	   8262.97600894	   2373.49178579	   3707.86138743	     28.91984554
      0.59226774	   8259.87629484	   2372.90739217	   3706.49470022	     28.90364348
      0.59258842	   8255.76911105	   2372.13224006	   3704.68253146	     28.88214162
      0.59280245	   8253.03299301	   2371.61533045	   3703.47448654	     28.86779602
      0.59301648	   8250.30091062	   2371.09876717	   3702.26757089	     28.85345435
      0.59331728	   8246.46790325	   2370.37334533	   3700.57320714	     28.83330433
      0.59355815	   8243.40443373	   2369.79297114	   3699.21808035	     28.81717511
      0.59395816	   8238.32822161	   2368.83011934	   3696.97077833	     28.79040025
      0.59420126	   8235.25003345	   2368.24554137	   3695.60690205	     28.77413445
      0.59444437	   8232.17705986	   2367.66141715	   3694.24448632	     28.75787376
      0.59468748	   8229.10930569	   2367.07774850	   3692.88353153	     28.74161817
      0.59498418	   8225.37220219	   2366.36600312	   3691.22447601	     28.72178527
      0.59524210	   8222.13008930	   2365.74788147	   3689.78413136	     28.70455196
      0.59550001	   8218.89384764	   2365.13027567	   3688.34543270	     28.68732442
      0.59575792	   8215.66348470	   2364.51318821	   3686.90838024	     28.67010265
      0.59601583	   8212.43899351	   2363.89661909	   3685.47297456	     28.65288667
      0.59627374	   8209.22038168	   2363.28057084	   3684.03921574	     28.63567648
      0.59653165	   8206.00764157	   2362.66504333	   3682.60710430	     28.61847209
      0.59678956	   8202.80078098	   2362.05003914	   3681.17664023	     28.60127350
      0.59704747	   8199.59979157	   2361.43555803	   3679.74782397	     28.58408072
      0.59730539	   8196.40468136	   2360.82160264	   3678.32065540	     28.56689376
      0.59756330	   8193.21544129	   2360.20817260	   3676.89513490	     28.54971263
      0.59782121	   8190.03207962	   2359.59527059	   3675.47126225	     28.53253733
      0.59807912	   8186.85458657	   2358.98289614	   3674.04903776	     28.51536786
      0.59833703	   8183.68297067	   2358.37105197	   3672.62846112	     28.49820424
      0.59859494	   8180.51722139	   2357.75973750	   3671.20953256	     28.48104647
      0.59885285	   8177.35734758	   2357.14895551	   3669.79225169	     28.46389456
      0.59908384	   8174.53228478	   2356.60237936	   3668.52430775	     28.44853797
      0.59931483	   8171.71193184	   2356.05623170	   3667.25768528	     28.43318609
      0.59961962	   8167.99774350	   2355.33625891	   3665.58842993	     28.41293687
      0.59985661	   8165.11541889	   2354.77695739	   3664.29208045	     28.39719764
      0.60009359	   8162.23804232	   2354.21810843	   3662.99712150	     28.38146340
      0.60033058	   8159.36561714	   2353.65971359	   3661.70355269	     28.36573412
      0.60063188	   8155.72080567	   2352.95043566	   3660.06093746	     28.34574338
      0.60088924	   8152.61398084	   2352.34520041	   3658.65970178	     28.32867497
      0.60114659	   8149.51298366	   2351.74050263	   3657.26010436	     28.31161246
      0.60140394	   8146.41781902	   2351.13634441	   3655.86214454	     28.29455584
      0.60166129	   8143.32847770	   2350.53272544	   3654.46582201	     28.27750512
      0.60191865	   8140.24496456	   2349.92964783	   3653.07113602	     28.26046030
      0.60217600	   8137.16727000	   2349.32711119	   3651.67808624	     28.24342140
      0.60243335	   8134.09539891	   2348.72511763	   3650.28667182	     28.22638841
      0.60269071	   8131.02934129	   2348.12366670	   3648.89689235	     28.20936134
      0.60294806	   8127.96910202	   2347.52276053	   3647.50874694	     28.19234021
      0.60320541	   8124.91467075	   2346.92239860	   3646.12223510	     28.17532500
      0.60346276	   8121.86605237	   2346.32258303	   3644.73735588	     28.15831574
      0.60372012	   8118.82323614	   2345.72331326	   3643.35410873	     28.14131242
      0.60397747	   8115.78622698	   2345.12459142	   3641.97249262	     28.12431505
      0.60423482	   8112.75501376	   2344.52641685	   3640.59250695	     28.10732364
      0.60449217	   8109.72960145	   2343.92879173	   3639.21415062	     28.09033819
      0.60474953	   8106.70997853	   2343.33171532	   3637.83742297	     28.07335871
      0.60500688	   8103.69615002	   2342.73518980	   3636.46232283	     28.05638520
      0.60526423	   8100.68810403	   2342.13921439	   3635.08884950	     28.03941767
      0.60552159	   8097.68584560	   2341.54379126	   3633.71700174	     28.02245612
      0.60577894	   8094.68936247	   2340.94891957	   3632.34677878	     28.00550057
      0.60603629	   8091.69865974	   2340.35460151	   3630.97817933	     27.98855100
      0.60629364	   8088.71372479	   2339.76083618	   3629.61120256	     27.97160744
      0.60655100	   8085.73456277	   2339.16762576	   3628.24584712	     27.95466988
      0.60680835	   8082.76116067	   2338.57496930	   3626.88211214	     27.93773833
      0.60706570	   8079.79352373	   2337.98286900	   3625.51999619	     27.92081280
      0.60732305	   8076.83163855	   2337.39132383	   3624.15949834	     27.90389329
      0.60758041	   8073.87551045	   2336.80033602	   3622.80061713	     27.88697980
      0.60783776	   8070.92512566	   2336.20990448	   3621.44335157	     27.87007234
      0.60809511	   8067.98048957	   2335.62003143	   3620.08770013	     27.85317092
      0.60835247	   8065.04158805	   2335.03071572	   3618.73366177	     27.83627554
      0.60860982	   8062.10842657	   2334.44195961	   3617.38123491	     27.81938621
      0.60886717	   8059.18099064	   2333.85376188	   3616.03041848	     27.80250292
      0.60912452	   8056.25928580	   2333.26612479	   3614.68121080	     27.78562569
      0.60935546	   8053.64230225	   2332.73927311	   3613.47184098	     27.77048573
      0.60958641	   8051.02992537	   2332.21287343	   3612.26376454	     27.75535066
      0.60989499	   8047.54643703	   2331.51020151	   3610.65154647	     27.73513476
      0.61012598	   8044.94428423	   2330.98475328	   3609.44624716	     27.72000808
      0.61035696	   8042.34672268	   2330.45975736	   3608.24223835	     27.70488631
      0.61058795	   8039.75375304	   2329.93521480	   3607.03951881	     27.68976943
      0.61089238	   8036.34331411	   2329.24457847	   3605.45634412	     27.66985341
      0.61116285	   8033.32006652	   2328.63166002	   3604.05168344	     27.65216663
      0.61143331	   8030.30309117	   2328.01936356	   3602.64878515	     27.63448657
      0.61166649	   8027.70715103	   2327.49199496	   3601.44073954	     27.61924976
      0.61189966	   8025.11586399	   2326.96508924	   3600.23400120	     27.60401796
      0.61213283	   8022.52923106	   2326.43864754	   3599.02856877	     27.58879118
      0.61243361	   8019.19948763	   2325.76025328	   3597.47555766	     27.56915692
      0.61269819	   8016.27689748	   2325.16414877	   3596.11125729	     27.55189273
      0.61296277	   8013.36027573	   2324.56864181	   3594.74863284	     27.53463501
      0.61322734	   8010.44962470	   2323.97373421	   3593.38768220	     27.51738377
      0.61345399	   8007.96104155	   2323.46460063	   3592.22319585	     27.50261119
      0.61368063	   8005.47683067	   2322.95590722	   3591.05993510	     27.48784336
      0.61400240	   8001.95740847	   2322.23445332	   3589.41051787	     27.46688517
      0.61422297	   7999.54995742	   2321.74041631	   3588.28128119	     27.45252407
      0.61444354	   7997.14662965	   2321.24679593	   3587.15320144	     27.43816749
      0.61473095	   7994.02122105	   2320.60422290	   3585.68501995	     27.41946730
      0.61500338	   7991.06521728	   2319.99580641	   3584.29519518	     27.40174918
      0.61534774	   7987.33768347	   2319.22765466	   3582.54091428	     27.37936263
      0.61557006	   7984.93645003	   2318.73226552	   3581.40981560	     27.36491541
      0.61579238	   7982.53938688	   2318.23730144	   3580.27988467	     27.35047280
      0.61609937	   7979.23627975	   2317.55453559	   3578.72155320	     27.33053751
      0.61636296	   7976.40647881	   2316.96894270	   3577.38530254	     27.31342759
      0.61662655	   7973.58251354	   2316.38394687	   3576.05068707	     27.29632415
      0.61689014	   7970.76438520	   2315.79954972	   3574.71770437	     27.27922720
      0.61712087	   7968.30233985	   2315.28849316	   3573.55222851	     27.26426688
      0.61735160	   7965.84475643	   2314.77789547	   3572.38800054	     27.24931153
      0.61766671	   7962.49564096	   2314.08131537	   3570.80003436	     27.22889515
      0.61788991	   7960.12834874	   2313.58841728	   3569.67661716	     27.21443902
      0.61811311	   7957.76521222	   2313.09594805	   3568.55436314	     27.19998756
      0.61839595	   7954.77663910	   2312.47251343	   3567.13392341	     27.18168153
      0.61867194	   7951.86686644	   2311.86484234	   3565.74968045	     27.16382610
      0.61894794	   7948.96343021	   2311.25782842	   3564.36720819	     27.14597781
      0.61920792	   7946.23420517	   2310.68662756	   3563.06654940	     27.12917144
      0.61946790	   7943.51058943	   2310.11601022	   3561.76745710	     27.11237142
      0.61972788	   7940.79257115	   2309.54597568	   3560.46992911	     27.09557776
      0.61998786	   7938.08014848	   2308.97652491	   3559.17396296	     27.07879047
      0.62024784	   7935.37330878	   2308.40765703	   3557.87955646	     27.06200954
      0.62050782	   7932.67205087	   2307.83937315	   3556.58670709	     27.04523498
      0.62076780	   7929.97636122	   2307.27167222	   3555.29541263	     27.02846680
      0.62102778	   7927.28623942	   2306.70455549	   3554.00567051	     27.01170499
      0.62128776	   7924.60167095	   2306.13802173	   3552.71747852	     26.99494957
      0.62154774	   7921.92265630	   2305.57207234	   3551.43083402	     26.97820053
      0.62180773	   7919.24917983	   2305.00670591	   3550.14573478	     26.96145788
      0.62206771	   7916.58124305	   2304.44192398	   3548.86217811	     26.94472163
      0.62230052	   7914.19675317	   2303.93664799	   3547.71404111	     26.92973948
      0.62253334	   7911.81669359	   2303.43184060	   3546.56713743	     26.91476247
      0.62284548	   7908.63267527	   2302.75577780	   3545.03141235	     26.89469081
      0.62306923	   7906.35519317	   2302.27168053	   3543.93193294	     26.88030871
      0.62329297	   7904.08178112	   2301.78801511	   3542.83358724	     26.86593136
      0.62357398	   7901.23236089	   2301.18119121	   3541.45577555	     26.84788154
      0.62384819	   7898.45795065	   2300.58968374	   3540.11296631	     26.83027498
      0.62412241	   7895.68963391	   2299.99882581	   3538.77185120	     26.81267556
      0.62438531	   7893.04126311	   2299.43295921	   3537.48766588	     26.79580910
      0.62464821	   7890.39847798	   2298.86768971	   3536.20503223	     26.77894922
      0.62491111	   7887.76126556	   2298.30301639	   3534.92394766	     26.76209591
      0.62517401	   7885.12962342	   2297.73894017	   3533.64440930	     26.74524918
      0.62543691	   7882.50353701	   2297.17545984	   3532.36641457	     26.72840903
      0.62569981	   7879.88300559	   2296.61257660	   3531.08996052	     26.71157547
      0.62596271	   7877.26801254	   2296.05028889	   3529.81504458	     26.69474850
      0.62622561	   7874.65855931	   2295.48859828	   3528.54166374	     26.67792812
      0.62644890	   7872.44662105	   2295.01200769	   3527.46135294	     26.66364733
      0.62667219	   7870.23866692	   2294.53584749	   3526.38214576	     26.64937129
      0.62697261	   7867.27426054	   2293.89587875	   3524.93187198	     26.63017121
      0.62723436	   7864.69733797	   2293.33893106	   3523.66992197	     26.61344989
      0.62749610	   7862.12585806	   2292.78257313	   3522.40948026	     26.59673511
      0.62775785	   7859.55982050	   2292.22680620	   3521.15054383	     26.58002689
      0.62801960	   7856.99920814	   2291.67162859	   3519.89311003	     26.56332522
      0.62828134	   7854.44402245	   2291.11704184	   3518.63717579	     26.54663012
      0.62850754	   7852.24020474	   2290.63824612	   3517.55301185	     26.53220761
      0.62873374	   7850.04042705	   2290.15989126	   3516.46996385	     26.51779001
      0.62906261	   7846.84942049	   2289.46520957	   3514.89733824	     26.49683741
      0.62927490	   7844.79404198	   2289.01726422	   3513.88340424	     26.48331733
      0.62948719	   7842.74220051	   2288.56970594	   3512.87044771	     26.46980157
      0.62978396	   7839.87985411	   2287.94471325	   3511.45606981	     26.45091513
      0.63019481	   7835.92854297	   2287.08070986	   3509.50111620	     26.42478232
      0.63042558	   7833.71490359	   2286.59604102	   3508.40462633	     26.41011081
      0.63065635	   7831.50541543	   2286.11182903	   3507.30928137	     26.39544442
      0.63094282	   7828.76836684	   2285.51137299	   3505.95112901	     26.37724495
      0.63121417	   7826.18175151	   2284.94327769	   3504.66632460	     26.36001392
      0.63148551	   7823.60085260	   2284.37581418	   3503.38309328	     26.34278997
      0.63174688	   7821.12029461	   2283.82982361	   3502.14855520	     26.32620639
      0.63200824	   7818.64502341	   2283.28441888	   3500.91547045	     26.30962939
      0.63226960	   7816.17502497	   2282.73959884	   3499.68383612	     26.29305898
      0.63253096	   7813.71029637	   2282.19536422	   3498.45364903	     26.27649516
      0.63279233	   7811.25082253	   2281.65171370	   3497.22490630	     26.25993793
      0.63305369	   7808.79660156	   2281.10864819	   3495.99760470	     26.24338729
      0.63331505	   7806.34761713	   2280.56616614	   3494.77174133	     26.22684325
      0.63357641	   7803.90386865	   2280.02426869	   3493.54731294	     26.21030581
      0.63383778	   7801.46533829	   2279.48295401	   3492.32431664	     26.19377497
      0.63409914	   7799.03202697	   2278.94222352	   3491.10274910	     26.17725074
      0.63433025	   7796.88468059	   2278.46456242	   3490.02375442	     26.16264453
      0.63456136	   7794.74140088	   2277.98735750	   3488.94587236	     26.14804350
      0.63488027	   7791.79055446	   2277.32961131	   3487.46032968	     26.12790407
      0.63509977	   7789.76408526	   2276.87741433	   3486.43911374	     26.11404860
      0.63531926	   7787.74125985	   2276.42562720	   3485.41889497	     26.10019780
      0.63560659	   7785.09877965	   2275.83483438	   3484.08487912	     26.08207344
      0.63584754	   7782.88764744	   2275.33994826	   3482.96751045	     26.06688086
      0.63622120	   7779.46730275	   2274.57346281	   3481.23707261	     26.04333158
      0.63646992	   7777.19637519	   2274.06391130	   3480.08679665	     26.02766356
      0.63671865	   7774.93008454	   2273.55488471	   3478.93778606	     26.01200154
      0.63696738	   7772.66842848	   2273.04638369	   3477.79003795	     25.99634552
      0.63724417	   7770.15696103	   2272.48111107	   3476.51423871	     25.97892967
      0.63752097	   7767.65121306	   2271.91648864	   3475.23999574	     25.96152127
      0.63775745	   7765.51499687	   2271.43462917	   3474.15260348	     25.94665467
      0.63799392	   7763.38294089	   2270.95324376	   3473.06634190	     25.93179351
      0.63831021	   7760.53772036	   2270.31011213	   3471.61519016	     25.91192467
      0.63852859	   7758.57765853	   2269.86657721	   3470.61446435	     25.89821255
      0.63874697	   7756.62111984	   2269.42344484	   3469.61469616	     25.88450507
      0.63903560	   7754.04050713	   2268.83836196	   3468.29473877	     25.86639461
      0.63931136	   7751.58066494	   2268.28001742	   3467.03517696	     25.84909905
      0.63968341	   7748.27084042	   2267.52774598	   3465.33824598	     25.82577656
      0.63991585	   7746.20818561	   2267.05835749	   3464.27948733	     25.81121272
      0.64019621	   7743.72556404	   2266.49280689	   3463.00388249	     25.79365345
      0.64046822	   7741.32234689	   2265.94472671	   3461.76774209	     25.77662430
      0.64074022	   7738.92452848	   2265.39726926	   3460.53306081	     25.75960238
      0.64101223	   7736.53209283	   2264.85043318	   3459.29983501	     25.74258767
      0.64128424	   7734.14503688	   2264.30421928	   3458.06806075	     25.72558020
      0.64151444	   7732.12911002	   2263.84245462	   3457.02676801	     25.71119279
      0.64174463	   7730.11702189	   2263.38113494	   3455.98650986	     25.69681055
      0.64207148	   7727.26672221	   2262.72689035	   3454.51126740	     25.67639877
      0.64228502	   7725.40863742	   2262.29992216	   3453.54853535	     25.66306832
      0.64249856	   7723.55383173	   2261.87333508	   3452.58668712	     25.64974234
      0.64279507	   7720.98385115	   2261.28164763	   3451.25261405	     25.63124649
      0.64317984	   7717.65824661	   2260.51492458	   3449.52394716	     25.60725772
      0.64343054	   7715.49719377	   2260.01604202	   3448.39918844	     25.59163596
      0.64368123	   7713.34062303	   2259.51768315	   3447.27563408	     25.57602035
      0.64393192	   7711.18853190	   2259.01984861	   3446.15328094	     25.56041090
      0.64420646	   7708.83684255	   2258.47525673	   3444.92553656	     25.54332365
      0.64448100	   7706.49050478	   2257.93129274	   3443.69922520	     25.52624378
      0.64472178	   7704.43710875	   2257.45474064	   3442.62490199	     25.51127047
      0.64496255	   7702.38781337	   2256.97867081	   3441.55167526	     25.49630286
      0.64527153	   7699.76402822	   2256.36845549	   3440.17605201	     25.47710390
      0.64549471	   7697.87301074	   2255.92818053	   3439.18353437	     25.46324201
      0.64571789	   7695.98548954	   2255.48831787	   3438.19195147	     25.44938501
      0.64600088	   7693.59715146	   2254.93116888	   3436.93597245	     25.43182148
      0.64627202	   7691.31410052	   2254.39797638	   3435.73399962	     25.41500093
      0.64661090	   7688.46789821	   2253.73243220	   3434.23366313	     25.39398829
      0.64684422	   7686.51292223	   2253.27475269	   3433.20191257	     25.37952754
      0.64707754	   7684.56173389	   2252.81752291	   3432.17116917	     25.36507215
      0.64737400	   7682.08789987	   2252.23719021	   3430.86290214	     25.34671210
      0.64767047	   7679.62015617	   2251.65758241	   3429.55625208	     25.32836070
      0.64788280	   7677.85649229	   2251.24291264	   3428.62142365	     25.31522278
      0.64809512	   7676.09594070	   2250.82861422	   3427.68742010	     25.30208931
      0.64840313	   7673.54761053	   2250.22829401	   3426.33402339	     25.28304587
      0.64867899	   7671.27070913	   2249.69127326	   3425.12330612	     25.26599736
      0.64892079	   7669.27928117	   2249.22108507	   3424.06324291	     25.25106044
      0.64916259	   7667.29185556	   2248.75137665	   3423.00423745	     25.23612928
      0.64947119	   7664.76106618	   2248.15257524	   3421.65414450	     25.21708077
      0.64969465	   7662.93266206	   2247.71949082	   3420.67765790	     25.20329427
      0.64991810	   7661.10764848	   2247.28681393	   3419.70206709	     25.18951269
      0.65020124	   7658.80003217	   2246.73915298	   3418.46717434	     25.17205705
      0.65047270	   7656.59271725	   2246.21470116	   3417.28457291	     25.15532902
      0.65081172	   7653.84299586	   2245.56055791	   3415.80946347	     25.13444761
      0.65104532	   7651.95284812	   2245.11037510	   3414.79424831	     25.12006622
      0.65127891	   7650.06637167	   2244.66063663	   3413.77999727	     25.10569021
      0.65157561	   7647.67560675	   2244.09005637	   3412.49316865	     25.08743881
      0.65187231	   7645.29073879	   2243.52019159	   3411.20788595	     25.06919610
      0.65208510	   7643.58388685	   2243.11191376	   3410.28700850	     25.05611748
      0.65229790	   7641.88005638	   2242.70400341	   3409.36692161	     25.04304333
      0.65260608	   7639.41784367	   2242.11390206	   3408.03581515	     25.02411680
      0.65288226	   7637.21658013	   2241.58570939	   3406.84428463	     25.00716291
      0.65312429	   7635.29175475	   2241.12335851	   3405.80122772	     24.99231237
      0.65336631	   7633.37080348	   2240.66148106	   3404.75918116	     24.97746763
      0.65367551	   7630.92233369	   2240.07210253	   3403.42939469	     24.95851136
      0.65389902	   7629.15629004	   2239.64652935	   3402.46913101	     24.94481404
      0.65412253	   7627.39352235	   2239.22135763	   3401.50972128	     24.93112165
      0.65440620	   7625.16101941	   2238.68232945	   3400.29331191	     24.91375108
      0.65467671	   7623.03699094	   2238.16891112	   3399.13461064	     24.89719383
      0.65501787	   7620.36508936	   2237.52225398	   3397.67508721	     24.87632308
      0.65525573	   7618.50664767	   2237.07193954	   3396.65863200	     24.86177829
      0.65549359	   7616.65188000	   2236.62207850	   3395.64312807	     24.84723910
      0.65578670	   7614.37131852	   2236.06834464	   3394.39304500	     24.82933043
      0.65607981	   7612.09631095	   2235.51529791	   3393.14439712	     24.81143028
      0.65629755	   7610.40986483	   2235.10490138	   3392.21774532	     24.79813838
      0.65651529	   7608.72647081	   2234.69488340	   3391.29188053	     24.78485119
      0.65682303	   7606.35251884	   2234.11604928	   3389.98469556	     24.76608044
      0.65709363	   7604.27000900	   2233.60767755	   3388.83651968	     24.74958225
      0.65736424	   7602.19217008	   2233.09988683	   3387.68954749	     24.73309132
      0.65760511	   7600.34656901	   2232.64838080	   3386.66961074	     24.71841849
      0.65784598	   7598.50465171	   2232.19733409	   3385.65062155	     24.70375141
      0.65808685	   7596.66641768	   2231.74674750	   3384.63257690	     24.68909010
      0.65837636	   7594.46189020	   2231.20579205	   3383.41022922	     24.67147622
      0.65866586	   7592.26265875	   2230.66549988	   3382.18923677	     24.65387066
      0.65888799	   7590.57887965	   2230.25141027	   3381.25334995	     24.64036850
      0.65911011	   7588.89820457	   2229.83771038	   3380.31825565	     24.62687125
      0.65941577	   7586.59047569	   2229.26905129	   3379.03275989	     24.60830563
      0.65968379	   7584.57178891	   2228.77103626	   3377.90681775	     24.59203427
      0.65995180	   7582.55757892	   2228.27358499	   3376.78201767	     24.57577006
      0.66021982	   7580.54784656	   2227.77669885	   3375.65835546	     24.55951299
      0.66044577	   7578.85700520	   2227.35823660	   3374.71193519	     24.54581305
      0.66067172	   7577.16933092	   2226.94017496	   3373.76631837	     24.53211819
      0.66097387	   7574.91743490	   2226.38175018	   3372.50305329	     24.51381282
      0.66123871	   7572.94826355	   2225.89287384	   3371.39696452	     24.49777548
      0.66150354	   7570.98340144	   2225.40454424	   3370.29196802	     24.48174513
      0.66176838	   7569.02284909	   2224.91676263	   3369.18805970	     24.46572176
      0.66200439	   7567.27934938	   2224.48254393	   3368.20524473	     24.45144869
      0.66224039	   7565.53925529	   2224.04875928	   3367.22328804	     24.43718117
      0.66255705	   7563.20977747	   2223.46739968	   3365.90707233	     24.41804617
      0.66278007	   7561.57284924	   2223.05843121	   3364.98101653	     24.40457588
      0.66300309	   7559.93893287	   2222.64984775	   3364.05571911	     24.39111055
      0.66328952	   7557.84485468	   2222.12565569	   3362.86843717	     24.37382385
      0.66354664	   7555.96926219	   2221.65564026	   3361.80369775	     24.35831291
      0.66390250	   7553.38002987	   2221.00598758	   3360.33175615	     24.33685684
      0.66412165	   7551.78922336	   2220.60638281	   3359.42620197	     24.32364933
      0.66450879	   7548.98605672	   2219.90137806	   3357.82827994	     24.30032975
      0.66470853	   7547.54326036	   2219.53808136	   3357.00470193	     24.28830381
      0.66490828	   7546.10283561	   2219.17509069	   3356.18171595	     24.27628186
      0.66523635	   7543.74214939	   2218.57956066	   3354.83128130	     24.25654502
      0.66552194	   7541.69235460	   2218.06182131	   3353.65701194	     24.23937275
      0.66576251	   7539.96938759	   2217.62617307	   3352.66876185	     24.22491353
      0.66600308	   7538.24983447	   2217.19096804	   3351.68135736	     24.21046009
      0.66632185	   7535.97660315	   2216.61498672	   3350.37431049	     24.19131769
      0.66653989	   7534.42514232	   2216.22146116	   3349.48113516	     24.17823008
      0.66675792	   7532.87645756	   2215.82829712	   3348.58864661	     24.16514722
      0.66705085	   7530.80020866	   2215.30066161	   3347.39068941	     24.14757822
      0.66737023	   7528.54214004	   2214.72611790	   3346.08594528	     24.12843233
      0.66768395	   7526.32987919	   2214.16251734	   3344.80575649	     24.10963589
      0.66791655	   7524.69330677	   2213.74512609	   3343.85748477	     24.09570594
      0.66814915	   7523.05985845	   2213.32814484	   3342.90997849	     24.08178140
      0.66844757	   7520.96875641	   2212.79377064	   3341.69547718	     24.06392462
      0.66874599	   7518.88276919	   2212.26006952	   3340.48222555	     24.04607674
      0.66895869	   7517.39908570	   2211.88008259	   3339.61823955	     24.03336108
      0.66917139	   7515.91798818	   2211.50043690	   3338.75488339	     24.02064996
      0.66947921	   7513.77905657	   2210.95160372	   3337.50651824	     24.00226202
      0.66978704	   7511.64550988	   2210.40348290	   3336.25946162	     23.98388357
      0.66999825	   7510.18466326	   2210.02779687	   3335.40454046	     23.97127858
      0.67020947	   7508.72633977	   2209.65244558	   3334.55023032	     23.95867805
      0.67051551	   7506.61772230	   2209.10916255	   3333.31343597	     23.94042811
      0.67082156	   7504.51437105	   2208.56657993	   3332.07791395	     23.92218755
      0.67103944	   7503.02010332	   2208.18071847	   3331.19906812	     23.90920707
      0.67125733	   7501.52849166	   2207.79521129	   3330.32086174	     23.89623135
      0.67156474	   7499.42847201	   2207.25189896	   3329.08288229	     23.87793196
      0.67187216	   7497.33370899	   2206.70928965	   3327.84616490	     23.85964204
      0.67208077	   7495.91518165	   2206.34147385	   3327.00764529	     23.84723591
      0.67228938	   7494.49906317	   2205.97398113	   3326.16970191	     23.83483414
      0.67259312	   7492.44146905	   2205.43948376	   3324.95067472	     23.81678483
      0.67289687	   7490.38895025	   2204.90566881	   3323.73285880	     23.79874477
      0.67312345	   7488.86111473	   2204.50789973	   3322.82518600	     23.78529339
      0.67335003	   7487.33608895	   2204.11050957	   3321.91818123	     23.77184715
      0.67365365	   7485.29698098	   2203.57860945	   3320.70386253	     23.75383762
      0.67392633	   7483.46989311	   2203.10147758	   3319.61427242	     23.73767079
      0.67419901	   7481.64682858	   2202.62489024	   3318.52563678	     23.72151141
      0.67443893	   7480.04613940	   2202.20601777	   3317.56858923	     23.70729979
      0.67467885	   7478.44854720	   2201.78756560	   3316.61227405	     23.69309394
      0.67491877	   7476.85405197	   2201.36953458	   3315.65668806	     23.67889386
      0.67521265	   7474.90512521	   2200.85805214	   3314.48716146	     23.66150778
      0.67550653	   7472.96081866	   2200.34719983	   3313.31871874	     23.64413035
      0.67572896	   7471.49227139	   2199.96096418	   3312.43506820	     23.63098353
      0.67595139	   7470.02635676	   2199.57508863	   3311.55203288	     23.61784168
      0.67625773	   7468.01174253	   2199.04423599	   3310.33689184	     23.59975044
      0.67653121	   7466.21743208	   2198.57090389	   3309.25307771	     23.58360782
      0.67677705	   7464.60780658	   2198.14586622	   3308.27957312	     23.56910294
      0.67702289	   7463.00135946	   2197.72126583	   3307.30680590	     23.55460413
      0.67733100	   7460.99252345	   2197.18974483	   3306.08870968	     23.53644187
      0.67755755	   7459.51860250	   2196.79935685	   3305.19378052	     23.52309332
      0.67778409	   7458.04734900	   2196.40933719	   3304.29946863	     23.50974993
      0.67806734	   7456.21160701	   2195.92221868	   3303.18218434	     23.49307407
      0.67834138	   7454.43954929	   2195.45149783	   3302.10216492	     23.47694850
      0.67867809	   7452.26746142	   2194.87384171	   3300.77632166	     23.45714472
      0.67891409	   7450.74852207	   2194.46944640	   3299.84783768	     23.44327108
      0.67915010	   7449.23244096	   2194.06544910	   3298.92000645	     23.42940304
      0.67944739	   7447.32671577	   2193.55710702	   3297.75216257	     23.41194174
      0.67974467	   7445.42549824	   2193.04939455	   3296.58534377	     23.39448932
      0.67996357	   7444.02844200	   2192.67595192	   3295.72683422	     23.38164429
      0.68018248	   7442.63381604	   2192.30284980	   3294.86887481	     23.36880407
      0.68049000	   7440.67862709	   2191.77926124	   3293.66447500	     23.35077332
      0.68079753	   7438.72820311	   2191.25634229	   3292.46114969	     23.33275207
      0.68100734	   7437.40024980	   2190.89996477	   3291.64079848	     23.32046259
      0.68121715	   7436.07450128	   2190.54389820	   3290.82094220	     23.30817753
      0.68152046	   7434.16182760	   2190.02970176	   3289.63659638	     23.29042559
      0.68182377	   7432.25373145	   2189.51615248	   3288.45327411	     23.27268290
      0.68205372	   7430.81018448	   2189.12724598	   3287.55684324	     23.25923784
      0.68228367	   7429.36925309	   2188.73871050	   3286.66099416	     23.24579810
      0.68258530	   7427.48308102	   2188.22961593	   3285.48675697	     23.22817681
      0.68288693	   7425.60137992	   2187.72115758	   3284.31350970	     23.21056466
      0.68309979	   7424.27613965	   2187.36272016	   3283.48614373	     23.19814131
      0.68331265	   7422.95311315	   2187.00459879	   3282.65926536	     23.18572252
      0.68361877	   7421.05426543	   2186.49011886	   3281.47094210	     23.16787044
      0.68392489	   7419.15996386	   2185.97628992	   3280.28361607	     23.15002779
      0.68414542	   7417.79816859	   2185.60654522	   3279.42891842	     23.13718035
      0.68436594	   7416.43871848	   2185.23713748	   3278.57473229	     23.12433780
      0.68467253	   7414.55255590	   2184.72410879	   3277.38800582	     23.10649099
      0.68497912	   7412.67089476	   2184.21172895	   3276.20225653	     23.08865363
      0.68519198	   7411.36713389	   2183.85637588	   3275.37959167	     23.07627516
      0.68540484	   7410.06552997	   2183.50133478	   3274.55739230	     23.06390125
      0.68570998	   7408.20332600	   2182.99289880	   3273.37951597	     23.04617028
      0.68601513	   7406.34552234	   2182.48510129	   3272.20258460	     23.02844869
      0.68623927	   7404.98371215	   2182.11251809	   3271.33870270	     23.01543778
      0.68646341	   7403.62426138	   2181.74027843	   3270.47532454	     23.00243192
      0.68676882	   7401.77561823	   2181.23360641	   3269.29967106	     22.98471796
      0.68707424	   7399.93132470	   2180.72756985	   3268.12494121	     22.96701340
      0.68728683	   7398.65010589	   2180.37570295	   3267.30778197	     22.95469522
      0.68749942	   7397.37098168	   2180.02414315	   3266.49106466	     22.94238158
      0.68780418	   7395.54095357	   2179.52070541	   3265.32104353	     22.92473757
      0.68810894	   7393.71519708	   2179.01789600	   3264.15191917	     22.90710290
      0.68833502	   7392.36350709	   2178.64529227	   3263.28518332	     22.89402671
      0.68856110	   7391.01415288	   2178.27303338	   3262.41893448	     22.88095567
      0.68886558	   7389.20055431	   2177.77222914	   3261.25306215	     22.86336012
      0.68917007	   7387.39116124	   2177.27204799	   3260.08806131	     22.84577389
      0.68938357	   7386.12489278	   2176.92168706	   3259.27167136	     22.83344788
      0.68959707	   7384.86067900	   2176.57163166	   3258.45570419	     22.82112645
      0.68990215	   7383.05780580	   2176.07197007	   3257.29050900	     22.80352848
      0.69020722	   7381.25909463	   2175.57292951	   3256.12616534	     22.78593988
      0.69043245	   7379.93381829	   2175.20490083	   3255.26711153	     22.77296081
      0.69065767	   7378.61079540	   2174.83720968	   3254.40851527	     22.75998684
      0.69096257	   7376.82331576	   2174.33998138	   3253.24691067	     22.74243139
      0.69126747	   7375.03993433	   2173.84336922	   3252.08613254	     22.72488530
      0.69148187	   7373.78832353	   2173.49452592	   3251.27038260	     22.71255275
      0.69169628	   7372.53872580	   2173.14598643	   3250.45503544	     22.70022483
      0.69200141	   7370.76377386	   2172.65047356	   3249.29533987	     22.68268796
      0.69230654	   7368.99286604	   2172.15557325	   3248.13644815	     22.66516045
      0.69253168	   7367.68874270	   2171.79079230	   3247.28184934	     22.65223345
      0.69275683	   7366.38680605	   2171.42634388	   3246.42768150	     22.63931155
      0.69306174	   7364.62712944	   2170.93331906	   3245.27161127	     22.62182026
      0.69336664	   7362.87143128	   2170.44090140	   3244.11631912	     22.60433831
      0.69358204	   7361.63350197	   2170.09339782	   3243.30063122	     22.59199387
      0.69379744	   7360.39754455	   2169.74619628	   3242.48532555	     22.57965410
      0.69410267	   7358.64948852	   2169.25470958	   3241.33064773	     22.56217603
      0.69440790	   7356.90535863	   2168.76382640	   3240.17672524	     22.54470733
      0.69463274	   7355.62305785	   2168.40260668	   3239.32718041	     22.53184520
      0.69485759	   7354.34287232	   2168.04171337	   3238.47803863	     22.51898815
      0.69516256	   7352.60984049	   2167.55273176	   3237.32693716	     22.50155751
      0.69546753	   7350.88066781	   2167.06434793	   3236.17656462	     22.48413622
      0.69568403	   7349.65541432	   2166.71799423	   3235.36032906	     22.47177415
      0.69590053	   7348.43209186	   2166.37194081	   3234.54445458	     22.45941679
      0.69620583	   7346.71034534	   2165.88447878	   3233.39459916	     22.44199969
      0.69651112	   7344.99240476	   2165.39761085	   3232.24544915	     22.42459196
      0.69673566	   7343.73127529	   2165.03989798	   3231.40069912	     22.41179461
      0.69696020	   7342.47218935	   2164.68250539	   3230.55632374	     22.39900233
      0.69726520	   7340.76523336	   2164.19757213	   3229.41000985	     22.38163479
      0.69757019	   7339.06201491	   2163.71322704	   3228.26437427	     22.36427659
      0.69778790	   7337.84848330	   2163.36784720	   3227.44700280	     22.35189161
      0.69800561	   7336.63684185	   2163.02276604	   3226.62997042	     22.33951140
      0.69831092	   7334.94085497	   2162.53934101	   3225.48476877	     22.32215799
      0.69861623	   7333.24855139	   2162.05650042	   3224.34022107	     22.30481395
      0.69884049	   7332.00783478	   2161.70221065	   3223.49993139	     22.29208023
      0.69906474	   7330.76908999	   2161.34823511	   3222.65998741	     22.27935157
      0.69936971	   7329.08765643	   2160.86736359	   3221.51829270	     22.26204991
      0.69967468	   7327.40983633	   2160.38707042	   3220.37722409	     22.24475760
      0.69989370	   7326.20710308	   2160.04249756	   3219.55813649	     22.23234472
      0.70011272	   7325.00621882	   2159.69822196	   3218.73936499	     22.21993666
      0.70041797	   7323.33552628	   2159.21887469	   3217.59870896	     22.20265073
      0.70072323	   7321.66839147	   2158.74010193	   3216.45865365	     22.18537416
      0.70094727	   7320.44707371	   2158.38907893	   3215.62230943	     22.17270031
      0.70117131	   7319.22765677	   2158.03836430	   3214.78628147	     22.16003149
      0.70147620	   7317.57121843	   2157.56157963	   3213.64905768	     22.14279897
      0.70178108	   7315.91826676	   2157.08536325	   3212.51240600	     22.12557579
      0.70200147	   7314.72556326	   2156.74147630	   3211.69111629	     22.11313163
      0.70222187	   7313.53466656	   2156.39788525	   3210.87011838	     22.10069235
      0.70252699	   7311.88888041	   2155.92268378	   3209.73395772	     22.08347874
      0.70283211	   7310.24652308	   2155.44804655	   3208.59834260	     22.06627448
      0.70305606	   7309.04322976	   2155.10002955	   3207.76516771	     22.05365287
      0.70328002	   7307.84176787	   2154.75231544	   3206.93227918	     22.04103630
      0.70358476	   7306.20979819	   2154.27964750	   3205.79938081	     22.02387639
      0.70388951	   7304.58118564	   2153.80753755	   3204.66699860	     22.00672581
      0.70411128	   7303.39805426	   2153.46430817	   3203.84322795	     21.99425035
      0.70433306	   7302.21668537	   2153.12137324	   3203.01972318	     21.98177982
      0.70463796	   7300.59543219	   2152.65039551	   3201.88802393	     21.96464381
      0.70494285	   7298.97747550	   2152.17997140	   3200.75681292	     21.94751714
      0.70516693	   7297.79045318	   2151.83458764	   3199.92574523	     21.93493598
      0.70539100	   7296.60519542	   2151.48950183	   3199.09493345	     21.92235986
      0.70569555	   7294.99713310	   2151.02097526	   3197.96619248	     21.90527590
      0.70600009	   7293.39229565	   2150.55299617	   3196.83790962	     21.88820125
      0.70622318	   7292.21868035	   2150.21051790	   3196.01165936	     21.87569894
      0.70644628	   7291.04677971	   2149.86833236	   3195.18564707	     21.86320162
      0.70675086	   7289.44958657	   2149.40163316	   3194.05831116	     21.84614770
      0.70705544	   7287.85555451	   2148.93547671	   3192.93140399	     21.82910310
      0.70727991	   7286.68282550	   2148.59228477	   3192.10119217	     21.81654794
      0.70750437	   7285.51179697	   2148.24938649	   3191.27120505	     21.80399783
      0.70780865	   7283.92703167	   2147.78501662	   3190.14641939	     21.78699285
      0.70811294	   7282.34535638	   2147.32118356	   3189.02203151	     21.76999717
      0.70833722	   7281.18147074	   2146.97963624	   3188.19350158	     21.75747571
      0.70856151	   7280.01924752	   2146.63837947	   3187.36517946	     21.74495929
      0.70886573	   7278.44545678	   2146.17596502	   3186.24198022	     21.72799025
      0.70916995	   7276.87468931	   2145.71408227	   3185.11914787	     21.71103050
      0.70939505	   7275.71435994	   2145.37266213	   3184.28856378	     21.69848748
      0.70962015	   7274.55566909	   2145.03153198	   3183.45817201	     21.68594955
      0.70992412	   7272.99355365	   2144.57132851	   3182.33711250	     21.66902643
      0.71022810	   7271.43439080	   2144.11165103	   3181.21638792	     21.65211258
      0.71045345	   7270.28037291	   2143.77120102	   3180.38573703	     21.63957930
      0.71067880	   7269.12796093	   2143.43103900	   3179.55526145	     21.62705110
      0.71098263	   7267.57676212	   2142.97287527	   3178.43585966	     21.61016827
      0.71128646	   7266.02844681	   2142.51523216	   3177.31676042	     21.59329469
      0.71151239	   7264.87897172	   2142.17526494	   3176.48479174	     21.58075354
      0.71173832	   7263.73107390	   2141.83558448	   3175.65298131	     21.56821752
      0.71204193	   7262.19092926	   2141.37955311	   3174.53539368	     21.55137901
      0.71234554	   7260.65359725	   2140.92403676	   3173.41807538	     21.53454975
      0.71257191	   7259.50923229	   2140.58475444	   3172.58521668	     21.52200853
      0.71279827	   7258.36641340	   2140.24575728	   3171.75249841	     21.50947245
      0.71310169	   7256.83695024	   2139.79180122	   3170.63651446	     21.49267682
      0.71340511	   7255.31022890	   2139.33835469	   3169.52076594	     21.47589043
      0.71363198	   7254.17044450	   2138.99963575	   3168.68665058	     21.46334499
      0.71385886	   7253.03217537	   2138.66120053	   3167.85265729	     21.45080472
      0.71416206	   7251.51327929	   2138.20933969	   3166.73825197	     21.43405334
      0.71446526	   7249.99705334	   2137.75798281	   3165.62404740	     21.41731119
      0.71469264	   7248.86176930	   2137.41983946	   3164.78863367	     21.40476233
      0.71492001	   7247.72796891	   2137.08197838	   3163.95332297	     21.39221865
      0.71522299	   7246.21940863	   2136.63219874	   3162.84038547	     21.37551167
      0.71552597	   7244.71344632	   2136.18291749	   3161.72761320	     21.35881389
      0.71575387	   7243.58241597	   2135.84531323	   3160.89073618	     21.34626059
      0.71598176	   7242.45283724	   2135.50798979	   3160.05394248	     21.33371250
      0.71628451	   7240.95442663	   2135.06029143	   3158.94239383	     21.31705057
      0.71658726	   7239.45854118	   2134.61308587	   3157.83097405	     21.30039782
      0.71681568	   7238.33155944	   2134.27599725	   3156.99249755	     21.28783956
      0.71704410	   7237.20599672	   2133.93918802	   3156.15408393	     21.27528652
      0.71734661	   7235.71753578	   2133.49356761	   3155.04383387	     21.25867017
      0.71764912	   7234.23152654	   2133.04843440	   3153.93367543	     21.24206298
      0.71787809	   7233.10837312	   2132.71183419	   3153.09345014	     21.22949908
      0.71810705	   7231.98660553	   2132.37551194	   3152.25326650	     21.21694044
      0.71840931	   7230.50789805	   2131.93196804	   3151.14422638	     21.20037027
      0.71871156	   7229.03156818	   2131.48890573	   3150.03523970	     21.18380924
      0.71894109	   7227.91201732	   2131.15276581	   3149.19311024	     21.17123901
      0.71917062	   7226.79381852	   2130.81690246	   3148.35100041	     21.15867404
      0.71947260	   7225.32466893	   2130.37543460	   3147.24308081	     21.14215070
      0.71977459	   7223.85782220	   2129.93444269	   3146.13517551	     21.12563648
      0.72000469	   7222.74164179	   2129.59873388	   3145.29097963	     21.11305916
      0.72023480	   7221.62677907	   2129.26330024	   3144.44678046	     21.10048714
      0.72053650	   7220.16699305	   2128.82390912	   3143.33989162	     21.08401130
      0.72083821	   7218.70943445	   2128.38498829	   3142.23297695	     21.06754458
      0.72106890	   7217.59638474	   2128.04967995	   3141.38654435	     21.05495937
      0.72129960	   7216.48461769	   2127.71464542	   3140.54008466	     21.04237948
      0.72160101	   7215.03400291	   2127.27733313	   3139.43413698	     21.02595191
      0.72190242	   7213.58553942	   2126.84048546	   3138.32812234	     21.00953343
      0.72213373	   7212.47537242	   2126.50554538	   3137.47927411	     20.99693946
      0.72236504	   7211.36645239	   2126.17087776	   3136.63037404	     20.98435085
      0.72266614	   7209.92481908	   2125.73564801	   3135.52527854	     20.96797233
      0.72296724	   7208.48526019	   2125.30087718	   3134.42007390	     20.95160289
      0.72319918	   7207.37771872	   2124.96627132	   3133.56862159	     20.93899924
      0.72343113	   7206.27138780	   2124.63193658	   3132.71709168	     20.92640097
      0.72373190	   7204.83854954	   2124.19879494	   3131.61276063	     20.91007240
      0.72403266	   7203.40770814	   2123.76610650	   3130.50827720	     20.89375288
      0.72426526	   7202.30252460	   2123.43179865	   3129.65402174	     20.88113852
      0.72449786	   7201.19851450	   2123.09776064	   3128.79966186	     20.86852957
      0.72479828	   7199.77428931	   2122.66671488	   3127.69600962	     20.85225191
      0.72509870	   7198.35198266	   2122.23611656	   3126.59216072	     20.83598327
      0.72533198	   7197.24887761	   2121.90206799	   3125.73489108	     20.82335709
      0.72556525	   7196.14690812	   2121.56828798	   3124.87748912	     20.81073635
      0.72586530	   7194.73111976	   2121.13934848	   3123.77443328	     20.79451065
      0.72616536	   7193.31717085	   2120.71085064	   3122.67113542	     20.77829396
      0.72639933	   7192.21585128	   2120.37701957	   3121.81062714	     20.76565472
      0.72663331	   7191.11562861	   2120.04345584	   3120.94995746	     20.75302096
      0.72693297	   7189.70810825	   2119.61663612	   3119.84742027	     20.73684842
      0.72723263	   7188.30234749	   2119.19025225	   3118.74459466	     20.72068487
      0.72746734	   7187.20250458	   2118.85659326	   3117.88060785	     20.70803120
      0.72770205	   7186.10371911	   2118.52320042	   3117.01642939	     20.69538303
      0.72800129	   7184.70430745	   2118.09851779	   3115.91433961	     20.67926499
      0.72830054	   7183.30657479	   2117.67426515	   3114.81191402	     20.66315590
      0.72853601	   7182.20788113	   2117.34072839	   3113.94419099	     20.65048625
      0.72877148	   7181.11020460	   2117.00745663	   3113.07624481	     20.63782214
      0.72907027	   7179.71875484	   2116.58493307	   3111.97454031	     20.62176011
      0.72936907	   7178.32890264	   2116.16283360	   3110.87245163	     20.60570700
      0.72960534	   7177.23100852	   2115.82936369	   3110.00071373	     20.59301961
      0.72984161	   7176.13409036	   2115.49615769	   3109.12871989	     20.58033779
      0.73013992	   7174.75047186	   2115.07582100	   3108.02735095	     20.56433351
      0.73043824	   7173.36836871	   2114.65590242	   3106.92554857	     20.54833812
      0.73067535	   7172.27089723	   2114.32243707	   3106.04949206	     20.53563095
      0.73091246	   7171.17435965	   2113.98923461	   3105.17314548	     20.52292940
      0.73121025	   7169.79846324	   2113.57111996	   3104.07207947	     20.50698490
      0.73150805	   7168.42399915	   2113.15341739	   3102.97052998	     20.49104925
      0.73174604	   7167.32653964	   2112.81988545	   3102.08982044	     20.47831994
      0.73198404	   7166.22997108	   2112.48661545	   3101.20878534	     20.46559628
      0.73228127	   7164.86171614	   2112.07076755	   3100.10801306	     20.44971395
      0.73257850	   7163.49480968	   2111.65532561	   3099.00670658	     20.43384045
      0.73281744	   7162.39690841	   2111.32164435	   3098.12097110	     20.42108616
      0.73305638	   7161.29985417	   2110.98822416	   3097.23487313	     20.40833758
      0.73335298	   7159.93919896	   2110.57470034	   3096.13441792	     20.39252031
      0.73364959	   7158.57980754	   2110.16157626	   3095.03337729	     20.37671183
      0.73388954	   7157.48095446	   2109.82764741	   3094.14219328	     20.36392914
      0.73412950	   7156.38290354	   2109.49397890	   3093.25060836	     20.35115220
      0.73442541	   7155.02986016	   2109.08285360	   3092.15053931	     20.33540355
      0.73472132	   7153.67799505	   2108.67212169	   3091.04983334	     20.31966364
      0.73496237	   7152.57760413	   2108.33782565	   3090.15271191	     20.30684829
      0.73520342	   7151.47796951	   2108.00378935	   3089.25514960	     20.29403875
      0.73549856	   7150.13262662	   2107.59516092	   3088.15560145	     20.27836319
      0.73579369	   7148.78837563	   2107.18691936	   3087.05536488	     20.26269633
      0.73603594	   7147.68575468	   2106.85210618	   3086.15172529	     20.24984289
      0.73627820	   7146.58384323	   2106.51755234	   3085.24760317	     20.23699530
      0.73657244	   7145.24640178	   2106.11155375	   3084.14880747	     20.22139867
      0.73686668	   7143.90996495	   2105.70593528	   3083.04927223	     20.20581067
      0.73711028	   7142.80426737	   2105.37041025	   3082.13840080	     20.19291195
      0.73735388	   7141.69923149	   2105.03514443	   3081.22700336	     20.18001916
      0.73764708	   7140.37006341	   2104.63196082	   3080.12933939	     20.16450930
      0.73794027	   7139.04181173	   2104.22915029	   3079.03088564	     20.14900800
      0.73818541	   7137.93195536	   2103.89264970	   3078.11186665	     20.13605416
      0.73843055	   7136.82271201	   2103.55640856	   3077.19227605	     20.12310632
      0.73872249	   7135.50246179	   2103.15630773	   3076.09635867	     20.10769428
      0.73901443	   7134.18303876	   2102.75657245	   3074.99960286	     20.09229074
      0.73926138	   7133.06756170	   2102.41872047	   3074.07119526	     20.07926756
      0.73950833	   7131.95264812	   2102.08112868	   3073.14216781	     20.06625047
      0.73979869	   7130.64242007	   2101.68451709	   3072.04900887	     20.05095270
      0.74008906	   7129.33292885	   2101.28826286	   3070.95496551	     20.03566333
      0.74033824	   7128.20971566	   2100.94848957	   3070.01536839	     20.02254908
      0.74058742	   7127.08701578	   2100.60897806	   3069.07509964	     20.00944101
      0.74087571	   7125.78874447	   2100.21651178	   3067.98642692	     19.99428364
      0.74116400	   7124.49111821	   2099.82439358	   3066.89682821	     19.97913456
      0.74141611	   7123.35683747	   2099.48176670	   3065.94319810	     19.96589339
      0.74166822	   7122.22301957	   2099.13940459	   3064.98883913	     19.95265855
      0.74195356	   7120.94026905	   2098.75222852	   3063.90778419	     19.93768672
      0.74223890	   7119.65806996	   2098.36538939	   3062.82576931	     19.92272300
      0.74249518	   7118.50690539	   2098.01823470	   3061.85312928	     19.90929026
      0.74275146	   7117.35615367	   2097.67135032	   3060.87969366	     19.89586406
      0.74303220	   7116.09602154	   2097.29166775	   3059.81243150	     19.88116401
      0.74331294	   7114.83634437	   2096.91230738	   3058.74418956	     19.86647181
      0.74359367	   7113.57708811	   2096.53326595	   3057.67495469	     19.85178746
      0.74387441	   7112.31824932	   2096.15454533	   3056.60471407	     19.83711095
      0.74410947	   7111.26453195	   2095.83769143	   3055.70783421	     19.82482855
      0.74434453	   7110.21107924	   2095.52106091	   3054.81023269	     19.81255166
      0.74464280	   7108.87468242	   2095.11960094	   3053.67019811	     19.79698118
      0.74494107	   7107.53866372	   2094.71849793	   3052.52897421	     19.78141956
      0.74518570	   7106.44314073	   2094.38978478	   3051.59206609	     19.76866282
      0.74543034	   7105.34784256	   2094.06131049	   3050.65433949	     19.75591204
      0.74572312	   7104.03722023	   2093.66849335	   3049.53095139	     19.74065934
      0.74601591	   7102.72687425	   2093.27601595	   3048.40636509	     19.72541516
      0.74626677	   7101.60434760	   2092.94000500	   3047.44184495	     19.71236058
      0.74651764	   7100.48199222	   2092.60424209	   3046.47642637	     19.69931226
      0.74680509	   7099.19610211	   2092.21980466	   3045.36906970	     19.68436832
      0.74709255	   7097.91039271	   2091.83569064	   3044.26050931	     19.66943260
      0.74734915	   7096.76277109	   2091.49306505	   3043.26987765	     19.65610652
      0.74760576	   7095.61525989	   2091.15069574	   3042.27826778	     19.64278699
      0.74788715	   7094.35706230	   2090.77556539	   3041.18979182	     19.62818910
      0.74816853	   7093.09895496	   2090.40074105	   3040.10011759	     19.61359908
      0.74844991	   7091.84090272	   2090.02621946	   3039.00923361	     19.59901693
      0.74873129	   7090.58290110	   2089.65200251	   3037.91712888	     19.58444264
      0.74896830	   7089.52328967	   2089.33703137	   3036.99629043	     19.57217279
      0.74920531	   7088.46368442	   2089.02227484	   3036.07457155	     19.55990851
      0.74950230	   7087.13588421	   2088.62815778	   3034.91832559	     19.54454820
      0.74979930	   7085.80804422	   2088.23437505	   3033.76067460	     19.52919665
      0.75004808	   7084.69569105	   2087.90476941	   3032.78985386	     19.51634385
      0.75029686	   7083.58327793	   2087.57539706	   3031.81803157	     19.50349720
      0.75058662	   7082.28751148	   2087.19205900	   3030.68485059	     19.48854209
      0.75087639	   7080.99161733	   2086.80903514	   3029.55029063	     19.47359532
      0.75113302	   7079.84374504	   2086.47006189	   3028.54428456	     19.46036437
      0.75138966	   7078.69573798	   2086.13133368	   3027.53718125	     19.44713996
      0.75167180	   7077.43345104	   2085.75922154	   3026.42871422	     19.43260882
      0.75195394	   7076.17095721	   2085.38740344	   3025.31890318	     19.41808558
      0.75223608	   7074.90822057	   2085.01587612	   3024.20773893	     19.40357024
      0.75251822	   7073.64523599	   2084.64464150	   3023.09521286	     19.38906281
      0.75275597	   7072.58074404	   2084.33204072	   3022.15666789	     19.37684411
      0.75299372	   7071.51604536	   2084.01964626	   3021.21714472	     19.36463102
      0.75329003	   7070.18876318	   2083.63058729	   3020.04481716	     19.34941740
      0.75358634	   7068.86110937	   2083.24184617	   3018.87095310	     19.33421249
      0.75383856	   7067.73070044	   2082.91120141	   3017.87055455	     19.32127709
      0.75409077	   7066.59998843	   2082.58078564	   3016.86903078	     19.30834800
      0.75437789	   7065.31241209	   2082.20492420	   3015.72754402	     19.29363751
      0.75466501	   7064.02439653	   2081.82935729	   3014.58458461	     19.27893521
      0.75495213	   7062.73590350	   2081.45408147	   3013.44014500	     19.26424108
      0.75520842	   7061.58532249	   2081.11933894	   3012.41730380	     19.25113126
      0.75546472	   7060.43432276	   2080.78482646	   3011.39327256	     19.23802795
      0.75572101	   7059.28290179	   2080.45054572	   3010.36804673	     19.22493115
      0.75600388	   7058.01161139	   2080.08188204	   3009.23516128	     19.21048440
      0.75628674	   7056.73976258	   2079.71349852	   3008.10080924	     19.19604557
      0.75656960	   7055.46731874	   2079.34539188	   3006.96498472	     19.18161468
      0.75685246	   7054.19427429	   2078.97756407	   3005.82768250	     19.16719172
      0.75709129	   7053.11889546	   2078.66720733	   3004.86626237	     19.15502007
      0.75733012	   7052.04305689	   2078.35704787	   3003.90378202	     19.14285406
      0.75762554	   7050.71166840	   2077.97367740	   3002.71180582	     19.12781359
      0.75792095	   7049.37952550	   2077.59060616	   3001.51819782	     19.11278176
      0.75817718	   7048.22342594	   2077.25858234	   3000.48157591	     19.09975065
      0.75843341	   7047.06672327	   2076.92678232	   2999.44371956	     19.08672604
      0.75871729	   7045.78446555	   2076.55943669	   2998.29242457	     19.07230356
      0.75900117	   7044.50142164	   2076.19236365	   2997.13960704	     19.05788906
      0.75928505	   7043.21755463	   2075.82555994	   2995.98526327	     19.04348254
      0.75956893	   7041.93285874	   2075.45902754	   2994.82939026	     19.02908399
      0.75980738	   7040.85311467	   2075.15136778	   2993.85734013	     19.01699622
      0.76004582	   7039.77275429	   2074.84389795	   2992.88420729	     19.00491408
      0.76034098	   7038.43452055	   2074.46355005	   2991.67809214	     18.98996574
      0.76063615	   7037.09529123	   2074.08349057	   2990.47031278	     18.97502603
      0.76089542	   7035.91805653	   2073.74988085	   2989.40802213	     18.96191007
      0.76115469	   7034.74001716	   2073.41649234	   2988.34444404	     18.94880076
      0.76143600	   7033.46087138	   2073.05500462	   2987.18897659	     18.93458435
      0.76171732	   7032.18073333	   2072.69377528	   2986.03199036	     18.92037577
      0.76199863	   7030.89956733	   2072.33280120	   2984.87348384	     18.90617502
      0.76227995	   7029.61736653	   2071.97208408	   2983.71345619	     18.89198209
      0.76253036	   7028.47512514	   2071.65120849	   2982.67958973	     18.87935500
      0.76278077	   7027.33202905	   2071.33053494	   2981.64451682	     18.86673411
      0.76306914	   7026.01457172	   2070.96150144	   2980.45105367	     18.85220785
      0.76335750	   7024.69593314	   2070.59273357	   2979.25598972	     18.83768981
      0.76364587	   7023.37607455	   2070.22422791	   2978.05932461	     18.82317999
      0.76393424	   7022.05499214	   2069.85598686	   2976.86105876	     18.80867839
      0.76416022	   7021.01881674	   2069.56759051	   2975.92090136	     18.79731974
      0.76438620	   7019.98186191	   2069.27935533	   2974.97976127	     18.78596614
      0.76467616	   7018.65018591	   2068.90975771	   2973.77075739	     18.77140587
      0.76496611	   7017.31717648	   2068.54042250	   2972.56013691	     18.75685392
      0.76523504	   7016.07964374	   2068.19811154	   2971.43589162	     18.74336499
      0.76550396	   7014.84092454	   2067.85602478	   2970.31025762	     18.72988322
      0.76578354	   7013.55180642	   2067.50061077	   2969.13852477	     18.71587451
      0.76606313	   7012.26136310	   2067.14543731	   2967.96529354	     18.70187352
      0.76633310	   7011.01400294	   2066.80270203	   2966.83098244	     18.68836127
      0.76660307	   7009.76536768	   2066.46018943	   2965.69527725	     18.67485622
      0.76687973	   7008.48442270	   2066.10941372	   2964.52997096	     18.66102382
      0.76715639	   7007.20209699	   2065.75887008	   2963.36320435	     18.64719897
      0.76742717	   7005.94569989	   2065.41601037	   2962.21986184	     18.63367573
      0.76769794	   7004.68794076	   2065.07337129	   2961.07512461	     18.62015972
      0.76797353	   7003.40638133	   2064.72486183	   2959.90859661	     18.60641074
      0.76824912	   7002.12337010	   2064.37657916	   2958.74062861	     18.59266926
      0.76852076	   7000.85731479	   2064.03351253	   2957.58801041	     18.57913226
      0.76879240	   6999.58980969	   2063.69066453	   2956.43399836	     18.56560254
      0.76906742	   6998.30499803	   2063.34376315	   2955.26418446	     18.55191159
      0.76934244	   6997.01866000	   2062.99708414	   2954.09294747	     18.53822810
      0.76961482	   6995.74318272	   2062.65396233	   2952.93159696	     18.52468382
      0.76988719	   6994.46616928	   2062.31105692	   2951.76885672	     18.51114686
      0.77016187	   6993.17673190	   2061.96545783	   2950.59484390	     18.49750242
      0.77043656	   6991.88569263	   2061.62007708	   2949.41942423	     18.48386542
      0.77070952	   6990.60112701	   2061.27707440	   2948.24998011	     18.47032124
      0.77098248	   6989.31494084	   2060.93428563	   2947.07915362	     18.45678441
      0.77125698	   6988.01985415	   2060.58978136	   2945.90034916	     18.44317883
      0.77153148	   6986.72308976	   2060.24549167	   2944.72015407	     18.42958067
      0.77180491	   6985.42967696	   2059.90275325	   2943.54317537	     18.41604284
      0.77207834	   6984.13456132	   2059.56022604	   2942.36482449	     18.40251238
      0.77235276	   6982.83298354	   2059.21666012	   2941.18080280	     18.38894001
      0.77262719	   6981.52965236	   2058.87330521	   2939.99540695	     18.37537505
      0.77290099	   6980.22751287	   2058.53094000	   2938.81134534	     18.36184839
      0.77317479	   6978.92359041	   2058.18878312	   2937.62592411	     18.34832910
      0.77344923	   6977.61481892	   2057.84603741	   2936.43638729	     18.33478581
      0.77372367	   6976.30421880	   2057.50349927	   2935.24549313	     18.32124992
      0.77399777	   6974.99336252	   2057.16158337	   2934.05470036	     18.30773795
      0.77427187	   6973.68064523	   2056.81987281	   2932.86256241	     18.29423337
      0.77454638	   6972.36409254	   2056.47786003	   2931.66731737	     18.28071623
      0.77482089	   6971.04563679	   2056.13605145	   2930.47073228	     18.26720650
      0.77509525	   6969.72598301	   2055.79463405	   2929.27347691	     18.25371168
      0.77536960	   6968.40439227	   2055.45341891	   2928.07489230	     18.24022427
      0.77564422	   6967.07956403	   2055.11207593	   2926.87382969	     18.22673132
      0.77591884	   6965.75275947	   2054.77093385	   2925.67144483	     18.21324578
      0.77619342	   6964.42415889	   2054.43004347	   2924.46793095	     18.19976978
      0.77646799	   6963.09354748	   2054.08935219	   2923.26310496	     18.18630119
      0.77674275	   6961.76002200	   2053.74863395	   2922.05617925	     18.17283117
      0.77701751	   6960.42444836	   2053.40811333	   2920.84794961	     18.15936858
      0.77729228	   6959.08670394	   2053.06776355	   2919.63833469	     18.14591246
      0.77756706	   6957.74687692	   2052.72760967	   2918.42742567	     18.13246375
      0.77784197	   6956.40428719	   2052.38748387	   2917.21463763	     18.11901593
      0.77811688	   6955.05957917	   2052.04755242	   2916.00056440	     18.10557554
      0.77839184	   6953.71246396	   2051.70774671	   2914.78497439	     18.09213997
      0.77866681	   6952.36319655	   2051.36813367	   2913.56810897	     18.07871182
      0.77894188	   6951.01121604	   2051.02857666	   2912.34949149	     18.06528580
      0.77921695	   6949.65704907	   2050.68921073	   2911.12960796	     18.05186721
      0.77949209	   6948.30032059	   2050.34994616	   2909.90814932	     18.03845260
      0.77976724	   6946.94137255	   2050.01087101	   2908.68543444	     18.02504543
      0.78004248	   6945.57970493	   2049.67186479	   2907.46104203	     18.01164103
      0.78031771	   6944.21578482	   2049.33304635	   2906.23540302	     17.99824406
      0.78059303	   6942.84919595	   2048.99431639	   2905.00817157	     17.98485071
      0.78086835	   6941.48032252	   2048.65577256	   2903.77970338	     17.97146480
      0.78114376	   6940.10869510	   2048.31730278	   2902.54960511	     17.95808199
      0.78141916	   6938.73475148	   2047.97901748	   2901.31827989	     17.94470663
      0.78169465	   6937.35805870	   2047.64081393	   2900.08536729	     17.93133474
      0.78197014	   6935.97901883	   2047.30279319	   2898.85123764	     17.91797031
      0.78224571	   6934.59717929	   2046.96484811	   2897.61551315	     17.90460918
      0.78252128	   6933.21296235	   2046.62708416	   2896.37858148	     17.89125550
      0.78279694	   6931.82593220	   2046.28939867	   2895.14008006	     17.87790530
      0.78307259	   6930.43649507	   2045.95189263	   2893.90038138	     17.86456256
      0.78334833	   6929.04421122	   2045.61446277	   2892.65911959	     17.85122328
      0.78362407	   6927.64949144	   2045.27721068	   2891.41667043	     17.83789146
      0.78389989	   6926.25190668	   2044.94003603	   2890.17267777	     17.82456322
      0.78417570	   6924.85185778	   2044.60303743	   2888.92750765	     17.81124244
      0.78445160	   6923.44892055	   2044.26611610	   2887.68080845	     17.79792530
      0.78472750	   6922.04349169	   2043.92936911	   2886.43294167	     17.78461562
      0.78500347	   6920.63515894	   2043.59270086	   2885.18356646	     17.77130972
      0.78527944	   6919.22430782	   2043.25620525	   2883.93303353	     17.75801128
      0.78555549	   6917.81053908	   2042.91979006	   2882.68101371	     17.74471675
      0.78583154	   6916.39422600	   2042.58354577	   2881.42784599	     17.73142968
      0.78610765	   6914.97498876	   2042.24738509	   2880.17321853	     17.71814673
      0.78638377	   6913.55318204	   2041.91139356	   2878.91745297	     17.70487123
      0.78665995	   6912.12845201	   2041.57549029	   2877.66026054	     17.69160010
      0.78693613	   6910.70112821	   2041.23975440	   2876.40193979	     17.67833644
      0.78721237	   6909.27089419	   2040.90411404	   2875.14223492	     17.66507749
      0.78748860	   6907.83804300	   2040.56863927	   2873.88141149	     17.65182602
      0.78776489	   6906.40231255	   2040.23327115	   2872.61926146	     17.63857977
      0.78804117	   6904.96394251	   2039.89806680	   2871.35600263	     17.62534099
      0.78831749	   6903.52275344	   2039.56298664	   2870.09149933	     17.61210821
      0.78859380	   6902.07890345	   2039.22806841	   2868.82589702	     17.59888290
      0.78887012	   6900.63234473	   2038.89330301	   2867.55917495	     17.58566478
      0.78914644	   6899.18310505	   2038.55869767	   2866.29136376	     17.57245413
      0.78942273	   6897.73136029	   2038.22429467	   2865.02263757	     17.55925271
      0.78969901	   6896.27691616	   2037.89004977	   2863.75283235	     17.54605874
      0.78997518	   6894.82036260	   2037.55609977	   2862.48248217	     17.53287772
      0.79025135	   6893.36109360	   2037.22230583	   2861.21106354	     17.51970416
      0.79052724	   6891.90056263	   2036.88900080	   2859.93985993	     17.50655127
      0.79080313	   6890.43730421	   2036.55584960	   2858.66759952	     17.49340581
      0.79107834	   6888.97492077	   2036.22367094	   2857.39742784	     17.48030018
      0.79135355	   6887.50980671	   2035.89164342	   2856.12621391	     17.46720194
      0.79162674	   6886.05273998	   2035.56220231	   2854.86331162	     17.45420723
      0.79189993	   6884.59296694	   2035.23290817	   2853.59939134	     17.44121981
      0.79216247	   6883.18753740	   2034.91658748	   2852.38378659	     17.42874553
      0.79249562	   6881.40050907	   2034.51538742	   2850.83991368	     17.41292609
      0.79289261	   6879.26568592	   2034.03757486	   2848.99820573	     17.39408897
      0.79317582	   6877.73924249	   2033.69690361	   2847.68310323	     17.38066057
      0.79345902	   6876.20983571	   2033.35638231	   2846.36693297	     17.36724001
      0.79374222	   6874.67748089	   2033.01601357	   2845.04970035	     17.35382726
      0.79399170	   6873.32515881	   2032.71630425	   2843.88847029	     17.34201842
      0.79424117	   6871.97053732	   2032.41671138	   2842.72642261	     17.33021566
      0.79452788	   6870.41087697	   2032.07254425	   2841.38993055	     17.31665879
      0.79481459	   6868.84816384	   2031.72852815	   2840.05236741	     17.30310994
      0.79508492	   6867.37195411	   2031.40430948	   2838.79027350	     17.29034279
      0.79535524	   6865.89302083	   2031.08022318	   2837.52723556	     17.27758275
      0.79563300	   6864.37057220	   2030.74736122	   2836.22848973	     17.26447929
      0.79591075	   6862.84523779	   2030.41463684	   2834.92875547	     17.25138334
      0.79618519	   6861.33527391	   2030.08601900	   2833.64357697	     17.23845118
      0.79645963	   6859.82248385	   2029.75753339	   2832.35744149	     17.22552636
      0.79673088	   6858.32448407	   2029.43299249	   2831.08531361	     17.21275892
      0.79700213	   6856.82371516	   2029.10857869	   2829.81225837	     17.19999864
      0.79720857	   6855.67964876	   2028.86175783	   2828.84274191	     17.19029185
      0.79753018	   6853.89412366	   2028.47738455	   2827.33129079	     17.17517811
      0.79785180	   6852.10469747	   2028.09318672	   2825.81855134	     17.16007444
      0.79808116	   6850.82611440	   2027.81928846	   2824.73891225	     17.14930896
      0.79831053	   6849.54554470	   2027.54547824	   2823.65862311	     17.13854860
      0.79851738	   6848.38896742	   2027.29861985	   2822.68382194	     17.12884889
      0.79883841	   6846.59081294	   2026.91564836	   2821.16994945	     17.11380377
      0.79915943	   6844.78875476	   2026.53284489	   2819.65481713	     17.09876867
      0.79939063	   6843.48846204	   2026.25724721	   2818.56282811	     17.08794647
      0.79962184	   6842.18614327	   2025.98173544	   2817.47019068	     17.07712947
      0.79984212	   6840.94342454	   2025.71931094	   2816.42854393	     17.06682806
      0.80019558	   6838.94555414	   2025.29839476	   2814.75594468	     17.05030876
      0.80044490	   6837.53347090	   2025.00161227	   2813.57524661	     17.03866390
      0.80069422	   6836.11901116	   2024.70492360	   2812.39380480	     17.02702507
      0.80094354	   6834.70218760	   2024.40833015	   2811.21162216	     17.01539228
      0.80118273	   6833.34070205	   2024.12387516	   2810.07677780	     17.00423782
      0.80152768	   6831.37338389	   2023.71379638	   2808.43896094	     16.98816110
      0.80181798	   6829.71423041	   2023.36882166	   2807.05952735	     16.97464029
      0.80207268	   6828.25589873	   2023.06625416	   2805.84845032	     16.96278439
      0.80232738	   6826.79510109	   2022.76378166	   2804.63661404	     16.95093479
      0.80261112	   6825.16479254	   2022.42692281	   2803.28568435	     16.93774124
      0.80289487	   6823.53142050	   2022.09017891	   2801.93381865	     16.92455550
      0.80316730	   6821.96027649	   2021.76696583	   2800.63497116	     16.91190280
      0.80343973	   6820.38630957	   2021.44385643	   2799.33526675	     16.89925730
      0.80371243	   6818.80798975	   2021.12053662	   2798.03345245	     16.88660681
      0.80398512	   6817.22684247	   2020.79731825	   2796.73078523	     16.87396353
      0.80421695	   6815.88042596	   2020.52261703	   2795.62267245	     16.86322069
      0.80456292	   6813.86727794	   2020.11279483	   2793.96782483	     16.84719816
      0.80483884	   6812.25851799	   2019.78607096	   2792.64709131	     16.83442832
      0.80511476	   6810.64685564	   2019.45944375	   2791.32549567	     16.82166587
      0.80539067	   6809.03231433	   2019.13291554	   2790.00304140	     16.80891079
      0.80566659	   6807.41487670	   2018.80648188	   2788.67973051	     16.79616309
      0.80594251	   6805.79456305	   2018.48014453	   2787.35556628	     16.78342276
      0.80621842	   6804.17135960	   2018.15389954	   2786.03055076	     16.77068981
      0.80649434	   6802.54528398	   2017.82774816	   2784.70468705	     16.75796423
      0.80676737	   6800.93338723	   2017.50509862	   2783.39186536	     16.74537908
      0.80704040	   6799.31868239	   2017.18253807	   2782.07821801	     16.73280114
      0.80731655	   6797.68267292	   2016.85638122	   2780.74873005	     16.72008690
      0.80759270	   6796.04379615	   2016.53031267	   2779.41840230	     16.70738004
      0.80786434	   6794.42885385	   2016.20964719	   2778.10896007	     16.69488767
      0.80813598	   6792.81114293	   2015.88906454	   2776.79870975	     16.68240244
      0.80833780	   6791.60746080	   2015.65093801	   2775.82472899	     16.67313109
      0.80865423	   6789.71713176	   2015.27766768	   2774.29673003	     16.65860245
      0.80897066	   6787.82306501	   2014.90450554	   2772.76764330	     16.64408349
      0.80921389	   6786.36462425	   2014.61774139	   2771.59156073	     16.63292996
      0.80945712	   6784.90398328	   2014.33103932	   2770.41483897	     16.62178215
      0.80972385	   6783.29965511	   2014.01669994	   2769.12366945	     16.60956363
      0.81005462	   6781.30650777	   2013.62699658	   2767.52146965	     16.59442138
      0.81043558	   6779.00584295	   2013.17828325	   2765.67466208	     16.57699421
      0.81073967	   6777.16558706	   2012.82021778	   2764.19941420	     16.56309379
      0.81099137	   6775.63976252	   2012.52390088	   2762.97756424	     16.55159477
      0.81124307	   6774.11160823	   2012.22764317	   2761.75504072	     16.54010187
      0.81152166	   6772.41751019	   2011.89980826	   2760.40115670	     16.52738856
      0.81180024	   6770.72056441	   2011.57204238	   2759.04645110	     16.51468274
      0.81205587	   6769.16100011	   2011.27135437	   2757.80269898	     16.50303092
      0.81238708	   6767.13669373	   2010.88183042	   2756.19012610	     16.48794284
      0.81271829	   6765.10838703	   2010.49239737	   2754.57640003	     16.47286536
      0.81297456	   6763.53630266	   2010.19114530	   2753.32703955	     16.46120687
      0.81323082	   6761.96183582	   2009.88994515	   2752.07699192	     16.44955473
      0.81351290	   6760.22600091	   2009.55845940	   2750.70021986	     16.43673605
      0.81379498	   6758.48729117	   2009.22703335	   2749.32261852	     16.42392505
      0.81406035	   6756.84897994	   2008.91529712	   2748.02588616	     16.41188012
      0.81440221	   6754.73469819	   2008.51377740	   2746.35429892	     16.39637329
      0.81474407	   6752.61622813	   2008.11233812	   2744.68150142	     16.38087772
      0.81499298	   6751.07109236	   2007.82008980	   2743.46274419	     16.36960217
      0.81524190	   6749.52374990	   2007.52788173	   2742.24334795	     16.35833260
      0.81551475	   6747.82510011	   2007.20762263	   2740.90597796	     16.34598634
      0.81585178	   6745.72316283	   2006.81207802	   2739.25290886	     16.33074529
      0.81629465	   6742.95513567	   2006.29243644	   2737.07902994	     16.31073540
      0.81651105	   6741.60007570	   2006.03856198	   2736.01606630	     16.30096473
      0.81672745	   6740.24336136	   2005.78471071	   2734.95262379	     16.29119857
      0.81704738	   6738.23452768	   2005.40944927	   2733.37950892	     16.27676811
      0.81736731	   6736.22212441	   2005.03423863	   2731.80535163	     16.26234749
      0.81761642	   6734.65275967	   2004.74212531	   2730.57896821	     16.25112620
      0.81786553	   6733.08124576	   2004.45004027	   2729.35195486	     16.23991088
      0.81813059	   6731.40668039	   2004.13926920	   2728.04563475	     16.22798354
      0.81845885	   6729.32955398	   2003.75445221	   2726.42691461	     16.21322220
      0.81888291	   6726.64068037	   2003.25737592	   2724.33412109	     16.19416776
      0.81912941	   6725.07482963	   2002.96845793	   2723.11675800	     16.18309946
      0.81937592	   6723.50689531	   2002.67955776	   2721.89878204	     16.17203700
      0.81962243	   6721.93689578	   2002.39067619	   2720.68019439	     16.16098037
      0.81991247	   6720.08696994	   2002.05079525	   2719.24560526	     16.14797847
      0.82020251	   6718.23420178	   2001.71093603	   2717.81017120	     16.13498465
      0.82044663	   6716.67254432	   2001.42489434	   2716.60132588	     16.12405414
      0.82078080	   6714.53165780	   2001.03337214	   2714.94565685	     16.10910142
      0.82111496	   6712.38704256	   2000.64187111	   2713.28887029	     16.09415943
      0.82135229	   6710.86167677	   2000.36383766	   2712.11154963	     16.08355420
      0.82158961	   6709.33444589	   2000.08581240	   2710.93366657	     16.07295437
      0.82185193	   6707.64419699	   1999.77851257	   2709.63107681	     16.06124447
      0.82218789	   6705.47607941	   1999.38494378	   2707.96177131	     16.04625656
      0.82252386	   6703.30425636	   1998.99138166	   2706.29134147	     16.03127947
      0.82277730	   6701.66345534	   1998.69449250	   2705.03048076	     16.01998840
      0.82303074	   6700.02056324	   1998.39760386	   2703.76898139	     16.00870357
      0.82331546	   6698.17241280	   1998.06407078	   2702.35102584	     15.99603322
      0.82360018	   6696.32164084	   1997.73053406	   2700.93226534	     15.98337063
      0.82386107	   6694.62344920	   1997.42490284	   2699.63152424	     15.97177450
      0.82420050	   6692.41084339	   1997.02726846	   2697.93826063	     15.95669779
      0.82453992	   6690.19455974	   1996.62961963	   2696.24385558	     15.94163211
      0.82479099	   6688.55278875	   1996.33546211	   2694.98975575	     15.93049500
      0.82504206	   6686.90902451	   1996.04129347	   2693.73503221	     15.91936393
      0.82527796	   6685.36277317	   1995.76488826	   2692.55556137	     15.90891098
      0.82561685	   6683.13843338	   1995.36779352	   2690.86022599	     15.89390409
      0.82591621	   6681.17051467	   1995.01698417	   2689.36165942	     15.88065646
      0.82616765	   6679.51543099	   1994.72230660	   2688.10228511	     15.86953602
      0.82641910	   6677.85838893	   1994.42760938	   2686.84228666	     15.85842162
      0.82668632	   6676.09517764	   1994.11438758	   2685.50250844	     15.84661615
      0.82701029	   6673.95462185	   1993.73462107	   2683.87730207	     15.83231311
      0.82737717	   6671.52665139	   1993.30450012	   2682.03558167	     15.81612771
      0.82770234	   6669.37130624	   1992.92323300	   2680.40214979	     15.80179328
      0.82794452	   6667.76393976	   1992.63923666	   2679.18491897	     15.79112380
      0.82818670	   6666.15479090	   1992.35521117	   2677.96711007	     15.78045992
      0.82843704	   6664.48953880	   1992.06158237	   2676.70766200	     15.76944263
      0.82877375	   6662.24673406	   1991.66659317	   2675.01272232	     15.75463375
      0.82911045	   6660.00045131	   1991.27153678	   2673.31666532	     15.73983569
      0.82934745	   6658.41727966	   1990.99342827	   2672.12221166	     15.72942645
      0.82958444	   6656.83237450	   1990.71528320	   2670.92720456	     15.71902256
      0.82985912	   6654.99328285	   1990.39286374	   2669.54149892	     15.70697117
      0.83019056	   6652.77098280	   1990.00373879	   2667.86842736	     15.69243876
      0.83056018	   6650.28864230	   1989.56969350	   2666.00136816	     15.67624482
      0.83089076	   6648.06482788	   1989.18139804	   2664.33035775	     15.66177223
      0.83113113	   6646.44566049	   1988.89900166	   2663.11465709	     15.65125548
      0.83137150	   6644.82465338	   1988.61655578	   2661.89838664	     15.64074424
      0.83163835	   6643.02292624	   1988.30293875	   2660.54748414	     15.62908170
      0.83197065	   6640.77603622	   1987.91230157	   2658.86423719	     15.61456795
      0.83230295	   6638.52555016	   1987.52155711	   2657.17989990	     15.60006471
      0.83250422	   6637.16069820	   1987.28483427	   2656.15919022	     15.59128542
      0.83281482	   6635.05180329	   1986.91943627	   2654.58322904	     15.57774464
      0.83312543	   6632.93969753	   1986.55393542	   2653.00631447	     15.56421304
      0.83338987	   6631.13895310	   1986.24267396	   2651.66302965	     15.55269993
      0.83365430	   6629.33583993	   1985.93133309	   2650.31905320	     15.54119346
      0.83392413	   6627.49353810	   1985.61356677	   2648.94699789	     15.52945957
      0.83419395	   6625.64872019	   1985.29571213	   2647.57422159	     15.51773260
      0.83448079	   6623.68474180	   1984.95770716	   2646.11406182	     15.50527350
      0.83476763	   6621.71786005	   1984.61959634	   2644.65308627	     15.49282223
      0.83504101	   6619.84055437	   1984.29725218	   2643.25991988	     15.48096262
      0.83537732	   6617.52737649	   1983.90056222	   2641.54502020	     15.46638259
      0.83571363	   6615.21005861	   1983.50371306	   2639.82899668	     15.45181331
      0.83596106	   6613.50253109	   1983.21164675	   2638.56580327	     15.44110158
      0.83630347	   6611.13570548	   1982.80730869	   2636.81668129	     15.42628734
      0.83660733	   6609.03157247	   1982.44833642	   2635.26347419	     15.41315000
      0.83685774	   6607.29486081	   1982.15239560	   2633.98278117	     15.40233009
      0.83710816	   6605.55570336	   1981.85635472	   2632.70146279	     15.39151613
      0.83734194	   6603.92983842	   1981.57988645	   2631.50469844	     15.38142593
      0.83767776	   6601.59044200	   1981.18257690	   2629.78458580	     15.36694038
      0.83801359	   6599.24647560	   1980.78507432	   2628.06334548	     15.35246552
      0.83823430	   6597.70340495	   1980.52371235	   2626.93147740	     15.34295802
      0.83845502	   6596.15831038	   1980.26226338	   2625.79912136	     15.33345514
      0.83875078	   6594.08462562	   1979.91177443	   2624.28097290	     15.32072830
      0.83904654	   6592.00721144	   1979.56112121	   2622.76194610	     15.30800976
      0.83930424	   6590.19406590	   1979.25545748	   2621.43769459	     15.29693480
      0.83962135	   6587.95893633	   1978.87914748	   2619.80723697	     15.28331528
      0.84000601	   6585.24166561	   1978.42239844	   2617.82807832	     15.26680713
      0.84039068	   6582.51774646	   1977.96534341	   2615.84742865	     15.25031300
      0.84062555	   6580.85121862	   1977.68611261	   2614.63732382	     15.24024867
      0.84086042	   6579.18215962	   1977.40676294	   2613.42666389	     15.23018957
      0.84115371	   6577.09438962	   1977.05776352	   2611.91411691	     15.21763596
      0.84144700	   6575.00260430	   1976.70857092	   2610.40070480	     15.20509048
      0.84168018	   6573.33659013	   1976.43079583	   2609.19681375	     15.19512171
      0.84201264	   6570.95683842	   1976.03454162	   2607.47943918	     15.18091777
      0.84234510	   6568.57183069	   1975.63802516	   2605.76095425	     15.16672429
      0.84257477	   6566.92115519	   1975.36395078	   2604.57316912	     15.15692548
      0.84280443	   6565.26795233	   1975.08974666	   2603.38485432	     15.14713165
      0.84309442	   6563.17692331	   1974.74333544	   2601.88368523	     15.13477270
      0.84338440	   6561.08184287	   1974.39670899	   2600.38167136	     15.12242169
      0.84361896	   6559.38425442	   1974.11617707	   2599.16614002	     15.11243731
      0.84395587	   6556.94123707	   1973.71297149	   2597.41921372	     15.09810508
      0.84425783	   6554.74699923	   1973.35133007	   2595.85252348	     15.08526861
      0.84450915	   6552.91738497	   1973.05014145	   2594.54786416	     15.07459135
      0.84476048	   6551.08476165	   1972.74877685	   2593.24257001	     15.06392005
      0.84498096	   6549.47458346	   1972.48425064	   2592.09695253	     15.05456335
      0.84532026	   6546.99211928	   1972.07688429	   2590.33295593	     15.04017287
      0.84560114	   6544.93301595	   1971.73940436	   2588.87180956	     15.02826837
      0.84588203	   6542.87023315	   1971.40168589	   2587.40986777	     15.01637130
      0.84616291	   6540.80383328	   1971.06372936	   2585.94713159	     15.00448167
      0.84644379	   6538.73383231	   1970.72552712	   2584.48359933	     14.99259947
      0.84672468	   6536.66029166	   1970.38707842	   2583.01927157	     14.98072470
      0.84699444	   6534.66550176	   1970.06178510	   2581.61214202	     14.96932685
      0.84726421	   6532.66752583	   1969.73625670	   2580.20427749	     14.95793585
      0.84752167	   6530.75776515	   1969.42535630	   2578.85995793	     14.94707093
      0.84785224	   6528.30154826	   1969.02584483	   2577.13290910	     14.93312985
      0.84818281	   6525.84075929	   1968.62596324	   2575.40475386	     14.91919906
      0.84843458	   6523.96354169	   1968.32115024	   2574.08780829	     14.90859594
      0.84868635	   6522.08376050	   1968.01611587	   2572.77021972	     14.89799879
      0.84897717	   6519.90929896	   1967.66349361	   2571.24748781	     14.88576557
      0.84926798	   6517.73152454	   1967.31056710	   2569.72389615	     14.87354029
      0.84952894	   6515.77455864	   1966.99361098	   2568.35599480	     14.86257692
      0.84986075	   6513.28254814	   1966.59023553	   2566.61570348	     14.84864622
      0.85019256	   6510.78645145	   1966.18644602	   2564.87428905	     14.83472585
      0.85044445	   6508.88886508	   1965.87962926	   2563.55155346	     14.82416519
      0.85069634	   6506.98900400	   1965.57256695	   2562.22816897	     14.81361049
      0.85098977	   6504.77302980	   1965.21455629	   2560.68574419	     14.80132288
      0.85128320	   6502.55405934	   1964.85620317	   2559.14243649	     14.78904334
      0.85153152	   6500.67385442	   1964.55266046	   2557.83565951	     14.77865760
      0.85186367	   6498.15569466	   1964.14625757	   2556.08676969	     14.76477505
      0.85219582	   6495.63386294	   1963.73939807	   2554.33674375	     14.75090284
      0.85244119	   6493.76854123	   1963.43853463	   2553.04319793	     14.74066153
      0.85268657	   6491.90126439	   1963.13741545	   2551.74903021	     14.73042586
      0.85296644	   6489.76909477	   1962.79364482	   2550.27215716	     14.71875807
      0.85324630	   6487.63442120	   1962.44953252	   2548.79447230	     14.70709761
      0.85354107	   6485.38344581	   1962.08673096	   2547.23726332	     14.69482451
      0.85383583	   6483.12973508	   1961.72354065	   2545.67915073	     14.68255953
      0.85410601	   6481.06162425	   1961.39029934	   2544.25021335	     14.67132479
      0.85443712	   6478.52396201	   1960.98144052	   2542.49795070	     14.65756546
      0.85476823	   6475.98289679	   1960.57207175	   2540.74454141	     14.64381638
      0.85500548	   6474.16009028	   1960.27843412	   2539.48748907	     14.63397126
      0.85532786	   6471.68041548	   1959.87900020	   2537.77842418	     14.62060187
      0.85565023	   6469.19753096	   1959.47906531	   2536.06826613	     14.60724220
      0.85591364	   6467.16646878	   1959.15191607	   2534.67015238	     14.59633377
      0.85617704	   6465.13325980	   1958.82442450	   2533.27130594	     14.58543183
      0.85641826	   6463.26932237	   1958.52419826	   2531.98957792	     14.57545336
      0.85674805	   6460.71819635	   1958.11328277	   2530.23632955	     14.56182060
      0.85707783	   6458.16367874	   1957.70181273	   2528.48192574	     14.54819799
      0.85732244	   6456.26668176	   1957.39624485	   2527.17987018	     14.53810016
      0.85756705	   6454.36780662	   1957.09036519	   2525.87717624	     14.52800790
      0.85784997	   6452.16917221	   1956.73618475	   2524.36965887	     14.51634199
      0.85813289	   6449.96800351	   1956.38157790	   2522.86128366	     14.50468355
      0.85842304	   6447.70794253	   1956.01746123	   2521.31347186	     14.49273495
      0.85871319	   6445.44520142	   1955.65288647	   2519.76475372	     14.48079421
      0.85900117	   6443.19677871	   1955.29058872	   2518.22675808	     14.46895082
      0.85928914	   6440.94570885	   1954.92783022	   2516.68786546	     14.45711517
      0.85958436	   6438.63521006	   1954.55545430	   2515.10929392	     14.44498954
      0.85987959	   6436.32193448	   1954.18258421	   2513.52977511	     14.43287204
      0.86015937	   6434.12711919	   1953.82875958	   2512.03201363	     14.42139596
      0.86043915	   6431.92982779	   1953.47448219	   2510.53339720	     14.40992717
      0.86074640	   6429.51391707	   1953.08488632	   2508.88662530	     14.39734052
      0.86105365	   6427.09506658	   1952.69473392	   2507.23881716	     14.38476265
      0.86127077	   6425.38404890	   1952.41869700	   2506.07378260	     14.37587992
      0.86160236	   6422.76814772	   1951.99657664	   2504.29349924	     14.36232237
      0.86193395	   6420.14896150	   1951.57379163	   2502.51200046	     14.34877505
      0.86215880	   6418.37103642	   1951.28671622	   2501.30327402	     14.33959445
      0.86238365	   6416.59165618	   1950.99932989	   2500.09398591	     14.33041855
      0.86267878	   6414.25397562	   1950.62164705	   2498.50589677	     14.31838198
      0.86297390	   6411.91388857	   1950.24341853	   2496.91683480	     14.30635350
      0.86319774	   6410.13745942	   1949.95617966	   2495.71094454	     14.29723578
      0.86352978	   6407.49992617	   1949.52950587	   2493.92111421	     14.28371931
      0.86386182	   6404.85963378	   1949.10212520	   2492.13004312	     14.27021307
      0.86408884	   6403.05288625	   1948.80950580	   2490.90474871	     14.26098458
      0.86431586	   6401.24494884	   1948.51655070	   2489.67887119	     14.25176087
      0.86461033	   6398.89816246	   1948.13605360	   2488.08791824	     14.23980396
      0.86490480	   6396.54953549	   1947.75498202	   2486.49597871	     14.22785508
      0.86514717	   6394.61509662	   1947.44089196	   2485.18493265	     14.21802616
      0.86547493	   6391.99732742	   1947.01551057	   2483.41090420	     14.20474294
      0.86580270	   6389.37765538	   1946.58940135	   2481.63564321	     14.19146967
      0.86605388	   6387.36880450	   1946.26234493	   2480.27429976	     14.18130418
      0.86630507	   6385.35898795	   1945.93485462	   2478.91222822	     14.17114454
      0.86658671	   6383.10447435	   1945.56714649	   2477.38418529	     14.15976035
      0.86686834	   6380.84891621	   1945.19888459	   2475.85522171	     14.14838350
      0.86716490	   6378.47280170	   1944.81050480	   2474.24424055	     14.13641174
      0.86746146	   6376.09573469	   1944.42150223	   2472.63223251	     14.12444811
      0.86774012	   6373.86141761	   1944.05541608	   2471.11662242	     14.11321428
      0.86801877	   6371.62643093	   1943.68877232	   2469.60010022	     14.10198764
      0.86832787	   6369.14658615	   1943.28141618	   2467.91683173	     14.08954292
      0.86863696	   6366.66612247	   1942.87336491	   2466.23243418	     14.07710702
      0.86883234	   6365.09797424	   1942.61507936	   2465.16716330	     14.06925101
      0.86913103	   6362.70019230	   1942.21966065	   2463.53766977	     14.05724732
      0.86942973	   6360.30206674	   1941.82358141	   2461.90711301	     14.04525188
      0.86967970	   6358.29487033	   1941.49159231	   2460.54168782	     14.03521928
      0.86999086	   6355.79620450	   1941.07769256	   2458.84102339	     14.02273923
      0.87030202	   6353.29739047	   1940.66306221	   2457.13919427	     14.01026812
      0.87056668	   6351.17188149	   1940.30980669	   2455.69073329	     13.99966748
      0.87089388	   6348.54420560	   1939.87235519	   2453.89890484	     13.98657140
      0.87122107	   6345.91657856	   1939.43408130	   2452.10577614	     13.97348518
      0.87147025	   6343.91547966	   1939.09974207	   2450.73928042	     13.96352554
      0.87177297	   6341.48455433	   1938.69291868	   2449.07816479	     13.95143371
      0.87207570	   6339.05379852	   1938.28537882	   2447.41592524	     13.93935033
      0.87238221	   6336.59277813	   1937.87199576	   2445.73170099	     13.92712409
      0.87268873	   6334.13200087	   1937.45787016	   2444.04631689	     13.91490650
      0.87296256	   6331.93387404	   1937.08727663	   2442.53968566	     13.90399916
      0.87323639	   6329.73597741	   1936.71608419	   2441.03212281	     13.89309872
      0.87354924	   6327.22520031	   1936.29126388	   2439.30860628	     13.88065355
      0.87386208	   6324.71475944	   1935.86565453	   2437.58386611	     13.86821738
      0.87409352	   6322.85779522	   1935.55028489	   2436.30714309	     13.85902311
      0.87441284	   6320.29602162	   1935.11444753	   2434.54452108	     13.84634571
      0.87473216	   6317.73462323	   1934.67777714	   2432.78061240	     13.83367768
      0.87498474	   6315.70876777	   1934.33176876	   2431.38441766	     13.82366371
      0.87523733	   6313.68314436	   1933.98523432	   2429.98741269	     13.81365560
      0.87553198	   6311.32049558	   1933.58032632	   2428.35675246	     13.80198835
      0.87582662	   6308.95814894	   1933.17469623	   2426.72498286	     13.79032907
      0.87610065	   6306.76139424	   1932.79680348	   2425.20641842	     13.77949296
      0.87637467	   6304.56488172	   1932.41828075	   2423.68688831	     13.76866373
      0.87668548	   6302.07383699	   1931.98818794	   2421.96224064	     13.75638939
      0.87699628	   6299.58306779	   1931.55727856	   2420.23634285	     13.74412390
      0.87720693	   6297.89503705	   1931.26475623	   2419.06587574	     13.73581582
      0.87753651	   6295.25414574	   1930.80632348	   2417.23343303	     13.72282536
      0.87786609	   6292.61341639	   1930.34696402	   2415.39957216	     13.70984485
      0.87809577	   6290.77320944	   1930.02629631	   2414.12076728	     13.70080502
      0.87832544	   6288.93302981	   1929.70517535	   2412.84126941	     13.69177001
      0.87861876	   6286.58291498	   1929.29440593	   2411.20620226	     13.68023837
      0.87891208	   6284.23276048	   1928.88289122	   2409.56999770	     13.66871460
      0.87918098	   6282.07818793	   1928.50497862	   2408.06901102	     13.65815714
      0.87944988	   6279.92351269	   1928.12643517	   2406.56706231	     13.64760630
      0.87976125	   6277.42827234	   1927.68729884	   2404.82663339	     13.63539693
      0.88007263	   6274.93280726	   1927.24731169	   2403.08490642	     13.62319643
      0.88026994	   6273.35141833	   1926.96807234	   2401.98059086	     13.61547019
      0.88056557	   6270.98170535	   1926.54902968	   2400.32495736	     13.60390024
      0.88086120	   6268.61168119	   1926.12921374	   2398.66814345	     13.59233827
      0.88108688	   6266.80216033	   1925.80820261	   2397.40253200	     13.58351722
      0.88141076	   6264.20493908	   1925.34673041	   2395.58506023	     13.57086638
      0.88173464	   6261.60721567	   1924.88432318	   2393.76615880	     13.55822512
      0.88198490	   6259.59957819	   1924.52637914	   2392.35972390	     13.54846386
      0.88223516	   6257.59158699	   1924.16787367	   2390.95242991	     13.53870832
      0.88252269	   6255.28404508	   1923.75527532	   2389.33446787	     13.52750684
      0.88281022	   6252.97596685	   1923.34193136	   2387.71536461	     13.51631289
      0.88310147	   6250.63741993	   1922.92247292	   2386.07413230	     13.50498170
      0.88339273	   6248.29825440	   1922.50224549	   2384.43172145	     13.49365824
      0.88369076	   6245.90399162	   1922.07144337	   2382.74987911	     13.48207937
      0.88398878	   6243.50901073	   1921.63983218	   2381.06679470	     13.47050859
      0.88428009	   6241.16736284	   1921.21717994	   2379.42050160	     13.45920683
      0.88457139	   6238.82496212	   1920.79375107	   2377.77301404	     13.44791280
      0.88487323	   6236.39699554	   1920.35418352	   2376.06466771	     13.43621838
      0.88517506	   6233.96815104	   1919.91377851	   2374.35503053	     13.42453224
      0.88546117	   6231.66506657	   1919.49555484	   2372.73331618	     13.41346292
      0.88574727	   6229.36113060	   1919.07657541	   2371.11043436	     13.40240104
      0.88605401	   6226.89003754	   1918.62653492	   2369.36920049	     13.39054958
      0.88636075	   6224.41789687	   1918.17562245	   2367.62661589	     13.37870667
      0.88663482	   6222.20813656	   1917.77199563	   2366.06848379	     13.36813236
      0.88690889	   6219.99748374	   1917.36766976	   2364.50926621	     13.35756486
      0.88721992	   6217.48757114	   1916.90796500	   2362.73844414	     13.34558043
      0.88753095	   6214.97644252	   1916.44735712	   2360.96621511	     13.33360479
      0.88778164	   6212.95163260	   1916.07546171	   2359.53682501	     13.32395917
      0.88810075	   6210.37287905	   1915.60119411	   2357.71591121	     13.31168875
      0.88841986	   6207.79273881	   1915.12597126	   2355.89350185	     13.29942756
      0.88866660	   6205.79679572	   1914.75787269	   2354.48339108	     13.28995358
      0.88896605	   6203.37323194	   1914.31035731	   2352.77079297	     13.27846284
      0.88926551	   6200.94834991	   1913.86199603	   2351.05686464	     13.26698022
      0.88956578	   6198.51550877	   1913.41156325	   2349.33693260	     13.25547451
      0.88986604	   6196.08127844	   1912.96027737	   2347.61565401	     13.24397696
      0.89016112	   6193.68775764	   1912.51596315	   2345.92282838	     13.23268621
      0.89045619	   6191.29283395	   1912.07082259	   2344.22869354	     13.22140334
      0.89075701	   6188.84984101	   1911.61617003	   2342.50025054	     13.20990910
      0.89105783	   6186.40532729	   1911.16065629	   2340.77043767	     13.19842303
      0.89135067	   6184.02409050	   1910.71638330	   2339.08514050	     13.18724918
      0.89164351	   6181.64135243	   1910.27129185	   2337.39853619	     13.17608308
      0.89194650	   6179.17446851	   1909.80992067	   2335.65213378	     13.16453838
      0.89224949	   6176.70591455	   1909.34767118	   2333.90432257	     13.15300197
      0.89253895	   6174.34593377	   1908.90522902	   2332.23319393	     13.14198816
      0.89282842	   6171.98436998	   1908.46198305	   2330.56077055	     13.13098191
      0.89313422	   6169.48774739	   1907.99284224	   2328.79253297	     13.11936261
      0.89344003	   6166.98929451	   1907.52280235	   2327.02284048	     13.10775175
      0.89372408	   6164.66689511	   1907.08539161	   2325.37772795	     13.09697438
      0.89400813	   6162.34285963	   1906.64720314	   2323.73135138	     13.08620429
      0.89431660	   6159.81713547	   1906.17046058	   2321.94199774	     13.07451651
      0.89462507	   6157.28941801	   1905.69279912	   2320.15114320	     13.06352265
      0.89491570	   6154.90601565	   1905.24191778	   2318.46247269	     13.05915463
      0.89520634	   6152.52080134	   1904.79022184	   2316.77246088	     13.06865079
      0.89553321	   6149.83597440	   1904.28122928	   2314.87009262	     13.10659730
      0.89586009	   6147.14888855	   1903.77122309	   2312.96601757	     13.18470790
      0.89618696	   6144.45957484	   1903.26021500	   2311.06022956	     13.31231857
      0.89645353	   6142.26488494	   1902.84276670	   2309.50480337	     13.45679362
      0.89672009	   6140.06880699	   1902.42467560	   2307.94823565	     13.63810112
      0.89705765	   6137.28595983	   1901.89433445	   2305.97547361	     13.91754717
      0.89739521	   6134.50107067	   1901.36300537	   2304.00089061	     14.24538781
      0.89766717	   6132.25592691	   1900.93422108	   2302.40868469	     14.53746825
      0.89793914	   6130.00954671	   1900.50481733	   2300.81531279	     14.84539109
      0.89821111	   6127.76198249	   1900.07480532	   2299.22078758	     15.15749753
      0.89850664	   6125.31828889	   1899.60683884	   2297.48676757	     15.48689818
      0.89880218	   6122.87324258	   1899.13816720	   2295.75141937	     15.79312070
      0.89908249	   6120.55291798	   1898.69299264	   2294.10426580	     16.05513077
      0.89942954	   6117.67850830	   1898.14096218	   2292.06336131	     16.33944479
      0.89977659	   6114.80224997	   1897.58797188	   2290.02071726	     16.58397354
      0.90002445	   6112.74690332	   1897.19244276	   2288.56083418	     16.73843253
      0.90033848	   6110.14144019	   1896.69061261	   2286.70996821	     16.91483947
      0.90065251	   6107.53440570	   1896.18799451	   2284.85775139	     17.07419995
      0.90092189	   6105.29676498	   1895.75620960	   2283.26782947	     17.20033381
      0.90124729	   6102.59217087	   1895.23385128	   2281.34598095	     17.34262753
      0.90157269	   6099.88577801	   1894.71063824	   2279.42274633	     17.47641536
      0.90181345	   6097.88211358	   1894.32295725	   2277.99885525	     17.57115193
      0.90213504	   6095.20426235	   1893.80440716	   2276.09585315	     17.69328907
      0.90245662	   6092.52452115	   1893.28501231	   2274.19153945	     17.81149157
      0.90270799	   6090.42844813	   1892.87841736	   2272.70206365	     17.90175894
      0.90295937	   6088.33115582	   1892.47130136	   2271.21179613	     17.99054761
      0.90325958	   6085.82479466	   1891.98441168	   2269.43099295	     18.09504368
      0.90355978	   6083.31660389	   1891.49677283	   2267.64906762	     18.19823098
      0.90384187	   6080.95811653	   1891.03788694	   2265.97369903	     18.29427506
      0.90412395	   6078.59792249	   1890.57833383	   2264.29734052	     18.38964563
      0.90443321	   6076.00834392	   1890.07373996	   2262.45835356	     18.49362636
      0.90474247	   6073.41660265	   1889.56833821	   2260.61817196	     18.59717353
      0.90502661	   6071.03333954	   1889.10325811	   2258.92635196	     18.69205140
      0.90531076	   6068.64814906	   1888.63749071	   2257.23351458	     18.78676923
      0.90562103	   6066.04138003	   1888.12810826	   2255.38385464	     18.89009670
      0.90593130	   6063.43219218	   1887.61790107	   2253.53296681	     18.99339248
      0.90621632	   6061.03323585	   1887.14850204	   2251.83167830	     19.08830201
      0.90650133	   6058.63212962	   1886.67840236	   2250.12933771	     19.18327278
      0.90681153	   6056.01630622	   1886.16595626	   2248.27533989	     19.28674220
      0.90712173	   6053.39780815	   1885.65267560	   2246.42007420	     19.39035217
      0.90740842	   6050.97533354	   1885.17755370	   2244.70428990	     19.48625632
      0.90769511	   6048.55045811	   1884.70171469	   2242.98740181	     19.58231885
      0.90800508	   6045.92593418	   1884.18643220	   2241.12986395	     19.68637440
      0.90831504	   6043.29846868	   1883.67030734	   2239.27100996	     19.79064445
      0.90860394	   6040.84685113	   1883.18849778	   2237.53728942	     19.88803100
      0.90889284	   6038.39255390	   1882.70595252	   2235.80240155	     19.98562079
      0.90920253	   6035.75864659	   1882.18787353	   2233.94139691	     20.09046355
      0.90951221	   6033.12151746	   1881.66894542	   2232.07902268	     20.19555260
      0.90980350	   6030.63797843	   1881.18005599	   2230.32598180	     20.29463006
      0.91009479	   6028.15145544	   1880.69041161	   2228.57170322	     20.39393299
      0.91040414	   6025.50744876	   1880.16958518	   2226.70730820	     20.49964154
      0.91071349	   6022.85992543	   1879.64790380	   2224.84148792	     20.60561007
      0.91100716	   6020.34327706	   1879.15187375	   2223.06891718	     20.70644938
      0.91130083	   6017.82331581	   1878.65506970	   2221.29503499	     20.80752652
      0.91160979	   6015.16845037	   1878.13155297	   2219.42733493	     20.91412614
      0.91191876	   6012.50975698	   1877.60717614	   2217.55815352	     21.02099176
      0.91221468	   6009.95960756	   1877.10412314	   2215.76646341	     21.12359720
      0.91251060	   6007.40579104	   1876.60027768	   2213.97338687	     21.22644851
      0.91281914	   6004.73913270	   1876.07411110	   2212.10239530	     21.33394615
      0.91312767	   6002.06831581	   1875.54707975	   2210.22986711	     21.44171262
      0.91342566	   5999.48470196	   1875.03722966	   2208.41983654	     21.54605334
      0.91372366	   5996.89703992	   1874.52656950	   2206.60834501	     21.65064605
      0.91403175	   5994.21736481	   1873.99775566	   2204.73393563	     21.75904751
      0.91433984	   5991.53317750	   1873.46807265	   2202.85793574	     21.86771943
      0.91463968	   5988.91638179	   1872.95172560	   2201.03059214	     21.97374371
      0.91493953	   5986.29512790	   1872.43455189	   2199.20171475	     22.08002514
      0.91524719	   5983.60083206	   1871.90303985	   2197.32357179	     22.18934382
      0.91555485	   5980.90164269	   1871.37065420	   2195.44378594	     22.29893419
      0.91585630	   5978.25205737	   1870.84815973	   2193.60031825	     22.40657748
      0.91615775	   5975.59757233	   1870.32482315	   2191.75524650	     22.51448250
      0.91646503	   5972.88661994	   1869.79050091	   2189.87284355	     22.62474322
      0.91677231	   5970.17035955	   1869.25530034	   2187.98874665	     22.73527680
      0.91707511	   5967.48833775	   1868.72703019	   2186.13041060	     22.84446845
      0.91737792	   5964.80094012	   1868.19790367	   2184.27040334	     22.95392595
      0.91768072	   5962.10804814	   1867.66791826	   2182.40871156	     23.06364977
      0.91798353	   5959.40955122	   1867.13707307	   2180.54532297	     23.17364034
      0.91828633	   5956.70532647	   1866.60536568	   2178.68022451	     23.28389810
      0.91858914	   5953.99525758	   1866.07279508	   2176.81340405	     23.39442348
      0.91889194	   5951.27921697	   1865.53935891	   2174.94484877	     23.50521693
      0.91919475	   5948.55708239	   1865.00505609	   2173.07454668	     23.61627889
      0.91949755	   5945.82872124	   1864.46988432	   2171.20248521	     23.72760980
      0.91980036	   5943.09400512	   1863.93384241	   2169.32865251	     23.83921009
      0.92010316	   5940.35279612	   1863.39692813	   2167.45303624	     23.95108022
      0.92040597	   5937.60495950	   1862.85914021	   2165.57562470	     24.06322060
      0.92070877	   5934.85035177	   1862.32047645	   2163.69640576	     24.17563170
      0.92101158	   5932.08883164	   1861.78093551	   2161.81536784	     24.28831393
      0.92131438	   5929.32024983	   1861.24051524	   2159.93249904	     24.40126775
      0.92161719	   5926.54445838	   1860.69921421	   2158.04778791	     24.51449358
      0.92191999	   5923.76130199	   1860.15703031	   2156.16122273	     24.62799188
      0.92222280	   5920.97062596	   1859.61396205	   2154.27279221	     24.74176306
      0.92252561	   5918.17226883	   1859.07000734	   2152.38248479	     24.85580758
      0.92282841	   5915.36606910	   1858.52516462	   2150.49028931	     24.97012587
      0.92313122	   5912.55185909	   1857.97943184	   2148.59619440	     25.08471836
      0.92343402	   5909.72947056	   1857.43280737	   2146.70018901	     25.19958548
      0.92373683	   5906.89872960	   1856.88528918	   2144.80226194	     25.31472768
      0.92403963	   5904.05946134	   1856.33687558	   2142.90240226	     25.43014539
      0.92434244	   5901.21148575	   1855.78756457	   2141.00059893	     25.54583904
      0.92464524	   5898.35462156	   1855.23735441	   2139.09684113	     25.66180906
      0.92494805	   5895.48868284	   1854.68624308	   2137.19111797	     25.77805590
      0.92525085	   5892.61348226	   1854.13422882	   2135.28341875	     25.89457998
      0.92555366	   5889.72882831	   1853.58130962	   2133.37373271	     26.01138173
      0.92585646	   5886.83452809	   1853.02748366	   2131.46204928	     26.12846160
      0.92615927	   5883.93038501	   1852.47274894	   2129.54835782	     26.24582000
      0.92646207	   5881.01620116	   1851.91710361	   2127.63264787	     26.36345739
      0.92676488	   5878.09177556	   1851.36054566	   2125.71490892	     26.48137418
      0.92706768	   5875.15690605	   1850.80307321	   2123.79513061	     26.59957081
      0.92737049	   5872.21138803	   1850.24468425	   2121.87330257	     26.71804771
      0.92767329	   5869.25501606	   1849.68537686	   2119.94941452	     26.83680533
      0.92797610	   5866.28758288	   1849.12514902	   2118.02345621	     26.95584408
      0.92827890	   5863.30888083	   1848.56399880	   2116.09541748	     27.07516440
      0.92858171	   5860.31870117	   1848.00192417	   2114.16528818	     27.19476673
      0.92888451	   5857.31683526	   1847.43892315	   2112.23305825	     27.31465149
      0.92918732	   5854.30307416	   1846.87499372	   2110.29871764	     27.43481913
      0.92949012	   5851.27720967	   1846.31013389	   2108.36225638	     27.55527007
      0.92979293	   5848.23903410	   1845.74434160	   2106.42366454	     27.67600474
      0.93009573	   5845.18834121	   1845.17761485	   2104.48293225	     27.79702359
      0.93039854	   5842.12492613	   1844.60995158	   2102.54004966	     27.91832705
      0.93070134	   5839.04858620	   1844.04134976	   2100.59500698	     28.03991555
      0.93100415	   5835.95912105	   1843.47180731	   2098.64779447	     28.16178952
      0.93130695	   5832.85633331	   1842.90132219	   2096.69840243	     28.28394940
      0.93160976	   5829.74002880	   1842.32989230	   2094.74682120	     28.40639562
      0.93191256	   5826.61001719	   1841.75751559	   2092.79304117	     28.52912862
      0.93221537	   5823.46611220	   1841.18418994	   2090.83705276	     28.65214884
      0.93251817	   5820.30813226	   1840.60991328	   2088.87884643	     28.77545672
      0.93282098	   5817.13590071	   1840.03468349	   2086.91841268	     28.89905268
      0.93312378	   5813.94924637	   1839.45849845	   2084.95574206	     29.02293716
      0.93342659	   5810.74800381	   1838.88135606	   2082.99082513	     29.14711061
      0.93372939	   5807.53201379	   1838.30325417	   2081.02365251	     29.27157345
      0.93403220	   5804.30112357	   1837.72419065	   2079.05421483	     29.39632614
      0.93433500	   5801.05518727	   1837.14416335	   2077.08250276	     29.52136910
      0.93463781	   5797.79406614	   1836.56317011	   2075.10850700	     29.64670277
      0.93494061	   5794.51762886	   1835.98120877	   2073.13221829	     29.77232760
      0.93524342	   5791.22575178	   1835.39827715	   2071.15362736	     29.89824402
      0.93554622	   5787.91831913	   1834.81437307	   2069.17272500	     30.02445247
      0.93584903	   5784.59522320	   1834.22949433	   2067.18950200	     30.15095340
      0.93615183	   5781.25636454	   1833.64363872	   2065.20394918	     30.27774724
      0.93645464	   5777.90165200	   1833.05680404	   2063.21605736	     30.40483443
      0.93675744	   5774.53100292	   1832.46898805	   2061.22581741	     30.53221542
      0.93706025	   5771.14434311	   1831.88018851	   2059.23322017	     30.65989065
      0.93736305	   5767.74160693	   1831.29040318	   2057.23825653	     30.78786056
      0.93766586	   5764.32273725	   1830.69962980	   2055.24091735	     30.91612559
      0.93796866	   5760.88768544	   1830.10786610	   2053.24119353	     31.04468618
      0.93827147	   5757.43641133	   1829.51510978	   2051.23907595	     31.17354279
      0.93857428	   5753.96888307	   1828.92135855	   2049.23455550	     31.30269585
      0.93887708	   5750.48507707	   1828.32661009	   2047.22762306	     31.43214581
      0.93917989	   5746.98497784	   1827.73086209	   2045.21826953	     31.56189311
      0.93948269	   5743.46857784	   1827.13411220	   2043.20648577	     31.69193820
      0.93978550	   5739.93587730	   1826.53635806	   2041.19226264	     31.82228153
      0.94008830	   5736.38688403	   1825.93759731	   2039.17559101	     31.95292354
      0.94039111	   5732.82161320	   1825.33782755	   2037.15646170	     32.08386467
      0.94069391	   5729.24008713	   1824.73704638	   2035.13486553	     32.21510538
      0.94099672	   5725.64233503	   1824.13525139	   2033.11079331	     32.34664611
      0.94129952	   5722.02839279	   1823.53244013	   2031.08423580	     32.47848732
      0.94160233	   5718.39830268	   1822.92861015	   2029.05518376	     32.61062945
      0.94190513	   5714.75211310	   1822.32375897	   2027.02362790	     32.74307294
      0.94220794	   5711.08987832	   1821.71788410	   2024.98955890	     32.87581826
      0.94251074	   5707.41165820	   1821.11098303	   2022.95296743	     33.00886585
      0.94281355	   5703.71751792	   1820.50305322	   2020.91384409	     33.14221616
      0.94311635	   5700.00752767	   1819.89409211	   2018.87217945	     33.27586964
      0.94341916	   5696.28176242	   1819.28409714	   2016.82796406	     33.40982675
      0.94372196	   5692.54030162	   1818.67306569	   2014.78118839	     33.54408793
      0.94402477	   5688.78322891	   1818.06099516	   2012.73184287	     33.67865365
      0.94432757	   5685.01063187	   1817.44788289	   2010.67991791	     33.81352435
      0.94463038	   5681.22260175	   1816.83372622	   2008.62540382	     33.94870050
      0.94493318	   5677.41923318	   1816.21852245	   2006.56829089	     34.08418254
      0.94523599	   5673.60062396	   1815.60226886	   2004.50856933	     34.21997092
      0.94553879	   5669.76687476	   1814.98496272	   2002.44622930	     34.35606612
      0.94584160	   5665.91808891	   1814.36660125	   2000.38126088	     34.49246858
      0.94614440	   5662.05437212	   1813.74718165	   1998.31365412	     34.62917868
      0.94644721	   5658.17583228	   1813.12670110	   1996.24339895	     34.76619676
      0.94675001	   5654.28257924	   1812.50515674	   1994.17048527	     34.90352314
      0.94705282	   5650.37472456	   1811.88254571	   1992.09490289	     35.04115812
      0.94735562	   5646.45238131	   1811.25886507	   1990.01664154	     35.17910203
      0.94765843	   5642.51566390	   1810.63411190	   1987.93569089	     35.31735516
      0.94796123	   5638.56468782	   1810.00828322	   1985.85204050	     35.45591783
      0.94826404	   5634.59956952	   1809.38137603	   1983.76567986	     35.59479031
      0.94856684	   5630.62042620	   1808.75338730	   1981.67659840	     35.73397291
      0.94886965	   5626.62737562	   1808.12431395	   1979.58478543	     35.87346591
      0.94917245	   5622.62053597	   1807.49415290	   1977.49023017	     36.01326959
      0.94947526	   5618.60002568	   1806.86290100	   1975.39292176	     36.15338423
      0.94977806	   5614.56596333	   1806.23055510	   1973.29284926	     36.29381009
      0.95008087	   5610.51846742	   1805.59711198	   1971.19000161	     36.43454743
      0.95038367	   5606.45765630	   1804.96256842	   1969.08436766	     36.57559651
      0.95068648	   5602.38364804	   1804.32692114	   1966.97593615	     36.71695759
      0.95098928	   5598.29656028	   1803.69016684	   1964.86469575	     36.85863090
      0.95129209	   5594.19651012	   1803.05230216	   1962.75063498	     37.00061668
      0.95159489	   5590.08361403	   1802.41332373	   1960.63374229	     37.14291515
      0.95189770	   5585.95798776	   1801.77322812	   1958.51400600	     37.28552656
      0.95220050	   5581.81974619	   1801.13201188	   1956.39141433	     37.42845110
      0.95250331	   5577.66900329	   1800.48967150	   1954.26595540	     37.57168898
      0.95280611	   5573.50587203	   1799.84620346	   1952.13761719	     37.71524041
      0.95310892	   5569.33046426	   1799.20160417	   1950.00638757	     37.85910558
      0.95341172	   5565.14289070	   1798.55587001	   1947.87225431	     38.00328467
      0.95371453	   5560.94326083	   1797.90899733	   1945.73520505	     38.14777785
      0.95401734	   5556.73168282	   1797.26098242	   1943.59522730	     38.29258529
      0.95432014	   5552.50826349	   1796.61182154	   1941.45230845	     38.43770716
      0.95462295	   5548.27310826	   1795.96151091	   1939.30643578	     38.58314359
      0.95492575	   5544.02632109	   1795.31004668	   1937.15759642	     38.72889473
      0.95522856	   5539.76800441	   1794.65742500	   1935.00577739	     38.87496071
      0.95553136	   5535.49825912	   1794.00364194	   1932.85096557	     39.02134163
      0.95583417	   5531.21718453	   1793.34869354	   1930.69314770	     39.16803763
      0.95613697	   5526.92487832	   1792.69257579	   1928.53231041	     39.31504877
      0.95643978	   5522.62143650	   1792.03528464	   1926.36844017	     39.46237517
      0.95674258	   5518.30695342	   1791.37681600	   1924.20152332	     39.61001689
      0.95704539	   5513.98152168	   1790.71716570	   1922.03154606	     39.75797399
      0.95734819	   5509.64523217	   1790.05632956	   1919.85849444	     39.90624652
      0.95765100	   5505.29817401	   1789.39430334	   1917.68235440	     40.05483453
      0.95795380	   5500.94043456	   1788.73108275	   1915.50311168	     40.20373804
      0.95825661	   5496.57209936	   1788.06666345	   1913.32075192	     40.35295706
      0.95855941	   5492.19325216	   1787.40104105	   1911.13526059	     40.50249159
      0.95886222	   5487.80397490	   1786.73421112	   1908.94662301	     40.65234161
      0.95916502	   5483.40434769	   1786.06616916	   1906.75482434	     40.80250710
      0.95946783	   5478.99444878	   1785.39691064	   1904.55984961	     40.95298800
      0.95977063	   5474.57435462	   1784.72643097	   1902.36168366	     41.10378427
      0.96007344	   5470.14413979	   1784.05472552	   1900.16031120	     41.25489581
      0.96037624	   5465.70387704	   1783.38178958	   1897.95571676	     41.40632254
      0.96067905	   5461.25363726	   1782.70761841	   1895.74788471	     41.55806435
      0.96098185	   5456.79348950	   1782.03220722	   1893.53679926	     41.71012110
      0.96128466	   5452.32350098	   1781.35555115	   1891.32244446	     41.86249266
      0.96158746	   5447.84373706	   1780.67764530	   1889.10480416	     42.01517885
      0.96189027	   5443.35426127	   1779.99848471	   1886.88386209	     42.16817949
      0.96219307	   5438.85513531	   1779.31806436	   1884.65960175	     42.32149437
      0.96249588	   5434.34641906	   1778.63637920	   1882.43200650	     42.47512328
      0.96279868	   5429.82817059	   1777.95342408	   1880.20105951	     42.62906595
      0.96310149	   5425.30044614	   1777.26919383	   1877.96674378	     42.78332213
      0.96340429	   5420.76330017	   1776.58368322	   1875.72904211	     42.93789152
      0.96370710	   5416.21678534	   1775.89688694	   1873.48793712	     43.09277380
      0.96400990	   5411.66095255	   1775.20879965	   1871.24341126	     43.24796863
      0.96431271	   5407.09585092	   1774.51941594	   1868.99544676	     43.40347565
      0.96461551	   5402.52152781	   1773.82873034	   1866.74402567	     43.55929446
      0.96491832	   5397.93802884	   1773.13673732	   1864.48912987	     43.71542465
      0.96522112	   5393.34539792	   1772.44343130	   1862.23074099	     43.87186577
      0.96552393	   5388.74367721	   1771.74880662	   1859.96884051	     44.02861733
      0.96582673	   5384.13290719	   1771.05285759	   1857.70340968	     44.18567884
      0.96612954	   5379.51312664	   1770.35557844	   1855.43442954	     44.34304976
      0.96643234	   5374.88437269	   1769.65696334	   1853.16188093	     44.50072951
      0.96673515	   5370.24668078	   1768.95700639	   1850.88574448	     44.65871750
      0.96703795	   5365.60008472	   1768.25570166	   1848.60600060	     44.81701308
      0.96734076	   5360.94461668	   1767.55304312	   1846.32262948	     44.97561559
      0.96764356	   5356.28030724	   1766.84902471	   1844.03561110	     45.13452432
      0.96794637	   5351.60718536	   1766.14364027	   1841.74492519	     45.29373850
      0.96824917	   5346.92527843	   1765.43688361	   1839.45055127	     45.45325737
      0.96855198	   5342.23461227	   1764.72874846	   1837.15246864	     45.61308009
      0.96885478	   5337.53521113	   1764.01922848	   1834.85065633	     45.77320578
      0.96915759	   5332.82709776	   1763.30831728	   1832.54509317	     45.93363354
      0.96946039	   5328.11029336	   1762.59600840	   1830.23575771	     46.09436239
      0.96976320	   5323.38481765	   1761.88229530	   1827.92262829	     46.25539135
      0.97006601	   5318.65068886	   1761.16717139	   1825.60568296	     46.41671933
      0.97036881	   5313.90792373	   1760.45063001	   1823.28489956	     46.57834525
      0.97067162	   5309.15653758	   1759.73266442	   1820.96025562	     46.74026793
      0.97097442	   5304.39654425	   1759.01326783	   1818.63172846	     46.90248616
      0.97127723	   5299.62795618	   1758.29243336	   1816.29929510	     47.06499867
      0.97158003	   5294.85078442	   1757.57015409	   1813.96293230	     47.22780413
      0.97188284	   5290.06503859	   1756.84642300	   1811.62261653	     47.39090113
      0.97218564	   5285.27072697	   1756.12123302	   1809.27832399	     47.55428823
      0.97248845	   5280.46785647	   1755.39457701	   1806.93003060	     47.71796391
      0.97279125	   5275.65643264	   1754.66644774	   1804.57771199	     47.88192656
      0.97309406	   5270.83645972	   1753.93683792	   1802.22134346	     48.04617454
      0.97339686	   5266.00794062	   1753.20574021	   1799.86090006	     48.21070609
      0.97369967	   5261.17087698	   1752.47314715	   1797.49635650	     48.37551941
      0.97400247	   5256.32526913	   1751.73905124	   1795.12768719	     48.54061261
      0.97430528	   5251.47111614	   1751.00344491	   1792.75486621	     48.70598370
      0.97460808	   5246.60841582	   1750.26632049	   1790.37786732	     48.87163062
      0.97491089	   5241.73716475	   1749.52767027	   1787.99666397	     49.03755123
      0.97521369	   5236.85735828	   1748.78748643	   1785.61122925	     49.20374327
      0.97551650	   5231.96899056	   1748.04576109	   1783.22153591	     49.37020440
      0.97581930	   5227.07205451	   1747.30248630	   1780.82755637	     49.53693217
      0.97612211	   5222.16654190	   1746.55765402	   1778.42926266	     49.70392404
      0.97642491	   5217.25244331	   1745.81125614	   1776.02662647	     49.87117733
      0.97672772	   5212.32974819	   1745.06328447	   1773.61961913	     50.03868929
      0.97703052	   5207.39844480	   1744.31373075	   1771.20821156	     50.20645701
      0.97733333	   5202.45852032	   1743.56258663	   1768.79237432	     50.37447747
      0.97763613	   5197.50996077	   1742.80984367	   1766.37207757	     50.54274754
      0.97793894	   5192.55275109	   1742.05549338	   1763.94729106	     50.71126392
      0.97824174	   5187.58687512	   1741.29952716	   1761.51798413	     50.88002320
      0.97854455	   5182.61231561	   1740.54193634	   1759.08412572	     51.04902180
      0.97884735	   5177.62905426	   1739.78271218	   1756.64568431	     51.21825602
      0.97915016	   5172.63707168	   1739.02184583	   1754.20262797	     51.38772196
      0.97945296	   5167.63634747	   1738.25932838	   1751.75492431	     51.55741558
      0.97975577	   5162.62686018	   1737.49515083	   1749.30254049	     51.72733267
      0.98005857	   5157.60858732	   1736.72930409	   1746.84544318	     51.89746881
      0.98036138	   5152.58150541	   1735.96177898	   1744.38359861	     52.06781944
      0.98066418	   5147.54558995	   1735.19256624	   1741.91697250	     52.23837975
      0.98096699	   5142.50081547	   1734.42165654	   1739.44553006	     52.40914477
      0.98126979	   5137.44715548	   1733.64904044	   1736.96923600	     52.58010928
      0.98157260	   5132.38458256	   1732.87470841	   1734.48805452	     52.75126785
      0.98187540	   5127.31306831	   1732.09865085	   1732.00194925	     52.92261483
      0.98217821	   5122.23258335	   1731.32085806	   1729.51088330	     53.09414431
      0.98248101	   5117.14309740	   1730.54132024	   1727.01481920	     53.26585011
      0.98278382	   5112.04457921	   1729.76002752	   1724.51371892	     53.43772581
      0.98308662	   5106.93699663	   1728.97696992	   1722.00754382	     53.60976470
      0.98338943	   5101.82031657	   1728.19213738	   1719.49625468	     53.78195977
      0.98369223	   5096.69450505	   1727.40551975	   1716.97981162	     53.95430372
      0.98399504	   5091.55952717	   1726.61710676	   1714.45817418	     54.12678892
      0.98429784	   5086.41534715	   1725.82688807	   1711.93130119	     54.29940741
      0.98460065	   5081.26192832	   1725.03485325	   1709.39915084	     54.47215087
      0.98490345	   5076.09923312	   1724.24099174	   1706.86168063	     54.64501063
      0.98520626	   5070.92722314	   1723.44529292	   1704.31884736	     54.81797762
      0.98550907	   5065.74585910	   1722.64774605	   1701.77060709	     54.99104241
      0.98581187	   5060.55510084	   1721.84834030	   1699.21691514	     55.16419509
      0.98611468	   5055.35490738	   1721.04706474	   1696.65772609	     55.33742537
      0.98641748	   5050.14523689	   1720.24390833	   1694.09299369	     55.51072246
      0.98672029	   5044.92604667	   1719.43885994	   1691.52267093	     55.68407512
      0.98702309	   5039.69729323	   1718.63190833	   1688.94670993	     55.85747160
      0.98732590	   5034.45893224	   1717.82304216	   1686.36506199	     56.03089963
      0.98762870	   5029.21091853	   1717.01225000	   1683.77767751	     56.20434638
      0.98793151	   5023.95320613	   1716.19952029	   1681.18450601	     56.37779846
      0.98823431	   5018.68574826	   1715.38484138	   1678.58549604	     56.55124188
      0.98853712	   5013.40849733	   1714.56820150	   1675.98059525	     56.72466204
      0.98883992	   5008.12140496	   1713.74958879	   1673.36975026	     56.89804365
      0.98914273	   5002.82442195	   1712.92899127	   1670.75290670	     57.07137079
      0.98944553	   4997.51749832	   1712.10639685	   1668.13000914	     57.24462678
      0.98974834	   4992.20058330	   1711.28179334	   1665.50100109	     57.41779425
      0.99005114	   4986.87362535	   1710.45516842	   1662.86582494	     57.59085502
      0.99035395	   4981.53657212	   1709.62650968	   1660.22442195	     57.76379011
      0.99065675	   4976.18937050	   1708.79580456	   1657.57673217	     57.93657974
      0.99095956	   4970.83196661	   1707.96304044	   1654.92269446	     58.10920322
      0.99126236	   4965.46430578	   1707.12820452	   1652.26224643	     58.28163898
      0.99156517	   4960.08633258	   1706.29128394	   1649.59532437	     58.45386451
      0.99186797	   4954.69799081	   1705.45226569	   1646.92186326	     58.62585632
      0.99217078	   4949.29922352	   1704.61113664	   1644.24179666	     58.79758994
      0.99247358	   4943.88997297	   1703.76788356	   1641.55505676	     58.96903985
      0.99277639	   4938.47018070	   1702.92249307	   1638.86157422	     59.14017945
      0.99307919	   4933.03978744	   1702.07495169	   1636.16127821	     59.31098107
      0.99338200	   4927.59873319	   1701.22524582	   1633.45409632	     59.48141588
      0.99368480	   4922.14695721	   1700.37336170	   1630.73995451	     59.65145393
      0.99398761	   4916.68439798	   1699.51928549	   1628.01877705	     59.82106407
      0.99429041	   4911.21099322	   1698.66300318	   1625.29048647	     59.99021395
      0.99456265	   4906.28075611	   1697.89125798	   1622.83144673	     60.14186959
      0.99483489	   4901.34165010	   1697.11770694	   1620.36653377	     60.29310087
      0.99510713	   4896.39363468	   1696.34234070	   1617.89568825	     60.44388173
      0.99537938	   4891.43666102	   1695.56514847	   1615.41884854	     60.59418531
      0.99565162	   4886.47068169	   1694.78611971	   1612.93595188	     60.74398397
      0.99592386	   4881.49564832	   1694.00524369	   1610.44693410	     60.89324926
      0.99619610	   4876.51151213	   1693.22250963	   1607.95172960	     61.04195196
      0.99646834	   4871.51822386	   1692.43790666	   1605.45027131	     61.19006208
      0.99674058	   4866.51573373	   1691.65142379	   1602.94249063	     61.33754890
      0.99701282	   4861.50399147	   1690.86304998	   1600.42831740	     61.48438100
      0.99728506	   4856.48294633	   1690.07277405	   1597.90767980	     61.63052627
      0.99755730	   4851.45254705	   1689.28058478	   1595.38050438	     61.77595201
      0.99782954	   4846.41274187	   1688.48647080	   1592.84671591	     61.92062495
      0.99810178	   4841.36347853	   1687.69042070	   1590.30623737	     62.06451133
      0.99837402	   4836.30470430	   1686.89242292	   1587.75898991	     62.20757694
      0.99864626	   4831.23636591	   1686.09246584	   1585.20489272	     62.34978726
      0.99891850	   4826.15840960	   1685.29053773	   1582.64386303	     62.49110752
      0.99919074	   4821.07078113	   1684.48662677	   1580.07581600	     62.63150280
      0.99946298	   4815.97342572	   1683.68072102	   1577.50066468	     62.77093816
      0.99973522	   4810.86628810	   1682.87280845	   1574.91831989	     62.90937876
      1.00000746	   4805.74931250	   1682.06287694	   1572.32869020	     63.04679000
      1.00027971	   4800.62244263	   1681.25091425	   1569.73168180	     63.18313766
      1.00055195	   4795.48562167	   1680.43690805	   1567.12719845	     63.31838803
      1.00082419	   4790.33879233	   1679.62084589	   1564.51514138	     63.45250812
      1.00109643	   4785.18189676	   1678.80271521	   1561.89540920	     63.58546578
      1.00136867	   4780.01487662	   1677.98250338	   1559.26789781	     63.71722990
      1.00164091	   4774.83767303	   1677.16019762	   1556.63250031	     63.84777057
      1.00191315	   4769.65022662	   1676.33578507	   1553.98910688	     63.97705924
      1.00218539	   4764.45247745	   1675.50925274	   1551.33760470	     64.10506895
      1.00245763	   4759.24436510	   1674.68058754	   1548.67787784	     64.23177442
      1.00272987	   4754.02582858	   1673.84977626	   1546.00980712	     64.35715228
      1.00300211	   4748.79680640	   1673.01680559	   1543.33327003	     64.48118117
      1.00327435	   4743.55723652	   1672.18166209	   1540.64814060	     64.60384196
      1.00354659	   4738.30705638	   1671.34433223	   1537.95428927	     64.72511778
      1.00381883	   4733.04620286	   1670.50480233	   1535.25158275	     64.84499424
      1.00409107	   4727.77461231	   1669.66305861	   1532.53988394	     64.96345942
      1.00436331	   4722.49222055	   1668.81908719	   1529.81905173	     65.08050406
      1.00463555	   4717.19896283	   1667.97287403	   1527.08894090	     65.19612151
      1.00490780	   4711.89477388	   1667.12440499	   1524.34940196	     65.31030784
      1.00518004	   4706.57958786	   1666.27366583	   1521.60028103	     65.42306181
      1.00545228	   4701.25333839	   1665.42064216	   1518.84141963	     65.53438489
      1.00572452	   4695.91595852	   1664.56531946	   1516.07265460	     65.64428120
      1.00599676	   4690.56738076	   1663.70768311	   1513.29381786	     65.75275745
      1.00626900	   4685.20753705	   1662.84771835	   1510.50473632	     65.85982289
      1.00654124	   4679.83635877	   1661.98541030	   1507.70523165	     65.96548921
      1.00681348	   4674.45377675	   1661.12074394	   1504.89512017	     66.06977041
      1.00708572	   4669.05972123	   1660.25370413	   1502.07421263	     66.17268268
      1.00735796	   4663.65412189	   1659.38427559	   1499.24231405	     66.27424427
      1.00763020	   4658.23690785	   1658.51244293	   1496.39922356	     66.37447532
      1.00790244	   4652.80800764	   1657.63819060	   1493.54473418	     66.47339771
      1.00817468	   4647.36734923	   1656.76150294	   1490.67863270	     66.57103491
      1.00844692	   4641.91485998	   1655.88236414	   1487.80069945	     66.66741180
      1.00871916	   4636.45046670	   1655.00075825	   1484.91070814	     66.76255448
      1.00899140	   4630.97409561	   1654.11666920	   1482.00842570	     66.85649015
      1.00926364	   4625.48567233	   1653.23008077	   1479.09361207	     66.94924691
      1.00953588	   4619.98512190	   1652.34097661	   1476.16602008	     67.04085359
      1.00980813	   4614.47236876	   1651.44934020	   1473.22539523	     67.13133965
      1.01008037	   4608.94733677	   1650.55515491	   1470.27147559	     67.22073499
      1.01035261	   4603.40994917	   1649.65840396	   1467.30399160	     67.30906981
      1.01062485	   4597.86012862	   1648.75907042	   1464.32266599	     67.39637451
      1.01089709	   4592.29779715	   1647.85713721	   1461.32721359	     67.48267955
      1.01116933	   4586.72287622	   1646.95258711	   1458.31734128	     67.56801535
      1.01144157	   4581.13528665	   1646.04540275	   1455.29274786	     67.65241218
      1.01171381	   4575.53494864	   1645.13556661	   1452.25312399	     67.73590009
      1.01198605	   4569.92178181	   1644.22306101	   1449.19815214	     67.81850880
      1.01225829	   4564.29570512	   1643.30786813	   1446.12750655	     67.90026766
      1.01253053	   4558.65663692	   1642.38997000	   1443.04085327	     67.98120556
      1.01280277	   4553.00449496	   1641.46934847	   1439.93785016	     68.06135090
      1.01307501	   4547.33919631	   1640.54598526	   1436.81814696	     68.14073153
      1.01334725	   4541.66065743	   1639.61986191	   1433.68138543	     68.21937473
      1.01361949	   4535.96879415	   1638.69095983	   1430.52719944	     68.29730713
      1.01389173	   4530.26352165	   1637.75926024	   1427.35521525	     68.37455476
      1.01416397	   4524.54475444	   1636.82474420	   1424.16505166	     68.45114297
      1.01443622	   4518.81240642	   1635.88739263	   1420.95632040	     68.52709644
      1.01470846	   4513.06639080	   1634.94718626	   1417.72862639	     68.60243915
      1.01498070	   4507.30662014	   1634.00410566	   1414.48156822	     68.67719443
      1.01525294	   4501.53300635	   1633.05813124	   1411.21473859	     68.75138488
      1.01552518	   4495.74546064	   1632.10924322	   1407.92772484	     68.82503245
      1.01576996	   4490.52971213	   1631.25356165	   1404.95467973	     68.89080554
      1.01601474	   4485.30255863	   1630.39549315	   1401.96467269	     68.95617193
      1.01625952	   4480.06393839	   1629.53502375	   1398.95739584	     69.02114612
      1.01650430	   4474.81378486	   1628.67213857	   1395.93253893	     69.08574223
      1.01674908	   4469.55203119	   1627.80682266	   1392.88979043	     69.14997395
      1.01699386	   4464.27861009	   1626.93906093	   1389.82883813	     69.21385454
      1.01723864	   4458.99345377	   1626.06883820	   1386.74936965	     69.27739688
      1.01748343	   4453.69649401	   1625.19613915	   1383.65107305	     69.34061343
      1.01772821	   4448.38766210	   1624.32094834	   1380.53363753	     69.40351627
      1.01797299	   4443.06688887	   1623.44325022	   1377.39675401	     69.46611709
      1.01821777	   4437.73410465	   1622.56302910	   1374.24011593	     69.52842723
      1.01846255	   4432.38923930	   1621.68026919	   1371.06341985	     69.59045765
      1.01870733	   4427.03222219	   1620.79495456	   1367.86636631	     69.65221898
      1.01895211	   4421.66298218	   1619.90706914	   1364.64866048	     69.71372150
      1.01919689	   4416.28144766	   1619.01659677	   1361.41001300	     69.77497514
      1.01944167	   4410.88754648	   1618.12352112	   1358.15014073	     69.83598955
      1.01968645	   4405.48120601	   1617.22782577	   1354.86876754	     69.89677405
      1.01993124	   4400.06235308	   1616.32949413	   1351.56562507	     69.95733764
      1.02017602	   4394.63091401	   1615.42850950	   1348.24045352	     70.01768907
      1.02042080	   4389.18681458	   1614.52485505	   1344.89300239	     70.07783678
      1.02066558	   4383.72998003	   1613.61851380	   1341.52303125	     70.13778894
      1.02091036	   4378.26033508	   1612.70946864	   1338.13031042	     70.19755347
      1.02115514	   4372.77780386	   1611.79770232	   1334.71462169	     70.25713803
      1.02139992	   4367.28230997	   1610.88319747	   1331.27575899	     70.31655002
      1.02164470	   4361.77377642	   1609.96593662	   1327.81352896	     70.37579663
      1.02188948	   4356.25212567	   1609.04590283	   1324.32775159	     70.43488480
      1.02213426	   4350.71727956	   1608.12307926	   1320.81826074	     70.49382125
      1.02237904	   4345.16915937	   1607.19744899	   1317.28490459	     70.55261251
      1.02262383	   4339.60768574	   1606.26899493	   1313.72754613	     70.61126487
      1.02286861	   4334.03277873	   1605.33769987	   1310.14606352	     70.66978444
      1.02311339	   4328.44435775	   1604.40354646	   1306.54035042	     70.72817714
      1.02335817	   4322.84234159	   1603.46651721	   1302.91031626	     70.78644871
      1.02360295	   4317.22664838	   1602.52659451	   1299.25588646	     70.84460469
      1.02384773	   4311.59719555	   1601.58376060	   1295.57700261	     70.90265048
      1.02409251	   4305.95389972	   1600.63799757	   1291.87362251	     70.96059127
      1.02433729	   4300.29667676	   1599.68928737	   1288.14572031	     71.01843215
      1.02458207	   4294.62544179	   1598.73761182	   1284.39328640	     71.07617799
      1.02482685	   4288.94010917	   1597.78295258	   1280.61632744	     71.13383357
      1.02507164	   4283.24059247	   1596.82529117	   1276.81486616	     71.19140349
      1.02531642	   4277.52680447	   1595.86460896	   1272.98894131	     71.24889223
      1.02556120	   4271.79865716	   1594.90088715	   1269.13860733	     71.30630412
      1.02580598	   4266.05606170	   1593.93410682	   1265.26393422	     71.36364338
      1.02605076	   4260.29892841	   1592.96424888	   1261.36500717	     71.42091410
      1.02629554	   4254.52716679	   1591.99129407	   1257.44192627	     71.47812024
      1.02654032	   4248.74068548	   1591.01522298	   1253.49480618	     71.53526566
      1.02678510	   4242.93939225	   1590.03601606	   1249.52377570	     71.59235411
      1.02702988	   4237.12319395	   1589.05365357	   1245.52897741	     71.64938921
      1.02727466	   4231.29199658	   1588.06811562	   1241.51056721	     71.70637451
      1.02751945	   4225.44570520	   1587.07938213	   1237.46871387	     71.76331343
      1.02776423	   4219.58422394	   1586.08743289	   1233.40359861	     71.82020932
      1.02800901	   4213.70745600	   1585.09224749	   1229.31541458	     71.87706541
      1.02825379	   4207.81530360	   1584.09380535	   1225.20436638	     71.93388486
      1.02849857	   4201.90766799	   1583.09208572	   1221.07066963	     71.99067075
      1.02874335	   4195.98444943	   1582.08706766	   1216.91455040	     72.04742605
      1.02898813	   4190.04554718	   1581.07873007	   1212.73624477	     72.10415367
      1.02923291	   4184.09085945	   1580.06705166	   1208.53599832	     72.16085644
      1.02947769	   4178.12028343	   1579.05201093	   1204.31406565	     72.21753711
      1.02972247	   4172.13371523	   1578.03358621	   1200.07070989	     72.27419836
      1.02996725	   4166.13104991	   1577.01175566	   1195.80620224	     72.33084281
      1.03021204	   4160.11218141	   1575.98649721	   1191.52082150	     72.38747298
      1.03045682	   4154.07700257	   1574.95778861	   1187.21485360	     72.44409137
      1.03070160	   4148.02540509	   1573.92560742	   1182.88859117	     72.50070038
      1.03094638	   4141.95727955	   1572.88993097	   1178.54233311	     72.55730238
      1.03119116	   4135.87251533	   1571.85073642	   1174.17638418	     72.61389964
      1.03143594	   4129.77100064	   1570.80800069	   1169.79105454	     72.67049442
      1.03168072	   4123.65262249	   1569.76170052	   1165.38665942	     72.72708889
      1.03192550	   4117.51726665	   1568.71181240	   1160.96351871	     72.78368519
      1.03217028	   4111.36481767	   1567.65831265	   1156.52195658	     72.84028538
      1.03241506	   4105.19515883	   1566.60117732	   1152.06230115	     72.89689151
      1.03265985	   4099.00817212	   1565.54038228	   1147.58488413	     72.95350555
      1.03290463	   4092.80373825	   1564.47590314	   1143.09004048	     73.01012944
      1.03314941	   4086.58173660	   1563.40771531	   1138.57810811	     73.06676506
      1.03339419	   4080.34204519	   1562.33579394	   1134.04942755	     73.12341426
      1.03363897	   4074.08454070	   1561.26011397	   1129.50434167	     73.18007884
      1.03388375	   4067.80909844	   1560.18065007	   1124.94319533	     73.23676057
      1.03412853	   4061.51559228	   1559.09737670	   1120.36633515	     73.29346117
      1.03437331	   4055.20389471	   1558.01026806	   1115.77410918	     73.35018233
      1.03461809	   4048.87387673	   1556.91929808	   1111.16686665	     73.40692569
      1.03486287	   4042.52540791	   1555.82444048	   1106.54495764	     73.46369286
      1.03510766	   4036.15835632	   1554.72566868	   1101.90873282	     73.52048543
      1.03535244	   4029.77258850	   1553.62295586	   1097.25854314	     73.57730493
      1.03559722	   4023.36796949	   1552.51627494	   1092.59473953	     73.63415288
      1.03584200	   4016.94436275	   1551.40559856	   1087.91767262	     73.69103075
      1.03608678	   4010.50163018	   1550.29089909	   1083.22769234	     73.74794001
      1.03633156	   4004.03963206	   1549.17214862	   1078.52514764	     73.80488206
      1.03657634	   3997.55822706	   1548.04931898	   1073.81038612	     73.86185830
      1.03682112	   3991.05727220	   1546.92238169	   1069.08375359	     73.91887008
      1.03706590	   3984.53662282	   1545.79130800	   1064.34559372	     73.97591875
      1.03731068	   3977.99613259	   1544.65606886	   1059.59624754	     74.03300562
      1.03753087	   3972.09562337	   1543.63129230	   1055.31473813	     74.08439127
      1.03775107	   3966.17882715	   1542.60309921	   1051.02469353	     74.13580981
      1.03797126	   3960.24563707	   1541.57146842	   1046.72635498	     74.18726212
      1.03819145	   3954.29594205	   1540.53637800	   1042.41996022	     74.23874907
      1.03841164	   3948.32962961	   1539.49780577	   1038.10574353	     74.29027155
      1.03863183	   3942.34658606	   1538.45572935	   1033.78393531	     74.34183041
      1.03885202	   3936.34669649	   1537.41012615	   1029.45476164	     74.39342650
      1.03907221	   3930.32984477	   1536.36097336	   1025.11844382	     74.44506063
      1.03929240	   3924.29591352	   1535.30824795	   1020.77519786	     74.49673364
      1.03951259	   3918.24478409	   1534.25192669	   1016.42523390	     74.54844632
      1.03973278	   3912.17633658	   1533.19198611	   1012.06875567	     74.60019946
      1.03995297	   3906.09044977	   1532.12840253	   1007.70595984	     74.65199383
      1.04017316	   3899.98700116	   1531.06115202	   1003.33703537	     74.70383021
      1.04039335	   3893.86586691	   1529.99021044	    998.96216280	     74.75570935
      1.04061354	   3887.72692186	   1528.91555342	    994.58151355	     74.80763199
      1.04083373	   3881.57003949	   1527.83715634	    990.19524913	     74.85959886
      1.04105392	   3875.39509192	   1526.75499433	    985.80352034	     74.91161068
      1.04127411	   3869.20194988	   1525.66904232	    981.40646644	     74.96366815
      1.04149430	   3862.99048270	   1524.57927495	    977.00421430	     75.01577199
      1.04171449	   3856.76055832	   1523.48566662	    972.59687749	     75.06792287
      1.04193469	   3850.51204324	   1522.38819151	    968.18455543	     75.12012148
      1.04215488	   3844.24480250	   1521.28682350	    963.76733245	     75.17236848
      1.04237507	   3837.95869971	   1520.18153624	    959.34527688	     75.22466453
      1.04259526	   3831.65359701	   1519.07230311	    954.91844015	     75.27701029
      1.04281545	   3825.32935502	   1517.95909723	    950.48685591	     75.32940639
      1.04303564	   3818.98583289	   1516.84189143	    946.05053915	     75.38185346
      1.04325583	   3812.62288825	   1515.72065830	    941.60948542	     75.43435214
      1.04347602	   3806.24037719	   1514.59537013	    937.16366998	     75.48690303
      1.04369621	   3799.83815425	   1513.46599895	    932.71304718	     75.53950673
      1.04391640	   3793.41607243	   1512.33251648	    928.25754978	     75.59216386
      1.04413659	   3786.97398315	   1511.19489418	    923.79708844	     75.64487499
      1.04435678	   3780.51173624	   1510.05310320	    919.33155131	     75.69764072
      1.04457697	   3774.02917994	   1508.90711442	    914.86080369	     75.75046161
      1.04479716	   3767.52616086	   1507.75689840	    910.38468793	     75.80333823
      1.04501735	   3761.00252399	   1506.60242541	    905.90302338	     75.85627114
      1.04523754	   3754.45811268	   1505.44366542	    901.41560657	     75.90926090
      1.04545773	   3747.89276864	   1504.28058807	    896.92221156	     75.96230804
      1.04567792	   3741.30633189	   1503.11316271	    892.42259041	     76.01541312
      1.04589811	   3734.69864078	   1501.94135836	    887.91647395	     76.06857665
      1.04611831	   3728.06953196	   1500.76514372	    883.40357266	     76.12179917
      1.04633850	   3721.41884038	   1499.58448718	    878.88357778	     76.17508119
      1.04655869	   3714.74639927	   1498.39935678	    874.35616262	     76.22842322
      1.04677888	   3708.05204012	   1497.20972024	    869.82098404	     76.28182577
      1.04699907	   3701.33559267	   1496.01554493	    865.27768415	     76.33528933
      1.04721926	   3694.59688490	   1494.81679789	    860.72589215	     76.38881440
      1.04743945	   3687.83574301	   1493.61344581	    856.16522632	     76.44240147
      1.04765964	   3681.05199140	   1492.40545502	    851.59529619	     76.49605101
      1.04787983	   3674.24545268	   1491.19279150	    847.01570480	     76.54976349
      1.04810002	   3667.41594761	   1489.97542087	    842.42605106	     76.60353939
      1.04832021	   3660.56329513	   1488.75330837	    837.82593219	     76.65737917
      1.04854040	   3653.68731231	   1487.52641890	    833.21494619	     76.71128328
      1.04876059	   3646.78781436	   1486.29471694	    828.59269435	     76.76525217
      1.04898078	   3639.86461456	   1485.05816662	    823.95878374	     76.81928629
      1.04920097	   3632.91752431	   1483.81673167	    819.31282968	     76.87338608
      1.04942116	   3625.94635305	   1482.57037542	    814.65445811	     76.92755197
      1.04964135	   3618.95090829	   1481.31906080	    809.98330792	     76.98178439
      1.04986154	   3611.93099553	   1480.06275035	    805.29903315	     77.03608375
      1.05008174	   3604.88641830	   1478.80140618	    800.60130504	     77.09045049
      1.05030193	   3597.81697809	   1477.53498998	    795.88981398	     77.14488501
      1.05052212	   3590.72247432	   1476.26346301	    791.16427122	     77.19938772
      1.05074231	   3583.60270437	   1474.98678612	    786.42441051	     77.25395902
      1.05096250	   3576.45746350	   1473.70491968	    781.66998942	     77.30859931
      1.05118269	   3569.28654484	   1472.41782364	    776.90079057	     77.36330897
      1.05140288	   3562.08973934	   1471.12545748	    772.11662259	     77.41808840
      1.05162307	   3554.86683581	   1469.82778021	    767.31732094	     77.47293799
      1.05184326	   3547.61762080	   1468.52475038	    762.50274850	     77.52785810
      1.05206345	   3540.34187861	   1467.21632603	    757.67279594	     77.58284910
      1.05228364	   3533.03939128	   1465.90246474	    752.82738194	     77.63791138
      1.05250383	   3525.70993850	   1464.58312355	    747.96646963	     77.69304528
      1.05272402	   3518.35329765	   1463.25825902	    743.09037780	     77.74825118
      1.05294421	   3510.96924364	   1461.92782716	    738.19973587	     77.80352942
      1.05316440	   3503.55754893	   1460.59178345	    733.29517819	     77.85888035
      1.05338459	   3496.11798342	   1459.25008283	    728.37733288	     77.91430433
      1.05360478	   3488.65031442	   1457.90267965	    723.44682238	     77.96980169
      1.05382497	   3481.15430656	   1456.54952770	    718.50426413	     78.02537277
      1.05404516	   3473.62972180	   1455.19058020	    713.55027113	     78.08101791
      1.05426536	   3466.07631933	   1453.82578973	    708.58545245	     78.13673743
      1.05448555	   3458.49385555	   1452.45510827	    703.61041373	     78.19253168
      1.05470574	   3450.88208402	   1451.07848718	    698.62575760	     78.24840095
      1.05492593	   3443.24075541	   1449.69587716	    693.63208407	     78.30434559
      1.05512394	   3436.34356526	   1448.44735950	    689.13413354	     78.35472045
      1.05532196	   3429.42207918	   1447.19392071	    684.62980656	     78.40515675
      1.05551997	   3422.47611235	   1445.93552405	    680.11953529	     78.45565471
      1.05571798	   3415.50547568	   1444.67213187	    675.60375028	     78.50621454
      1.05591600	   3408.50997771	   1443.40370598	    671.08288070	     78.55683648
      1.05611401	   3401.48942489	   1442.13020771	    666.55735428	     78.60752073
      1.05631203	   3394.44362157	   1440.85159790	    662.02759718	     78.65826752
      1.05651004	   3387.37236998	   1439.56783686	    657.49403371	     78.70907706
      1.05670806	   3380.27547015	   1438.27888437	    652.95708608	     78.75994228
      1.05690607	   3373.15271729	   1436.98469948	    648.41717282	     78.81082751
      1.05710409	   3366.00390329	   1435.68524063	    643.87470875	     78.86173034
      1.05730210	   3358.82881866	   1434.38046584	    639.33010560	     78.91265344
      1.05750011	   3351.62725197	   1433.07033253	    634.78377129	     78.96359929
      1.05769813	   3344.39898975	   1431.75479757	    630.23610919	     79.01457022
      1.05789614	   3337.14381635	   1430.43381719	    625.68751736	     79.06556838
      1.05809416	   3329.86151398	   1429.10734702	    621.13838765	     79.11659581
      1.05829217	   3322.55186258	   1427.77534205	    616.58910445	     79.16765439
      1.05849019	   3315.21463983	   1426.43775662	    612.04004503	     79.21874588
      1.05868820	   3307.84962111	   1425.09454440	    607.49157648	     79.26987194
      1.05888621	   3300.45657941	   1423.74565838	    602.94405593	     79.32103411
      1.05908423	   3293.03528536	   1422.39105086	    598.39782908	     79.37223381
      1.05928224	   3285.58550715	   1421.03067340	    593.85322901	     79.42347241
      1.05948026	   3278.10701050	   1419.66447683	    589.31057498	     79.47475115
      1.05967827	   3270.59955866	   1418.29241124	    584.77017125	     79.52607123
      1.05987629	   3263.06291234	   1416.91442591	    580.23230588	     79.57743373
      1.06007430	   3255.49682967	   1415.53046934	    575.69724962	     79.62883970
      1.06027232	   3247.90106622	   1414.14048920	    571.16525475	     79.68029010
      1.06047033	   3240.27537492	   1412.74443232	    566.63655413	     79.73178583
      1.06066834	   3232.61950604	   1411.34224463	    562.11136019	     79.78332776
      1.06086636	   3224.93320718	   1409.93387121	    557.58986415	     79.83491667
      1.06106437	   3217.21622322	   1408.51925618	    553.07223529	     79.88655325
      1.06126239	   3209.46829628	   1407.09834272	    548.55862039	     79.93823805
      1.06146040	   3201.68916570	   1405.67107303	    544.04914333	     79.98997155
      1.06165842	   3193.87856802	   1404.23738828	    539.54390483	     80.04175424
      1.06185643	   3186.03623692	   1402.79722862	    535.04298238	     80.09358652
      1.06205444	   3178.16190321	   1401.35053311	    530.54643041	     80.14546880
      1.06225246	   3170.25529477	   1399.89723971	    526.05428055	     80.19740142
      1.06245047	   3162.31613653	   1398.43728521	    521.56654217	     80.24938473
      1.06264849	   3154.34415045	   1396.97060522	    517.08320303	     80.30141903
      1.06284650	   3146.33905544	   1395.49713414	    512.60423021	     80.35350460
      1.06304452	   3138.30056736	   1394.01680506	    508.12957113	     80.40564168
      1.06324253	   3130.22839893	   1392.52954979	    503.65915477	     80.45783053
      1.06344055	   3122.12225974	   1391.03529875	    499.19289304	     80.51007136
      1.06363856	   3113.98185615	   1389.53398097	    494.73068231	     80.56236437
      1.06383657	   3105.80689127	   1388.02552399	    490.27240491	     80.61470975
      1.06403459	   3097.59706491	   1386.50985384	    485.81793026	     80.66710767
      1.06423260	   3089.35207346	   1384.98689498	    481.36711693	     80.71955829
      1.06443062	   3081.07160993	   1383.45657021	    476.91981478	     80.77206175
      1.06462863	   3072.75536378	   1381.91880064	    472.47586695	     80.82461821
      1.06482665	   3064.40302091	   1380.37350558	    468.03511178	     80.87722780
      1.06502466	   3056.01426353	   1378.82060251	    463.59738482	     80.92989064
      1.06522268	   3047.58877013	   1377.26000697	    459.16252074	     80.98260685
      1.06542069	   3039.12621534	   1375.69163251	    454.73035532	     81.03537657
      1.06559888	   3031.47881289	   1374.27353022	    450.74402446	     81.08290985
      1.06577708	   3023.80088531	   1372.84899017	    446.75963387	     81.13048665
      1.06595527	   3016.09218912	   1371.41794519	    442.77707376	     81.17810706
      1.06613346	   3008.35247640	   1369.98032625	    438.79623941	     81.22577117
      1.06631166	   3000.58149599	   1368.53606264	    434.81703229	     81.27347906
      1.06648985	   2992.77899365	   1367.08508195	    430.83936101	     81.32123085
      1.06666804	   2984.94471203	   1365.62730999	    426.86314220	     81.36902664
      1.06684623	   2977.07839057	   1364.16267074	    422.88830141	     81.41686654
      1.06702443	   2969.17976541	   1362.69108625	    418.91477383	     81.46475067
      1.06720262	   2961.24856921	   1361.21247656	    414.94250511	     81.51267918
      1.06738081	   2953.28453107	   1359.72675961	    410.97145203	     81.56065219
      1.06755901	   2945.28737633	   1358.23385114	    407.00158313	     81.60866987
      1.06773720	   2937.25682644	   1356.73366459	    403.03287940	     81.65673239
      1.06791539	   2929.19259879	   1355.22611097	    399.06533478	     81.70483993
      1.06809359	   2921.09440646	   1353.71109878	    395.09895673	     81.75299270
      1.06827178	   2912.96195810	   1352.18853384	    391.13376671	     81.80119092
      1.06844997	   2904.79495761	   1350.65831919	    387.16980069	     81.84943483
      1.06862817	   2896.59310397	   1349.12035493	    383.20710952	     81.89772472
      1.06880636	   2888.35609093	   1347.57453810	    379.24575939	     81.94606087
      1.06898455	   2880.08360672	   1346.02076246	    375.28583217	     81.99444362
      1.06916274	   2871.77533377	   1344.45891837	    371.32742584	     82.04287331
      1.06934094	   2863.43094833	   1342.88889259	    367.37065480	     82.09135035
      1.06951913	   2855.05012012	   1341.31056810	    363.41565020	     82.13987516
      1.06969732	   2846.63251192	   1339.72382384	    359.46256032	     82.18844822
      1.06987552	   2838.17777915	   1338.12853457	    355.51155088	     82.23707004
      1.07005371	   2829.68556937	   1336.52457057	    351.56280541	     82.28574118
      1.07023190	   2821.15552180	   1334.91179739	    347.61652554	     82.33446228
      1.07041010	   2812.58726677	   1333.29007563	    343.67293143	     82.38323400
      1.07058829	   2803.98042507	   1331.65926060	    339.73226213	     82.43205709
      1.07074823	   2796.22210855	   1330.18764293	    336.19798589	     82.47592303
      1.07090817	   2788.43210159	   1328.70846556	    332.66647391	     82.51983165
      1.07106811	   2780.61010940	   1327.22161210	    329.13793980	     82.56378362
      1.07122804	   2772.75582809	   1325.72696167	    325.61261050	     82.60777967
      1.07138798	   2764.86894504	   1324.22438889	    322.09072663	     82.65182060
      1.07154792	   2756.94913857	   1322.71376363	    318.57254298	     82.69590728
      1.07170786	   2748.99607744	   1321.19495082	    315.05832885	     82.74004062
      1.07186780	   2741.00942030	   1319.66781017	    311.54836860	     82.78422163
      1.07202774	   2732.98881506	   1318.13219588	    308.04296208	     82.82845138
      1.07218768	   2724.93389816	   1316.58795636	    304.54242530	     82.87273102
      1.07234761	   2716.84429390	   1315.03493392	    301.04709098	     82.91706179
      1.07250755	   2708.71961367	   1313.47296445	    297.55730937	     82.96144503
      1.07266749	   2700.55945516	   1311.90187705	    294.07344901	     83.00588217
      1.07282743	   2692.36340149	   1310.32149371	    290.59589765	     83.05037473
      1.07298737	   2684.13102035	   1308.73162891	    287.12506335	     83.09492437
      1.07314731	   2675.86186304	   1307.13208923	    283.66137560	     83.13953286
      1.07330725	   2667.55546354	   1305.52267296	    280.20528667	     83.18420206
      1.07346719	   2659.21133745	   1303.90316967	    276.75727317	     83.22893402
      1.07361071	   2651.69086918	   1302.44107554	    273.67034691	     83.26913121
      1.07375424	   2644.13923389	   1300.97051587	    270.59071049	     83.30938234
      1.07389777	   2636.55604078	   1299.49131912	    267.51876587	     83.34968915
      1.07404130	   2628.94088350	   1298.00330676	    264.45493587	     83.39005351
      1.07418482	   2621.29334006	   1296.50629316	    261.39966592	     83.43047737
      1.07432835	   2613.61297234	   1295.00008526	    258.35342595	     83.47096284
      1.07447188	   2605.89932539	   1293.48448235	    255.31671259	     83.51151211
      1.07461540	   2598.15192671	   1291.95927572	    252.29005160	     83.55212750
      1.07475893	   2590.37028554	   1290.42424838	    249.27400071	     83.59281148
      1.07490246	   2582.55389203	   1288.87917473	    246.26915287	     83.63356662
      1.07504599	   2574.70221652	   1287.32382027	    243.27613963	     83.67439565
      1.07518951	   2566.81470874	   1285.75794127	    240.29563660	     83.71530144
      1.07533304	   2558.89079705	   1284.18128448	    237.32836677	     83.75628700
      1.07547657	   2550.92988764	   1282.59358677	    234.37510727	     83.79735548
      1.07562010	   2542.93136374	   1280.99457489	    231.43669584	     83.83851022
      1.07574809	   2535.76614962	   1279.55882551	    228.82952335	     83.87528696
      1.07587609	   2528.57003997	   1278.11364395	    226.23557289	     83.91213764
      1.07600408	   2521.34254936	   1276.65881506	    223.65559368	     83.94906492
      1.07613208	   2514.08317514	   1275.19411642	    221.09039675	     83.98607158
      1.07626008	   2506.79139754	   1273.71931831	    218.54086290	     84.02316051
      1.07638807	   2499.46667945	   1272.23418356	    216.00795204	     84.06033470
      1.07651607	   2492.10846595	   1270.73846744	    213.49271395	     84.09759726
      1.07664406	   2484.71618392	   1269.23191753	    210.99630091	     84.13495141
      1.07677206	   2477.28924151	   1267.71427361	    208.51998238	     84.17240048
      1.07690005	   2469.82702769	   1266.18526750	    206.06516229	     84.20994789
      1.07702805	   2462.32891169	   1264.64462299	    203.63339913	     84.24759721
      1.07715604	   2454.79424249	   1263.09205570	    201.22642973	     84.28535208
      1.07728404	   2447.22234822	   1261.52727302	    198.84619696	     84.32321630
      1.07741204	   2439.61253555	   1259.94997395	    196.49488232	     84.36119373
      1.07754003	   2431.96408901	   1258.35984911	    194.17494396	     84.39928838
      1.07765442	   2425.09517571	   1256.92759978	    192.13036598	     84.43343710
      1.07776882	   2418.19426977	   1255.48461901	    190.11529786	     84.46768573
      1.07788321	   2411.26081359	   1254.03066875	    188.13224354	     84.50203734
      1.07799760	   2404.29423275	   1252.56550524	    186.18401426	     84.53649507
      1.07811200	   2397.29393588	   1251.08887906	    184.27376884	     84.57106212
      1.07822639	   2390.25931419	   1249.60053517	    182.40505638	     84.60574176
      1.07834078	   2383.18974080	   1248.10021283	    180.58185917	     84.64053734
      1.07845518	   2376.08456997	   1246.58764560	    178.80863246	     84.67545227
      1.07856957	   2368.94313630	   1245.06256130	    177.09033491	     84.71049001
      1.07868396	   2361.76475376	   1243.52468193	    175.43244042	     84.74565411
      1.07879836	   2354.54871475	   1241.97372369	    173.84091710	     84.78094815
      1.07891275	   2347.29428896	   1240.40939688	    172.32215294	     84.81637582
      1.07902714	   2340.00072220	   1238.83140588	    170.88280114	     84.85194082
      1.07914154	   2332.66723519	   1237.23944906	    169.52951113	     84.88764696
      1.07925593	   2325.29302212	   1235.63321876	    168.26850989	     84.92349808
      1.07937032	   2317.87724926	   1234.01240117	    167.10500515	     84.95949810
      1.07948471	   2310.41905343	   1232.37667631	    166.04240843	     84.99565100
      1.07959911	   2302.91754037	   1230.72571788	    165.08142434	     85.03196082
      1.07971350	   2295.37173024	   1229.05918153	    164.21912546	     85.06843199
      1.07981422	   2288.68927076	   1227.57841983	    163.53587144	     85.10068764
      1.07991495	   2281.96934820	   1226.08469248	    162.91551810	     85.13308529
      1.08001567	   2275.21103836	   1224.57769463	    162.34733027	     85.16562936
      1.08011640	   2268.41356474	   1223.05715447	    161.81827180	     85.19832327
      1.08021712	   2261.57618648	   1221.52280966	    161.31370256	     85.23117006
      1.08031784	   2254.69816002	   1219.97439929	    160.81828852	     85.26417267
      1.08041857	   2247.77872529	   1218.41166115	    160.32173094	     85.29733399
      1.08051929	   2240.81709996	   1216.83433063	    159.82303256	     85.33065693
      1.08062001	   2233.81247637	   1215.24214027	    159.32218239	     85.36414438
      1.08072074	   2226.76401949	   1213.63481953	    158.81916957	     85.39779927
      1.08082146	   2219.67086533	   1212.01209463	    158.31398333	     85.43162454
      1.08092218	   2212.53211934	   1210.37368843	    157.80661301	     85.46562313
      1.08102291	   2205.34685490	   1208.71932028	    157.29704806	     85.49979803
      1.08112363	   2198.11411179	   1207.04870585	    156.78527806	     85.53415223
      1.08122435	   2190.83289457	   1205.36155702	    156.27129274	     85.56868876
      1.08132508	   2183.50217103	   1203.65758164	    155.75508193	     85.60341068
      1.08142580	   2176.12087050	   1201.93648339	    155.23663564	     85.63832107
      1.08152652	   2168.68788221	   1200.19796155	    154.71594403	     85.67342307
      1.08162725	   2161.20205362	   1198.44171076	    154.19299743	     85.70871983
      1.08174834	   2152.13093774	   1196.30643580	    153.56131182	     85.75141602
      1.08186943	   2142.97955778	   1194.14454003	    152.92633723	     85.79440401
      1.08199052	   2133.74564976	   1191.95546289	    152.28805792	     85.83768959
      1.08211161	   2124.42684737	   1189.73863166	    151.64645860	     85.88127869
      1.08223270	   2115.02067753	   1187.49346056	    151.00152443	     85.92517735
      1.08235379	   2105.52455614	   1185.21934983	    150.35324106	     85.96939180
      1.08247488	   2095.93578400	   1182.91568475	    149.70159468	     86.01392842
      1.08259597	   2086.25154283	   1180.58183461	    149.04657201	     86.05879379
      1.08271706	   2076.46889132	   1178.21715160	    148.38816036	     86.10399470
      1.08283815	   2066.58476130	   1175.82096967	    147.72634763	     86.14953816
      1.08295924	   2056.59595404	   1173.39260324	    147.06112239	     86.19543141
      1.08308033	   2046.49913650	   1170.93134597	    146.39247387	     86.24168200
      1.08320142	   2036.29083769	   1168.43646928	    145.72039199	     86.28829771
      1.08332251	   2025.96744510	   1165.90722096	    145.04486746	     86.33528667
      1.08344360	   2015.52520099	   1163.34282358	    144.36589172	     86.38265732
      1.08351852	   2009.00315532	   1161.73822719	    143.94406396	     86.41216146
      1.08355840	   2005.51155077	   1160.87831470	    143.71895607	     86.42793013
      1.08359829	   2002.00637734	   1160.01445366	    143.49347219	     86.44374108
      1.08379771	   1984.28070657	   1155.63689337	    142.36040533	     86.52338651
      1.08479485	   1891.04191079	   1132.39976414	    136.55341179	     86.93196251
      1.08579198	   1791.34507939	   1107.22552485	    130.51110891	     87.34636532
      1.08715263	   1649.26344044	   1070.49299323	    121.89912115	     87.89765848
      1.08851328	   1506.44665797	   1031.90924827	    112.90368611	     88.40620442
      1.08987393	   1369.04413709	    992.37730880	    103.60512760	     88.84185526
      1.09109506	   1253.45896793	    956.75379202	     95.10521091	     89.14110668
      1.09231620	   1146.02505989	    921.52218461	     86.58826970	     89.32689548
      1.09353734	   1046.65360762	    887.12176998	     78.20725320	     89.39127659
      1.09475848	    955.22484425	    853.92591346	     70.13023173	     89.34891154
      1.09597962	    871.80013186	    822.24390967	     62.52075386	     89.22048099
      1.09720076	    796.53030688	    792.32194315	     55.51493824	     89.02109531
      1.09735375	    787.68132873	    788.70692798	     54.68480233	     88.99159930
      1.09743025	    783.30561656	    786.91098405	     54.27388024	     88.97648932
      1.09781274	    761.91534279	    778.04827767	     52.26123149	     88.89736543
      1.09782948	    760.99815553	    777.66504406	     52.17479184	     88.89376911
      1.09783948	    760.45077693	    777.43619971	     52.12319919	     88.89161455
      1.09784948	    759.90395518	    777.20749083	     52.07165503	     88.88945598
      1.09785948	    759.35769044	    776.97891753	     52.02015938	     88.88729340
      1.09786948	    758.81198729	    776.75048115	     51.96871226	     88.88512680
      1.09787948	    758.26686830	    776.52218797	     51.91731368	     88.88295604
      1.09788948	    757.72239078	    776.29405392	     51.86596368	     88.88078080
      1.09789948	    757.17866299	    776.06610904	     51.81466225	     88.87860047
      1.09790948	    756.63585977	    775.83840186	     51.76340942	     88.87641407
      1.09791948	    756.09423746	    775.61100360	     51.71220521	     88.87422015
      1.09792948	    755.55414822	    775.38401216	     51.66104962	     88.87201672
      1.09793948	    755.01605361	    775.15755603	     51.60994269	     88.86980118
      1.09794948	    754.48053734	    774.93179783	     51.55888441	     88.86757024
      1.09795948	    753.94831729	    774.70693781	     51.50787482	     88.86531984
      1.09796948	    753.42025643	    774.48321694	     51.45691392	     88.86304511
      1.09797948	    752.89737281	    774.26091984	     51.40600173	     88.86074033
      1.09798948	    752.38084823	    774.04037726	     51.35513826	     88.85839881
      1.09799948	    751.87203568	    773.82196831	     51.30432353	     88.85601294
      1.09801251	    751.22306663	    773.54125135	     51.23817397	     88.85282268
      1.09802280	    750.72417435	    773.32334617	     51.18599232	     88.85022543
      1.09803309	    750.23960286	    773.10942904	     51.13386235	     88.84754654
      1.09804309	    749.78470658	    772.90602236	     51.08326036	     88.84485296
      1.09805309	    749.34786098	    772.70765683	     51.03270718	     88.84205679
      1.09806309	    748.93156864	    772.51503832	     50.98220283	     88.83914397
      1.09807309	    748.53850090	    772.32892096	     50.93174731	     88.83609948
      1.09808309	    748.17148792	    772.15010433	     50.88134065	     88.83290742
      1.09809309	    747.83350612	    771.97942992	     50.83098284	     88.82955108
      1.09810309	    747.52766312	    771.81777678	     50.78067391	     88.82601303
      1.09811309	    747.25718006	    771.66605650	     50.73041387	     88.82227522
      1.09812309	    747.02537156	    771.52520736	     50.68020273	     88.81831910
      1.09813309	    746.83562348	    771.39618788	     50.63004049	     88.81412576
      1.09814309	    746.69136859	    771.27996973	     50.57992718	     88.80967604
      1.09815309	    746.59606069	    771.17753016	     50.52986279	     88.80495071
      1.09816309	    746.55314722	    771.08984395	     50.47984735	     88.79993061
      1.09817309	    746.56604108	    771.01787511	     50.42988085	     88.79459683
      1.09818309	    746.63809186	    770.96256838	     50.37996332	     88.78893086
      1.09819513	    746.80781805	    770.91940006	     50.31996093	     88.78164713
      1.09820716	    747.07335375	    770.90321131	     50.26002947	     88.77382664
      1.09821919	    747.43981778	    770.91543300	     50.20016895	     88.76544155
      1.09823515	    748.08931742	    770.97767049	     50.12091507	     88.75341069
      1.09825435	    749.13105216	    771.12564384	     50.02569227	     88.73748179
      1.09827096	    750.27144231	    771.32077859	     49.94347038	     88.72237352
      1.09828757	    751.64117242	    771.58012998	     49.86138380	     88.70599457
      1.09830418	    753.24502941	    771.90488481	     49.77943256	     88.68832247
      1.09831904	    754.88109420	    772.25144055	     49.70620596	     88.67140204
      1.09833391	    756.70722306	    772.65079546	     49.63308780	     88.65343874
      1.09834877	    758.72252460	    773.10253647	     49.56007811	     88.63444102
      1.09836363	    760.92487382	    773.60589534	     49.48717691	     88.61442417
      1.09837850	    763.31101571	    774.15978181	     49.41438421	     88.59340965
      1.09839336	    765.87668505	    774.76282139	     49.34170003	     88.57142439
      1.09840823	    768.61673719	    775.41339604	     49.26912438	     88.54849995
      1.09842309	    771.52528433	    776.10968623	     49.19665729	     88.52467172
      1.09843796	    774.59583264	    776.84971261	     49.12429876	     88.49997806
      1.09845282	    777.82141606	    777.63137633	     49.05204881	     88.47445960
      1.09846769	    781.19472358	    778.45249685	     48.97990745	     88.44815841
      1.09848255	    784.70821727	    779.31084655	     48.90787469	     88.42111740
      1.09849741	    788.35423947	    780.20418172	     48.83595053	     88.39337968
      1.09851228	    792.12510794	    781.13026957	     48.76413499	     88.36498808
      1.09852714	    796.01319848	    782.08691125	     48.69242808	     88.33598466
      1.09854201	    800.01101517	    783.07196101	     48.62082979	     88.30641035
      1.09855687	    804.11124846	    784.08334159	     48.54934014	     88.27630471
      1.09857174	    808.30682204	    785.11905619	     48.47795912	     88.24570562
      1.09858660	    812.59092919	    786.17719739	     48.40668675	     88.21464917
      1.09860147	    816.95705983	    787.25595327	     48.33552301	     88.18316952
      1.09861633	    821.39901927	    788.35361118	     48.26446792	     88.15129883
      1.09863119	    825.91093974	    789.46855950	     48.19352146	     88.11906724
      1.09864606	    830.48728587	    790.59928774	     48.12268365	     88.08650284
      1.09866092	    835.12285504	    791.74438523	     48.05195446	     88.05363175
      1.09867579	    839.81277357	    792.90253878	     47.98133391	     88.02047811
      1.09869373	    845.53891684	    794.31596272	     47.89624726	     87.98012057
      1.09871167	    851.33021228	    795.74466517	     47.81131882	     87.93941946
      1.09872961	    857.17989169	    797.18685863	     47.72654857	     87.89840678
      1.09874755	    863.08178340	    798.64092462	     47.64193651	     87.85711115
      1.09876549	    869.03027538	    800.10540150	     47.55748261	     87.81555804
      1.09878343	    875.02027708	    801.57897232	     47.47318686	     87.77377000
      1.09880137	    881.04718193	    803.06045286	     47.38904923	     87.73176690
      1.09881931	    887.10682684	    804.54878022	     47.30506969	     87.68956614
      1.09883725	    893.19546052	    806.04300181	     47.22124822	     87.64718291
      1.09885920	    900.68099155	    807.87834432	     47.11888630	     87.59508699
      1.09888115	    908.19939867	    809.71986278	     47.01676101	     87.54275772
      1.09890311	    915.74586530	    811.56635603	     46.91487226	     87.49021179
      1.09892506	    923.31618172	    813.41678000	     46.81322001	     87.43746267
      1.09895163	    932.50447257	    815.66013597	     46.69051640	     87.37336878
      1.09897820	    941.71675112	    817.90655342	     46.56815891	     87.30900664
      1.09900477	    950.94830186	    820.15487645	     46.44614738	     87.24438560
      1.09903134	    960.19515920	    822.40413386	     46.32448165	     87.17951110
      1.09906366	    971.46050371	    825.14060914	     46.17693252	     87.10024766
      1.09909598	    982.73870504	    827.87605721	     46.02989463	     87.02061015
      1.09912830	    994.02584400	    830.60950026	     45.88336762	     86.94059155
      1.09916063	   1005.31881687	    833.34014907	     45.73735112	     86.86018052
      1.09920014	   1019.13043667	    836.67402366	     45.55951912	     86.76131178
      1.09923966	   1032.94381923	    840.00185721	     45.38244890	     86.66180058
      1.09927918	   1046.75657512	    843.32294231	     45.20613968	     86.56160803
      1.09931870	   1060.56706546	    846.63673475	     45.03059058	     86.46069065
      1.09936809	   1077.82112534	    850.76706485	     44.81227600	     86.33348385
      1.09941747	   1095.06888849	    854.88474819	     44.59514528	     86.20497063
      1.09946686	   1112.30995727	    858.98934539	     44.37919646	     86.07504344
      1.09952616	   1133.00197224	    863.89986454	     44.12147285	     85.91701458
      1.09958545	   1153.68499784	    868.79069141	     43.86544631	     85.75657109
      1.09964475	   1174.35964534	    873.66157836	     43.61111282	     85.59348803
      1.09971945	   1200.39314910	    879.76909249	     43.29311786	     85.38391370
      1.09979415	   1226.41289290	    885.84454219	     42.97779421	     85.16925325
      1.09986885	   1252.41563281	    891.88785925	     42.66513251	     84.94894587
      1.09996498	   1285.84553864	    899.61827417	     42.26664155	     84.65610769
      1.10006112	   1319.21554898	    907.29561291	     41.87252115	     84.35144297
      1.10015726	   1352.49535794	    914.92010927	     41.48274790	     84.03330315
      1.10027796	   1394.09279066	    924.41879365	     40.99948099	     83.61186171
      1.10039867	   1435.39782746	    933.83540446	     40.52297697	     83.16184269
      1.10051937	   1476.31430304	    943.17079725	     40.05318198	     82.67806561
      1.10064008	   1516.74755046	    952.42592429	     39.59003960	     82.15436329
      1.10079613	   1568.16543654	    964.27379278	     39.00104755	     81.40613307
      1.10095218	   1618.48055746	    975.99164812	     38.42294378	     80.56015542
      1.10115407	   1681.76704479	    990.96329677	     37.69093373	     79.28548657
      1.10134053	   1738.29375156	   1004.60606264	     37.03059573	     77.89141748
      1.10152699	   1792.93084643	   1018.07671625	     36.38508758	     76.26898708
      1.10171346	   1845.70245915	   1031.38024467	     35.75414794	     74.43878246
      1.10189992	   1896.79093796	   1044.52174351	     35.13750916	     72.47134473
      1.10208638	   1946.43487186	   1057.50637899	     34.53489846	     70.46397939
      1.10227284	   1994.85903480	   1070.33935768	     33.94603893	     68.50203516
      1.10249825	   2052.05176883	   1085.65812103	     33.25212668	     66.26227590
      1.10268784	   2099.20414011	   1098.38333263	     32.68337564	     64.50512524
      1.10287743	   2145.61002480	   1110.96915194	     32.12790052	     62.86464351
      1.10306702	   2191.33297837	   1123.42101062	     31.58540295	     61.34045473
      1.10325660	   2236.39356831	   1135.74429166	     31.05558507	     59.93088173
      1.10344619	   2280.77967547	   1147.94431615	     30.53815020	     58.63294826
      1.10363578	   2324.45824434	   1160.02632920	     30.03280353	     57.44252007
      1.10382537	   2367.38606156	   1171.99548468	     29.53925272	     56.35453791
      1.10401496	   2409.51818257	   1183.85682813	     29.05720839	     55.36329932
      1.10420454	   2450.81363950	   1195.61527792	     28.58638470	     54.46273866
      1.10439413	   2491.23872210	   1207.27560418	     28.12649946	     53.64667411
      1.10462601	   2539.46146308	   1221.41004262	     27.57850299	     52.75456130
      1.10485788	   2586.31749241	   1235.41257875	     27.04595461	     51.96903574
      1.10514038	   2641.54379275	   1252.30489573	     26.41730257	     51.14164751
      1.10538796	   2688.27275527	   1266.96692884	     25.88394325	     50.52153218
      1.10563554	   2733.46651280	   1281.50397197	     25.36641687	     49.98910127
      1.10588312	   2777.16065487	   1295.92238245	     24.86417748	     49.53544268
      1.10610113	   2814.42885742	   1308.52470504	     24.43415920	     49.19475901
      1.10631913	   2850.60080010	   1321.04197678	     24.01523238	     48.90384033
      1.10653714	   2885.71139580	   1333.47630877	     23.60705586	     48.65798537
      1.10675515	   2919.79661121	   1345.82907548	     23.20929843	     48.45277496
      1.10685048	   2934.38842411	   1351.20524228	     23.03855919	     48.37473557
      1.10694581	   2948.79425112	   1356.56596997	     22.86972436	     48.30332441
      1.10702543	   2960.68544591	   1361.03128049	     22.73015895	     48.24852157
      1.10710505	   2972.45126929	   1365.48585078	     22.59188887	     48.19791780
      1.10717370	   2982.49734918	   1369.31818871	     22.47369430	     48.15751130
      1.10724235	   2992.45330513	   1373.14256197	     22.35644245	     48.11996680
      1.10731100	   3002.32067184	   1376.95897835	     22.24012408	     48.08516621
      1.10737965	   3012.10104617	   1380.76744302	     22.12473002	     48.05299286
      1.10743981	   3020.60184256	   1384.09844839	     22.02435741	     48.02686693
      1.10749997	   3029.03824922	   1387.42334581	     21.92468163	     48.00259340
      1.10756013	   3037.41144496	   1390.74212945	     21.82569671	     47.98009632
      1.10762029	   3045.72263656	   1394.05478928	     21.72739669	     47.95930053
      1.10768046	   3053.97305658	   1397.36131044	     21.62977570	     47.94013165
      1.10774062	   3062.16396121	   1400.66167270	     21.53282789	     47.92251602
      1.10780078	   3070.29662803	   1403.95584985	     21.43654750	     47.90638080
      1.10786094	   3078.37235384	   1407.24380920	     21.34092878	     47.89165387
      1.10791481	   3085.55623282	   1410.18258732	     21.25586722	     47.87960377
      1.10796868	   3092.69646473	   1413.11631478	     21.17132759	     47.86857490
      1.10802255	   3099.79401097	   1416.04495279	     21.08730587	     47.85851706
      1.10807642	   3106.84983972	   1418.96845713	     21.00379809	     47.84938059
      1.10813029	   3113.86492464	   1421.88677791	     20.92080031	     47.84111637
      1.10818416	   3120.84024352	   1424.79985931	     20.83830862	     47.83367581
      1.10823803	   3127.77677689	   1427.70763936	     20.75631914	     47.82701091
      1.10829190	   3134.67550665	   1430.61004968	     20.67482804	     47.82107427
      1.10834577	   3141.53741467	   1433.50701530	     20.59383149	     47.81581910
      1.10839963	   3148.36348134	   1436.39845447	     20.51332571	     47.81119927
      1.10845350	   3155.15468421	   1439.28427845	     20.43330697	     47.80716935
      1.10850737	   3161.91199649	   1442.16439136	     20.35377153	     47.80368463
      1.10856124	   3168.63638562	   1445.03869005	     20.27471571	     47.80070118
      1.10861511	   3175.32881181	   1447.90706394	     20.19613586	     47.79817585
      1.10866898	   3181.99022657	   1450.76939494	     20.11802835	     47.79606637
      1.10872285	   3188.62157123	   1453.62555734	     20.04038958	     47.79433134
      1.10877672	   3195.22377550	   1456.47541773	     19.96321599	     47.79293034
      1.10883059	   3201.79775593	   1459.31883499	     19.88650404	     47.79182392
      1.10888446	   3208.34441449	   1462.15566021	     19.81025023	     47.79097368
      1.10893833	   3214.86463710	   1464.98573672	     19.73445109	     47.79034231
      1.10899220	   3221.35929216	   1467.80890009	     19.65910316	     47.78989364
      1.10904607	   3227.82922914	   1470.62497817	     19.58420303	     47.78959273
      1.10909994	   3234.27527713	   1473.43379116	     19.50974731	     47.78940582
      1.10915381	   3240.69824349	   1476.23515171	     19.43573265	     47.78930051
      1.10920768	   3247.09891243	   1479.02886498	     19.36215570	     47.78924568
      1.10926154	   3253.47804375	   1481.81472884	     19.28901317	     47.78921171
      1.10931541	   3259.83637149	   1484.59253400	     19.21630178	     47.78917942
      1.10936928	   3266.17460270	   1487.36206417	     19.14401828	     47.78914697
      1.10942315	   3272.49341625	   1490.12309635	     19.07215946	     47.78911435
      1.10947702	   3278.79346167	   1492.87540098	     19.00072212	     47.78908157
      1.10953089	   3285.07535807	   1495.61874224	     18.92970310	     47.78904862
      1.10958476	   3291.33969311	   1498.35287833	     18.85909926	     47.78901550
      1.10963863	   3297.58702201	   1501.07756177	     18.78890749	     47.78898222
      1.10969250	   3303.81786672	   1503.79253975	     18.71912470	     47.78894878
      1.10974637	   3310.03271502	   1506.49755443	     18.64974783	     47.78891516
      1.10980024	   3316.23201988	   1509.19234337	     18.58077385	     47.78888137
      1.10985411	   3322.41619871	   1511.87663987	     18.51219977	     47.78884742
      1.10990798	   3328.58563287	   1514.55017340	     18.44402258	     47.78881330
      1.10996185	   3334.74066712	   1517.21267005	     18.37623934	     47.78877900
      1.11001572	   3340.88160931	   1519.86385291	     18.30884713	     47.78874454
      1.11006959	   3347.00873000	   1522.50344257	     18.24184302	     47.78870990
      1.11012346	   3353.12226235	   1525.13115758	     18.17522415	     47.78867509
      1.11017732	   3359.22240193	   1527.74671491	     18.10898765	     47.78864010
      1.11024228	   3366.56033476	   1530.88397058	     18.02962447	     47.78859769
      1.11030724	   3373.87922763	   1534.00263746	     17.95080820	     47.78855502
      1.11037219	   3381.17920655	   1537.10221648	     17.87253399	     47.78851209
      1.11043715	   3388.46031967	   1540.18220987	     17.79479702	     47.78846891
      1.11050210	   3395.72253838	   1543.24212248	     17.71759253	     47.78842547
      1.11058526	   3404.99201299	   1547.12938608	     17.61952356	     47.78836947
      1.11066842	   3414.22994976	   1550.98191532	     17.52230979	     47.78831305
      1.11077109	   3425.59207539	   1555.68941040	     17.40344081	     47.78824279
      1.11085383	   3434.71105346	   1559.44182906	     17.30858175	     47.78818569
      1.11093657	   3443.79630093	   1563.15675122	     17.21453887	     47.78812816
      1.11100784	   3451.59444395	   1566.32603894	     17.13417759	     47.78807826
      1.11107911	   3459.36591764	   1569.46628062	     17.05440941	     47.78802803
      1.11115038	   3467.10983773	   1572.57694152	     16.97522863	     47.78797748
      1.11122165	   3474.82524923	   1575.65750862	     16.89662964	     47.78792659
      1.11128436	   3481.58941901	   1578.34272795	     16.82794951	     47.78788155
      1.11134707	   3488.32999680	   1581.00395172	     16.75971173	     47.78783625
      1.11140978	   3495.04621774	   1583.64087690	     16.69191259	     47.78779069
      1.11147249	   3501.73728805	   1586.25321615	     16.62454840	     47.78774488
      1.11153520	   3508.40238828	   1588.84069830	     16.55761554	     47.78769880
      1.11159791	   3515.04067664	   1591.40306877	     16.49111040	     47.78765246
      1.11166062	   3521.65129220	   1593.94008990	     16.42502941	     47.78760586
      1.11172333	   3528.23335821	   1596.45154129	     16.35936904	     47.78755900
      1.11178604	   3534.78598527	   1598.93722004	     16.29412580	     47.78751187
      1.11184874	   3541.30827453	   1601.39694087	     16.22929622	     47.78746448
      1.11190491	   3547.12337003	   1603.57777982	     16.17158093	     47.78742180
      1.11196107	   3552.91275094	   1605.73755361	     16.11419228	     47.78737891
      1.11201724	   3558.67576417	   1607.87616722	     16.05712784	     47.78733581
      1.11207340	   3564.41175791	   1609.99354517	     16.00038522	     47.78729248
      1.11212957	   3570.12008322	   1612.08962527	     15.94396204	     47.78724894
      1.11218573	   3575.80009562	   1614.16435576	     15.88785596	     47.78720518
      1.11224190	   3581.45115655	   1616.21769527	     15.83206462	     47.78716120
      1.11229806	   3587.07263489	   1618.24961278	     15.77658573	     47.78711700
      1.11235422	   3592.66390828	   1620.26008751	     15.72141698	     47.78707257
      1.11241039	   3598.22436450	   1622.24910882	     15.66655611	     47.78702793
      1.11246655	   3603.75340268	   1624.21667613	     15.61200085	     47.78698306
      1.11252272	   3609.25043452	   1626.16279870	     15.55774898	     47.78693796
      1.11257888	   3614.71488539	   1628.08749554	     15.50379828	     47.78689264
      1.11263505	   3620.14619542	   1629.99079523	     15.45014655	     47.78684709
      1.11269121	   3625.54382043	   1631.87273568	     15.39679162	     47.78680132
      1.11274737	   3630.90723287	   1633.73336402	     15.34373133	     47.78675532
      1.11280354	   3636.23592269	   1635.57273630	     15.29096354	     47.78670909
      1.11285970	   3641.52939806	   1637.39091732	     15.23848614	     47.78666262
      1.11291587	   3646.78718611	   1639.18798040	     15.18629702	     47.78661593
      1.11297203	   3652.00883356	   1640.96400711	     15.13439409	     47.78656901
      1.11302820	   3657.19390727	   1642.71908705	     15.08277530	     47.78652185
      1.11308436	   3662.34199478	   1644.45331760	     15.03143859	     47.78647445
      1.11314053	   3667.45270471	   1646.16680363	     14.98038194	     47.78642683
      1.11319669	   3672.52566718	   1647.85965728	     14.92960333	     47.78637896
      1.11325285	   3677.56053406	   1649.53199765	     14.87910077	     47.78633086
      1.11330902	   3682.55697930	   1651.18395058	     14.82887229	     47.78628252
      1.11336518	   3687.51469907	   1652.81564834	     14.77891591	     47.78623394
      1.11342135	   3692.43341194	   1654.42722938	     14.72922970	     47.78618513
      1.11347751	   3697.31285892	   1656.01883806	     14.67981173	     47.78613607
      1.11353368	   3702.15280356	   1657.59062436	     14.63066009	     47.78608676
      1.11358984	   3706.95303188	   1659.14274363	     14.58177288	     47.78603722
      1.11364600	   3711.71335234	   1660.67535633	     14.53314824	     47.78598743
      1.11370217	   3716.43359573	   1662.18862772	     14.48478429	     47.78593740
      1.11375833	   3721.11361500	   1663.68272765	     14.43667919	     47.78588712
      1.11381450	   3725.75328511	   1665.15783028	     14.38883111	     47.78583659
      1.11387066	   3730.35250277	   1666.61411381	     14.34123823	     47.78578582
      1.11392683	   3734.91118620	   1668.05176023	     14.29389877	     47.78573479
      1.11398299	   3739.42927480	   1669.47095509	     14.24681092	     47.78568352
      1.11403916	   3743.90672887	   1670.87188725	     14.19997293	     47.78563199
      1.11409532	   3748.34352921	   1672.25474864	     14.15338305	     47.78558022
      1.11415148	   3752.73967676	   1673.61973399	     14.10703952	     47.78552818
      1.11420765	   3757.09519216	   1674.96704066	     14.06094063	     47.78547590
      1.11426381	   3761.41011535	   1676.29686839	     14.01508468	     47.78542336
      1.11431998	   3765.68450511	   1677.60941908	     13.96946996	     47.78537056
      1.11437614	   3769.91843858	   1678.90489654	     13.92409479	     47.78531750
      1.11443231	   3774.11201075	   1680.18350638	     13.87895751	     47.78526419
      1.11448847	   3778.26533400	   1681.44545571	     13.83405646	     47.78521062
      1.11454463	   3782.37853753	   1682.69095299	     13.78939002	     47.78515678
      1.11460080	   3786.45176689	   1683.92020784	     13.74495654	     47.78510269
      1.11466844	   3791.30479726	   1685.37947992	     13.69174710	     47.78503718
      1.11473609	   3796.10038615	   1686.81586535	     13.63887048	     47.78497129
      1.11480374	   3800.83887520	   1688.22973478	     13.58632393	     47.78490502
      1.11487138	   3805.52063528	   1689.62145969	     13.53410472	     47.78483836
      1.11493903	   3810.14606505	   1690.99141196	     13.48221014	     47.78477131
      1.11500667	   3814.71558949	   1692.33996353	     13.43063751	     47.78470387
      1.11507432	   3819.22965849	   1693.66748601	     13.37938418	     47.78463604
      1.11514196	   3823.68874540	   1694.97435033	     13.32844752	     47.78456781
      1.11520961	   3828.09334562	   1696.26092643	     13.27782494	     47.78449919
      1.11527725	   3832.44397516	   1697.52758293	     13.22751387	     47.78443016
      1.11534490	   3836.74116927	   1698.77468685	     13.17751175	     47.78436074
      1.11541254	   3840.98548105	   1700.00260331	     13.12781607	     47.78429091
      1.11548019	   3845.17748010	   1701.21169527	     13.07842432	     47.78422068
      1.11554783	   3849.31775116	   1702.40232328	     13.02933404	     47.78415004
      1.11561548	   3853.40689284	   1703.57484527	     12.98054278	     47.78407899
      1.11569772	   3858.31035653	   1704.97648497	     12.92162317	     47.78399205
      1.11577996	   3863.14027101	   1706.35251880	     12.86313766	     47.78390451
      1.11586220	   3867.89777846	   1707.70357143	     12.80508197	     47.78381635
      1.11594444	   3872.58403952	   1709.03025985	     12.74745191	     47.78372757
      1.11602668	   3877.20023036	   1710.33319293	     12.69024332	     47.78363817
      1.11610893	   3881.74753977	   1711.61297106	     12.63345209	     47.78354814
      1.11619117	   3886.22716647	   1712.87018576	     12.57707417	     47.78345749
      1.11627341	   3890.64031649	   1714.10541942	     12.52110555	     47.78336620
      1.11635565	   3894.98820072	   1715.31924497	     12.46554226	     47.78327427
      1.11645541	   3900.17638157	   1716.76370505	     12.39868174	     47.78316190
      1.11655517	   3905.27248169	   1718.17847917	     12.33240497	     47.78304857
      1.11665493	   3910.27866207	   1719.56453115	     12.26670516	     47.78293429
      1.11675469	   3915.19707394	   1720.92280248	     12.20157562	     47.78281905
      1.11685445	   3920.02985413	   1722.25421206	     12.13700972	     47.78270283
      1.11695421	   3924.77912081	   1723.55965620	     12.07300096	     47.78258563
      1.11707942	   3930.62535514	   1725.16282093	     11.99343667	     47.78243713
      1.11720464	   3936.34739976	   1726.72812583	     11.91472754	     47.78228706
      1.11732986	   3941.94926611	   1728.25718874	     11.83686130	     47.78213541
      1.11748819	   3948.86667134	   1730.14117012	     11.73959033	     47.78194136
      1.11764652	   3955.60594090	   1731.97272198	     11.64362385	     47.78174473
      1.11781005	   3962.38736712	   1733.81241174	     11.54585195	     47.78153890
      1.11797358	   3968.99472201	   1735.60226588	     11.44942145	     47.78133474
      1.11813711	   3975.43565831	   1737.34514634	     11.35430774	     47.78133411
      1.11827836	   3980.87101646	   1738.81491834	     11.27319007	     47.78188391
      1.11841962	   3986.19221728	   1740.25332262	     11.19302178	     47.78334241
      1.11856087	   3991.40361819	   1741.66193678	     11.11378795	     47.78612866
      1.11870213	   3996.50939861	   1743.04226101	     11.03547399	     47.79069891
      1.11884339	   4001.51356157	   1744.39572066	     10.95806558	     47.79754423
      1.11898464	   4006.41993717	   1745.72366888	     10.88154864	     47.80718717
      1.11912590	   4011.23218240	   1747.02738921	     10.80590941	     47.82017760
      1.11926715	   4015.95379041	   1748.30809832	     10.73113434	     47.83708748
      1.11940841	   4020.58809126	   1749.56694867	     10.65721018	     47.85850484
      1.11954967	   4025.13825776	   1750.80503120	     10.58412391	     47.88502679
      1.11969092	   4029.60731055	   1752.02337795	     10.51186274	     47.91725188
      1.11983218	   4033.99812350	   1753.22296467	     10.44041415	     47.95577191
      1.11997344	   4038.31342926	   1754.40471340	     10.36976582	     48.00116331
      1.12011469	   4042.55582487	   1755.56949495	     10.29990570	     48.05397853
      1.12025595	   4046.72777743	   1756.71813135	     10.23082193	     48.11473746
      1.12039720	   4050.83162978	   1757.85139823	     10.16250288	     48.18391943
      1.12053846	   4054.86960611	   1758.97002710	     10.09493713	     48.26195581
      1.12067972	   4058.84381751	   1760.07470758	     10.02811348	     48.34922365
      1.12082097	   4062.75626739	   1761.16608957	      9.96202093	     48.44604041
      1.12096223	   4066.60885682	   1762.24478526	      9.89664869	     48.55265995
      1.12110348	   4070.40338967	   1763.31137117	      9.83198613	     48.66926998
      1.12124474	   4074.14157761	   1764.36639002	      9.76802287	     48.79599079
      1.12138600	   4077.82504499	   1765.41035254	      9.70474866	     48.93287541
      1.12152725	   4081.45533341	   1766.44373926	      9.64215348	     49.07991092
      1.12166851	   4085.03390629	   1767.46700211	      9.58022747	     49.23702092
      1.12184171	   4089.35309909	   1768.70844391	      9.50519818	     49.44319960
      1.12201490	   4093.59904816	   1769.93603463	      9.43114284	     49.66394961
      1.12218810	   4097.77402555	   1771.15045211	      9.35804436	     49.89879206
      1.12236129	   4101.88016630	   1772.35232431	      9.28588598	     50.14714874
      1.12253449	   4105.91947819	   1773.54223279	      9.21465133	     50.40835666
      1.12274783	   4110.80607101	   1774.99232311	      9.12814984	     50.74668944
      1.12296118	   4115.59742474	   1776.42599828	      9.04299639	     51.10192063
      1.12322344	   4121.36139078	   1778.16713573	      8.94012363	     51.55942242
      1.12348174	   4126.90728716	   1779.86032911	      8.84070389	     52.02967292
      1.12374004	   4132.32783129	   1781.53323942	      8.74312121	     52.51644721
      1.12395274	   4136.70025504	   1782.89630831	      8.66411422	     52.92758689
      1.12416543	   4140.99281232	   1784.24687802	      8.58629662	     53.34629272
      1.12437813	   4145.20759296	   1785.58543234	      8.50964408	     53.77097951
      1.12459082	   4149.34656418	   1786.91241081	      8.43413288	     54.20011714
      1.12477796	   4152.92699254	   1788.07068862	      8.36862036	     54.58020735
      1.12496510	   4156.45137187	   1789.22056360	      8.30395808	     54.96165785
      1.12515224	   4159.92084560	   1790.36226446	      8.24013100	     55.34356604
      1.12533938	   4163.33650538	   1791.49600157	      8.17712441	     55.72507976
      1.12552652	   4166.69939539	   1792.62196852	      8.11492393	     56.10539925
      1.12571366	   4170.01051599	   1793.74034355	      8.05351547	     56.48377845
      1.12590079	   4173.27082714	   1794.85129085	      7.99288527	     56.85952558
      1.12608793	   4176.48125146	   1795.95496175	      7.93301986	     57.23200334
      1.12627507	   4179.64267702	   1797.05149584	      7.87390605	     57.60062844
      1.12646221	   4182.75595996	   1798.14102196	      7.81553094	     57.96487082
      1.12664935	   4185.82192682	   1799.22365916	      7.75788192	     58.32425238
      1.12683649	   4188.84137667	   1800.29951751	      7.70094662	     58.67834543
      1.12702362	   4191.81508310	   1801.36869893	      7.64471294	     59.02677085
      1.12721076	   4194.74379598	   1802.43129788	      7.58916906	     59.36919600
      1.12739790	   4197.62824315	   1803.48740201	      7.53430338	     59.70533243
      1.12758504	   4200.46913183	   1804.53709280	      7.48010455	     60.03493371
      1.12777218	   4203.26715005	   1805.58044610	      7.42656146	     60.35779218
      1.12795932	   4206.02296784	   1806.61753260	      7.37366324	     60.67373766
      1.12814646	   4208.73723842	   1807.64841836	      7.32139923	     60.98263394
      1.12833359	   4211.41059917	   1808.67316517	      7.26975899	     61.28437658
      1.12852073	   4214.04367264	   1809.69183098	      7.21873230	     61.57889037
      1.12870787	   4216.63706736	   1810.70447025	      7.16830915	     61.86612696
      1.12889501	   4219.19137863	   1811.71113426	      7.11847974	     62.14606246
      1.12908215	   4221.70718928	   1812.71187141	      7.06923445	     62.41869526
      1.12926929	   4224.18507029	   1813.70672750	      7.02056387	     62.68404386
      1.12945643	   4226.62558138	   1814.69574597	      6.97245878	     62.94214486
      1.12964356	   4229.02927160	   1815.67896813	      6.92491014	     63.19305104
      1.12983070	   4231.39667979	   1816.65643336	      6.87790909	     63.43682960
      1.13001784	   4233.72833507	   1817.62817930	      6.83144695	     63.67356045
      1.13020498	   4236.02475723	   1818.59424202	      6.78551520	     63.90333473
      1.13039212	   4238.28645714	   1819.55465618	      6.74010552	     64.12625330
      1.13057926	   4240.51393710	   1820.50945515	      6.69520971	     64.34242549
      1.13076640	   4242.70769113	   1821.45867118	      6.65081976	     64.55196782
      1.13095353	   4244.86820531	   1822.40233547	      6.60692782	     64.75500295
      1.13114067	   4246.99595805	   1823.34047831	      6.56352618	     64.95165862
      1.13132781	   4249.09142030	   1824.27312917	      6.52060727	     65.14206674
      1.13151495	   4251.15505583	   1825.20031677	      6.47816370	     65.32636258
      1.13170209	   4253.18732143	   1826.12206916	      6.43618818	     65.50468395
      1.13188923	   4255.18866707	   1827.03841383	      6.39467360	     65.67717056
      1.13207637	   4257.15953616	   1827.94937771	      6.35361296	     65.84396341
      1.13226350	   4259.10036564	   1828.85498729	      6.31299939	     66.00520419
      1.13245064	   4261.01158619	   1829.75526865	      6.27282618	     66.16103498
      1.13263778	   4262.89362236	   1830.65024748	      6.23308671	     66.31159720
      1.13282492	   4264.74689271	   1831.53994916	      6.19377452	     66.45703218
      1.13301206	   4266.57180991	   1832.42439878	      6.15488324	     66.59748009
      1.13319920	   4268.36878093	   1833.30362119	      6.11640665	     66.73307987
      1.13338634	   4270.13820707	   1834.17764101	      6.07833861	     66.86396894
      1.13357347	   4271.88048412	   1835.04648266	      6.04067312	     66.99028296
      1.13376061	   4273.59600245	   1835.91017042	      6.00340429	     67.11215569
      1.13394775	   4275.28514708	   1836.76872838	      5.96652632	     67.22971874
      1.13413489	   4276.94829780	   1837.62218055	      5.93003354	     67.34310148
      1.13432203	   4278.58582925	   1838.47055078	      5.89392038	     67.45243091
      1.13450917	   4280.19811097	   1839.31386287	      5.85818135	     67.55783152
      1.13469631	   4281.78550753	   1840.15214052	      5.82281108	     67.65942527
      1.13488344	   4283.34837855	   1840.98540735	      5.78780429	     67.75733146
      1.13507058	   4284.88707882	   1841.81368693	      5.75315580	     67.85166674
      1.13525772	   4286.40195832	   1842.63700278	      5.71886051	     67.94254499
      1.13544486	   4287.89336233	   1843.45537836	      5.68491344	     68.03007626
      1.13563200	   4289.36163145	   1844.26883713	      5.65130967	     68.11436661
      1.13581914	   4290.80710173	   1845.07740248	      5.61804438	     68.19551964
      1.13600628	   4292.23010463	   1845.88109778	      5.58511283	     68.27363663
      1.13619341	   4293.63096717	   1846.67994640	      5.55251037	     68.34881647
      1.13638055	   4295.01001195	   1847.47397165	      5.52023242	     68.42115563
      1.13656769	   4296.36755718	   1848.26319686	      5.48827451	     68.49074817
      1.13675483	   4297.70391678	   1849.04764532	      5.45663221	     68.55768573
      1.13694197	   4299.01940041	   1849.82734032	      5.42530119	     68.62205752
      1.13712911	   4300.31431351	   1850.60230511	      5.39427719	     68.68395033
      1.13731625	   4301.58895737	   1851.37256295	      5.36355602	     68.74344858
      1.13750338	   4302.84362919	   1852.13813708	      5.33313357	     68.80063427
      1.13769052	   4304.07862209	   1852.89905072	      5.30300580	     68.85558707
      1.13787766	   4305.29422520	   1853.65532709	      5.27316873	     68.90838464
      1.13806480	   4306.49072367	   1854.40698937	      5.24361845	     68.95910152
      1.13825194	   4307.66839874	   1855.15406074	      5.21435113	     69.00781072
      1.13843908	   4308.82752779	   1855.89656436	      5.18536298	     69.05458282
      1.13862622	   4309.96838438	   1856.63452337	      5.15665031	     69.09948622
      1.13881335	   4311.09123829	   1857.36796089	      5.12820946	     69.14258718
      1.13900049	   4312.19635556	   1858.09690002	      5.10003683	     69.18394986
      1.13918763	   4313.28399854	   1858.82136382	      5.07212891	     69.22363641
      1.13937477	   4314.35442595	   1859.54137535	      5.04448223	     69.26170695
      1.13956191	   4315.40789290	   1860.25695763	      5.01709337	     69.29821965
      1.13974905	   4316.44465094	   1860.96813363	      4.98995899	     69.33323078
      1.13993619	   4317.46494811	   1861.67492633	      4.96307577	     69.36679478
      1.14012332	   4318.46902896	   1862.37735866	      4.93644048	     69.39896424
      1.14031046	   4319.45713463	   1863.07545348	      4.91004992	     69.42979002
      1.14049760	   4320.42950287	   1863.76923368	      4.88390095	     69.45932127
      1.14068474	   4321.38636805	   1864.45872205	      4.85799049	     69.48760545
      1.14087188	   4322.32796127	   1865.14394137	      4.83231550	     69.51468845
      1.14105902	   4323.25451034	   1865.82491437	      4.80687298	     69.54061455
      1.14124616	   4324.16623983	   1866.50166374	      4.78166000	     69.56542654
      1.14143329	   4325.06337115	   1867.17421211	      4.75667366	     69.58916569
      1.14162043	   4325.94612254	   1867.84258209	      4.73191111	     69.61187190
      1.14180757	   4326.81470914	   1868.50679620	      4.70736955	     69.63358362
      1.14199471	   4327.66934301	   1869.16687693	      4.68304623	     69.65433800
      1.14218185	   4328.51023318	   1869.82284673	      4.65893842	     69.67417088
      1.14236899	   4329.33758568	   1870.47472796	      4.63504347	     69.69311681
      1.14255612	   4330.15160360	   1871.12254296	      4.61135873	     69.71120916
      1.14274326	   4330.95248708	   1871.76631398	      4.58788163	     69.72848009
      1.14293040	   4331.74043340	   1872.40606323	      4.56460961	     69.74496063
      1.14311754	   4332.51563698	   1873.04181284	      4.54154017	     69.76068071
      1.14330468	   4333.27828943	   1873.67358489	      4.51867083	     69.77566919
      1.14349182	   4334.02857961	   1874.30140140	      4.49599917	     69.78995388
      1.14367896	   4334.76669360	   1874.92528431	      4.47352280	     69.80356161
      1.14386609	   4335.49281481	   1875.54525550	      4.45123936	     69.81651825
      1.14405323	   4336.20712396	   1876.16133678	      4.42914653	     69.82884872
      1.14424037	   4336.90979916	   1876.77354989	      4.40724202	     69.84057706
      1.14442751	   4337.60101590	   1877.38191648	      4.38552359	     69.85172643
      1.14461465	   4338.28094712	   1877.98645817	      4.36398902	     69.86231914
      1.14480179	   4338.94976321	   1878.58719647	      4.34263613	     69.87237672
      1.14498893	   4339.60763208	   1879.18415282	      4.32146277	     69.88191989
      1.14517606	   4340.25471918	   1879.77734859	      4.30046682	     69.89096863
      1.14536320	   4340.89118750	   1880.36680509	      4.27964621	     69.89954218
      1.14555034	   4341.51719767	   1880.95254351	      4.25899887	     69.90765909
      1.14573748	   4342.13290792	   1881.53458501	      4.23852278	     69.91533723
      1.14592462	   4342.73847416	   1882.11295063	      4.21821596	     69.92259380
      1.14611176	   4343.33405001	   1882.68766136	      4.19807643	     69.92944539
      1.14629890	   4343.91978678	   1883.25873808	      4.17810227	     69.93590796
      1.14648603	   4344.49583357	   1883.82620162	      4.15829157	     69.94199691
      1.14667317	   4345.06233726	   1884.39007269	      4.13864245	     69.94772704
      1.14686031	   4345.61944256	   1884.95037195	      4.11915306	     69.95311264
      1.14704745	   4346.16729200	   1885.50711995	      4.09982158	     69.95816743
      1.14723459	   4346.70602603	   1886.06033718	      4.08064621	     69.96290467
      1.14742173	   4347.23578297	   1886.61004403	      4.06162519	     69.96733708
      1.14760887	   4347.75669910	   1887.15626081	      4.04275676	     69.97147696
      1.14779600	   4348.26890866	   1887.69900772	      4.02403920	     69.97533611
      1.14798314	   4348.77254387	   1888.23830491	      4.00547083	     69.97892592
      1.14817028	   4349.26773501	   1888.77417242	      3.98704998	     69.98225734
      1.14835742	   4349.75461036	   1889.30663021	      3.96877498	     69.98534093
      1.14854456	   4350.23329632	   1889.83569814	      3.95064423	     69.98818683
      1.14873170	   4350.70391736	   1890.36139600	      3.93265612	     69.99080483
      1.14891884	   4351.16659611	   1890.88374347	      3.91480908	     69.99320433
      1.14910597	   4351.62145333	   1891.40276017	      3.89710155	     69.99539441
      1.14929311	   4352.06860799	   1891.91846560	      3.87953199	     69.99738377
      1.14948025	   4352.50817725	   1892.43087918	      3.86209889	     69.99918081
      1.14966739	   4352.94027650	   1892.94002024	      3.84480077	     70.00079361
      1.14985453	   4353.36501942	   1893.44590804	      3.82763616	     70.00222995
      1.15004167	   4353.78251793	   1893.94856171	      3.81060359	     70.00349732
      1.15022881	   4354.19288231	   1894.44800032	      3.79370166	     70.00460290
      1.15041594	   4354.59622111	   1894.94424284	      3.77692894	     70.00555364
      1.15060308	   4354.99264131	   1895.43730814	      3.76028404	     70.00635621
      1.15079022	   4355.38224821	   1895.92721502	      3.74376560	     70.00701701
      1.15097736	   4355.76514554	   1896.41398217	      3.72737227	     70.00754223
      1.15116450	   4356.14143547	   1896.89762818	      3.71110270	     70.00793780
      1.15135164	   4356.51121859	   1897.37817158	      3.69495559	     70.00820945
      1.15153878	   4356.87459399	   1897.85563079	      3.67892963	     70.00836267
      1.15172591	   4357.23165923	   1898.33002413	      3.66302355	     70.00840274
      1.15191305	   4357.58251040	   1898.80136985	      3.64723608	     70.00833477
      1.15210019	   4357.92724214	   1899.26968608	      3.63156598	     70.00816364
      1.15228733	   4358.26594763	   1899.73499088	      3.61601203	     70.00789406
      1.15247447	   4358.59871863	   1900.19730222	      3.60057299	     70.00753055
      1.15266161	   4358.92564552	   1900.65663797	      3.58524769	     70.00707749
      1.15284875	   4359.24681729	   1901.11301590	      3.57003494	     70.00653904
      1.15303588	   4359.56232157	   1901.56645370	      3.55493357	     70.00591924
      1.15322302	   4359.87224466	   1902.01696897	      3.53994244	     70.00522197
      1.15341016	   4360.17667153	   1902.46457922	      3.52506042	     70.00445094
      1.15359730	   4360.47568586	   1902.90930186	      3.51028637	     70.00360973
      1.15378444	   4360.76937006	   1903.35115421	      3.49561921	     70.00270179
      1.15397158	   4361.05780527	   1903.79015350	      3.48105784	     70.00173043
      1.15415872	   4361.34107137	   1904.22631688	      3.46660117	     70.00069882
      1.15434585	   4361.61924706	   1904.65966139	      3.45224816	     69.99961002
      1.15457082	   4361.94702702	   1905.17689949	      3.43512940	     69.99822959
      1.15479579	   4362.26769658	   1905.69011794	      3.41815713	     69.99677559
      1.15495227	   4362.48660763	   1906.04472535	      3.40643771	     69.99572345
      1.15510874	   4362.70218482	   1906.39741200	      3.39478772	     69.99463948
      1.15529956	   4362.96063448	   1906.82493660	      3.38067338	     69.99327663
      1.15549039	   4363.21426419	   1907.24963636	      3.36666038	     69.99187117
      1.15567086	   4363.44976552	   1907.64871163	      3.35349995	     69.99050499
      1.15585133	   4363.68108453	   1908.04529040	      3.34042838	     69.98910488
      1.15605198	   4363.93343414	   1908.48330249	      3.32599842	     69.98751070
      1.15625264	   4364.18077290	   1908.91826650	      3.31167613	     69.98587944
      1.15640913	   4364.37025510	   1909.25540799	      3.30057964	     69.98458299
      1.15661844	   4364.61905261	   1909.70344774	      3.28583924	     69.98281806
      1.15682774	   4364.86264557	   1910.14823147	      3.27121254	     69.98101988
      1.15699411	   4365.05261829	   1910.49947653	      3.25966624	     69.97956849
      1.15716048	   4365.23940209	   1910.84868927	      3.24819039	     69.97809878
      1.15733981	   4365.43720218	   1911.22282151	      3.23589945	     69.97649549
      1.15751913	   4365.63140008	   1911.59461902	      3.22368890	     69.97487361
      1.15771289	   4365.83723933	   1911.99373306	      3.21058505	     69.97310180
      1.15790664	   4366.03899961	   1912.39015436	      3.19757325	     69.97131137
      1.15806923	   4366.20520282	   1912.72074112	      3.18672492	     69.96979571
      1.15827938	   4366.41589296	   1913.14525168	      3.17279759	     69.96782027
      1.15848952	   4366.62200228	   1913.56665272	      3.15897545	     69.96582790
      1.15865562	   4366.78171839	   1913.89754042	      3.14812416	     69.96424232
      1.15882172	   4366.93865950	   1914.22650927	      3.13733734	     69.96264802
      1.15898812	   4367.09313416	   1914.55415114	      3.12659537	     69.96104295
      1.15919614	   4367.28244430	   1914.96108075	      3.11325550	     69.95902628
      1.15940416	   4367.46758878	   1915.36505320	      3.10001402	     69.95699973
      1.15956483	   4367.60778136	   1915.67505931	      3.08985335	     69.95542859
      1.15975897	   4367.77395613	   1916.04730319	      3.07765342	     69.95352429
      1.15999923	   4367.97481980	   1916.50449101	      3.06267010	     69.95115995
      1.16019293	   4368.13296711	   1916.87028773	      3.05068205	     69.94924874
      1.16035302	   4368.26115500	   1917.17073797	      3.04083543	     69.94766656
      1.16051311	   4368.38709830	   1917.46950199	      3.03104381	     69.94608246
      1.16065065	   4368.49352661	   1917.72483498	      3.02267526	     69.94472039
      1.16086593	   4368.65687379	   1918.12202788	      3.00965639	     69.94258700
      1.16103773	   4368.78443252	   1918.43684460	      2.99933666	     69.94088382
      1.16120953	   4368.90954295	   1918.74976204	      2.98907816	     69.93918071
      1.16138133	   4369.03224262	   1919.06079142	      2.97888038	     69.93747805
      1.16155374	   4369.15298405	   1919.37103417	      2.96870702	     69.93577037
      1.16172615	   4369.27136391	   1919.67939672	      2.95859379	     69.93406409
      1.16189292	   4369.38365578	   1919.97589823	      2.94886795	     69.93241539
      1.16209356	   4369.51590745	   1920.33031524	      2.93724005	     69.93043469
      1.16231330	   4369.65723516	   1920.71559723	      2.92459635	     69.92826975
      1.16253304	   4369.79495583	   1921.09790020	      2.91204679	     69.92611002
      1.16267605	   4369.88267464	   1921.34511218	      2.90392965	     69.92470769
      1.16281906	   4369.96891046	   1921.59107746	      2.89585169	     69.92330808
      1.16299757	   4370.07449756	   1921.89636340	      2.88582294	     69.92156515
      1.16317608	   4370.17783225	   1922.19972707	      2.87585431	     69.91982713
      1.16331367	   4370.25596210	   1922.43224567	      2.86821149	     69.91849110
      1.16353067	   4370.37653952	   1922.79667145	      2.85622891	     69.91639069
      1.16369230	   4370.46427399	   1923.06628677	      2.84736042	     69.91483185
      1.16385392	   4370.55026062	   1923.33436153	      2.83853962	     69.91327811
      1.16401555	   4370.63452493	   1923.60090432	      2.82976614	     69.91172960
      1.16418952	   4370.72332545	   1923.88610651	      2.82037489	     69.91006892
      1.16436350	   4370.81018327	   1924.16955315	      2.81103760	     69.90841480
      1.16453198	   4370.89247054	   1924.44238397	      2.80204623	     69.90681941
      1.16470045	   4370.97298543	   1924.71358684	      2.79310466	     69.90523059
      1.16484754	   4371.04184662	   1924.94903239	      2.78533877	     69.90384902
      1.16506203	   4371.13990583	   1925.29017041	      2.77408117	     69.90184386
      1.16523774	   4371.21818354	   1925.56769794	      2.76491766	     69.90020981
      1.16541346	   4371.29463729	   1925.84349506	      2.75580657	     69.89858378
      1.16558917	   4371.36929722	   1926.11757243	      2.74674748	     69.89696582
      1.16573897	   4371.43154716	   1926.34988656	      2.73906488	     69.89559302
      1.16588877	   4371.49252649	   1926.58096397	      2.73141951	     69.89422633
      1.16606707	   4371.56346607	   1926.85438621	      2.72236823	     69.89260785
      1.16624536	   4371.63265172	   1927.12607529	      2.71336890	     69.89099832
      1.16641141	   4371.69552717	   1927.37754929	      2.70503418	     69.88950759
      1.16657745	   4371.75692303	   1927.62753708	      2.69674381	     69.88802486
      1.16674986	   4371.81912494	   1927.88553962	      2.68818234	     69.88649393
      1.16692227	   4371.87977438	   1928.14195765	      2.67966796	     69.88497185
      1.16709055	   4371.93749313	   1928.39071665	      2.67140250	     69.88349489
      1.16725883	   4371.99377279	   1928.63798298	      2.66318120	     69.88202654
      1.16742880	   4372.04917621	   1928.88623307	      2.65492159	     69.88055229
      1.16759878	   4372.10315066	   1929.13297716	      2.64670636	     69.87908700
      1.16776642	   4372.15500280	   1929.37487375	      2.63864682	     69.87765069
      1.16793407	   4372.20550197	   1929.61532157	      2.63062981	     69.87622325
      1.16810235	   4372.25484707	   1929.85522716	      2.62262500	     69.87479946
      1.16827063	   4372.30286513	   1930.09368913	      2.61466240	     69.87338474
      1.16843719	   4372.34910166	   1930.32830378	      2.60682230	     69.87199349
      1.16860375	   4372.39407244	   1930.56151966	      2.59902294	     69.87061124
      1.16877068	   4372.43788765	   1930.79385703	      2.59124685	     69.86923505
      1.16893761	   4372.48046489	   1931.02480479	      2.58351108	     69.86786799
      1.16910306	   4372.52145586	   1931.25233489	      2.57588359	     69.86652220
      1.16926851	   4372.56126262	   1931.47851487	      2.56829513	     69.86518546
      1.16943428	   4372.59997258	   1931.70378890	      2.56073073	     69.86385529
      1.16960005	   4372.63752468	   1931.92772227	      2.55320494	     69.86253427
      1.16976438	   4372.67362108	   1932.14839856	      2.54578222	     69.86123384
      1.16992871	   4372.70860911	   1932.36777161	      2.53839690	     69.85994246
      1.17009343	   4372.74257967	   1932.58636242	      2.53103138	     69.85865721
      1.17025815	   4372.77546538	   1932.80365796	      2.52370291	     69.85738110
      1.17042288	   4372.80727788	   1933.01966490	      2.51641122	     69.85611423
      1.17058760	   4372.83803362	   1933.23439058	      2.50915605	     69.85485654
      1.17075232	   4372.86774366	   1933.44784156	      2.50193714	     69.85360813
      1.17091704	   4372.89642435	   1933.66002516	      2.49475423	     69.85236893
      1.17108176	   4372.92408603	   1933.87094779	      2.48760707	     69.85113903
      1.17124648	   4372.95074511	   1934.08061677	      2.48049541	     69.84991837
      1.17141121	   4372.97641106	   1934.28903838	      2.47341900	     69.84870704
      1.17157593	   4373.00110058	   1934.49621992	      2.46637759	     69.84750495
      1.17172396	   4373.02246263	   1934.68135894	      2.46007920	     69.84643262
      1.17187200	   4373.04305501	   1934.86550666	      2.45380870	     69.84536777
      1.17204747	   4373.06647766	   1935.08251668	      2.44641157	     69.84411526
      1.17222295	   4373.08884577	   1935.29814849	      2.43905309	     69.84287327
      1.17236595	   4373.10630081	   1935.47285017	      2.43308515	     69.84186903
      1.17250894	   4373.12307314	   1935.64664625	      2.42714253	     69.84087178
      1.17268922	   4373.14325481	   1935.86447216	      2.41968634	     69.83962453
      1.17286950	   4373.16237835	   1936.08087387	      2.41226985	     69.83838836
      1.17300474	   4373.17603579	   1936.24228065	      2.40673215	     69.83746839
      1.17313998	   4373.18911265	   1936.40289429	      2.40121650	     69.83655464
      1.17332473	   4373.20604775	   1936.62104190	      2.39371667	     69.83531645
      1.17350949	   4373.22192559	   1936.83772464	      2.38625744	     69.83408988
      1.17363980	   4373.23249417	   1936.98967661	      2.38102063	     69.83323182
      1.17377011	   4373.24255003	   1937.14090743	      2.37580376	     69.83237952
      1.17395515	   4373.25595541	   1937.35441356	      2.36843013	     69.83117925
      1.17414018	   4373.26835140	   1937.56648057	      2.36109617	     69.82999060
      1.17427178	   4373.27655868	   1937.71643074	      2.35590426	     69.82915235
      1.17440338	   4373.28426833	   1937.86566061	      2.35073215	     69.82831995
      1.17458922	   4373.29431537	   1938.07517959	      2.34346171	     69.82715446
      1.17477505	   4373.30339375	   1938.28327692	      2.33623026	     69.82600060
      1.17490033	   4373.30897117	   1938.42275579	      2.33137743	     69.82522942
      1.17502560	   4373.31411943	   1938.56159529	      2.32654209	     69.82446351
      1.17520995	   4373.32092127	   1938.76475686	      2.31945793	     69.82334599
      1.17539431	   4373.32681470	   1938.96654762	      2.31241116	     69.82223986
      1.17552589	   4373.33047044	   1939.10974395	      2.30740418	     69.82145735
      1.17565748	   4373.33367508	   1939.25224918	      2.30241600	     69.82068061
      1.17584376	   4373.33744672	   1939.45281398	      2.29538633	     69.81959092
      1.17600395	   4373.33998383	   1939.62419643	      2.28937082	     69.81866304
      1.17616415	   4373.34187336	   1939.79457003	      2.28338266	     69.81774375
      1.17632434	   4373.34312728	   1939.96394064	      2.27742167	     69.81683292
      1.17646021	   4373.34369484	   1940.10680402	      2.27238722	     69.81606714
      1.17659607	   4373.34381532	   1940.24895289	      2.26737207	     69.81530743
      1.17679257	   4373.34320459	   1940.45327794	      2.26015286	     69.81421952
      1.17692196	   4373.34230401	   1940.58702213	      2.25542065	     69.81351000
      1.17705136	   4373.34100977	   1940.72012762	      2.25070563	     69.81280602
      1.17722788	   4373.33861892	   1940.90068573	      2.24430096	     69.81185449
      1.17740353	   4373.33553168	   1941.07918813	      2.23795916	     69.81091775
      1.17763431	   4373.33041924	   1941.31195372	      2.22967421	     69.80970228
      1.17774900	   4373.32743643	   1941.42689098	      2.22557669	     69.80910472
      1.17786369	   4373.32416541	   1941.54134015	      2.22149223	     69.80851139
      1.17802060	   4373.31922628	   1941.69713050	      2.21592534	     69.80770657
      1.17824497	   4373.31124478	   1941.91832631	      2.20800714	     69.80656953
      1.17839263	   4373.30540905	   1942.06290089	      2.20282262	     69.80583005
      1.17858192	   4373.29726267	   1942.24706691	      2.19620766	     69.80489237
      1.17872830	   4373.29045501	   1942.38859886	      2.19111579	     69.80417512
      1.17887468	   4373.28321133	   1942.52936068	      2.18604441	     69.80346469
      1.17904368	   4373.27431054	   1942.69091834	      2.18021478	     69.80265301
      1.17921267	   4373.26484299	   1942.85146009	      2.17441211	     69.80185036
      1.17934088	   4373.25728417	   1942.97257898	      2.17002785	     69.80124752
      1.17946909	   4373.24940679	   1943.09311886	      2.16565893	     69.80064985
      1.17967340	   4373.23619906	   1943.28401931	      2.15872818	     69.79970815
      1.17979391	   4373.22803827	   1943.39593645	      2.15465823	     69.79915882
      1.17991442	   4373.21960343	   1943.50734920	      2.15060160	     69.79861407
      1.18009942	   4373.20612952	   1943.67740955	      2.14439978	     69.79778664
      1.18033149	   4373.18834163	   1943.88906898	      2.13666412	     69.79676380
      1.18044983	   4373.17889454	   1943.99629709	      2.13273795	     69.79624867
      1.18056817	   4373.16919803	   1944.10304936	      2.12882430	     69.79573787
      1.18075299	   4373.15355870	   1944.26882167	      2.12273708	     69.79494882
      1.18091631	   4373.13924380	   1944.41434489	      2.11738341	     69.79426035
      1.18105636	   4373.12659988	   1944.53842916	      2.11281096	     69.79367651
      1.18119641	   4373.11362250	   1944.66186003	      2.10825565	     69.79309867
      1.18136877	   4373.09719599	   1944.81287096	      2.10267290	     69.79239581
      1.18150407	   4373.08395483	   1944.93073402	      2.09830820	     69.79185036
      1.18163938	   4373.07041038	   1945.04799562	      2.09395923	     69.79131053
      1.18177469	   4373.05656779	   1945.16465871	      2.08962590	     69.79077625
      1.18195354	   4373.03781596	   1945.31795340	      2.08392184	     69.79007856
      1.18209917	   4373.02217182	   1945.44200660	      2.07929735	     69.78951759
      1.18224480	   4373.00619188	   1945.56537641	      2.07469068	     69.78896306
      1.18239043	   4372.98988261	   1945.68806646	      2.07010171	     69.78841488
      1.18253606	   4372.97324510	   1945.81007958	      2.06553037	     69.78787310
      1.18268169	   4372.95628525	   1945.93141929	      2.06097654	     69.78733765
      1.18282732	   4372.93900445	   1946.05208845	      2.05644014	     69.78680855
      1.18297295	   4372.92140822	   1946.17209049	      2.05192107	     69.78628576
      1.18313018	   4372.90205805	   1946.30090545	      2.04706139	     69.78572843
      1.18328741	   4372.88234892	   1946.42895041	      2.04222168	     69.78517839
      1.18341910	   4372.86556477	   1946.53560994	      2.03818325	     69.78472336
      1.18355080	   4372.84853437	   1946.64173432	      2.03415869	     69.78427341
      1.18372605	   4372.82549026	   1946.78213389	      2.02882435	     69.78368259
      1.18386051	   4372.80752032	   1946.88921934	      2.02474803	     69.78323536
      1.18399498	   4372.78929955	   1946.99575441	      2.02068593	     69.78279347
      1.18412944	   4372.77083250	   1947.10174178	      2.01663797	     69.78235684
      1.18430452	   4372.74642061	   1947.23892464	      2.01138844	     69.78179626
      1.18444516	   4372.72651497	   1947.34845832	      2.00718864	     69.78135238
      1.18458580	   4372.70634669	   1947.45740111	      2.00300407	     69.78091427
      1.18472644	   4372.68592101	   1947.56575604	      1.99883464	     69.78048187
      1.18486708	   4372.66523861	   1947.67352549	      1.99468028	     69.78005521
      1.18500772	   4372.64430383	   1947.78071231	      1.99054090	     69.77963423
      1.18517208	   4372.61952029	   1947.90524097	      1.98572232	     69.77914949
      1.18531632	   4372.59749313	   1948.01387724	      1.98151024	     69.77873044
      1.18546056	   4372.57520699	   1948.12190912	      1.97731368	     69.77831740
      1.18560480	   4372.55266769	   1948.22933986	      1.97313254	     69.77791025
      1.18574904	   4372.52987489	   1948.33617176	      1.96896675	     69.77750909
      1.18589328	   4372.50683438	   1948.44240804	      1.96481622	     69.77711380
      1.18603753	   4372.48354569	   1948.54805099	      1.96068088	     69.77672446
      1.18618177	   4372.46001468	   1948.65310381	      1.95656065	     69.77634097
      1.18632601	   4372.43624063	   1948.75756873	      1.95245545	     69.77596341
      1.18647025	   4372.41222957	   1948.86144895	      1.94836520	     69.77559167
      1.18661449	   4372.38798045	   1948.96474664	      1.94428983	     69.77845527
      1.18675873	   4372.36349958	   1949.06746502	      1.94022925	     69.85110071
      1.18690297	   4372.33878554	   1949.16960619	      1.93618340	     70.02972369
      1.18704721	   4372.31384534	   1949.27117349	      1.93215219	     70.31188950
      1.18717454	   4372.29164056	   1949.36035468	      1.92860583	     70.64474409
      1.18730186	   4372.26926341	   1949.44909269	      1.92507077	     71.05390934
      1.18746831	   4372.23975098	   1949.56443208	      1.92046644	     71.70005527
      1.18760556	   4372.21519960	   1949.65897580	      1.91668412	     72.32422411
      1.18774282	   4372.19045395	   1949.75301192	      1.91291474	     73.02769707
      1.18788007	   4372.16551950	   1949.84654338	      1.90915823	     73.80741253
      1.18801732	   4372.14039734	   1949.93957253	      1.90541453	     74.66033250
      1.18815458	   4372.11509226	   1950.03210232	      1.90168357	     75.58336151
      1.18831710	   4372.08489448	   1950.14102470	      1.89728213	     76.76272676
      1.18845577	   4372.05893323	   1950.23341675	      1.89354055	     77.83953136
      1.18859444	   4372.03279378	   1950.32530789	      1.88981177	     78.97805304
      1.18873312	   4372.00648230	   1950.41670153	      1.88609574	     80.17537987
      1.18887179	   4371.97999988	   1950.50760039	      1.88239240	     81.42872699
      1.18901046	   4371.95335225	   1950.59800790	      1.87870169	     82.73544505
      1.18914913	   4371.92654098	   1950.68792695	      1.87502353	     84.09302812
      1.18928781	   4371.89957149	   1950.77736103	      1.87135788	     85.49911706
      1.18945578	   4371.86669410	   1950.88504706	      1.86693434	     87.26411171
      1.18957377	   4371.84346904	   1950.96026809	      1.86383804	     88.54251455
      1.18969176	   4371.82013559	   1951.03514513	      1.86075065	     89.85146000
      1.18985607	   4371.78746680	   1951.13885237	      1.85646585	     91.72316359
      1.19001424	   4371.75583189	   1951.23806212	      1.85235740	     93.57628678
      1.19017241	   4371.72402017	   1951.33666836	      1.84826473	     95.47754995
      1.19029770	   4371.69869715	   1951.41435173	      1.84503397	     97.01640465
      1.19042299	   4371.67326949	   1951.49166235	      1.84181301	     98.58324523
      1.19058914	   4371.63939018	   1951.59361321	      1.83755675	    100.70271648
      1.19072040	   4371.61250244	   1951.67369810	      1.83420638	    102.40958000
      1.19085166	   4371.58550691	   1951.75338335	      1.83086662	    104.14418934
      1.19098291	   4371.55840859	   1951.83267238	      1.82753742	    105.90575444
      1.19115271	   4371.52320361	   1951.93465840	      1.82324631	    108.22333069
      1.19127283	   4371.49820070	   1952.00641470	      1.82022114	    109.88858989
      1.19139295	   4371.47311748	   1952.07784725	      1.81720468	    111.57458123
      1.19155199	   4371.43979108	   1952.17192648	      1.81322441	    113.83785540
      1.19170181	   4371.40827572	   1952.26004484	      1.80948858	    116.00160251
      1.19185163	   4371.37664997	   1952.34767333	      1.80576612	    118.19520318
      1.19198050	   4371.34935949	   1952.42265850	      1.80257487	    120.10534762
      1.19210937	   4371.32199310	   1952.49728772	      1.79939342	    122.03657843
      1.19226402	   4371.28905203	   1952.58638191	      1.79558832	    124.38142183
      1.19239657	   4371.26073668	   1952.66234500	      1.79233804	    126.41435374
      1.19252912	   4371.23234667	   1952.73794130	      1.78909798	    128.46818953
      1.19266168	   4371.20388694	   1952.81317441	      1.78586808	    130.54251655
      1.19279423	   4371.17535808	   1952.88804727	      1.78264831	    132.63693676
      1.19292679	   4371.14676408	   1952.96256335	      1.77943862	    134.75106518
      1.19310137	   4371.10900643	   1953.06016629	      1.77522657	    137.56494712
      1.19321255	   4371.08490649	   1953.12200998	      1.77255308	    139.37411430
      1.19332374	   4371.06076444	   1953.18360953	      1.76988659	    141.19634551
      1.19349378	   4371.02376532	   1953.27735319	      1.76582188	    144.00810397
      1.19365470	   4370.98867255	   1953.36554502	      1.76199047	    146.69587336
      1.19381430	   4370.95379129	   1953.45253173	      1.75820442	    149.38725566
      1.19394334	   4370.92553702	   1953.52250865	      1.75515368	    151.58140678
      1.19407239	   4370.89724002	   1953.59217361	      1.75211214	    153.79147424
      1.19420143	   4370.86890030	   1953.66152919	      1.74907974	    156.01718345
      1.19436014	   4370.83399118	   1953.74641038	      1.74536267	    158.77565180
      1.19449348	   4370.80461668	   1953.81736923	      1.74225036	    161.11081286
      1.19462682	   4370.77520490	   1953.88800795	      1.73914768	    163.46175976
      1.19476016	   4370.74575548	   1953.95832928	      1.73605459	    165.82821515
      1.19489351	   4370.71627234	   1954.02833659	      1.73297106	    168.20990699
      1.19502685	   4370.68675543	   1954.09803267	      1.72989704	    170.60656877
      1.19516019	   4370.65720823	   1954.16742080	      1.72683248	    173.01793896
      1.19532145	   4370.62143386	   1954.25093042	      1.72313883	    175.95350322
      1.19543592	   4370.59601603	   1954.30994288	      1.72052519	    178.04992721
      1.19555040	   4370.57057799	   1954.36873487	      1.71791843	    180.15662276
      1.19570833	   4370.53545283	   1954.44949057	      1.71433320	    183.07975619
      1.19585726	   4370.50230260	   1954.52526065	      1.71096449	    185.85334371
      1.19600618	   4370.46912728	   1954.60066952	      1.70760727	    188.64337933
      1.19612798	   4370.44197364	   1954.66208075	      1.70486989	    190.93736964
      1.19624979	   4370.41480604	   1954.72325522	      1.70214013	    193.24197931
      1.19640545	   4370.38006375	   1954.80109642	      1.69866246	    196.20253162
      1.19653506	   4370.35112317	   1954.86561641	      1.69577643	    198.68020827
      1.19666467	   4370.32216815	   1954.92987598	      1.69289891	    201.16928416
      1.19679428	   4370.29320217	   1954.99387801	      1.69002987	    203.66956732
      1.19692388	   4370.26422447	   1955.05762470	      1.68716927	    206.18086924
      1.19705349	   4370.23523771	   1955.12111874	      1.68431708	    208.70300443
      1.19721998	   4370.19798902	   1955.20231274	      1.68066558	    211.95841057
      1.19733041	   4370.17327658	   1955.25594337	      1.67825114	    214.12722205
      1.19744084	   4370.14855836	   1955.30939587	      1.67584272	    216.30349065
      1.19760248	   4370.11236993	   1955.38731977	      1.67232818	    219.50225395
      1.19775514	   4370.07818510	   1955.46057127	      1.66902065	    222.53746959
      1.19790781	   4370.04399653	   1955.53349342	      1.66572447	    225.58616682
      1.19802458	   4370.01784301	   1955.58904931	      1.66321094	    227.92696597
      1.19814134	   4369.99168917	   1955.64441643	      1.66070400	    230.27537935
      1.19830231	   4369.95563292	   1955.72043560	      1.65725883	    233.52504259
      1.19842882	   4369.92729827	   1955.77993028	      1.65456006	    236.08867701
      1.19855532	   4369.89896320	   1955.83920964	      1.65186893	    238.66078928
      1.19868182	   4369.87063046	   1955.89827599	      1.64918540	    241.24124080
      1.19883766	   4369.83572818	   1955.97075162	      1.64588986	    244.43145106
      1.19895533	   4369.80937990	   1956.02526324	      1.64340920	    246.84826162
      1.19907299	   4369.78303348	   1956.07959570	      1.64093504	    249.27192195
      1.19921996	   4369.75013155	   1956.14720984	      1.63785380	    252.30861896
      1.19935828	   4369.71917046	   1956.21059536	      1.63496304	    255.17607794
      1.19949661	   4369.68821677	   1956.27374097	      1.63208113	    258.05252206
      1.19963493	   4369.65726842	   1956.33664869	      1.62920804	    260.93779284
      1.19975319	   4369.63081561	   1956.39024754	      1.62675856	    263.41154129
      1.19987145	   4369.60436750	   1956.44367573	      1.62431547	    265.89153299
      1.19998972	   4369.57792633	   1956.49693502	      1.62187875	    268.37767412
      1.20016834	   4369.53800230	   1956.57705862	      1.61821045	    272.14410452
      1.20027518	   4369.51412926	   1956.62480701	      1.61602301	    274.40360763
      1.20038203	   4369.49026138	   1956.67242134	      1.61384070	    276.66787924
      1.20054660	   4369.45351165	   1956.74549992	      1.61048941	    280.16461252
      1.20070093	   4369.41906518	   1956.81374335	      1.60735784	    283.45347088
      1.20084776	   4369.38630387	   1956.87842512	      1.60438799	    286.59155315
      1.20097427	   4369.35808857	   1956.93395634	      1.60183698	    289.30186671
      1.20110077	   4369.32988494	   1956.98930931	      1.59929301	    292.01830408
      1.20122728	   4369.30169116	   1957.04448535	      1.59675606	    294.74077037
      1.20135378	   4369.27350929	   1957.09948631	      1.59422610	    297.46917236
      1.20150897	   4369.23895264	   1957.16671954	      1.59113206	    300.82410852
      1.20162135	   4369.21393970	   1957.21524714	      1.58889794	    303.25907844
      1.20173373	   4369.18893510	   1957.26364020	      1.58666927	    305.69851330
      1.20188313	   4369.15571045	   1957.32776584	      1.58371496	    308.94820875
      1.20202297	   4369.12462635	   1957.38757769	      1.58095831	    311.99693507
      1.20216281	   4369.09355875	   1957.44718752	      1.57820999	    315.05225019
      1.20228364	   4369.06672413	   1957.49853574	      1.57584181	    317.69761519
      1.20240448	   4369.03990249	   1957.54973594	      1.57347980	    320.34775138
      1.20252531	   4369.01309213	   1957.60078910	      1.57112393	    323.00259226
      1.20267829	   4368.97916859	   1957.66521339	      1.56815021	    326.37024943
      1.20280692	   4368.95065955	   1957.71920330	      1.56565742	    329.20748438
      1.20293555	   4368.92216576	   1957.77303158	      1.56317151	    332.04980984
      1.20306417	   4368.89368506	   1957.82669935	      1.56069245	    334.89715278
      1.20319280	   4368.86521988	   1957.88020840	      1.55822022	    337.74944151
      1.20332142	   4368.83676804	   1957.93355983	      1.55575480	    340.60660633
      1.20345005	   4368.80833197	   1957.98675538	      1.55329614	    343.46857887
      1.20357868	   4368.77990941	   1958.03979612	      1.55084423	    346.33529268
      1.20370730	   4368.75150286	   1958.09268378	      1.54839904	    349.20668260
      1.20383593	   4368.72310994	   1958.14541938	      1.54596054	    352.08268535
      1.20396455	   4368.69473327	   1958.19800464	      1.54352871	    354.96323887
      1.20409318	   4368.66637029	   1958.25044053	      1.54110352	    357.84828297
      1.20422181	   4368.63802380	   1958.30272878	      1.53868495	    360.73775860
      1.20435043	   4368.60969099	   1958.35487028	      1.53627297	    363.63160858
      1.20447906	   4368.58137491	   1958.40686678	      1.53386755	    366.52977678
      1.20460769	   4368.55307245	   1958.45871911	      1.53146868	    369.43220893
      1.20473631	   4368.52478698	   1958.51042904	      1.52907631	    372.33885174
      1.20486494	   4368.49651499	   1958.56199731	      1.52669044	    375.24965378
      1.20499356	   4368.46826029	   1958.61342573	      1.52431102	    378.16456449
      1.20510762	   4368.44321829	   1958.65891033	      1.52220661	    380.75258411
      1.20522167	   4368.41818952	   1958.70428676	      1.52010724	    383.34376233
      1.20536665	   4368.38638893	   1958.76181505	      1.51744573	    386.64223360
      1.20549461	   4368.35834037	   1958.81244425	      1.51510352	    389.55746592
      1.20562257	   4368.33030571	   1958.86294047	      1.51276759	    392.47653984
      1.20575052	   4368.30228767	   1958.91330528	      1.51043790	    395.39941322
      1.20587848	   4368.27428333	   1958.96353941	      1.50811445	    398.32604555
      1.20600644	   4368.24629581	   1959.01364447	      1.50579721	    401.25639705
      1.20613440	   4368.21832171	   1959.06362109	      1.50348614	    404.19042964
      1.20626235	   4368.19036467	   1959.11347093	      1.50118123	    407.12810584
      1.20637598	   4368.16554962	   1959.15763219	      1.49913960	    409.73981405
      1.20648961	   4368.14074763	   1959.20169508	      1.49710278	    412.35434255
      1.20663296	   4368.10947374	   1959.25714486	      1.49454001	    415.65679274
      1.20676023	   4368.08172436	   1959.30624645	      1.49227106	    418.59253765
      1.20688750	   4368.05398851	   1959.35522745	      1.49000809	    421.53172347
      1.20701478	   4368.02626892	   1959.40408930	      1.48775108	    424.47431976
      1.20714205	   4367.99856257	   1959.45283262	      1.48550000	    427.42029751
      1.20726932	   4367.97087265	   1959.50145892	      1.48325484	    430.36962824
      1.20739660	   4367.94319561	   1959.54996869	      1.48101557	    433.32228499
      1.20752387	   4367.91553524	   1959.59836353	      1.47878216	    436.27824118
      1.20763496	   4367.89140102	   1959.64051327	      1.47683743	    438.86114471
      1.20774606	   4367.86727904	   1959.68257681	      1.47489713	    441.44652668
      1.20789082	   4367.83586263	   1959.73725909	      1.47237547	    444.81910278
      1.20801786	   4367.80831007	   1959.78512609	      1.47016879	    447.78207309
      1.20814489	   4367.78077057	   1959.83288292	      1.46796785	    450.74821629
      1.20827193	   4367.75324686	   1959.88053096	      1.46577263	    453.71751138
      1.20839896	   4367.72573579	   1959.92807070	      1.46358312	    456.68993867
      1.20852599	   4367.69824075	   1959.97550361	      1.46139928	    459.66547882
      1.20863826	   4367.67395308	   1960.01733229	      1.45947409	    462.29759324
      1.20875052	   4367.64967757	   1960.05907888	      1.45755330	    464.93211232
      1.20889198	   4367.61910265	   1960.11156761	      1.45513916	    468.25528421
      1.20901817	   4367.59184413	   1960.15828173	      1.45299150	    471.22289136
      1.20914436	   4367.56459804	   1960.20489444	      1.45084934	    474.19348998
      1.20927055	   4367.53736711	   1960.25140706	      1.44871266	    477.16706565
      1.20939674	   4367.51014822	   1960.29782000	      1.44658145	    480.14360517
      1.20952294	   4367.48294471	   1960.34413466	      1.44445568	    483.12309551
      1.20963532	   4367.45872817	   1960.38529814	      1.44256712	    485.77898392
      1.20974770	   4367.43452346	   1960.42638494	      1.44068284	    488.43719499
      1.20988726	   4367.40447734	   1960.47730476	      1.43834870	    491.74167146
      1.21002683	   4367.37444894	   1960.52810836	      1.43602112	    495.04970470
      1.21012991	   4367.35227875	   1960.56555794	      1.43430615	    497.49531625
      1.21023300	   4367.33011841	   1960.60294524	      1.43259474	    499.94285625
      1.21039165	   4367.29602980	   1960.66036395	      1.42996777	    503.71342106
      1.21051304	   4367.26996077	   1960.70420161	      1.42796332	    506.60164722
      1.21063444	   4367.24390279	   1960.74795488	      1.42596374	    509.49252613
      1.21075583	   4367.21785784	   1960.79162482	      1.42396902	    512.38605171
      1.21087723	   4367.19182403	   1960.83521189	      1.42197915	    515.28221868
      1.21099862	   4367.16580299	   1960.87871705	      1.41999411	    518.18102190
      1.21112002	   4367.13979315	   1960.92214081	      1.41801388	    521.08245694
      1.21124141	   4367.11379586	   1960.96548409	      1.41603844	    523.98651953
      1.21139212	   4367.08153595	   1961.01918290	      1.41359261	    527.59551857
      1.21149550	   4367.05941940	   1961.05594668	      1.41191916	    530.07340338
      1.21159888	   4367.03731038	   1961.09265348	      1.41024915	    532.55318634
      1.21174725	   4367.00559240	   1961.14524074	      1.40785817	    536.11575803
      1.21188241	   4366.97671546	   1961.19304178	      1.40568637	    539.36426234
      1.21201757	   4366.94785392	   1961.24074860	      1.40352039	    542.61600243
      1.21212959	   4366.92394150	   1961.28021966	      1.40172949	    545.31367774
      1.21224162	   4366.90003992	   1961.31962723	      1.39994256	    548.01357371
      1.21238074	   4366.87037058	   1961.36847736	      1.39772898	    551.36951171
      1.21250239	   4366.84443897	   1961.41111651	      1.39579825	    554.30698222
      1.21262405	   4366.81851757	   1961.45368254	      1.39387215	    557.24706996
      1.21274570	   4366.79260877	   1961.49617650	      1.39195066	    560.18977466
      1.21286735	   4366.76671015	   1961.53859870	      1.39003377	    563.13509668
      1.21298901	   4366.74082401	   1961.58095017	      1.38812147	    566.08303618
      1.21311066	   4366.71494802	   1961.62323125	      1.38621373	    569.03359394
      1.21323232	   4366.68908441	   1961.66544293	      1.38431054	    571.98677050
      1.21335397	   4366.66323090	   1961.70758556	      1.38241189	    574.94256696
      1.21347563	   4366.63738970	   1961.74966012	      1.38051776	    577.90098418
      1.21359728	   4366.61155853	   1961.79166695	      1.37862814	    580.86202352
      1.21371894	   4366.58573961	   1961.83360703	      1.37674300	    583.82568608
      1.21384059	   4366.55993065	   1961.87548069	      1.37486234	    586.79197342
      1.21396224	   4366.53413391	   1961.91728892	      1.37298614	    589.76088679
      1.21408390	   4366.50834703	   1961.95903203	      1.37111439	    592.73242789
      1.21420555	   4366.48257235	   1962.00071101	      1.36924706	    595.70659803
      1.21432721	   4366.45680743	   1962.04232614	      1.36738415	    598.68339898
      1.21444886	   4366.43105474	   1962.08387845	      1.36552563	    601.66283205
      1.21457052	   4366.40531167	   1962.12536819	      1.36367151	    604.64489898
      1.21469217	   4366.37958086	   1962.16679639	      1.36182175	    607.62960100
      1.21481383	   4366.35385954	   1962.20816329	      1.35997635	    610.61693976
      1.21493548	   4366.32815055	   1962.24946992	      1.35813529	    613.60691631
      1.21505713	   4366.30245087	   1962.29071649	      1.35629855	    616.59953213
      1.21517879	   4366.27676363	   1962.33190409	      1.35446613	    619.59478802
      1.21530044	   4366.25108549	   1962.37303285	      1.35263801	    622.59268521
      1.21542210	   4366.22541995	   1962.41410391	      1.35081416	    625.59322414
      1.21553131	   4366.20238664	   1962.45092587	      1.34918047	    628.28917244
      1.21564053	   4366.17936311	   1962.48770222	      1.34755020	    630.98725057
      1.21577481	   4366.15106470	   1962.53285967	      1.34555034	    634.30768710
      1.21590910	   4366.12278061	   1962.57794962	      1.34355563	    637.63134378
      1.21601216	   4366.10108051	   1962.61250984	      1.34202820	    640.18438069
      1.21611523	   4366.07938909	   1962.64703119	      1.34050379	    642.73931363
      1.21626182	   4366.04854953	   1962.69606490	      1.33834076	    646.37650297
      1.21638379	   4366.02290057	   1962.73680718	      1.33654553	    649.40593193
      1.21650577	   4365.99726115	   1962.77749651	      1.33475448	    652.43801283
      1.21662775	   4365.97163377	   1962.81813386	      1.33296759	    655.47274335
      1.21674972	   4365.94601561	   1962.85871942	      1.33118485	    658.51012125
      1.21687170	   4365.92040983	   1962.89925427	      1.32940626	    661.55014333
      1.21698036	   4365.89760791	   1962.93531971	      1.32782537	    664.26039410
      1.21708901	   4365.87481556	   1962.97134578	      1.32624775	    666.97273772
      1.21722231	   4365.84686507	   1963.01548832	      1.32431680	    670.30304083
      1.21735561	   4365.81892855	   1963.05957294	      1.32239073	    673.63648294
      1.21745802	   4365.79747211	   1963.09340416	      1.32091422	    676.19970861
      1.21756043	   4365.77602416	   1963.12720204	      1.31944058	    678.76477962
      1.21770568	   4365.74561730	   1963.17507983	      1.31735544	    682.40590963
      1.21782737	   4365.72015542	   1963.21514055	      1.31561295	    685.45922921
      1.21794906	   4365.69470295	   1963.25515560	      1.31387446	    688.51513332
      1.21807074	   4365.66926245	   1963.29512591	      1.31213996	    691.57361356
      1.21819243	   4365.64383097	   1963.33505164	      1.31040943	    694.63466145
      1.21831412	   4365.61841191	   1963.37493386	      1.30868286	    697.69826722
      1.21841877	   4365.59655921	   1963.40919650	      1.30720123	    700.33490920
      1.21852341	   4365.57471541	   1963.44342771	      1.30572251	    702.97342861
      1.21866030	   4365.54615239	   1963.48815867	      1.30379256	    706.42772253
      1.21879719	   4365.51760399	   1963.53283718	      1.30186756	    709.88519959
      1.21889525	   4365.49716127	   1963.56480887	      1.30049170	    712.36378096
      1.21899330	   4365.47672639	   1963.59675440	      1.29911835	    714.84397916
      1.21914592	   4365.44493427	   1963.64642325	      1.29698587	    718.70740046
      1.21926612	   4365.41990831	   1963.68549732	      1.29531067	    721.75282991
      1.21938631	   4365.39489159	   1963.72453337	      1.29363922	    724.80064439
      1.21950651	   4365.36988642	   1963.76353229	      1.29197152	    727.85082774
      1.21962670	   4365.34489022	   1963.80249424	      1.29030755	    730.90336354
      1.21974690	   4365.31990587	   1963.84142016	      1.28864730	    733.95823410
      1.21986709	   4365.29493015	   1963.88031010	      1.28699076	    737.01542157
      1.21997443	   4365.27263733	   1963.91500895	      1.28551460	    739.74740538
      1.22008176	   4365.25035162	   1963.94967993	      1.28404139	    742.48120767
      1.22018909	   4365.22807475	   1963.98432369	      1.28257110	    745.21681380
      1.22034160	   4365.19643476	   1964.03350288	      1.28048699	    749.10693010
      1.22044680	   4365.17462032	   1964.06739537	      1.27905280	    751.79239022
      1.22055201	   4365.15281290	   1964.10126269	      1.27762141	    754.47953258
      1.22068849	   4365.12453221	   1964.14516580	      1.27576845	    757.96833657
      1.22082498	   4365.09626378	   1964.18902793	      1.27392015	    761.45991056
      1.22092473	   4365.07561513	   1964.22105684	      1.27257237	    764.01325671
      1.22102447	   4365.05497262	   1964.25306450	      1.27122706	    766.56804808
      1.22116451	   4365.02600373	   1964.29796720	      1.26934245	    770.15730158
      1.22129084	   4364.99988239	   1964.33843920	      1.26764652	    773.39754293
      1.22141717	   4364.97377345	   1964.37887917	      1.26595451	    776.64001101
      1.22152715	   4364.95105224	   1964.41405851	      1.26448472	    779.46454925
      1.22163712	   4364.92834070	   1964.44921444	      1.26301789	    782.29072747
      1.22174710	   4364.90563708	   1964.48434706	      1.26155401	    785.11852291
      1.22188567	   4364.87704319	   1964.52858241	      1.25971369	    788.68385677
      1.22199915	   4364.85363510	   1964.56478298	      1.25821000	    791.60558954
      1.22211264	   4364.83023717	   1964.60096032	      1.25670943	    794.52896088
      1.22222613	   4364.80684755	   1964.63711455	      1.25521197	    797.45394246
      1.22233961	   4364.78346778	   1964.67324629	      1.25371760	    800.38050682
      1.22247903	   4364.75475722	   1964.71760372	      1.25188599	    803.97791933
      1.22258222	   4364.73351610	   1964.75041539	      1.25053326	    806.64214406
      1.22268542	   4364.71228158	   1964.78320929	      1.24918306	    809.30760280
      1.22281949	   4364.68470438	   1964.82579124	      1.24743259	    812.77252538
      1.22295357	   4364.65713891	   1964.86834442	      1.24568637	    816.23944337
      1.22305577	   4364.63613667	   1964.90076222	      1.24435815	    818.88343370
      1.22315797	   4364.61514081	   1964.93316390	      1.24303239	    821.52853137
      1.22329164	   4364.58769003	   1964.97552163	      1.24130200	    824.98994205
      1.22341347	   4364.56268400	   1965.01409987	      1.23972872	    828.14594659
      1.22353529	   4364.53768940	   1965.05265695	      1.23815889	    831.30340865
      1.22365711	   4364.51270379	   1965.09119299	      1.23659251	    834.46228829
      1.22376222	   4364.49115567	   1965.12442612	      1.23524379	    837.18891166
      1.22386733	   4364.46961417	   1965.15764421	      1.23389762	    839.91653381
      1.22399382	   4364.44370078	   1965.19760172	      1.23228093	    843.20040907
      1.22412032	   4364.41779759	   1965.23753849	      1.23066792	    846.48564591
      1.22423014	   4364.39531880	   1965.27219509	      1.22927049	    849.33892793
      1.22433996	   4364.37284725	   1965.30683672	      1.22787581	    852.19317014
      1.22444978	   4364.35038481	   1965.34146396	      1.22648387	    855.04834133
      1.22458521	   4364.32269682	   1965.38414331	      1.22477125	    858.57029447
      1.22469256	   4364.30075758	   1965.41796191	      1.22341654	    861.36319796
      1.22479991	   4364.27882523	   1965.45176751	      1.22206443	    864.15689341
      1.22490727	   4364.25690137	   1965.48556063	      1.22071491	    866.95135126
      1.22505303	   4364.22714420	   1965.53142629	      1.21888664	    870.74692344
      1.22515590	   4364.20615465	   1965.56377993	      1.21759931	    873.42617516
      1.22525877	   4364.18517138	   1965.59612278	      1.21631434	    876.10603721
      1.22539207	   4364.15799009	   1965.63802110	      1.21465263	    879.57978180
      1.22552538	   4364.13081973	   1965.67990235	      1.21299486	    883.05445108
      1.22562394	   4364.11073982	   1965.71085749	      1.21177169	    885.62406026
      1.22572250	   4364.09066546	   1965.74180376	      1.21055065	    888.19412125
      1.22585844	   4364.06299030	   1965.78447064	      1.20887012	    891.73941943
      1.22598121	   4364.03800519	   1965.82299203	      1.20735581	    894.94203583
      1.22610398	   4364.01303105	   1965.86150122	      1.20584480	    898.14522517
      1.22621294	   4363.99087373	   1965.89566782	      1.20450652	    900.98849200
      1.22632190	   4363.96872525	   1965.92982544	      1.20317083	    903.83214534
      1.22643086	   4363.94658377	   1965.96397409	      1.20183770	    906.67615514
      1.22656285	   4363.91977334	   1966.00532951	      1.20022622	    910.12174619
      1.22667416	   4363.89717093	   1966.04019656	      1.19887011	    913.02787870
      1.22678547	   4363.87457753	   1966.07505544	      1.19751666	    915.93428207
      1.22689678	   4363.85199124	   1966.10990616	      1.19616586	    918.84092500
      1.22700810	   4363.82941359	   1966.14474923	      1.19481770	    921.74777604
      1.22714328	   4363.80200267	   1966.18705597	      1.19318392	    925.27838149
      1.22724537	   4363.78131335	   1966.21899507	      1.19195281	    927.94449104
      1.22734745	   4363.76062967	   1966.25092825	      1.19072390	    930.61069465
      1.22747742	   4363.73430373	   1966.29158013	      1.18916234	    934.00561281
      1.22760740	   4363.70798739	   1966.33222326	      1.18760434	    937.40059775
      1.22770848	   4363.68753127	   1966.36382335	      1.18639522	    940.04067872
      1.22780955	   4363.66708050	   1966.39541855	      1.18518825	    942.68074957
      1.22793917	   4363.64086461	   1966.43592919	      1.18364356	    946.06628413
      1.22806879	   4363.61465811	   1966.47643262	      1.18210236	    949.45172077
      1.22817126	   4363.59394869	   1966.50844839	      1.18088641	    952.12800861
      1.22827373	   4363.57324466	   1966.54046005	      1.17967264	    954.80418541
      1.22840112	   4363.54751446	   1966.58025254	      1.17816667	    958.13108186
      1.22852852	   4363.52179302	   1966.62003943	      1.17666403	    961.45773222
      1.22863154	   4363.50100039	   1966.65221141	      1.17545129	    964.14777745
      1.22873456	   4363.48021304	   1966.68438011	      1.17424071	    966.83761429
      1.22886039	   4363.45483390	   1966.72366506	      1.17276512	    970.12249729
      1.22898622	   4363.42946306	   1966.76294583	      1.17129275	    973.40700104
      1.22909023	   4363.40849898	   1966.79541366	      1.17007807	    976.12174217
      1.22919424	   4363.38754014	   1966.82787901	      1.16886558	    978.83617870
      1.22929825	   4363.36658808	   1966.86034229	      1.16765527	    981.55029030
      1.22944488	   4363.33706045	   1966.90610426	      1.16595272	    985.37594071
      1.22954540	   4363.31682491	   1966.93747582	      1.16478797	    987.99829948
      1.22964593	   4363.29659420	   1966.96884584	      1.16362525	    990.62029351
      1.22977822	   4363.26998133	   1967.01012464	      1.16209825	    994.07005838
      1.22991050	   4363.24337717	   1967.05140148	      1.16057474	    997.51912427
      1.23000601	   4363.22417573	   1967.08120336	      1.15947689	   1000.00895571
      1.23010153	   4363.20497836	   1967.11100448	      1.15838084	   1002.49838969
      1.23023738	   4363.17768145	   1967.15339231	      1.15682493	   1006.03860256
      1.23035931	   4363.15319109	   1967.19143375	      1.15543163	   1009.21511800
      1.23048123	   4363.12870968	   1967.22947512	      1.15404124	   1012.39090585
      1.23058689	   4363.10749988	   1967.26244085	      1.15283871	   1015.14236915
      1.23069255	   4363.08629699	   1967.29540694	      1.15163835	   1017.89324945
      1.23079821	   4363.06509931	   1967.32837333	      1.15044016	   1020.64353048
      1.23093242	   4363.03818242	   1967.37024929	      1.14892130	   1024.13614205
      1.23104162	   4363.01628812	   1967.40432153	      1.14768807	   1026.97707430
      1.23115082	   4362.99440092	   1967.43839492	      1.14645714	   1029.81731069
      1.23126002	   4362.97251902	   1967.47246937	      1.14522851	   1032.65683482
      1.23136921	   4362.95064382	   1967.50654529	      1.14400215	   1035.49563031
      1.23150413	   4362.92362323	   1967.54864986	      1.14249008	   1039.00207913
      1.23160332	   4362.90376541	   1967.57960563	      1.14138066	   1041.57916616
      1.23170251	   4362.88391157	   1967.61056285	      1.14027311	   1044.15561202
      1.23183217	   4362.85796778	   1967.65103090	      1.13882820	   1047.52239703
      1.23194869	   4362.83465848	   1967.68740211	      1.13753237	   1050.54715263
      1.23206520	   4362.81135673	   1967.72377626	      1.13623910	   1053.57097153
      1.23218172	   4362.78806027	   1967.76015320	      1.13494838	   1056.59383747
      1.23229824	   4362.76477188	   1967.79653356	      1.13366021	   1059.61573404
      1.23239634	   4362.74516942	   1967.82716381	      1.13257768	   1062.15904133
      1.23249443	   4362.72557248	   1967.85779671	      1.13149696	   1064.70164142
      1.23262449	   4362.69959685	   1967.89841413	      1.13006687	   1068.07154574
      1.23274134	   4362.67626678	   1967.93491078	      1.12878470	   1071.09811835
      1.23285819	   4362.65294173	   1967.97141138	      1.12750505	   1074.12364504
      1.23296203	   4362.63221940	   1968.00385308	      1.12636995	   1076.81152689
      1.23306587	   4362.61150088	   1968.03629815	      1.12523682	   1079.49856260
      1.23316971	   4362.59078787	   1968.06874698	      1.12410568	   1082.18474290
      1.23330646	   4362.56351794	   1968.11148375	      1.12261911	   1085.72079098
      1.23340883	   4362.54310866	   1968.14348323	      1.12150842	   1088.36705961
      1.23351121	   4362.52270308	   1968.17548652	      1.12039964	   1091.01246971
      1.23363592	   4362.49785189	   1968.21447861	      1.11905149	   1094.23394139
      1.23376064	   4362.47300638	   1968.25347679	      1.11770615	   1097.45411429
      1.23385842	   4362.45353233	   1968.28405773	      1.11665331	   1099.97795110
      1.23395620	   4362.43406139	   1968.31464259	      1.11560219	   1102.50097565
      1.23408343	   4362.40873402	   1968.35444354	      1.11423713	   1105.78251116
      1.23420035	   4362.38546193	   1968.39102937	      1.11298510	   1108.79721347
      1.23431728	   4362.36219653	   1968.42762165	      1.11173552	   1111.81072608
      1.23443421	   4362.33893539	   1968.46422017	      1.11048837	   1114.82304044
      1.23453351	   4362.31918631	   1968.49530738	      1.10943112	   1117.38034455
      1.23463282	   4362.29944022	   1968.52639930	      1.10837561	   1119.93677328
      1.23475568	   4362.27501554	   1968.56487483	      1.10707209	   1123.09850227
      1.23487854	   4362.25059606	   1968.60335800	      1.10577123	   1126.25887493
      1.23498254	   4362.22993089	   1968.63594013	      1.10467214	   1128.93304478
      1.23508655	   4362.20926898	   1968.66852789	      1.10357493	   1131.60623190
      1.23519055	   4362.18861198	   1968.70112165	      1.10247962	   1134.27843138
      1.23532476	   4362.16196064	   1968.74319091	      1.10106897	   1137.72529522
      1.23542621	   4362.14182014	   1968.77499844	      1.10000471	   1140.32971690
      1.23552766	   4362.12168268	   1968.80681176	      1.09894225	   1142.93318570
      1.23565134	   4362.09713973	   1968.84560273	      1.09764943	   1146.10570591
      1.23577501	   4362.07260152	   1968.88440264	      1.09635925	   1149.27679836
      1.23587237	   4362.05329055	   1968.91495222	      1.09534549	   1151.77204086
      1.23596972	   4362.03398216	   1968.94550747	      1.09433335	   1154.26639229
      1.23609563	   4362.00901800	   1968.98503098	      1.09302683	   1157.49081189
      1.23621135	   4361.98607555	   1969.02136951	      1.09182828	   1160.45335796
      1.23632708	   4361.96313899	   1969.05771679	      1.09063201	   1163.41463261
      1.23644281	   4361.94020593	   1969.09407259	      1.08943801	   1166.37463248
      1.23654216	   4361.92052448	   1969.12528910	      1.08841484	   1168.91459352
      1.23664151	   4361.90084553	   1969.15651204	      1.08739334	   1171.45361064
      1.23676250	   4361.87688406	   1969.19454751	      1.08615150	   1174.54459507
      1.23688349	   4361.85292690	   1969.23259288	      1.08491212	   1177.63417336
      1.23698710	   4361.83241761	   1969.26517926	      1.08385280	   1180.27865041
      1.23709071	   4361.81191104	   1969.29777302	      1.08279526	   1182.92209355
      1.23719431	   4361.79140888	   1969.33037450	      1.08173952	   1185.56451784
      1.23732590	   4361.76537485	   1969.37179064	      1.08040126	   1188.91907568
      1.23742731	   4361.74531595	   1969.40371789	      1.07937185	   1191.50331116
      1.23752872	   4361.72525964	   1969.43565256	      1.07834414	   1194.08666243
      1.23765044	   4361.70119169	   1969.47399351	      1.07711284	   1197.18629555
      1.23777216	   4361.67712770	   1969.51234542	      1.07588398	   1200.28474377
      1.23786948	   4361.65789247	   1969.54301736	      1.07490320	   1202.76124131
      1.23796680	   4361.63865947	   1969.57369643	      1.07392398	   1205.23703780
      1.23809079	   4361.61416001	   1969.61279518	      1.07267861	   1208.39046258
      1.23821479	   4361.58966479	   1969.65190582	      1.07143573	   1211.54284262
      1.23831379	   4361.57011214	   1969.68314130	      1.07044519	   1214.05904159
      1.23841278	   4361.55056179	   1969.71438444	      1.06945624	   1216.57463516
      1.23853496	   4361.52643944	   1969.75295325	      1.06823794	   1219.67838881
      1.23865714	   4361.50232108	   1969.79153404	      1.06702205	   1222.78131270
      1.23875574	   4361.48286045	   1969.82268076	      1.06604248	   1225.28503697
      1.23885435	   4361.46340207	   1969.85383538	      1.06506448	   1227.78828141
      1.23897628	   4361.43934697	   1969.89236929	      1.06385732	   1230.88291226
      1.23909820	   4361.41529584	   1969.93091560	      1.06265254	   1233.97690289
      1.23919708	   4361.39579670	   1969.96218350	      1.06167729	   1236.48548578
      1.23929595	   4361.37629984	   1969.99345964	      1.06070358	   1238.99370979
      1.23941722	   4361.35239308	   1970.03182984	      1.05951150	   1242.06946526
      1.23953848	   4361.32849025	   1970.07021274	      1.05832174	   1245.14477477
      1.23963731	   4361.30901314	   1970.10150621	      1.05735375	   1247.65098999
      1.23973615	   4361.28953833	   1970.13280821	      1.05638729	   1250.15697192
      1.23985702	   4361.26572678	   1970.17110094	      1.05520745	   1253.22138184
      1.23997789	   4361.24191918	   1970.20940674	      1.05402989	   1256.28553745
      1.24007670	   4361.22246106	   1970.24073206	      1.05306893	   1258.79035338
      1.24017551	   4361.20300528	   1970.27206623	      1.05210948	   1261.29506311
      1.24029604	   4361.17927953	   1970.31029805	      1.05094125	   1264.35004946
      1.24041656	   4361.15555778	   1970.34854333	      1.04977528	   1267.40497304
      1.24051525	   4361.13613943	   1970.37986861	      1.04882226	   1269.90630775
      1.24061393	   4361.11672348	   1970.41120302	      1.04787074	   1272.40766465
      1.24073425	   4361.09305696	   1970.44941847	      1.04671268	   1275.45737463
      1.24085457	   4361.06939453	   1970.48764779	      1.04555684	   1278.50721344
      1.24095305	   4361.05003164	   1970.51894932	      1.04461243	   1281.00365045
      1.24105152	   4361.03067122	   1970.55026025	      1.04366950	   1283.50023828
      1.24117176	   4361.00703940	   1970.58850104	      1.04252027	   1286.54857778
      1.24129199	   4360.98341181	   1970.62675616	      1.04137323	   1289.59723845
      1.24139016	   4360.96412523	   1970.65800189	      1.04043832	   1292.08669938
      1.24148833	   4360.94484120	   1970.68925728	      1.03950486	   1294.57643880
      1.24160864	   4360.92121395	   1970.72757471	      1.03836288	   1297.62806338
      1.24172894	   4360.89759110	   1970.76590697	      1.03722307	   1300.68020297
      1.24182668	   4360.87840419	   1970.79706072	      1.03629865	   1303.16028155
      1.24192443	   4360.85921994	   1970.82822438	      1.03537566	   1305.64076390
      1.24204499	   4360.83556232	   1970.86667808	      1.03423913	   1308.70097758
      1.24216555	   4360.81190934	   1970.90514720	      1.03310477	   1311.76190264
      1.24226272	   4360.79284970	   1970.93616580	      1.03219202	   1314.22963385
      1.24235990	   4360.77379283	   1970.96719455	      1.03128067	   1316.69789006
      1.24248094	   4360.75006265	   1971.00585667	      1.03014749	   1319.77297630
      1.24260197	   4360.72633738	   1971.04453487	      1.02901647	   1322.84897424
      1.24269842	   4360.70743731	   1971.07536740	      1.02811677	   1325.30076500
      1.24279487	   4360.68854011	   1971.10621026	      1.02721843	   1327.75319599
      1.24291665	   4360.66468564	   1971.14516929	      1.02608608	   1330.85072206
      1.24303843	   4360.64083642	   1971.18414516	      1.02495589	   1333.94936616
      1.24313395	   4360.62213394	   1971.21473107	      1.02407085	   1336.38084482
      1.24322948	   4360.60343444	   1971.24532746	      1.02318714	   1338.81307068
      1.24335234	   4360.57939076	   1971.28469444	      1.02205251	   1341.94238382
      1.24347520	   4360.55535274	   1971.32407917	      1.02092006	   1345.07303030
      1.24356958	   4360.53689273	   1971.35434636	      1.02005161	   1347.47888609
      1.24366396	   4360.51843580	   1971.38462415	      1.01918444	   1349.88558530
      1.24378834	   4360.49411934	   1971.42454194	      1.01804360	   1353.05854972
      1.24391272	   4360.46980904	   1971.46447856	      1.01690497	   1356.23307637
      1.24400568	   4360.45164461	   1971.49434100	      1.01605537	   1358.60686193
      1.24409864	   4360.43348335	   1971.52421409	      1.01520701	   1360.98157358
      1.24422511	   4360.40878318	   1971.56487216	      1.01405483	   1364.21375389
      1.24433710	   4360.38691672	   1971.60089212	      1.01303645	   1367.07739091
      1.24444910	   4360.36505729	   1971.63692826	      1.01201985	   1369.94248696
      1.24456109	   4360.34320279	   1971.67298041	      1.01100502	   1372.80908047
      1.24465974	   4360.32395825	   1971.70475137	      1.01011254	   1375.33544566
      1.24475839	   4360.30471761	   1971.73653495	      1.00922144	   1377.86302754
      1.24485703	   4360.28548250	   1971.76833148	      1.00833169	   1380.39185110
      1.24499089	   4360.25939026	   1971.81149595	      1.00712660	   1383.82516920
      1.24508990	   4360.24009684	   1971.84344007	      1.00623680	   1386.36630902
      1.24518891	   4360.22080775	   1971.87539737	      1.00534837	   1388.90878285
      1.24530916	   4360.19739001	   1971.91422592	      1.00427125	   1391.99830621
      1.24542940	   4360.17397898	   1971.95307426	      1.00319613	   1395.08987495
      1.24551989	   4360.15636723	   1971.98232348	      1.00238835	   1397.41784305
      1.24561038	   4360.13875912	   1972.01158407	      1.00158170	   1399.74701062
      1.24573862	   4360.11381417	   1972.05307063	      1.00044049	   1403.04987756
      1.24585176	   4360.09181457	   1972.08969007	      0.99943556	   1405.96578023
      1.24596489	   4360.06982327	   1972.12632808	      0.99843239	   1408.88365375
      1.24607803	   4360.04783808	   1972.16298450	      0.99743096	   1411.80352985
      1.24617158	   4360.02966581	   1972.19330965	      0.99660420	   1414.21947700
      1.24626512	   4360.01149780	   1972.22364759	      0.99577863	   1416.63683143
      1.24638652	   4359.98793099	   1972.26303442	      0.99470912	   1419.77578018
      1.24650791	   4359.96437232	   1972.30244326	      0.99364160	   1422.91716182
      1.24660292	   4359.94594140	   1972.33330256	      0.99280749	   1425.37750289
      1.24669793	   4359.92751523	   1972.36417552	      0.99197459	   1427.83937137
      1.24681921	   4359.90400260	   1972.40360607	      0.99091313	   1430.98426534
      1.24694049	   4359.88049843	   1972.44305931	      0.98985363	   1434.13170507
      1.24703266	   4359.86264363	   1972.47305789	      0.98904977	   1436.52536409
      1.24712483	   4359.84479350	   1972.50306975	      0.98824704	   1438.92052387
      1.24724970	   4359.82061961	   1972.54375154	      0.98716130	   1442.16791043
      1.24737457	   4359.79645525	   1972.58445822	      0.98607762	   1445.41810433
      1.24746465	   4359.77903110	   1972.61383926	      0.98529716	   1447.76450717
      1.24755473	   4359.76161165	   1972.64323341	      0.98451776	   1450.11239620
      1.24768346	   4359.73672847	   1972.68526256	      0.98340582	   1453.47026420
      1.24779465	   4359.71524610	   1972.72158436	      0.98244720	   1456.37287235
      1.24790583	   4359.69377336	   1972.75792694	      0.98149021	   1459.27779683
      1.24801701	   4359.67230824	   1972.79429017	      0.98053483	   1462.18505390
      1.24811399	   4359.65359412	   1972.82602480	      0.97970283	   1464.72278412
      1.24821096	   4359.63488588	   1972.85777537	      0.97887206	   1467.26230996
      1.24830794	   4359.61618512	   1972.88954222	      0.97804250	   1469.80364014
      1.24844229	   4359.59028883	   1972.93357744	      0.97689529	   1473.32727899
      1.24854024	   4359.57141646	   1972.96570480	      0.97606030	   1475.89867021
      1.24863820	   4359.55255055	   1972.99784898	      0.97522654	   1478.47192963
      1.24875774	   4359.52953869	   1973.03709858	      0.97421076	   1481.61468798
      1.24886439	   4359.50901637	   1973.07213795	      0.97330604	   1484.42097424
      1.24897104	   4359.48850402	   1973.10719801	      0.97240278	   1487.22949917
      1.24907769	   4359.46799951	   1973.14227858	      0.97150097	   1490.04026953
      1.24918434	   4359.44750529	   1973.17738017	      0.97060061	   1492.85329072
      1.24929099	   4359.42701893	   1973.21250256	      0.96970170	   1495.66856801
      1.24939764	   4359.40654320	   1973.24764630	      0.96880423	   1498.48610520
      1.24950429	   4359.38607530	   1973.28281113	      0.96790820	   1501.30590611
      1.24961094	   4359.36561843	   1973.31799765	      0.96701361	   1504.12797295
      1.24970600	   4359.34739271	   1973.34937586	      0.96621750	   1506.64506887
      1.24980105	   4359.32917558	   1973.38077149	      0.96542254	   1509.16396711
      1.24991748	   4359.30687134	   1973.41925125	      0.96445033	   1512.25179517
      1.25003391	   4359.28457963	   1973.45775744	      0.96347983	   1515.34232767
      1.25012888	   4359.26640328	   1973.48918739	      0.96268942	   1517.86535792
      1.25022386	   4359.24823568	   1973.52063521	      0.96190013	   1520.39018560
      1.25034271	   4359.22551072	   1973.56001488	      0.96091398	   1523.55235064
      1.25046157	   4359.20279928	   1973.59942286	      0.95992957	   1526.71732369
      1.25055163	   4359.18559704	   1973.62930274	      0.95918481	   1529.11743120
      1.25064169	   4359.16840296	   1973.65919914	      0.95844105	   1531.51914515
      1.25076788	   4359.14432160	   1973.70111905	      0.95740054	   1534.88723870
      1.25088036	   4359.12287177	   1973.73850819	      0.95647483	   1537.89173264
      1.25099283	   4359.10143239	   1973.77592322	      0.95555066	   1540.89871222
      1.25108564	   4359.08375218	   1973.80681546	      0.95478927	   1543.38172958
      1.25117845	   4359.06607909	   1973.83772555	      0.95402893	   1545.86642827
      1.25129754	   4359.04341280	   1973.87741715	      0.95305478	   1549.05734320
      1.25141663	   4359.02075907	   1973.91713859	      0.95208234	   1552.25100480
      1.25150925	   4359.00315172	   1973.94805094	      0.95132727	   1554.73660305
      1.25160187	   4358.98555174	   1973.97898151	      0.95057323	   1557.22384757
      1.25172263	   4358.96261689	   1974.01933851	      0.94959163	   1560.46933068
      1.25184339	   4358.93969530	   1974.05972695	      0.94861179	   1563.71758363
      1.25193284	   4358.92272825	   1974.08966224	      0.94788717	   1566.12525236
      1.25202228	   4358.90576824	   1974.11961493	      0.94716352	   1568.53442354
      1.25214783	   4358.88197557	   1974.16168904	      0.94614935	   1571.91867392
      1.25225685	   4358.86132907	   1974.19824938	      0.94527029	   1574.85952094
      1.25236586	   4358.84069542	   1974.23483635	      0.94439264	   1577.80255597
      1.25247488	   4358.82007264	   1974.27144979	      0.94351641	   1580.74776357
      1.25257177	   4358.80175571	   1974.30401228	      0.94273886	   1583.36709645
      1.25266865	   4358.78344742	   1974.33659589	      0.94196241	   1585.98812073
      1.25276554	   4358.76514939	   1974.36920097	      0.94118707	   1588.61082409
      1.25289305	   4358.74108044	   1974.41214701	      0.94016829	   1592.06525072
      1.25299104	   4358.72259851	   1974.44517169	      0.93938677	   1594.72152738
      1.25308902	   4358.70412579	   1974.47821847	      0.93860637	   1597.37947820
      1.25318700	   4358.68566374	   1974.51128765	      0.93782711	   1600.03908917
      1.25331517	   4358.66152776	   1974.55457988	      0.93680942	   1603.52066342
      1.25341085	   4358.64352402	   1974.58692005	      0.93605103	   1606.12125439
      1.25350652	   4358.62552924	   1974.61928170	      0.93529370	   1608.72338327
      1.25362441	   4358.60336971	   1974.65918877	      0.93436196	   1611.93190759
      1.25373048	   4358.58344425	   1974.69512230	      0.93352503	   1614.82065072
      1.25383655	   4358.56353207	   1974.73108292	      0.93268939	   1617.71122568
      1.25394262	   4358.54363094	   1974.76707042	      0.93185505	   1620.60361288
      1.25404869	   4358.52374351	   1974.80308530	      0.93102200	   1623.49779170
      1.25415476	   4358.50386688	   1974.83912725	      0.93019025	   1626.39374209
      1.25424739	   4358.48651973	   1974.87062613	      0.92946491	   1628.92427353
      1.25434002	   4358.46918113	   1974.90214585	      0.92874055	   1631.45612628
      1.25445566	   4358.44755147	   1974.94152154	      0.92783771	   1634.61846515
      1.25457129	   4358.42593591	   1974.98093007	      0.92693639	   1637.78281306
      1.25466598	   4358.40824735	   1975.01322615	      0.92619944	   1640.37554325
      1.25476067	   4358.39056801	   1975.04554440	      0.92546350	   1642.96958634
      1.25487600	   4358.36904986	   1975.08493676	      0.92456854	   1646.13075392
      1.25499133	   4358.34754583	   1975.12436231	      0.92367507	   1649.29381722
      1.25508289	   4358.33048590	   1975.15568587	      0.92296682	   1651.80627496
      1.25517445	   4358.31343468	   1975.18703047	      0.92225951	   1654.31989493
      1.25529339	   4358.29129916	   1975.22778066	      0.92134208	   1657.58694107
      1.25541233	   4358.26917902	   1975.26856669	      0.92042624	   1660.85589173
      1.25550167	   4358.25257648	   1975.29922488	      0.91973938	   1663.31242680
      1.25559100	   4358.23598235	   1975.32990337	      0.91905342	   1665.77000439
      1.25571377	   4358.21319422	   1975.37209553	      0.91811220	   1669.14890469
      1.25583653	   4358.19042276	   1975.41432638	      0.91717266	   1672.52971165
      1.25592260	   4358.17446959	   1975.44395734	      0.91651495	   1674.90107411
      1.25600867	   4358.15852429	   1975.47360738	      0.91585805	   1677.27334361
      1.25613762	   4358.13465266	   1975.51806355	      0.91487546	   1680.82901853
      1.25624634	   4358.11453907	   1975.55558220	      0.91404837	   1683.82865992
      1.25635507	   4358.09444030	   1975.59313188	      0.91322257	   1686.82967329
      1.25646379	   4358.07435439	   1975.63071240	      0.91239806	   1689.83203369
      1.25655781	   4358.05699914	   1975.66323259	      0.91168617	   1692.42916718
      1.25665182	   4358.03965347	   1975.69577593	      0.91097524	   1695.02727253
      1.25676509	   4358.01876851	   1975.73501842	      0.91011993	   1698.15898705
      1.25687837	   4357.99789799	   1975.77429477	      0.90926600	   1701.29206008
      1.25697224	   4357.98061414	   1975.80687133	      0.90855935	   1703.88962789
      1.25706612	   4357.96333998	   1975.83947122	      0.90785366	   1706.48809296
      1.25718047	   4357.94231452	   1975.87921089	      0.90699538	   1709.65430294
      1.25729481	   4357.92130389	   1975.91898537	      0.90613851	   1712.82179074
      1.25738633	   4357.90450028	   1975.95084479	      0.90545371	   1715.35783074
      1.25747785	   4357.88770594	   1975.98272656	      0.90476981	   1717.89465569
      1.25759515	   4357.86619546	   1976.02362374	      0.90389454	   1721.14733066
      1.25771245	   4357.84470082	   1976.06455786	      0.90302073	   1724.40123941
      1.25780170	   4357.82836067	   1976.09572434	      0.90235695	   1726.87752127
      1.25789094	   4357.81202940	   1976.12691222	      0.90169401	   1729.35448557
      1.25801189	   4357.78991007	   1976.16921886	      0.90079681	   1732.71283332
      1.25813285	   4357.76780774	   1976.21156506	      0.89990115	   1736.07237591
      1.25821905	   4357.75206730	   1976.24176996	      0.89926375	   1738.46745948
      1.25830526	   4357.73633515	   1976.27199495	      0.89862714	   1740.86312086
      1.25843177	   4357.71326475	   1976.31638782	      0.89769429	   1744.37985103
      1.25853937	   4357.69365845	   1976.35417803	      0.89690224	   1747.37174447
      1.25864697	   4357.67406728	   1976.39199999	      0.89611139	   1750.36446834
      1.25875456	   4357.65448924	   1976.42985343	      0.89532175	   1753.35799993
      1.25884870	   4357.63737318	   1976.46299788	      0.89463188	   1755.97770878
      1.25894284	   4357.62026712	   1976.49616647	      0.89394293	   1758.59800315
      1.25903698	   4357.60317258	   1976.52935945	      0.89325490	   1761.21886765
      1.25916570	   4357.57981462	   1976.57478682	      0.89231557	   1764.80353608
      1.25926116	   4357.56250606	   1976.60850591	      0.89162005	   1767.46262484
      1.25935663	   4357.54520801	   1976.64224994	      0.89092548	   1770.12224812
      1.25947147	   4357.52441459	   1976.68287655	      0.89009116	   1773.32240013
      1.25957408	   4357.50584839	   1976.71920763	      0.88934683	   1776.18239831
      1.25967669	   4357.48729631	   1976.75556784	      0.88860358	   1779.04295598
      1.25977930	   4357.46875628	   1976.79195690	      0.88786141	   1781.90405483
      1.25988191	   4357.45023045	   1976.82837514	      0.88712031	   1784.76567601
      1.25998452	   4357.43171662	   1976.86482223	      0.88638028	   1787.62780151
      1.26008713	   4357.41321706	   1976.90129852	      0.88564132	   1790.49041278
      1.26018975	   4357.39472944	   1976.93780366	      0.88490343	   1793.35349213
      1.26029236	   4357.37625619	   1976.97433802	      0.88416661	   1796.21702128
[truncated: 552,841 more chars]
