# Supplementary material for: Musculoskeletal simulations to examine the effects of accentuated eccentric loading (AEL) on jump height
Source: PeerJ. 2023 Jan 23;11:e14687. doi: 10.7717/peerj.14687 (PMC9879160; doi:10.7717/peerj.14687)
Supplement: Supplemental Information 3 — Added30 folder contains the code and simulation results for a complete jump with an additional 30% model mass. Dropped30 folder contains the code and simulation results for the push-off phase with the original model mass. [file peerj-11-14687-s003.zip › Supplementary Simulation code and output results AEL30/Added30/Optimized_for_J_Results/TwoSegment_Two_Segment_FiberActivePower.sto]

FiberActivePower
version=1
nRows=11206
nColumns=5
inDegrees=no

This analysis gathers basic information about muscles during a simulation (e.g., forces, tendon lengths, moment arms, etc).
Units are S.I. units (second, meters, Newtons, ...)
Angles are in degrees.

endheader
time	vastus	recfem	glut	ham
      0.00000000	     -0.00000562	     -0.00000029	     -0.00000000	     -0.00000029
      0.00010000	     -0.00064137	     -0.00009824	     -0.00000000	      0.00017215
      0.00022775	     -0.00302827	     -0.00046335	     -0.00000000	      0.00081792
      0.00035551	     -0.00679254	     -0.00103407	     -0.00000000	      0.00183297
      0.00048326	     -0.01162303	     -0.00175949	     -0.00000000	      0.00313048
      0.00061102	     -0.01729283	     -0.00260254	     -0.00000000	      0.00464702
      0.00073877	     -0.02363701	     -0.00353635	     -0.00000000	      0.00633641
      0.00090160	     -0.03251501	     -0.00482788	     -0.00000000	      0.00868824
      0.00106443	     -0.04212395	     -0.00620778	     -0.00000000	      0.01121904
      0.00122727	     -0.05235007	     -0.00765791	     -0.00000000	      0.01389718
      0.00143196	     -0.06596882	     -0.00956305	     -0.00000000	      0.01744213
      0.00163665	     -0.08035495	     -0.01154718	     -0.00000000	      0.02116317
      0.00188399	     -0.09868768	     -0.01403953	     -0.00000000	      0.02587465
      0.00213133	     -0.11801088	     -0.01662954	     -0.00000001	      0.03080916
      0.00244952	     -0.14428106	     -0.02010057	     -0.00000001	      0.03747393
      0.00276770	     -0.17211164	     -0.02372652	     -0.00000003	      0.04448802
      0.00319857	     -0.21225321	     -0.02888314	     -0.00000008	      0.05453353
      0.00362945	     -0.25518879	     -0.03432345	     -0.00000020	      0.06519734
      0.00422764	     -0.31937803	     -0.04234579	     -0.00000073	      0.08100102
      0.00482583	     -0.38883073	     -0.05091001	     -0.00000245	      0.09792577
      0.00564354	     -0.49216739	     -0.06348022	     -0.00001162	      0.12278116
      0.00650068	     -0.61074387	     -0.07770139	     -0.00005195	      0.15081972
      0.00735781	     -0.73965108	     -0.09295705	     -0.00020197	      0.18070638
      0.00811487	     -0.86196965	     -0.10726061	     -0.00059497	      0.20848434
      0.00887194	     -0.99211063	     -0.12231221	     -0.00156381	      0.23741358
      0.00979351	     -1.16092781	     -0.14160199	     -0.00434037	      0.27398323
      0.01058353	     -1.31458766	     -0.15894662	     -0.00911117	      0.30634186
      0.01125028	     -1.45058666	     -0.17413991	     -0.01555871	      0.33425832
      0.01191703	     -1.59227890	     -0.18982114	     -0.02462597	      0.36263793
      0.01250231	     -1.72128442	     -0.20397405	     -0.03484488	      0.38786556
      0.01337770	     -1.92217668	     -0.22579200	     -0.05386023	      0.42602684
      0.01407208	     -2.08818355	     -0.24363028	     -0.07169784	      0.45656282
      0.01476646	     -2.25997421	     -0.26192018	     -0.09149073	      0.48724700
      0.01546084	     -2.43745071	     -0.28064518	     -0.11282843	      0.51800437
      0.01616453	     -2.62300710	     -0.30004941	     -0.13570232	      0.54917689
      0.01686821	     -2.81419999	     -0.31986979	     -0.15961680	      0.58028441
      0.01760856	     -3.02132547	     -0.34115679	     -0.18577091	      0.61287281
      0.01834891	     -3.23445199	     -0.36287357	     -0.21289636	      0.64524990
      0.01908926	     -3.45345597	     -0.38500580	     -0.24100329	      0.67735170
      0.01982961	     -3.67821050	     -0.40753971	     -0.27013402	      0.70911850
      0.02047932	     -3.88008788	     -0.42763570	     -0.29658542	      0.73667637
      0.02112903	     -4.08621185	     -0.44802278	     -0.32390592	      0.76389847
      0.02177874	     -4.29649922	     -0.46869316	     -0.35213033	      0.79075194
      0.02250922	     -4.53779736	     -0.49226192	     -0.38497962	      0.82046495
      0.02323970	     -4.78413816	     -0.51616868	     -0.41904219	      0.84963124
      0.02388406	     -5.00553370	     -0.53752962	     -0.45011588	      0.87487408
      0.02452842	     -5.23069149	     -0.55913916	     -0.48216420	      0.89963583
      0.02525103	     -5.48757576	     -0.58366049	     -0.51927224	      0.92680234
      0.02597364	     -5.74900422	     -0.60847771	     -0.55761997	      0.95330134
      0.02664909	     -5.99739779	     -0.63193533	     -0.59458648	      0.97744019
      0.02732453	     -6.24960839	     -0.65563738	     -0.63263420	      1.00094499
      0.02804574	     -6.52304086	     -0.68120756	     -0.67444793	      1.02531619
      0.02876695	     -6.80066624	     -0.70704117	     -0.71748157	      1.04891119
      0.02946373	     -7.07279860	     -0.73224282	     -0.76020768	      1.07094529
      0.03016051	     -7.34870692	     -0.75767652	     -0.80405441	      1.09220762
      0.03085729	     -7.62832729	     -0.78333561	     -0.84901147	      1.11267589
      0.03155407	     -7.91159850	     -0.80921360	     -0.89506788	      1.13232833
      0.03225085	     -8.19846078	     -0.83530403	     -0.94221213	      1.15114360
      0.03294763	     -8.48885613	     -0.86160054	     -0.99043230	      1.16910070
      0.03364441	     -8.78272745	     -0.88809680	     -1.03971612	      1.18617895
      0.03434120	     -9.08001865	     -0.91478654	     -1.09005106	      1.20235791
      0.03503798	     -9.38067400	     -0.94166352	     -1.14142439	      1.21761739
      0.03573476	     -9.68463805	     -0.96872151	     -1.19382323	      1.23193732
      0.03643154	     -9.99185526	     -0.99595431	     -1.24723459	      1.24529784
      0.03712832	    -10.30226982	     -1.02335572	     -1.30164548	      1.25767923
      0.03782510	    -10.61582535	     -1.05091953	     -1.35704289	      1.26906188
      0.03852188	    -10.93246477	     -1.07863953	     -1.41341394	      1.27942634
      0.03921866	    -11.25213004	     -1.10650951	     -1.47074587	      1.28875331
      0.03991544	    -11.57476207	     -1.13452321	     -1.52902619	      1.29702361
      0.04061222	    -11.90030051	     -1.16267437	     -1.58824271	      1.30421827
      0.04130900	    -12.22868367	     -1.19095670	     -1.64838366	      1.31031850
      0.04200579	    -12.55984838	     -1.21936387	     -1.70943778	      1.31530576
      0.04270257	    -12.89372990	     -1.24788954	     -1.77139444	      1.31916176
      0.04339935	    -13.23026185	     -1.27652730	     -1.83424375	      1.32186854
      0.04409613	    -13.56937615	     -1.30527074	     -1.89797666	      1.32340853
      0.04479291	    -13.91100293	     -1.33411339	     -1.96258507	      1.32376453
      0.04548969	    -14.25507058	     -1.36304874	     -2.02806193	      1.32291990
      0.04618647	    -14.60150563	     -1.39207025	     -2.09440132	      1.32085850
      0.04688325	    -14.95023283	     -1.42117135	     -2.16159851	      1.31756487
      0.04750840	    -15.26499669	     -1.44734301	     -2.22261458	      1.31354897
      0.04813355	    -15.58148597	     -1.47356856	     -2.28431633	      1.30851919
      0.04875869	    -15.89964339	     -1.49984321	     -2.34670262	      1.30246601
      0.04938384	    -16.21940972	     -1.52616213	     -2.40977274	      1.29538057
      0.05000899	    -16.54072468	     -1.55252044	     -2.47352631	      1.28725470
      0.05063413	    -16.86352696	     -1.57891327	     -2.53796299	      1.27808103
      0.05125928	    -17.18775419	     -1.60533572	     -2.60308224	      1.26785305
      0.05188443	    -17.51334308	     -1.63178287	     -2.66888296	      1.25656518
      0.05250958	    -17.84022939	     -1.65824981	     -2.73536311	      1.24421286
      0.05313472	    -18.16834806	     -1.68473161	     -2.80251940	      1.23079267
      0.05375987	    -18.49763321	     -1.71122335	     -2.87034689	      1.21630238
      0.05438502	    -18.82801827	     -1.73772009	     -2.93883871	      1.20074111
      0.05501016	    -19.15943600	     -1.76421690	     -3.00798582	      1.18410938
      0.05563531	    -19.49181862	     -1.79070889	     -3.07777695	      1.16640931
      0.05626046	    -19.82509783	     -1.81719113	     -3.14819826	      1.14764467
      0.05688561	    -20.15920494	     -1.84365876	     -3.21923381	      1.12782110
      0.05751075	    -20.49407093	     -1.87010690	     -3.29086536	      1.10694618
      0.05813590	    -20.82962653	     -1.89653072	     -3.36307267	      1.08502967
      0.05876105	    -21.16580233	     -1.92292542	     -3.43583372	      1.06208364
      0.05938619	    -21.50252881	     -1.94928623	     -3.50912502	      1.03812268
      0.06001134	    -21.83973650	     -1.97560843	     -3.58292183	      1.01316410
      0.06063649	    -22.17735599	     -2.00188732	     -3.65719848	      0.98722814
      0.06126164	    -22.51531806	     -2.02811829	     -3.73192861	      0.96033825
      0.06188678	    -22.85355372	     -2.05429676	     -3.80708539	      0.93252132
      0.06251193	    -23.19199435	     -2.08041821	     -3.88264174	      0.90380797
      0.06313708	    -23.53057172	     -2.10647820	     -3.95857051	      0.87423286
      0.06376222	    -23.86921812	     -2.13247233	     -4.03484458	      0.84383500
      0.06438737	    -24.20786639	     -2.15839631	     -4.11143702	      0.81265813
      0.06501252	    -24.54645005	     -2.18424591	     -4.18832115	      0.78075109
      0.06563767	    -24.88490334	     -2.21001699	     -4.26547061	      0.74816821
      0.06626281	    -25.22316133	     -2.23570548	     -4.34285943	      0.71496973
      0.06688796	    -25.56115995	     -2.26130742	     -4.42046207	      0.68122230
      0.06751311	    -25.89883611	     -2.28681895	     -4.49825341	      0.64699937
      0.06813825	    -26.23612778	     -2.31223631	     -4.57620881	      0.61238176
      0.06876340	    -26.57297401	     -2.33755583	     -4.65430413	      0.57745807
      0.06938855	    -26.90931509	     -2.36277397	     -4.73251572	      0.54232523
      0.07001370	    -27.24509252	     -2.38788730	     -4.81082041	      0.50708890
      0.07063884	    -27.58024919	     -2.41289252	     -4.88919557	      0.47186396
      0.07126399	    -27.91472936	     -2.43778644	     -4.96761908	      0.43677481
      0.07188914	    -28.24847878	     -2.46256600	     -5.04606933	      0.40195563
      0.07251429	    -28.58144474	     -2.48722829	     -5.12452525	      0.36755050
      0.07313943	    -28.91357614	     -2.51177052	     -5.20296628	      0.33371328
      0.07376458	    -29.24482353	     -2.53619006	     -5.28137243	      0.30060721
      0.07438973	    -29.57513918	     -2.56048440	     -5.35972423	      0.26840417
      0.07501487	    -29.90447715	     -2.58465121	     -5.43800274	      0.23728349
      0.07564002	    -30.23279324	     -2.60868828	     -5.51618960	      0.20743011
      0.07626517	    -30.56004514	     -2.63259356	     -5.59426697	      0.17903211
      0.07689032	    -30.88619234	     -2.65636516	     -5.67221758	      0.15227740
      0.07751546	    -31.21119616	     -2.68000134	     -5.75002467	      0.12734936
      0.07814061	    -31.53501974	     -2.70350050	     -5.82767207	      0.10442152
      0.07876576	    -31.85762796	     -2.72686117	     -5.90514410	      0.08365098
      0.07939090	    -32.17898736	     -2.75008205	     -5.98242561	      0.06517077
      0.08001605	    -32.49906603	     -2.77316192	     -6.05950193	      0.04908101
      0.08064120	    -32.81783343	     -2.79609970	     -6.13635888	      0.03543937
      0.08126635	    -33.13526018	     -2.81889439	     -6.21298269	      0.02425092
      0.08189149	    -33.45131782	     -2.84154505	     -6.28935998	      0.01545807
      0.08251664	    -33.76597849	     -2.86405080	     -6.36547769	      0.00893135
      0.08314179	    -34.07921460	     -2.88641074	     -6.44132306	      0.00446168
      0.08376693	    -34.39099843	     -2.90862399	     -6.51688352	      0.00175524
      0.08439208	    -34.70130175	     -2.93068957	     -6.59221559	      0.00043162
      0.08501723	    -35.01009375	     -2.95260634	     -6.66832525	      0.00002586
      0.08564238	    -35.31734075	     -2.97437293	     -6.74504764	      0.00000002
      0.08626752	    -35.62300876	     -2.99598790	     -6.82199126	      0.00000002
      0.08689267	    -35.92706506	     -3.01744981	     -6.89893561	      0.00000002
      0.08751782	    -36.22947970	     -3.03875739	     -6.97575461	      0.00000002
      0.08814296	    -36.53022555	     -3.05990959	     -7.05237438	      0.00000002
      0.08876811	    -36.82927794	     -3.08090550	     -7.12874993	      0.00000002
      0.08939326	    -37.12661429	     -3.10174440	     -7.20485231	      0.00000002
      0.09001841	    -37.42221391	     -3.12242574	     -7.28066161	      0.00000002
      0.09064355	    -37.71605775	     -3.14294907	     -7.35616300	      0.00000002
      0.09126870	    -38.00812836	     -3.16331408	     -7.43134467	      0.00000002
      0.09189385	    -38.29840927	     -3.18352060	     -7.50619661	      0.00000002
      0.09251899	    -38.58688701	     -3.20356855	     -7.58070997	      0.00000002
      0.09314414	    -38.87354757	     -3.22345795	     -7.65487671	      0.00000002
      0.09376929	    -39.15837901	     -3.24318893	     -7.72868943	      0.00000002
      0.09439444	    -39.44137064	     -3.26276171	     -7.80214117	      0.00000002
      0.09501958	    -39.72251298	     -3.28217660	     -7.87522546	      0.00000002
      0.09564473	    -40.00179770	     -3.30143399	     -7.94793617	      0.00000002
      0.09626988	    -40.27921760	     -3.32053436	     -8.02026756	      0.00000002
      0.09689502	    -40.55476662	     -3.33947827	     -8.09221425	      0.00000002
      0.09752017	    -40.82843973	     -3.35826634	     -8.16377118	      0.00000002
      0.09814532	    -41.10023296	     -3.37689927	     -8.23493362	      0.00000002
      0.09877047	    -41.37014333	     -3.39537782	     -8.30569715	      0.00000002
      0.09939561	    -41.63816886	     -3.41370283	     -8.37605766	      0.00000002
      0.10002076	    -41.90430846	     -3.43187519	     -8.44601135	      0.00000002
      0.10024644	    -41.99992517	     -3.43839834	     -8.47116530	      0.00000002
      0.10035984	    -42.04787483	     -3.44100446	     -8.48378360	      0.00000002
      0.10047323	    -42.09576235	     -3.43270093	     -8.49638831	      0.00000002
      0.10104021	    -42.33426130	     -3.20440243	     -8.55920597	      0.00000002
      0.10160718	    -42.57113683	     -2.77623447	     -8.62167349	      0.00000002
      0.10229672	    -42.85677481	     -2.14393167	     -8.69713824	      0.00000002
      0.10298626	    -43.13934922	     -1.49419367	     -8.77199950	      0.00000002
      0.10367579	    -43.41847718	     -0.86351650	     -8.84620408	      0.00000002
      0.10436533	    -43.69388370	     -0.23736592	     -8.91970926	      0.00000002
      0.10505487	    -43.96540584	      0.40587852	     -8.99248413	      0.00000002
      0.10574440	    -44.23296457	      1.07394718	     -9.06450726	      0.00000002
      0.10643394	    -44.49653796	      1.76759483	     -9.13576427	      0.00000002
      0.10712348	    -44.75614308	      2.48587081	     -9.20624610	      0.00000002
      0.10781302	    -45.01182294	      3.22633168	     -9.27594776	      0.00000002
      0.10850255	    -45.26363661	      3.98550396	     -9.34486725	      0.00000002
      0.10919209	    -45.51165191	      4.75934520	     -9.41300471	      0.00000002
      0.10988163	    -45.75594036	      5.54358712	     -9.48036183	      0.00000002
      0.11057116	    -45.99657373	      6.33395040	     -9.54694134	      0.00000002
      0.11126070	    -46.23362186	      7.12625678	     -9.61274668	      0.00000002
      0.11195024	    -46.46715141	      7.91647041	     -9.67778178	      0.00000002
      0.11263977	    -46.69722509	      8.70069661	     -9.74205086	      0.00000002
      0.11332931	    -46.92390135	      9.47516052	     -9.80555829	      0.00000002
      0.11401885	    -47.14723431	     10.23618335	     -9.86830856	      0.00000001
      0.11470838	    -47.36727391	     10.98017194	     -9.93030615	      0.00000001
      0.11539792	    -47.58406615	     11.70363560	     -9.99155552	      0.00000001
      0.11608746	    -47.79765355	     12.40324352	    -10.05206111	      0.00000001
      0.11677699	    -48.00807580	     13.07593356	    -10.11182733	      0.00000001
      0.11746653	    -48.21537063	     13.71907627	    -10.17085864	      0.00000001
      0.11815607	    -48.41957492	     14.33068644	    -10.22915960	      0.00000001
      0.11884560	    -48.62072608	     14.90965603	    -10.28673504	      0.00000001
      0.11953514	    -48.81886357	     15.45596358	    -10.34359014	      0.00000001
      0.12022468	    -49.01403037	     15.97080315	    -10.39973065	      0.00000001
      0.12091421	    -49.20627427	     16.45658236	    -10.45516300	      0.00000001
      0.12160375	    -49.39564860	     16.91676699	    -10.50989438	      0.00000001
      0.12229329	    -49.58221226	     17.35559215	    -10.56393281	      0.00000001
      0.12298282	    -49.76602907	     17.77769704	    -10.61728708	      0.00000001
      0.12367236	    -49.94716646	     18.18775636	    -10.66996662	      0.00000001
      0.12436190	    -50.12569388	     18.59017094	    -10.72198138	      0.00000001
      0.12505143	    -50.30168110	     18.98885235	    -10.77334164	      0.00000001
      0.12574097	    -50.47519679	     19.38710731	    -10.82405787	      0.00000001
      0.12643051	    -50.64630739	     19.78760667	    -10.87414059	      0.00000001
      0.12712004	    -50.81507639	     20.19241444	    -10.92360029	      0.00000001
      0.12780958	    -50.98156408	     20.60303883	    -10.97244733	      0.00000001
      0.12849912	    -51.14582686	     21.01843634	    -11.02069190	      0.00000001
      0.12918865	    -51.30791226	     21.43271056	    -11.06834347	      0.00000001
      0.12987819	    -51.46785405	     21.83871754	    -11.11541012	      0.00000001
      0.13056773	    -51.62567353	     22.22868126	    -11.16189848	      0.00000001
      0.13125726	    -51.78138248	     22.59444778	    -11.20781407	      0.00000001
      0.13187673	    -51.91947521	     22.89571523	    -11.24858067	      0.00000001
      0.13249619	    -52.05586674	     23.16539525	    -11.28889055	      0.00000001
      0.13311566	    -52.19055777	     23.39871718	    -11.32874667	      0.00000001
      0.13373512	    -52.32354794	     23.59196067	    -11.36815147	      0.00000001
      0.13435458	    -52.45483839	     23.74268657	    -11.40710729	      0.00000001
      0.13497405	    -52.58443346	     23.84983912	    -11.44561652	      0.00000001
      0.13559351	    -52.71234191	     23.91370820	    -11.48368183	      0.00000001
      0.13621298	    -52.83857754	     23.93577087	    -11.52130622	      0.00000001
      0.13683244	    -52.96315939	     23.91845244	    -11.55849312	      0.00000001
      0.13745190	    -53.08611136	     23.86485371	    -11.59524640	      0.00000001
      0.13807137	    -53.20746155	     23.77848473	    -11.63157029	      0.00000001
      0.13869083	    -53.32724136	     23.66303263	    -11.66746941	      0.00000001
      0.13931029	    -53.44548455	     23.52217707	    -11.70294863	      0.00000001
      0.13992976	    -53.56222631	     23.35945542	    -11.73801305	      0.00000001
      0.14054922	    -53.67750245	     23.17817362	    -11.77266793	      0.00000001
      0.14116869	    -53.79134880	     22.98135332	    -11.80691862	      0.00000001
      0.14178815	    -53.90380066	     22.77170817	    -11.84077050	      0.00000001
      0.14240761	    -54.01489253	     22.55163966	    -11.87422899	      0.00000001
      0.14302708	    -54.12465782	     22.32324662	    -11.90729949	      0.00000001
      0.14364654	    -54.23312880	     22.08834287	    -11.93998735	      0.00000001
      0.14426601	    -54.34033649	     21.84847941	    -11.97229787	      0.00000001
      0.14488547	    -54.44631071	     21.60496840	    -12.00423628	      0.00000001
      0.14550493	    -54.55108008	     21.35890732	    -12.03580772	      0.00000001
      0.14612440	    -54.65467208	     21.11120212	    -12.06701724	      0.00000001
      0.14674386	    -54.75711312	     20.86258878	    -12.09786979	      0.00000001
      0.14736332	    -54.85842860	     20.61365297	    -12.12837020	      0.00000001
      0.14798279	    -54.95864301	     20.36484764	    -12.15852319	      0.00000001
      0.14860225	    -55.05777991	     20.11650860	    -12.18833337	      0.00000001
      0.14922172	    -55.15586208	     19.86886815	    -12.21780522	      0.00000001
      0.14984118	    -55.25291153	     19.62206694	    -12.24694307	      0.00000001
      0.15046064	    -55.34894951	     19.37616419	    -12.27575113	      0.00000001
      0.15108011	    -55.44399664	     19.13114630	    -12.30423346	      0.00000001
      0.15169957	    -55.53807285	     18.88693429	    -12.33239398	      0.00000001
      0.15231904	    -55.63119749	     18.64338990	    -12.36023644	      0.00000001
      0.15293850	    -55.72338928	     18.40032066	    -12.38776447	      0.00000001
      0.15355796	    -55.81466641	     18.15748402	    -12.41498151	      0.00000001
      0.15417743	    -55.90504652	     17.91459056	    -12.44189083	      0.00000001
      0.15479689	    -55.99454669	     17.67130655	    -12.46849555	      0.00000001
      0.15541635	    -56.08318352	     17.42725573	    -12.49479860	      0.00000001
      0.15603582	    -56.17097308	     17.18202049	    -12.52080274	      0.00000001
      0.15665528	    -56.25793097	     16.93514265	    -12.54651054	      0.00000001
      0.15727475	    -56.34407228	     16.68612358	    -12.57192435	      0.00000001
      0.15789421	    -56.42941165	     16.43442411	    -12.59704636	      0.00000001
      0.15851367	    -56.51396321	     16.17946400	    -12.62187853	      0.00000001
      0.15913314	    -56.59774065	     15.92062119	    -12.64642260	      0.00000001
      0.15975260	    -56.68075718	     15.65723094	    -12.67068010	      0.00000001
      0.16037207	    -56.76302556	     15.38858485	    -12.69465231	      0.00000001
      0.16099153	    -56.84455807	     15.11392999	    -12.71834028	      0.00000001
      0.16161099	    -56.92536653	     14.83246823	    -12.74174479	      0.00000001
      0.16223046	    -57.00546234	     14.54335604	    -12.76486637	      0.00000001
      0.16284992	    -57.08485640	     14.24570478	    -12.78770526	      0.00000001
      0.16346939	    -57.16355920	     13.93858209	    -12.81026140	      0.00000001
      0.16408885	    -57.24158075	     13.62101434	    -12.83253444	      0.00000001
      0.16470831	    -57.31893066	     13.29199083	    -12.85452369	      0.00000001
      0.16532778	    -57.39561810	     12.95046996	    -12.87622813	      0.00000001
      0.16594724	    -57.47165184	     12.59538798	    -12.89764638	      0.00000001
      0.16656670	    -57.54704028	     12.22567082	    -12.91877668	      0.00000001
      0.16718617	    -57.62179145	     11.84024947	    -12.93961687	      0.00000001
      0.16780563	    -57.69591309	     11.43807943	    -12.96016441	      0.00000001
      0.16842510	    -57.76941267	     11.01816452	    -12.98041627	      0.00000001
      0.16904456	    -57.84229743	     10.57958515	    -13.00036901	      0.00000001
      0.16966402	    -57.91457453	     10.12153096	    -13.02001869	      0.00000001
      0.17028349	    -57.98625102	      9.64333696	    -13.03936087	      0.00000001
      0.17090295	    -58.05733404	      9.14452211	    -13.05839062	      0.00000001
      0.17152242	    -58.12783089	      8.62482834	    -13.07710244	      0.00000001
      0.17214188	    -58.19774921	      8.08425767	    -13.09549028	      0.00000001
      0.17276134	    -58.26709692	      7.52310424	    -13.11354752	      0.00000001
      0.17338081	    -58.33588231	      6.94197822	    -13.13126695	      0.00000001
      0.17400027	    -58.40411422	      6.34181836	    -13.14864071	      0.00000001
      0.17461973	    -58.47180209	      5.72389064	    -13.16566036	      0.00000001
      0.17523920	    -58.53895603	      5.08977170	    -13.18231677	      0.00000001
      0.17585866	    -58.60558685	      4.44131690	    -13.19860020	      0.00000001
      0.17647813	    -58.67170605	      3.78061449	    -13.21450021	      0.00000001
      0.17709759	    -58.73732575	      3.10992898	    -13.23000576	      0.00000001
      0.17771705	    -58.80245867	      2.43163769	    -13.24510514	      0.00000001
      0.17833652	    -58.86711796	      1.74816491	    -13.25978608	      0.00000001
      0.17895598	    -58.93131709	      1.06191879	    -13.27403573	      0.00000001
      0.17957545	    -58.99506976	      0.37523316	    -13.28784085	      0.00000001
      0.18019491	    -59.05838970	     -0.30968097	    -13.30118782	      0.00000001
      0.18081437	    -59.12129059	     -0.99078640	    -13.31406288	      0.00000001
      0.18143384	    -59.18378594	     -1.66624685	    -13.32645229	      0.00000001
      0.18205330	    -59.24588897	     -2.33442715	    -13.33834257	      0.00000001
      0.18267276	    -59.30761253	     -2.99389990	    -13.34972078	      0.00000001
      0.18329223	    -59.36896907	     -3.64344445	    -13.36057484	      0.00000001
      0.18391169	    -59.42997059	     -4.28204020	    -13.37089387	      0.00000001
      0.18453116	    -59.49062859	     -4.90885887	    -13.38066850	      0.00000001
      0.18515062	    -59.55095405	     -5.52360331	    -13.38989123	      0.00000001
      0.18577008	    -59.61095705	     -6.12672212	    -13.39855668	      0.00000001
      0.18638955	    -59.67064664	     -6.71872111	    -13.40666182	      0.00000001
      0.18700901	    -59.73003102	     -7.30008431	    -13.41420619	      0.00000001
      0.18762848	    -59.78911783	     -7.87127509	    -13.42119200	      0.00000001
      0.18824794	    -59.84791430	     -8.43273725	    -13.42762415	      0.00000001
      0.18886740	    -59.90642735	     -8.98489601	    -13.43351018	      0.00000001
      0.18948687	    -59.96466365	     -9.52815898	    -13.43886012	      0.00000001
      0.19010633	    -60.02262963	    -10.06291702	    -13.44368623	      0.00000001
      0.19072579	    -60.08033156	    -10.58954507	    -13.44800278	      0.00000001
      0.19128269	    -60.13198791	    -11.05633723	    -13.45146268	      0.00000001
      0.19183958	    -60.18343724	    -11.51710088	    -13.45453541	      0.00000001
      0.19239647	    -60.23468622	    -11.97207888	    -13.45723447	      0.00000001
      0.19295337	    -60.28573922	    -12.42150515	    -13.45957359	      0.00000001
      0.19351026	    -60.33660028	    -12.86560532	    -13.46156670	      0.00000001
      0.19406715	    -60.38727329	    -13.30459712	    -13.46322785	      0.00000001
      0.19462404	    -60.43776204	    -13.73869073	    -13.46457103	      0.00000001
      0.19518094	    -60.48807025	    -14.16808906	    -13.46561006	      0.00000001
      0.19573783	    -60.53820155	    -14.59298809	    -13.46635850	      0.00000001
      0.19629472	    -60.58815948	    -15.01357712	    -13.46682959	      0.00000001
      0.19685162	    -60.63794750	    -15.43003906	    -13.46703612	      0.00000001
      0.19740851	    -60.68756899	    -15.84255071	    -13.46699044	      0.00000001
      0.19796540	    -60.73702726	    -16.25128295	    -13.46670440	      0.00000001
      0.19852229	    -60.78632554	    -16.65640102	    -13.46618933	      0.00000001
      0.19907919	    -60.83546698	    -17.05806475	    -13.46545603	      0.00000001
      0.19939680	    -60.86342793	    -17.28565826	    -13.46494513	      0.00000001
      0.19955510	    -60.87734459	    -17.40129349	    -13.46466568	      0.00000001
      0.19971340	    -60.89124871	    -17.52746448	    -13.46437003	      0.00000001
      0.20024971	    -60.93826037	    -18.03534277	    -13.46324968	      0.00000001
      0.20078602	    -60.98513920	    -18.66190486	    -13.46195535	      0.00000001
      0.20132233	    -61.03188774	    -19.40044120	    -13.46049475	      0.00000001
      0.20185864	    -61.07851143	    -20.24478538	    -13.45887542	      0.00000001
      0.20239494	    -61.12501640	    -21.18926131	    -13.45710461	      0.00000001
      0.20293125	    -61.17140908	    -22.22863797	    -13.45518927	      0.00000001
      0.20346756	    -61.21769595	    -23.35809009	    -13.45313602	      0.00000001
      0.20400387	    -61.26388348	    -24.57316376	    -13.45095116	      0.00000001
      0.20454018	    -61.30997810	    -25.86974609	    -13.44864071	      0.00000001
      0.20507649	    -61.35598612	    -27.24403833	    -13.44621041	      0.00000001
      0.20561279	    -61.40191376	    -28.69253175	    -13.44366572	      0.00000001
      0.20614910	    -61.44776711	    -30.21198611	    -13.44101184	      0.00000001
      0.20668541	    -61.49355213	    -31.79940999	    -13.43825375	      0.00000001
      0.20722172	    -61.53927466	    -33.45204299	    -13.43539617	      0.00000001
      0.20775803	    -61.58494043	    -35.16733936	    -13.43244362	      0.00000001
      0.20829434	    -61.63055503	    -36.94295289	    -13.42940041	      0.00000001
      0.20883065	    -61.67612396	    -38.77672284	    -13.42627067	      0.00000001
      0.20936695	    -61.72165259	    -40.66666087	    -13.42305832	      0.00000001
      0.20990326	    -61.76714618	    -42.61093857	    -13.41976713	      0.00000001
      0.21043957	    -61.81260989	    -44.60787578	    -13.41640071	      0.00000001
      0.21097588	    -61.85804879	    -46.65592935	    -13.41296251	      0.00000001
      0.21151219	    -61.90346783	    -48.75368237	    -13.40945583	      0.00000001
      0.21204850	    -61.94887189	    -50.89983374	    -13.40588385	      0.00000001
      0.21258481	    -61.99426574	    -53.09318803	    -13.40224961	      0.00000001
      0.21312111	    -62.03965406	    -55.33264552	    -13.39855604	      0.00000001
      0.21365742	    -62.08504145	    -57.61719259	    -13.39480596	      0.00000001
      0.21419373	    -62.13043244	    -59.94589164	    -13.39100205	      0.00000001
      0.21473004	    -62.17583145	    -62.31787208	    -13.38714694	      0.00000001
      0.21526635	    -62.22124283	    -64.73232048	    -13.38324313	      0.00000001
      0.21580266	    -62.26667086	    -67.18847110	    -13.37929304	      0.00000001
      0.21633897	    -62.31211973	    -69.68559648	    -13.37529900	      0.00000001
      0.21687527	    -62.35759355	    -72.22299791	    -13.37126326	      0.00000001
      0.21741158	    -62.40309636	    -74.79999593	    -13.36718801	      0.00000001
      0.21794789	    -62.44863212	    -77.41592092	    -13.36307534	      0.00000001
      0.21848420	    -62.49420471	    -80.07010362	    -13.35892729	      0.00000001
      0.21902051	    -62.53981792	    -82.76186572	    -13.35474583	      0.00000001
      0.21955682	    -62.58547547	    -85.49051063	    -13.35053287	      0.00000001
      0.22009312	    -62.63118100	    -88.25531421	    -13.34629025	      0.00000001
      0.22062943	    -62.67693806	    -91.05551583	    -13.34201977	      0.00000001
      0.22116574	    -62.72275011	    -93.89030959	    -13.33772317	      0.00000001
      0.22170205	    -62.76862052	    -96.75883585	    -13.33340213	      0.00000001
      0.22223836	    -62.81455257	    -99.66017308	    -13.32905829	      0.00000001
      0.22277467	    -62.86054944	   -102.59333029	    -13.32469325	      0.00000001
      0.22331098	    -62.90661419	   -105.55723983	    -13.32030854	      0.00000001
      0.22384728	    -62.95274980	   -108.55075089	    -13.31590567	      0.00000001
      0.22438359	    -62.99895910	   -111.57262370	    -13.31148610	      0.00000001
      0.22491990	    -63.04524482	   -114.62152450	    -13.30705124	      0.00000001
      0.22545621	    -63.09160956	   -117.69602139	    -13.30260249	      0.00000001
      0.22599252	    -63.13805577	   -120.79458112	    -13.29814118	      0.00000001
      0.22652883	    -63.18458577	   -123.91556698	    -13.29366861	      0.00000001
      0.22706514	    -63.23120169	   -127.05723773	    -13.28918607	      0.00000001
      0.22760144	    -63.27790552	   -130.21774771	    -13.28469478	      0.00000001
      0.22813775	    -63.32469907	   -133.39514823	    -13.28019595	      0.00000001
      0.22867406	    -63.37158395	   -136.58739010	    -13.27569075	      0.00000001
      0.22921037	    -63.41856155	   -139.79232754	    -13.27118032	      0.00000001
      0.22974668	    -63.46563306	   -143.00772324	    -13.26666575	      0.00000001
      0.23028299	    -63.51279943	   -146.23125478	    -13.26214813	      0.00000001
      0.23081930	    -63.56006134	   -149.46052215	    -13.25762850	      0.00000001
      0.23135560	    -63.60741921	   -152.69305650	    -13.25310788	      0.00000001
      0.23189191	    -63.65487316	   -155.92632990	    -13.24858725	      0.00000001
      0.23242822	    -63.70242299	   -159.15776609	    -13.24406756	      0.00000001
      0.23296453	    -63.75006817	   -162.38475207	    -13.23954975	      0.00000001
      0.23350084	    -63.79780777	   -165.60465042	    -13.23503472	      0.00000001
      0.23403715	    -63.84564049	   -168.81481217	    -13.23052333	      0.00000001
      0.23457345	    -63.89356460	   -172.01259007	    -13.22601643	      0.00000001
      0.23510976	    -63.94157788	   -175.19535216	    -13.22151485	      0.00000001
      0.23564607	    -63.98967762	   -178.36049533	    -13.21701937	      0.00000001
      0.23618238	    -64.03786055	   -181.50545886	    -13.21253075	      0.00000001
      0.23671869	    -64.08612279	   -184.62773760	    -13.20804975	      0.00000001
      0.23725500	    -64.13445983	   -187.72489479	    -13.20357707	      0.00000001
      0.23779131	    -64.18286643	   -190.79457427	    -13.19911340	      0.00000001
      0.23832761	    -64.23133655	   -193.83451191	    -13.19465941	      0.00000001
      0.23886392	    -64.27986332	   -196.84254625	    -13.19021574	      0.00000001
      0.23940023	    -64.32843891	   -199.81662810	    -13.18578302	      0.00000001
      0.23993654	    -64.37705446	   -202.75482909	    -13.18136184	      0.00000001
      0.24047285	    -64.42569998	   -205.65534911	    -13.17695277	      0.00000001
      0.24100916	    -64.47436424	   -208.51652252	    -13.17255637	      0.00000001
      0.24154547	    -64.52303465	   -211.33682314	    -13.16817317	      0.00000001
      0.24208177	    -64.57169713	   -214.11486804	    -13.16380369	      0.00000001
      0.24261808	    -64.62033604	   -216.84942003	    -13.15944842	      0.00000001
      0.24315439	    -64.66893403	   -219.53938903	    -13.15510784	      0.00000001
      0.24336421	    -64.68793448	   -220.57943939	    -13.15341445	      0.00000001
      0.24345996	    -64.69021239	   -221.05175221	    -13.15264236	      0.00000001
      0.24355572	    -64.61973653	   -221.52259823	    -13.15187074	      0.00000001
      0.24403449	    -63.35934527	   -223.85466549	    -13.14801682	      0.00000001
      0.24451326	    -61.38521969	   -226.14934610	    -13.14414891	      0.00000001
      0.24499203	    -59.38420911	   -228.40596814	    -13.14019938	      0.00000001
      0.24547080	    -57.69805601	   -230.62385985	    -13.13606227	      0.00000001
      0.24594957	    -56.46813547	   -232.80241137	    -13.13160839	      0.00000001
      0.24642834	    -55.72934303	   -234.94111336	    -13.12670053	      0.00000001
      0.24690711	    -55.46557906	   -237.03957605	    -13.12120549	      0.00000001
      0.24738588	    -55.64024681	   -239.09753508	    -13.11500256	      0.00000001
      0.24786465	    -56.21186028	   -241.11484879	    -13.10798870	      0.00000001
      0.24834342	    -57.14138743	   -243.09149021	    -13.10008107	      0.00000001
      0.24882219	    -58.39532198	   -245.02753586	    -13.09121765	      0.00000001
      0.24930097	    -59.94670790	   -246.92315297	    -13.08135653	      0.00000001
      0.24977974	    -61.77526457	   -248.77858634	    -13.07047423	      0.00000001
      0.25025851	    -63.86715121	   -250.59414562	    -13.05856355	      0.00000001
      0.25073728	    -66.21459444	   -252.37019353	    -13.04563118	      0.00000001
      0.25121605	    -68.81545188	   -254.10713536	    -13.03169528	      0.00000001
      0.25169482	    -71.67270132	   -255.80540985	    -13.01678308	      0.00000001
      0.25217359	    -74.79380050	   -257.46548155	    -13.00092881	      0.00000001
      0.25265236	    -78.18982240	   -259.08783448	    -12.98417169	      0.00000001
      0.25313113	    -81.87424287	   -260.67296720	    -12.96655431	      0.00000001
      0.25360990	    -85.86124936	   -262.22138899	    -12.94812127	      0.00000001
      0.25408867	    -90.16347461	   -263.73361719	    -12.92891803	      0.00000001
      0.25456744	    -94.78916373	   -265.21017559	    -12.90899014	      0.00000001
      0.25504621	    -99.73897597	   -266.65159366	    -12.88838269	      0.00000001
      0.25552498	   -105.00288080	   -268.05840662	    -12.86714006	      0.00000001
      0.25600375	   -110.55784672	   -269.43115604	    -12.84530580	      0.00000001
      0.25648252	   -116.36709442	   -270.77039067	    -12.82292277	      0.00000001
      0.25696129	   -122.38145954	   -272.07666729	    -12.80003322	      0.00000001
      0.25744006	   -128.54287969	   -273.35055118	    -12.77667886	      0.00000001
      0.25791884	   -134.78937791	   -274.59261595	    -12.75290088	      0.00000001
      0.25839761	   -141.06046350	   -275.80344323	    -12.72873965	      0.00000000
      0.25887638	   -147.30182684	   -276.98361987	    -12.70423446	      0.00000000
      0.25935515	   -153.46855053	   -278.13373851	    -12.67942291	      0.00000000
      0.25983392	   -159.52658232	   -279.25439444	    -12.65434049	      0.00000000
      0.26031269	   -165.45267197	   -280.34618431	    -12.62902004	      0.00000000
      0.26079146	   -171.23322794	   -281.40970479	    -12.60349136	      0.00000000
      0.26127023	   -176.86259690	   -282.44555139	    -12.57778099	      0.00000000
      0.26174900	   -182.34118174	   -283.45431760	    -12.55191208	      0.00000000
      0.26222777	   -187.68158452	   -284.43659413	    -12.52590446	      0.00000000
      0.26270654	   -192.96977876	   -285.39296564	    -12.49977440	      0.00000000
      0.26318531	   -198.32497490	   -286.32400355	    -12.47353363	      0.00000000
      0.26366408	   -203.86131154	   -287.23026289	    -12.44718861	      0.00000000
      0.26414285	   -209.68745631	   -288.11228308	    -12.42074083	      0.00000000
      0.26462162	   -215.90327436	   -288.97058909	    -12.39418740	      0.00000000
      0.26510039	   -222.59367947	   -289.80569275	    -12.36752206	      0.00000000
      0.26557916	   -229.82095431	   -290.61809448	    -12.34073616	      0.00000000
      0.26605793	   -237.61752826	   -291.40828573	    -12.31381994	      0.00000000
      0.26653671	   -245.98141540	   -292.17675173	    -12.28676380	      0.00000000
      0.26701548	   -254.87595708	   -292.92397443	    -12.25955945	      0.00000000
      0.26749425	   -264.23429725	   -293.65043484	    -12.23220104	      0.00000000
      0.26797302	   -273.96765381	   -294.35661449	    -12.20468584	      0.00000000
      0.26845179	   -283.97551835	   -295.04299579	    -12.17701454	      0.00000000
      0.26893056	   -294.15572399	   -295.71006121	    -12.14919125	      0.00000000
      0.26940933	   -304.41277195	   -296.35829177	    -12.12122294	      0.00000000
      0.26988810	   -314.66356821	   -296.98816497	    -12.09311886	      0.00000000
      0.27036687	   -324.84046751	   -297.60015270	    -12.06488965	      0.00000000
      0.27084564	   -334.89199890	   -298.19471927	    -12.03654660	      0.00000000
      0.27132441	   -344.78194270	   -298.77231979	    -12.00810093	      0.00000000
      0.27180318	   -354.48739293	   -299.33339889	    -11.97956320	      0.00000000
      0.27228195	   -363.99637172	   -299.87838991	    -11.95094296	      0.00000000
      0.27276072	   -373.30539477	   -300.40771433	    -11.92224847	      0.00000000
      0.27323949	   -382.41723740	   -300.92178146	    -11.89348662	      0.00000000
      0.27371826	   -391.33902797	   -301.42098843	    -11.86466293	      0.00000000
      0.27419703	   -400.08070856	   -301.90572020	    -11.83578168	      0.00000000
      0.27467581	   -408.65384898	   -302.37634970	    -11.80684597	      0.00000000
      0.27515458	   -417.07077168	   -302.83323808	    -11.77785796	      0.00000000
      0.27563335	   -425.34393411	   -303.27673492	    -11.74881901	      0.00000000
      0.27611212	   -433.48551445	   -303.70717848	    -11.71972986	      0.00000000
      0.27659089	   -441.50715220	   -304.12489598	    -11.69059074	      0.00000000
      0.27706966	   -449.41980256	   -304.53020386	    -11.66140155	      0.00000000
      0.27754843	   -457.23367172	   -304.92340804	    -11.63216197	      0.00000000
      0.27802720	   -464.95820767	   -305.30480417	    -11.60287150	      0.00000000
      0.27850597	   -472.60212754	   -305.67467790	    -11.57352960	      0.00000000
      0.27898474	   -480.17346753	   -306.03330514	    -11.54413566	      0.00000000
      0.27946351	   -487.67964570	   -306.38095228	    -11.51468915	      0.00000000
      0.27994228	   -495.12753079	   -306.71787647	    -11.48518952	      0.00000000
      0.28042105	   -502.52351267	   -307.04432587	    -11.45563631	      0.00000000
      0.28089982	   -509.87357132	   -307.36053984	    -11.42602915	      0.00000000
      0.28137859	   -517.18334294	   -307.66674927	    -11.39636772	      0.00000000
      0.28185736	   -524.45818192	   -307.96317672	    -11.36665177	      0.00000000
      0.28233613	   -531.70321842	   -308.25003676	    -11.33688114	      0.00000000
      0.28281490	   -538.92341136	   -308.52753611	    -11.30705573	      0.00000000
      0.28329368	   -546.12359701	   -308.79587393	    -11.27717551	      0.00000000
      0.28377245	   -553.30853313	   -309.05524203	    -11.24724047	      0.00000000
      0.28425122	   -560.48293904	   -309.30582510	    -11.21725070	      0.00000000
      0.28472999	   -567.65153165	   -309.54780090	    -11.18720629	      0.00000000
      0.28520876	   -574.81905743	   -309.78134050	    -11.15710737	      0.00000000
      0.28568753	   -581.99032045	   -310.00660849	    -11.12695412	      0.00000000
      0.28616630	   -589.17020602	   -310.22376317	    -11.09674672	      0.00000000
      0.28664507	   -596.36369979	   -310.43295677	    -11.06648536	      0.00000000
      0.28712384	   -603.57590157	   -310.63433560	    -11.03617026	      0.00000000
      0.28732971	   -606.68421296	   -310.71856315	    -11.00275969	      0.00000000
      0.28753558	   -609.79736053	   -310.80138133	    -10.93396052	      0.00000000
      0.28799882	   -616.82218072	   -310.98263419	    -10.71501929	      0.00000000
      0.28846205	   -623.87849119	   -311.15693162	    -10.48637563	      0.00000000
      0.28892529	   -630.97104380	   -311.32438322	    -10.30292880	      0.00000000
      0.28938852	   -638.10457533	   -311.48509691	    -10.18923369	      0.00000000
      0.28985176	   -645.28378932	   -311.63917511	    -10.15318940	      0.00000000
      0.29031499	   -652.51334816	   -311.78671465	    -10.19409600	      0.00000000
      0.29077823	   -659.79784049	   -311.92780654	    -10.30719080	      0.00000000
      0.29124146	   -667.14172335	   -312.06253578	    -10.48611154	      0.00000000
      0.29170470	   -674.54923754	   -312.19098145	    -10.72418419	      0.00000000
      0.29216793	   -682.02429631	   -312.31321688	    -11.01506226	      0.00000000
      0.29263117	   -689.57034791	   -312.42930995	    -11.35301689	      0.00000000
      0.29309440	   -697.19021357	   -312.53932343	    -11.73304314	      0.00000000
      0.29355764	   -704.88590322	   -312.64331542	    -12.15087273	      0.00000000
      0.29402087	   -712.65841325	   -312.74133976	    -12.60294042	      0.00000000
      0.29448411	   -720.50751211	   -312.83344651	    -13.08633107	      0.00000000
      0.29494734	   -728.43152216	   -312.91968235	    -13.59871813	      0.00000000
      0.29541057	   -736.42710890	   -313.00009102	    -14.13830120	      0.00000000
      0.29587381	   -744.48909115	   -313.07471377	    -14.70374419	      0.00000000
      0.29633704	   -752.61028779	   -313.14358966	    -15.29411403	      0.00000000
      0.29680028	   -760.78141829	   -313.20675602	    -15.90881850	      0.00000000
      0.29726351	   -768.99107360	   -313.26424870	    -16.54753928	      0.00000000
      0.29772675	   -777.22577200	   -313.31610242	    -17.21015928	      0.00000000
      0.29818998	   -785.47011040	   -313.36235103	    -17.89667855	      0.00000000
      0.29865322	   -793.70701467	   -313.40302772	    -18.60711813	      0.00000000
      0.29911645	   -801.91808524	   -313.43816527	    -19.34140964	      0.00000000
      0.29957969	   -810.08402480	   -313.46779617	    -20.09927583	      0.00000000
      0.30004292	   -818.18512712	   -313.49195274	    -20.88010482	      0.00000000
      0.30050616	   -826.20179889	   -313.51066724	    -21.68283209	      0.00000000
      0.30096939	   -834.11508305	   -313.52397194	    -22.50584431	      0.00000000
      0.30143263	   -841.90715128	   -313.53189908	    -23.34692318	      0.00000000
      0.30189586	   -849.56173661	   -313.53448091	    -24.20324499	      0.00000000
      0.30235910	   -857.06448318	   -313.53174965	    -25.07144571	      0.00000000
      0.30282233	   -864.40319829	   -313.52373744	    -25.94775067	      0.00000000
      0.30328557	   -871.56800062	   -313.51047630	    -26.82815531	      0.00000000
      0.30374880	   -878.55136736	   -313.49199804	    -27.70863341	      0.00000000
      0.30421204	   -885.34808949	   -313.46833422	    -28.58534357	      0.00000000
      0.30467527	   -891.95515017	   -313.43951608	    -29.45480699	      0.00000000
      0.30513851	   -898.37154345	   -313.40557450	    -30.31403688	      0.00000000
      0.30569583	   -905.83973588	   -313.35798879	    -31.33084695	      0.00000000
      0.30625316	   -913.03748495	   -313.30309038	    -32.32626284	      0.00000000
      0.30667229	   -918.27625614	   -313.25700862	    -33.05952690	      0.00000000
      0.30718971	   -924.54340993	   -313.19448161	    -33.94583560	      0.00000000
      0.30770713	   -930.59684500	   -313.12576419	    -34.81095386	      0.00000000
      0.30820751	   -936.25577767	   -313.05345196	    -35.62755119	      0.00000000
      0.30870789	   -941.73442769	   -312.97541936	    -36.42487570	      0.00000000
      0.30923029	   -947.28648612	   -312.88788070	    -37.23738282	      0.00000000
      0.30975268	   -952.69097502	   -312.79417929	    -38.03074033	      0.00000000
      0.31021250	   -957.34078827	   -312.70662490	    -38.71942541	      0.00000000
      0.31078009	   -962.95750506	   -312.59202807	    -39.57058536	      0.00000000
      0.31134769	   -968.45191868	   -312.47027087	    -40.43610638	      0.00000000
      0.31178335	   -972.59323636	   -312.37197529	    -41.11790890	      0.00000000
      0.31221901	   -976.67307695	   -312.26950135	    -41.82028404	      0.00000000
      0.31273977	   -981.47344493	   -312.14154591	    -42.69266770	      0.00000000
      0.31326052	   -986.19446340	   -312.00767257	    -43.60603985	      0.00000000
      0.31371117	   -990.21812984	   -311.88705882	    -44.43229912	      0.00000000
      0.31416181	   -994.18613167	   -311.76205007	    -45.29269301	      0.00000000
      0.31465116	   -998.43308607	   -311.62134329	    -46.26470605	      0.00000000
      0.31514050	  -1002.61682378	   -311.47549372	    -47.27307423	      0.00000000
      0.31555120	  -1006.07992720	   -311.34912566	    -48.14395690	      0.00000000
      0.31614785	  -1011.03325675	   -311.15913000	    -49.44114389	      0.00000000
      0.31662547	  -1014.93235533	   -311.00159909	    -50.49909304	      0.00000000
      0.31710308	  -1018.77276723	   -310.83923006	    -51.56696334	      0.00000000
      0.31758070	  -1022.55468111	   -310.67206395	    -52.63806744	      0.00000000
      0.31805832	  -1026.27780950	   -310.50009355	    -53.70631791	      0.00000000
      0.31853593	  -1029.94218196	   -310.32336194	    -54.76646340	      0.00000000
      0.31895596	  -1033.11579372	   -310.16399663	    -55.68865188	      0.00000000
      0.31937598	  -1036.24356968	   -310.00097094	    -56.59894044	      0.00000000
      0.31988783	  -1039.99270080	   -309.79735891	    -57.68964900	      0.00000000
      0.32039968	  -1043.67302282	   -309.58834638	    -58.75795068	      0.00000000
      0.32080750	  -1046.55573313	   -309.41794437	    -59.59223620	      0.00000000
      0.32121532	  -1049.39430019	   -309.24413908	    -60.41118981	      0.00000000
      0.32174580	  -1053.02006653	   -309.01297019	    -61.45342654	      0.00000000
      0.32220987	  -1056.13009334	   -308.80604951	    -62.34407657	      0.00000000
      0.32267393	  -1059.18204239	   -308.59474962	    -63.21547550	      0.00000000
      0.32313800	  -1062.17591977	   -308.37910869	    -64.06819814	      0.00000000
      0.32355014	  -1064.78586935	   -308.18394897	    -64.81038315	      0.00000000
      0.32396228	  -1067.34988946	   -307.98538740	    -65.53885492	      0.00000000
      0.32448527	  -1070.53723624	   -307.72852676	    -66.44429480	      0.00000000
      0.32490336	  -1073.03222970	   -307.51926973	    -67.15353347	      0.00000000
      0.32532145	  -1075.48005754	   -307.30653389	    -67.85035201	      0.00000000
      0.32573954	  -1077.88098705	   -307.09034449	    -68.53524194	      0.00000000
      0.32629149	  -1080.97901468	   -306.79965621	    -69.42193202	      0.00000000
      0.32667243	  -1083.07002542	   -306.59555191	    -70.02278046	      0.00000000
      0.32705336	  -1085.12267588	   -306.38860211	    -70.61491385	      0.00000000
      0.32757533	  -1087.87350356	   -306.10044574	    -71.41265213	      0.00000000
      0.32803790	  -1090.25197638	   -305.84065684	    -72.10696260	      0.00000000
      0.32850047	  -1092.57524744	   -305.57673969	    -72.78986634	      0.00000000
      0.32896304	  -1094.84359735	   -305.30869341	    -73.46178818	      0.00000000
      0.32933804	  -1096.64262847	   -305.08839058	    -73.99871943	      0.00000000
      0.32971304	  -1098.40602002	   -304.86539488	    -74.52888937	      0.00000000
      0.33022086	  -1100.73762231	   -304.55915692	    -75.23639287	      0.00000000
      0.33067095	  -1102.75016104	   -304.28364375	    -75.85373532	      0.00000000
      0.33112105	  -1104.71229604	   -304.00432086	    -76.46222755	      0.00000000
      0.33151212	  -1106.37623884	   -303.75852761	    -76.98395451	      0.00000000
      0.33190319	  -1108.00236206	   -303.50988356	    -77.49936857	      0.00000000
      0.33229427	  -1109.59064064	   -303.25838824	    -78.00863026	      0.00000000
      0.33284014	  -1111.74450640	   -302.90261007	    -78.70947761	      0.00000000
      0.33319451	  -1113.10328636	   -302.66870169	    -79.15837744	      0.00000000
      0.33354887	  -1114.43108816	   -302.43249446	    -79.60262404	      0.00000000
      0.33404685	  -1116.24450718	   -302.09667829	    -80.21924489	      0.00000000
      0.33450967	  -1117.87479395	   -301.78053727	    -80.78450586	      0.00000000
      0.33500477	  -1119.55990130	   -301.43804414	    -81.38112808	      0.00000000
      0.33537675	  -1120.78579055	   -301.17783661	    -81.82402439	      0.00000000
      0.33574872	  -1121.97707200	   -300.91514798	    -82.26245741	      0.00000000
      0.33627010	  -1123.58853538	   -300.54280472	    -82.86969073	      0.00000000
      0.33661620	  -1124.62043361	   -300.29297411	    -83.26819756	      0.00000000
      0.33696230	  -1125.62214962	   -300.04103958	    -83.66314899	      0.00000000
      0.33743059	  -1126.92921847	   -299.69682005	    -84.19202508	      0.00000000
      0.33784504	  -1128.03958713	   -299.38898138	    -84.65498019	      0.00000000
      0.33844038	  -1129.55793337	   -298.94158672	    -85.31187213	      0.00000000
      0.33895058	  -1130.78703168	   -298.55331897	    -85.86752312	      0.00000000
      0.33964399	  -1132.35035730	   -298.01850543	    -86.61243139	      0.00000000
      0.33992185	  -1132.94215610	   -297.80191477	    -86.90775635	      0.00000000
      0.34027209	  -1133.65972530	   -297.52705580	    -87.27751942	      0.00000000
      0.34086031	  -1134.79379241	   -297.06080930	    -87.89257333	      0.00000000
      0.34116856	  -1135.35241460	   -296.81417728	    -88.21202342	      0.00000000
      0.34147681	  -1135.88659116	   -296.56597933	    -88.52959758	      0.00000000
      0.34196052	  -1136.67552547	   -296.17334891	    -89.02433026	      0.00000000
      0.34244423	  -1137.40427303	   -295.77688777	    -89.51488793	      0.00000000
      0.34275831	  -1138.35092557	   -295.51743591	    -89.83130218	      0.00000000
      0.34307238	  -1140.22218358	   -295.25638624	    -90.14614941	      0.00000000
      0.34345870	  -1143.64928237	   -294.93311725	    -90.53138856	      0.00000000
      0.34396827	  -1149.81642439	   -294.50309062	    -91.03634057	      0.00000000
      0.34445389	  -1157.17441589	   -294.08949230	    -91.51448733	      0.00000000
      0.34498869	  -1166.66959562	   -293.62978440	    -92.03800886	      0.00000000
      0.34530032	  -1172.77291650	   -293.35992186	    -92.34175089	      0.00000000
      0.34561195	  -1179.23835717	   -293.08860559	    -92.64464105	      0.00000000
      0.34596812	  -1187.01764608	   -292.77675108	    -92.98990456	      0.00000000
      0.34647207	  -1198.62756172	   -292.33238265	    -93.47696355	      0.00000000
      0.34689787	  -1208.89166251	   -291.95411111	    -93.88742015	      0.00000000
      0.34724212	  -1217.43660770	   -291.64645426	    -94.21869861	      0.00000000
      0.34758637	  -1226.16119597	   -291.33717945	    -94.54958883	      0.00000000
      0.34799315	  -1236.65503019	   -290.96968783	    -94.94022255	      0.00000000
      0.34839993	  -1247.29915091	   -290.60002852	    -95.33060946	      0.00000000
      0.34880671	  -1258.04618627	   -290.22826092	    -95.72088634	      0.00000000
      0.34915854	  -1267.39098974	   -289.90504211	    -96.05844301	      0.00000000
      0.34951036	  -1276.75512673	   -289.58031576	    -96.39606963	      0.00000000
      0.34986219	  -1286.11520911	   -289.25410209	    -96.73381680	      0.00000000
      0.35025575	  -1296.55444798	   -288.88748244	    -97.11180465	      0.00000000
      0.35064930	  -1306.93476161	   -288.51908341	    -97.49000682	      0.00000000
      0.35104286	  -1317.23169163	   -288.14895598	    -97.86841441	      0.00000000
      0.35143641	  -1327.42307455	   -287.77712722	    -98.24698881	      0.00000000
      0.35175591	  -1335.60542472	   -287.47405738	    -98.55439388	      0.00000000
      0.35207540	  -1343.69562603	   -287.16991308	    -98.86180213	      0.00000000
      0.35247398	  -1353.64617695	   -286.78901804	    -99.24518944	      0.00000000
      0.35287256	  -1363.42492573	   -286.40652150	    -99.62827974	      0.00000000
      0.35327114	  -1373.01879130	   -286.02246724	   -100.01084444	      0.00000000
      0.35362231	  -1381.30917221	   -285.68281544	   -100.34725865	      0.00000000
      0.35397348	  -1389.44036884	   -285.34200402	   -100.68283892	      0.00000000
      0.35432466	  -1397.40639711	   -285.00004219	   -101.01734487	      0.00000000
      0.35469741	  -1405.67577354	   -284.63583402	   -101.37093489	      0.00000000
      0.35507017	  -1413.74826727	   -284.27037355	   -101.72266174	      0.00000000
      0.35544293	  -1421.61975125	   -283.90368884	   -102.07214433	      0.00000000
      0.35581569	  -1429.28677828	   -283.53578802	   -102.41897714	      0.00000000
      0.35618844	  -1436.74683831	   -283.16669803	   -102.76272889	      0.00000000
      0.35656120	  -1443.99791933	   -282.79642040	   -103.10295188	      0.00000000
      0.35688672	  -1450.15828525	   -282.47211492	   -103.39680997	      0.00000000
      0.35721224	  -1456.15783450	   -282.14692135	   -103.68730743	      0.00000000
      0.35759600	  -1463.02405891	   -281.76242376	   -104.02502589	      0.00000000
      0.35797976	  -1469.66678907	   -281.37671011	   -104.35710721	      0.00000000
      0.35836352	  -1476.08681358	   -280.98979503	   -104.68303243	      0.00000000
      0.35870723	  -1481.64862868	   -280.64223070	   -104.96930423	      0.00000000
      0.35905094	  -1487.03377467	   -280.29370868	   -105.24987868	      0.00000000
      0.35939465	  -1492.24337549	   -279.94421836	   -105.52441918	      0.00000000
      0.35975484	  -1497.51599980	   -279.57694100	   -105.80529655	      0.00000000
      0.36011503	  -1502.59929264	   -279.20859703	   -106.07885039	      0.00000000
      0.36046445	  -1507.35173529	   -278.85024679	   -106.33692698	      0.00000000
      0.36081387	  -1511.92999730	   -278.49088325	   -106.58754809	      0.00000000
      0.36117250	  -1516.45006289	   -278.12100144	   -106.83676873	      0.00000000
      0.36153112	  -1520.79145539	   -277.75003695	   -107.07766428	      0.00000000
      0.36188169	  -1524.86516276	   -277.38635764	   -107.30491712	      0.00000000
      0.36223225	  -1528.77314615	   -277.02162403	   -107.52388566	      0.00000000
      0.36258722	  -1532.56402417	   -276.65123303	   -107.73704102	      0.00000000
      0.36294218	  -1536.19040104	   -276.27973672	   -107.94149251	      0.00000000
      0.36329243	  -1539.61007369	   -275.91209263	   -108.13463282	      0.00000000
      0.36364267	  -1542.87503948	   -275.54334476	   -108.31921016	      0.00000000
      0.36399443	  -1546.00130743	   -275.17187268	   -108.49596611	      0.00000000
      0.36434620	  -1548.97708822	   -274.79925623	   -108.66409999	      0.00000000
      0.36469529	  -1551.78426254	   -274.42833367	   -108.82247184	      0.00000000
      0.36504438	  -1554.44873598	   -274.05625095	   -108.97245693	      0.00000000
      0.36539352	  -1556.97366277	   -273.68293987	   -109.11415595	      0.00000000
      0.36574266	  -1559.36130756	   -273.30843323	   -109.24764357	      0.00000000
      0.36609016	  -1561.60412569	   -272.93449074	   -109.37245897	      0.00000000
      0.36643765	  -1563.71628490	   -272.55932780	   -109.48937333	      0.00000000
      0.36678454	  -1565.69711979	   -272.18358622	   -109.59833615	      0.00000000
      0.36713144	  -1567.55295036	   -271.80659170	   -109.69969941	      0.00000000
      0.36747713	  -1569.28061014	   -271.42963655	   -109.79330008	      0.00000000
      0.36782283	  -1570.88915823	   -271.05140038	   -109.87965396	      0.00000000
      0.36816767	  -1572.37753215	   -270.67281556	   -109.95872915	      0.00000000
      0.36851250	  -1573.75224345	   -270.29291990	   -110.03090921	      0.00000000
      0.36885630	  -1575.01205910	   -269.91285258	   -110.09616724	      0.00000000
      0.36920009	  -1576.16356537	   -269.53144717	   -110.15493161	      0.00000000
      0.36954291	  -1577.20626076	   -269.14977833	   -110.20747131	      0.00000000
      0.36988574	  -1578.14573559	   -268.76674530	   -110.25439612	      0.00000000
      0.37022750	  -1578.98177273	   -268.38352413	   -110.29596140	      0.00000000
      0.37056926	  -1579.71950366	   -267.99891538	   -110.33264580	      0.00000000
      0.37090989	  -1580.35907747	   -267.61418759	   -110.36463331	      0.00000000
      0.37125053	  -1580.90507465	   -267.22805182	   -110.39229884	      0.00000000
      0.37158981	  -1581.35788604	   -266.84203760	   -110.41577103	      0.00000000
      0.37192909	  -1581.72174000	   -266.45459951	   -110.43535461	      0.00000000
      0.37226645	  -1581.99722416	   -266.06793185	   -110.45113343	      0.00000000
      0.37260381	  -1582.18842050	   -265.67983223	   -110.46337142	      0.00000000
      0.37293719	  -1582.29632067	   -265.29490942	   -110.47210895	      0.00000000
      0.37327056	  -1582.32532271	   -264.90856759	   -110.47761907	      0.00000000
      0.37358312	  -1582.28232989	   -264.54504353	   -110.47993871	      0.00000000
      0.37399408	  -1582.12469261	   -264.06515792	   -110.47891685	      0.00000000
      0.37448949	  -1581.78581027	   -263.48373911	   -110.47172074	      0.00000000
      0.37476358	  -1581.53015302	   -263.16068684	   -110.46501183	      0.00000000
      0.37503767	  -1581.22695018	   -262.83664503	   -110.45640202	      0.00000000
      0.37538619	  -1580.77407122	   -262.42318519	   -110.44275527	      0.00000000
      0.37573470	  -1580.24729037	   -262.00811660	   -110.42613862	      0.00000000
      0.37605533	  -1579.69878687	   -261.62483402	   -110.40827168	      0.00000000
      0.37644701	  -1578.94747846	   -261.15475937	   -110.38314455	      0.00000000
      0.37680952	  -1578.17427303	   -260.71786735	   -110.35670197	      0.00000000
      0.37724882	  -1577.13945847	   -260.18608588	   -110.32061646	      0.00000000
      0.37754092	  -1576.39339020	   -259.83106198	   -110.29420211	      0.00000000
      0.37793508	  -1575.31493664	   -259.35019459	   -110.25553356	      0.00000000
      0.37832923	  -1574.15589877	   -258.86725010	   -110.21342818	      0.00000000
      0.37862816	  -1573.22437107	   -258.49959922	   -110.17922699	      0.00000000
      0.37892709	  -1572.24844253	   -258.13075572	   -110.14308750	      0.00000000
      0.37922540	  -1571.23115080	   -257.76150606	   -110.10510674	      0.00000000
      0.37963153	  -1569.77780853	   -257.25687826	   -110.05034248	      0.00000000
      0.38003766	  -1568.24744743	   -256.75006449	   -109.99208749	      0.00000000
      0.38030964	  -1567.18051796	   -256.40944299	   -109.95113809	      0.00000000
      0.38058163	  -1566.08045220	   -256.06784692	   -109.90864613	      0.00000000
      0.38089189	  -1564.78583802	   -255.67699159	   -109.85830073	      0.00000000
      0.38129692	  -1563.03336838	   -255.16486915	   -109.78959396	      0.00000000
      0.38170194	  -1561.21176281	   -254.65061723	   -109.71753084	      0.00000000
      0.38199382	  -1559.85717230	   -254.27872086	   -109.66353224	      0.00000000
      0.38228569	  -1558.46816682	   -253.90573057	   -109.60781188	      0.00000000
      0.38258023	  -1557.03225333	   -253.52824036	   -109.54984656	      0.00000000
      0.38298622	  -1554.99768411	   -253.00610049	   -109.46710093	      0.00000000
      0.38339221	  -1552.90040590	   -252.48188391	   -109.38107638	      0.00000000
      0.38364316	  -1551.57338053	   -252.15682654	   -109.32627052	      0.00000000
      0.38389411	  -1550.22331516	   -251.83098620	   -109.27022402	      0.00000000
      0.38424075	  -1548.32131837	   -251.37964175	   -109.19077646	      0.00000000
      0.38458738	  -1546.37693852	   -250.92682804	   -109.10898110	      0.00000000
      0.38490018	  -1544.58669677	   -250.51696086	   -109.03316229	      0.00000000
      0.38521298	  -1542.76327038	   -250.10591768	   -108.95544814	      0.00000000
      0.38551720	  -1540.95866427	   -249.70504056	   -108.87805596	      0.00000000
      0.38590379	  -1538.62182897	   -249.19403921	   -108.77714150	      0.00000000
      0.38639442	  -1535.58747562	   -248.54300637	   -108.64495238	      0.00000000
      0.38688816	  -1532.45848356	   -247.88506345	   -108.50730470	      0.00000000
      0.38712853	  -1530.90845722	   -247.56375376	   -108.43862153	      0.00000000
      0.38736890	  -1529.34123194	   -247.24179452	   -108.36884834	      0.00000000
      0.38772369	  -1526.99709328	   -246.76540448	   -108.26387611	      0.00000000
      0.38807848	  -1524.61677491	   -246.28763025	   -108.15654471	      0.00000000
      0.38838919	  -1522.50310357	   -245.86809845	   -108.06061775	      0.00000000
      0.38869990	  -1520.36272215	   -245.44752985	   -107.96289426	      0.00000000
      0.38902011	  -1518.12952531	   -245.01304100	   -107.86031042	      0.00000000
      0.38934031	  -1515.86897429	   -244.57747792	   -107.75583097	      0.00000000
      0.38965583	  -1513.61530224	   -244.14726228	   -107.65103397	      0.00000000
      0.38997134	  -1511.33601803	   -243.71603006	   -107.54440836	      0.00000000
      0.39028055	  -1509.07788170	   -243.29244188	   -107.43814420	      0.00000000
      0.39058976	  -1506.79600415	   -242.86790276	   -107.33013476	      0.00000000
      0.39089698	  -1504.50571272	   -242.44516669	   -107.22109686	      0.00000000
      0.39128926	  -1501.54846337	   -241.90406183	   -107.07938123	      0.00000000
      0.39176652	  -1497.90197362	   -241.24376525	   -106.90321692	      0.00000000
      0.39203331	  -1495.84086231	   -240.87373860	   -106.80295581	      0.00000000
      0.39237081	  -1493.21049208	   -240.40469361	   -106.67429019	      0.00000000
      0.39282197	  -1489.65508826	   -239.77608406	   -106.49911475	      0.00000000
      0.39310980	  -1487.36385964	   -239.37410788	   -106.38546579	      0.00000000
      0.39339762	  -1485.05508595	   -238.97141133	   -106.27034657	      0.00000000
      0.39368545	  -1482.72900142	   -238.56800074	   -106.15376180	      0.00000000
      0.39395139	  -1480.56457792	   -238.19462781	   -106.04473907	      0.00000000
      0.39434310	  -1477.35060535	   -237.64361837	   -105.88189624	      0.00000000
      0.39466136	  -1474.71688126	   -237.19500889	   -105.74761140	      0.00000000
      0.39497961	  -1472.06344741	   -236.74558639	   -105.61155762	      0.00000000
      0.39529786	  -1469.39057018	   -236.29535779	   -105.47374157	      0.00000000
      0.39561612	  -1466.69864950	   -235.84434369	   -105.33416858	      0.00000000
      0.39593437	  -1463.98793822	   -235.39255085	   -105.19284539	      0.00000000
      0.39625262	  -1461.25882519	   -234.93999991	   -105.04977745	      0.00000000
      0.39657088	  -1458.51154895	   -234.48669733	   -104.90497160	      0.00000000
      0.39688913	  -1455.74648949	   -234.03266389	   -104.75843337	      0.00000000
      0.39720739	  -1452.96387014	   -233.57790557	   -104.61016973	      0.00000000
      0.39748994	  -1450.47896291	   -233.17356707	   -104.47709540	      0.00000000
      0.39777250	  -1447.98065941	   -232.76867808	   -104.34267040	      0.00000000
      0.39808970	  -1445.16032610	   -232.31349908	   -104.19015762	      0.00000000
      0.39840690	  -1442.32365184	   -231.85765237	   -104.03595458	      0.00000000
      0.39870987	  -1439.59931000	   -231.42165590	   -103.88710021	      0.00000000
      0.39901283	  -1436.86054521	   -230.98507355	   -103.73671552	      0.00000000
      0.39928014	  -1434.43237046	   -230.59940348	   -103.60276591	      0.00000000
      0.39966820	  -1430.88797455	   -230.03873339	   -103.40620232	      0.00000000
      0.39998377	  -1427.98898360	   -229.58211638	   -103.24452353	      0.00000000
      0.40029935	  -1425.07540674	   -229.12491798	   -103.08121062	      0.00000000
      0.40061492	  -1422.14742166	   -228.66714404	   -102.91627090	      0.00000000
      0.40093050	  -1419.20533462	   -228.20881323	   -102.74971057	      0.00000000
      0.40124607	  -1416.24931128	   -227.74993075	   -102.58153710	      0.00000000
      0.40152622	  -1413.61367786	   -227.34211218	   -102.43089492	      0.00000000
      0.40180637	  -1410.96741335	   -226.93387740	   -102.27899164	      0.00000000
      0.40212029	  -1407.98979447	   -226.47595725	   -102.10728702	      0.00000000
      0.40243421	  -1404.99925723	   -226.01753747	   -101.93401195	      0.00000000
      0.40273404	  -1402.13104779	   -225.57923070	   -101.76705082	      0.00000000
      0.40303388	  -1399.25143790	   -225.14048843	   -101.59866946	      0.00000000
      0.40330604	  -1396.62784926	   -224.74186498	   -101.44460151	      0.00000000
      0.40368861	  -1392.92461527	   -224.18095672	   -101.22607261	      0.00000000
      0.40401985	  -1389.70408546	   -223.69478635	   -101.03502752	      0.00000000
      0.40429781	  -1386.99146280	   -223.28642862	   -100.87339155	      0.00000000
      0.40457578	  -1384.26983237	   -222.87773819	   -100.71056290	      0.00000000
      0.40488499	  -1381.23188718	   -222.42272942	   -100.52803589	      0.00000000
      0.40519420	  -1378.18316288	   -221.96732917	   -100.34404608	      0.00000000
      0.40548373	  -1375.31896492	   -221.54058066	   -100.17045133	      0.00000000
      0.40584473	  -1371.73482822	   -221.00801360	    -99.95221732	      0.00000000
      0.40632188	  -1366.97631104	   -220.30335823	    -99.66076039	      0.00000000
      0.40657078	  -1364.48464200	   -219.93545267	    -99.50737238	      0.00000000
      0.40681968	  -1361.98664855	   -219.56733000	    -99.35306117	      0.00000000
      0.40716022	  -1358.55883839	   -219.06332702	    -99.14044748	      0.00000000
      0.40750076	  -1355.11954539	   -218.55893478	    -98.92612237	      0.00000000
      0.40778951	  -1352.19440224	   -218.13094353	    -98.74305257	      0.00000000
      0.40807827	  -1349.26130245	   -217.70268838	    -98.55876486	      0.00000000
      0.40837283	  -1346.26124935	   -217.26556896	    -98.36952699	      0.00000000
      0.40874680	  -1342.44086411	   -216.71022636	    -98.12746130	      0.00000000
      0.40920584	  -1337.73424619	   -216.02800783	    -97.82758376	      0.00000000
      0.40945960	  -1335.12452691	   -215.65063415	    -97.66052229	      0.00000000
      0.40981971	  -1331.41148260	   -215.11479561	    -97.42186993	      0.00000000
      0.41017982	  -1327.68750495	   -214.57862265	    -97.18138678	      0.00000000
      0.41043912	  -1324.99941389	   -214.19234876	    -97.00709664	      0.00000000
      0.41069843	  -1322.30587043	   -213.80591259	    -96.83186729	      0.00000000
      0.41091770	  -1320.02396201	   -213.47900973	    -96.68295861	      0.00000000
      0.41126210	  -1316.43233330	   -212.96534645	    -96.44773349	      0.00000000
      0.41160650	  -1312.83159845	   -212.45142364	    -96.21087486	      0.00000000
      0.41187347	  -1310.03423513	   -212.05286600	    -96.02614590	      0.00000000
      0.41214045	  -1307.23161896	   -211.65416351	    -95.84044570	      0.00000000
      0.41243401	  -1304.14396523	   -211.21559535	    -95.63631547	      0.00000000
      0.41272757	  -1301.05021371	   -210.77686545	    -95.46129280	      0.00000000
      0.41303839	  -1297.76811916	   -210.31217932	    -95.32534863	      0.00000000
      0.41334921	  -1294.47947792	   -209.84732633	    -95.23631265	      0.00000000
      0.41360897	  -1291.72610455	   -209.45870573	    -95.19526051	      0.00000000
      0.41398608	  -1287.72119906	   -208.89434706	    -95.18553061	      0.00000000
      0.41429055	  -1284.48114484	   -208.43853748	    -95.21745821	      0.00000000
      0.41459502	  -1281.23540624	   -207.98259803	    -95.28207748	      0.00000000
      0.41489949	  -1277.98407338	   -207.52653043	    -95.37695361	      0.00000000
      0.41520395	  -1274.72733096	   -207.07034567	    -95.49982480	      0.00000000
      0.41550842	  -1271.46526826	   -206.61404528	    -95.64858651	      0.00000000
      0.41581289	  -1268.19806982	   -206.15764017	    -95.82127485	      0.00000000
      0.41611736	  -1264.92582318	   -205.70113160	    -96.01605478	      0.00000000
      0.41642183	  -1261.64871330	   -205.24453045	    -96.23120691	      0.00000000
      0.41672630	  -1258.36682511	   -204.78783769	    -96.46511875	      0.00000000
      0.41699993	  -1255.41334824	   -204.37732204	    -96.69009827	      0.00000000
      0.41727357	  -1252.45622468	   -203.96674203	    -96.92796594	      0.00000000
      0.41757898	  -1249.15161171	   -203.50842457	    -97.20746314	      0.00000000
      0.41788438	  -1245.84271966	   -203.05003876	    -97.50049224	      0.00000000
      0.41817757	  -1242.66234218	   -202.60993713	    -97.79338891	      0.00000000
      0.41847076	  -1239.47826282	   -202.16978286	    -98.09660060	      0.00000000
      0.41875185	  -1236.42222399	   -201.74774865	    -98.39608264	      0.00000000
      0.41910746	  -1232.55130274	   -201.21375410	    -98.78600822	      0.00000000
      0.41956175	  -1227.59932873	   -200.53152958	    -99.29973623	      0.00000000
      0.41991023	  -1223.79554164	   -200.00815010	    -99.70393644	      0.00000000
      0.42017320	  -1220.92227035	   -199.61317084	   -100.01390293	      0.00000000
      0.42043617	  -1218.04664576	   -199.21817527	   -100.32753899	      0.00000000
      0.42072589	  -1214.87593923	   -198.78299272	   -100.67672170	      0.00000000
      0.42108017	  -1210.99510977	   -198.25082275	   -101.10800468	      0.00000000
      0.42142870	  -1207.17361535	   -197.72728441	   -101.53588014	      0.00000000
      0.42177723	  -1203.34867118	   -197.20374679	   -101.96631119	      0.00000000
      0.42205192	  -1200.33179426	   -196.79113438	   -102.30672844	      0.00000000
      0.42232661	  -1197.31297487	   -196.37853070	   -102.64770334	      0.00000000
      0.42253534	  -1195.01770212	   -196.06499730	   -102.90692696	      0.00000000
      0.42287195	  -1191.31431169	   -195.55942910	   -103.32465500	      0.00000000
      0.42320855	  -1187.60839350	   -195.05389011	   -103.74141464	      0.00000000
      0.42347009	  -1184.72727143	   -194.66111264	   -104.06413678	      0.00000000
      0.42373163	  -1181.84479080	   -194.26835974	   -104.38556644	      0.00000000
      0.42402586	  -1178.60051681	   -193.82655206	   -104.74526890	      0.00000000
      0.42432009	  -1175.35472819	   -193.38478465	   -105.10258201	      0.00000000
      0.42455304	  -1172.78394243	   -193.03505661	   -105.38353703	      0.00000000
      0.42493116	  -1168.60935797	   -192.46745214	   -105.83544441	      0.00000000
      0.42519378	  -1165.70867876	   -192.07326883	   -106.14598861	      0.00000000
      0.42545641	  -1162.80713129	   -191.67913308	   -106.45354287	      0.00000000
      0.42571903	  -1159.90476500	   -191.28504579	   -106.75789361	      0.00000000
      0.42599776	  -1156.82365033	   -190.86685484	   -107.07717265	      0.00000000
      0.42636278	  -1152.78746405	   -190.31928241	   -107.48911706	      0.00000000
      0.42672781	  -1148.75016107	   -189.77182388	   -107.89359990	      0.00000000
      0.42700032	  -1145.73548295	   -189.36319583	   -108.19043393	      0.00000000
      0.42727283	  -1142.72035389	   -188.95463843	   -108.48268210	      0.00000000
      0.42756970	  -1139.43524357	   -188.50963936	   -108.79564640	      0.00000000
      0.42786658	  -1136.14978517	   -188.06473257	   -109.10277214	      0.00000000
      0.42815215	  -1132.98913829	   -187.63685060	   -109.39252509	      0.00000000
      0.42849571	  -1129.18657775	   -187.12221733	   -109.73350090	      0.00000000
      0.42878919	  -1125.93820663	   -186.68270735	   -110.01802043	      0.00000000
      0.42916643	  -1121.76281041	   -186.11791850	   -110.37435647	      0.00000000
      0.42962772	  -1116.65756762	   -185.42755891	   -110.79535657	      0.00000000
      0.42985953	  -1114.09226161	   -185.08074000	   -111.00067692	      0.00000000
      0.43009133	  -1111.52716476	   -184.73399583	   -111.20175014	      0.00000000
      0.43040970	  -1108.00471647	   -184.25790748	   -111.47089428	      0.00000000
      0.43072807	  -1104.48285057	   -183.78196892	   -111.73182823	      0.00000000
      0.43100820	  -1101.38447107	   -183.36331052	   -111.95455994	      0.00000000
      0.43128834	  -1098.28669125	   -182.94477478	   -112.17079938	      0.00000000
      0.43157997	  -1095.06248307	   -182.50919474	   -112.38896077	      0.00000000
      0.43187161	  -1091.83907859	   -182.07375480	   -112.59997808	      0.00000000
      0.43214878	  -1088.77633494	   -181.66004085	   -112.79387015	      0.00000000
      0.43249956	  -1084.90140679	   -181.13664045	   -113.02990080	      0.00000000
      0.43297244	  -1079.68021098	   -180.43141644	   -113.33145752	      0.00000000
      0.43319792	  -1077.19172927	   -180.09530067	   -113.46849924	      0.00000000
      0.43342339	  -1074.70398549	   -179.75928132	   -113.60117730	      0.00000000
      0.43376550	  -1070.93087070	   -179.24963497	   -113.79414509	      0.00000000
      0.43410760	  -1067.15960787	   -178.74021586	   -113.97705591	      0.00000000
      0.43435199	  -1064.46676859	   -178.37644929	   -114.10156549	      0.00000000
      0.43459638	  -1061.77496869	   -178.01280302	   -114.22095136	      0.00000000
      0.43485569	  -1058.91999606	   -177.62708687	   -114.34203317	      0.00000000
      0.43521971	  -1054.91429815	   -177.08585089	   -114.50231528	      0.00000000
      0.43554152	  -1051.37536879	   -176.60762377	   -114.63460970	      0.00000000
      0.43580064	  -1048.52731941	   -176.22271116	   -114.73475125	      0.00000000
      0.43605976	  -1045.68069543	   -175.83794622	   -114.82922078	      0.00000000
      0.43635926	  -1042.39236440	   -175.39341626	   -114.93137537	      0.00000000
      0.43665876	  -1039.10606879	   -174.94909028	   -115.02602581	      0.00000000
      0.43694567	  -1035.95992455	   -174.52364120	   -115.10970034	      0.00000000
      0.43723257	  -1032.81576563	   -174.09838507	   -115.18657177	      0.00000000
      0.43752212	  -1029.64471014	   -173.66940928	   -115.25729995	      0.00000000
      0.43781167	  -1026.47579198	   -173.24063577	   -115.32119405	      0.00000000
      0.43809719	  -1023.35314575	   -172.81803310	   -115.37755678	      0.00000000
      0.43838271	  -1020.23268630	   -172.39563258	   -115.42737626	      0.00000000
      0.43864595	  -1017.35771668	   -172.00637560	   -115.46755721	      0.00000000
      0.43900374	  -1013.45326516	   -171.47759136	   -115.51340471	      0.00000000
      0.43936152	  -1009.55250228	   -170.94913735	   -115.54925618	      0.00000000
      0.43960691	  -1006.87934874	   -170.58689044	   -115.56812662	      0.00000000
      0.43985230	  -1004.20800466	   -170.22480251	   -115.58238915	      0.00000000
      0.44012086	  -1001.28655114	   -169.82871118	   -115.59276411	      0.00000000
      0.44047948	   -997.38899430	   -169.30010730	   -115.59817853	      0.00000000
      0.44083809	   -993.49553970	   -168.77185568	   -115.59405981	      0.00000000
      0.44109683	   -990.68897083	   -168.39093777	   -115.58524130	      0.00000000
      0.44135558	   -987.88461558	   -168.01020714	   -115.57157837	      0.00000000
      0.44165014	   -984.69477685	   -167.57700003	   -115.55019146	      0.00000000
      0.44194470	   -981.50790229	   -167.14404090	   -115.52266694	      0.00000000
      0.44223035	   -978.42033763	   -166.72442198	   -115.49018530	      0.00000000
      0.44251601	   -975.33564760	   -166.30504089	   -115.45207348	      0.00000000
      0.44280096	   -972.26139536	   -165.88692278	   -115.40851510	      0.00000000
      0.44308591	   -969.19008696	   -165.46904585	   -115.35949445	      0.00000000
      0.44335830	   -966.25699157	   -165.06982176	   -115.30759389	      0.00000000
      0.44370899	   -962.48488754	   -164.55617635	   -115.23362076	      0.00000000
      0.44417748	   -957.45293967	   -163.87057563	   -115.12244744	      0.00000000
      0.44443390	   -954.70227887	   -163.49559957	   -115.05571698	      0.00000000
      0.44469033	   -951.95419169	   -163.12082970	   -114.98489281	      0.00000000
      0.44494676	   -949.20869373	   -162.74626631	   -114.91002697	      0.00000000
      0.44521058	   -946.38673178	   -162.36111553	   -114.82883779	      0.00000000
      0.44557412	   -942.50270591	   -161.83074790	   -114.71014463	      0.00000000
      0.44593767	   -938.62406079	   -161.30080509	   -114.58368608	      0.00000000
      0.44615830	   -936.27281123	   -160.97939758	   -114.50321492	      0.00000000
      0.44637893	   -933.92358200	   -160.65814857	   -114.41997022	      0.00000000
      0.44668330	   -930.68607996	   -160.21523537	   -114.30063831	      0.00000000
      0.44698768	   -927.45249974	   -159.77262862	   -114.17617463	      0.00000000
      0.44726875	   -924.46989091	   -159.36416694	   -114.05675070	      0.00000000
      0.44754983	   -921.49068878	   -158.95597015	   -113.93308848	      0.00000000
      0.44783877	   -918.43185160	   -158.53664905	   -113.80162318	      0.00000000
      0.44812770	   -915.37667690	   -158.11761152	   -113.66581972	      0.00000000
      0.44841426	   -912.35020644	   -157.70229231	   -113.52691394	      0.00000000
      0.44870082	   -909.32739817	   -157.28725554	   -113.38387814	      0.00000000
      0.44898818	   -906.29993781	   -156.87135624	   -113.23636705	      0.00000000
      0.44927553	   -903.27621751	   -156.45574437	   -113.08483850	      0.00000000
      0.44956232	   -900.26223103	   -156.04124205	   -112.92967009	      0.00000000
      0.44984911	   -897.25202495	   -155.62702933	   -112.77063269	      0.00000000
      0.45013564	   -894.24833731	   -155.21348099	   -112.60793969	      0.00000000
      0.45042217	   -891.24847612	   -154.80022492	   -112.44151438	      0.00000000
      0.45070813	   -888.25838640	   -154.38807861	   -112.27175985	      0.00000000
      0.45099410	   -885.27215857	   -153.97622652	   -112.09841418	      0.00000000
      0.45127963	   -882.29436188	   -153.56529727	   -111.92181126	      0.00000000
      0.45156516	   -879.32046371	   -153.15466435	   -111.74175131	      0.00000000
      0.45185023	   -876.35521847	   -152.74498281	   -111.55858933	      0.00000000
      0.45213531	   -873.39390561	   -152.33559956	   -111.37210124	      0.00000000
      0.45242003	   -870.44027673	   -151.92703179	   -111.18258675	      0.00000000
      0.45270474	   -867.49061456	   -151.51876436	   -110.98987126	      0.00000000
      0.45298911	   -864.54850343	   -151.11129201	   -110.79425032	      0.00000000
      0.45327349	   -861.61039170	   -150.70412201	   -110.59554969	      0.00000000
      0.45355756	   -858.67936163	   -150.29768014	   -110.39403655	      0.00000000
      0.45384164	   -855.75236304	   -149.89154262	   -110.18956058	      0.00000000
      0.45412543	   -852.83239489	   -149.48612429	   -109.98238820	      0.00000000
      0.45440921	   -849.91648861	   -149.08101223	   -109.77236636	      0.00000000
      0.45469274	   -847.00737879	   -148.67658513	   -109.55974687	      0.00000000
      0.45497626	   -844.10236010	   -148.27246620	   -109.34438753	      0.00000000
      0.45525952	   -841.20418966	   -147.86903783	   -109.12654599	      0.00000000
      0.45554278	   -838.31013775	   -147.46591942	   -108.90607106	      0.00000000
      0.45582578	   -835.42282425	   -147.06347482	   -108.68321375	      0.00000000
      0.45610878	   -832.53965533	   -146.66134191	   -108.45782610	      0.00000000
      0.45639153	   -829.66326147	   -146.25988659	   -108.23016362	      0.00000000
      0.45667427	   -826.79103654	   -145.85874463	   -108.00007075	      0.00000000
      0.45695677	   -823.92553210	   -145.45827143	   -107.76780015	      0.00000000
      0.45723926	   -821.06421953	   -145.05811318	   -107.53319594	      0.00000000
      0.45752151	   -818.20964932	   -144.65862570	   -107.29651398	      0.00000000
      0.45780376	   -815.35929234	   -144.25945467	   -107.05759222	      0.00000000
      0.45808576	   -812.51564579	   -143.86094900	   -106.81668517	      0.00000000
      0.45836776	   -809.67623243	   -143.46276123	   -106.57362909	      0.00000000
      0.45864951	   -806.84354000	   -143.06523948	   -106.32868070	      0.00000000
      0.45893127	   -804.01509931	   -142.66803699	   -106.08167119	      0.00000000
      0.45921278	   -801.19335707	   -142.27149668	   -105.83285655	      0.00000000
      0.45949429	   -798.37588379	   -141.87527694	   -105.58206585	      0.00000000
      0.45977557	   -795.56511143	   -141.47971917	   -105.32955649	      0.00000000
      0.46005684	   -792.75862390	   -141.08448319	   -105.07515337	      0.00000000
      0.46033787	   -789.95881876	   -140.68990611	   -104.81911340	      0.00000000
      0.46061890	   -787.16331306	   -140.29565200	   -104.56125926	      0.00000000
      0.46089970	   -784.37448659	   -139.90205598	   -104.30184874	      0.00000000
      0.46118049	   -781.58997291	   -139.50878405	   -104.04070103	      0.00000000
      0.46146105	   -778.81212122	   -139.11616754	   -103.77807344	      0.00000000
      0.46174161	   -776.03859452	   -138.72387615	   -103.51378308	      0.00000000
      0.46202193	   -773.27172254	   -138.33223902	   -103.24808772	      0.00000000
      0.46230226	   -770.50918656	   -137.94092800	   -102.98080154	      0.00000000
      0.46258235	   -767.75328829	   -137.55026878	   -102.71218179	      0.00000000
      0.46286244	   -765.00173595	   -137.15993660	   -102.44204075	      0.00000000
      0.46314230	   -762.25681070	   -136.77025478	   -102.17063577	      0.00000000
      0.46342216	   -759.51624022	   -136.38090086	   -101.89777669	      0.00000000
      0.46370179	   -756.78227933	   -135.99219497	   -101.62372027	      0.00000000
      0.46398143	   -754.05268098	   -135.60381780	   -101.34827468	      0.00000000
      0.46426083	   -751.32967910	   -135.21608701	   -101.07169649	      0.00000000
      0.46454023	   -748.61104653	   -134.82868571	   -100.79379185	      0.00000000
      0.46481941	   -745.89899209	   -134.44192850	   -100.51481664	      0.00000000
      0.46509859	   -743.19131277	   -134.05550149	   -100.23457554	      0.00000000
      0.46537754	   -740.49019625	   -133.66971680	    -99.95332406	      0.00000000
      0.46565649	   -737.79345970	   -133.28426296	    -99.67086521	      0.00000000
      0.46593522	   -735.10326671	   -132.89944917	    -99.38745369	      0.00000000
      0.46621395	   -732.41745763	   -132.51496685	    -99.10289129	      0.00000000
      0.46649246	   -729.73817490	   -132.13112269	    -98.81743214	      0.00000000
      0.46677097	   -727.06327913	   -131.74761055	    -98.53087668	      0.00000000
      0.46704926	   -724.39488940	   -131.36473430	    -98.24347813	      0.00000000
      0.46732754	   -721.73088883	   -130.98219059	    -97.95503593	      0.00000000
      0.46760561	   -719.07337547	   -130.60028078	    -97.66580258	      0.00000000
      0.46788368	   -716.42025263	   -130.21870398	    -97.37557644	      0.00000000
      0.46816154	   -713.77359568	   -129.83775879	    -97.08460900	      0.00000000
      0.46843939	   -711.13132981	   -129.45714705	    -96.79269787	      0.00000000
      0.46871703	   -708.49550952	   -129.07716484	    -96.50009365	      0.00000000
      0.46899466	   -705.86408010	   -128.69751647	    -96.20659314	      0.00000000
      0.46927209	   -703.23907394	   -128.31849533	    -95.91244582	      0.00000000
      0.46954951	   -700.61845770	   -127.93980837	    -95.61744796	      0.00000000
      0.46982672	   -698.00424315	   -127.56174651	    -95.32184804	      0.00000000
      0.47010393	   -695.39441683	   -127.18401913	    -95.02544171	      0.00000000
      0.47038093	   -692.79096880	   -126.80691451	    -94.72847629	      0.00000000
      0.47065793	   -690.19190662	   -126.43014465	    -94.43074707	      0.00000000
      0.47093472	   -687.59920007	   -126.05399536	    -94.13250025	      0.00000000
      0.47121151	   -685.01087630	   -125.67818105	    -93.83353076	      0.00000000
      0.47148809	   -682.42888382	   -125.30298496	    -93.53408352	      0.00000000
      0.47176467	   -679.85127038	   -124.92812404	    -93.23395327	      0.00000000
      0.47204105	   -677.27996454	   -124.55387910	    -92.93338376	      0.00000000
      0.47231742	   -674.71303339	   -124.17996949	    -92.63216953	      0.00000000
      0.47259359	   -672.15238467	   -123.80667349	    -92.33055298	      0.00000000
      0.47286977	   -669.59610565	   -123.43371293	    -92.02832864	      0.00000000
      0.47314573	   -667.04608428	   -123.06136369	    -91.72573764	      0.00000000
      0.47342170	   -664.50042702	   -122.68934998	    -91.42257449	      0.00000000
      0.47369746	   -661.96100155	   -122.31794520	    -91.11907891	      0.00000000
      0.47397323	   -659.42593405	   -121.94687601	    -90.81504557	      0.00000000
      0.47424879	   -656.89707263	   -121.57641341	    -90.51071282	      0.00000000
      0.47452435	   -654.37256246	   -121.20628643	    -90.20587547	      0.00000000
      0.47479972	   -651.85423183	   -120.83676364	    -89.90077044	      0.00000000
      0.47507508	   -649.34024520	   -120.46757647	    -89.59519279	      0.00000000
      0.47535024	   -646.83241153	   -120.09899110	    -89.28937801	      0.00000000
      0.47562541	   -644.32891406	   -119.73074132	    -88.98312148	      0.00000000
      0.47590038	   -641.83154235	   -119.36309092	    -88.67665720	      0.00000000
      0.47617535	   -639.33849855	   -118.99577605	    -88.36978091	      0.00000000
      0.47645012	   -636.85155323	   -118.62905816	    -88.06272514	      0.00000000
      0.47672489	   -634.36892703	   -118.26267572	    -87.75528608	      0.00000000
      0.47699947	   -631.89237145	   -117.89688781	    -87.44769470	      0.00000000
      0.47727405	   -629.42012574	   -117.53143523	    -87.13974770	      0.00000000
      0.47754844	   -626.95392271	   -117.16657476	    -86.83167454	      0.00000000
      0.47782283	   -624.49201982	   -116.80204948	    -86.52327245	      0.00000000
      0.47809702	   -622.03613124	   -116.43811387	    -86.21476931	      0.00000000
      0.47837122	   -619.58453261	   -116.07451328	    -85.90596297	      0.00000000
      0.47864523	   -617.13891966	   -115.71149990	    -85.59707975	      0.00000000
      0.47891923	   -614.69758606	   -115.34882136	    -85.28791813	      0.00000000
      0.47919305	   -612.26220928	   -114.98672756	    -84.97870285	      0.00000000
      0.47946687	   -609.83110081	   -114.62496840	    -84.66923308	      0.00000000
      0.47974050	   -607.40592002	   -114.26379151	    -84.35973197	      0.00000000
      0.48001413	   -604.98499611	   -113.90294902	    -84.04999942	      0.00000000
      0.48028757	   -602.56997050	   -113.54268634	    -83.74025696	      0.00000000
      0.48056102	   -600.15918992	   -113.18275780	    -83.43030529	      0.00000000
      0.48083428	   -597.75427800	   -112.82340659	    -83.12036429	      0.00000000
      0.48110754	   -595.35359890	   -112.46438925	    -82.81023550	      0.00000000
      0.48138061	   -592.95875866	   -112.10594675	    -82.50013715	      0.00000000
      0.48165369	   -590.56813864	   -111.74783783	    -82.18987164	      0.00000000
      0.48192659	   -588.18332743	   -111.39030126	    -81.87965556	      0.00000000
      0.48219948	   -585.80272348	   -111.03309796	    -81.56929222	      0.00000000
      0.48247238	   -583.42632775	   -110.67622860	    -81.25879112	      0.00000000
      0.48274527	   -581.05413153	   -110.31969262	    -80.94816174	      0.00000000
      0.48301817	   -578.68613552	   -109.96349067	    -80.63741329	      0.00000000
      0.48329106	   -576.32233085	   -109.60762219	    -80.32655491	      0.00000000
      0.48356396	   -573.96271800	   -109.25208782	    -80.01559550	      0.00000000
      0.48383685	   -571.60728788	   -108.89688698	    -79.70454390	      0.00000000
      0.48410975	   -569.25604081	   -108.54202031	    -79.39340870	      0.00000000
      0.48438264	   -566.90896746	   -108.18748720	    -79.08219845	      0.00000000
      0.48465554	   -564.56606805	   -107.83328831	    -78.77092142	      0.00000000
      0.48492843	   -562.22733292	   -107.47942301	    -78.45958588	      0.00000000
      0.48520133	   -559.89276223	   -107.12589195	    -78.14819984	      0.00000000
      0.48547422	   -557.56234602	   -106.77269447	    -77.83677127	      0.00000000
      0.48574712	   -555.23608442	   -106.41983125	    -77.52530789	      0.00000000
      0.48602002	   -552.91396707	   -106.06730158	    -77.21381741	      0.00000000
      0.48629291	   -550.59599416	   -105.71510615	    -76.90230728	      0.00000000
      0.48656581	   -548.28215492	   -105.36324416	    -76.59078495	      0.00000000
      0.48683870	   -545.97244961	   -105.01171631	    -76.27925760	      0.00000000
      0.48711160	   -543.66686698	   -104.66052174	    -75.96773243	      0.00000000
      0.48738449	   -541.36540747	   -104.30966118	    -75.65621636	      0.00000000
      0.48765739	   -539.06805929	   -103.95913373	    -75.34471636	      0.00000000
      0.48793028	   -536.77482311	   -103.60894016	    -75.03323908	      0.00000000
      0.48820318	   -534.48568652	   -103.25907951	    -74.72179125	      0.00000000
      0.48847607	   -532.20065051	   -102.90955259	    -74.41037930	      0.00000000
      0.48874897	   -529.91970199	   -102.56035838	    -74.09900973	      0.00000000
      0.48899448	   -527.87113432	   -102.24648987	    -73.81892654	      0.00000000
      0.48923999	   -525.82586646	   -101.93289059	    -73.53888723	      0.00000000
      0.48953482	   -523.37408668	   -101.55664913	    -73.20265538	      0.00000000
      0.48982965	   -520.92705203	   -101.18079581	    -72.86650071	      0.00000000
      0.49007215	   -518.91792893	   -100.87194903	    -72.59007757	      0.00000000
      0.49031465	   -516.91200571	   -100.56336462	    -72.31371566	      0.00000000
      0.49061299	   -514.44855084	   -100.18408054	    -71.97380365	      0.00000000
      0.49091133	   -511.98992441	    -99.80519338	    -71.63399758	      0.00000000
      0.49115105	   -510.01782720	    -99.50103207	    -71.36103283	      0.00000000
      0.49139078	   -508.04883707	    -99.19712681	    -71.08814470	      0.00000000
      0.49169129	   -505.58498299	    -98.81652657	    -70.74617776	      0.00000000
      0.49199180	   -503.12599569	    -98.43632846	    -70.40434371	      0.00000000
      0.49222943	   -501.18499897	    -98.13597256	    -70.13413749	      0.00000000
      0.49246706	   -499.24703459	    -97.83586785	    -69.86402187	      0.00000000
      0.49277004	   -496.78049568	    -97.45359461	    -69.51975693	      0.00000000
      0.49307302	   -494.31886964	    -97.07172949	    -69.17565106	      0.00000000
      0.49330646	   -492.42553863	    -96.77778169	    -68.91063046	      0.00000000
      0.49353991	   -490.53511344	    -96.48407591	    -68.64571100	      0.00000000
      0.49384639	   -488.05760950	    -96.09884167	    -68.29806035	      0.00000000
      0.49415288	   -485.58509662	    -95.71402434	    -67.95059521	      0.00000000
      0.49438183	   -483.74137855	    -95.42683743	    -67.69116274	      0.00000000
      0.49461077	   -481.90043478	    -95.13988289	    -67.43183975	      0.00000000
      0.49492032	   -479.41579932	    -94.75227669	    -67.08140134	      0.00000000
      0.49522987	   -476.93621698	    -94.36509500	    -66.73117362	      0.00000000
      0.49545585	   -475.12917567	    -94.08269983	    -66.47562479	      0.00000000
      0.49568184	   -473.32481669	    -93.80053063	    -66.22019364	      0.00000000
      0.49599357	   -470.84022840	    -93.41166934	    -65.86804158	      0.00000000
      0.49630530	   -468.36072496	    -93.02323777	    -65.51612334	      0.00000000
      0.49652873	   -466.58669119	    -92.74509809	    -65.26403640	      0.00000000
      0.49675216	   -464.81525863	    -92.46717887	    -65.01207445	      0.00000000
      0.49706589	   -462.33232036	    -92.07731624	    -64.65850149	      0.00000000
      0.49737961	   -459.85449069	    -91.68788798	    -64.30518422	      0.00000000
      0.49760048	   -458.11308758	    -91.41398006	    -64.05659472	      0.00000000
      0.49782136	   -456.37420558	    -91.14028713	    -63.80813636	      0.00000000
      0.49813692	   -453.89422079	    -90.74963336	    -63.45339299	      0.00000000
      0.49845248	   -451.41936153	    -90.35941818	    -63.09892593	      0.00000000
      0.49867120	   -449.70694924	    -90.08920330	    -62.85339638	      0.00000000
      0.49888993	   -447.99698838	    -89.81919883	    -62.60800356	      0.00000000
      0.49920728	   -445.52042360	    -89.42783392	    -62.25221862	      0.00000000
      0.49952462	   -443.04899783	    -89.03691164	    -61.89672956	      0.00000000
      0.49974099	   -441.36686853	    -88.77062638	    -61.65452128	      0.00000000
      0.49995736	   -439.68711716	    -88.50454659	    -61.41245415	      0.00000000
      0.50027627	   -437.21566592	    -88.11274722	    -61.05593229	      0.00000000
      0.50059518	   -434.74935859	    -87.72139391	    -60.69972453	      0.00000000
      0.50080995	   -433.09133996	    -87.45809207	    -60.46001858	      0.00000000
      0.50102471	   -431.43564304	    -87.19499221	    -60.22045834	      0.00000000
      0.50134549	   -428.96702475	    -86.80240478	    -59.86292706	      0.00000000
      0.50166626	   -426.50356324	    -86.41026766	    -59.50572781	      0.00000000
      0.50187815	   -424.87915981	    -86.15149064	    -59.26996554	      0.00000000
      0.50209003	   -423.25699531	    -85.89290979	    -59.03435105	      0.00000000
      0.50241154	   -420.79986178	    -85.50092514	    -58.67712430	      0.00000000
      0.50273305	   -418.34786032	    -85.10939188	    -58.32024422	      0.00000000
      0.50294578	   -416.72824891	    -84.85057248	    -58.08429785	      0.00000000
      0.50315851	   -415.11087301	    -84.59195039	    -57.84850596	      0.00000000
      0.50348392	   -412.64116738	    -84.19673031	    -57.48812730	      0.00000000
      0.50376699	   -410.49698708	    -83.85330064	    -57.17492996	      0.00000000
      0.50402001	   -408.58379094	    -83.54662982	    -56.89522308	      0.00000000
      0.50427303	   -406.67372671	    -83.24023757	    -56.61574194	      0.00000000
      0.50457921	   -404.36658069	    -82.86985180	    -56.27785193	      0.00000000
      0.50481947	   -402.55927112	    -82.57948136	    -56.01293180	      0.00000000
      0.50505974	   -400.75476800	    -82.28936219	    -55.74821966	      0.00000000
      0.50530001	   -398.95306225	    -81.99949376	    -55.48371682	      0.00000000
      0.50561753	   -396.57629920	    -81.61680265	    -55.13448606	      0.00000000
      0.50589081	   -394.53459620	    -81.28778438	    -54.83421234	      0.00000000
      0.50616409	   -392.49648693	    -80.95909043	    -54.53421487	      0.00000000
      0.50643737	   -390.46195715	    -80.63071990	    -54.23449544	      0.00000000
      0.50667643	   -388.68518912	    -80.34374428	    -53.97254584	      0.00000000
      0.50691548	   -386.91114679	    -80.05701593	    -53.71081137	      0.00000000
      0.50723533	   -384.54173729	    -79.67376100	    -53.36094940	      0.00000000
      0.50747592	   -382.76270551	    -79.38577438	    -53.09804563	      0.00000000
      0.50771650	   -380.98641619	    -79.09803830	    -52.83536330	      0.00000000
      0.50795709	   -379.21286026	    -78.81055225	    -52.57290348	      0.00000000
      0.50827791	   -376.85208601	    -78.42758182	    -52.22326402	      0.00000000
      0.50854463	   -374.89309400	    -78.10953056	    -51.93288928	      0.00000000
      0.50881135	   -372.93743663	    -77.79178653	    -51.64279213	      0.00000000
      0.50907807	   -370.98510095	    -77.47434897	    -51.35297390	      0.00000000
      0.50934479	   -369.03608201	    -77.15721833	    -51.06343578	      0.00000000
      0.50961151	   -367.09036663	    -76.84039382	    -50.77417905	      0.00000000
      0.50987823	   -365.14795006	    -76.52387591	    -50.48520482	      0.00000000
      0.51014495	   -363.20881885	    -76.20766377	    -50.19651432	      0.00000000
      0.51041167	   -361.27296848	    -75.89175794	    -49.90810861	      0.00000000
      0.51067839	   -359.34038520	    -75.57615753	    -49.61998887	      0.00000000
      0.51094511	   -357.41106475	    -75.26086312	    -49.33215609	      0.00000000
      0.51121183	   -355.48499307	    -74.94587379	    -49.04461139	      0.00000000
      0.51147855	   -353.56216623	    -74.63119018	    -48.75735574	      0.00000000
      0.51174527	   -351.64256975	    -74.31681129	    -48.47039019	      0.00000000
      0.51198462	   -349.92269351	    -74.03495134	    -48.21311837	      0.00000000
      0.51222397	   -348.20540539	    -73.75333665	    -47.95608164	      0.00000000
      0.51253292	   -345.99253467	    -73.39018898	    -47.62464501	      0.00000000
      0.51278431	   -344.19516983	    -73.09501074	    -47.35525838	      0.00000000
      0.51303570	   -342.40063904	    -72.80010314	    -47.08613344	      0.00000000
      0.51328708	   -340.60893179	    -72.50546563	    -46.81727095	      0.00000000
      0.51360653	   -338.33617263	    -72.13144298	    -46.47599180	      0.00000000
      0.51383533	   -336.71119833	    -71.86383407	    -46.23182820	      0.00000000
      0.51406412	   -335.08854513	    -71.59644893	    -45.98788375	      0.00000000
      0.51436398	   -332.96532471	    -71.24634011	    -45.66849186	      0.00000000
      0.51465558	   -330.90445166	    -70.90625344	    -45.35827000	      0.00000000
      0.51494718	   -328.84731161	    -70.56652912	    -45.04840694	      0.00000000
      0.51519265	   -327.11840840	    -70.28081539	    -44.78782938	      0.00000000
      0.51543813	   -325.39213474	    -69.99535815	    -44.52750732	      0.00000000
      0.51574266	   -323.25428532	    -69.64159619	    -44.20492547	      0.00000000
      0.51599079	   -321.51528315	    -69.35363316	    -43.94236918	      0.00000000
      0.51623892	   -319.77894715	    -69.06593230	    -43.68007561	      0.00000000
      0.51648706	   -318.04526737	    -68.77849308	    -43.41804529	      0.00000000
      0.51681430	   -315.76295772	    -68.39982110	    -43.07288533	      0.00000000
      0.51704021	   -314.19002550	    -68.13866701	    -42.83486953	      0.00000000
      0.51726612	   -312.61927767	    -67.87772984	    -42.59707326	      0.00000000
      0.51757208	   -310.49537921	    -67.52467053	    -42.27536048	      0.00000000
      0.51786561	   -308.46154840	    -67.18633467	    -41.96710342	      0.00000000
      0.51815914	   -306.43136778	    -66.84836397	    -41.65921896	      0.00000000
      0.51840079	   -304.76277863	    -66.57040784	    -41.40603672	      0.00000000
      0.51864244	   -303.09664796	    -66.29269891	    -41.15310785	      0.00000000
      0.51894898	   -300.98653549	    -65.94075517	    -40.83260897	      0.00000000
      0.51919970	   -299.26366880	    -65.65320764	    -40.57078768	      0.00000000
      0.51945042	   -297.54342786	    -65.36592635	    -40.30924035	      0.00000000
      0.51970114	   -295.82580260	    -65.07891079	    -40.04796738	      0.00000000
      0.52001489	   -293.67998837	    -64.72010506	    -39.72138912	      0.00000000
      0.52024887	   -292.08240790	    -64.45279807	    -39.47812549	      0.00000000
      0.52048285	   -290.48708735	    -64.18572260	    -39.23510177	      0.00000000
      0.52077725	   -288.48303095	    -63.85001281	    -38.92966715	      0.00000000
      0.52105697	   -286.58219508	    -63.53138140	    -38.63981494	      0.00000000
      0.52133669	   -284.68455617	    -63.21307996	    -38.35030695	      0.00000000
      0.52158760	   -282.98503751	    -62.92783609	    -38.09090368	      0.00000000
      0.52183852	   -281.28807549	    -62.64285749	    -37.83177802	      0.00000000
      0.52208944	   -279.59366533	    -62.35814447	    -37.57293024	      0.00000000
      0.52234035	   -277.90179789	    -62.07369665	    -37.31436065	      0.00000000
      0.52267992	   -275.61619768	    -61.68917012	    -36.96487655	      0.00000000
      0.52289539	   -274.16828970	    -61.44542381	    -36.74337934	      0.00000000
      0.52311086	   -272.72224148	    -61.20187315	    -36.52208789	      0.00000000
      0.52343739	   -270.53441498	    -60.83316600	    -36.18713284	      0.00000000
      0.52374737	   -268.46139196	    -60.48355983	    -35.86959122	      0.00000000
      0.52405734	   -266.39217705	    -60.13435755	    -35.55247677	      0.00000000
      0.52428472	   -264.87678597	    -59.87846839	    -35.32013937	      0.00000000
      0.52451209	   -263.36343080	    -59.62279630	    -35.08803223	      0.00000000
      0.52483889	   -261.19188652	    -59.25570661	    -34.75483473	      0.00000000
      0.52509111	   -259.51882159	    -58.97270582	    -34.49801002	      0.00000000
      0.52534332	   -257.84824165	    -58.68997233	    -34.24146927	      0.00000000
      0.52559553	   -256.18013721	    -58.40750568	    -33.98521273	      0.00000000
      0.52590330	   -254.14792006	    -58.06317762	    -33.67289193	      0.00000000
      0.52613996	   -252.58775184	    -57.79867889	    -33.43302321	      0.00000000
      0.52637662	   -251.02974588	    -57.53441526	    -33.19340524	      0.00000000
      0.52666820	   -249.11311382	    -57.20914304	    -32.89852088	      0.00000000
      0.52695979	   -247.19974389	    -56.88422739	    -32.60401770	      0.00000000
      0.52720443	   -245.59691098	    -56.61189404	    -32.35722045	      0.00000000
      0.52744907	   -243.99636082	    -56.33981164	    -32.11069190	      0.00000000
      0.52769371	   -242.39808569	    -56.06797978	    -31.86443221	      0.00000000
      0.52801753	   -240.28603029	    -55.70855709	    -31.53888607	      0.00000000
      0.52825168	   -238.76129015	    -55.44893515	    -31.30378052	      0.00000000
      0.52848583	   -237.23861713	    -55.18954286	    -31.06892170	      0.00000000
      0.52878427	   -235.30086606	    -54.85926454	    -30.76993820	      0.00000000
      0.52908271	   -233.36645252	    -54.52935900	    -30.47135600	      0.00000000
      0.52931677	   -231.85158922	    -54.27086961	    -30.23745454	      0.00000000
      0.52955084	   -230.33876751	    -54.01260953	    -30.00380021	      0.00000000
      0.52984419	   -228.44573468	    -53.68927502	    -29.71132810	      0.00000000
      0.53013753	   -226.55588895	    -53.36630037	    -29.41924454	      0.00000000
      0.53037877	   -225.00405038	    -53.10095383	    -29.17932510	      0.00000000
      0.53062002	   -223.45435539	    -52.83585067	    -28.93966872	      0.00000000
      0.53086126	   -221.90679631	    -52.57099050	    -28.70027556	      0.00000000
      0.53119540	   -219.76687238	    -52.20454809	    -28.36913947	      0.00000000
      0.53142760	   -218.28217195	    -51.95017033	    -28.13932046	      0.00000000
      0.53165980	   -216.79943492	    -51.69601786	    -27.90974565	      0.00000000
      0.53196380	   -214.86121301	    -51.36362499	    -27.60955875	      0.00000000
      0.53226779	   -212.92633642	    -51.03161802	    -27.30979080	      0.00000000
      0.53249142	   -211.50507335	    -50.78762334	    -27.08953442	      0.00000000
      0.53271506	   -210.08561109	    -50.54383751	    -26.86950496	      0.00000000
      0.53302458	   -208.12395086	    -50.20676744	    -26.56534562	      0.00000000
      0.53330338	   -206.35990980	    -49.90349183	    -26.29174484	      0.00000000
      0.53358219	   -204.59864081	    -49.60054018	    -26.01849729	      0.00000000
      0.53383025	   -203.03388109	    -49.33126218	    -25.77567281	      0.00000000
      0.53407832	   -201.47130356	    -49.06224052	    -25.53312823	      0.00000000
      0.53432639	   -199.91090490	    -48.79347555	    -25.29086363	      0.00000000
      0.53462642	   -198.02647724	    -48.46874228	    -24.99821477	      0.00000000
      0.53487905	   -196.44232251	    -48.19562092	    -24.75213398	      0.00000000
      0.53513167	   -194.86040675	    -47.92276529	    -24.50634396	      0.00000000
      0.53538429	   -193.28072652	    -47.65017575	    -24.26084480	      0.00000000
      0.53563691	   -191.70327428	    -47.37785194	    -24.01563667	      0.00000000
      0.53594785	   -189.76470682	    -47.04302511	    -23.71421987	      0.00000000
      0.53618188	   -188.30786561	    -46.79128443	    -23.48765076	      0.00000000
      0.53641591	   -186.85292320	    -46.53977206	    -23.26133170	      0.00000000
      0.53671393	   -185.00286185	    -46.21981296	    -22.97348721	      0.00000000
      0.53701196	   -183.15586315	    -45.90022395	    -22.68604858	      0.00000000
      0.53723573	   -181.77100278	    -45.66049528	    -22.47048493	      0.00000000
      0.53745951	   -180.38786087	    -45.42097531	    -22.25515030	      0.00000000
      0.53776893	   -178.47822195	    -45.09013612	    -21.95778613	      0.00000000
      0.53804225	   -176.79406711	    -44.79822212	    -21.69547505	      0.00000000
      0.53831558	   -175.11245332	    -44.50661891	    -21.43350612	      0.00000000
      0.53858890	   -173.43337684	    -44.21532694	    -21.17187945	      0.00000000
      0.53882490	   -171.98560265	    -43.96405922	    -20.94625202	      0.00000000
      0.53906091	   -170.53971124	    -43.71302354	    -20.72087998	      0.00000000
      0.53934794	   -168.78370178	    -43.40801834	    -20.44711983	      0.00000000
      0.53963497	   -167.03046332	    -43.10335623	    -20.17373780	      0.00000000
      0.53987228	   -165.58301657	    -42.85172821	    -19.94799837	      0.00000000
      0.54010960	   -164.13745533	    -42.60033477	    -19.72251763	      0.00000000
      0.54039878	   -162.37846167	    -42.29430801	    -19.44810085	      0.00000000
      0.54068796	   -160.62225426	    -41.98862947	    -19.17406857	      0.00000000
      0.54091818	   -159.22611285	    -41.74552565	    -18.95618502	      0.00000000
      0.54114840	   -157.83172960	    -41.50264256	    -18.73854536	      0.00000000
      0.54144736	   -156.02364331	    -41.18757128	    -18.45628958	      0.00000000
      0.54174632	   -154.21850752	    -40.87287210	    -18.17444546	      0.00000000
      0.54196853	   -152.87868440	    -40.63920201	    -17.96522219	      0.00000000
      0.54219074	   -151.54048453	    -40.40573757	    -17.75622655	      0.00000000
      0.54250450	   -149.65370140	    -40.07643538	    -17.46151244	      0.00000000
      0.54278470	   -147.97144827	    -39.78270123	    -17.19870448	      0.00000000
      0.54306490	   -146.29175548	    -39.48929350	    -16.93625905	      0.00000000
      0.54329183	   -144.93326199	    -39.25190482	    -16.72397255	      0.00000000
      0.54351877	   -143.57644081	    -39.01473023	    -16.51192405	      0.00000000
      0.54381820	   -141.78872572	    -38.70211585	    -16.23249885	      0.00000000
      0.54411762	   -140.00391077	    -38.38987435	    -15.95348841	      0.00000000
      0.54434481	   -138.65162960	    -38.15321278	    -15.74206831	      0.00000000
      0.54457200	   -137.30101067	    -37.91676581	    -15.53088722	      0.00000000
      0.54487516	   -135.50134169	    -37.60158749	    -15.24946123	      0.00000000
      0.54517832	   -133.70462122	    -37.28679145	    -14.96846122	      0.00000000
      0.54539919	   -132.39745531	    -37.05768436	    -14.76400388	      0.00000000
      0.54562006	   -131.09184785	    -36.82878011	    -14.55977289	      0.00000000
      0.54593282	   -129.24575814	    -36.50499687	    -14.27096712	      0.00000000
      0.54620621	   -127.63454771	    -36.22229477	    -14.01887937	      0.00000000
      0.54647960	   -126.02571367	    -35.93990398	    -13.76713891	      0.00000000
      0.54675300	   -124.41924874	    -35.65782404	    -13.51574597	      0.00000000
      0.54698710	   -123.04554392	    -35.41653163	    -13.30075902	      0.00000000
      0.54722120	   -121.67356991	    -35.17546716	    -13.08602712	      0.00000000
      0.54750712	   -120.00026597	    -34.88135453	    -12.82411207	      0.00000000
      0.54779304	   -118.32953528	    -34.58758207	    -12.56257786	      0.00000000
      0.54803339	   -116.92707653	    -34.34089493	    -12.34302200	      0.00000000
      0.54827374	   -115.52642928	    -34.09444812	    -12.12373555	      0.00000000
      0.54851409	   -114.12759249	    -33.84824199	    -11.90471860	      0.00000000
      0.54883792	   -112.24576130	    -33.51690270	    -11.61005815	      0.00000000
      0.54907424	   -110.87454812	    -33.27538119	    -11.39533657	      0.00000000
      0.54931055	   -109.50507443	    -33.03409210	    -11.18087598	      0.00000000
      0.54960427	   -107.80537410	    -32.73451749	    -10.91468616	      0.00000000
      0.54989799	   -106.10835236	    -32.43530204	    -10.64889993	      0.00000000
      0.55012104	   -104.82141705	    -32.20831718	    -10.44733072	      0.00000000
      0.55034409	   -103.53602123	    -31.98153941	    -10.24599451	      0.00000000
      0.55064751	   -101.78992858	    -31.67337966	     -9.97248500	      0.00000000
      0.55092310	   -100.20648389	    -31.39382269	     -9.72444117	      0.00000000
      0.55119869	    -98.62538087	    -31.11458242	     -9.47675356	      0.00000000
      0.55144518	    -97.21316784	    -30.86508847	     -9.25551544	      0.00000000
      0.55169168	    -95.80282285	    -30.61584798	     -9.03456261	      0.00000000
      0.55193817	    -94.39434132	    -30.36686061	     -8.81389524	      0.00000000
      0.55218466	    -92.98772217	    -30.11812663	     -8.59351345	      0.00000000
      0.55251313	    -91.11622942	    -29.78707137	     -8.30028930	      0.00000000
      0.55273598	    -89.84835566	    -29.56271664	     -8.10163456	      0.00000000
      0.55295883	    -88.58199621	    -29.33856883	     -7.90321366	      0.00000000
      0.55326857	    -86.82446315	    -29.02738158	     -7.62782734	      0.00000000
      0.55354244	    -85.27281811	    -28.75255145	     -7.38469718	      0.00000000
      0.55381632	    -83.72345310	    -28.47803436	     -7.14192073	      0.00000000
      0.55409019	    -82.17636253	    -28.20382993	     -6.89949824	      0.00000000
      0.55432249	    -80.86595937	    -27.97150520	     -6.69416179	      0.00000000
      0.55455478	    -79.55718827	    -27.73940542	     -6.48908023	      0.00000000
      0.55483884	    -77.95895543	    -27.45588483	     -6.23863970	      0.00000000
      0.55512290	    -76.36315796	    -27.17270082	     -5.98858071	      0.00000000
      0.55537051	    -74.97415028	    -26.92613543	     -5.77092553	      0.00000000
      0.55561811	    -73.58698797	    -26.67982574	     -5.55356058	      0.00000000
      0.55586572	    -72.20167102	    -26.43377215	     -5.33648595	      0.00000000
      0.55611332	    -70.81819585	    -26.18797441	     -5.11970182	      0.00000000
      0.55642120	    -69.10054137	    -25.88270508	     -4.85055638	      0.00000000
      0.55666618	    -67.73580467	    -25.64007984	     -4.63671410	      0.00000000
      0.55691116	    -66.37286635	    -25.39770542	     -4.42315663	      0.00000000
      0.55715614	    -65.01172290	    -25.15558155	     -4.20988410	      0.00000000
      0.55746174	    -63.31629442	    -24.85389835	     -3.94423926	      0.00000000
      0.55771206	    -61.92963701	    -24.60707870	     -3.72697899	      0.00000000
      0.55796237	    -60.54484922	    -24.36052103	     -3.51001667	      0.00000000
      0.55821269	    -59.16192737	    -24.11422505	     -3.29335246	      0.00000000
      0.55846301	    -57.78087117	    -23.86819105	     -3.07698648	      0.00000000
      0.55877835	    -56.04369610	    -23.55861510	     -2.80483787	      0.00000000
      0.55900128	    -54.81740761	    -23.34001569	     -2.61273204	      0.00000000
      0.55922421	    -53.59259303	    -23.12162386	     -2.42086312	      0.00000000
      0.55952687	    -51.93204810	    -22.82545072	     -2.16074621	      0.00000000
      0.55980458	    -50.41082029	    -22.55403724	     -1.92246338	      0.00000000
      0.56008229	    -48.89187571	    -22.28294647	     -1.68454870	      0.00000000
      0.56032624	    -47.55944651	    -22.04507404	     -1.47585766	      0.00000000
      0.56057019	    -46.22877637	    -21.80745074	     -1.26745096	      0.00000000
      0.56081414	    -44.89986208	    -21.57007626	     -1.05932873	      0.00000000
      0.56111362	    -43.27081820	    -21.27900356	     -0.80421623	      0.00000000
      0.56136889	    -41.88440660	    -21.03120715	     -0.58711277	      0.00000000
      0.56162415	    -40.49991445	    -20.78368361	     -0.37032121	      0.00000000
      0.56187941	    -39.11733817	    -20.53643259	     -0.15384169	      0.00000000
      0.56213468	    -37.73667819	    -20.28945447	      0.06232567	      0.00000000
      0.56238994	    -36.35793126	    -20.04274896	      0.27818037	      0.00000000
      0.56264520	    -34.98109761	    -19.79631637	      0.49372140	      0.00000000
      0.56290047	    -33.60617426	    -19.55015648	      0.70894766	      0.00000000
      0.56315573	    -32.23316129	    -19.30426955	      0.92385814	      0.00000000
      0.56346453	    -30.57472596	    -19.00717553	      1.18341976	      0.00000000
      0.56368434	    -29.39594175	    -18.79594553	      1.36789408	      0.00000000
      0.56390415	    -28.21856952	    -18.58491773	      1.55213198	      0.00000000
      0.56420711	    -26.59810832	    -18.29438925	      1.80567915	      0.00000000
      0.56449137	    -25.08010274	    -18.02214243	      2.04316604	      0.00000000
      0.56477563	    -23.56445621	    -17.75023436	      2.28025412	      0.00000000
      0.56501128	    -22.30977409	    -17.52507969	      2.47649630	      0.00000000
      0.56524693	    -21.05671136	    -17.30015793	      2.67246293	      0.00000000
      0.56554347	    -19.48220936	    -17.01745676	      2.91866623	      0.00000000
      0.56579511	    -18.14804943	    -16.77783755	      3.12725765	      0.00000000
      0.56604676	    -16.81573044	    -16.53848360	      3.33553253	      0.00000000
      0.56629841	    -15.48525341	    -16.29939531	      3.54349021	      0.00000000
      0.56655006	    -14.15661546	    -16.06057238	      3.75113000	      0.00000000
      0.56680170	    -12.82981707	    -15.82201510	      3.95845130	      0.00000000
      0.56711084	    -11.20243125	    -15.52932367	      4.21269742	      0.00000000
      0.56733265	    -10.03644316	    -15.31955613	      4.39482913	      0.00000000
      0.56755447	     -8.87188031	    -15.10999478	      4.57671192	      0.00000000
      0.56785281	     -7.30778070	    -14.82845832	      4.82095281	      0.00000000
      0.56813487	     -5.83142396	    -14.56263228	      5.05144674	      0.00000000
      0.56841692	     -4.35737058	    -14.29714016	      5.28153610	      0.00000000
      0.56865478	     -3.11610363	    -14.07351261	      5.47525312	      0.00000000
      0.56889264	     -1.87647297	    -13.85012261	      5.66868155	      0.00000000
      0.56918650	     -0.34718969	    -13.57445627	      5.90725951	      0.00000000
      0.56943590	      0.94874572	    -13.34078447	      6.10939260	      0.00000000
      0.56968531	      2.24288246	    -13.10737351	      6.31120708	      0.00000000
      0.56993471	      3.53521326	    -12.87422376	      6.51270260	      0.00000000
      0.57018411	      4.82573463	    -12.64133495	      6.71387878	      0.00000000
      0.57043351	      6.11444029	    -12.40870733	      6.91473531	      0.00000000
      0.57075934	      7.79528754	    -12.10519150	      7.17665581	      0.00000000
      0.57097019	      8.88133864	    -11.90901757	      7.34585885	      0.00000000
      0.57118103	      9.96608284	    -11.71303011	      7.51483272	      0.00000000
      0.57149719	     11.59012351	    -11.41951055	      7.76776732	      0.00000000
      0.57179665	     13.12571249	    -11.14187183	      8.00687441	      0.00000000
      0.57210645	     14.71152574	    -10.85504285	      8.25374988	      0.00000000
      0.57234478	     15.92953912	    -10.63466177	      8.44333131	      0.00000000
      0.57258311	     17.14586043	    -10.41451936	      8.63261875	      0.00000000
      0.57288575	     18.68798100	    -10.13531215	      8.87256397	      0.00000000
      0.57312514	     19.90584686	     -9.91473390	      9.06202273	      0.00000000
      0.57336453	     21.12199749	     -9.69439613	      9.25118437	      0.00000000
      0.57360392	     22.33642846	     -9.47429915	      9.44004877	      0.00000000
      0.57393442	     24.01022602	     -9.17083164	      9.70030367	      0.00000000
      0.57414977	     25.09908993	     -8.97334151	      9.86957875	      0.00000000
      0.57436512	     26.18655674	     -8.77604599	     10.03861302	      0.00000000
      0.57467329	     27.74028941	     -8.49405441	     10.28008258	      0.00000000
      0.57496795	     29.22321058	     -8.22480033	     10.51050299	      0.00000000
      0.57526260	     30.70350218	     -7.95591104	     10.74047227	      0.00000000
      0.57549826	     31.88549281	     -7.74112530	     10.92406870	      0.00000000
      0.57573391	     33.06579690	     -7.52657297	     11.10737652	      0.00000000
      0.57603667	     34.57974838	     -7.25126325	     11.34246253	      0.00000000
      0.57627784	     35.78371210	     -7.03223698	     11.52938279	      0.00000000
      0.57651901	     36.98590567	     -6.81345481	     11.71600073	      0.00000000
      0.57676019	     38.18632587	     -6.59491705	     11.90231640	      0.00000000
      0.57708298	     39.79025303	     -6.30279721	     12.15121765	      0.00000000
      0.57730103	     40.87189543	     -6.10571976	     12.31904268	      0.00000000
      0.57751907	     41.95208608	     -5.90884182	     12.48662072	      0.00000000
      0.57782053	     43.44308523	     -5.63698153	     12.71789531	      0.00000000
      0.57811019	     44.87312452	     -5.37611828	     12.93967588	      0.00000000
      0.57839985	     46.30059433	     -5.11560751	     13.16102093	      0.00000000
      0.57863645	     47.46471325	     -4.90307123	     13.34150300	      0.00000000
      0.57887306	     48.62711561	     -4.69077019	     13.52169469	      0.00000000
      0.57917383	     50.10224229	     -4.42124003	     13.75032876	      0.00000000
      0.57941448	     51.28054761	     -4.20585252	     13.93292986	      0.00000000
      0.57965514	     52.45707708	     -3.99070799	     14.11523093	      0.00000000
      0.57989579	     53.63182858	     -3.77580673	     14.29723213	      0.00000000
      0.58022028	     55.21299085	     -3.48642944	     14.54215888	      0.00000000
      0.58043621	     56.26338437	     -3.29410819	     14.70484384	      0.00000000
      0.58065214	     57.31234713	     -3.10198249	     14.86728778	      0.00000000
      0.58095551	     58.78367864	     -2.83238428	     15.09510809	      0.00000000
      0.58124769	     60.19806413	     -2.57309613	     15.31407537	      0.00000000
      0.58153987	     61.60982740	     -2.31416638	     15.53260229	      0.00000000
      0.58178350	     62.78498979	     -2.09853761	     15.71447937	      0.00000000
      0.58202713	     63.95832892	     -1.88315800	     15.89605075	      0.00000000
      0.58232014	     65.36704960	     -1.62445839	     16.11401554	      0.00000000
      0.58255867	     66.51195570	     -1.41411473	     16.29113675	      0.00000000
      0.58279721	     67.65511680	     -1.20400956	     16.46796558	      0.00000000
      0.58303575	     68.79653172	     -0.99414318	     16.64450228	      0.00000000
      0.58336765	     70.38178963	     -0.70253278	     16.88964913	      0.00000000
      0.58357846	     71.38695084	     -0.51754926	     17.04506711	      0.00000000
      0.58378928	     72.39075096	     -0.33275194	     17.20025753	      0.00000000
      0.58410022	     73.86883356	     -0.06052292	     17.42874267	      0.00000000
      0.58440504	     75.31492394	      0.20594960	     17.65224698	      0.00000000
      0.58475951	     76.99299070	      0.51533699	     17.91156136	      0.00000000
      0.58497805	     78.02565895	      0.70582117	     18.07111783	      0.00000000
      0.58519659	     79.05686692	      0.89610416	     18.23043112	      0.00000000
      0.58555832	     80.76048819	      1.21061281	     18.49358808	      0.00000000
      0.58575951	     81.70633644	      1.38530763	     18.63967193	      0.00000000
      0.58596071	     82.65095088	      1.55983155	     18.78555035	      0.00000000
      0.58629257	     84.20633570	      1.84732328	     19.02571906	      0.00000000
      0.58661501	     85.71434892	      2.12620592	     19.25853518	      0.00000000
      0.58684985	     86.81071282	      2.32905130	     19.42777485	      0.00000000
      0.58708470	     87.90539936	      2.53166235	     19.59673606	      0.00000000
      0.58740190	     89.38130012	      2.80495077	     19.82450523	      0.00000000
      0.58762667	     90.42528521	      2.99834563	     19.98559745	      0.00000000
      0.58785144	     91.46773949	      3.19152545	     20.14643557	      0.00000000
      0.58813972	     92.80249268	      3.43897172	     20.35234611	      0.00000000
      0.58841924	     94.09432054	      3.67856679	     20.55160691	      0.00000000
      0.58869877	     95.38378596	      3.91782786	     20.75047636	      0.00000000
      0.58894269	     96.50710584	      4.12634523	     20.92369963	      0.00000000
      0.58918662	     97.62863028	      4.33460782	     21.09662574	      0.00000000
      0.58943055	     98.74836270	      4.54261573	     21.26925506	      0.00000000
      0.58972331	    100.08990868	      4.79193150	     21.47605475	      0.00000000
      0.58998635	    101.29308428	      5.01562702	     21.66149967	      0.00000000
      0.59024940	    102.49418168	      5.23902536	     21.84660105	      0.00000000
      0.59051244	    103.69320562	      5.46212669	     22.03135939	      0.00000000
      0.59077549	    104.89015620	      5.68493035	     22.21577526	      0.00000000
      0.59101015	    105.95621774	      5.88344390	     22.38000514	      0.00000000
      0.59124482	    107.02063342	      6.08172028	     22.54396327	      0.00000000
      0.59154307	    108.37113856	      6.33338802	     22.75196287	      0.00000000
      0.59178463	    109.46294699	      6.53692846	     22.92009759	      0.00000000
      0.59202618	    110.55302048	      6.74021755	     23.08794572	      0.00000000
      0.59226774	    111.64135965	      6.94325485	     23.25550772	      0.00000000
      0.59258842	    113.08354495	      7.21241457	     23.47751858	      0.00000000
      0.59280245	    114.04437361	      7.39180648	     23.62541060	      0.00000000
      0.59301648	    115.00384799	      7.57100071	     23.77307908	      0.00000000
      0.59331728	    116.35006442	      7.82251665	     23.98024423	      0.00000000
      0.59355815	    117.42610285	      8.02363233	     24.14581135	      0.00000000
      0.59395816	    119.20931202	      8.35707198	     24.42014750	      0.00000000
      0.59420126	    120.29076661	      8.55938301	     24.58649780	      0.00000000
      0.59444437	    121.37048809	      8.76143842	     24.75256241	      0.00000000
      0.59468748	    122.44847776	      8.96323789	     24.91834182	      0.00000000
      0.59498418	    123.76181528	      9.20918610	     25.12028868	      0.00000000
      0.59524210	    124.90132890	      9.42266364	     25.29548466	      0.00000000
      0.59550001	    126.03890503	      9.63585322	     25.47036142	      0.00000000
      0.59575792	    127.17454466	      9.84875437	     25.64491957	      0.00000000
      0.59601583	    128.30825345	     10.06136745	     25.81915969	      0.00000000
      0.59627374	    129.44003232	     10.27369199	     25.99308239	      0.00000000
      0.59653165	    130.56988716	     10.48572839	     26.16668825	      0.00000000
      0.59678956	    131.69781881	     10.69747616	     26.33997789	      0.00000000
      0.59704747	    132.82383333	     10.90893575	     26.51295189	      0.00000000
      0.59730539	    133.94793152	     11.12010665	     26.68561090	      0.00000000
      0.59756330	    135.07011964	     11.33098934	     26.85795548	      0.00000000
      0.59782121	    136.19039837	     11.54158329	     27.02998629	      0.00000000
      0.59807912	    137.30877421	     11.75188905	     27.20170391	      0.00000000
      0.59833703	    138.42524774	     11.96190605	     27.37310899	      0.00000000
      0.59859494	    139.53982566	     12.17163488	     27.54420213	      0.00000000
      0.59885285	    140.65250844	     12.38107496	     27.71498399	      0.00000000
      0.59908384	    141.64744453	     12.56840874	     27.86767560	      0.00000000
      0.59931483	    142.64086647	     12.75551101	     28.02011848	      0.00000000
      0.59961962	    143.94935221	     13.00203407	     28.22088326	      0.00000000
      0.59985661	    144.96495825	     13.19344101	     28.37669100	      0.00000000
      0.60009359	    145.97898183	     13.38460470	     28.53223851	      0.00000000
      0.60033058	    146.99142440	     13.57552490	     28.68752631	      0.00000000
      0.60063188	    148.27635050	     13.81790643	     28.88458243	      0.00000000
      0.60088924	    149.37183472	     14.02462126	     29.05256384	      0.00000000
      0.60114659	    150.46546807	     14.23104944	     29.22024094	      0.00000000
      0.60140394	    151.55725220	     14.43719062	     29.38761441	      0.00000000
      0.60166129	    152.64719323	     14.64304529	     29.55468487	      0.00000000
      0.60191865	    153.73529278	     14.84861311	     29.72145300	      0.00000000
      0.60217600	    154.82155708	     15.05389457	     29.88791943	      0.00000000
      0.60243335	    155.90598774	     15.25888934	     30.05408484	      0.00000000
      0.60269071	    156.98859107	     15.46359793	     30.21994986	      0.00000000
      0.60294806	    158.06936865	     15.66802000	     30.38551518	      0.00000000
      0.60320541	    159.14832691	     15.87215610	     30.55078143	      0.00000000
      0.60346276	    160.22546739	     16.07600587	     30.71574930	      0.00000000
      0.60372012	    161.30079663	     16.27956988	     30.88041943	      0.00000000
      0.60397747	    162.37431613	     16.48284777	     31.04479251	      0.00000000
      0.60423482	    163.44603253	     16.68584014	     31.20886918	      0.00000000
      0.60449217	    164.51594731	     16.88854662	     31.37265015	      0.00000000
      0.60474953	    165.58406717	     17.09096784	     31.53613605	      0.00000000
      0.60500688	    166.65039360	     17.29310341	     31.69932759	      0.00000000
      0.60526423	    167.71493338	     17.49495398	     31.86222541	      0.00000000
      0.60552159	    168.77768795	     17.69651918	     32.02483022	      0.00000000
      0.60577894	    169.83866421	     17.89779966	     32.18714266	      0.00000000
      0.60603629	    170.89786354	     18.09879505	     32.34916345	      0.00000000
      0.60629364	    171.95529293	     18.29950603	     32.51089324	      0.00000000
      0.60655100	    173.01095373	     18.49993221	     32.67233272	      0.00000000
      0.60680835	    174.06485303	     18.70007429	     32.83348257	      0.00000000
      0.60706570	    175.11699214	     18.89993189	     32.99434349	      0.00000000
      0.60732305	    176.16737822	     19.09950573	     33.15491614	      0.00000000
      0.60758041	    177.21601255	     19.29879542	     33.31520123	      0.00000000
      0.60783776	    178.26290238	     19.49780169	     33.47519943	      0.00000000
      0.60809511	    179.30804894	     19.69652416	     33.63491144	      0.00000000
      0.60835247	    180.35145956	     19.89496357	     33.79433793	      0.00000000
      0.60860982	    181.39313545	     20.09311954	     33.95347963	      0.00000000
      0.60886717	    182.43308401	     20.29099283	     34.11233718	      0.00000000
      0.60912452	    183.47130639	     20.48858305	     34.27091132	      0.00000000
      0.60935546	    184.40151267	     20.66565426	     34.41297026	      0.00000000
      0.60958641	    185.33033591	     20.84249789	     34.55480203	      0.00000000
      0.60989499	    186.56928115	     21.07844232	     34.74396432	      0.00000000
      0.61012598	    187.49507195	     21.25479037	     34.88529550	      0.00000000
      0.61035696	    188.41949137	     21.43091158	     35.02640108	      0.00000000
      0.61058795	    189.34254124	     21.60680586	     35.16728158	      0.00000000
      0.61089238	    190.55700317	     21.83828219	     35.35261417	      0.00000000
      0.61116285	    191.63397896	     22.04360190	     35.51694240	      0.00000000
      0.61143331	    192.70909399	     22.24861157	     35.68096442	      0.00000000
      0.61166649	    193.63447400	     22.42510424	     35.82212500	      0.00000000
      0.61189966	    194.55847813	     22.60136686	     35.96305912	      0.00000000
      0.61213283	    195.48110812	     22.77739931	     36.10376732	      0.00000000
      0.61243361	    196.66922443	     23.00413154	     36.28493989	      0.00000000
      0.61269819	    197.71246046	     23.20325850	     36.44399761	      0.00000000
      0.61296277	    198.75394357	     23.40209024	     36.60276674	      0.00000000
      0.61322734	    199.79367597	     23.60062654	     36.76124805	      0.00000000
      0.61345399	    200.68294428	     23.77046220	     36.89677784	      0.00000000
      0.61368063	    201.57093468	     23.94008148	     37.03209747	      0.00000000
      0.61400240	    202.82945754	     24.18052472	     37.22385522	      0.00000000
      0.61422297	    203.69068346	     24.34509486	     37.35505998	      0.00000000
      0.61444354	    204.55071037	     24.50946091	     37.48606722	      0.00000000
      0.61473095	    205.66955026	     24.72332761	     37.65647722	      0.00000000
      0.61500338	    206.72818593	     24.92572427	     37.81769443	      0.00000000
      0.61534774	    208.06374823	     25.18111748	     38.02105213	      0.00000000
      0.61557006	    208.92447144	     25.34573975	     38.15208987	      0.00000000
      0.61579238	    209.78399244	     25.51015544	     38.28292971	      0.00000000
      0.61609937	    210.96888023	     25.73684751	     38.46327354	      0.00000000
      0.61636296	    211.98443602	     25.93117741	     38.61782182	      0.00000000
      0.61662655	    212.99831827	     26.12521819	     38.77209418	      0.00000000
      0.61689014	    214.01052931	     26.31896970	     38.92609140	      0.00000000
      0.61712087	    214.89519352	     26.48833158	     39.06066623	      0.00000000
      0.61735160	    215.77858430	     26.65747228	     39.19503133	      0.00000000
      0.61766671	    216.98297698	     26.88811028	     39.37819508	      0.00000000
      0.61788991	    217.83466873	     27.05123157	     39.50770208	      0.00000000
      0.61811311	    218.68518044	     27.21414683	     39.63701438	      0.00000000
      0.61839595	    219.76124760	     27.42029536	     39.80059860	      0.00000000
      0.61867194	    220.80943632	     27.62113281	     39.95992125	      0.00000000
      0.61894794	    221.85583470	     27.82165599	     40.11894869	      0.00000000
      0.61920792	    222.83990065	     28.01026002	     40.26848183	      0.00000000
      0.61946790	    223.82238714	     28.19858576	     40.41775453	      0.00000000
      0.61972788	    224.80330025	     28.38663381	     40.56676749	      0.00000000
      0.61998786	    225.78264301	     28.57440419	     40.71552146	      0.00000000
      0.62024784	    226.76042171	     28.76189753	     40.86401716	      0.00000000
      0.62050782	    227.73663915	     28.94911382	     41.01225531	      0.00000000
      0.62076780	    228.71130187	     29.13605374	     41.16023664	      0.00000000
      0.62102778	    229.68441241	     29.32271724	     41.30796188	      0.00000000
      0.62128776	    230.65597757	     29.50910506	     41.45543174	      0.00000000
      0.62154774	    231.62599960	     29.69521708	     41.60264696	      0.00000000
      0.62180773	    232.59448561	     29.88105411	     41.74960825	      0.00000000
      0.62206771	    233.56143752	     30.06661599	     41.89631636	      0.00000000
      0.62230052	    234.42606165	     30.23255664	     42.02748137	      0.00000000
      0.62253334	    235.28946278	     30.39827719	     42.15844445	      0.00000000
      0.62284548	    236.44511630	     30.62011473	     42.33371106	      0.00000000
      0.62306923	    237.27216762	     30.77888956	     42.45912365	      0.00000000
      0.62329297	    238.09810104	     30.93746215	     42.58435130	      0.00000000
      0.62357398	    239.13381210	     31.13632742	     42.74136374	      0.00000000
      0.62384819	    240.14281227	     31.33008170	     42.89430354	      0.00000000
      0.62412241	    241.15014689	     31.52353306	     43.04696795	      0.00000000
      0.62438531	    242.11435542	     31.70871769	     43.19307481	      0.00000000
      0.62464821	    243.07704239	     31.89362458	     43.33893007	      0.00000000
      0.62491111	    244.03821402	     32.07825437	     43.48453447	      0.00000000
      0.62517401	    244.99787334	     32.26260711	     43.62988877	      0.00000000
      0.62543691	    245.95602699	     32.44668353	     43.77499369	      0.00000000
      0.62569981	    246.91267749	     32.63048359	     43.91984999	      0.00000000
      0.62596271	    247.86783206	     32.81400814	     44.06445840	      0.00000000
      0.62622561	    248.82149252	     32.99725700	     44.20881968	      0.00000000
      0.62644890	    249.63029302	     33.15267913	     44.33123580	      0.00000000
      0.62667219	    250.43802232	     33.30790295	     44.45347464	      0.00000000
      0.62697261	    251.52309319	     33.51643569	     44.61766114	      0.00000000
      0.62723436	    252.46690676	     33.69783119	     44.76045099	      0.00000000
      0.62749610	    253.40926446	     33.87895573	     44.90299940	      0.00000000
      0.62775785	    254.35016853	     34.05980925	     45.04530711	      0.00000000
      0.62801960	    255.28962622	     34.24039261	     45.18737482	      0.00000000
      0.62828134	    256.22763922	     34.42070566	     45.32920329	      0.00000000
      0.62850754	    257.03710600	     34.57631399	     45.45157831	      0.00000000
      0.62873374	    257.84550058	     34.73172103	     45.57377565	      0.00000000
      0.62906261	    259.01889826	     34.95730479	     45.75111890	      0.00000000
      0.62927490	    259.77516913	     35.10270123	     45.86540158	      0.00000000
      0.62948719	    260.53050597	     35.24792139	     45.97952914	      0.00000000
      0.62978396	    261.58482973	     35.45062949	     46.13880896	      0.00000000
      0.63019481	    263.04146196	     35.73069539	     46.35882204	      0.00000000
      0.63042558	    263.85812285	     35.88771806	     46.48214974	      0.00000000
      0.63065635	    264.67369540	     36.04453373	     46.60529662	      0.00000000
      0.63094282	    265.68462196	     36.23891410	     46.75791817	      0.00000000
      0.63121417	    266.64062149	     36.42273531	     46.90222397	      0.00000000
      0.63148551	    267.59512952	     36.60627131	     47.04628209	      0.00000000
      0.63174688	    268.51311770	     36.78278616	     47.18480701	      0.00000000
      0.63200824	    269.42973104	     36.95903716	     47.32310359	      0.00000000
      0.63226960	    270.34497560	     37.13502500	     47.46117254	      0.00000000
      0.63253096	    271.25885416	     37.31074975	     47.59901457	      0.00000000
      0.63279233	    272.17137310	     37.48621217	     47.73663038	      0.00000000
      0.63305369	    273.08253483	     37.66141227	     47.87402070	      0.00000000
      0.63331505	    273.99234607	     37.83635087	     48.01118621	      0.00000000
      0.63357641	    274.90080885	     38.01102791	     48.14812763	      0.00000000
      0.63383778	    275.80793028	     38.18544430	     48.28484566	      0.00000000
      0.63409914	    276.71371193	     38.35959988	     48.42134101	      0.00000000
      0.63433025	    277.51354788	     38.51338213	     48.54185335	      0.00000000
      0.63456136	    278.31234310	     38.66696112	     48.66219261	      0.00000000
      0.63488027	    279.41289706	     38.87855143	     48.82796503	      0.00000000
      0.63509977	    280.16922180	     39.02395664	     48.94186949	      0.00000000
      0.63531926	    280.92461868	     39.16917966	     49.05561926	      0.00000000
      0.63560659	    281.91207301	     39.35900890	     49.20429060	      0.00000000
      0.63584754	    282.73891435	     39.51795593	     49.32876046	      0.00000000
      0.63622120	    284.01897630	     39.76401603	     49.52142132	      0.00000000
      0.63646992	    284.86957515	     39.92751432	     49.64942047	      0.00000000
      0.63671865	    285.71900317	     40.09078056	     49.77722430	      0.00000000
      0.63696738	    286.56726251	     40.25381478	     49.90483343	      0.00000000
      0.63724417	    287.50988658	     40.43497663	     50.04661603	      0.00000000
      0.63752097	    288.45107303	     40.61585205	     50.18815906	      0.00000000
      0.63775745	    289.25402253	     40.77015294	     50.30889415	      0.00000000
      0.63799392	    290.05592961	     40.92424540	     50.42945549	      0.00000000
      0.63831021	    291.12688851	     41.13002498	     50.59044001	      0.00000000
      0.63852859	    291.86521620	     41.27188189	     50.70140633	      0.00000000
      0.63874697	    292.60266550	     41.41356223	     50.81222588	      0.00000000
      0.63903560	    293.57602890	     41.60055450	     50.95847486	      0.00000000
      0.63931136	    294.50457704	     41.77892367	     51.09796646	      0.00000000
      0.63968341	    295.75512519	     42.01912529	     51.28579386	      0.00000000
      0.63991585	    296.53512701	     42.16893239	     51.40292549	      0.00000000
      0.64019621	    297.47463027	     42.34935917	     51.54398731	      0.00000000
      0.64046822	    298.38480667	     42.52413862	     51.68062281	      0.00000000
      0.64074022	    299.29365256	     42.69864706	     51.81703608	      0.00000000
      0.64101223	    300.20117432	     42.87288526	     51.95322785	      0.00000000
      0.64128424	    301.10737454	     43.04685328	     52.08919892	      0.00000000
      0.64151444	    301.87324565	     43.19386838	     52.20409643	      0.00000000
      0.64174463	    302.63817663	     43.34069062	     52.31883687	      0.00000000
      0.64207148	    303.72266065	     43.54882658	     52.48148268	      0.00000000
      0.64228502	    304.43019385	     43.68460332	     52.58757778	      0.00000000
      0.64249856	    305.13692797	     43.82021524	     52.69353901	      0.00000000
      0.64279507	    306.11691218	     44.00824038	     52.84044587	      0.00000000
      0.64317984	    307.38633087	     44.25176341	     53.03070118	      0.00000000
      0.64343054	    308.21202118	     44.41014078	     53.15442817	      0.00000000
      0.64368123	    309.03662671	     44.56829262	     53.27797335	      0.00000000
      0.64393192	    309.86014941	     44.72621897	     53.40133733	      0.00000000
      0.64420646	    310.76077496	     44.89891042	     53.53622932	      0.00000000
      0.64448100	    311.66011094	     45.07133236	     53.67090545	      0.00000000
      0.64472178	    312.44779097	     45.22232878	     53.78884204	      0.00000000
      0.64496255	    313.23448589	     45.37311860	     53.90661371	      0.00000000
      0.64527153	    314.24258185	     45.56631894	     54.05750417	      0.00000000
      0.64549471	    314.96974354	     45.70565969	     54.16632697	      0.00000000
      0.64571789	    315.69606947	     45.84482418	     54.27500947	      0.00000000
      0.64600088	    316.61584558	     46.02103028	     54.41261696	      0.00000000
      0.64627202	    317.49584584	     46.18959120	     54.54425084	      0.00000000
      0.64661090	    318.59397712	     46.39989911	     54.70848251	      0.00000000
      0.64684422	    319.34894180	     46.54446254	     54.82137144	      0.00000000
      0.64707754	    320.10300799	     46.68883471	     54.93410970	      0.00000000
      0.64737400	    321.05987373	     46.87200640	     55.07714418	      0.00000000
      0.64767047	    322.01529922	     47.05487041	     55.21993710	      0.00000000
      0.64788280	    322.69869273	     47.18564878	     55.32205707	      0.00000000
      0.64809512	    323.38135239	     47.31626983	     55.42405397	      0.00000000
      0.64840313	    324.37031595	     47.50546906	     55.57179188	      0.00000000
      0.64867899	    325.25478958	     47.67464722	     55.70389637	      0.00000000
      0.64892079	    326.02902898	     47.82271580	     55.81951738	      0.00000000
      0.64916259	    326.80233043	     47.97058182	     55.93498095	      0.00000000
      0.64947119	    327.78795213	     48.15901231	     56.08212096	      0.00000000
      0.64969465	    328.50065982	     48.29524309	     56.18850101	      0.00000000
      0.64991810	    329.21257686	     48.43130216	     56.29474795	      0.00000000
      0.65020124	    330.11351661	     48.60345665	     56.42918341	      0.00000000
      0.65047270	    330.97610100	     48.76825028	     56.55787308	      0.00000000
      0.65081172	    332.05175818	     48.97370637	     56.71832050	      0.00000000
      0.65104532	    332.79187876	     49.11504420	     56.82869849	      0.00000000
      0.65127891	    333.53114956	     49.25619576	     56.93893362	      0.00000000
      0.65157561	    334.46888888	     49.43520665	     57.07873955	      0.00000000
      0.65187231	    335.40526738	     49.61391815	     57.21831665	      0.00000000
      0.65208510	    336.07602125	     49.74190947	     57.31828330	      0.00000000
      0.65229790	    336.74607986	     49.86974729	     57.41813303	      0.00000000
      0.65260608	    337.71525753	     50.05461553	     57.56253255	      0.00000000
      0.65288226	    338.58260031	     50.22002110	     57.69173577	      0.00000000
      0.65312429	    339.34170559	     50.36475556	     57.80479674	      0.00000000
      0.65336631	    340.09992473	     50.50929294	     57.91770857	      0.00000000
      0.65367551	    341.06729514	     50.69365894	     58.06174129	      0.00000000
      0.65389902	    341.76569948	     50.82673494	     58.16571004	      0.00000000
      0.65412253	    342.46335816	     50.95964413	     58.26955292	      0.00000000
      0.65440620	    343.34771998	     51.12808574	     58.40116451	      0.00000000
      0.65467671	    344.18994022	     51.28846295	     58.52648248	      0.00000000
      0.65501787	    345.25055906	     51.49037485	     58.68426650	      0.00000000
      0.65525573	    345.98903682	     51.63092470	     58.79410658	      0.00000000
      0.65549359	    346.72668429	     51.77128708	     58.90380672	      0.00000000
      0.65578670	    347.63453818	     51.94399613	     59.03879644	      0.00000000
      0.65607981	    348.54114065	     52.11642158	     59.17357519	      0.00000000
      0.65629755	    349.21381986	     52.24432774	     59.27356164	      0.00000000
      0.65651529	    349.88581328	     52.37207793	     59.37343248	      0.00000000
      0.65682303	    350.83437724	     52.55236195	     59.51438326	      0.00000000
      0.65709363	    351.66736915	     52.71063743	     59.63813814	      0.00000000
      0.65736424	    352.49931676	     52.86867395	     59.76171638	      0.00000000
      0.65760511	    353.23897407	     53.00914464	     59.87156811	      0.00000000
      0.65784598	    353.97781013	     53.14942671	     59.98128087	      0.00000000
      0.65808685	    354.71582570	     53.28952011	     60.09085512	      0.00000000
      0.65837636	    355.60177087	     53.45765029	     60.22237039	      0.00000000
      0.65866586	    356.48653967	     53.62550895	     60.35368704	      0.00000000
      0.65888799	    357.16458344	     53.75411465	     60.45430515	      0.00000000
      0.65911011	    357.84193963	     53.88256108	     60.55480717	      0.00000000
      0.65941577	    358.77293457	     54.05905726	     60.69291927	      0.00000000
      0.65968379	    359.58820132	     54.21356828	     60.81384130	      0.00000000
      0.65995180	    360.40248128	     54.36784930	     60.93459613	      0.00000000
      0.66021982	    361.21577496	     54.52190013	     61.05518442	      0.00000000
      0.66044577	    361.90066035	     54.65159449	     61.15671722	      0.00000000
      0.66067172	    362.58485004	     54.78112590	     61.25813245	      0.00000000
      0.66097387	    363.49869497	     54.95408676	     61.39356585	      0.00000000
      0.66123871	    364.29867251	     55.10544974	     61.51210269	      0.00000000
      0.66150354	    365.09770810	     55.25659071	     61.63047978	      0.00000000
      0.66176838	    365.89580222	     55.40750952	     61.74869772	      0.00000000
      0.66200439	    366.60622258	     55.54181192	     61.85391197	      0.00000000
      0.66224039	    367.31590100	     55.67593860	     61.95900072	      0.00000000
      0.66255705	    368.26696749	     55.85563071	     62.09980913	      0.00000000
      0.66278007	    368.93598315	     55.98199405	     62.19884223	      0.00000000
      0.66300309	    369.60434579	     56.10820177	     62.29776446	      0.00000000
      0.66328952	    370.46178977	     56.27006633	     62.42465153	      0.00000000
      0.66354664	    371.23058665	     56.41515060	     62.53840066	      0.00000000
      0.66390250	    372.29317396	     56.61560573	     62.69558765	      0.00000000
      0.66412165	    372.94675652	     56.73886094	     62.79225348	      0.00000000
      0.66450879	    374.09980961	     56.95622966	     62.96275880	      0.00000000
      0.66470853	    374.69397597	     57.06819988	     63.05060372	      0.00000000
      0.66490828	    375.28763325	     57.18004710	     63.13836210	      0.00000000
      0.66523635	    376.26158382	     57.36348395	     63.28231381	      0.00000000
      0.66552194	    377.10829972	     57.52289694	     63.40743577	      0.00000000
      0.66576251	    377.82075588	     57.65698889	     63.51269997	      0.00000000
      0.66600308	    378.53248254	     57.79090339	     63.61784048	      0.00000000
      0.66632185	    379.47442806	     57.96807241	     63.75696542	      0.00000000
      0.66653989	    380.11798910	     58.08907772	     63.85200314	      0.00000000
      0.66675792	    380.76095970	     58.20993851	     63.94694037	      0.00000000
      0.66705085	    381.62384507	     58.37208423	     64.07432834	      0.00000000
      0.66737023	    382.56345111	     58.54857698	     64.21301565	      0.00000000
      0.66768395	    383.48517254	     58.72163920	     64.34903600	      0.00000000
      0.66791655	    384.16779068	     58.84976166	     64.44975380	      0.00000000
      0.66814915	    384.84974829	     58.97772098	     64.55035946	      0.00000000
      0.66844757	    385.72371490	     59.14165032	     64.67926942	      0.00000000
      0.66874599	    386.59660285	     59.30531224	     64.80799620	      0.00000000
      0.66895869	    387.21810082	     59.42179992	     64.89963488	      0.00000000
      0.66917139	    387.83905470	     59.53815223	     64.99118117	      0.00000000
      0.66947921	    388.73676116	     59.70630216	     65.12350682	      0.00000000
      0.66978704	    389.63333759	     59.87416986	     65.25564040	      0.00000000
      0.66999825	    390.24787973	     59.98919073	     65.34619391	      0.00000000
      0.67020947	    390.86189359	     60.10407920	     65.43665766	      0.00000000
      0.67051551	    391.75065290	     60.27031573	     65.56757869	      0.00000000
      0.67082156	    392.63831243	     60.43627555	     65.69831266	      0.00000000
      0.67103944	    393.26960758	     60.55426117	     65.79127386	      0.00000000
      0.67125733	    393.90034928	     60.67210706	     65.88414096	      0.00000000
      0.67156474	    394.78932818	     60.83813924	     66.01500779	      0.00000000
      0.67187216	    395.67721445	     61.00389451	     66.14568868	      0.00000000
      0.67208077	    396.27911585	     61.11621895	     66.23426312	      0.00000000
      0.67228938	    396.88051761	     61.22841633	     66.32275256	      0.00000000
      0.67259312	    397.75527645	     61.39155046	     66.45144258	      0.00000000
      0.67289687	    398.62898523	     61.55441653	     66.57995373	      0.00000000
      0.67312345	    399.28006952	     61.67573642	     66.67570357	      0.00000000
      0.67335003	    399.93057372	     61.79690771	     66.77135463	      0.00000000
      0.67365365	    400.80132787	     61.95904183	     66.89937012	      0.00000000
      0.67392633	    401.58248874	     62.10443124	     67.01419330	      0.00000000
      0.67419901	    402.36282263	     62.24960739	     67.12887502	      0.00000000
      0.67443893	    403.04871292	     62.37716363	     67.22966092	      0.00000000
      0.67467885	    403.73396804	     62.50455548	     67.33033812	      0.00000000
      0.67491877	    404.41858803	     62.63178283	     67.43090700	      0.00000000
      0.67521265	    405.25633213	     62.78740275	     67.55394872	      0.00000000
      0.67550653	    406.09313075	     62.94277690	     67.67682917	      0.00000000
      0.67572896	    406.72586092	     63.06021345	     67.76972776	      0.00000000
      0.67595139	    407.35805340	     63.17750976	     67.86253465	      0.00000000
      0.67625773	    408.22785407	     63.33882520	     67.99020157	      0.00000000
      0.67653121	    409.00349533	     63.48261237	     68.10402758	      0.00000000
      0.67677705	    409.70006976	     63.61168955	     68.20623367	      0.00000000
      0.67702289	    410.39599772	     63.74059688	     68.30832939	      0.00000000
      0.67733100	    411.26727182	     63.90191283	     68.43612686	      0.00000000
      0.67755755	    411.90727282	     64.02035823	     68.52998602	      0.00000000
      0.67778409	    412.54673347	     64.13866073	     68.62375249	      0.00000000
      0.67806734	    413.34548457	     64.28637202	     68.74085777	      0.00000000
      0.67834138	    414.11744585	     64.42906496	     68.85401566	      0.00000000
      0.67867809	    415.06491138	     64.60411222	     68.99287352	      0.00000000
      0.67891409	    415.72828695	     64.72661581	     69.09007846	      0.00000000
      0.67915010	    416.39108577	     64.84896565	     69.18718475	      0.00000000
      0.67944739	    417.22518307	     65.00286904	     69.30936748	      0.00000000
      0.67974467	    418.05837245	     65.15652953	     69.43139483	      0.00000000
      0.67996357	    418.67129763	     65.26951959	     69.52114805	      0.00000000
      0.68018248	    419.28373410	     65.38237849	     69.61081765	      0.00000000
      0.68049000	    420.14331003	     65.54071031	     69.73665135	      0.00000000
      0.68079753	    421.00192957	     65.69878448	     69.86232123	      0.00000000
      0.68100734	    421.58717566	     65.80648298	     69.94796541	      0.00000000
      0.68121715	    422.17197992	     65.91406200	     70.03353389	      0.00000000
      0.68152046	    423.01661937	     66.06937215	     70.15710169	      0.00000000
      0.68182377	    423.86034315	     66.22443389	     70.28051243	      0.00000000
      0.68205372	    424.49938766	     66.34182569	     70.37396924	      0.00000000
      0.68228367	    425.13790969	     66.45907529	     70.46733645	      0.00000000
      0.68258530	    425.97469324	     66.61266075	     70.58967391	      0.00000000
      0.68288693	    426.81058510	     66.76600268	     70.71185835	      0.00000000
      0.68309979	    427.39994052	     66.87407004	     70.79799193	      0.00000000
      0.68331265	    427.98885499	     66.98201659	     70.88404984	      0.00000000
      0.68361877	    428.83503354	     67.13704885	     71.00768167	      0.00000000
      0.68392489	    429.68030808	     67.29183253	     71.13115814	      0.00000000
      0.68414542	    430.28866135	     67.40318052	     71.22001074	      0.00000000
      0.68436594	    430.89654881	     67.51440003	     71.30878331	      0.00000000
      0.68467253	    431.74092380	     67.66881552	     71.43207094	      0.00000000
      0.68497912	    432.58440600	     67.82298390	     71.55520498	      0.00000000
      0.68519198	    433.16949414	     67.92987461	     71.64060387	      0.00000000
      0.68540484	    433.75415490	     68.03664666	     71.72592925	      0.00000000
      0.68570998	    434.59156920	     68.18950627	     71.84812173	      0.00000000
      0.68601513	    435.42811291	     68.34212331	     71.97016425	      0.00000000
      0.68623927	    436.04202154	     68.45406996	     72.05971178	      0.00000000
      0.68646341	    436.65546377	     68.56588627	     72.14917897	      0.00000000
      0.68676882	    437.49060924	     68.71804094	     72.27096019	      0.00000000
      0.68707424	    438.32489590	     68.86995480	     72.39259329	      0.00000000
      0.68728683	    438.90512027	     68.97555702	     72.47717202	      0.00000000
      0.68749942	    439.48493138	     69.08104302	     72.56167948	      0.00000000
      0.68780418	    440.31539134	     69.23205839	     72.68269941	      0.00000000
      0.68810894	    441.14500953	     69.38283621	     72.80357389	      0.00000000
      0.68833502	    441.75991978	     69.49453758	     72.89315061	      0.00000000
      0.68856110	    442.37437001	     69.60610875	     72.98264785	      0.00000000
      0.68886558	    443.20117074	     69.75616453	     73.10305476	      0.00000000
      0.68917007	    444.02714393	     69.90598534	     73.22331850	      0.00000000
      0.68938357	    444.60583271	     70.01090134	     73.30756313	      0.00000000
      0.68959707	    445.18411734	     70.11570228	     73.39173784	      0.00000000
      0.68990215	    446.00972404	     70.26525213	     73.51189297	      0.00000000
      0.69020722	    446.83451285	     70.41456833	     73.63190630	      0.00000000
      0.69043245	    447.44290656	     70.52465437	     73.72041748	      0.00000000
      0.69065767	    448.05085755	     70.63461360	     73.80885190	      0.00000000
      0.69096257	    448.87317375	     70.78327027	     73.92844850	      0.00000000
      0.69126747	    449.69468524	     70.93169571	     74.04790537	      0.00000000
      0.69148187	    450.27188199	     71.03592852	     74.13182219	      0.00000000
      0.69169628	    450.84868349	     71.14004746	     74.21567037	      0.00000000
      0.69200141	    451.66889900	     71.28803196	     74.33488338	      0.00000000
      0.69230654	    452.48832092	     71.43578708	     74.45395826	      0.00000000
      0.69253168	    453.09244236	     71.54466471	     74.54173163	      0.00000000
      0.69275683	    453.69613465	     71.65341799	     74.62943030	      0.00000000
      0.69306174	    454.51300257	     71.80049923	     74.74807700	      0.00000000
      0.69336664	    455.32908985	     71.94735362	     74.86658755	      0.00000000
      0.69358204	    455.90514646	     72.05096261	     74.95022722	      0.00000000
      0.69379744	    456.48081603	     72.15445888	     75.03379937	      0.00000000
      0.69410267	    457.29590972	     72.30092596	     75.15210985	      0.00000000
      0.69440790	    458.11023290	     72.44716796	     75.27028557	      0.00000000
      0.69463274	    458.70960618	     72.55475230	     75.35725245	      0.00000000
      0.69485759	    459.30856411	     72.66221503	     75.44414666	      0.00000000
      0.69516256	    460.12030678	     72.80777961	     75.56189054	      0.00000000
      0.69546753	    460.93129150	     72.95312167	     75.67950154	      0.00000000
      0.69568403	    461.50657121	     73.05616890	     75.76291570	      0.00000000
      0.69590053	    462.08147137	     73.15910446	     75.84626329	      0.00000000
      0.69620583	    462.89149751	     73.30406502	     75.96367884	      0.00000000
      0.69651112	    463.70077535	     73.44880484	     76.08096278	      0.00000000
      0.69673566	    464.29552311	     73.55512041	     76.16714098	      0.00000000
      0.69696020	    464.88986868	     73.66131709	     76.25324840	      0.00000000
      0.69726520	    465.69652439	     73.80537376	     76.37009438	      0.00000000
      0.69757019	    466.50244397	     73.94921229	     76.48681052	      0.00000000
      0.69778790	    467.07728284	     74.05175509	     76.57004610	      0.00000000
      0.69800561	    467.65174896	     74.15418723	     76.65321589	      0.00000000
      0.69831092	    468.45673001	     74.29764774	     76.76973870	      0.00000000
      0.69861623	    469.26098411	     74.44089186	     76.88613280	      0.00000000
      0.69884049	    469.85127203	     74.54597158	     76.97154571	      0.00000000
      0.69906474	    470.44117017	     74.65093508	     77.05688954	      0.00000000
      0.69936971	    471.24275489	     74.79348988	     77.17283846	      0.00000000
      0.69967468	    472.04362445	     74.93583092	     77.28866030	      0.00000000
      0.69989370	    472.61833979	     75.03792349	     77.37176067	      0.00000000
      0.70011272	    473.19268852	     75.13990630	     77.45479583	      0.00000000
      0.70041797	    473.99259078	     75.28186455	     77.57041906	      0.00000000
      0.70072323	    474.79178662	     75.42361080	     77.68591620	      0.00000000
      0.70094727	    475.37789587	     75.52750871	     77.77060310	      0.00000000
      0.70117131	    475.96362687	     75.63129293	     77.85522241	      0.00000000
      0.70147620	    476.76012827	     75.77234818	     77.97027002	      0.00000000
      0.70178108	    477.55593458	     75.91319408	     78.08519301	      0.00000000
      0.70200147	    478.13076351	     76.01487660	     78.16818898	      0.00000000
      0.70222187	    478.70523134	     76.11645021	     78.25112011	      0.00000000
      0.70252699	    479.49996622	     76.25689574	     78.36582794	      0.00000000
      0.70283211	    480.29401443	     76.39713372	     78.48041204	     -0.00000000
      0.70305606	    480.87639605	     76.49993418	     78.56443575	      0.00000000
      0.70328002	    481.45840986	     76.60262334	     78.64839308	      0.00000000
      0.70358476	    482.24979853	     76.74217971	     78.76253152	      0.00000000
      0.70388951	    483.04051128	     76.88153115	     78.87654751	      0.00000000
      0.70411128	    483.61553117	     76.98281609	     78.95944574	      0.00000000
      0.70433306	    484.19019507	     77.08399299	     79.04227936	      0.00000000
      0.70463796	    484.97964759	     77.22291224	     79.15605102	      0.00000000
      0.70494285	    485.76843237	     77.36162848	     79.26970097	      0.00000000
      0.70516693	    486.34772150	     77.46344823	     79.35314962	      0.00000000
      0.70539100	    486.92665191	     77.56515882	     79.43653275	      0.00000000
      0.70569555	    487.71289789	     77.70321827	     79.54975279	      0.00000000
      0.70600009	    488.49848614	     77.84107724	     79.66285218	      0.00000000
      0.70622318	    489.07356411	     77.94194098	     79.74562796	      0.00000000
      0.70644628	    489.64829096	     78.04269762	     79.82833919	      0.00000000
      0.70675086	    490.43237480	     78.18008374	     79.94115669	      0.00000000
      0.70705544	    491.21580893	     78.31727142	     80.05385419	      0.00000000
      0.70727991	    491.79275365	     78.41824654	     80.13683061	      0.00000000
      0.70750437	    492.36934731	     78.51911437	     80.21974202	      0.00000000
      0.70780865	    493.15042677	     78.65568136	     80.33203381	      0.00000000
      0.70811294	    493.93086563	     78.79205234	     80.44420640	      0.00000000
      0.70833722	    494.50571618	     78.89244591	     80.52681190	      0.00000000
      0.70856151	    495.08022040	     78.99273347	     80.60935278	      0.00000000
      0.70886573	    495.85892099	     79.12859369	     80.72120692	      0.00000000
      0.70916995	    496.63698881	     79.26426003	     80.83294236	      0.00000000
      0.70939505	    497.21229946	     79.36451936	     80.91554219	      0.00000000
      0.70962015	    497.78726530	     79.46467303	     80.99807714	      0.00000000
      0.70992412	    498.56315421	     79.59975344	     81.10942913	     -0.00000000
      0.71022810	    499.33841856	     79.73464230	     81.22066296	      0.00000000
      0.71045345	    499.91277015	     79.83452085	     81.30305116	      0.00000000
      0.71067880	    500.48678004	     79.93429461	     81.38537447	      0.00000000
      0.71098263	    501.26014099	     80.06864768	     81.49626262	      0.00000000
      0.71128646	    502.03288487	     80.20281139	     81.60703292	      0.00000000
      0.71151239	    502.60709896	     80.30245325	     81.68932505	      0.00000000
      0.71173832	    503.18097333	     80.40199089	     81.77155205	     -0.00000000
      0.71204193	    503.95164457	     80.53559152	     81.88195040	      0.00000000
      0.71234554	    504.72170614	     80.66900505	     81.99223115	      0.00000000
      0.71257191	    505.29544060	     80.76835197	     82.07437558	      0.00000000
      0.71279827	    505.86883756	     80.86759537	     82.15645465	      0.00000000
      0.71310169	    506.63690841	     81.00046235	     82.26637301	      0.00000000
      0.71340511	    507.40437657	     81.13314444	     82.37617387	      0.00000000
      0.71363198	    507.97783493	     81.23223302	     82.45819698	      0.00000000
      0.71385886	    508.55095766	     81.33121871	     82.54015435	      0.00000000
      0.71416206	    509.31638635	     81.46334823	     82.64958346	      0.00000000
      0.71446526	    510.08121907	     81.59529507	     82.75889507	      0.00000000
      0.71469264	    510.65437800	     81.69412268	     82.84079045	     -0.00000000
      0.71492001	    511.22720301	     81.79284804	     82.92261967	      0.00000000
      0.71522299	    511.99000387	     81.92424618	     83.03155802	      0.00000000
      0.71552597	    512.75221513	     82.05546386	     83.14037873	      0.00000000
      0.71575387	    513.32513296	     82.15404209	     83.22215142	      0.00000000
      0.71598176	    513.89771837	     82.25251871	     83.30385743	      0.00000000
      0.71628451	    514.65788059	     82.38318740	     83.41229962	      0.00000000
      0.71658726	    515.41745929	     82.51367783	     83.52062390	      0.00000000
      0.71681568	    515.99017139	     82.61201443	     83.60227538	      0.00000000
      0.71704410	    516.56255237	     82.71025002	     83.68385957	      0.00000000
      0.71734661	    517.32006966	     82.84019215	     83.79180055	      0.00000000
      0.71764912	    518.07700917	     82.96995820	     83.89962321	      0.00000000
      0.71787809	    518.64955653	     83.06806196	     83.98115547	      0.00000000
      0.71810705	    519.22177384	     83.16606533	     84.06261974	      0.00000000
      0.71840931	    519.97663543	     83.29528319	     84.17005351	      0.00000000
      0.71871156	    520.73092465	     83.42432716	     84.27736844	      0.00000000
      0.71894109	    521.30334887	     83.52220710	     84.35878326	      0.00000000
      0.71917062	    521.87544387	     83.61998723	     84.44012931	      0.00000000
      0.71947260	    522.62763604	     83.74848280	     84.54704916	      0.00000000
      0.71977459	    523.37926096	     83.87680666	     84.65384951	      0.00000000
      0.72000469	    523.95160460	     83.97447206	     84.73514854	      0.00000000
      0.72023480	    524.52361966	     84.07203824	     84.81637790	     -0.00000000
      0.72053650	    525.27312542	     84.19981313	     84.92277635	      0.00000000
      0.72083821	    526.02206872	     84.32741848	     85.02905451	      0.00000000
      0.72106890	    526.59437594	     84.42487900	     85.11023930	     -0.00000000
      0.72129960	    527.16635497	     84.52224087	     85.19135343	      0.00000000
      0.72160101	    527.91315361	     84.64929625	     85.29722220	      0.00000000
      0.72190242	    528.65939426	     84.77618424	     85.40296977	      0.00000000
      0.72213373	    529.23171103	     84.87344996	     85.48404183	      0.00000000
      0.72236504	    529.80369974	     84.97061758	     85.56504215	      0.00000000
      0.72266614	    530.54776650	     85.09695410	     85.67037209	      0.00000000
      0.72296724	    531.29127941	     85.22312541	     85.77557980	      0.00000000
      0.72319918	    531.86365394	     85.32020688	     85.85654068	     -0.00000000
      0.72343113	    532.43570028	     85.41719079	     85.93742862	      0.00000000
      0.72373190	    533.17700586	     85.54280856	     86.04220970	      0.00000000
      0.72403266	    533.91776143	     85.66826326	     86.14686743	      0.00000000
      0.72426526	    534.49024467	     85.76517163	     86.22771876	      0.00000000
      0.72449786	    535.06239933	     85.86198295	     86.30849586	     -0.00000000
      0.72479828	    535.80090935	     85.98688138	     86.41271712	     -0.00000000
      0.72509870	    536.53887289	     86.11161890	     86.51681379	      0.00000000
      0.72533198	    537.11151924	     86.20836599	     86.59755743	      0.00000000
      0.72556525	    537.68383637	     86.30501652	     86.67822546	      0.00000000
      0.72586530	    538.41951059	     86.42919426	     86.78187492	      0.00000000
      0.72616536	    539.15464158	     86.55321325	     86.88539847	      0.00000000
      0.72639933	    539.72750971	     86.64981169	     86.96603662	     -0.00000000
      0.72663331	    540.30004768	     86.74631408	     87.04659769	      0.00000000
      0.72693297	    541.03283917	     86.86976883	     87.14966230	     -0.00000000
      0.72723263	    541.76509037	     86.99306697	     87.25259962	      0.00000000
      0.72746734	    542.33824427	     87.08953043	     87.33313500	     -0.00000000
      0.72770205	    542.91106678	     87.18589828	     87.41359175	      0.00000000
      0.72800129	    543.64092072	     87.30862663	     87.51605727	     -0.00000000
      0.72830054	    544.37023705	     87.43120053	     87.61839409	      0.00000000
      0.72853601	    544.94374741	     87.52754387	     87.69883018	      0.00000000
      0.72877148	    545.51692485	     87.62379205	     87.77918602	     -0.00000000
      0.72907027	    546.24377704	     87.74578921	     87.88103691	     -0.00000000
      0.72936907	    546.97009404	     87.86763408	     87.98275765	     -0.00000000
      0.72960534	    547.54404009	     87.96387371	     88.06309899	      0.00000000
      0.72984161	    548.11765136	     88.06001858	     88.14335837	      0.00000000
      0.73013992	    548.84142626	     88.18127808	     88.24457759	      0.00000000
      0.73043824	    549.56466813	     88.30238744	     88.34566522	      0.00000000
      0.73067535	    550.13914010	     88.39854169	     88.42591779	      0.00000000
      0.73091246	    550.71327508	     88.49460157	     88.50608663	     -0.00000000
      0.73121025	    551.43388305	     88.61511477	     88.60665536	     -0.00000000
      0.73150805	    552.15395995	     88.73548002	     88.70709110	     -0.00000000
      0.73174604	    552.72906240	     88.83156971	     88.78726283	      0.00000000
      0.73198404	    553.30382529	     88.92756538	     88.86734903	      0.00000000
      0.73228127	    554.02115889	     89.04732090	     88.96724628	     -0.00000000
      0.73257850	    554.73796321	     89.16693067	     89.06700924	      0.00000000
      0.73281744	    555.31381981	     89.26297988	     89.14711077	      0.00000000
      0.73305638	    555.88933388	     89.35893536	     89.22712495	      0.00000000
      0.73335298	    556.60326257	     89.47791820	     89.32632697	      0.00000000
      0.73364959	    557.31666359	     89.59675750	     89.42539352	      0.00000000
      0.73388954	    557.89342391	     89.69279467	     89.50543922	     -0.00000000
      0.73412950	    558.46983830	     89.78873837	     89.58539570	      0.00000000
      0.73442541	    559.18020058	     89.90692859	     89.68387506	      0.00000000
      0.73472132	    559.89003674	     90.02497753	     89.78221795	      0.00000000
      0.73496237	    560.46788641	     90.12103716	     89.86222736	      0.00000000
      0.73520342	    561.04538626	     90.21700350	     89.94214569	      0.00000000
      0.73549856	    561.75197796	     90.33437432	     90.03986984	      0.00000000
      0.73579369	    562.45804506	     90.45160618	     90.13745675	     -0.00000000
      0.73603594	    563.03722138	     90.54773134	     90.21745684	      0.00000000
      0.73627820	    563.61604345	     90.64376334	     90.29736400	     -0.00000000
      0.73657244	    564.31859911	     90.76027808	     90.39429292	      0.00000000
      0.73686668	    565.02063179	     90.87665623	     90.49108414	     -0.00000000
      0.73711028	    565.60144882	     90.97290272	     90.57111281	     -0.00000000
      0.73735388	    566.18190649	     91.06905606	     90.65104672	     -0.00000000
      0.73764708	    566.88006890	     91.18466315	     90.74712896	      0.00000000
      0.73794027	    567.57771021	     91.30013611	     90.84307343	     -0.00000000
      0.73818541	    568.16060086	     91.39657932	     90.92318536	      0.00000000
      0.73843055	    568.74312623	     91.49292924	     91.00320069	      0.00000000
      0.73872249	    569.43639359	     91.60755351	     91.09836642	     -0.00000000
      0.73901443	    570.12914218	     91.72204628	     91.19339482	      0.00000000
      0.73926138	    570.71473326	     91.81879348	     91.27367169	     -0.00000000
      0.73950833	    571.29995204	     91.91544707	     91.35385011	      0.00000000
      0.73979869	    571.98758053	     92.02897381	     91.44799816	      0.00000000
      0.74008906	    572.67469348	     92.14237193	     91.54200995	     -0.00000000
      0.74033824	    573.26394806	     92.23958562	     91.62257983	      0.00000000
      0.74058742	    573.85282175	     92.33670507	     91.70304930	      0.00000000
      0.74087571	    574.53363288	     92.44894846	     91.79602134	      0.00000000
      0.74116400	    575.21393323	     92.56106645	     91.88885900	      0.00000000
      0.74141611	    575.80844323	     92.65901229	     91.96993593	      0.00000000
      0.74166822	    576.40256127	     92.75686273	     92.05091020	     -0.00000000
      0.74195356	    577.07452610	     92.86749767	     92.14243481	      0.00000000
      0.74223890	    577.74598774	     92.97801113	     92.23382814	      0.00000000
      0.74249518	    578.34863367	     93.07716595	     92.31580117	      0.00000000
      0.74275146	    578.95087226	     93.17622328	     92.39766856	     -0.00000000
      0.74303220	    579.61012149	     93.28462330	     92.48722808	     -0.00000000
      0.74331294	    580.26888073	     93.39290703	     92.57666127	     -0.00000000
      0.74359367	    580.92715282	     93.50107546	     92.66596842	     -0.00000000
      0.74387441	    581.58493229	     93.60912808	     92.75514982	      0.00000000
      0.74410947	    582.13530623	     93.69951090	     92.82972363	      0.00000000
      0.74434453	    582.68533411	     93.78981303	     92.90420972	     -0.00000000
      0.74464280	    583.38277942	     93.90428387	     92.99860066	      0.00000000
      0.74494107	    584.07966658	     94.01862564	     93.09285124	      0.00000000
      0.74518570	    584.65082551	     94.11231101	     93.17004936	     -0.00000000
      0.74543034	    585.22160738	     94.20590997	     93.24715375	      0.00000000
      0.74572312	    585.90424346	     94.31781940	     93.33931195	     -0.00000000
      0.74601591	    586.58633808	     94.42960584	     93.43133700	      0.00000000
      0.74626677	    587.17033487	     94.52528851	     93.51007955	     -0.00000000
      0.74651764	    587.75393245	     94.62088133	     93.58872526	      0.00000000
      0.74680509	    588.42216892	     94.73030834	     93.67872430	     -0.00000000
      0.74709255	    589.08987976	     94.83961810	     93.76859754	      0.00000000
      0.74734915	    589.68549897	     94.93709995	     93.84872110	     -0.00000000
      0.74760576	    590.28069753	     95.03448882	     93.92874557	      0.00000000
      0.74788715	    590.93287604	     95.14117370	     94.01638249	     -0.00000000
      0.74816853	    591.58454727	     95.24774745	     94.10390178	     -0.00000000
      0.74844991	    592.23571390	     95.35421103	     94.19130427	      0.00000000
      0.74873129	    592.88637031	     95.46056394	     94.27859083	     -0.00000000
      0.74896830	    593.43402790	     95.55006044	     94.35202328	      0.00000000
      0.74920531	    593.98132257	     95.63947888	     94.42537468	      0.00000000
      0.74950230	    594.66662004	     95.75141857	     94.51717676	     -0.00000000
      0.74979930	    595.35134645	     95.86323652	     94.60885362	     -0.00000000
      0.75004808	    595.92448432	     95.95681022	     94.68555314	     -0.00000000
      0.75029686	    596.49721964	     96.05029889	     94.76216636	     -0.00000000
      0.75058662	    597.16379546	     96.15908145	     94.85129214	      0.00000000
      0.75087639	    597.82982363	     96.26774936	     94.94030305	     -0.00000000
      0.75113302	    598.41924985	     96.36389836	     95.01904243	     -0.00000000
      0.75138966	    599.00824459	     96.45995787	     95.09769353	     -0.00000000
      0.75167180	    599.65527979	     96.56546163	     95.18406043	     -0.00000000
      0.75195394	    600.30179194	     96.67085786	     95.27032292	      0.00000000
      0.75223608	    600.94778370	     96.77614751	     95.35648226	      0.00000000
      0.75251822	    601.59324939	     96.88133005	     95.44253968	      0.00000000
      0.75275597	    602.13675274	     96.96988101	     95.51497866	      0.00000000
      0.75299372	    602.67988159	     97.05835636	     95.58734696	     -0.00000000
      0.75329003	    603.35627455	     97.16852037	     95.67744360	      0.00000000
      0.75358634	    604.03208466	     97.27856771	     95.76743324	      0.00000000
      0.75383856	    604.60687027	     97.37214776	     95.84394838	      0.00000000
      0.75409077	    605.18123174	     97.46564367	     95.92038810	     -0.00000000
      0.75437789	    605.83455693	     97.57197555	     96.00731472	      0.00000000
      0.75466501	    606.48733100	     97.67819905	     96.09414638	     -0.00000000
      0.75495213	    607.13955681	     97.78431515	     96.18088461	      0.00000000
      0.75520842	    607.72129849	     97.87894854	     96.25823385	     -0.00000000
      0.75546472	    608.30260239	     97.97349690	     96.33551093	      0.00000000
      0.75572101	    608.88346390	     98.06795975	     96.41271692	     -0.00000000
      0.75600388	    609.52402210	     98.17211548	     96.49784432	      0.00000000
      0.75628674	    610.16404012	     98.27616768	     96.58288796	     -0.00000000
      0.75656960	    610.80352074	     98.38011726	     96.66784935	     -0.00000000
      0.75685246	    611.44245837	     98.48396368	     96.75272998	     -0.00000000
      0.75709129	    611.98151763	     98.57156565	     96.82433602	     -0.00000000
      0.75733012	    612.52018900	     98.65909450	     96.89588647	     -0.00000000
      0.75762554	    613.18594490	     98.76725979	     96.98431268	      0.00000000
      0.75792095	    613.85110658	     98.87531395	     97.07265698	      0.00000000
      0.75817718	    614.42756707	     98.96894735	     97.14921895	     -0.00000000
      0.75843341	    615.00357887	     99.06249751	     97.22572174	     -0.00000000
      0.75871729	    615.64122583	     99.16604613	     97.31041212	      0.00000000
      0.75900117	    616.27832095	     99.26949316	     97.39503279	      0.00000000
      0.75928505	    616.91486715	     99.37283952	     97.47958532	     -0.00000000
      0.75956893	    617.55085895	     99.47608463	     97.56407121	      0.00000000
      0.75980738	    618.08463063	     99.56272727	     97.63498410	     -0.00000000
      0.76004582	    618.61801061	     99.64929888	     97.70585196	      0.00000000
      0.76034098	    619.27772651	     99.75636583	     97.79351625	      0.00000000
      0.76063615	    619.93684188	     99.86332467	     97.88111464	     -0.00000000
      0.76089542	    620.51531703	     99.95718906	     97.95800824	     -0.00000000
      0.76115469	    621.09332742	    100.05097039	     98.03485344	      0.00000000
      0.76143600	    621.71996051	    100.15263236	     98.11817905	     -0.00000000
      0.76171732	    622.34604577	    100.25419708	     98.20145049	     -0.00000000
      0.76199863	    622.97158620	    100.35566541	     98.28466919	     -0.00000000
      0.76227995	    623.59657708	    100.45703685	     98.36783657	     -0.00000000
      0.76253036	    624.15244736	    100.54719096	     98.44182509	      0.00000000
      0.76278077	    624.70788178	    100.63726871	     98.51577504	      0.00000000
      0.76306914	    625.34697130	    100.74090655	     98.60088775	     -0.00000000
      0.76335750	    625.98548268	    100.84444373	     98.68595210	     -0.00000000
      0.76364587	    626.62341947	    100.94788119	     98.77096958	      0.00000000
      0.76393424	    627.26077582	    101.05121823	     98.85594160	      0.00000000
      0.76416022	    627.75984866	    101.13213067	     98.92250036	      0.00000000
      0.76438620	    628.25856508	    101.21298178	     98.98903277	      0.00000000
      0.76467616	    628.89794284	    101.31663174	     99.07436215	     -0.00000000
      0.76496611	    629.53673522	    101.42018150	     99.15965068	      0.00000000
      0.76523504	    630.12866781	    101.51613069	     99.23871702	      0.00000000
      0.76550396	    630.72009632	    101.61199406	     99.31775050	     -0.00000000
      0.76578354	    631.33444089	    101.71156773	     99.39988372	     -0.00000000
      0.76606313	    631.94824049	    101.81104906	     99.48198378	      0.00000000
      0.76633310	    632.54042046	    101.90702285	     99.56123054	      0.00000000
      0.76660307	    633.13209219	    102.00291093	     99.64044852	     -0.00000000
      0.76687973	    633.73790817	    102.10108804	     99.72160169	     -0.00000000
      0.76715639	    634.34319060	    102.19917557	     99.80272681	      0.00000000
      0.76742717	    634.93507506	    102.29508912	     99.88209893	     -0.00000000
      0.76769794	    635.52644869	    102.39091725	     99.96144618	      0.00000000
      0.76797353	    636.12781926	    102.48836282	    100.04218020	      0.00000000
      0.76824912	    636.72866118	    102.58572032	    100.12289045	      0.00000000
      0.76852076	    637.32036873	    102.68159556	    100.20242049	      0.00000000
      0.76879240	    637.91156326	    102.77738563	    100.28192932	      0.00000000
      0.76906742	    638.50960740	    102.87428361	    100.36240854	     -0.00000000
      0.76934244	    639.10712644	    102.97109469	    100.44286786	     -0.00000000
      0.76961482	    639.69837342	    103.06688792	    100.52253315	      0.00000000
      0.76988719	    640.28910624	    103.16259628	    100.60218067	     -0.00000000
      0.77016187	    640.88433523	    103.25903165	    100.68248703	     -0.00000000
      0.77043656	    641.47904241	    103.35538111	    100.76277702	     -0.00000000
      0.77070952	    642.06950925	    103.45104234	    100.84254846	     -0.00000000
      0.77098248	    642.65946201	    103.54661909	    100.92230533	     -0.00000000
      0.77125698	    643.25221905	    103.64264906	    101.00249705	      0.00000000
      0.77153148	    643.84445761	    103.73859398	    101.08267558	     -0.00000000
      0.77180491	    644.43387833	    103.83408143	    101.16252958	      0.00000000
      0.77207834	    645.02278615	    103.92948485	    101.24237198	      0.00000000
      0.77235276	    645.61332841	    104.02515217	    101.32249443	      0.00000000
      0.77262719	    646.20335577	    104.12073521	    101.40260660	      0.00000000
      0.77290099	    646.79152993	    104.21601722	    101.48252674	      0.00000000
      0.77317479	    647.37919343	    104.31121567	    101.56243797	      0.00000000
      0.77344923	    647.96771424	    104.40655222	    101.64252666	      0.00000000
      0.77372367	    648.55572412	    104.50180517	    101.72260766	      0.00000000
      0.77399777	    649.14251095	    104.59685920	    101.80258397	      0.00000000
      0.77427187	    649.72879034	    104.69183018	    101.88255381	      0.00000000
      0.77454638	    650.31543232	    104.78685905	    101.96263604	      0.00000000
      0.77482089	    650.90156780	    104.88180497	    102.04271291	     -0.00000000
      0.77509525	    651.48687595	    104.97661594	    102.12274054	     -0.00000000
      0.77536960	    652.07168078	    105.07134438	    102.20276390	     -0.00000000
      0.77564422	    652.65654753	    105.16608181	    102.28286037	      0.00000000
      0.77591884	    653.24091280	    105.26073687	    102.36295355	      0.00000000
      0.77619342	    653.82468947	    105.35529539	    102.44303142	      0.00000000
      0.77646799	    654.40796782	    105.44977189	    102.52310694	      0.00000000
      0.77674275	    654.99113462	    105.54422895	    102.60323318	      0.00000000
      0.77701751	    655.57380563	    105.63860418	    102.68335796	      0.00000000
      0.77729228	    656.15602665	    105.73290493	    102.76348743	     -0.00000000
      0.77756706	    656.73775515	    105.82712415	    102.84361629	     -0.00000000
      0.77784197	    657.31927816	    105.92130823	    102.92378389	     -0.00000000
      0.77811688	    657.90031171	    106.01541100	    103.00395165	      0.00000000
      0.77839184	    658.48097324	    106.10945136	    103.08413555	      0.00000000
      0.77866681	    659.06114886	    106.20341068	    103.16432031	     -0.00000000
      0.77894188	    659.64107219	    106.29732665	    103.24453799	     -0.00000000
      0.77921695	    660.22051313	    106.39116179	    103.32475721	      0.00000000
      0.77949209	    660.79962518	    106.48494082	    103.40499893	     -0.00000000
      0.77976724	    661.37825869	    106.57863925	    103.48524282	     -0.00000000
      0.78004248	    661.95661966	    106.67229029	    103.56551711	      0.00000000
      0.78031771	    662.53450604	    106.76586096	    103.64579413	     -0.00000000
      0.78059303	    663.11208770	    106.85937858	    103.72609713	      0.00000000
      0.78086835	    663.68919895	    106.95281605	    103.80640339	     -0.00000000
      0.78114376	    664.26603142	    107.04620420	    103.88673918	      0.00000000
      0.78141916	    664.84239781	    107.13951241	    103.96707871	      0.00000000
      0.78169465	    665.41847381	    107.23276889	    104.04744605	      0.00000000
      0.78197014	    665.99408829	    107.32594565	    104.12781757	     -0.00000000
      0.78224571	    666.56942445	    107.41907209	    104.20821841	      0.00000000
      0.78252128	    667.14430380	    107.51211900	    104.28862382	      0.00000000
      0.78279694	    667.71890193	    107.60511454	    104.36905790	     -0.00000000
      0.78307259	    668.29304815	    107.69803075	    104.44949692	      0.00000000
      0.78334833	    668.86691904	    107.79089592	    104.52996511	      0.00000000
      0.78362407	    669.44034308	    107.88368194	    104.61043858	      0.00000000
      0.78389989	    670.01349186	    107.97641628	    104.69094085	      0.00000000
      0.78417570	    670.58619904	    108.06907166	    104.77144869	     -0.00000000
      0.78445160	    671.15863363	    108.16167509	    104.85198528	     -0.00000000
      0.78472750	    671.73063203	    108.25419974	    104.93252769	     -0.00000000
      0.78500347	    672.30235783	    108.34667171	    105.01309835	      0.00000000
      0.78527944	    672.87365303	    108.43906507	    105.09367507	     -0.00000000
      0.78555549	    673.44467542	    108.53140497	    105.17427946	      0.00000000
      0.78583154	    674.01527297	    108.62366642	    105.25489010	      0.00000000
      0.78610765	    674.58559515	    108.71587321	    105.33552745	     -0.00000000
      0.78638377	    675.15549842	    108.80800170	    105.41617121	      0.00000000
      0.78665995	    675.72512137	    108.90007391	    105.49684032	      0.00000000
      0.78693613	    676.29433151	    108.99206798	    105.57751599	     -0.00000000
      0.78721237	    676.86325214	    109.08400344	    105.65821499	     -0.00000000
      0.78748860	    677.43176622	    109.17586090	    105.73892067	      0.00000000
      0.78776489	    677.99997522	    109.26765636	    105.81964670	      0.00000000
      0.78804117	    678.56778412	    109.35937398	    105.90037950	     -0.00000000
      0.78831749	    679.13526162	    109.45102442	    105.98112809	      0.00000000
      0.78859380	    679.70234565	    109.54259719	    106.06188352	      0.00000000
      0.78887012	    680.26905333	    109.63409459	    106.14264746	      0.00000000
      0.78914644	    680.83537435	    109.72551447	    106.22341828	      0.00000000
      0.78942273	    681.40123895	    109.81684510	    106.30418525	      0.00000000
      0.78969901	    681.96672397	    109.90809839	    106.38495912	      0.00000000
      0.78997518	    682.53159988	    109.99923683	    106.46570630	      0.00000000
      0.79025135	    683.09610359	    110.09029814	    106.54646039	     -0.00000000
      0.79052724	    683.65967425	    110.18119138	    106.62714028	     -0.00000000
      0.79080313	    684.22288062	    110.27200778	    106.70782707	     -0.00000000
      0.79107834	    684.78434093	    110.36252410	    106.78832178	      0.00000000
      0.79135355	    685.34544600	    110.45296410	    106.86882333	     -0.00000000
      0.79162674	    685.90208338	    110.54266464	    106.94874030	     -0.00000000
      0.79189993	    686.45837799	    110.63229010	    107.02866398	      0.00000000
      0.79216247	    686.99266860	    110.71835129	    107.10547836	     -0.00000000
      0.79249562	    687.67020697	    110.82745837	    107.20296017	     -0.00000000
      0.79289261	    688.47695601	    110.95733092	    107.31913741	     -0.00000000
      0.79317582	    689.05204238	    111.04988104	    107.40202295	     -0.00000000
      0.79345902	    689.62678620	    111.14235141	    107.48491557	      0.00000000
      0.79374222	    690.20118557	    111.23474105	    107.56781514	     -0.00000000
      0.79399170	    690.70689854	    111.31606137	    107.64084735	      0.00000000
      0.79424117	    691.21235091	    111.39731920	    107.71388490	     -0.00000000
      0.79452788	    691.79292862	    111.49062845	    107.79783007	      0.00000000
      0.79481459	    692.37317133	    111.58385544	    107.88178221	     -0.00000000
      0.79508492	    692.91995088	    111.67167933	    107.96094256	     -0.00000000
      0.79535524	    693.46644009	    111.75943015	    108.04010901	     -0.00000000
      0.79563300	    694.02765940	    111.84951808	    108.12145853	     -0.00000000
      0.79591075	    694.58858031	    111.93952896	    108.20281439	      0.00000000
      0.79618519	    695.14251511	    112.02838955	    108.28320479	     -0.00000000
      0.79645963	    695.69616647	    112.11717496	    108.36360126	      0.00000000
      0.79673088	    696.24311177	    112.20485520	    108.44306948	     -0.00000000
      0.79700213	    696.78978797	    112.29246207	    108.52254351	     -0.00000000
      0.79720857	    697.20567521	    112.35908890	    108.58303349	     -0.00000000
      0.79753018	    697.85327620	    112.46280102	    108.67727613	      0.00000000
      0.79785180	    698.50051314	    112.56640981	    108.77152667	      0.00000000
      0.79808116	    698.96189450	    112.64023906	    108.83874905	     -0.00000000
      0.79831053	    699.42309577	    112.71401568	    108.90597535	      0.00000000
      0.79851738	    699.83887364	    112.78050537	    108.96660591	      0.00000000
      0.79883841	    700.48385666	    112.88360916	    109.06070708	      0.00000000
      0.79915943	    701.12850268	    112.98661001	    109.15481570	     -0.00000000
      0.79939063	    701.59258115	    113.06072902	    109.22259813	      0.00000000
      0.79962184	    702.05649005	    113.13479456	    109.29038433	     -0.00000000
      0.79984212	    702.49834046	    113.20531343	    109.35497327	      0.00000000
      0.80019558	    703.20700496	    113.31836395	    109.45861666	      0.00000000
      0.80044490	    703.70664602	    113.39803080	    109.53172836	      0.00000000
      0.80069422	    704.20610686	    113.47763617	    109.60484426	      0.00000000
      0.80094354	    704.70538681	    113.55717942	    109.67796428	      0.00000000
      0.80118273	    705.18421517	    113.63343268	    109.74811723	     -0.00000000
      0.80152768	    705.87448034	    113.74330154	    109.84929533	      0.00000000
      0.80181798	    706.45513622	    113.83567217	    109.93445016	     -0.00000000
      0.80207268	    706.96439773	    113.91664576	    110.00916607	     -0.00000000
      0.80232738	    707.47348690	    113.99755429	    110.08388595	     -0.00000000
      0.80261112	    708.04043879	    114.08761385	    110.16713179	      0.00000000
      0.80289487	    708.60718606	    114.17759276	    110.25038242	     -0.00000000
      0.80316730	    709.15115224	    114.26390886	    110.33031848	     -0.00000000
      0.80343973	    709.69493768	    114.35015054	    110.41025882	      0.00000000
      0.80371243	    710.23907291	    114.43640122	    110.49028056	     -0.00000000
      0.80398512	    710.78303505	    114.52257728	    110.57030644	      0.00000000
      0.80421695	    711.24534455	    114.59578009	    110.63834253	     -0.00000000
      0.80456292	    711.93505835	    114.70492525	    110.73988262	      0.00000000
      0.80483884	    712.48492508	    114.79188321	    110.82086650	      0.00000000
      0.80511476	    713.03463465	    114.87876518	    110.90185439	     -0.00000000
      0.80539067	    713.58418514	    114.96557013	    110.98284615	     -0.00000000
      0.80566659	    714.13358581	    115.05229888	    111.06384178	     -0.00000000
      0.80594251	    714.68283569	    115.13895053	    111.14484115	      0.00000000
      0.80621842	    715.23194314	    115.22552575	    111.22584425	     -0.00000000
      0.80649434	    715.78090797	    115.31202379	    111.30685096	     -0.00000000
      0.80676737	    716.32399503	    115.39754119	    111.38701349	      0.00000000
      0.80704040	    716.86695038	    115.48298291	    111.46717942	     -0.00000000
      0.80731655	    717.41597933	    115.56932385	    111.54826435	     -0.00000000
      0.80759270	    717.96488155	    115.65558725	    111.62935265	      0.00000000
      0.80786434	    718.50471127	    115.74036797	    111.70912133	     -0.00000000
      0.80813598	    719.04442598	    115.82507353	    111.78889315	      0.00000000
      0.80833780	    719.44533897	    115.88795748	    111.84816213	     -0.00000000
      0.80865423	    720.07381223	    115.98646981	    111.94109342	     -0.00000000
      0.80897066	    720.70214252	    116.08487956	    112.03402871	     -0.00000000
      0.80921389	    721.18502395	    116.16045382	    112.10546689	     -0.00000000
      0.80945712	    721.66782643	    116.23596723	    112.17690735	     -0.00000000
      0.80972385	    722.19720032	    116.31870840	    112.25525417	     -0.00000000
      0.81005462	    722.85353943	    116.42121155	    112.35241318	      0.00000000
      0.81043558	    723.60933027	    116.53913138	    112.46432225	     -0.00000000
      0.81073967	    724.21249173	    116.63314811	    112.55365253	     -0.00000000
      0.81099137	    724.71167494	    116.71089655	    112.62759617	     -0.00000000
      0.81124307	    725.21079329	    116.78857912	    112.70154195	      0.00000000
      0.81152166	    725.76315288	    116.87448253	    112.78338829	     -0.00000000
      0.81180024	    726.31544129	    116.96030518	    112.86523717	     -0.00000000
      0.81205587	    726.82214398	    117.03898214	    112.94034106	      0.00000000
      0.81238708	    727.47860759	    117.14082375	    113.03765738	     -0.00000000
      0.81271829	    728.13498701	    117.24255060	    113.13497707	     -0.00000000
      0.81297456	    728.64278816	    117.32117996	    113.21027747	      0.00000000
      0.81323082	    729.15054506	    117.39974028	    113.28557979	     -0.00000000
      0.81351290	    729.70940776	    117.48613512	    113.36847037	      0.00000000
      0.81379498	    730.26822422	    117.57244600	    113.45136320	      0.00000000
      0.81406035	    730.79389229	    117.65356622	    113.52934656	      0.00000000
      0.81440221	    731.47103212	    117.75795910	    113.62981112	      0.00000000
      0.81474407	    732.14812060	    117.86222772	    113.73027878	      0.00000000
      0.81499298	    732.64109575	    117.93806976	    113.80343322	      0.00000000
      0.81524190	    733.13404907	    118.01384550	    113.87658924	      0.00000000
      0.81551475	    733.67437780	    118.09683080	    113.95678075	      0.00000000
      0.81585178	    734.34180352	    118.19922976	    114.05584142	      0.00000000
      0.81629465	    735.21875852	    118.33359490	    114.18600982	      0.00000000
      0.81651105	    735.64725658	    118.39917301	    114.24961633	     -0.00000000
      0.81672745	    736.07575234	    118.46470082	    114.31322397	      0.00000000
      0.81704738	    736.70925405	    118.56148694	    114.40726621	     -0.00000000
      0.81736731	    737.34275183	    118.65816135	    114.50131072	      0.00000000
      0.81761642	    737.83600683	    118.73335652	    114.57453677	      0.00000000
      0.81786553	    738.32926430	    118.80848351	    114.64776415	     -0.00000000
      0.81813059	    738.85413312	    118.88834931	    114.72568472	      0.00000000
      0.81845885	    739.50413939	    118.98714709	    114.82218285	     -0.00000000
      0.81888291	    740.34389705	    119.11460524	    114.94684948	      0.00000000
      0.81912941	    740.83206132	    119.18860393	    115.01931914	     -0.00000000
      0.81937592	    741.32024550	    119.26253543	    115.09179007	     -0.00000000
      0.81962243	    741.80844835	    119.33639899	    115.16426219	      0.00000000
      0.81991247	    742.38290306	    119.42322089	    115.24953540	     -0.00000000
      0.82020251	    742.95739040	    119.50994821	    115.33481023	      0.00000000
      0.82044663	    743.44095996	    119.58287243	    115.40658650	      0.00000000
      0.82078080	    744.10292962	    119.68258396	    115.50483767	      0.00000000
      0.82111496	    744.76495495	    119.78216846	    115.60309092	      0.00000000
      0.82135229	    745.23516275	    119.85281612	    115.67287124	      0.00000000
      0.82158961	    745.70540246	    119.92339916	    115.74265257	      0.00000000
      0.82185193	    746.22520887	    120.00134089	    115.81978437	     -0.00000000
      0.82218789	    746.89102246	    120.10104987	    115.91857345	      0.00000000
      0.82252386	    747.55691481	    120.20062834	    116.01736457	     -0.00000000
      0.82277730	    748.05929918	    120.27566066	    116.09189071	      0.00000000
      0.82303074	    748.56173301	    120.35061809	    116.16641800	      0.00000002
      0.82331546	    749.12624087	    120.43473743	    116.25014488	      0.00000002
      0.82360018	    749.69081720	    120.51876164	    116.33387321	      0.00000002
      0.82386107	    750.20821210	    120.59567081	    116.41059622	      0.00000002
      0.82420050	    750.88143307	    120.69560866	    116.51041406	      0.00000002
      0.82453992	    751.55476358	    120.79540951	    116.61023395	      0.00000002
      0.82479099	    752.05290824	    120.86914501	    116.68407293	      0.00000002
      0.82504206	    752.55111679	    120.94280482	    116.75791303	      0.00000002
      0.82527796	    753.01928134	    121.01194459	    116.82729214	      0.00000002
      0.82561685	    753.69193251	    121.11115020	    116.92696070	      0.00000002
      0.82591621	    754.28624412	    121.19867018	    117.01500747	      0.00000002
      0.82616765	    754.78550782	    121.27209700	    117.08896185	      0.00000002
      0.82641910	    755.28484577	    121.34544629	    117.16291738	      0.00000002
      0.82668632	    755.81561584	    121.42331523	    117.24151674	      0.00000002
      0.82701029	    756.45920835	    121.51760055	    117.33680736	      0.00000002
      0.82737717	    757.18821258	    121.62421754	    117.44472196	      0.00000002
      0.82770234	    757.83448020	    121.71857218	    117.54036914	      0.00000002
      0.82794452	    758.31590803	    121.78876051	    117.61160696	      0.00000002
      0.82818670	    758.79742054	    121.85887493	    117.68284592	      0.00000002
      0.82843704	    759.29525279	    121.93127411	    117.75648635	      0.00000002
      0.82877375	    759.96500270	    122.02852641	    117.85553520	      0.00000002
      0.82911045	    760.63494784	    122.12563413	    117.95458635	      0.00000002
      0.82934745	    761.10662211	    122.19389768	    118.02430575	      0.00000002
      0.82958444	    761.57840364	    122.26208884	    118.09402632	      0.00000002
      0.82985912	    762.12534165	    122.34103191	    118.17483395	      0.00000002
      0.83019056	    762.78552593	    122.43615951	    118.27234381	      0.00000001
      0.83056018	    763.52204528	    122.54207562	    118.38108807	      0.00000001
      0.83089076	    764.18105138	    122.63665344	    118.47834987	      0.00000001
      0.83113113	    764.66040253	    122.70533286	    118.54907241	      0.00000001
      0.83137150	    765.13990384	    122.77393557	    118.61979626	      0.00000001
      0.83163835	    765.67240490	    122.85000466	    118.69831151	      0.00000001
      0.83197065	    766.33580717	    122.94459982	    118.79608811	      0.00000001
      0.83230295	    766.99954001	    123.03904672	    118.89386744	      0.00000001
      0.83250422	    767.40172228	    123.09617954	    118.95309235	      0.00000001
      0.83281482	    768.02263715	    123.18424026	    119.04449124	      0.00000001
      0.83312543	    768.64387866	    123.27216932	    119.13589261	      0.00000001
      0.83338987	    769.17305588	    123.34692555	    119.21371076	      0.00000001
      0.83365430	    769.70249048	    123.42158537	    119.29153078	      0.00000001
      0.83392413	    770.24298392	    123.49766601	    119.37093733	      0.00000001
      0.83419395	    770.78376795	    123.57364552	    119.45034592	      0.00000001
      0.83448079	    771.35899655	    123.65430650	    119.53476576	      0.00000001
      0.83476763	    771.93458042	    123.73485209	    119.61918801	      0.00000001
      0.83504101	    772.48349514	    123.81150969	    119.69965030	      0.00000001
      0.83537732	    773.15925354	    123.90566923	    119.79863862	      0.00000001
      0.83571363	    773.83556417	    123.99966774	    119.89763047	      0.00000001
      0.83596106	    774.33349259	    124.06871904	    119.97046090	      0.00000001
      0.83630347	    775.02310493	    124.16413312	    120.07125327	      0.00000001
      0.83660733	    775.63562765	    124.24866441	    120.16070303	      0.00000001
      0.83685774	    776.14080812	    124.31822642	    120.23442115	      0.00000001
      0.83710816	    776.64635691	    124.38769659	    120.30814141	      0.00000001
      0.83734194	    777.11866646	    124.45246892	    120.37696637	      0.00000001
      0.83767776	    777.79774253	    124.54537388	    120.47583715	      0.00000001
      0.83801359	    778.47754860	    124.63811131	    120.57471203	      0.00000001
      0.83823430	    778.92475482	    124.69897040	    120.63969803	      0.00000001
      0.83845502	    779.37229606	    124.75975635	    120.70468587	      0.00000001
      0.83875078	    779.97255454	    124.84109639	    120.79177401	      0.00000001
      0.83904654	    780.57345069	    124.92230436	    120.87886561	      0.00000001
      0.83930424	    781.09755078	    124.99295334	    120.95475180	      0.00000001
      0.83962135	    781.74317894	    125.07975074	    121.04813634	      0.00000001
      0.84000601	    782.52742069	    125.18483233	    121.16142057	      0.00000001
      0.84039068	    783.31287489	    125.28968588	    121.27471099	      0.00000001
      0.84062555	    783.79308369	    125.35359653	    121.34388839	      0.00000001
      0.84086042	    784.27376629	    125.41742117	    121.41306796	      0.00000001
      0.84115371	    784.87468150	    125.49699912	    121.49945647	      0.00000001
      0.84144700	    785.47636403	    125.57644205	    121.58584826	      0.00000001
      0.84168018	    785.95530407	    125.63950846	    121.65453839	      0.00000001
      0.84201264	    786.63901417	    125.72927587	    121.75247574	      0.00000001
      0.84234510	    787.32375677	    125.81886716	    121.85041701	      0.00000001
      0.84257477	    787.79739584	    125.88065469	    121.91807755	      0.00000001
      0.84280443	    788.27153905	    125.94235741	    121.98573987	      0.00000001
      0.84309442	    788.87094045	    126.02014464	    122.07117551	      0.00000001
      0.84338440	    789.47116070	    126.09779598	    122.15661395	      0.00000001
      0.84361896	    789.95725663	    126.16050515	    122.22572341	      0.00000001
      0.84395587	    790.65642263	    126.25042257	    122.32499365	      0.00000001
      0.84425783	    791.28401665	    126.33085501	    122.41396985	      0.00000001
      0.84450915	    791.80705649	    126.39768560	    122.48802720	      0.00000001
      0.84476048	    792.33072002	    126.46441192	    122.56208651	      0.00000001
      0.84498096	    792.79062899	    126.52286310	    122.62705808	      0.00000001
      0.84532026	    793.49934108	    126.61265904	    122.72704863	      0.00000001
      0.84560114	    794.08687878	    126.68684855	    122.80982534	      0.00000001
      0.84588203	    794.67519064	    126.76090707	    122.89260454	      0.00000001
      0.84616291	    795.26426370	    126.83483300	    122.97538606	      0.00000001
      0.84644379	    795.85409781	    126.90862692	    123.05817004	      0.00000001
      0.84672468	    796.44468022	    126.98228756	    123.14095634	      0.00000001
      0.84699444	    797.01259248	    127.05290801	    123.22046880	      0.00000001
      0.84726421	    797.58118072	    127.12340496	    123.29998342	      0.00000001
      0.84752167	    798.12445297	    127.19057044	    123.37587239	      0.00000001
      0.84785224	    798.82287966	    127.27664335	    123.47331447	      0.00000001
      0.84818281	    799.52228022	    127.36252929	    123.57075984	      0.00000001
      0.84843458	    800.05560529	    127.42781668	    123.64497871	      0.00000001
      0.84868635	    800.58947754	    127.49299506	    123.71919950	      0.00000001
      0.84897717	    801.20682021	    127.56814620	    123.80493349	      0.00000001
      0.84926798	    801.82487149	    127.64315136	    123.89067010	      0.00000001
      0.84952894	    802.38006421	    127.71033167	    123.96760664	      0.00000001
      0.84986075	    803.08679157	    127.79558136	    124.06543472	      0.00000001
      0.85019256	    803.79439601	    127.88063983	    124.16326632	      0.00000001
      0.85044445	    804.33214851	    127.94508402	    124.23753702	      0.00000001
      0.85069634	    804.87039075	    128.00941764	    124.31180979	      0.00000001
      0.85098977	    805.49799863	    128.08422040	    124.39833254	      0.00000001
      0.85128320	    806.12625417	    128.15887283	    124.48485820	      0.00000001
      0.85153152	    806.65844188	    128.22193313	    124.55808633	      0.00000001
      0.85186367	    807.37098679	    128.30611199	    124.65603706	      0.00000001
      0.85219582	    808.08433167	    128.39009752	    124.75399168	      0.00000001
      0.85244119	    808.61182147	    128.45201747	    124.82635730	      0.00000001
      0.85268657	    809.13974018	    128.51383177	    124.89872512	      0.00000001
      0.85296644	    809.74240172	    128.58420790	    124.98126976	      0.00000001
      0.85324630	    810.34561716	    128.65444682	    125.06381739	      0.00000001
      0.85354107	    810.98153505	    128.72827585	    125.15076164	      0.00000001
      0.85383583	    811.61806391	    128.80195271	    125.23770933	      0.00000001
      0.85410601	    812.20203438	    128.86935045	    125.31740736	      0.00000001
      0.85443712	    812.91841638	    128.95177528	    125.41508480	      0.00000001
      0.85476823	    813.63557189	    129.03400854	    125.51276686	      0.00000001
      0.85500548	    814.14990422	    129.09281254	    125.58276054	      0.00000001
      0.85532786	    814.84943694	    129.17256003	    125.67787389	      0.00000001
      0.85565023	    815.54971334	    129.25212649	    125.77299187	      0.00000001
      0.85591364	    816.12244081	    129.31700347	    125.85071248	      0.00000001
      0.85617704	    816.69567234	    129.38176001	    125.92843632	      0.00000001
      0.85641826	    817.22109406	    129.44095988	    125.99961986	      0.00000001
      0.85674805	    817.94009669	    129.52172974	    126.09693947	      0.00000001
      0.85707783	    818.65991109	    129.60231210	    126.19426446	      0.00000001
      0.85732244	    819.19435897	    129.66196306	    126.26645769	      0.00000001
      0.85756705	    819.72926220	    129.72151143	    126.33865401	      0.00000001
      0.85784997	    820.34851705	    129.79025910	    126.42216155	      0.00000001
      0.85813289	    820.96839362	    129.85887067	    126.50567343	      0.00000001
      0.85842304	    821.60476309	    129.92909490	    126.59132390	      0.00000001
      0.85871319	    822.24179793	    129.99917712	    126.67697914	      0.00000001
      0.85900117	    822.87471713	    130.06859391	    126.76199648	      0.00000001
      0.85928914	    823.50830099	    130.13787206	    126.84701872	      0.00000001
      0.85958436	    824.15853191	    130.20875150	    126.93418681	      0.00000001
      0.85987959	    824.80946748	    130.27948668	    127.02136026	      0.00000001
      0.86015937	    825.42700203	    130.34638914	    127.10397824	      0.00000001
      0.86043915	    826.04517114	    130.41316351	    127.18660125	      0.00000001
      0.86074640	    826.72477728	    130.48634884	    127.27734397	      0.00000001
      0.86105365	    827.40514383	    130.55938152	    127.36809301	      0.00000001
      0.86127077	    827.88637564	    130.61089813	    127.43222386	      0.00000001
      0.86160236	    828.62205370	    130.68943121	    127.53017300	      0.00000001
      0.86193395	    829.35859213	    130.76778965	    127.62812987	      0.00000001
      0.86215880	    829.85852701	    130.82082683	    127.69455892	      0.00000001
      0.86238365	    830.35884601	    130.87378485	    127.76099167	      0.00000001
      0.86267878	    831.01611036	    130.94317554	    127.84819283	      0.00000001
      0.86297390	    831.67401468	    131.01243227	    127.93540064	      0.00000001
      0.86319774	    832.17342710	    131.06487236	    128.00154882	      0.00000001
      0.86352978	    832.91489257	    131.14252182	    128.09967909	      0.00000001
      0.86386182	    833.65710066	    131.22000580	    128.19781822	      0.00000001
      0.86408884	    834.16497599	    131.27288925	    128.26492249	      0.00000001
      0.86431586	    834.67317436	    131.32569678	    128.33203104	      0.00000000
      0.86461033	    835.33282495	    131.39408183	    128.41908392	      0.00000000
      0.86490480	    835.99297984	    131.46234196	    128.50614433	      0.00000000
      0.86514717	    836.53670688	    131.51843348	    128.57780835	      0.00000000
      0.86547493	    837.27249563	    131.59415608	    128.67472979	      0.00000000
      0.86580270	    838.00881542	    131.66972899	    128.77166108	      0.00000000
      0.86605388	    838.57344999	    131.72754650	    128.84595314	      0.00000000
      0.86630507	    839.13835848	    131.78527826	    128.92025120	      0.00000000
      0.86658671	    839.77205057	    131.84990768	    129.00356256	      0.00000000
      0.86686834	    840.40604475	    131.91443217	    129.08688173	      0.00000000
      0.86716490	    841.07393726	    131.98226421	    129.17462459	      0.00000000
      0.86746146	    841.74211321	    132.04998318	    129.26237643	      0.00000000
      0.86774012	    842.37018036	    132.11351188	    129.34483795	      0.00000000
      0.86801877	    842.99845502	    132.17694378	    129.42730768	      0.00000000
      0.86832787	    843.69558713	    132.24719420	    129.51879677	      0.00000000
      0.86863696	    844.39292359	    132.31732926	    129.61029628	      0.00000000
      0.86883234	    844.83379665	    132.36160238	    129.66813747	      0.00000000
      0.86913103	    845.50794303	    132.42920239	    129.75657503	      0.00000000
      0.86942973	    846.18222263	    132.49669967	    129.84502276	      0.00000000
      0.86967970	    846.74661522	    132.55311068	    129.91905221	      0.00000000
      0.86999086	    847.44924280	    132.62323186	    130.01121091	      0.00000000
      0.87030202	    848.15196110	    132.69324785	    130.10338119	      0.00000000
      0.87056668	    848.74973933	    132.75272119	    130.18178863	      0.00000000
      0.87089388	    849.48880234	    132.82614431	    130.27873158	      0.00000000
      0.87122107	    850.22791633	    132.89945839	    130.37568793	      0.00000000
      0.87147025	    850.79084261	    132.95522224	    130.44953762	      0.00000000
      0.87177297	    851.47473853	    133.02288616	    130.53926508	      0.00000000
      0.87207570	    852.15865068	    133.09046317	    130.62900454	      0.00000000
      0.87238221	    852.85114608	    133.15880115	    130.71988129	      0.00000000
      0.87268873	    853.54364455	    133.22705454	    130.81077069	      0.00000000
      0.87296256	    854.16229223	    133.28795966	    130.89197811	      0.00000000
      0.87323639	    854.78093660	    133.34880083	    130.97319591	      0.00000000
      0.87354924	    855.48772570	    133.41823524	    131.06599919	      0.00000000
      0.87386208	    856.19450620	    133.48759072	    131.15881636	      0.00000000
      0.87409352	    856.71736640	    133.53884966	    131.22748998	      0.00000000
      0.87441284	    857.43876013	    133.60950602	    131.32225294	      0.00000000
      0.87473216	    858.16014658	    133.68008724	    131.41703089	      0.00000000
      0.87498474	    858.73077572	    133.73586732	    131.49201261	      0.00000000
      0.87523733	    859.30140462	    133.79160346	    131.56700395	      0.00000000
      0.87553198	    859.96705974	    133.85656744	    131.65449513	      0.00000000
      0.87582662	    860.63272295	    133.92147572	    131.74199973	      0.00000000
      0.87610065	    861.25181138	    133.98179338	    131.82339227	      0.00000000
      0.87637467	    861.87091625	    134.04206653	    131.90479669	      0.00000000
      0.87668548	    862.57314241	    134.11037780	    131.99714143	      0.00000000
      0.87699628	    863.27540417	    134.17863641	    132.08950178	      0.00000000
      0.87720693	    863.75140092	    134.22487131	    132.15210944	      0.00000000
      0.87753651	    864.49619003	    134.29716536	    132.25007853	      0.00000000
      0.87786609	    865.24105488	    134.36940745	    132.34806565	      0.00000000
      0.87809577	    865.76018846	    134.41972275	    132.41636085	      0.00000000
      0.87832544	    866.27937106	    134.47001531	    132.48466500	      0.00000000
      0.87861876	    866.94250616	    134.53421350	    132.57190992	      0.00000000
      0.87891208	    867.60574140	    134.59837872	    132.65916975	      0.00000000
      0.87918098	    868.21385798	    134.65717506	    132.73917811	      0.00000000
      0.87944988	    868.82207492	    134.71594718	    132.81919927	      0.00000000
      0.87976125	    869.52651282	    134.78397603	    132.91187813	      0.00000000
      0.88007263	    870.23110498	    134.85197690	    133.00457445	      0.00000000
      0.88026994	    870.67765441	    134.89505237	    133.06332042	      0.00000000
      0.88056557	    871.34687387	    134.95957703	    133.15135586	      0.00000000
      0.88086120	    872.01625664	    135.02408218	    133.23940744	      0.00000000
      0.88108688	    872.52738172	    135.07331397	    133.30663714	      0.00000000
      0.88141076	    873.26107609	    135.14395043	    133.40313437	      0.00000000
      0.88173464	    873.99499417	    135.21457040	    133.49965142	      0.00000000
      0.88198490	    874.56225292	    135.26912925	    133.57424327	      0.00000000
      0.88223516	    875.12965676	    135.32368117	    133.64884717	      0.00000000
      0.88252269	    875.78175906	    135.38635171	    133.73457773	      0.00000000
      0.88281022	    876.43406771	    135.44901686	    133.82032450	      0.00000000
      0.88310147	    877.09504052	    135.51249003	    133.90719808	      0.00000000
      0.88339273	    877.75623882	    135.57596154	    133.99408857	      0.00000000
      0.88369076	    878.43306054	    135.64091015	    134.08301807	      0.00000000
      0.88398878	    879.11013205	    135.70586107	    134.17196557	      0.00000000
      0.88428009	    879.77216819	    135.76935016	    134.25892263	      0.00000000
      0.88457139	    880.43445566	    135.83284529	    134.34589717	      0.00000000
      0.88487323	    881.12097309	    135.89864583	    134.43603643	      0.00000000
      0.88517506	    881.80777300	    135.96445688	    134.52619474	      0.00000000
      0.88546117	    882.45904020	    136.02684921	    134.61167111	      0.00000000
      0.88574727	    883.11057234	    136.08925458	    134.69716486	      0.00000000
      0.88605401	    883.80939804	    136.15617762	    134.78884436	      0.00000000
      0.88636075	    884.50853972	    136.22311964	    134.88054412	      0.00000000
      0.88663482	    885.13349125	    136.28294982	    134.96249444	      0.00000000
      0.88690889	    885.75870435	    136.34279835	    135.04446119	      0.00000000
      0.88721992	    886.46856059	    136.41074266	    135.13750253	      0.00000000
      0.88753095	    887.17876354	    136.47871443	    135.23056529	      0.00000000
      0.88778164	    887.75142342	    136.53351930	    135.30558680	      0.00000000
      0.88810075	    888.48074427	    136.60331447	    135.40110801	      0.00000000
      0.88841986	    889.21044510	    136.67314460	    135.49665225	      0.00000000
      0.88866660	    889.77491456	    136.72716287	    135.57054273	      0.00000000
      0.88896605	    890.46030039	    136.79275395	    135.66023911	      0.00000000
      0.88926551	    891.14603419	    136.85838115	    135.74995619	      0.00000000
      0.88956578	    891.83398868	    136.92422520	    135.83993836	      0.00000000
      0.88986604	    892.52230061	    136.99010908	    135.92994162	      0.00000000
      0.89016112	    893.19906161	    137.05489423	    136.01840902	      0.00000000
      0.89045619	    893.87617456	    137.11972116	    136.10689707	      0.00000000
      0.89075701	    894.56682641	    137.18585406	    136.19712789	      0.00000000
      0.89105783	    895.25785021	    137.25203372	    136.28738045	      0.00000000
      0.89135067	    895.93092521	    137.31650652	    136.37526257	      0.00000000
      0.89164351	    896.60435817	    137.38102675	    136.46316556	      0.00000000
      0.89194650	    897.30149712	    137.44783348	    136.55413531	      0.00000000
      0.89224949	    897.99902401	    137.51469421	    136.64512767	      0.00000000
      0.89253895	    898.66578716	    137.57862322	    136.73208043	      0.00000000
      0.89282842	    899.33290852	    137.64260444	    136.81905409	      0.00000000
      0.89313422	    900.03807917	    137.71025570	    136.91096002	      0.00000000
      0.89344003	    900.74365281	    137.77796835	    137.00288955	      0.00000000
      0.89372408	    901.39939931	    137.84092091	    137.08830094	      0.00000000
      0.89400813	    902.05549631	    137.90392915	    137.17373297	      0.00000000
      0.89431660	    902.76839803	    137.97241900	    137.26653318	      0.00000000
      0.89462507	    903.48171452	    138.04097750	    137.35935800	      0.00016551
      0.89491570	    904.15416238	    138.10563574	    137.44683758	      0.00175339
      0.89520634	    904.82697469	    138.17035683	    137.53433921	      0.00654475
      0.89553321	    905.58411543	    138.24322404	    137.63277898	      0.01761698
      0.89586009	    906.34168589	    138.31616900	    137.73124674	      0.03514516
      0.89618696	    907.09966516	    138.38919000	    137.82974262	      0.05641560
      0.89645353	    907.71806435	    138.44879079	    137.91008582	      0.07189758
      0.89672009	    908.33669354	    138.50843753	    137.99044732	      0.07977353
      0.89705765	    909.12037151	    138.58403106	    138.09223681	      0.06841760
      0.89739521	    909.90433960	    138.65968947	    138.19405352	      0.02052298
      0.89766717	    910.53614729	    138.72068967	    138.27610399	     -0.05264929
      0.89793914	    911.16809966	    138.78172789	    138.35816966	     -0.16154751
      0.89821111	    911.80017325	    138.84280188	    138.44024884	     -0.30890148
      0.89850664	    912.48715323	    138.90920933	    138.52945543	     -0.51383793
      0.89880218	    913.17424159	    138.97565741	    138.61867351	     -0.76471893
      0.89908249	    913.82601973	    139.03871974	    138.70330342	     -1.04271113
      0.89942954	    914.63307127	    139.11684652	    138.80808928	     -1.43522829
      0.89977659	    915.44021499	    139.19503013	    138.91287919	     -1.87277699
      0.90002445	    916.01671952	    139.25090405	    138.98771922	     -2.20729591
      0.90033848	    916.74718653	    139.32173890	    139.08253693	     -2.65097256
      0.90065251	    917.47769931	    139.39262408	    139.17734854	     -3.11011905
      0.90092189	    918.10437782	    139.45347231	    139.25867244	     -3.51124212
      0.90124729	    918.86141350	    139.52702761	    139.35689719	     -3.99910067
      0.90157269	    919.61847609	    139.60064268	    139.45510683	     -4.48521446
      0.90181345	    920.17864520	    139.65515084	    139.52776136	     -4.84092397
      0.90213504	    920.92685998	    139.72801049	    139.62478703	     -5.30768395
      0.90245662	    921.67508288	    139.80093428	    139.72179184	     -5.76208943
      0.90270799	    922.25996169	    139.85798425	    139.79760330	     -6.10713574
      0.90295937	    922.84484010	    139.91507592	    139.87340035	     -6.44232678
      0.90325958	    923.54333595	    139.98331473	    139.96390225	     -6.82885280
      0.90355978	    924.24182264	    140.05161621	    140.05438202	     -7.19970867
      0.90384187	    924.89812988	    140.11585316	    140.13937868	     -7.53353710
      0.90412395	    925.55442118	    140.18014844	    140.22435492	     -7.85306641
      0.90443321	    926.27391311	    140.25070635	    140.31749348	     -8.18702490
      0.90474247	    926.99337381	    140.32133764	    140.41060705	     -8.50415266
      0.90502661	    927.65438471	    140.38630030	    140.49613801	     -8.78106651
      0.90531076	    928.31535889	    140.45132773	    140.58164800	     -9.04456900
      0.90562103	    929.03706140	    140.52241004	    140.67499683	     -9.31756580
      0.90593130	    929.75870471	    140.59357262	    140.76832126	     -9.57586769
      0.90621632	    930.42153825	    140.65901391	    140.85402667	     -9.80083255
      0.90650133	    931.08430823	    140.72452554	    140.93971237	    -10.01462756
      0.90681153	    931.80557375	    140.79590856	    141.03294912	    -10.23533099
      0.90712173	    932.52674432	    140.86737766	    141.12616382	    -10.44429598
      0.90740842	    933.19316202	    140.93350788	    141.21229446	    -10.62764822
      0.90769511	    933.85948070	    140.99971404	    141.29840763	    -10.80221607
      0.90800508	    934.57977721	    141.07138248	    141.39149360	    -10.98173285
      0.90831504	    935.29993310	    141.14314224	    141.48456088	    -11.15234002
      0.90860394	    935.97100920	    141.21010878	    141.57128721	    -11.30391301
      0.90889284	    936.64193992	    141.27715693	    141.65799896	    -11.44882984
      0.90920253	    937.36096285	    141.34912052	    141.75093349	    -11.59732901
      0.90951221	    938.07978775	    141.42118025	    141.84385323	    -11.73929544
      0.90980350	    938.75573128	    141.48904987	    141.93124241	    -11.86734086
      0.91009479	    939.43147000	    141.55700671	    142.01862032	    -11.99048375
      0.91040414	    940.14885712	    141.62927300	    142.11140342	    -12.11632273
      0.91071349	    940.86597527	    141.70163988	    142.20417578	    -12.23749726
      0.91100716	    941.54647533	    141.77043274	    142.29223630	    -12.34857826
      0.91130083	    942.22669596	    141.83931832	    142.38028886	    -12.45613515
      0.91160979	    942.94202227	    141.91189298	    142.47291973	    -12.56581478
      0.91191876	    943.65699338	    141.98457237	    142.56554363	    -12.67224077
      0.91221468	    944.34143267	    142.05428359	    142.65425244	    -12.77139780
      0.91251060	    945.02550051	    142.12409289	    142.74295655	    -12.86808115
      0.91281914	    945.73830456	    142.19698323	    142.83543730	    -12.96649107
      0.91312767	    946.45065001	    142.26998220	    142.92791471	    -13.06268528
      0.91342566	    947.13819839	    142.34059168	    143.01723054	    -13.15369086
      0.91372366	    947.82526368	    142.41130442	    143.10654489	    -13.24300647
      0.91403175	    948.53506722	    142.48452241	    143.19888421	    -13.33374503
      0.91433984	    949.24428967	    142.55785271	    143.29122358	    -13.42301816
      0.91463968	    949.93394557	    142.62932988	    143.38109303	    -13.50864115
      0.91493953	    950.62298497	    142.70091529	    143.47096406	    -13.59315019
      0.91524719	    951.32930382	    142.77447976	    143.56317939	    -13.67882849
      0.91555485	    952.03489802	    142.84816004	    143.65539788	    -13.76357721
      0.91585630	    952.72551650	    142.92046730	    143.74575966	    -13.84581913
      0.91615775	    953.41536127	    142.99288758	    143.83612587	    -13.92736597
      0.91646503	    954.11770415	    143.06682525	    143.92824421	    -14.00986291
      0.91677231	    954.81915571	    143.14088216	    144.02036851	    -14.09180999
      0.91707511	    955.50947906	    143.21397864	    144.11115805	    -14.17210074
      0.91737792	    956.19884599	    143.28719269	    144.20195464	    -14.25199865
      0.91768072	    956.88721059	    143.36052540	    144.29275892	    -14.33156542
      0.91798353	    957.57452238	    143.43397743	    144.38357142	    -14.41085710
      0.91828633	    958.26073217	    143.50754981	    144.47439273	    -14.48992560
      0.91858914	    958.94578654	    143.58124323	    144.56522336	    -14.56881803
      0.91889194	    959.62963299	    143.65505868	    144.65606386	    -14.64757807
      0.91919475	    960.31221515	    143.72899686	    144.74691469	    -14.72624535
      0.91949755	    960.99347726	    143.80305873	    144.83777637	    -14.80485660
      0.91980036	    961.67336000	    143.87724500	    144.92864933	    -14.88344515
      0.92010316	    962.35180441	    143.95155660	    145.01953404	    -14.96204195
      0.92040597	    963.02874830	    144.02599425	    145.11043091	    -15.04067503
      0.92070877	    963.70412966	    144.10055888	    145.20134037	    -15.11937047
      0.92101158	    964.37788357	    144.17525117	    145.29226278	    -15.19815187
      0.92131438	    965.04994513	    144.25007205	    145.38319855	    -15.27704124
      0.92161719	    965.72024690	    144.32502223	    145.47414800	    -15.35605848
      0.92191999	    966.38872140	    144.40010258	    145.56511150	    -15.43522217
      0.92222280	    967.05529893	    144.47531382	    145.65608936	    -15.51454914
      0.92252561	    967.71990979	    144.55065683	    145.74708188	    -15.59405507
      0.92282841	    968.38248245	    144.62613232	    145.83808935	    -15.67375423
      0.92313122	    969.04294544	    144.70174115	    145.92911204	    -15.75365992
      0.92343402	    969.70122588	    144.77748403	    146.02015020	    -15.83378423
      0.92373683	    970.35725113	    144.85336179	    146.11120408	    -15.91413846
      0.92403963	    971.01094757	    144.92937517	    146.20227389	    -15.99473291
      0.92434244	    971.66224209	    145.00552499	    146.29335983	    -16.07557720
      0.92464524	    972.31106111	    145.08181196	    146.38446209	    -16.15668012
      0.92494805	    972.95733186	    145.15823691	    146.47558085	    -16.23804992
      0.92525085	    973.60098167	    145.23480055	    146.56671625	    -16.31969412
      0.92555366	    974.24193908	    145.31150368	    146.65786844	    -16.40161981
      0.92585646	    974.88013337	    145.38834703	    146.74903752	    -16.48383346
      0.92615927	    975.51549547	    145.46533139	    146.84022362	    -16.56634118
      0.92646207	    976.14795771	    145.54245747	    146.93142681	    -16.64914859
      0.92676488	    976.77745467	    145.61972606	    147.02264717	    -16.73226099
      0.92706768	    977.40392296	    145.69713788	    147.11388475	    -16.81568326
      0.92737049	    978.02730207	    145.77469370	    147.20513960	    -16.89942003
      0.92767329	    978.64753428	    145.85239424	    147.29641174	    -16.98347558
      0.92797610	    979.26456535	    145.93024026	    147.38770116	    -17.06785397
      0.92827890	    979.87834458	    146.00823248	    147.47900788	    -17.15255899
      0.92858171	    980.48882541	    146.08637166	    147.57033185	    -17.23759423
      0.92888451	    981.09596553	    146.16465850	    147.66167304	    -17.32296305
      0.92918732	    981.69972747	    146.24309377	    147.75303138	    -17.40866865
      0.92949012	    982.30007864	    146.32167816	    147.84440682	    -17.49471406
      0.92979293	    982.89699190	    146.40041243	    147.93579924	    -17.58110215
      0.93009573	    983.49044567	    146.47929729	    148.02720855	    -17.66783564
      0.93039854	    984.08042430	    146.55833346	    148.11863463	    -17.75491716
      0.93070134	    984.66691823	    146.63752166	    148.21007733	    -17.84234917
      0.93100415	    985.24992430	    146.71686261	    148.30153649	    -17.93013408
      0.93130695	    985.82944580	    146.79635703	    148.39301196	    -18.01827417
      0.93160976	    986.40549274	    146.87600563	    148.48450353	    -18.10677163
      0.93191256	    986.97808182	    146.95580913	    148.57601100	    -18.19562859
      0.93221537	    987.54723662	    147.03576823	    148.66753415	    -18.28484710
      0.93251817	    988.11298748	    147.11588364	    148.75907275	    -18.37442913
      0.93282098	    988.67537158	    147.19615608	    148.85062654	    -18.46437661
      0.93312378	    989.23443280	    147.27658623	    148.94219524	    -18.55469140
      0.93342659	    989.79022163	    147.35717482	    149.03377859	    -18.64537533
      0.93372939	    990.34279497	    147.43792254	    149.12537626	    -18.73643016
      0.93403220	    990.89221597	    147.51883009	    149.21698794	    -18.82785762
      0.93433500	    991.43855374	    147.59989818	    149.30861331	    -18.91965940
      0.93463781	    991.98188311	    147.68112749	    149.40025200	    -19.01183717
      0.93494061	    992.52228426	    147.76251873	    149.49190365	    -19.10439255
      0.93524342	    993.05984239	    147.84407260	    149.58356788	    -19.19732714
      0.93554622	    993.59464736	    147.92578978	    149.67524430	    -19.29064252
      0.93584903	    994.12679326	    148.00767098	    149.76693247	    -19.38434024
      0.93615183	    994.65637801	    148.08971688	    149.85863199	    -19.47842183
      0.93645464	    995.18350291	    148.17192818	    149.95034239	    -19.57288881
      0.93675744	    995.70827220	    148.25430557	    150.04206322	    -19.66774268
      0.93706025	    996.23079265	    148.33684975	    150.13379400	    -19.76298491
      0.93736305	    996.75117303	    148.41956141	    150.22553425	    -19.85861698
      0.93766586	    997.26952376	    148.50244123	    150.31728345	    -19.95464035
      0.93796866	    997.78595639	    148.58548991	    150.40904107	    -20.05105646
      0.93827147	    998.30058323	    148.66870815	    150.50080660	    -20.14786675
      0.93857428	    998.81351691	    148.75209664	    150.59257946	    -20.24507265
      0.93887708	    999.32487001	    148.83565606	    150.68435910	    -20.34267559
      0.93917989	    999.83475463	    148.91938712	    150.77614492	    -20.44067698
      0.93948269	   1000.34328211	    149.00329050	    150.86793635	    -20.53907824
      0.93978550	   1000.85056263	    149.08736692	    150.95973276	    -20.63788078
      0.94008830	   1001.35670496	    149.17161705	    151.05153353	    -20.73708599
      0.94039111	   1001.86181612	    149.25604160	    151.14333802	    -20.83669529
      0.94069391	   1002.36600118	    149.34064128	    151.23514558	    -20.93671008
      0.94099672	   1002.86936298	    149.42541678	    151.32695553	    -21.03713174
      0.94129952	   1003.37200195	    149.51036881	    151.41876721	    -21.13796169
      0.94160233	   1003.87401594	    149.59549807	    151.51057991	    -21.23920133
      0.94190513	   1004.37550003	    149.68080527	    151.60239292	    -21.34085203
      0.94220794	   1004.87654641	    149.76629112	    151.69420552	    -21.44291522
      0.94251074	   1005.37724428	    149.85195634	    151.78601697	    -21.54539229
      0.94281355	   1005.87767975	    149.93780164	    151.87782653	    -21.64828463
      0.94311635	   1006.37793577	    150.02382774	    151.96963343	    -21.75159366
      0.94341916	   1006.87809208	    150.11003536	    152.06143690	    -21.85532078
      0.94372196	   1007.37822520	    150.19642524	    152.15323615	    -21.95946739
      0.94402477	   1007.87840836	    150.28299809	    152.24503036	    -22.06403492
      0.94432757	   1008.37871156	    150.36975465	    152.33681874	    -22.16902477
      0.94463038	   1008.87920155	    150.45669566	    152.42860044	    -22.27443836
      0.94493318	   1009.37994183	    150.54382186	    152.52037463	    -22.38027712
      0.94523599	   1009.88099276	    150.63113400	    152.61214046	    -22.48654246
      0.94553879	   1010.38241151	    150.71863282	    152.70389704	    -22.59323583
      0.94584160	   1010.88425220	    150.80631908	    152.79564351	    -22.70035865
      0.94614440	   1011.38656591	    150.89419354	    152.88737897	    -22.80791238
      0.94644721	   1011.88940075	    150.98225697	    152.97910251	    -22.91589849
      0.94675001	   1012.39280197	    151.07051013	    153.07081322	    -23.02431845
      0.94705282	   1012.89681199	    151.15895380	    153.16251015	    -23.13317374
      0.94735562	   1013.40147051	    151.24758876	    153.25419237	    -23.24246582
      0.94765843	   1013.90681460	    151.33641580	    153.34585892	    -23.35219619
      0.94796123	   1014.41287877	    151.42543570	    153.43750882	    -23.46236632
      0.94826404	   1014.91969507	    151.51464928	    153.52914109	    -23.57297770
      0.94856684	   1015.42729316	    151.60405733	    153.62075473	    -23.68403182
      0.94886965	   1015.93570043	    151.69366066	    153.71234873	    -23.79553018
      0.94917245	   1016.44494208	    151.78346010	    153.80392207	    -23.90747426
      0.94947526	   1016.95504119	    151.87345647	    153.89547370	    -24.01986558
      0.94977806	   1017.46601885	    151.96365060	    153.98700258	    -24.13270565
      0.95008087	   1017.97789421	    152.05404333	    154.07850764	    -24.24599597
      0.95038367	   1018.49068459	    152.14463551	    154.16998780	    -24.35973806
      0.95068648	   1019.00440555	    152.23542799	    154.26144197	    -24.47393345
      0.95098928	   1019.51907099	    152.32642164	    154.35286904	    -24.58858367
      0.95129209	   1020.03469324	    152.41761732	    154.44426789	    -24.70369024
      0.95159489	   1020.55128309	    152.50901592	    154.53563739	    -24.81925472
      0.95189770	   1021.06884994	    152.60061831	    154.62697638	    -24.93527864
      0.95220050	   1021.58740184	    152.69242540	    154.71828369	    -25.05176356
      0.95250331	   1022.10694553	    152.78443809	    154.80955816	    -25.16871104
      0.95280611	   1022.62748659	    152.87665728	    154.90079858	    -25.28612264
      0.95310892	   1023.14902944	    152.96908391	    154.99200375	    -25.40399992
      0.95341172	   1023.67157744	    153.06171889	    155.08317244	    -25.52234448
      0.95371453	   1024.19513294	    153.15456318	    155.17430340	    -25.64115788
      0.95401734	   1024.71969736	    153.24761771	    155.26539539	    -25.76044173
      0.95432014	   1025.24527124	    153.34088345	    155.35644712	    -25.88019762
      0.95462295	   1025.77185428	    153.43436135	    155.44745731	    -26.00042714
      0.95492575	   1026.29944543	    153.52805241	    155.53842466	    -26.12113192
      0.95522856	   1026.82804291	    153.62195761	    155.62934783	    -26.24231356
      0.95553136	   1027.35764427	    153.71607794	    155.72022548	    -26.36397370
      0.95583417	   1027.88824646	    153.81041441	    155.81105627	    -26.48611396
      0.95613697	   1028.41984585	    153.90496805	    155.90183881	    -26.60873597
      0.95643978	   1028.95243828	    153.99973987	    155.99257170	    -26.73184139
      0.95674258	   1029.48601910	    154.09473092	    156.08325354	    -26.85543186
      0.95704539	   1030.02058322	    154.18994224	    156.17388289	    -26.97950905
      0.95734819	   1030.55612515	    154.28537491	    156.26445830	    -27.10407462
      0.95765100	   1031.09263902	    154.38102998	    156.35497831	    -27.22913024
      0.95795380	   1031.63011863	    154.47690855	    156.44544141	    -27.35467759
      0.95825661	   1032.16855745	    154.57301171	    156.53584610	    -27.48071836
      0.95855941	   1032.70794872	    154.66934056	    156.62619085	    -27.60725424
      0.95886222	   1033.24828540	    154.76589622	    156.71647411	    -27.73428694
      0.95916502	   1033.78956026	    154.86267982	    156.80669429	    -27.86181816
      0.95946783	   1034.33176586	    154.95969250	    156.89684981	    -27.98984962
      0.95977063	   1034.87489462	    155.05693543	    156.98693904	    -28.11838305
      0.96007344	   1035.41893879	    155.15440975	    157.07696035	    -28.24742017
      0.96037624	   1035.96389052	    155.25211665	    157.16691206	    -28.37696272
      0.96067905	   1036.50974186	    155.35005733	    157.25679250	    -28.50701245
      0.96098185	   1037.05648479	    155.44823297	    157.34659994	    -28.63757110
      0.96128466	   1037.60411122	    155.54664481	    157.43633265	    -28.76864045
      0.96158746	   1038.15261303	    155.64529406	    157.52598887	    -28.90022225
      0.96189027	   1038.70198206	    155.74418198	    157.61556681	    -29.03231829
      0.96219307	   1039.25221015	    155.84330980	    157.70506465	    -29.16493033
      0.96249588	   1039.80328916	    155.94267881	    157.79448055	    -29.29806018
      0.96279868	   1040.35521094	    156.04229028	    157.88381265	    -29.43170963
      0.96310149	   1040.90796740	    156.14214551	    157.97305904	    -29.56588048
      0.96340429	   1041.46155047	    156.24224581	    158.06221779	    -29.70057453
      0.96370710	   1042.01595216	    156.34259250	    158.15128697	    -29.83579362
      0.96400990	   1042.57116452	    156.44318691	    158.24026457	    -29.97153957
      0.96431271	   1043.12717969	    156.54403039	    158.32914858	    -30.10781420
      0.96461551	   1043.68398990	    156.64512431	    158.41793696	    -30.24461936
      0.96491832	   1044.24158746	    156.74647005	    158.50662763	    -30.38195689
      0.96522112	   1044.79996478	    156.84806900	    158.59521848	    -30.51982865
      0.96552393	   1045.35911439	    156.94992257	    158.68370736	    -30.65823650
      0.96582673	   1045.91902891	    157.05203218	    158.77209209	    -30.79718230
      0.96612954	   1046.47970110	    157.15439926	    158.86037047	    -30.93666793
      0.96643234	   1047.04112384	    157.25702527	    158.94854024	    -31.07669528
      0.96673515	   1047.60329014	    157.35991168	    159.03659912	    -31.21726622
      0.96703795	   1048.16619314	    157.46305996	    159.12454479	    -31.35838266
      0.96734076	   1048.72982612	    157.56647162	    159.21237489	    -31.50004650
      0.96764356	   1049.29418251	    157.67014816	    159.30008703	    -31.64225965
      0.96794637	   1049.85925587	    157.77409112	    159.38767875	    -31.78502401
      0.96824917	   1050.42503991	    157.87830203	    159.47514759	    -31.92834152
      0.96855198	   1050.99152851	    157.98278246	    159.56249103	    -32.07221411
      0.96885478	   1051.55871568	    158.08753399	    159.64970651	    -32.21664369
      0.96915759	   1052.12659559	    158.19255820	    159.73679141	    -32.36163223
      0.96946039	   1052.69516258	    158.29785670	    159.82374310	    -32.50718166
      0.96976320	   1053.26441114	    158.40343111	    159.91055887	    -32.65329394
      0.97006601	   1053.83433590	    158.50928309	    159.99723600	    -32.79997103
      0.97036881	   1054.40493167	    158.61541428	    160.08377168	    -32.94721490
      0.97067162	   1054.97619343	    158.72182636	    160.17016308	    -33.09502751
      0.97097442	   1055.54811628	    158.82852101	    160.25640733	    -33.24341084
      0.97127723	   1056.12069552	    158.93549995	    160.34250147	    -33.39236688
      0.97158003	   1056.69392659	    159.04276491	    160.42844253	    -33.54189761
      0.97188284	   1057.26780509	    159.15031761	    160.51422747	    -33.69200503
      0.97218564	   1057.84232679	    159.25815983	    160.59985318	    -33.84269113
      0.97248845	   1058.41748760	    159.36629334	    160.68531651	    -33.99395793
      0.97279125	   1058.99328361	    159.47471994	    160.77061426	    -34.14580743
      0.97309406	   1059.56971106	    159.58344143	    160.85574316	    -34.29824164
      0.97339686	   1060.14676632	    159.69245964	    160.94069989	    -34.45126258
      0.97369967	   1060.72444596	    159.80177644	    161.02548106	    -34.60487227
      0.97400247	   1061.30274666	    159.91139368	    161.11008321	    -34.75907275
      0.97430528	   1061.88166528	    160.02131325	    161.19450284	    -34.91386604
      0.97460808	   1062.46119882	    160.13153705	    161.27873636	    -35.06925417
      0.97491089	   1063.04134442	    160.24206700	    161.36278013	    -35.22523919
      0.97521369	   1063.62209938	    160.35290505	    161.44663043	    -35.38182313
      0.97551650	   1064.20346113	    160.46405316	    161.53028347	    -35.53900805
      0.97581930	   1064.78542727	    160.57551331	    161.61373540	    -35.69679599
      0.97612211	   1065.36799550	    160.68728749	    161.69698228	    -35.85518899
      0.97642491	   1065.95116370	    160.79937772	    161.78002010	    -36.01418912
      0.97672772	   1066.53492985	    160.91178605	    161.86284478	    -36.17379842
      0.97703052	   1067.11929209	    161.02451453	    161.94545215	    -36.33401896
      0.97733333	   1067.70424869	    161.13756523	    162.02783795	    -36.49485280
      0.97763613	   1068.28979802	    161.25094026	    162.10999786	    -36.65630198
      0.97793894	   1068.87593861	    161.36464173	    162.19192745	    -36.81836857
      0.97824174	   1069.46266910	    161.47867179	    162.27362221	    -36.98105464
      0.97854455	   1070.04998827	    161.59303258	    162.35507755	    -37.14436224
      0.97884735	   1070.63789498	    161.70772630	    162.43628877	    -37.30829343
      0.97915016	   1071.22638824	    161.82275514	    162.51725109	    -37.47285027
      0.97945296	   1071.81546717	    161.93812133	    162.59795961	    -37.63803482
      0.97975577	   1072.40513099	    162.05382710	    162.67840934	    -37.80384914
      0.98005857	   1072.99537905	    162.16987472	    162.75859520	    -37.97029528
      0.98036138	   1073.58621077	    162.28626649	    162.83851198	    -38.13737529
      0.98066418	   1074.17762571	    162.40300470	    162.91815438	    -38.30509123
      0.98096699	   1074.76962350	    162.52009168	    162.99751698	    -38.47344513
      0.98126979	   1075.36220390	    162.63752980	    163.07659423	    -38.64243903
      0.98157260	   1075.95536675	    162.75532142	    163.15538049	    -38.81207498
      0.98187540	   1076.54911196	    162.87346895	    163.23386997	    -38.98235500
      0.98217821	   1077.14343957	    162.99197480	    163.31205678	    -39.15328111
      0.98248101	   1077.73834968	    163.11084141	    163.38993488	    -39.32485534
      0.98278382	   1078.33384247	    163.23007126	    163.46749811	    -39.49707969
      0.98308662	   1078.92991823	    163.34966683	    163.54474016	    -39.66995616
      0.98338943	   1079.52657730	    163.46963064	    163.62165459	    -39.84348675
      0.98369223	   1080.12382010	    163.58996522	    163.69823482	    -40.01767343
      0.98399504	   1080.72164713	    163.71067314	    163.77447411	    -40.19251817
      0.98429784	   1081.32005896	    163.83175698	    163.85036556	    -40.36802294
      0.98460065	   1081.91905621	    163.95321935	    163.92590213	    -40.54418968
      0.98490345	   1082.51863959	    164.07506288	    164.00107662	    -40.72102031
      0.98520626	   1083.11880984	    164.19729024	    164.07588163	    -40.89851676
      0.98550907	   1083.71956778	    164.31990412	    164.15030963	    -41.07668092
      0.98581187	   1084.32091429	    164.44290721	    164.22435288	    -41.25551467
      0.98611468	   1084.92285027	    164.56630226	    164.29800347	    -41.43501988
      0.98641748	   1085.52537669	    164.69009203	    164.37125330	    -41.61519838
      0.98672029	   1086.12849458	    164.81427930	    164.44409407	    -41.79605200
      0.98702309	   1086.73220498	    164.93886689	    164.51651728	    -41.97758253
      0.98732590	   1087.33650900	    165.06385765	    164.58851423	    -42.15979174
      0.98762870	   1087.94140776	    165.18925443	    164.66007600	    -42.34268138
      0.98793151	   1088.54690243	    165.31506013	    164.73119344	    -42.52625315
      0.98823431	   1089.15299421	    165.44127768	    164.80185719	    -42.71050874
      0.98853712	   1089.75968434	    165.56791002	    164.87205764	    -42.89544980
      0.98883992	   1090.36697404	    165.69496013	    164.94178494	    -43.08107793
      0.98914273	   1090.97486461	    165.82243102	    165.01102900	    -43.26739472
      0.98944553	   1091.58335734	    165.95032571	    165.07977945	    -43.45440169
      0.98974834	   1092.19245352	    166.07864728	    165.14802566	    -43.64210033
      0.99005114	   1092.80215449	    166.20739881	    165.21575672	    -43.83049208
      0.99035395	   1093.41246157	    166.33658342	    165.28296145	    -44.01957832
      0.99065675	   1094.02337611	    166.46620427	    165.34962834	    -44.20936040
      0.99095956	   1094.63489944	    166.59626453	    165.41574561	    -44.39983957
      0.99126236	   1095.24703292	    166.72676742	    165.48130113	    -44.59101706
      0.99156517	   1095.85977788	    166.85771617	    165.54628247	    -44.78289400
      0.99186797	   1096.47313566	    166.98911405	    165.61067683	    -44.97547145
      0.99217078	   1097.08710759	    167.12096438	    165.67447107	    -45.16875041
      0.99247358	   1097.70169500	    167.25327047	    165.73765170	    -45.36273176
      0.99277639	   1098.31689918	    167.38603570	    165.80020482	    -45.55741633
      0.99307919	   1098.93272143	    167.51926347	    165.86211618	    -45.75280481
      0.99338200	   1099.54916301	    167.65295720	    165.92337107	    -45.94889781
      0.99368480	   1100.16622518	    167.78712035	    165.98395441	    -46.14569579
      0.99398761	   1100.78390915	    167.92175643	    166.04385065	    -46.34319911
      0.99429041	   1101.40221611	    168.05686896	    166.10304381	    -46.54140799
      0.99456265	   1101.95864411	    168.17875300	    166.15564830	    -46.72021181
      0.99483489	   1102.51557884	    168.30102789	    166.20765894	    -46.89958671
      0.99510713	   1103.07301936	    168.42369597	    166.25906303	    -47.07953152
      0.99537938	   1103.63096686	    168.54675997	    166.30984762	    -47.26004618
      0.99565162	   1104.18942197	    168.67022256	    166.35999938	    -47.44113020
      0.99592386	   1104.74838543	    168.79408644	    166.40950464	    -47.62278300
      0.99619610	   1105.30785791	    168.91835434	    166.45834933	    -47.80500386
      0.99646834	   1105.86784005	    169.04302901	    166.50651900	    -47.98779186
      0.99674058	   1106.42833247	    169.16811322	    166.55399882	    -48.17114593
      0.99701282	   1106.98933574	    169.29360978	    166.60077349	    -48.35506480
      0.99728506	   1107.55085038	    169.41952151	    166.64682734	    -48.53954699
      0.99755730	   1108.11287689	    169.54585126	    166.69214420	    -48.72459082
      0.99782954	   1108.67541572	    169.67260190	    166.73670746	    -48.91019435
      0.99810178	   1109.23846726	    169.79977632	    166.78050005	    -49.09635541
      0.99837402	   1109.80203188	    169.92737746	    166.82350437	    -49.28307156
      0.99864626	   1110.36610988	    170.05540826	    166.86570234	    -49.47034005
      0.99891850	   1110.93070152	    170.18387169	    166.90707530	    -49.65815787
      0.99919074	   1111.49580699	    170.31277076	    166.94760410	    -49.84652167
      0.99946298	   1112.06142646	    170.44210850	    166.98726898	    -50.03542776
      0.99973522	   1112.62756001	    170.57188795	    167.02604959	    -50.22487213
      1.00000746	   1113.19420767	    170.70211221	    167.06392498	    -50.41485035
      1.00027971	   1113.76136942	    170.83278437	    167.10087357	    -50.60535767
      1.00055195	   1114.32904517	    170.96390758	    167.13687310	    -50.79638891
      1.00082419	   1114.89723476	    171.09548499	    167.17190067	    -50.98793848
      1.00109643	   1115.46593796	    171.22751981	    167.20593263	    -51.18000039
      1.00136867	   1116.03515449	    171.36001524	    167.23894464	    -51.37256823
      1.00164091	   1116.60488397	    171.49297455	    167.27091156	    -51.56563515
      1.00191315	   1117.17512598	    171.62640100	    167.30180752	    -51.75919390
      1.00218539	   1117.74588000	    171.76029790	    167.33160580	    -51.95323680
      1.00245763	   1118.31714543	    171.89466860	    167.36027886	    -52.14775575
      1.00272987	   1118.88892161	    172.02951645	    167.38779827	    -52.34274228
      1.00300211	   1119.46120776	    172.16484485	    167.41413474	    -52.53818752
      1.00327435	   1120.03400306	    172.30065723	    167.43925802	    -52.73408226
      1.00354659	   1120.60730656	    172.43695704	    167.46313689	    -52.93041699
      1.00381883	   1121.18111725	    172.57374778	    167.48573917	    -53.12718189
      1.00409107	   1121.75543402	    172.71103297	    167.50703163	    -53.32436691
      1.00436331	   1122.33025564	    172.84881615	    167.52697998	    -53.52196183
      1.00463555	   1122.90558080	    172.98710090	    167.54554883	    -53.71995626
      1.00490780	   1123.48140810	    173.12589085	    167.56270167	    -53.91833975
      1.00518004	   1124.05773602	    173.26518964	    167.57840081	    -54.11710182
      1.00545228	   1124.63456293	    173.40500096	    167.59260737	    -54.31623202
      1.00572452	   1125.21188710	    173.54532850	    167.60528120	    -54.51572005
      1.00599676	   1125.78970667	    173.68617603	    167.61638091	    -54.71555575
      1.00626900	   1126.36801968	    173.82754733	    167.62586377	    -54.91572921
      1.00654124	   1126.94682405	    173.96944620	    167.63368571	    -55.11623086
      1.00681348	   1127.52611756	    174.11187650	    167.63980126	    -55.31705147
      1.00708572	   1128.10589789	    174.25484211	    167.64416355	    -55.51818229
      1.00735796	   1128.68616257	    174.39834694	    167.64672423	    -55.71961505
      1.00763020	   1129.26690900	    174.54239497	    167.64743348	    -55.92134204
      1.00790244	   1129.84813445	    174.68699016	    167.64623994	    -56.12335616
      1.00817468	   1130.42983604	    174.83213656	    167.64309070	    -56.32565096
      1.00844692	   1131.01201076	    174.97783822	    167.63793128	    -56.52822068
      1.00871916	   1131.59465545	    175.12409924	    167.63070559	    -56.73106029
      1.00899140	   1132.17776679	    175.27092376	    167.62135591	    -56.93416551
      1.00926364	   1132.76134131	    175.41831594	    167.60982287	    -57.13753282
      1.00953588	   1133.34537538	    175.56628001	    167.59604544	    -57.34115946
      1.00980813	   1133.92986521	    175.71482020	    167.57996094	    -57.54504350
      1.01008037	   1134.51480685	    175.86394081	    167.56150500	    -57.74918376
      1.01035261	   1135.10019617	    176.01364616	    167.54061157	    -57.95357984
      1.01062485	   1135.68602887	    176.16394062	    167.51721297	    -58.15823212
      1.01089709	   1136.27230046	    176.31482859	    167.49123984	    -58.36314170
      1.01116933	   1136.85900630	    176.46631451	    167.46262125	    -58.56831043
      1.01144157	   1137.44614152	    176.61840287	    167.43128464	    -58.77374085
      1.01171381	   1138.03370109	    176.77109819	    167.39715594	    -58.97943617
      1.01198605	   1138.62167977	    176.92440505	    167.36015962	    -59.18540024
      1.01225829	   1139.21007212	    177.07832803	    167.32021871	    -59.39163751
      1.01253053	   1139.79887251	    177.23287181	    167.27725494	    -59.59815301
      1.01280277	   1140.38807508	    177.38804105	    167.23118879	    -59.80495228
      1.01307501	   1140.97767376	    177.54384050	    167.18193966	    -60.01204137
      1.01334725	   1141.56766228	    177.70027494	    167.12942592	    -60.21942678
      1.01361949	   1142.15803412	    177.85734918	    167.07356512	    -60.42711542
      1.01389173	   1142.74878255	    178.01506808	    167.01427412	    -60.63511459
      1.01416397	   1143.33990061	    178.17343655	    166.95146926	    -60.84343191
      1.01443622	   1143.93138107	    178.33245955	    166.88506660	    -61.05207531
      1.01470846	   1144.52321650	    178.49214207	    166.81498206	    -61.26105301
      1.01498070	   1145.11539919	    178.65248914	    166.74113170	    -61.47037344
      1.01525294	   1145.70792118	    178.81350587	    166.66343196	    -61.68004523
      1.01552518	   1146.30077427	    178.97519738	    166.58179991	    -61.89007720
      1.01576996	   1146.83410381	    179.12116005	    166.50497660	    -62.07923839
      1.01601474	   1147.36768885	    179.26767642	    166.42484914	    -62.26870535
      1.01625952	   1147.90152180	    179.41475013	    166.34135967	    -62.45848392
      1.01650430	   1148.43559598	    179.56238503	    166.25445146	    -62.64858082
      1.01674908	   1148.96990449	    179.71058503	    166.16406916	    -62.83900276
      1.01699386	   1149.50444026	    179.85935404	    166.07015889	    -63.02975648
      1.01723864	   1150.03919599	    180.00869603	    165.97266849	    -63.22084872
      1.01748343	   1150.57416422	    180.15861499	    165.87154770	    -63.41228621
      1.01772821	   1151.10933726	    180.30911492	    165.76674832	    -63.60407569
      1.01797299	   1151.64470725	    180.46019991	    165.65822441	    -63.79622386
      1.01821777	   1152.18026609	    180.61187402	    165.54593246	    -63.98873738
      1.01846255	   1152.71600550	    180.76414138	    165.42983158	    -64.18162288
      1.01870733	   1153.25191695	    180.91700615	    165.30988361	    -64.37488695
      1.01895211	   1153.78799173	    181.07047253	    165.18605332	    -64.56853612
      1.01919689	   1154.32422090	    181.22454473	    165.05830849	    -64.76257687
      1.01944167	   1154.86059528	    181.37922703	    164.92662007	    -64.95701560
      1.01968645	   1155.39710547	    181.53452371	    164.79096224	    -65.15185868
      1.01993124	   1155.93374185	    181.69043911	    164.65131254	    -65.34711237
      1.02017602	   1156.47049455	    181.84697760	    164.50765188	    -65.54278288
      1.02042080	   1157.00735347	    182.00414358	    164.35996461	    -65.73887634
      1.02066558	   1157.54430827	    182.16194150	    164.20823853	    -65.93539881
      1.02091036	   1158.08134836	    182.32037584	    164.05246488	    -66.13235624
      1.02115514	   1158.61846289	    182.47945111	    163.89263834	    -66.32975454
      1.02139992	   1159.15564078	    182.63917188	    163.72875695	    -66.52759951
      1.02164470	   1159.69287067	    182.79954271	    163.56082205	    -66.72589687
      1.02188948	   1160.23014095	    182.96056804	    163.38883820	    -66.92465228
      1.02213426	   1160.76743974	    183.12225227	    163.21281306	    -67.12387128
      1.02237904	   1161.30475491	    183.28459984	    163.03275726	    -67.32355936
      1.02262383	   1161.84207403	    183.44761522	    162.84868426	    -67.52372191
      1.02286861	   1162.37938441	    183.61130291	    162.66061019	    -67.72436424
      1.02311339	   1162.91667307	    183.77566746	    162.46855365	    -67.92549158
      1.02335817	   1163.45392676	    183.94071346	    162.27253555	    -68.12710908
      1.02360295	   1163.99113192	    184.10644552	    162.07257891	    -68.32922181
      1.02384773	   1164.52827428	    184.27286829	    161.86870863	    -68.53183476
      1.02409251	   1165.06533868	    184.43998649	    161.66095132	    -68.73495285
      1.02433729	   1165.60230955	    184.60780484	    161.44933503	    -68.93858092
      1.02458207	   1166.13917107	    184.77632813	    161.23388910	    -69.14272373
      1.02482685	   1166.67590708	    184.94556116	    161.01464391	    -69.34738598
      1.02507164	   1167.21250112	    185.11550879	    160.79163065	    -69.55257230
      1.02531642	   1167.74893640	    185.28617592	    160.56488117	    -69.75828723
      1.02556120	   1168.28519582	    185.45756749	    160.33442772	    -69.96453527
      1.02580598	   1168.82126193	    185.62968849	    160.10030278	    -70.17132084
      1.02605076	   1169.35711695	    185.80254393	    159.86253889	    -70.37864830
      1.02629554	   1169.89274279	    185.97613888	    159.62116844	    -70.58652194
      1.02654032	   1170.42812096	    186.15047845	    159.37622355	    -70.79494601
      1.02678510	   1170.96323265	    186.32556780	    159.12773586	    -71.00392469
      1.02702988	   1171.49805870	    186.50141212	    158.87573643	    -71.21346210
      1.02727466	   1172.03257957	    186.67801665	    158.62025558	    -71.42356232
      1.02751945	   1172.56677534	    186.85538670	    158.36132280	    -71.63422937
      1.02776423	   1173.10062573	    187.03352759	    158.09896659	    -71.84546721
      1.02800901	   1173.63411007	    187.21244471	    157.83321444	    -72.05727977
      1.02825379	   1174.16720731	    187.39214349	    157.56409268	    -72.26967092
      1.02849857	   1174.69989599	    187.57262941	    157.29162643	    -72.48264450
      1.02874335	   1175.23215424	    187.75390800	    157.01583955	    -72.69620430
      1.02898813	   1175.76395981	    187.93598483	    156.73675457	    -72.91035405
      1.02923291	   1176.29529001	    188.11886553	    156.45439267	    -73.12509748
      1.02947769	   1176.82612172	    188.30255578	    156.16877360	    -73.34043825
      1.02972247	   1177.35643140	    188.48706132	    155.87991574	    -73.55638000
      1.02996725	   1177.88619506	    188.67238792	    155.58783600	    -73.77292632
      1.03021204	   1178.41538827	    188.85854143	    155.29254988	    -73.99008079
      1.03045682	   1178.94398614	    189.04552773	    154.99407142	    -74.20784695
      1.03070160	   1179.47196331	    189.23335276	    154.69241325	    -74.42622829
      1.03094638	   1179.99929395	    189.42202253	    154.38758658	    -74.64522831
      1.03119116	   1180.52595175	    189.61154310	    154.07960121	    -74.86485044
      1.03143594	   1181.05190989	    189.80192056	    153.76846560	    -75.08509813
      1.03168072	   1181.57714108	    189.99316111	    153.45418683	    -75.30597477
      1.03192550	   1182.10161749	    190.18527096	    153.13677070	    -75.52748374
      1.03217028	   1182.62531078	    190.37825639	    152.81622172	    -75.74962840
      1.03241506	   1183.14819209	    190.57212377	    152.49254318	    -75.97241210
      1.03265985	   1183.67023199	    190.76687950	    152.16573716	    -76.19583814
      1.03290463	   1184.19140053	    190.96253005	    151.83580461	    -76.41990983
      1.03314941	   1184.71166717	    191.15908195	    151.50274538	    -76.64463046
      1.03339419	   1185.23100082	    191.35654180	    151.16655825	    -76.87000329
      1.03363897	   1185.74936977	    191.55491626	    150.82724101	    -77.09603158
      1.03388375	   1186.26674175	    191.75421205	    150.48479051	    -77.32271857
      1.03412853	   1186.78308385	    191.95443598	    150.13920267	    -77.55006748
      1.03437331	   1187.29836256	    192.15559489	    149.79047259	    -77.77808153
      1.03461809	   1187.81254372	    192.35769572	    149.43859456	    -78.00676393
      1.03486287	   1188.32559252	    192.56074547	    149.08356213	    -78.23611786
      1.03510766	   1188.83747350	    192.76475119	    148.72536816	    -78.46614651
      1.03535244	   1189.34815050	    192.96972003	    148.36400489	    -78.69685306
      1.03559722	   1189.85758671	    193.17565919	    147.99946395	    -78.92824066
      1.03584200	   1190.36574457	    193.38257596	    147.63173646	    -79.16031249
      1.03608678	   1190.87258583	    193.59047769	    147.26081305	    -79.39307169
      1.03633156	   1191.37807149	    193.79937182	    146.88668394	    -79.62652141
      1.03657634	   1191.88216180	    194.00926584	    146.50933896	    -79.86066479
      1.03682112	   1192.38481626	    194.22016736	    146.12876761	    -80.09550496
      1.03706590	   1192.88599356	    194.43208401	    145.74495915	    -80.33104506
      1.03731068	   1193.38565161	    194.64502356	    145.35790257	    -80.56728820
      1.03753087	   1193.83378033	    194.83745160	    145.00694499	    -80.78040098
      1.03775107	   1194.28061391	    195.03071959	    144.65334187	    -80.99408824
      1.03797126	   1194.72611929	    195.22483316	    144.29708490	    -81.20835151
      1.03819145	   1195.17026347	    195.41979816	    143.93816577	    -81.42319300
      1.03841164	   1195.61301291	    195.61562051	    143.57657614	    -81.63861497
      1.03863183	   1196.05433351	    195.81230617	    143.21230766	    -81.85461969
      1.03885202	   1196.49419053	    196.00986117	    142.84535205	    -82.07120942
      1.03907221	   1196.93254862	    196.20829158	    142.47570106	    -82.28838640
      1.03929240	   1197.36937182	    196.40760356	    142.10334650	    -82.50615290
      1.03951259	   1197.80462350	    196.60780329	    141.72828027	    -82.72451118
      1.03973278	   1198.23826640	    196.80889704	    141.35049437	    -82.94346349
      1.03995297	   1198.67026257	    197.01089113	    140.96998092	    -83.16301208
      1.04017316	   1199.10057340	    197.21379194	    140.58673213	    -83.38315920
      1.04039335	   1199.52915954	    197.41760590	    140.20074035	    -83.60390710
      1.04061354	   1199.95598098	    197.62233952	    139.81199805	    -83.82525803
      1.04083373	   1200.38099695	    197.82799937	    139.42049784	    -84.04721422
      1.04105392	   1200.80416594	    198.03459208	    139.02623242	    -84.26977794
      1.04127411	   1201.22544571	    198.24212434	    138.62919463	    -84.49295140
      1.04149430	   1201.64479320	    198.45060292	    138.22937739	    -84.71673686
      1.04171449	   1202.06216460	    198.66003464	    137.82677369	    -84.94113653
      1.04193469	   1202.47751528	    198.87042639	    137.42137659	    -85.16615266
      1.04215488	   1202.89079978	    199.08178514	    137.01317917	    -85.39178747
      1.04237507	   1203.30197180	    199.29411792	    136.60217450	    -85.61804318
      1.04259526	   1203.71098419	    199.50743183	    136.18835560	    -85.84492200
      1.04281545	   1204.11778891	    199.72173403	    135.77171539	    -86.07242615
      1.04303564	   1204.52233703	    199.93703177	    135.35224663	    -86.30055783
      1.04325583	   1204.92457870	    200.15333236	    134.92994187	    -86.52931924
      1.04347602	   1205.32446313	    200.37064319	    134.50479338	    -86.75871256
      1.04369621	   1205.72193859	    200.58897170	    134.07679306	    -86.98873998
      1.04391640	   1206.11695234	    200.80832545	    133.64593239	    -87.21940367
      1.04413659	   1206.50945067	    201.02871203	    133.21220230	    -87.45070579
      1.04435678	   1206.89937884	    201.25013913	    132.77559311	    -87.68264849
      1.04457697	   1207.28668106	    201.47261452	    132.33609441	    -87.91523391
      1.04479716	   1207.67130048	    201.69614602	    131.89369496	    -88.14846418
      1.04501735	   1208.05317916	    201.92074155	    131.44838255	    -88.38234140
      1.04523754	   1208.43225804	    202.14640913	    131.00014394	    -88.61686768
      1.04545773	   1208.80847692	    202.37315681	    130.54896469	    -88.85204508
      1.04567792	   1209.18177446	    202.60099276	    130.09482904	    -89.08787569
      1.04589811	   1209.55208810	    202.82992522	    129.63771983	    -89.32436152
      1.04611831	   1209.91935407	    203.05996251	    129.17761830	    -89.56150462
      1.04633850	   1210.28350739	    203.29111305	    128.71450403	    -89.79930698
      1.04655869	   1210.64448176	    203.52338531	    128.24835478	    -90.03777057
      1.04677888	   1211.00220962	    203.75678789	    127.77914637	    -90.27689736
      1.04699907	   1211.35662207	    203.99132945	    127.30685261	    -90.51668927
      1.04721926	   1211.70764887	    204.22701874	    126.83144509	    -90.75714819
      1.04743945	   1212.05521837	    204.46386460	    126.35289320	    -90.99827602
      1.04765964	   1212.39925753	    204.70187596	    125.87116392	    -91.24007458
      1.04787983	   1212.73969185	    204.94106186	    125.38622183	    -91.48254569
      1.04810002	   1213.07644536	    205.18143139	    124.89802896	    -91.72569113
      1.04832021	   1213.40944058	    205.42299378	    124.40654476	    -91.96951264
      1.04854040	   1213.73859850	    205.66575832	    123.91172605	    -92.21401195
      1.04876059	   1214.06383852	    205.90973441	    123.41352699	    -92.45919072
      1.04898078	   1214.38507845	    206.15493155	    122.91189900	    -92.70505059
      1.04920097	   1214.70223443	    206.40135933	    122.40679084	    -92.95159317
      1.04942116	   1215.01522096	    206.64902744	    121.89814851	    -93.19882000
      1.04964135	   1215.32395080	    206.89794567	    121.38591535	    -93.44673262
      1.04986154	   1215.62833497	    207.14812392	    120.87003203	    -93.69533250
      1.05008174	   1215.92828270	    207.39957218	    120.35043659	    -93.94462108
      1.05030193	   1216.22370141	    207.65230056	    119.82706452	    -94.19459975
      1.05052212	   1216.51449664	    207.90631927	    119.29984880	    -94.44526986
      1.05074231	   1216.80057203	    208.16163862	    118.76872001	    -94.69663271
      1.05096250	   1217.08182930	    208.41826903	    118.23360638	    -94.94868956
      1.05118269	   1217.35816816	    208.67622106	    117.69443393	    -95.20144163
      1.05140288	   1217.62948629	    208.93550533	    117.15112656	    -95.45489008
      1.05162307	   1217.89567934	    209.19613263	    116.60360614	    -95.70903604
      1.05184326	   1218.15664081	    209.45811383	    116.05179267	    -95.96388057
      1.05206345	   1218.41226206	    209.72145994	    115.49560441	    -96.21942471
      1.05228364	   1218.66243224	    209.98618206	    114.93495793	    -96.47566943
      1.05250383	   1218.90703826	    210.25229145	    114.36976874	    -96.73261566
      1.05272402	   1219.14596473	    210.51979948	    113.79995905	    -96.99026428
      1.05294421	   1219.37909390	    210.78871764	    113.22545917	    -97.24861614
      1.05316440	   1219.60630566	    211.05905756	    112.64620133	    -97.50767204
      1.05338459	   1219.82747745	    211.33083101	    112.06211950	    -97.76743274
      1.05360478	   1220.04248421	    211.60404987	    111.47314943	    -98.02789898
      1.05382497	   1220.25119838	    211.87872618	    110.87922869	    -98.28907146
      1.05404516	   1220.45348975	    212.15487213	    110.28029672	    -98.55095083
      1.05426536	   1220.64922551	    212.43250004	    109.67629493	    -98.81353773
      1.05448555	   1220.83827010	    212.71162237	    109.06716666	    -99.07683278
      1.05470574	   1221.02048521	    212.99225176	    108.45285734	    -99.34083653
      1.05492593	   1221.19572971	    213.27440098	    107.83331449	    -99.60554954
      1.05512394	   1221.34725249	    213.52944238	    107.27165693	    -99.84420756
      1.05532196	   1221.49291520	    213.78573304	    106.70569113	   -100.08344076
      1.05551997	   1221.63260869	    214.04328245	    106.13538349	   -100.32324878
      1.05571798	   1221.76622214	    214.30210031	    105.56070196	   -100.56363185
      1.05591600	   1221.89364269	    214.56219648	    104.98161601	   -100.80459027
      1.05611401	   1222.01475539	    214.82358092	    104.39809667	   -101.04612432
      1.05631203	   1222.12944316	    215.08626371	    103.81011656	   -101.28823428
      1.05651004	   1222.23758673	    215.35025506	    103.21764992	   -101.53092042
      1.05670806	   1222.33906460	    215.61556530	    102.62067259	   -101.77385523
      1.05690607	   1222.43375331	    215.88220494	    102.01916196	   -102.01543067
      1.05710409	   1222.52152721	    216.15018464	    101.41309700	   -102.25554362
      1.05730210	   1222.60225814	    216.41951516	    100.80245827	   -102.49431938
      1.05750011	   1222.67581546	    216.69020739	    100.18722792	   -102.73187460
      1.05769813	   1222.74206602	    216.96227236	     99.56738965	   -102.96831789
      1.05789614	   1222.80087411	    217.23572123	     98.94292865	   -103.20375033
      1.05809416	   1222.85210141	    217.51056533	     98.31383154	   -103.43826600
      1.05829217	   1222.89560692	    217.78681612	     97.68008631	   -103.67195247
      1.05849019	   1222.93124695	    218.06448521	     97.04168228	   -103.90489120
      1.05868820	   1222.95887501	    218.34358438	     96.39860988	   -104.13715797
      1.05888621	   1222.97834180	    218.62412557	     95.75086063	   -104.36882328
      1.05908423	   1222.98949512	    218.90612086	     95.09842695	   -104.59995269
      1.05928224	   1222.99217984	    219.18958252	     94.44130207	   -104.83060718
      1.05948026	   1222.98623779	    219.47452298	     93.77947979	   -105.06084341
      1.05967827	   1222.97150774	    219.76095486	     93.11295435	   -105.29071409
      1.05987629	   1222.94782532	    220.04889096	     92.44172022	   -105.52026818
      1.06007430	   1222.91502296	    220.33834424	     91.76577188	   -105.74955122
      1.06027232	   1222.87292980	    220.62932788	     91.08510362	   -105.97860548
      1.06047033	   1222.82137165	    220.92185525	     90.39970925	   -106.20747027
      1.06066834	   1222.76017089	    221.21593990	     89.70958196	   -106.43618210
      1.06086636	   1222.68914641	    221.51159563	     89.01471396	   -106.66477488
      1.06106437	   1222.60811353	    221.80883642	     88.31509632	   -106.89328017
      1.06126239	   1222.51688394	    222.10767648	     87.61071865	   -107.12172730
      1.06146040	   1222.41526559	    222.40813025	     86.90156890	   -107.35014354
      1.06165842	   1222.30306263	    222.71021241	     86.18763309	   -107.57855422
      1.06185643	   1222.18007534	    223.01393785	     85.46889505	   -107.80698289
      1.06205444	   1222.04609999	    223.31932176	     84.74533625	   -108.03545145
      1.06225246	   1221.90092882	    223.62637954	     84.01693553	   -108.26398025
      1.06245047	   1221.74434991	    223.93512690	     83.28366891	   -108.49258826
      1.06264849	   1221.57614711	    224.24557978	     82.54550944	   -108.72129316
      1.06284650	   1221.39609992	    224.55775443	     81.80242698	   -108.95011143
      1.06304452	   1221.20398343	    224.87166740	     81.05438812	   -109.17905848
      1.06324253	   1220.99956820	    225.18733553	     80.30135602	   -109.40814873
      1.06344055	   1220.78262016	    225.50477598	     79.54329032	   -109.63739574
      1.06363856	   1220.55290050	    225.82400625	     78.78014708	   -109.86681223
      1.06383657	   1220.31016560	    226.14504416	     78.01187868	   -110.09641024
      1.06403459	   1220.05416689	    226.46790790	     77.23843344	   -110.32620119
      1.06423260	   1219.78465075	    226.79261602	     76.45975584	   -110.55619593
      1.06443062	   1219.50135838	    227.11918746	     75.67578680	   -110.78640487
      1.06462863	   1219.20402574	    227.44764154	     74.88646367	   -111.01683804
      1.06482665	   1218.89238335	    227.77799802	     74.09172030	   -111.24750515
      1.06502466	   1218.56615624	    228.11027707	     73.29148720	   -111.47841572
      1.06522268	   1218.22506377	    228.44449932	     72.48569159	   -111.70957909
      1.06542069	   1217.86881956	    228.78068588	     71.67425755	   -111.94100456
      1.06559888	   1217.53504125	    229.08491696	     70.93916306	   -112.14949511
      1.06577708	   1217.18853906	    229.39077247	     70.19937912	   -112.35821302
      1.06595527	   1216.82909164	    229.69826871	     69.45484456	   -112.56716469
      1.06613346	   1216.45647360	    230.00742244	     68.70549656	   -112.77635714
      1.06631166	   1216.07045535	    230.31825084	     67.95127079	   -112.98579770
      1.06648985	   1215.67080298	    230.63077146	     67.19210153	   -113.19549399
      1.06666804	   1215.25727823	    230.94500230	     66.42792180	   -113.40545396
      1.06684623	   1214.82963830	    231.26096177	     65.65866352	   -113.61568599
      1.06702443	   1214.38763581	    231.57866877	     64.88425759	   -113.82619888
      1.06720262	   1213.93101871	    231.89814266	     64.10463410	   -114.03700197
      1.06738081	   1213.45953013	    232.21940329	     63.31972247	   -114.24810518
      1.06755901	   1212.97290831	    232.54247106	     62.52945155	   -114.45951911
      1.06773720	   1212.47088646	    232.86736693	     61.73374984	   -114.67125510
      1.06791539	   1211.95319267	    233.19411240	     60.93254559	   -114.88332531
      1.06809359	   1211.41954977	    233.52272962	     60.12576704	   -115.09574284
      1.06827178	   1210.86967522	    233.85324138	     59.31334253	   -115.30852176
      1.06844997	   1210.30328095	    234.18567112	     58.49520068	   -115.52167728
      1.06862817	   1209.72007327	    234.52004302	     57.67127062	   -115.73522582
      1.06880636	   1209.11975270	    234.85638200	     56.84148213	   -115.94918512
      1.06898455	   1208.50201381	    235.19471376	     56.00576583	   -116.16357441
      1.06916274	   1207.86654511	    235.53506485	     55.16405345	   -116.37841445
      1.06934094	   1207.21302882	    235.87746271	     54.31627795	   -116.59372778
      1.06951913	   1206.54114077	    236.22193568	     53.46237382	   -116.80953877
      1.06969732	   1205.85055017	    236.56851313	     52.60227728	   -117.02587387
      1.06987552	   1205.14091945	    236.91722544	     51.73592652	   -117.24276171
      1.07005371	   1204.41190405	    237.26810409	     50.86326199	   -117.46023332
      1.07023190	   1203.66315219	    237.62118175	     49.98422665	   -117.67832234
      1.07041010	   1202.89430468	    237.97649231	     49.09876631	   -117.89706520
      1.07058829	   1202.10499468	    238.33407097	     48.20682991	   -118.11650138
      1.07074823	   1201.37880958	    238.65697996	     47.40071117	   -118.31408272
      1.07090817	   1200.63556125	    238.98177321	     46.58930507	   -118.51229096
      1.07106811	   1199.87496767	    239.30847910	     45.77258262	   -118.71116145
      1.07122804	   1199.09674112	    239.63712715	     44.95051783	   -118.91073249
      1.07138798	   1198.30058807	    239.96774801	     44.12308794	   -119.11104531
      1.07154792	   1197.48620894	    240.30037352	     43.29027377	   -119.31214415
      1.07170786	   1196.65329794	    240.63503675	     42.45206004	   -119.51407650
      1.07186780	   1195.80154279	    240.97177211	     41.60843570	   -119.71689327
      1.07202774	   1194.93062454	    241.31061538	     40.75939436	   -119.92064904
      1.07218768	   1194.04021729	    241.65160380	     39.90493466	   -120.12540230
      1.07234761	   1193.12998792	    241.99477616	     39.04506077	   -120.33121569
      1.07250755	   1192.19959583	    242.34017285	     38.17978290	   -120.53815632
      1.07266749	   1191.24869262	    242.68783600	     37.30911787	   -120.74629597
      1.07282743	   1190.27692177	    243.03780953	     36.43308974	   -120.95571146
      1.07298737	   1189.28391830	    243.39013924	     35.55173051	   -121.16648493
      1.07314731	   1188.26930842	    243.74487295	     34.66508088	   -121.37870415
      1.07330725	   1187.23270912	    244.10206057	     33.77319119	   -121.59246289
      1.07346719	   1186.17372777	    244.46175419	     32.87612234	   -121.80786123
      1.07361071	   1185.20402238	    244.78671784	     32.06675155	   -122.00264035
      1.07375424	   1184.21567005	    245.11378451	     31.25332944	   -122.19890831
      1.07389777	   1183.20836554	    245.44299674	     30.43592650	   -122.39675151
      1.07404130	   1182.18179610	    245.77439888	     29.61462332	   -122.59626167
      1.07418482	   1181.13564128	    246.10803705	     28.78951161	   -122.79753587
      1.07432835	   1180.06957253	    246.44395922	     27.96069539	   -123.00067668
      1.07447188	   1178.98325288	    246.78221531	     27.12829225	   -123.20579244
      1.07461540	   1177.87633657	    247.12285723	     26.29243487	   -123.41299743
      1.07475893	   1176.74846864	    247.46593895	     25.45327266	   -123.62241219
      1.07490246	   1175.59928454	    247.81151660	     24.61097372	   -123.83416368
      1.07504599	   1174.42840971	    248.15964853	     23.76572689	   -124.04838555
      1.07518951	   1173.23545908	    248.51039537	     22.91774461	   -124.26521840
      1.07533304	   1172.02003666	    248.86382009	     22.06726533	   -124.48480994
      1.07547657	   1170.78173501	    249.21998811	     21.21455709	   -124.70731529
      1.07562010	   1169.52013473	    249.57896733	     20.35992135	   -124.93289715
      1.07574809	   1168.37505410	    249.90152821	     19.59641873	   -125.13680057
      1.07587609	   1167.21078603	    250.22643260	     18.83192169	   -125.34341295
      1.07600408	   1166.02700698	    250.55373384	     18.06673015	   -125.55286536
      1.07613208	   1164.82338443	    250.88348701	     17.30117847	   -125.76529437
      1.07626008	   1163.59957655	    251.21574897	     16.53564001	   -125.98084199
      1.07638807	   1162.35523184	    251.55057833	     15.77053235	   -126.19965568
      1.07651607	   1161.08998879	    251.88803550	     15.00632329	   -126.42188844
      1.07664406	   1159.80347542	    252.22818270	     14.24353796	   -126.64769882
      1.07677206	   1158.49530892	    252.57108394	     13.48276695	   -126.87725105
      1.07690005	   1157.16509520	    252.91680511	     12.72467593	   -127.11071502
      1.07702805	   1155.81242843	    253.26541390	     11.97001680	   -127.34826641
      1.07715604	   1154.43689057	    253.61697988	     11.21964079	   -127.59008667
      1.07728404	   1153.03805090	    253.97157445	     10.47451374	   -127.83636307
      1.07741204	   1151.61546548	    254.32927089	      9.73573402	   -128.08728873
      1.07754003	   1150.16867661	    254.69014431	      9.00455335	   -128.34306266
      1.07765442	   1148.85477640	    255.01541759	      8.35867078	   -128.57592383
      1.07776882	   1147.52081972	    255.34334619	      7.72115489	   -128.81297187
      1.07788321	   1146.16644981	    255.67398738	      7.09331290	   -129.05436053
      1.07799760	   1144.79129950	    256.00739964	      6.47662104	   -129.30024755
      1.07811200	   1143.39499098	    256.34364260	      5.87274648	   -129.55079457
      1.07822639	   1141.97713531	    256.68277704	      5.28357027	   -129.80616708
      1.07834078	   1140.53733200	    257.02486487	      4.71121061	   -130.06653440
      1.07845518	   1139.07516853	    257.36996909	      4.15804428	   -130.33206969
      1.07856957	   1137.59021987	    257.71815382	      3.62672320	   -130.60295004
      1.07868396	   1136.08204788	    258.06948425	      3.12018120	   -130.87935641
      1.07879836	   1134.55020080	    258.42402664	      2.64162364	   -131.16147371
      1.07891275	   1132.99421258	    258.78184832	      2.19448949	   -131.44949085
      1.07902714	   1131.41360224	    259.14301764	      1.78237200	   -131.74360078
      1.07914154	   1129.80787321	    259.50760401	      1.40888127	   -132.04400053
      1.07925593	   1128.17651252	    259.87567781	      1.07743128	   -132.35089131
      1.07937032	   1126.51899004	    260.24731044	      0.79093850	   -132.66447856
      1.07948471	   1124.83475765	    260.62257430	      0.55143310	   -132.98497210
      1.07959911	   1123.12324832	    261.00154273	      0.35960878	   -133.31258615
      1.07971350	   1121.38386634	    261.38429331	      0.21437359	   -133.64755716
      1.07981422	   1119.82862179	    261.72455466	      0.12255128	   -133.94907450
      1.07991495	   1118.25057171	    262.06796719	      0.06071374	   -134.25719554
      1.08001567	   1116.64922201	    262.41460129	      0.02389835	   -134.57215853
      1.08011640	   1115.02409212	    262.76451742	      0.00606615	   -134.89414751
      1.08021712	   1113.37469648	    263.11777278	      0.00045087	   -135.22332919
      1.08031784	   1111.70053784	    263.47442348	      0.00000000	   -135.55986537
      1.08041857	   1110.00110447	    263.83452528	      0.00000000	   -135.90391734
      1.08051929	   1108.27586870	    264.19813390	      0.00000000	   -136.25564756
      1.08062001	   1106.52428583	    264.56530508	      0.00000000	   -136.61522033
      1.08072074	   1104.74579319	    264.93609465	      0.00000000	   -136.98280216
      1.08082146	   1102.93980921	    265.31055847	      0.00000000	   -137.35856208
      1.08092218	   1101.10573255	    265.68875253	      0.00000000	   -137.74267174
      1.08102291	   1099.24294107	    266.07073287	      0.00000000	   -138.13530571
      1.08112363	   1097.35079086	    266.45655561	      0.00000000	   -138.53664164
      1.08122435	   1095.42861512	    266.84627698	      0.00000000	   -138.94686050
      1.08132508	   1093.47572310	    267.23995329	      0.00000000	   -139.36614684
      1.08142580	   1091.49139890	    267.63764094	      0.00000000	   -139.79468909
      1.08152652	   1089.47490023	    268.03939648	      0.00000000	   -140.23267981
      1.08162725	   1087.42545713	    268.44527656	      0.00000000	   -140.68031601
      1.08174834	   1084.91687222	    268.93876637	      0.00000000	   -141.23151925
      1.08186943	   1082.35807030	    269.43839838	      0.00000000	   -141.79731527
      1.08199052	   1079.74753730	    269.94427203	      0.00000000	   -142.37807677
      1.08211161	   1077.08368811	    270.45648718	      0.00000000	   -142.97418915
      1.08223270	   1074.36486245	    270.97514423	      0.00000000	   -143.58605174
      1.08235379	   1071.58932056	    271.50034415	      0.00000000	   -144.21407906
      1.08247488	   1068.75523873	    272.03218858	      0.00000000	   -144.85870208
      1.08259597	   1065.86070454	    272.57077991	      0.00000000	   -145.52036969
      1.08271706	   1062.90371198	    273.11622136	      0.00000000	   -146.19955007
      1.08283815	   1059.88215625	    273.66861708	      0.00000000	   -146.89673234
      1.08295924	   1056.79382833	    274.22807221	      0.00000000	   -147.61242815
      1.08308033	   1053.63640930	    274.79469302	      0.00000000	   -148.34717343
      1.08320142	   1050.40746434	    275.36858694	      0.00000000	   -149.10153030
      1.08332251	   1047.10443642	    275.94986269	      0.00000000	   -149.87608898
      1.08344360	   1043.72463969	    276.53863037	      0.00000000	   -150.67146991
      1.08351852	   1041.59382020	    276.90671324	      0.00000000	   -151.17429880
      1.08355840	   1040.44678028	    277.10386412	      0.00000000	   -151.44539210
      1.08359829	   1039.29084778	    277.30184155	      0.00000000	   -151.71882572
      1.08379771	   1033.37649711	    278.30372803	      0.00000000	   -153.11877486
      1.08479485	   1000.29239352	    283.56854539	      0.00000000	   -160.69973658
      1.08579198	    961.00320376	    289.12581537	      0.00000000	   -168.62620591
      1.08715263	    897.39381689	    296.85287477	      0.00000000	   -178.72170014
      1.08851328	    823.69136091	    304.34303196	      0.00000000	   -186.71719502
      1.08987393	    742.84651708	    311.19780220	      0.00000000	   -191.60884199
      1.09109506	    666.83434518	    316.53869194	      0.00000005	   -192.84449644
      1.09231620	    589.28017758	    320.93088991	      0.00000001	   -190.88034726
      1.09353734	    511.30113464	    324.26684775	      0.00000000	   -185.70850893
      1.09475848	    433.91360315	    326.50464970	      0.00000000	   -177.48936885
      1.09597962	    358.26213126	    327.66326234	      0.00000000	   -166.53367928
      1.09720076	    285.63857506	    327.81371259	      0.00000000	   -153.27319465
      1.09735375	    276.82118582	    327.76670104	      0.00000000	   -151.47448677
      1.09743025	    272.43924755	    327.73798224	      0.00000000	   -150.56491579
      1.09781274	    250.81083736	    327.54356876	      0.00000000	   -145.92037537
      1.09782948	    249.87574962	    327.53316946	      0.00000000	   -145.71367136
      1.09783948	    249.31738770	    327.52688030	      0.00000000	   -145.59000738
      1.09784948	    248.75936977	    327.52053556	      0.00000000	   -145.46624278
      1.09785948	    248.20169676	    327.51413532	      0.00000000	   -145.34237784
      1.09786948	    247.64437435	    327.50767964	      0.00000000	   -145.21841145
      1.09787948	    247.08742766	    327.50116852	      0.00000000	   -145.09433702
      1.09788948	    246.53091936	    327.49460182	      0.00000000	   -144.97013729
      1.09789948	    245.97496731	    327.48797925	      0.00000000	   -144.84577946
      1.09790948	    245.41976158	    327.48130032	      0.00000000	   -144.72121044
      1.09791948	    244.86558090	    327.47456427	      0.00000000	   -144.59635235
      1.09792948	    244.31280830	    327.46777011	      0.00000000	   -144.47109830
      1.09793948	    243.76194622	    327.46091658	      0.00000000	   -144.34530830
      1.09794948	    243.21363067	    327.45400210	      0.00000000	   -144.21880553
      1.09795948	    242.66864457	    327.44702486	      0.00000000	   -144.09137287
      1.09796948	    242.12793011	    327.43998274	      0.00000000	   -143.96274969
      1.09797948	    241.59259993	    327.43287338	      0.00000000	   -143.83262905
      1.09798948	    241.06394704	    327.42569418	      0.00000000	   -143.70065528
      1.09799948	    240.54345326	    327.41844232	      0.00000000	   -143.56642197
      1.09801251	    239.88017796	    327.40887752	      0.00000000	   -143.38733087
      1.09802280	    239.37094733	    327.40122853	      0.00000000	   -143.24188036
      1.09803309	    238.87711162	    327.39349143	      0.00000000	   -143.09219772
      1.09804309	    238.41446319	    327.38588591	      0.00000000	   -142.94204804
      1.09805309	    237.97133228	    327.37819037	      0.00000000	   -142.78655809
      1.09806309	    237.55047394	    327.37040145	      0.00000000	   -142.62498862
      1.09807309	    237.15483013	    327.36251579	      0.00000000	   -142.45655351
      1.09808309	    236.78751827	    327.35453010	      0.00000000	   -142.28042340
      1.09809309	    236.45181680	    327.34644115	      0.00000000	   -142.09573015
      1.09810309	    236.15114760	    327.33824579	      0.00000000	   -141.90157228
      1.09811309	    235.88905536	    327.32994092	      0.00000000	   -141.69702105
      1.09812309	    235.66918412	    327.32152346	      0.00000000	   -141.48112746
      1.09813309	    235.49525099	    327.31299034	      0.00000000	   -141.25292989
      1.09814309	    235.37101744	    327.30433844	      0.00000000	   -141.01146242
      1.09815309	    235.30025851	    327.29556448	      0.00000000	   -140.75576362
      1.09816309	    235.28673026	    327.28666501	      0.00000000	   -140.48488581
      1.09817309	    235.33413611	    327.27763625	      0.00000000	   -140.19790449
      1.09818309	    235.44609241	    327.26847399	      0.00000000	   -139.89392795
      1.09819513	    235.67132162	    327.25726507	      0.00000000	   -139.50441472
      1.09820716	    236.00085702	    327.24584647	      0.00000000	   -139.08768559
      1.09821919	    236.44007528	    327.23420699	      0.00000000	   -138.64249100
      1.09823515	    237.19978519	    327.21841196	      0.00000000	   -138.00650672
      1.09825435	    238.39498804	    327.19880257	      0.00000000	   -137.16922504
      1.09827096	    239.68602036	    327.18125481	      0.00000000	   -136.37984505
      1.09828757	    241.22205000	    327.16309826	      0.00000000	   -135.52909882
      1.09830418	    243.00646946	    327.14425971	      0.00000000	   -134.61685438
      1.09831904	    244.81470417	    327.12675399	      0.00000000	   -133.74878101
      1.09833391	    246.82130048	    327.10856903	      0.00000000	   -132.83283122
      1.09834877	    249.02347162	    327.08963314	      0.00000000	   -131.87032981
      1.09836363	    251.41697248	    327.06987016	      0.00000000	   -130.86297981
      1.09837850	    253.99624089	    327.04920053	      0.00000000	   -129.81281605
      1.09839336	    256.75455859	    327.02754245	      0.00000000	   -128.72215434
      1.09840823	    259.68422463	    327.00481307	      0.00000000	   -127.59353838
      1.09842309	    262.77673402	    326.98092974	      0.00000000	   -126.42968648
      1.09843796	    266.02295569	    326.95581112	      0.00000000	   -125.23343992
      1.09845282	    269.41330407	    326.92937823	      0.00000000	   -124.00771416
      1.09846769	    272.93790044	    326.90155534	      0.00000000	   -122.75545429
      1.09848255	    276.58672047	    326.87227081	      0.00000000	   -121.47959520
      1.09849741	    280.34972615	    326.84145762	      0.00000000	   -120.18302704
      1.09851228	    284.21698080	    326.80905386	      0.00000000	   -118.86856610
      1.09852714	    288.17874672	    326.77500306	      0.00000000	   -117.53893096
      1.09854201	    292.22556596	    326.73925432	      0.00000000	   -116.19672377
      1.09855687	    296.34832494	    326.70176235	      0.00000000	   -114.84441616
      1.09857174	    300.53830403	    326.66248744	      0.00000000	   -113.48433948
      1.09858660	    304.78721367	    326.62139528	      0.00000000	   -112.11867860
      1.09860147	    309.08721855	    326.57845675	      0.00000000	   -110.74946908
      1.09861633	    313.43095128	    326.53364763	      0.00000000	   -109.37859687
      1.09863119	    317.81151742	    326.48694830	      0.00000000	   -108.00780033
      1.09864606	    322.22249310	    326.43834339	      0.00000000	   -106.63867394
      1.09866092	    326.65791673	    326.38782143	      0.00000000	   -105.27267341
      1.09867579	    331.11227607	    326.33537451	      0.00000000	   -103.91112172
      1.09869373	    336.50621995	    326.26950675	      0.00000000	   -102.27549710
      1.09871167	    341.91223827	    326.20082559	      0.00000000	   -100.64996550
      1.09872961	    347.32302308	    326.12933348	      0.00000000	    -99.03617020
      1.09874755	    352.73203273	    326.05503736	      0.00000000	    -97.43554129
      1.09876549	    358.13343368	    325.97794796	      0.00000000	    -95.84931461
      1.09878343	    363.52204278	    325.89807917	      0.00000000	    -94.27855005
      1.09880137	    368.89327164	    325.81544749	      0.00000000	    -92.72414892
      1.09881931	    374.24307007	    325.73007156	      0.00000000	    -91.18687021
      1.09883725	    379.56787928	    325.64197168	      0.00000000	    -89.66734573
      1.09885920	    386.04561398	    325.53048435	      0.00000000	    -87.83272726
      1.09888115	    392.47636573	    325.41499181	      0.00000000	    -86.02621575
      1.09890311	    398.85599973	    325.29553723	      0.00000000	    -84.24836538
      1.09892506	    405.18106116	    325.17216475	      0.00000000	    -82.49956399
      1.09895163	    412.75861989	    325.01768319	      0.00000000	    -80.42235356
      1.09897820	    420.24799887	    324.85760818	      0.00000000	    -78.38824536
      1.09900477	    427.64603153	    324.69201858	      0.00000000	    -76.39723189
      1.09903134	    434.95032023	    324.52099237	      0.00000000	    -74.44913417
      1.09906366	    443.70761883	    324.30570724	      0.00000000	    -72.13652933
      1.09909598	    452.32147268	    324.08262438	      0.00000000	    -69.88618000
      1.09912830	    460.79067501	    323.85187560	      0.00000000	    -67.69711797
      1.09916063	    469.11474424	    323.61358919	      0.00000000	    -65.56824072
      1.09920014	    479.09501673	    323.31219181	      0.00000000	    -63.04541752
      1.09923966	    488.85951374	    322.99993475	      0.00000000	    -60.60844252
      1.09927918	    498.40996436	    322.67703267	      0.00000000	    -58.25490535
      1.09931870	    507.74859282	    322.34369405	      0.00000000	    -55.98235295
      1.09936809	    519.12512644	    321.91276223	      0.00000000	    -53.25246222
      1.09941747	    530.18027671	    321.46623306	      0.00000000	    -50.64043511
      1.09946686	    540.91968573	    321.00448104	      0.00000000	    -48.14158989
      1.09952616	    553.40495199	    320.43047455	      0.00000000	    -45.28442102
      1.09958545	    565.45273554	    319.83566574	      0.00000000	    -42.57621369
      1.09964475	    577.07205525	    319.22065647	      0.00000000	    -40.00965210
      1.09971945	    591.11253307	    318.41805072	      0.00000000	    -36.96724531
      1.09979415	    604.50115408	    317.58546967	      0.00000000	    -34.12532091
      1.09986885	    617.25083541	    316.72403474	      0.00000000	    -31.47143995
      1.09996498	    632.73677006	    315.57467590	      0.00000000	    -28.31392585
      1.10006112	    647.20193264	    314.38160902	      0.00000000	    -25.42550040
      1.10015726	    660.66257817	    313.14703907	      0.00000000	    -22.78491269
      1.10027796	    676.16350005	    311.54147120	      0.00000000	    -19.79057955
      1.10039867	    690.13432700	    309.87792961	      0.00000000	    -17.12114537
      1.10051937	    702.61069008	    308.16033972	      0.00000000	    -14.74504705
      1.10064008	    713.63677737	    306.39246727	      0.00000000	    -12.63394950
      1.10079613	    725.83072038	    304.03826846	      0.00000000	    -10.25640594
      1.10095218	    735.82967020	    301.61345737	      0.00000000	     -8.23093192
      1.10115407	    745.76492182	    298.38283522	      0.00000000	     -6.06431601
      1.10134053	    752.22126494	    295.31677596	      0.00000000	     -4.45450803
      1.10152699	    756.35866518	    292.18217505	      0.00000000	     -3.16173286
      1.10171346	    758.45125637	    288.98853895	      0.00000000	     -2.13148084
      1.10189992	    758.75732065	    285.74463732	      0.00000000	     -1.31152553
      1.10208638	    757.49802257	    282.45853975	      0.00000000	     -0.65622716
      1.10227284	    754.85553403	    279.13765239	      0.00000000	     -0.13065954
      1.10249825	    750.02663965	    275.08621655	     -0.00000000	      0.36553922
      1.10268784	    744.73042394	    271.65493175	      0.00000000	      0.68400040
      1.10287743	    738.42524522	    268.20813493	      0.00000000	      0.92595292
      1.10306702	    731.21337560	    264.75106454	     -0.00000000	      1.10265998
      1.10325660	    723.19312894	    261.28844083	      0.00000000	      1.22396187
      1.10344619	    714.46174339	    257.82450038	     -0.00000000	      1.29848173
      1.10363578	    705.11614864	    254.36302979	     -0.00000000	      1.33380482
      1.10382537	    695.25223590	    250.90739891	     -0.00000000	      1.33662936
      1.10401496	    684.96334694	    247.46059335	      0.00000000	      1.31288845
      1.10420454	    674.33857749	    244.02524632	      0.00000002	      1.26784617
      1.10439413	    663.46128075	    240.60367000	      0.00000001	      1.20617202
      1.10462601	    649.92566008	    236.44057171	      0.00000001	      1.11412651
      1.10485788	    636.25085581	    232.30425505	      0.00000001	      1.00992298
      1.10514038	    619.55630388	    227.30487378	      0.00000000	      0.87453860
      1.10538796	    605.01238723	    222.96258819	      0.00000000	      0.75435097
      1.10563554	    590.63994582	    218.65912591	      0.00000000	      0.63736283
      1.10588312	    576.50621290	    214.39632646	      0.00000000	      0.52698175
      1.10610113	    564.29928235	    210.67757242	      0.00000000	      0.43727098
      1.10631913	    552.34354339	    206.99249264	      0.00000000	      0.35583398
      1.10653714	    540.65813610	    203.34192055	      0.00000000	      0.28342097
      1.10675515	    529.25627149	    199.72661489	      0.00000000	      0.22038731
      1.10685048	    524.36184033	    198.15697987	      0.00000000	      0.19578480
      1.10694581	    519.52366534	    196.59427442	      0.00000000	      0.17296307
      1.10702543	    515.52623550	    195.29448990	      0.00000000	      0.15524750
      1.10710505	    511.56822437	    193.99959026	      0.00000000	      0.13873300
      1.10717370	    508.18702952	    192.88699867	      0.00000000	      0.12543815
      1.10724235	    504.83499335	    191.77805935	      0.00000000	      0.11299855
      1.10731100	    501.51197165	    190.67277892	      0.00000000	      0.10139357
      1.10737965	    498.21777625	    189.57116274	      0.00000000	      0.09060083
      1.10743981	    495.35443364	    188.60877935	      0.00000000	      0.08179158
      1.10749997	    492.51287482	    187.64921619	      0.00000000	      0.07357066
      1.10756013	    489.69289964	    186.69247584	      0.00000000	      0.06592027
      1.10762029	    486.89428796	    185.73856102	      0.00000000	      0.05882187
      1.10768046	    484.11680103	    184.78747472	      0.00000000	      0.05225632
      1.10774062	    481.36018280	    183.83922043	      0.00000000	      0.04620389
      1.10780078	    478.62416118	    182.89380229	      0.00000000	      0.04064439
      1.10786094	    475.90844938	    181.95122528	      0.00000000	      0.03555719
      1.10791481	    473.49375038	    181.10964388	      0.00000000	      0.03138566
      1.10796868	    471.09487055	    180.27035028	      0.00000000	      0.02756071
      1.10802255	    468.71157873	    179.43335039	      0.00000000	      0.02406693
      1.10807642	    466.34363723	    178.59865107	      0.00000000	      0.02088878
      1.10813029	    463.99080255	    177.76626016	      0.00000000	      0.01801062
      1.10818416	    461.65282598	    176.93618661	      0.00000000	      0.01541677
      1.10823803	    459.32945426	    176.10844050	      0.00000000	      0.01309155
      1.10829190	    457.02043025	    175.28303317	      0.00000000	      0.01101926
      1.10834577	    454.72549353	    174.45997725	      0.00000000	      0.00918428
      1.10839963	    452.44438101	    173.63928672	      0.00000000	      0.00757104
      1.10845350	    450.17682756	    172.82097698	      0.00000000	      0.00616412
      1.10850737	    447.92256658	    172.00506491	      0.00000000	      0.00494820
      1.10856124	    445.68133061	    171.19156891	      0.00000000	      0.00390817
      1.10861511	    443.45285189	    170.38050895	      0.00000000	      0.00302910
      1.10866898	    441.23686296	    169.57190659	      0.00000000	      0.00229630
      1.10872285	    439.03309715	    168.76578506	      0.00000000	      0.00169533
      1.10877672	    436.84128920	    167.96216923	      0.00000000	      0.00121206
      1.10883059	    434.66117574	    167.16108568	      0.00000000	      0.00083265
      1.10888446	    432.49249583	    166.36256270	      0.00000000	      0.00054362
      1.10893833	    430.33499149	    165.56663030	      0.00000000	      0.00033183
      1.10899220	    428.18840814	    164.77332021	      0.00000000	      0.00018456
      1.10904607	    426.05249516	    163.98266592	      0.00000000	      0.00008948
      1.10909994	    423.92700628	    163.19470262	      0.00000000	      0.00003468
      1.10915381	    421.81170009	    162.40946723	      0.00000000	      0.00000874
      1.10920768	    419.70634044	    161.62699836	      0.00000000	      0.00000067
      1.10926154	    417.61069690	    160.84733631	      0.00000000	      0.00000002
      1.10931541	    415.52454512	    160.07052300	      0.00000000	      0.00000002
      1.10936928	    413.44766722	    159.29660199	      0.00000000	      0.00000002
      1.10942315	    411.37985219	    158.52561838	      0.00000000	      0.00000002
      1.10947702	    409.32089619	    157.75761880	      0.00000000	      0.00000002
      1.10953089	    407.27060288	    156.99265136	      0.00000000	      0.00000002
      1.10958476	    405.22878376	    156.23076556	      0.00000000	      0.00000002
      1.10963863	    403.19525840	    155.47201225	      0.00000000	      0.00000002
      1.10969250	    401.16985470	    154.71644355	      0.00000000	      0.00000002
      1.10974637	    399.15240916	    153.96411277	      0.00000000	      0.00000002
      1.10980024	    397.14276703	    153.21507436	      0.00000000	      0.00000002
      1.10985411	    395.14078254	    152.46938377	      0.00000000	      0.00000002
      1.10990798	    393.14631902	    151.72709740	      0.00000000	      0.00000002
      1.10996185	    391.15924905	    150.98827251	      0.00000000	      0.00000002
      1.11001572	    389.17945455	    150.25296709	      0.00000000	      0.00000002
      1.11006959	    387.20682685	    149.52123979	      0.00000000	      0.00000002
      1.11012346	    385.24126676	    148.79314980	      0.00000000	      0.00000002
      1.11017732	    383.28268458	    148.06875673	      0.00000000	      0.00000002
      1.11024228	    380.93020117	    147.20028839	      0.00000000	      0.00000002
      1.11030724	    378.58762481	    146.33738784	      0.00000000	      0.00000002
      1.11037219	    376.25485300	    145.48016074	      0.00000000	      0.00000002
      1.11043715	    373.93180284	    144.62871262	      0.00000000	      0.00000002
      1.11050210	    371.61841078	    143.78314860	      0.00000000	      0.00000002
      1.11058526	    368.67079119	    142.70939674	      0.00000000	      0.00000002
      1.11066842	    365.73887988	    141.64567625	      0.00000000	      0.00000002
      1.11077109	    362.14038235	    140.34640582	      0.00000000	      0.00000002
      1.11085383	    359.25819320	    139.31108146	      0.00000000	      0.00000002
      1.11093657	    356.39170973	    138.28635034	      0.00000000	      0.00000002
      1.11100784	    353.93521224	    137.41228530	      0.00000000	      0.00000002
      1.11107911	    351.49057804	    136.54634106	      0.00000000	      0.00000002
      1.11115038	    349.05793536	    135.68863135	      0.00000000	      0.00000002
      1.11122165	    346.63743014	    134.83926517	      0.00000000	      0.00000002
      1.11128436	    344.51786784	    134.09891664	      0.00000000	      0.00000002
      1.11134707	    342.40794753	    133.36517526	      0.00000000	      0.00000002
      1.11140978	    340.30779748	    132.63810501	      0.00000000	      0.00000002
      1.11147249	    338.21755331	    131.91776636	      0.00000000	      0.00000002
      1.11153520	    336.13735722	    131.20421617	      0.00000000	      0.00000002
      1.11159791	    334.06735722	    130.49750761	      0.00000000	      0.00000002
      1.11166062	    332.00770635	    129.79769001	      0.00000000	      0.00000002
      1.11172333	    329.95856191	    129.10480884	      0.00000000	      0.00000002
      1.11178604	    327.92008473	    128.41890562	      0.00000000	      0.00000002
      1.11184874	    325.89243836	    127.74001786	      0.00000000	      0.00000002
      1.11190491	    324.08573717	    127.13796512	      0.00000000	      0.00000002
      1.11196107	    322.28797682	    126.54158811	      0.00000000	      0.00000002
      1.11201724	    320.49927770	    125.95090505	      0.00000000	      0.00000002
      1.11207340	    318.71976025	    125.36592938	      0.00000000	      0.00000002
      1.11212957	    316.94954464	    124.78667140	      0.00000000	      0.00000002
      1.11218573	    315.18875038	    124.21313907	      0.00000000	      0.00000002
      1.11224190	    313.43749598	    123.64533799	      0.00000000	      0.00000002
      1.11229806	    311.69589862	    123.08327141	      0.00000000	      0.00000002
      1.11235422	    309.96407383	    122.52694023	      0.00000000	      0.00000002
      1.11241039	    308.24213518	    121.97634303	      0.00000000	      0.00000002
      1.11246655	    306.53019403	    121.43147610	      0.00000000	      0.00000002
      1.11252272	    304.82835920	    120.89233346	      0.00000000	      0.00000002
      1.11257888	    303.13673678	    120.35890686	      0.00000000	      0.00000002
      1.11263505	    301.45542985	    119.83118585	      0.00000000	      0.00000002
      1.11269121	    299.78453824	    119.30915781	      0.00000000	      0.00000002
      1.11274737	    298.12415838	    118.79280797	      0.00000000	      0.00000002
      1.11280354	    296.47438306	    118.28211949	      0.00000000	      0.00000002
      1.11285970	    294.83530127	    117.77707346	      0.00000000	      0.00000002
      1.11291587	    293.20699802	    117.27764899	      0.00000000	      0.00000002
      1.11297203	    291.58955422	    116.78382322	      0.00000000	      0.00000002
      1.11302820	    289.98304654	    116.29557141	      0.00000000	      0.00000002
      1.11308436	    288.38754729	    115.81286697	      0.00000000	      0.00000002
      1.11314053	    286.80312428	    115.33568153	      0.00000000	      0.00000002
      1.11319669	    285.22984080	    114.86398500	      0.00000000	      0.00000002
      1.11325285	    283.66775548	    114.39774558	      0.00000000	      0.00000002
      1.11330902	    282.11692227	    113.93692991	      0.00000000	      0.00000002
      1.11336518	    280.57739036	    113.48150303	      0.00000000	      0.00000002
      1.11342135	    279.04920414	    113.03142852	      0.00000000	      0.00000002
      1.11347751	    277.53240319	    112.58666851	      0.00000000	      0.00000002
      1.11353368	    276.02702227	    112.14718376	      0.00000000	      0.00000002
      1.11358984	    274.53309126	    111.71293373	      0.00000000	      0.00000002
      1.11364600	    273.05063524	    111.28387663	      0.00000000	      0.00000002
      1.11370217	    271.57967444	    110.85996945	      0.00000000	      0.00000002
      1.11375833	    270.12022430	    110.44116810	      0.00000000	      0.00000002
      1.11381450	    268.67229549	    110.02742737	      0.00000000	      0.00000002
      1.11387066	    267.23589395	    109.61870108	      0.00000000	      0.00000002
      1.11392683	    265.81102094	    109.21494207	      0.00000000	      0.00000002
      1.11398299	    264.39767309	    108.81610230	      0.00000000	      0.00000002
      1.11403916	    262.99584248	    108.42213288	      0.00000000	      0.00000002
      1.11409532	    261.60551668	    108.03298417	      0.00000000	      0.00000002
      1.11415148	    260.22667887	    107.64860576	      0.00000000	      0.00000002
      1.11420765	    258.85930786	    107.26894660	      0.00000000	      0.00000002
      1.11426381	    257.50337825	    106.89395500	      0.00000000	      0.00000002
      1.11431998	    256.15886046	    106.52357873	      0.00000000	      0.00000002
      1.11437614	    254.82572085	    106.15776502	      0.00000000	      0.00000002
      1.11443231	    253.50392184	    105.79646064	      0.00000000	      0.00000002
      1.11448847	    252.19342197	    105.43961196	      0.00000000	      0.00000002
      1.11454463	    250.89417605	    105.08716495	      0.00000000	      0.00000002
      1.11460080	    249.60613525	    104.73906528	      0.00000000	      0.00000002
      1.11466844	    248.06959741	    104.32550180	      0.00000000	      0.00000002
      1.11473609	    246.54913981	    103.91806956	      0.00000000	      0.00000002
      1.11480374	    245.04465756	    103.51667231	      0.00000000	      0.00000002
      1.11487138	    243.55603921	    103.12121349	      0.00000000	      0.00000002
      1.11493903	    242.08316705	    102.73159641	      0.00000000	      0.00000002
      1.11500667	    240.62591745	    102.34772424	      0.00000000	      0.00000002
      1.11507432	    239.18416109	    101.96950019	      0.00000000	      0.00000002
      1.11514196	    237.75776338	    101.59682754	      0.00000000	      0.00000002
      1.11520961	    236.34658468	    101.22960974	      0.00000000	      0.00000002
      1.11527725	    234.95048067	    100.86775053	      0.00000000	      0.00000002
      1.11534490	    233.56930263	    100.51115394	      0.00000000	      0.00000002
      1.11541254	    232.20289778	    100.15972443	      0.00000000	      0.00000002
      1.11548019	    230.85110955	     99.81336694	      0.00000000	      0.00000002
      1.11554783	    229.51377788	     99.47198692	      0.00000000	      0.00000002
      1.11561548	    228.19073954	     99.13549047	      0.00000000	      0.00000002
      1.11569772	    226.60124380	     98.73283201	      0.00000000	      0.00000002
      1.11577996	    225.03232557	     98.33708793	      0.00000000	      0.00000002
      1.11586220	    223.48367624	     97.94809376	      0.00000000	      0.00000002
      1.11594444	    221.95498298	     97.56568689	      0.00000000	      0.00000002
      1.11602668	    220.44592937	     97.18970665	      0.00000000	      0.00000002
      1.11610893	    218.95619613	     96.81999442	      0.00000000	      0.00000002
      1.11619117	    217.48546175	     96.45639375	      0.00000000	      0.00000002
      1.11627341	    216.03340306	     96.09875042	      0.00000000	      0.00000002
      1.11635565	    214.59969589	     95.74691255	      0.00000000	      0.00000002
      1.11645541	    212.88475638	     95.32770633	      0.00000000	      0.00000002
      1.11655517	    211.19576230	     94.91656053	      0.00000000	      0.00000002
      1.11665493	    209.53213586	     94.51321870	     -0.00000000	      0.00000002
      1.11675469	    207.89330194	     94.11743001	     -0.00000000	      0.00000002
      1.11685445	    206.27868919	     93.72894931	      0.00000000	      0.00000002
      1.11695421	    204.68773113	     93.34753721	      0.00000000	      0.00000002
      1.11707942	    202.72340008	     92.87844028	      0.00000000	      0.00000002
      1.11720464	    200.79436038	     92.41966394	     -0.00000000	      0.00000002
      1.11732986	    198.89953745	     91.97077431	      0.00000000	      0.00000002
      1.11748819	    196.55095366	     91.41667326	     -0.00000000	      0.00000002
      1.11764652	    194.25331846	     90.87689669	     -0.00000000	      0.00000002
      1.11781005	    191.93161373	     90.33361582	      0.00000000	      0.00000002
      1.11797358	    189.65996732	     89.80397210	      0.00000000	      0.00000161
      1.11813711	    187.43631646	     89.28719171	     -0.00000000	      0.00007603
      1.11827836	    185.55263992	     88.85058702	     -0.00000000	      0.00033531
      1.11841962	    183.70206952	     88.42258262	      0.00000000	      0.00091588
      1.11856087	    181.88342555	     88.00275011	     -0.00000000	      0.00196519
      1.11870213	    180.09557493	     87.59068161	      0.00000000	      0.00364321
      1.11884339	    178.33743089	     87.18598912	      0.00000000	      0.00612112
      1.11898464	    176.60795226	     86.78830389	      0.00000000	      0.00957943
      1.11912590	    174.90614357	     86.39727573	      0.00000000	      0.01420565
      1.11926715	    173.23105273	     86.01257235	      0.00000000	      0.02019134
      1.11940841	    171.58177095	     85.63387867	      0.00000000	      0.02772864
      1.11954967	    169.95743128	     85.26089615	      0.00000000	      0.03700626
      1.11969092	    168.35720736	     84.89334207	     -0.00000000	      0.04820512
      1.11983218	    166.78031209	     84.53094891	     -0.00000000	      0.06149365
      1.11997344	    165.22599619	     84.17346365	     -0.00000000	      0.07702291
      1.12011469	    163.69354682	     83.82064711	      0.00000000	      0.09492181
      1.12025595	    162.18228609	     83.47227334	     -0.00000000	      0.11529254
      1.12039720	    160.69156964	     83.12812898	      0.00000000	      0.13820651
      1.12053846	    159.22078517	     82.78801265	      0.00000000	      0.16370087
      1.12067972	    157.76935100	     82.45173438	     -0.00000000	      0.19177597
      1.12082097	    156.33671464	     82.11911500	      0.00000000	      0.22239376
      1.12096223	    154.92235145	     81.78998565	      0.00000000	      0.25547729
      1.12110348	    153.52576321	     81.46418721	      0.00000000	      0.29091135
      1.12124474	    152.14647687	     81.14156981	      0.00000000	      0.32854417
      1.12138600	    150.78404319	     80.82199231	      0.00000000	      0.36819020
      1.12152725	    149.43803560	     80.50532190	      0.00000000	      0.40963371
      1.12166851	    148.10804890	     80.19143356	     -0.00000000	      0.45263316
      1.12184171	    146.49863496	     79.81019560	     -0.00000000	      0.50709229
      1.12201490	    144.91205837	     79.43276133	      0.00000000	      0.56298017
      1.12218810	    143.34768913	     79.05894307	     -0.00000000	      0.61976117
      1.12236129	    141.80493494	     78.68856687	      0.00000000	      0.67689315
      1.12253449	    140.28323858	     78.32147161	     -0.00000000	      0.73384083
      1.12274783	    138.43696888	     77.87356982	      0.00000001	      0.80297356
      1.12296118	    136.62093977	     77.43016474	      0.00000001	      0.87014083
      1.12322344	    134.42870059	     76.89091285	      0.00000000	      0.94882041
      1.12348174	    132.31155488	     76.36572720	      0.00000000	      1.02094324
      1.12374004	    130.23477570	     75.84608608	      0.00000000	      1.08673176
      1.12395274	    128.55413193	     75.42214627	      0.00000000	      1.13560706
      1.12416543	    126.89943191	     75.00161906	      0.00000000	      1.17936714
      1.12437813	    125.27009380	     74.58437078	      0.00000000	      1.21780988
      1.12459082	    123.66556959	     74.17028017	      0.00000000	      1.25082475
      1.12477796	    122.27394925	     73.80846912	      0.00000000	      1.27535904
      1.12496510	    120.90080270	     73.44894878	      0.00000000	      1.29569381
      1.12515224	    119.54581072	     73.09165636	      0.00000000	      1.31189181
      1.12533938	    118.20866827	     72.73653420	      0.00000000	      1.32404721
      1.12552652	    116.88908328	     72.38352939	      0.00000000	      1.33228049
      1.12571366	    115.58677557	     72.03259330	      0.00000000	      1.33673374
      1.12590079	    114.30147597	     71.68368129	      0.00000000	      1.33756623
      1.12608793	    113.03292537	     71.33675235	      0.00000000	      1.33495058
      1.12627507	    111.78087397	     70.99176875	      0.00000000	      1.32906925
      1.12646221	    110.54508050	     70.64869583	      0.00000000	      1.32011144
      1.12664935	    109.32531163	     70.30750168	      0.00000000	      1.30827047
      1.12683649	    108.12134126	     69.96815695	      0.00000000	      1.29374143
      1.12702362	    106.93295007	     69.63063458	      0.00000000	      1.27671924
      1.12721076	    105.75992491	     69.29490964	      0.00000000	      1.25739697
      1.12739790	    104.60205841	     68.96095912	      0.00000000	      1.23596448
      1.12758504	    103.45914851	     68.62876176	      0.00000000	      1.21260723
      1.12777218	    102.33099813	     68.29829793	      0.00000000	      1.18750541
      1.12795932	    101.21741474	     67.96954942	      0.00000000	      1.16083316
      1.12814646	    100.11821012	     67.64249938	      0.00000000	      1.13275799
      1.12833359	     99.03320002	     67.31713216	      0.00000000	      1.10344040
      1.12852073	     97.96220390	     66.99343318	      0.00000000	      1.07303352
      1.12870787	     96.90504471	     66.67138889	      0.00000000	      1.04168294
      1.12889501	     95.86154866	     66.35098662	      0.00000000	      1.00952659
      1.12908215	     94.83154502	     66.03221455	      0.00000000	      0.97669471
      1.12926929	     93.81486594	     65.71506156	      0.00000000	      0.94330990
      1.12945643	     92.81134628	     65.39951724	      0.00000000	      0.90948715
      1.12964356	     91.82082349	     65.08557176	      0.00000000	      0.87533406
      1.12983070	     90.84313744	     64.77321586	      0.00000000	      0.84095093
      1.13001784	     89.87813030	     64.46244075	      0.00000000	      0.80643101
      1.13020498	     88.92564647	     64.15323811	      0.00000000	      0.77186069
      1.13039212	     87.98553242	     63.84560000	      0.00000000	      0.73731979
      1.13057926	     87.05763666	     63.53951886	      0.00000000	      0.70288175
      1.13076640	     86.14180961	     63.23498743	      0.00000000	      0.66861396
      1.13095353	     85.23790354	     62.93199876	      0.00000000	      0.63457800
      1.13114067	     84.34577252	     62.63054614	      0.00000000	      0.60082992
      1.13132781	     83.46527232	     62.33062311	      0.00000000	      0.56742053
      1.13151495	     82.59626042	     62.03222340	      0.00000000	      0.53439566
      1.13170209	     81.73859588	     61.73534092	      0.00000000	      0.50179646
      1.13188923	     80.89213935	     61.43996975	      0.00000000	      0.46965962
      1.13207637	     80.05675302	     61.14610411	      0.00000000	      0.43801771
      1.13226350	     79.23230056	     60.85373834	      0.00000000	      0.40689936
      1.13245064	     78.41864712	     60.56286689	      0.00000000	      0.37632953
      1.13263778	     77.61565928	     60.27348432	      0.00000000	      0.34632985
      1.13282492	     76.82320500	     59.98558526	      0.00000000	      0.31691867
      1.13301206	     76.04115366	     59.69916439	      0.00000000	      0.28811140
      1.13319920	     75.26937595	     59.41421649	      0.00000000	      0.25992073
      1.13338634	     74.50774395	     59.13073637	      0.00000000	      0.23235677
      1.13357347	     73.75613101	     58.84871889	      0.00000000	      0.20542733
      1.13376061	     73.01441181	     58.56815893	      0.00000000	      0.17913801
      1.13394775	     72.28246231	     58.28905143	      0.00000000	      0.15349244
      1.13413489	     71.56015971	     58.01139132	      0.00000000	      0.12849242
      1.13432203	     70.84738252	     57.73517358	      0.00000000	      0.10413810
      1.13450917	     70.14401046	     57.46039317	      0.00000000	      0.08042808
      1.13469631	     69.44992447	     57.18704509	      0.00000000	      0.05735961
      1.13488344	     68.76500676	     56.91512432	      0.00000000	      0.03492868
      1.13507058	     68.08914071	     56.64462586	      0.00000000	      0.01313014
      1.13525772	     67.42221093	     56.37554471	      0.00000000	     -0.00804217
      1.13544486	     66.76410320	     56.10787585	      0.00000000	     -0.02859542
      1.13563200	     66.11470451	     55.84161428	      0.00000000	     -0.04853775
      1.13581914	     65.47390303	     55.57675498	      0.00000000	     -0.06787796
      1.13600628	     64.84158808	     55.31329291	      0.00000000	     -0.08662542
      1.13619341	     64.21765016	     55.05122303	      0.00000000	     -0.10478998
      1.13638055	     63.60198092	     54.79054032	      0.00000000	     -0.12238195
      1.13656769	     62.99447317	     54.53123969	      0.00000000	     -0.13941198
      1.13675483	     62.39502085	     54.27331609	      0.00000000	     -0.15589105
      1.13694197	     61.80351906	     54.01676442	      0.00000000	     -0.17183038
      1.13712911	     61.21986400	     53.76157960	      0.00000000	     -0.18724140
      1.13731625	     60.64395302	     53.50775652	      0.00000000	     -0.20213572
      1.13750338	     60.07568458	     53.25529004	      0.00000000	     -0.21652504
      1.13769052	     59.51495823	     53.00417505	      0.00000000	     -0.23042117
      1.13787766	     58.96167468	     52.75440638	      0.00000000	     -0.24383602
      1.13806480	     58.41573567	     52.50597888	      0.00000000	     -0.25678133
      1.13825194	     57.87704409	     52.25888737	      0.00000000	     -0.26926900
      1.13843908	     57.34550389	     52.01312667	      0.00000000	     -0.28131083
      1.13862622	     56.82102009	     51.76869157	      0.00000000	     -0.29291857
      1.13881335	     56.30349882	     51.52557687	      0.00000000	     -0.30410388
      1.13900049	     55.79284724	     51.28377734	      0.00000000	     -0.31487832
      1.13918763	     55.28897359	     51.04328775	      0.00000000	     -0.32525331
      1.13937477	     54.79178715	     50.80410286	      0.00000000	     -0.33524015
      1.13956191	     54.30119827	     50.56621741	      0.00000000	     -0.34484999
      1.13974905	     53.81711832	     50.32962614	      0.00000000	     -0.35409382
      1.13993619	     53.33945971	     50.09432378	      0.00000000	     -0.36298244
      1.14012332	     52.86813587	     49.86030505	      0.00000000	     -0.37152649
      1.14031046	     52.40306127	     49.62756466	      0.00000000	     -0.37973641
      1.14049760	     51.94415137	     49.39609731	      0.00000000	     -0.38762243
      1.14068474	     51.49132263	     49.16589771	      0.00000000	     -0.39519461
      1.14087188	     51.04449255	     48.93696054	      0.00000000	     -0.40246277
      1.14105902	     50.60357956	     48.70928050	      0.00000000	     -0.40943655
      1.14124616	     50.16850313	     48.48285226	      0.00000000	     -0.41612535
      1.14143329	     49.73918367	     48.25767051	      0.00000000	     -0.42253838
      1.14162043	     49.31554257	     48.03372992	      0.00000000	     -0.42868461
      1.14180757	     48.89750217	     47.81102516	      0.00000000	     -0.43457281
      1.14199471	     48.48498579	     47.58955090	      0.00000000	     -0.44021152
      1.14218185	     48.07791767	     47.36930181	      0.00000000	     -0.44560908
      1.14236899	     47.67622299	     47.15027255	      0.00000000	     -0.45077361
      1.14255612	     47.27982787	     46.93245780	      0.00000000	     -0.45571299
      1.14274326	     46.88865934	     46.71585221	      0.00000000	     -0.46043492
      1.14293040	     46.50264536	     46.50045044	      0.00000000	     -0.46494688
      1.14311754	     46.12171478	     46.28624718	      0.00000000	     -0.46925613
      1.14330468	     45.74579736	     46.07323709	      0.00000000	     -0.47336975
      1.14349182	     45.37482374	     45.86141482	      0.00000000	     -0.47729458
      1.14367896	     45.00872544	     45.65077507	      0.00000000	     -0.48103730
      1.14386609	     44.64743487	     45.44131250	      0.00000000	     -0.48460437
      1.14405323	     44.29088529	     45.23302180	      0.00000000	     -0.48800206
      1.14424037	     43.93901082	     45.02589764	      0.00000000	     -0.49123645
      1.14442751	     43.59174644	     44.81993471	      0.00000000	     -0.49431344
      1.14461465	     43.24902796	     44.61512770	      0.00000000	     -0.49723875
      1.14480179	     42.91079202	     44.41147132	      0.00000000	     -0.50001793
      1.14498893	     42.57697610	     44.20896026	      0.00000000	     -0.50265632
      1.14517606	     42.24751849	     44.00758924	      0.00000000	     -0.50515913
      1.14536320	     41.92235828	     43.80735296	      0.00000000	     -0.50753139
      1.14555034	     41.60143537	     43.60824615	      0.00000000	     -0.50977796
      1.14573748	     41.28469044	     43.41026355	      0.00000000	     -0.51190356
      1.14592462	     40.97206498	     43.21339988	      0.00000000	     -0.51391274
      1.14611176	     40.66350123	     43.01764989	      0.00000000	     -0.51580990
      1.14629890	     40.35894220	     42.82300834	      0.00000000	     -0.51759930
      1.14648603	     40.05833167	     42.62946999	      0.00000000	     -0.51928507
      1.14667317	     39.76161417	     42.43702960	      0.00000000	     -0.52087118
      1.14686031	     39.46873497	     42.24568196	      0.00000000	     -0.52236147
      1.14704745	     39.17964008	     42.05542187	      0.00000000	     -0.52375967
      1.14723459	     38.89427622	     41.86624411	      0.00000000	     -0.52506935
      1.14742173	     38.61259085	     41.67814351	      0.00000000	     -0.52629400
      1.14760887	     38.33453214	     41.49111487	      0.00000000	     -0.52743694
      1.14779600	     38.06004894	     41.30515304	      0.00000000	     -0.52850141
      1.14798314	     37.78909082	     41.12025285	      0.00000000	     -0.52949053
      1.14817028	     37.52160804	     40.93640917	      0.00000000	     -0.53040730
      1.14835742	     37.25755151	     40.75361685	      0.00000000	     -0.53125463
      1.14854456	     36.99687284	     40.57187078	      0.00000000	     -0.53203533
      1.14873170	     36.73952429	     40.39116584	      0.00000000	     -0.53275208
      1.14891884	     36.48545878	     40.21149694	      0.00000000	     -0.53340750
      1.14910597	     36.23462989	     40.03285900	      0.00000000	     -0.53400409
      1.14929311	     35.98699181	     39.85524693	      0.00000000	     -0.53454429
      1.14948025	     35.74249939	     39.67865569	      0.00000000	     -0.53503043
      1.14966739	     35.50110811	     39.50308022	      0.00000000	     -0.53546475
      1.14985453	     35.26277404	     39.32851550	      0.00000000	     -0.53584943
      1.15004167	     35.02745388	     39.15495650	      0.00000000	     -0.53618655
      1.15022881	     34.79510493	     38.98239822	      0.00000000	     -0.53647815
      1.15041594	     34.56568510	     38.81083567	      0.00000000	     -0.53672614
      1.15060308	     34.33915285	     38.64026387	      0.00000000	     -0.53693241
      1.15079022	     34.11546727	     38.47067787	      0.00000000	     -0.53709876
      1.15097736	     33.89458799	     38.30207271	      0.00000000	     -0.53722692
      1.15116450	     33.67647521	     38.13444345	      0.00000000	     -0.53731857
      1.15135164	     33.46108970	     37.96778519	      0.00000000	     -0.53737530
      1.15153878	     33.24839279	     37.80209302	      0.00000000	     -0.53739868
      1.15172591	     33.03834633	     37.63736205	      0.00000000	     -0.53739019
      1.15191305	     32.83091274	     37.47358740	      0.00000000	     -0.53735126
      1.15210019	     32.62605495	     37.31076422	      0.00000000	     -0.53728329
      1.15228733	     32.42373642	     37.14888767	      0.00000000	     -0.53718760
      1.15247447	     32.22392113	     36.98795293	      0.00000000	     -0.53706546
      1.15266161	     32.02657358	     36.82795517	      0.00000000	     -0.53691812
      1.15284875	     31.83165876	     36.66888961	      0.00000000	     -0.53674676
      1.15303588	     31.63914217	     36.51075146	      0.00000000	     -0.53655251
      1.15322302	     31.44898979	     36.35353597	      0.00000000	     -0.53633647
      1.15341016	     31.26116811	     36.19723839	      0.00000000	     -0.53609970
      1.15359730	     31.07564408	     36.04185398	      0.00000000	     -0.53584321
      1.15378444	     30.89238513	     35.88737804	      0.00000000	     -0.53556798
      1.15397158	     30.71135914	     35.73380587	      0.00000000	     -0.53527494
      1.15415872	     30.53253448	     35.58113277	      0.00000000	     -0.53496500
      1.15434585	     30.35587995	     35.42935410	      0.00000000	     -0.53463902
      1.15457082	     30.14634387	     35.24807062	      0.00000000	     -0.53422709
      1.15479579	     29.93984638	     35.06806489	      0.00000000	     -0.53379457
      1.15495227	     29.79798495	     34.94361348	      0.00000000	     -0.53348230
      1.15510874	     29.65755136	     34.81977365	      0.00000000	     -0.53316114
      1.15529956	     29.48819751	     34.66957172	      0.00000000	     -0.53275804
      1.15549039	     29.32091205	     34.52027057	      0.00000000	     -0.53234304
      1.15567086	     29.16457873	     34.37989385	      0.00000000	     -0.53194025
      1.15585133	     29.01004400	     34.24031446	      0.00000000	     -0.53152799
      1.15605198	     28.84031071	     34.08605809	      0.00000000	     -0.53105921
      1.15625264	     28.67273713	     33.93277678	      0.00000000	     -0.53058011
      1.15640913	     28.54351861	     33.81390029	      0.00000000	     -0.53019973
      1.15661844	     28.37269414	     33.65582873	      0.00000000	     -0.52968240
      1.15682774	     28.20412037	     33.49880123	      0.00000000	     -0.52915586
      1.15699411	     28.07170587	     33.37472265	      0.00000000	     -0.52873123
      1.15716048	     27.94067348	     33.25129675	      0.00000000	     -0.52830154
      1.15733981	     27.80096978	     33.11899070	      0.00000000	     -0.52783313
      1.15751913	     27.66283046	     32.98743550	      0.00000000	     -0.52735960
      1.15771289	     27.51530686	     32.84613127	      0.00000000	     -0.52684264
      1.15790664	     27.36955867	     32.70569432	      0.00000000	     -0.52632058
      1.15806923	     27.24860715	     32.58851405	      0.00000000	     -0.52587889
      1.15827938	     27.09407739	     32.43795288	      0.00000000	     -0.52530353
      1.15848952	     26.94154833	     32.28839548	      0.00000000	     -0.52472358
      1.15865562	     26.82238541	     32.17089209	      0.00000000	     -0.52426227
      1.15882172	     26.70443728	     32.05400904	      0.00000000	     -0.52379862
      1.15898812	     26.58748212	     31.93753659	      0.00000000	     -0.52333202
      1.15919614	     26.44293935	     31.79279328	      0.00000000	     -0.52274602
      1.15940416	     26.30022616	     31.64900798	      0.00000000	     -0.52215741
      1.15956483	     26.19123295	     31.53860415	      0.00000000	     -0.52170125
      1.15975897	     26.06095582	     31.40596161	      0.00000000	     -0.52114855
      1.15999923	     25.90183824	     31.24294002	      0.00000000	     -0.52046262
      1.16019293	     25.77522839	     31.11241760	      0.00000000	     -0.51990836
      1.16035302	     25.67170018	     31.00515260	      0.00000000	     -0.51944965
      1.16051311	     25.56916505	     30.89843626	      0.00000000	     -0.51899051
      1.16065065	     25.48185993	     30.80719078	      0.00000000	     -0.51859581
      1.16086593	     25.34664080	     30.66517230	      0.00000000	     -0.51797776
      1.16103773	     25.23997395	     30.55253991	      0.00000000	     -0.51748449
      1.16120953	     25.13439474	     30.44052705	      0.00000000	     -0.51699134
      1.16138133	     25.02988807	     30.32913046	      0.00000000	     -0.51649844
      1.16155374	     24.92607680	     30.21795605	      0.00000000	     -0.51600420
      1.16172615	     24.82331847	     30.10739609	      0.00000000	     -0.51551046
      1.16189292	     24.72490952	     30.00103267	      0.00000000	     -0.51503347
      1.16209356	     24.60778567	     29.87382069	      0.00000000	     -0.51446055
      1.16231330	     24.48108499	     29.73543986	      0.00000000	     -0.51383448
      1.16253304	     24.35600072	     29.59803522	      0.00000000	     -0.51321005
      1.16267605	     24.27545265	     29.50913393	      0.00000000	     -0.51280467
      1.16281906	     24.19557083	     29.42064167	      0.00000000	     -0.51240013
      1.16299757	     24.09678305	     29.31075247	      0.00000000	     -0.51189643
      1.16317608	     23.99900929	     29.20149465	      0.00000000	     -0.51139422
      1.16331367	     23.92433210	     29.11771091	      0.00000000	     -0.51100821
      1.16353067	     23.80774775	     28.98632461	      0.00000000	     -0.51040144
      1.16369230	     23.72185084	     28.88906314	      0.00000000	     -0.50995118
      1.16385392	     23.63674436	     28.79230889	      0.00000000	     -0.50950244
      1.16401555	     23.55241797	     28.69605929	      0.00000000	     -0.50905526
      1.16418952	     23.46251137	     28.59301806	      0.00000000	     -0.50857573
      1.16436350	     23.37348671	     28.49055578	      0.00000000	     -0.50809814
      1.16453198	     23.28810411	     28.39187854	      0.00000000	     -0.50763756
      1.16470045	     23.20352809	     28.29373877	      0.00000000	     -0.50717890
      1.16484754	     23.13034222	     28.20849669	      0.00000000	     -0.50678011
      1.16506203	     23.02469451	     28.08491975	      0.00000000	     -0.50620135
      1.16523774	     22.93908551	     27.98432468	      0.00000000	     -0.50572975
      1.16541346	     22.85431053	     27.88430223	      0.00000000	     -0.50526049
      1.16558917	     22.77035739	     27.78484918	      0.00000000	     -0.50479359
      1.16573897	     22.69942541	     27.70050785	      0.00000000	     -0.50439746
      1.16588877	     22.62907691	     27.61657642	      0.00000000	     -0.50400310
      1.16606707	     22.54610137	     27.51721389	      0.00000000	     -0.50353611
      1.16624536	     22.46393316	     27.41842638	      0.00000000	     -0.50307172
      1.16641141	     22.38812742	     27.32694012	      0.00000000	     -0.50264161
      1.16657745	     22.31300455	     27.23594748	      0.00000000	     -0.50221383
      1.16674986	     22.23571757	     27.14198800	      0.00000000	     -0.50177215
      1.16692227	     22.15914897	     27.04855534	      0.00000000	     -0.50133303
      1.16709055	     22.08509850	     26.95786522	      0.00000000	     -0.50090693
      1.16725883	     22.01171572	     26.86767191	      0.00000000	     -0.50048332
      1.16742880	     21.93826395	     26.77707187	      0.00000000	     -0.50005800
      1.16759878	     21.86547697	     26.68697357	      0.00000000	     -0.49963527
      1.16776642	     21.79433110	     26.59859864	      0.00000000	     -0.49922089
      1.16793407	     21.72381638	     26.51070686	      0.00000000	     -0.49880907
      1.16810235	     21.65366348	     26.42296709	      0.00000000	     -0.49839830
      1.16827063	     21.58413132	     26.33570925	      0.00000000	     -0.49799013
      1.16843719	     21.51591336	     26.24981405	      0.00000000	     -0.49758872
      1.16860375	     21.44828912	     26.16438625	      0.00000000	     -0.49718990
      1.16877068	     21.38110419	     26.07923559	      0.00000000	     -0.49679280
      1.16893761	     21.31450156	     25.99454970	      0.00000000	     -0.49639833
      1.16910306	     21.24905974	     25.91107331	      0.00000000	     -0.49600998
      1.16926851	     21.18417650	     25.82804892	      0.00000000	     -0.49562421
      1.16943428	     21.11972119	     25.74531380	      0.00000000	     -0.49524032
      1.16960005	     21.05581358	     25.66302794	      0.00000000	     -0.49485906
      1.16976438	     20.99299492	     25.58189652	      0.00000000	     -0.49448370
      1.16992871	     20.93070205	     25.50120221	      0.00000000	     -0.49411094
      1.17009343	     20.86878420	     25.42075364	      0.00000000	     -0.49373991
      1.17025815	     20.80738248	     25.34073991	      0.00000000	     -0.49337150
      1.17042288	     20.74649176	     25.26115897	      0.00000000	     -0.49300572
      1.17058760	     20.68610528	     25.18200855	      0.00000000	     -0.49264256
      1.17075232	     20.62621815	     25.10328663	      0.00000000	     -0.49228204
      1.17091704	     20.56682365	     25.02499095	      0.00000000	     -0.49192416
      1.17108176	     20.50791716	     24.94711954	      0.00000000	     -0.49156892
      1.17124648	     20.44949198	     24.86967011	      0.00000000	     -0.49121631
      1.17141121	     20.39154379	     24.79264074	      0.00000000	     -0.49086635
      1.17157593	     20.33406582	     24.71602915	      0.00000000	     -0.49051903
      1.17172396	     20.28280891	     24.64753397	      0.00000000	     -0.49020916
      1.17187200	     20.23192368	     24.57937303	      0.00000000	     -0.48990141
      1.17204747	     20.17208175	     24.49900640	      0.00000000	     -0.48953939
      1.17222295	     20.11275058	     24.41910486	      0.00000000	     -0.48918035
      1.17236595	     20.06477669	     24.35433641	      0.00000000	     -0.48889001
      1.17250894	     20.01713450	     24.28987381	      0.00000000	     -0.48860164
      1.17268922	     19.95753903	     24.20903769	      0.00000000	     -0.48824094
      1.17286950	     19.89845924	     24.12868296	      0.00000000	     -0.48788337
      1.17300474	     19.85447525	     24.06871821	      0.00000000	     -0.48761723
      1.17313998	     19.81077513	     24.00902175	      0.00000000	     -0.48735284
      1.17332473	     19.75152882	     23.92789875	      0.00000000	     -0.48699453
      1.17350949	     19.69280098	     23.84727168	      0.00000000	     -0.48663950
      1.17363980	     19.65168883	     23.79070147	      0.00000000	     -0.48639110
      1.17377011	     19.61082895	     23.73437558	      0.00000000	     -0.48614432
      1.17395515	     19.55324017	     23.65481392	      0.00000000	     -0.48579673
      1.17414018	     19.49614951	     23.57574021	      0.00000000	     -0.48545243
      1.17427178	     19.45584734	     23.51979875	      0.00000000	     -0.48520957
      1.17440338	     19.41579160	     23.46410171	      0.00000000	     -0.48496837
      1.17458922	     19.35964192	     23.38586170	      0.00000000	     -0.48463058
      1.17477505	     19.30397345	     23.30810445	      0.00000000	     -0.48429607
      1.17490033	     19.26671711	     23.25595994	      0.00000000	     -0.48407246
      1.17502560	     19.22967473	     23.20403270	      0.00000000	     -0.48385033
      1.17520995	     19.17554862	     23.12800898	      0.00000000	     -0.48352616
      1.17539431	     19.12187673	     23.05245142	      0.00000000	     -0.48320519
      1.17552589	     19.08384329	     22.99880512	      0.00000000	     -0.48297808
      1.17565748	     19.04603624	     22.94539400	      0.00000000	     -0.48275260
      1.17584376	     18.99289790	     22.87018167	      0.00000000	     -0.48243618
      1.17600395	     18.94755630	     22.80587502	      0.00000000	     -0.48216667
      1.17616415	     18.90254086	     22.74191206	      0.00000000	     -0.48189958
      1.17632434	     18.85784673	     22.67829092	      0.00000000	     -0.48163488
      1.17646021	     18.82019142	     22.62459959	      0.00000000	     -0.48141227
      1.17659607	     18.78276283	     22.57115193	      0.00000000	     -0.48119137
      1.17679257	     18.72902983	     22.49428232	      0.00000000	     -0.48087493
      1.17692196	     18.69389924	     22.44393786	      0.00000000	     -0.48066850
      1.17705136	     18.65896893	     22.39381144	      0.00000000	     -0.48046362
      1.17722788	     18.61163593	     22.32577877	      0.00000000	     -0.48018661
      1.17740353	     18.56489757	     22.25847956	      0.00000000	     -0.47991381
      1.17763431	     18.50403172	     22.17065991	      0.00000000	     -0.47955968
      1.17774900	     18.47401017	     22.12726928	      0.00000000	     -0.47938552
      1.17786369	     18.44413698	     22.08404556	      0.00000000	     -0.47921254
      1.17802060	     18.40350637	     22.02518059	      0.00000000	     -0.47897783
      1.17824497	     18.34588194	     21.94154626	      0.00000000	     -0.47864610
      1.17839263	     18.30825804	     21.88684656	      0.00000000	     -0.47843025
      1.17858192	     18.26037459	     21.81712586	      0.00000000	     -0.47815644
      1.17872830	     18.22360878	     21.76351338	      0.00000000	     -0.47794691
      1.17887468	     18.18706995	     21.71016480	      0.00000000	     -0.47773929
      1.17904368	     18.14516568	     21.64890009	      0.00000000	     -0.47750199
      1.17921267	     18.10355770	     21.58798372	      0.00000000	     -0.47726721
      1.17934088	     18.07218879	     21.54200146	      0.00000000	     -0.47709081
      1.17946909	     18.04098708	     21.49621786	      0.00000000	     -0.47691586
      1.17967340	     17.99160765	     21.42366619	      0.00000000	     -0.47664006
      1.17979391	     17.96267713	     21.38110702	      0.00000000	     -0.47647911
      1.17991442	     17.93389087	     21.33872106	      0.00000000	     -0.47631943
      1.18009942	     17.88997652	     21.27398706	      0.00000000	     -0.47607679
      1.18033149	     17.83536014	     21.19335666	      0.00000000	     -0.47577664
      1.18044983	     17.80770764	     21.15248238	      0.00000000	     -0.47562539
      1.18056817	     17.78018789	     21.11177171	      0.00000000	     -0.47547536
      1.18075299	     17.73747297	     21.04851789	      0.00000000	     -0.47524347
      1.18091631	     17.69999387	     20.99295459	      0.00000000	     -0.47504102
      1.18105636	     17.66804962	     20.94555025	      0.00000000	     -0.47486924
      1.18119641	     17.63628429	     20.89837081	      0.00000000	     -0.47469914
      1.18136877	     17.59743568	     20.84061549	      0.00000000	     -0.47449212
      1.18150407	     17.56712422	     20.79551172	      0.00000000	     -0.47433137
      1.18163938	     17.53697600	     20.75061515	      0.00000000	     -0.47417219
      1.18177469	     17.50698895	     20.70592482	      0.00000000	     -0.47401456
      1.18195354	     17.46759679	     20.64716686	      0.00000000	     -0.47380859
      1.18209917	     17.43572630	     20.59958772	      0.00000000	     -0.47364287
      1.18224480	     17.40403802	     20.55224427	      0.00000000	     -0.47347895
      1.18239043	     17.37252936	     20.50513531	      0.00000000	     -0.47331680
      1.18253606	     17.34119959	     20.45825993	      0.00000000	     -0.47315644
      1.18268169	     17.31004629	     20.41161696	      0.00000000	     -0.47299785
      1.18282732	     17.27906864	     20.36520550	      0.00000000	     -0.47284103
      1.18297295	     17.24826439	     20.31902440	      0.00000000	     -0.47268598
      1.18313018	     17.21520011	     20.26942237	      0.00000000	     -0.47252055
      1.18328741	     17.18233409	     20.22008637	      0.00000000	     -0.47235716
      1.18341910	     17.15495786	     20.17896678	      0.00000000	     -0.47222189
      1.18355080	     17.12771825	     20.13803218	      0.00000000	     -0.47208804
      1.18372605	     17.09167988	     20.08384382	      0.00000000	     -0.47191214
      1.18386051	     17.06419050	     20.04248777	      0.00000000	     -0.47177887
      1.18399498	     17.03684064	     20.00132212	      0.00000000	     -0.47164709
      1.18412944	     17.00962847	     19.96034597	      0.00000000	     -0.47151678
      1.18430452	     16.97440225	     19.90727610	      0.00000000	     -0.47134932
      1.18444516	     16.94627080	     19.86487535	      0.00000000	     -0.47121659
      1.18458580	     16.91828670	     19.82267919	      0.00000000	     -0.47108547
      1.18472644	     16.89044785	     19.78068663	      0.00000000	     -0.47095594
      1.18486708	     16.86275373	     19.73889689	      0.00000000	     -0.47082801
      1.18500772	     16.83520257	     19.69730902	      0.00000000	     -0.47070167
      1.18517208	     16.80318515	     19.64896217	      0.00000000	     -0.47055603
      1.18531632	     16.77524475	     19.60675836	      0.00000000	     -0.47042999
      1.18546056	     16.74745155	     19.56476410	      0.00000000	     -0.47030562
      1.18560480	     16.71980323	     19.52297834	      0.00000000	     -0.47018290
      1.18574904	     16.69229964	     19.48140030	      0.00000000	     -0.47006184
      1.18589328	     16.66493846	     19.44002892	      0.00000000	     -0.46994241
      1.18603753	     16.63771959	     19.39886344	      0.00000000	     -0.46982464
      1.18618177	     16.61064071	     19.35790282	      0.00000000	     -0.46970850
      1.18632601	     16.58370179	     19.31714630	      0.00000000	     -0.46959401
      1.18647025	     16.55690047	     19.27659283	      0.00000000	     -0.46948114
      1.18661449	     16.53023683	     19.23624170	      0.00000000	     -0.46896268
      1.18675873	     16.50370842	     19.19609183	      0.00000000	     -0.45981547
      1.18690297	     16.47731545	     19.15614253	      0.00000000	     -0.43798383
      1.18704721	     16.45105523	     19.11639269	      0.00000000	     -0.40430441
      1.18717454	     16.42798514	     19.08146954	      0.00000000	     -0.36539871
      1.18730186	     16.40501677	     19.04670050	      0.00000000	     -0.31848074
      1.18746831	     16.37514368	     19.00147927	      0.00000000	     -0.24597292
      1.18760556	     16.35063877	     18.96438648	      0.00000000	     -0.17741448
      1.18774282	     16.32624928	     18.92747030	      0.00000000	     -0.10158440
      1.18788007	     16.30197308	     18.89072976	      0.00000000	     -0.01904657
      1.18801732	     16.27780958	     18.85416406	      0.00000000	      0.06968086
      1.18815458	     16.25375693	     18.81777223	      0.00000000	      0.16411282
      1.18831710	     16.22541830	     18.77490429	      0.00000000	      0.28269398
      1.18845577	     16.20135769	     18.73851736	      0.00000000	      0.38919944
      1.18859444	     16.17740659	     18.70230498	      0.00000000	      0.50021834
      1.18873312	     16.15356265	     18.66626599	      0.00000000	      0.61542609
      1.18887179	     16.12982530	     18.63039949	      0.00000000	      0.73453818
      1.18901046	     16.10619235	     18.59470433	      0.00000000	      0.85730838
      1.18914913	     16.08266304	     18.55917954	      0.00000000	      0.98352607
      1.18928781	     16.05923532	     18.52382397	      0.00000000	      1.11301368
      1.18945578	     16.03099226	     18.48122306	      0.00000000	      1.27403188
      1.18957377	     16.01124013	     18.45144590	      0.00000000	      1.38975958
      1.18969176	     15.99155897	     18.42178887	      0.00000000	      1.50758831
      1.18985607	     15.96426613	     18.38068628	      0.00000000	      1.67509767
      1.19001424	     15.93811917	     18.34133706	      0.00000000	      1.84003016
      1.19017241	     15.91209279	     18.30219881	      0.00000000	      2.00852585
      1.19029770	     15.89156154	     18.27134506	      0.00000000	      2.14450639
      1.19042299	     15.87110348	     18.24062168	      0.00000000	      2.28270096
      1.19058914	     15.84408609	     18.20007911	      0.00000000	      2.46937957
      1.19072040	     15.82283063	     18.16821020	      0.00000000	      2.61962266
      1.19085166	     15.80165258	     18.13648121	      0.00000000	      2.77232394
      1.19098291	     15.78055007	     18.10489100	      0.00000000	      2.92750169
      1.19115271	     15.75336271	     18.06422986	      0.00000000	      3.13194912
      1.19127283	     15.73420277	     18.03560214	      0.00000000	      3.27913572
      1.19139295	     15.71510373	     18.00708794	      0.00000000	      3.42845604
      1.19155199	     15.68990907	     17.96950979	      0.00000000	      3.62946106
      1.19170181	     15.66626833	     17.93428783	      0.00000000	      3.82230613
      1.19185163	     15.64271674	     17.89923783	      0.00000000	      4.01856518
      1.19198050	     15.62252972	     17.86922598	      0.00000000	      4.19013083
      1.19210937	     15.60240641	     17.83933917	      0.00000000	      4.36425958
      1.19226402	     15.57834074	     17.80363670	      0.00000000	      4.57662920
      1.19239657	     15.55778446	     17.77317653	      0.00000000	      4.76162239
      1.19252912	     15.53729327	     17.74284536	      0.00000000	      4.94936544
      1.19266168	     15.51686531	     17.71264197	      0.00000000	      5.13986452
      1.19279423	     15.49650028	     17.68256538	      0.00000000	      5.33312272
      1.19292679	     15.47619667	     17.65261443	      0.00000000	      5.52914005
      1.19310137	     15.44954848	     17.61335716	      0.00000000	      5.79151139
      1.19321255	     15.43263060	     17.58846702	      0.00000000	      5.96109163
      1.19332374	     15.41575441	     17.56366296	      0.00000000	      6.13259901
      1.19349378	     15.39002228	     17.52589219	      0.00000000	      6.39861537
      1.19365470	     15.36575886	     17.49033255	      0.00000000	      6.65444563
      1.19381430	     15.34177332	     17.45523429	      0.00000000	      6.91210961
      1.19394334	     15.32243924	     17.42698158	      0.00000000	      7.12325462
      1.19407239	     15.30315592	     17.39883911	      0.00000000	      7.33689756
      1.19420143	     15.28392326	     17.37080602	     -0.00000000	      7.55301365
      1.19436014	     15.26033660	     17.33647639	      0.00000000	      7.82216809
      1.19449348	     15.24057756	     17.30775963	      0.00000000	      8.05112115
      1.19462682	     15.22086942	     17.27915621	      0.00000000	      8.28261456
      1.19476016	     15.20121221	     17.25066520	      0.00000000	      8.51661265
      1.19489351	     15.18160448	     17.22228548	      0.00000000	      8.75307810
      1.19502685	     15.16204615	     17.19401610	      0.00000000	      8.99197208
      1.19516019	     15.14253592	     17.16585595	      0.00000000	      9.23325443
      1.19532145	     15.11900462	     17.13194404	      0.00000000	      9.52818980
      1.19543592	     15.10234188	     17.10796637	      0.00000000	      9.73959466
      1.19555040	     15.08571368	     17.08406702	      0.00000000	      9.95266377
      1.19570833	     15.06282726	     17.05122096	      0.00000000	     10.24931006
      1.19585726	     15.04130513	     17.02038345	      0.00000000	     10.53181159
      1.19600618	     15.01983794	     16.98967445	      0.00000000	     10.81695227
      1.19612798	     15.00232083	     16.96465211	      0.00000000	     11.05208743
      1.19624979	     14.98483936	     16.93971409	      0.00000000	     11.28890962
      1.19640545	     14.96254961	     16.90796427	      0.00000000	     11.59397463
      1.19653506	     14.94403491	     16.88163305	     -0.00000000	     11.84997015
      1.19666467	     14.92555985	     16.85539470	      0.00000000	     12.10774049
      1.19679428	     14.90712316	     16.82924827	      0.00000000	     12.36724247
      1.19692388	     14.88872504	     16.80319300	      0.00000000	     12.62843301
      1.19705349	     14.87036449	     16.77722799	      0.00000000	     12.89126915
      1.19721998	     14.84683469	     16.74400592	      0.00000000	     13.23124063
      1.19733041	     14.83126055	     16.72205032	     -0.00000000	     13.45815768
      1.19744084	     14.81571326	     16.70015846	      0.00000000	     13.68617265
      1.19760248	     14.79300281	     16.66822776	      0.00000000	     14.02185824
      1.19775514	     14.77160514	     16.63819396	      0.00000000	     14.34093108
      1.19790781	     14.75025595	     16.60827821	      0.00000000	     14.66191422
      1.19802458	     14.73395957	     16.58547547	      0.00000000	     14.90867377
      1.19814134	     14.71769081	     16.56274046	     -0.00000000	     15.15648317
      1.19830231	     14.69530929	     16.53150941	     -0.00000000	     15.49976753
      1.19842882	     14.67775641	     16.50705440	      0.00000000	     15.77085914
      1.19855532	     14.66023576	     16.48267678	      0.00000000	     16.04306783
      1.19868182	     14.64274634	     16.45837576	      0.00000000	     16.31635868
      1.19883766	     14.62124387	     16.42854294	      0.00000000	     16.65447196
      1.19895533	     14.60503947	     16.40609374	     -0.00000000	     16.91077385
      1.19907299	     14.58886199	     16.38370908	      0.00000000	     17.16791969
      1.19921996	     14.56869247	     16.35583961	     -0.00000000	     17.49024909
      1.19935828	     14.54974713	     16.32970021	     -0.00000000	     17.79473365
      1.19949661	     14.53083712	     16.30364739	      0.00000000	     18.10026302
      1.19963493	     14.51196307	     16.27768046	      0.00000000	     18.40679717
      1.19975319	     14.49585332	     16.25554644	     -0.00000000	     18.66964684
      1.19987145	     14.47976951	     16.23347411	      0.00000000	     18.93317838
      1.19998972	     14.46371080	     16.21146287	      0.00000000	     19.19736827
      1.20016834	     14.43950430	     16.17833273	      0.00000000	     19.59758799
      1.20027518	     14.42505110	     16.15858009	      0.00000000	     19.83765449
      1.20038203	     14.41061846	     16.13887602	      0.00000000	     20.07819561
      1.20054660	     14.38842770	     16.10862087	     -0.00000000	     20.44958180
      1.20070093	     14.36766231	     16.08035300	      0.00000000	     20.79877267
      1.20084776	     14.34794227	     16.05354760	      0.00000000	     21.13182601
      1.20097427	     14.33098280	     16.03052439	     -0.00000000	     21.41936153
      1.20110077	     14.31405033	     16.00756600	     -0.00000000	     21.70742399
      1.20122728	     14.29714545	     15.98467195	      0.00000000	     21.99599016
      1.20135378	     14.28026739	     15.96184163	      0.00000000	     22.28503736
      1.20150897	     14.25960008	     15.93392174	      0.00000000	     22.64023944
      1.20162135	     14.24465799	     15.91376153	      0.00000000	     22.89787764
      1.20173373	     14.22973732	     15.89365037	      0.00000000	     23.15584231
      1.20188313	     14.20993461	     15.86699062	      0.00000000	     23.49925075
      1.20202297	     14.19143238	     15.84211358	      0.00000000	     23.82115986
      1.20216281	     14.17296189	     15.81731036	      0.00000000	     24.14349671
      1.20228364	     14.15702746	     15.79593657	      0.00000000	     24.42235727
      1.20240448	     14.14111640	     15.77461693	     -0.00000000	     24.70150185
      1.20252531	     14.12522928	     15.75335110	      0.00000000	     24.98091463
      1.20267829	     14.10514983	     15.72650514	      0.00000000	     25.33500997
      1.20280692	     14.08829619	     15.70399824	      0.00000000	     25.63302962
      1.20293555	     14.07146865	     15.68155064	      0.00000000	     25.93129645
      1.20306417	     14.05466791	     15.65916193	     -0.00000000	     26.22979321
      1.20319280	     14.03789309	     15.63683150	      0.00000000	     26.52850312
      1.20332142	     14.02114490	     15.61455900	      0.00000000	     26.82740976
      1.20345005	     14.00442244	     15.59234381	      0.00000000	     27.12649715
      1.20357868	     13.98772644	     15.57018558	     -0.00000000	     27.42574965
      1.20370730	     13.97105600	     15.54808372	      0.00000000	     27.72515204
      1.20383593	     13.95441190	     15.52603787	      0.00000000	     28.02468943
      1.20396455	     13.93779318	     15.50404745	      0.00000000	     28.32434732
      1.20409318	     13.92120067	     15.48211213	      0.00000000	     28.62411151
      1.20422181	     13.90463337	     15.46023132	      0.00000000	     28.92396819
      1.20435043	     13.88809220	     15.43840472	     -0.00000000	     29.22390381
      1.20447906	     13.87157605	     15.41663172	      0.00000000	     29.52390519
      1.20460769	     13.85508596	     15.39491205	      0.00000000	     29.82395940
      1.20473631	     13.83862072	     15.37324509	      0.00000000	     30.12405388
      1.20486494	     13.82218149	     15.35163061	      0.00000000	     30.42417626
      1.20499356	     13.80576691	     15.33006797	     -0.00000000	     30.72431455
      1.20510762	     13.79123399	     15.31099179	     -0.00000000	     30.99044794
      1.20522167	     13.77672051	     15.29195576	     -0.00000000	     31.25657652
      1.20536665	     13.75829956	     15.26781440	      0.00000000	     31.59486561
      1.20549461	     13.74206819	     15.24656135	      0.00000000	     31.89339515
      1.20562257	     13.72586212	     15.22535776	      0.00000000	     32.19188570
      1.20575052	     13.70968034	     15.20420310	      0.00000000	     32.49032685
      1.20587848	     13.69352382	     15.18309710	      0.00000000	     32.78870837
      1.20600644	     13.67739144	     15.16203923	     -0.00000000	     33.08702026
      1.20613440	     13.66128433	     15.14102926	     -0.00000000	     33.38525270
      1.20626235	     13.64520119	     15.12006663	     -0.00000000	     33.68339610
      1.20637598	     13.63094039	     15.10149117	      0.00000000	     33.94806781
      1.20648961	     13.61669856	     15.08295248	      0.00000000	     34.21265537
      1.20663296	     13.59875912	     15.05961645	     -0.00000000	     34.54632647
      1.20676023	     13.58285714	     15.03894607	      0.00000000	     34.84244261
      1.20688750	     13.56697981	     15.01832087	      0.00000000	     35.13842659
      1.20701478	     13.55112614	     14.99774035	      0.00000000	     35.43426996
      1.20714205	     13.53529715	     14.97720430	     -0.00000000	     35.72996435
      1.20726932	     13.51949168	     14.95671221	      0.00000000	     36.02550160
      1.20739660	     13.50371091	     14.93626391	     -0.00000000	     36.32087359
      1.20752387	     13.48795349	     14.91585885	      0.00000000	     36.61607243
      1.20763496	     13.47421922	     14.89808271	     -0.00000000	     36.87360101
      1.20774606	     13.46050283	     14.88033905	      0.00000000	     37.13098658
      1.20789082	     13.44265739	     14.85726665	     -0.00000000	     37.46614999
      1.20801786	     13.42702258	     14.83706458	      0.00000000	     37.76005164
      1.20814489	     13.41141205	     14.81690410	     -0.00000000	     38.05374384
      1.20827193	     13.39582482	     14.79678475	      0.00000000	     38.34721939
      1.20839896	     13.38026192	     14.77670634	      0.00000000	     38.64047114
      1.20852599	     13.36472216	     14.75666839	     -0.00000000	     38.93349207
      1.20863826	     13.35100969	     14.73899406	      0.00000000	     39.19224218
      1.20875052	     13.33731536	     14.72135087	     -0.00000000	     39.45080186
      1.20889198	     13.32008574	     14.69916274	      0.00000000	     39.77633524
      1.20901817	     13.30474055	     14.67941103	     -0.00000000	     40.06645663
      1.20914436	     13.28941916	     14.65969786	     -0.00000000	     40.35631757
      1.20927055	     13.27412056	     14.64002278	      0.00000000	     40.64591169
      1.20939674	     13.25884581	     14.62038565	     -0.00000000	     40.93523258
      1.20952294	     13.24359370	     14.60078599	      0.00000000	     41.22427399
      1.20963532	     13.23003090	     14.58336278	     -0.00000000	     41.48144226
      1.20974770	     13.21648612	     14.56596885	     -0.00000000	     41.73837959
      1.20988726	     13.19969068	     14.54440777	     -0.00000000	     42.05714416
      1.21002683	     13.18292312	     14.52289115	     -0.00000000	     42.37553770
      1.21012991	     13.17055719	     14.50702726	     -0.00000000	     42.61046226
      1.21023300	     13.15820634	     14.49118725	      0.00000000	     42.84517676
      1.21039165	     13.13922855	     14.46685559	     -0.00000000	     43.20598867
      1.21051304	     13.12473149	     14.44827512	     -0.00000000	     43.48172611
      1.21063444	     13.11025616	     14.42972707	      0.00000000	     43.75715583
      1.21075583	     13.09580181	     14.41121109	      0.00000000	     44.03227274
      1.21087723	     13.08136908	     14.39272700	      0.00000000	     44.30707176
      1.21099862	     13.06695736	     14.37427449	     -0.00000000	     44.58154790
      1.21112002	     13.05256717	     14.35585337	      0.00000000	     44.85569617
      1.21124141	     13.03819799	     14.33746334	      0.00000000	     45.12951164
      1.21139212	     13.02038880	     14.31467537	     -0.00000000	     45.46897885
      1.21149550	     13.00819127	     14.29907145	     -0.00000000	     45.70152657
      1.21159888	     12.99600944	     14.28348958	     -0.00000000	     45.93382205
      1.21174725	     12.97855138	     14.26116293	      0.00000000	     46.26679136
      1.21188241	     12.96267670	     14.24086468	     -0.00000000	     46.56962461
      1.21201757	     12.94682784	     14.22060306	      0.00000000	     46.87200802
      1.21212959	     12.93371166	     14.20383673	     -0.00000000	     47.12229476
      1.21224162	     12.92061307	     14.18709512	     -0.00000000	     47.37226443
      1.21238074	     12.90437194	     14.16633894	      0.00000000	     47.68224080
      1.21250239	     12.89019185	     14.14821907	      0.00000000	     47.95289502
      1.21262405	     12.87603328	     14.13012776	      0.00000000	     48.22316133
      1.21274570	     12.86189537	     14.11206466	      0.00000000	     48.49303530
      1.21286735	     12.84777891	     14.09402966	     -0.00000000	     48.76251246
      1.21298901	     12.83368308	     14.07602241	     -0.00000000	     49.03158846
      1.21311066	     12.81960864	     14.05804279	      0.00000000	     49.30025892
      1.21323232	     12.80555478	     14.04009046	      0.00000000	     49.56851959
      1.21335397	     12.79152227	     14.02216531	     -0.00000000	     49.83636618
      1.21347563	     12.77751030	     14.00426699	     -0.00000000	     50.10379452
      1.21359728	     12.76351962	     13.98639538	      0.00000000	     50.37080044
      1.21371894	     12.74954942	     13.96855016	      0.00000000	     50.63737985
      1.21384059	     12.73560047	     13.95073120	     -0.00000000	     50.90352870
      1.21396224	     12.72167195	     13.93293818	      0.00000000	     51.16924300
      1.21408390	     12.70776463	     13.91517097	      0.00000000	     51.43451880
      1.21420555	     12.69387768	     13.89742925	     -0.00000000	     51.69935225
      1.21432721	     12.68001189	     13.87971290	     -0.00000000	     51.96373950
      1.21444886	     12.66616638	     13.86202159	     -0.00000000	     52.22767681
      1.21457052	     12.65234202	     13.84435523	      0.00000000	     52.49116047
      1.21469217	     12.63853786	     13.82671345	      0.00000000	     52.75418688
      1.21481383	     12.62475482	     13.80909619	     -0.00000000	     53.01675244
      1.21493548	     12.61099188	     13.79150307	      0.00000000	     53.27885369
      1.21505713	     12.59725005	     13.77393404	      0.00000000	     53.54048719
      1.21517879	     12.58352821	     13.75638872	     -0.00000000	     53.80164963
      1.21530044	     12.56982749	     13.73886707	      0.00000000	     54.06233770
      1.21542210	     12.55614663	     13.72136868	      0.00000000	     54.32254826
      1.21553131	     12.54388278	     13.70567952	      0.00000000	     54.55573976
      1.21564053	     12.53163502	     13.69000880	     -0.00000000	     54.78854172
      1.21577481	     12.51659820	     13.67076550	     -0.00000000	     55.07425443
      1.21590910	     12.50158579	     13.65154960	      0.00000000	     55.35937115
      1.21601216	     12.49008129	     13.63682022	      0.00000000	     55.57778705
      1.21611523	     12.47859103	     13.62210666	      0.00000000	     55.79584809
      1.21626182	     12.46227356	     13.60120646	      0.00000000	     56.10538560
      1.21638379	     12.44871791	     13.58383937	     -0.00000000	     56.36239925
      1.21650577	     12.43518300	     13.56649394	      0.00000000	     56.61890826
      1.21662775	     12.42166793	     13.54916984	     -0.00000000	     56.87491040
      1.21674972	     12.40817364	     13.53186700	      0.00000000	     57.13040349
      1.21687170	     12.39469900	     13.51458504	      0.00000000	     57.38538551
      1.21698036	     12.38271344	     13.49920800	      0.00000000	     57.61208939
      1.21708901	     12.37074350	     13.48384723	      0.00000000	     57.83838492
      1.21722231	     12.35608116	     13.46502509	     -0.00000000	     58.11544020
      1.21735561	     12.34144240	     13.44622699	     -0.00000000	     58.39187707
      1.21745802	     12.33021213	     13.43180060	      0.00000000	     58.60384335
      1.21756043	     12.31899565	     13.41738811	      0.00000000	     58.81544271
      1.21770568	     12.30311205	     13.39697098	      0.00000000	     59.11491785
      1.21782737	     12.28982655	     13.37988698	     -0.00000000	     59.36524237
      1.21794906	     12.27656132	     13.36282212	      0.00000000	     59.61504566
      1.21807074	     12.26331542	     13.34577608	     -0.00000000	     59.86432698
      1.21819243	     12.25008985	     13.32874880	     -0.00000000	     60.11308567
      1.21831412	     12.23688339	     13.31173993	      0.00000000	     60.36132131
      1.21841877	     12.22554257	     13.29712755	      0.00000000	     60.57437747
      1.21852341	     12.21421594	     13.28252852	     -0.00000000	     60.78704645
      1.21866030	     12.19942168	     13.26345146	      0.00000000	     61.06465609
      1.21879719	     12.18465182	     13.24439679	      0.00000000	     61.34160328
      1.21889525	     12.17408770	     13.23076140	      0.00000000	     61.53957701
      1.21899330	     12.16353593	     13.21713724	      0.00000000	     61.73721124
      1.21914592	     12.14713841	     13.19595458	     -0.00000000	     62.04413775
      1.21926612	     12.13424557	     13.17929057	     -0.00000000	     62.28528553
      1.21938631	     12.12137209	     13.16264299	     -0.00000000	     62.52592534
      1.21950651	     12.10851713	     13.14601153	      0.00000000	     62.76605824
      1.21962670	     12.09568155	     13.12939614	      0.00000000	     63.00568537
      1.21974690	     12.08286431	     13.11279650	      0.00000000	     63.24480811
      1.21986709	     12.07006652	     13.09621258	      0.00000000	     63.48342788
      1.21997443	     12.05865357	     13.08141627	     -0.00000000	     63.69608951
      1.22008176	     12.04725599	     13.06663223	      0.00000000	     63.90835266
      1.22018909	     12.03587316	     13.05186022	      0.00000000	     64.12021875
      1.22034160	     12.01972516	     13.03089111	     -0.00000000	     64.42058083
      1.22044680	     12.00860359	     13.01644056	      0.00000000	     64.62730570
      1.22055201	     11.99749661	     13.00200124	      0.00000000	     64.83365435
      1.22068849	     11.98310736	     12.98328397	     -0.00000000	     65.10081512
      1.22082498	     11.96874246	     12.96458512	      0.00000000	     65.36734952
      1.22092473	     11.95825939	     12.95093155	     -0.00000000	     65.56173714
      1.22102447	     11.94778942	     12.93728760	     -0.00000000	     65.75579426
      1.22116451	     11.93311125	     12.91814787	     -0.00000000	     66.02768989
      1.22129084	     11.91989182	     12.90089778	      0.00000000	     66.27241495
      1.22141717	     11.90669242	     12.88366241	     -0.00000000	     66.51662118
      1.22152715	     11.89521856	     12.86866999	     -0.00000000	     66.72879729
      1.22163712	     11.88375973	     12.85368844	      0.00000000	     66.94058636
      1.22174710	     11.87231651	     12.83871770	      0.00000000	     67.15199138
      1.22188567	     11.85791945	     12.81986946	      0.00000000	     67.41782315
      1.22199915	     11.84614720	     12.80444589	      0.00000000	     67.63508399
      1.22211264	     11.83439088	     12.78903331	     -0.00000000	     67.85194718
      1.22222613	     11.82265112	     12.77363166	     -0.00000000	     68.06841667
      1.22233961	     11.81092736	     12.75824075	      0.00000000	     68.28449628
      1.22247903	     11.79654724	     12.73934756	      0.00000000	     68.54942252
      1.22258222	     11.78591867	     12.72537326	     -0.00000000	     68.74514599
      1.22268542	     11.77530380	     12.71140754	     -0.00000000	     68.94055774
      1.22281949	     11.76153205	     12.69327505	     -0.00000000	     69.19398761
      1.22295357	     11.74778314	     12.67515662	     -0.00000000	     69.44690404
      1.22305577	     11.73731762	     12.66135495	     -0.00000000	     69.63935107
      1.22315797	     11.72686546	     12.64756126	     -0.00000000	     69.83150745
      1.22329164	     11.71321351	     12.62953092	      0.00000000	     70.08241431
      1.22341347	     11.70079191	     12.61311113	     -0.00000000	     70.31064795
      1.22353529	     11.68838838	     12.59670208	     -0.00000000	     70.53848603
      1.22365711	     11.67600377	     12.58030371	      0.00000000	     70.76593462
      1.22376222	     11.66533248	     12.56616336	     -0.00000000	     70.96187153
      1.22386733	     11.65467524	     12.55203075	      0.00000000	     71.15752714
      1.22399382	     11.64186751	     12.53503271	      0.00000000	     71.39262405
      1.22412032	     11.62907985	     12.51804553	     -0.00000000	     71.62732670
      1.22423014	     11.61799333	     12.50330598	     -0.00000000	     71.83077949
      1.22433996	     11.60692204	     12.48857438	     -0.00000000	     72.03394545
      1.22444978	     11.59586531	     12.47385054	     -0.00000000	     72.23682947
      1.22458521	     11.58225196	     12.45570514	      0.00000000	     72.48662546
      1.22469256	     11.57147583	     12.44132878	     -0.00000000	     72.68435410
      1.22479991	     11.56071417	     12.42695957	      0.00000000	     72.88182853
      1.22490727	     11.54996642	     12.41259734	      0.00000000	     73.07905346
      1.22505303	     11.53539562	     12.39310692	     -0.00000000	     73.34646085
      1.22515590	     11.52512852	     12.37936029	      0.00000000	     73.53490111
      1.22525877	     11.51487465	     12.36561984	     -0.00000000	     73.72312674
      1.22539207	     11.50160544	     12.34782230	      0.00000000	     73.96673919
      1.22552538	     11.48835823	     12.33003476	      0.00000000	     74.21000747
      1.22562394	     11.47857718	     12.31688952	     -0.00000000	     74.38965562
      1.22572250	     11.46880827	     12.30374959	     -0.00000000	     74.56912439
      1.22585844	     11.45535426	     12.28563562	      0.00000000	     74.81635839
      1.22598121	     11.44322263	     12.26928421	      0.00000000	     75.03937086
      1.22610398	     11.43110892	     12.25294051	      0.00000000	     75.26212614
      1.22621294	     11.42037372	     12.23844196	     -0.00000000	     75.45961121
      1.22632190	     11.40965251	     12.22394927	      0.00000000	     75.65690446
      1.22643086	     11.39894591	     12.20946244	     -0.00000000	     75.85401088
      1.22656285	     11.38599514	     12.19192108	     -0.00000000	     76.09253732
      1.22667416	     11.37508992	     12.17713422	      0.00000000	     76.29349506
      1.22678547	     11.36419928	     12.16235307	      0.00000000	     76.49427478
      1.22689678	     11.35332385	     12.14757761	      0.00000000	     76.69488176
      1.22700810	     11.34246309	     12.13280766	      0.00000000	     76.89532130
      1.22714328	     11.32929308	     12.11487695	     -0.00000000	     77.13853748
      1.22724537	     11.31936254	     12.10134260	     -0.00000000	     77.32203792
      1.22734745	     11.30944483	     12.08781271	      0.00000000	     77.50541129
      1.22747742	     11.29683469	     12.07059164	      0.00000000	     77.73871905
      1.22760740	     11.28424513	     12.05337753	     -0.00000000	     77.97183546
      1.22770848	     11.27446861	     12.03999582	     -0.00000000	     78.15298833
      1.22780955	     11.26470464	     12.02661817	     -0.00000000	     78.33403414
      1.22793917	     11.25220115	     12.00946862	     -0.00000000	     78.56605379
      1.22806879	     11.23971805	     11.99232548	     -0.00000000	     78.79791142
      1.22817126	     11.22986323	     11.97877716	      0.00000000	     78.98109900
      1.22827373	     11.22002128	     11.96523271	      0.00000000	     79.16419396
      1.22840112	     11.20780277	     11.94839912	      0.00000000	     79.39169836
      1.22852852	     11.19560392	     11.93157124	     -0.00000000	     79.61907259
      1.22863154	     11.18575249	     11.91796658	      0.00000000	     79.80285919
      1.22873456	     11.17591403	     11.90436552	      0.00000000	     79.98656896
      1.22886039	     11.16391484	     11.88775874	      0.00000000	     80.21084157
      1.22898622	     11.15193481	     11.87115709	     -0.00000000	     80.43501161
      1.22909023	     11.14204560	     11.85743745	     -0.00000000	     80.62024344
      1.22919424	     11.13216960	     11.84372119	     -0.00000000	     80.80541321
      1.22929825	     11.12230624	     11.83000817	      0.00000000	     80.99052453
      1.22944488	     11.10842336	     11.81068158	     -0.00000000	     81.25139414
      1.22954540	     11.09891997	     11.79743523	      0.00000000	     81.43018263
      1.22964593	     11.08942885	     11.78419177	      0.00000000	     81.60892743
      1.22977822	     11.07695725	     11.76676858	      0.00000000	     81.84408086
      1.22991050	     11.06450672	     11.74935015	      0.00000000	     82.07917071
      1.23000601	     11.05552965	     11.73677653	      0.00000000	     82.24887406
      1.23010153	     11.04656369	     11.72420530	      0.00000000	     82.41855022
      1.23023738	     11.03382907	     11.70632814	      0.00000000	     82.65985240
      1.23035931	     11.02241880	     11.69028770	      0.00000000	     82.87637830
      1.23048123	     11.01102574	     11.67425075	      0.00000000	     83.09287437
      1.23058689	     11.00116733	     11.66035633	      0.00000000	     83.28046492
      1.23069255	     10.99132172	     11.64646438	     -0.00000000	     83.46803974
      1.23079821	     10.98148951	     11.63257494	     -0.00000000	     83.65560182
      1.23093242	     10.96901899	     11.61493555	      0.00000000	     83.89383591
      1.23104162	     10.95888857	     11.60058648	      0.00000000	     84.08766234
      1.23115082	     10.94877184	     11.58623980	     -0.00000000	     84.28148543
      1.23126002	     10.93866941	     11.57189554	      0.00000000	     84.47530821
      1.23136921	     10.92858076	     11.55755356	      0.00000000	     84.66913373
      1.23150413	     10.91613539	     11.53983646	     -0.00000000	     84.90862332
      1.23160332	     10.90699921	     11.52681350	      0.00000000	     85.08469712
      1.23170251	     10.89787489	     11.51379234	      0.00000000	     85.26078065
      1.23183217	     10.88596533	     11.49677443	     -0.00000000	     85.49096428
      1.23194869	     10.87527926	     11.48148291	     -0.00000000	     85.69785103
      1.23206520	     10.86460876	     11.46619355	     -0.00000000	     85.90476098
      1.23218172	     10.85395458	     11.45090640	     -0.00000000	     86.11169722
      1.23229824	     10.84331574	     11.43562125	     -0.00000000	     86.31866287
      1.23239634	     10.83437195	     11.42275465	      0.00000000	     86.49292775
      1.23249443	     10.82543905	     11.40988938	     -0.00000000	     86.66721732
      1.23262449	     10.81361329	     11.39283457	      0.00000000	     86.89833345
      1.23274134	     10.80300509	     11.37751372	     -0.00000000	     87.10602056
      1.23285819	     10.79241326	     11.36219471	     -0.00000000	     87.31375092
      1.23296203	     10.78301326	     11.34858215	     -0.00000000	     87.49839838
      1.23306587	     10.77362620	     11.33497095	      0.00000000	     87.68308392
      1.23316971	     10.76425148	     11.32136099	     -0.00000000	     87.86780935
      1.23330646	     10.75192555	     11.30344024	      0.00000000	     88.11113363
      1.23340883	     10.74271167	     11.29002516	      0.00000000	     88.29334783
      1.23351121	     10.73351029	     11.27661122	     -0.00000000	     88.47560615
      1.23363592	     10.72231735	     11.26027171	      0.00000000	     88.69769542
      1.23376064	     10.71114284	     11.24393374	      0.00000000	     88.91985511
      1.23385842	     10.70239375	     11.23112501	     -0.00000000	     89.09408883
      1.23395620	     10.69365608	     11.21831717	      0.00000000	     89.26836864
      1.23408343	     10.68230368	     11.20165378	      0.00000000	     89.49519883
      1.23420035	     10.67188689	     11.18634027	     -0.00000000	     89.70374258
      1.23431728	     10.66148558	     11.17102775	      0.00000000	     89.91235800
      1.23443421	     10.65110057	     11.15571627	     -0.00000000	     90.12104688
      1.23453351	     10.64229288	     11.14271344	     -0.00000000	     90.29833800
      1.23463282	     10.63349694	     11.12971130	     -0.00000000	     90.47568443
      1.23475568	     10.62262966	     11.11362516	      0.00000000	     90.69518487
      1.23487854	     10.61178008	     11.09753993	      0.00000000	     90.91477343
      1.23498254	     10.60260921	     11.08392446	     -0.00000000	     91.10072406
      1.23508655	     10.59345115	     11.07030958	     -0.00000000	     91.28674017
      1.23519055	     10.58430531	     11.05669517	      0.00000000	     91.47282281
      1.23532476	     10.57252178	     11.03912723	     -0.00000000	     91.71305238
      1.23542621	     10.56362788	     11.02584786	      0.00000000	     91.89472052
      1.23552766	     10.55474612	     11.01256890	     -0.00000000	     92.07645490
      1.23565134	     10.54393435	     10.99638132	     -0.00000000	     92.29809289
      1.23577501	     10.53314047	     10.98019425	      0.00000000	     92.51983194
      1.23587237	     10.52465556	     10.96745218	      0.00000000	     92.69445463
      1.23596972	     10.51618183	     10.95471037	      0.00000000	     92.86914141
      1.23609563	     10.50523929	     10.93823266	     -0.00000000	     93.09514596
      1.23621135	     10.49519719	     10.92308671	      0.00000000	     93.30298469
      1.23632708	     10.48517004	     10.90794089	      0.00000000	     93.51091693
      1.23644281	     10.47515865	     10.89279528	     -0.00000000	     93.71894354
      1.23654216	     10.46657619	     10.87979370	      0.00000000	     93.89759776
      1.23664151	     10.45800532	     10.86679221	      0.00000000	     94.07632267
      1.23676250	     10.44758182	     10.85095772	      0.00000000	     94.29408751
      1.23688349	     10.43717526	     10.83512326	     -0.00000000	     94.51195879
      1.23698710	     10.42827700	     10.82156415	     -0.00000000	     94.69860661
      1.23709071	     10.41939129	     10.80800501	     -0.00000000	     94.88533339
      1.23719431	     10.41051751	     10.79444573	      0.00000000	     95.07213682
      1.23732590	     10.39926529	     10.77722478	      0.00000000	     95.30948748
      1.23742731	     10.39060649	     10.76395272	      0.00000000	     95.49248170
      1.23752872	     10.38195964	     10.75068053	      0.00000000	     95.67553456
      1.23765044	     10.37159601	     10.73474977	      0.00000000	     95.89532154
      1.23777216	     10.36124947	     10.71881871	      0.00000000	     96.11517863
      1.23786948	     10.35298865	     10.70608094	     -0.00000000	     96.29100720
      1.23796680	     10.34473881	     10.69334293	      0.00000000	     96.46687145
      1.23809079	     10.33424295	     10.67711304	     -0.00000000	     96.69098453
      1.23821479	     10.32376465	     10.66088266	      0.00000000	     96.91514036
      1.23831379	     10.31541059	     10.64792359	      0.00000000	     97.09413518
      1.23841278	     10.30706784	     10.63496418	     -0.00000000	     97.27314738
      1.23853496	     10.29678673	     10.61897009	     -0.00000000	     97.49408762
      1.23865714	     10.28652263	     10.60297537	     -0.00000000	     97.71503925
      1.23875574	     10.27825046	     10.59006585	      0.00000000	     97.89336654
      1.23885435	     10.26998945	     10.57715590	      0.00000000	     98.07169131
      1.23897628	     10.25978944	     10.56119203	     -0.00000000	     98.29217921
      1.23909820	     10.24960626	     10.54522740	     -0.00000000	     98.51264791
      1.23919708	     10.24136009	     10.53228047	     -0.00000000	     98.69141320
      1.23929595	     10.23312506	     10.51933300	     -0.00000000	     98.87015563
      1.23941722	     10.22303973	     10.50345273	      0.00000000	     99.08933588
      1.23953848	     10.21297093	     10.48757154	     -0.00000000	     99.30846629
      1.23963731	     10.20477600	     10.47462689	      0.00000000	     99.48702416
      1.23973615	     10.19659214	     10.46168160	     -0.00000000	     99.66553850
      1.23985702	     10.18659800	     10.44584917	      0.00000000	     99.88378630
      1.23997789	     10.17662018	     10.43001567	      0.00000000	    100.10195334
      1.24007670	     10.16847469	     10.41707076	     -0.00000000	    100.28024039
      1.24017551	     10.16034019	     10.40412510	      0.00000000	    100.45846290
      1.24029604	     10.15043234	     10.38833364	      0.00000000	    100.67575328
      1.24041656	     10.14054059	     10.37254097	     -0.00000000	    100.89293180
      1.24051525	     10.13245263	     10.35960904	      0.00000000	    101.07066630
      1.24061393	     10.12437553	     10.34667625	     -0.00000000	    101.24831510
      1.24073425	     10.11454193	     10.33090740	     -0.00000000	    101.46478044
      1.24085457	     10.10472423	     10.31513717	      0.00000000	    101.68110241
      1.24095305	     10.09669957	     10.30222804	      0.00000000	    101.85804993
      1.24105152	     10.08868563	     10.28931795	     -0.00000000	    102.03489061
      1.24117176	     10.07891517	     10.27355454	      0.00000000	    102.25064417
      1.24129199	     10.06916045	     10.25778960	      0.00000000	    102.46622239
      1.24139016	     10.06120686	     10.24491650	     -0.00000000	    102.64210261
      1.24148833	     10.05326382	     10.23204233	     -0.00000000	    102.81785515
      1.24160864	     10.04354318	     10.21626332	      0.00000000	    103.03306061
      1.24172894	     10.03383814	     10.20048260	      0.00000000	    103.24805810
      1.24182668	     10.02596425	     10.18766043	     -0.00000000	    103.42257015
      1.24192443	     10.01810071	     10.17483709	     -0.00000000	    103.59693422
      1.24204499	     10.00841474	     10.15901806	     -0.00000000	    103.81179714
      1.24216555	      9.99874426	     10.14319715	     -0.00000000	    104.02641858
      1.24226272	      9.99096024	     10.13044362	      0.00000000	    104.19922662
      1.24235990	      9.98318634	     10.11768883	      0.00000000	    104.37186720
      1.24248094	      9.97351707	     10.10180032	     -0.00000000	    104.58665654
      1.24260197	      9.96386322	     10.08590972	     -0.00000000	    104.80116972
      1.24269842	      9.95618097	     10.07324571	      0.00000000	    104.97190035
      1.24279487	      9.94850857	     10.06058034	     -0.00000000	    105.14244528
      1.24291665	      9.93883434	     10.04458627	      0.00000000	    105.35751206
      1.24303843	      9.92917554	     10.02858989	     -0.00000000	    105.57226635
      1.24313395	      9.92160906	     10.01604016	      0.00000000	    105.74050091
      1.24322948	      9.91405214	     10.00348896	      0.00000000	    105.90853317
      1.24335234	      9.90434622	      9.98734412	     -0.00000000	    106.12434112
      1.24347520	      9.89465580	      9.97119673	      0.00000000	    106.33979799
      1.24356958	      9.88722164	      9.95879068	      0.00000000	    106.50506461
      1.24366396	      9.87979670	      9.94638309	      0.00000000	    106.67011448
      1.24378834	      9.87002517	      9.93002940	     -0.00000000	    106.88728522
      1.24391272	      9.86026930	      9.91367288	     -0.00000000	    107.10406302
      1.24400568	      9.85298708	      9.90144557	     -0.00000000	    107.26582689
      1.24409864	      9.84571368	      9.88921663	      0.00000000	    107.42736219
      1.24422511	      9.83583208	      9.87257714	      0.00000000	    107.64674751
      1.24433710	      9.82709511	      9.85784006	      0.00000000	    107.84064862
      1.24444910	      9.81837002	      9.84310037	      0.00000000	    108.03419854
      1.24456109	      9.80965754	      9.82835813	      0.00000000	    108.22739073
      1.24465974	      9.80199260	      9.81536988	      0.00000000	    108.39726648
      1.24475839	      9.79433738	      9.80237957	     -0.00000000	    108.56685536
      1.24485703	      9.78669130	      9.78938710	     -0.00000000	    108.73615314
      1.24499089	      9.77633168	      9.77175456	      0.00000000	    108.96539537
      1.24508990	      9.76867944	      9.75870923	     -0.00000000	    109.13460842
      1.24518891	      9.76103678	      9.74566167	     -0.00000000	    109.30351410
      1.24530916	      9.75176740	      9.72981299	      0.00000000	    109.50822162
      1.24542940	      9.74251202	      9.71396091	     -0.00000000	    109.71246258
      1.24551989	      9.73555529	      9.70202887	      0.00000000	    109.86585444
      1.24561038	      9.72860651	      9.69009486	      0.00000000	    110.01897508
      1.24573862	      9.71877193	      9.67317903	      0.00000000	    110.23549979
      1.24585176	      9.71010856	      9.65825219	      0.00000000	    110.42605736
      1.24596489	      9.70145668	      9.64332199	     -0.00000000	    110.61617467
      1.24607803	      9.69281702	      9.62838847	      0.00000000	    110.80584633
      1.24617158	      9.68568135	      9.61603746	     -0.00000000	    110.96234342
      1.24626512	      9.67855399	      9.60368412	      0.00000000	    111.11852932
      1.24638652	      9.66931695	      9.58765046	     -0.00000000	    111.32073188
      1.24650791	      9.66009352	      9.57161272	      0.00000000	    111.52239971
      1.24660292	      9.65288361	      9.55905770	     -0.00000000	    111.67985950
      1.24669793	      9.64568209	      9.54650011	     -0.00000000	    111.83698542
      1.24681921	      9.63650060	      9.53046610	      0.00000000	    112.03707218
      1.24694049	      9.62733249	      9.51442776	      0.00000000	    112.23660525
      1.24703266	      9.62037336	      9.50223618	      0.00000000	    112.38786959
      1.24712483	      9.61342201	      9.49004204	     -0.00000000	    112.53880897
      1.24724970	      9.60401596	      9.47351715	     -0.00000000	    112.74278007
      1.24737457	      9.59462381	      9.45698740	      0.00000000	    112.94614577
      1.24746465	      9.58785646	      9.44505991	      0.00000000	    113.09247231
      1.24755473	      9.58109642	      9.43312984	      0.00000000	    113.23847952
      1.24768346	      9.57144785	      9.41607642	     -0.00000000	    113.44657475
      1.24779465	      9.56312618	      9.40134330	     -0.00000000	    113.62577152
      1.24790583	      9.55481472	      9.38660595	      0.00000000	    113.80447298
      1.24801701	      9.54651416	      9.37186442	      0.00000000	    113.98267638
      1.24811399	      9.53928220	      9.35900277	      0.00000000	    114.13770316
      1.24821096	      9.53205848	      9.34613786	     -0.00000000	    114.29234748
      1.24830794	      9.52484242	      9.33326959	     -0.00000000	    114.44660787
      1.24844229	      9.51485880	      9.31543690	      0.00000000	    114.65967607
      1.24854024	      9.50758861	      9.30243039	     -0.00000000	    114.81456201
      1.24863820	      9.50032661	      9.28942037	      0.00000000	    114.96905165
      1.24875774	      9.49147500	      9.27353899	     -0.00000000	    115.15704102
      1.24886439	      9.48358787	      9.25936534	      0.00000000	    115.32426111
      1.24897104	      9.47570961	      9.24518728	      0.00000000	    115.49100743
      1.24907769	      9.46784094	      9.23100486	      0.00000000	    115.65727886
      1.24918434	      9.45998100	      9.21681790	     -0.00000000	    115.82307455
      1.24929099	      9.45213063	      9.20262650	     -0.00000000	    115.98839362
      1.24939764	      9.44428883	      9.18843044	      0.00000000	    116.15323548
      1.24950429	      9.43645658	      9.17422984	      0.00000000	    116.31759953
      1.24961094	      9.42863274	      9.16002447	      0.00000000	    116.48148543
      1.24970600	      9.42166772	      9.14735993	     -0.00000000	    116.62714647
      1.24980105	      9.41470943	      9.13469155	      0.00000000	    116.77242738
      1.24991748	      9.40619612	      9.11916899	      0.00000000	    116.94986236
      1.25003391	      9.39769299	      9.10364056	     -0.00000000	    117.12672708
      1.25012888	      9.39076489	      9.09096932	      0.00000000	    117.27057811
      1.25022386	      9.38384339	      9.07829407	      0.00000000	    117.41405016
      1.25034271	      9.37519160	      9.06242634	      0.00000000	    117.59306139
      1.25046157	      9.36655019	      9.04655223	      0.00000000	    117.77148046
      1.25055163	      9.36000973	      9.03451952	     -0.00000000	    117.90628271
      1.25064169	      9.35347508	      9.02248305	      0.00000000	    118.04074605
      1.25076788	      9.34432882	      9.00561072	      0.00000000	    118.22859343
      1.25088036	      9.33618689	      8.99056678	     -0.00000000	    118.39545590
      1.25099283	      9.32805477	      8.97551695	      0.00000000	    118.56179346
      1.25108564	      9.32135130	      8.96309427	     -0.00000000	    118.69864963
      1.25117845	      9.31465448	      8.95066751	      0.00000000	    118.83515042
      1.25129754	      9.30606986	      8.93471487	      0.00000000	    119.00979455
      1.25141663	      9.29749588	      8.91875535	     -0.00000000	    119.18385746
      1.25150925	      9.29083463	      8.90633874	     -0.00000000	    119.31882589
      1.25160187	      9.28417986	      8.89391792	     -0.00000000	    119.45344549
      1.25172263	      9.27551200	      8.87771638	     -0.00000000	    119.62844905
      1.25184339	      9.26685488	      8.86150750	      0.00000000	    119.80286478
      1.25193284	      9.26044907	      8.84949716	     -0.00000000	    119.93167277
      1.25202228	      9.25404921	      8.83748275	      0.00000000	    120.06016134
      1.25214783	      9.24507513	      8.82061119	     -0.00000000	    120.23998336
      1.25225685	      9.23729227	      8.80595529	     -0.00000000	    120.39561400
      1.25236586	      9.22951740	      8.79129307	     -0.00000000	    120.55077798
      1.25247488	      9.22175119	      8.77662459	      0.00000000	    120.70547807
      1.25257177	      9.21485552	      8.76358270	      0.00000000	    120.84257924
      1.25266865	      9.20796666	      8.75053580	     -0.00000000	    120.97931839
      1.25276554	      9.20108402	      8.73748375	     -0.00000000	    121.11569773
      1.25289305	      9.19203539	      8.72029739	     -0.00000000	    121.29464954
      1.25299104	      9.18508977	      8.70708549	      0.00000000	    121.43173601
      1.25308902	      9.17815093	      8.69386828	     -0.00000000	    121.56846216
      1.25318700	      9.17121836	      8.68064566	     -0.00000000	    121.70483050
      1.25331517	      9.16215969	      8.66334074	      0.00000000	    121.88268069
      1.25341085	      9.15540482	      8.65041758	     -0.00000000	    122.01504171
      1.25350652	      9.14865632	      8.63748922	     -0.00000000	    122.14706959
      1.25362441	      9.14034866	      8.62155118	     -0.00000000	    122.30930430
      1.25373048	      9.13288217	      8.60720448	     -0.00000000	    122.45484564
      1.25383655	      9.12542269	      8.59285116	      0.00000000	    122.59998791
      1.25394262	      9.11797097	      8.57849129	     -0.00000000	    122.74473460
      1.25404869	      9.11052609	      8.56412469	      0.00000000	    122.88908938
      1.25415476	      9.10308905	      8.54975147	     -0.00000000	    123.03305583
      1.25424739	      9.09659955	      8.53719344	      0.00000000	    123.15847029
      1.25434002	      9.09011591	      8.52463030	     -0.00000000	    123.28359388
      1.25445566	      9.08202987	      8.50894043	      0.00000000	    123.43938111
      1.25457129	      9.07395265	      8.49324246	      0.00000000	    123.59472397
      1.25466598	      9.06734425	      8.48038140	     -0.00000000	    123.72160535
      1.25476067	      9.06074183	      8.46751487	     -0.00000000	    123.84819484
      1.25487600	      9.05270779	      8.45183654	      0.00000000	    124.00198451
      1.25499133	      9.04468244	      8.43614998	      0.00000000	    124.15535044
      1.25508289	      9.03831671	      8.42369059	     -0.00000000	    124.27680796
      1.25517445	      9.03195651	      8.41122598	     -0.00000000	    124.39800422
      1.25529339	      9.02370181	      8.39502582	     -0.00000000	    124.55505919
      1.25541233	      9.01545617	      8.37881673	     -0.00000000	    124.71168336
      1.25550167	      9.00926823	      8.36663613	     -0.00000000	    124.82904368
      1.25559100	      9.00308548	      8.35445047	      0.00000000	    124.94616664
      1.25571377	      8.99459686	      8.33769643	     -0.00000000	    125.10673545
      1.25583653	      8.98611775	      8.32093270	     -0.00000000	    125.26686709
      1.25592260	      8.98017821	      8.30917396	      0.00000000	    125.37887636
      1.25600867	      8.97424343	      8.29741044	      0.00000000	    125.49067612
      1.25613762	      8.96536048	      8.27977788	      0.00000000	    125.65778130
      1.25624634	      8.95787839	      8.26490182	      0.00000000	    125.79832685
      1.25635507	      8.95040309	      8.25001794	     -0.00000000	    125.93855151
      1.25646379	      8.94293526	      8.23512629	     -0.00000000	    126.07845973
      1.25655781	      8.93648325	      8.22224346	      0.00000000	    126.19918336
      1.25665182	      8.93003682	      8.20935479	      0.00000000	    126.31967669
      1.25676509	      8.92227622	      8.19381740	      0.00000000	    126.46455689
      1.25687837	      8.91452350	      8.17827146	     -0.00000000	    126.60911208
      1.25697224	      8.90810371	      8.16538105	      0.00000000	    126.72867072
      1.25706612	      8.90168940	      8.15248474	      0.00000000	    126.84801252
      1.25718047	      8.89388325	      8.13676849	     -0.00000000	    126.99308634
      1.25729481	      8.88608505	      8.12104342	     -0.00000000	    127.13784796
      1.25738633	      8.87984874	      8.10845120	     -0.00000000	    127.25348840
      1.25747785	      8.87361758	      8.09585331	     -0.00000000	    127.36893483
      1.25759515	      8.86563771	      8.07969768	      0.00000000	    127.51662782
      1.25771245	      8.85766608	      8.06353266	      0.00000000	    127.66401205
      1.25780170	      8.85160641	      8.05122842	     -0.00000000	    127.77593418
      1.25789094	      8.84555160	      8.03891874	     -0.00000000	    127.88768326
      1.25801189	      8.83735196	      8.02222537	      0.00000000	    128.03887636
      1.25813285	      8.82916097	      8.00552194	      0.00000000	    128.18976206
      1.25821905	      8.82332787	      7.99361102	     -0.00000000	    128.29711526
      1.25830526	      8.81749926	      7.98169499	      0.00000000	    128.40431751
      1.25843177	      8.80895305	      7.96419846	      0.00000000	    128.56137148
      1.25853937	      8.80169181	      7.94930899	      0.00000000	    128.69469809
      1.25864697	      8.79443680	      7.93441141	     -0.00000000	    128.82780200
      1.25875456	      8.78718867	      7.91950580	     -0.00000000	    128.96068726
      1.25884870	      8.78085214	      7.90645806	     -0.00000000	    129.07677359
      1.25894284	      8.77452088	      7.89340416	     -0.00000000	    129.19269841
      1.25903698	      8.76819437	      7.88034403	      0.00000000	    129.30846448
      1.25916570	      8.75955170	      7.86247555	     -0.00000000	    129.46651100
      1.25926116	      8.75314784	      7.84921648	      0.00000000	    129.58353614
      1.25935663	      8.74674931	      7.83595104	      0.00000000	    129.70040728
      1.25947147	      8.73905844	      7.81998449	      0.00000000	    129.84080046
      1.25957408	      8.73219297	      7.80571032	     -0.00000000	    129.96606261
      1.25967669	      8.72533294	      7.79142869	     -0.00000000	    130.09115724
      1.25977930	      8.71847905	      7.77713968	     -0.00000000	    130.21608761
      1.25988191	      8.71163057	      7.76284320	     -0.00000000	    130.34085710
      1.25998452	      8.70478823	      7.74853935	      0.00000000	    130.46546893
      1.26008713	      8.69795124	      7.73422802	     -0.00000000	    130.58992644
      1.26018975	      8.69112040	      7.71990932	     -0.00000000	    130.71423278
      1.26029236	      8.68429486	      7.70558312	      0.00000000	    130.83839124
[truncated: 552,841 more chars]
