# Supplementary material for: Musculoskeletal simulations to examine the effects of accentuated eccentric loading (AEL) on jump height
Source: PeerJ. 2023 Jan 23;11:e14687. doi: 10.7717/peerj.14687 (PMC9879160; doi:10.7717/peerj.14687)
Supplement: Supplemental Information 3 — Added30 folder contains the code and simulation results for a complete jump with an additional 30% model mass. Dropped30 folder contains the code and simulation results for the push-off phase with the original model mass. [file peerj-11-14687-s003.zip › Supplementary Simulation code and output results AEL30/Added30/Optimized_for_J_Results/TwoSegment_Two_Segment_FiberLength.sto]

FiberLength
version=1
nRows=11206
nColumns=5
inDegrees=no

This analysis gathers basic information about muscles during a simulation (e.g., forces, tendon lengths, moment arms, etc).
Units are S.I. units (second, meters, Newtons, ...)
Angles are in degrees.

endheader
time	vastus	recfem	glut	ham
      0.00000000	      0.12085176	      0.15073687	      0.03007345	      0.11108101
      0.00010000	      0.12085176	      0.15073687	      0.03007345	      0.11108101
      0.00022775	      0.12085176	      0.15073687	      0.03007345	      0.11108101
      0.00035551	      0.12085177	      0.15073688	      0.03007345	      0.11108100
      0.00048326	      0.12085179	      0.15073689	      0.03007345	      0.11108100
      0.00061102	      0.12085181	      0.15073690	      0.03007345	      0.11108099
      0.00073877	      0.12085185	      0.15073692	      0.03007345	      0.11108098
      0.00090160	      0.12085192	      0.15073695	      0.03007345	      0.11108096
      0.00106443	      0.12085201	      0.15073699	      0.03007345	      0.11108094
      0.00122727	      0.12085212	      0.15073704	      0.03007345	      0.11108091
      0.00143196	      0.12085230	      0.15073712	      0.03007345	      0.11108086
      0.00163665	      0.12085251	      0.15073722	      0.03007345	      0.11108080
      0.00188399	      0.12085283	      0.15073736	      0.03007345	      0.11108072
      0.00213133	      0.12085322	      0.15073753	      0.03007345	      0.11108061
      0.00244952	      0.12085382	      0.15073780	      0.03007345	      0.11108045
      0.00276770	      0.12085454	      0.15073811	      0.03007345	      0.11108026
      0.00319857	      0.12085572	      0.15073862	      0.03007346	      0.11107994
      0.00362945	      0.12085715	      0.15073924	      0.03007346	      0.11107956
      0.00422764	      0.12085957	      0.15074026	      0.03007348	      0.11107890
      0.00482583	      0.12086252	      0.15074151	      0.03007351	      0.11107810
      0.00564354	      0.12086748	      0.15074359	      0.03007359	      0.11107674
      0.00650068	      0.12087391	      0.15074627	      0.03007377	      0.11107496
      0.00735781	      0.12088165	      0.15074949	      0.03007414	      0.11107279
      0.00811487	      0.12088965	      0.15075281	      0.03007473	      0.11107053
      0.00887194	      0.12089879	      0.15075660	      0.03007572	      0.11106792
      0.00979351	      0.12091149	      0.15076187	      0.03007771	      0.11106425
      0.01058353	      0.12092381	      0.15076698	      0.03008034	      0.11106066
      0.01125028	      0.12093526	      0.15077173	      0.03008338	      0.11105728
      0.01191703	      0.12094770	      0.15077690	      0.03008728	      0.11105359
      0.01250231	      0.12095945	      0.15078178	      0.03009145	      0.11105007
      0.01337770	      0.12097848	      0.15078971	      0.03009907	      0.11104432
      0.01407208	      0.12099485	      0.15079653	      0.03010628	      0.11103933
      0.01476646	      0.12101235	      0.15080383	      0.03011450	      0.11103395
      0.01546084	      0.12103101	      0.15081163	      0.03012371	      0.11102818
      0.01616453	      0.12105110	      0.15082003	      0.03013401	      0.11102191
      0.01686821	      0.12107240	      0.15082895	      0.03014524	      0.11101522
      0.01760856	      0.12109612	      0.15083890	      0.03015801	      0.11100771
      0.01834891	      0.12112119	      0.15084943	      0.03017174	      0.11099972
      0.01908926	      0.12114763	      0.15086054	      0.03018638	      0.11099123
      0.01982961	      0.12117544	      0.15087224	      0.03020192	      0.11098224
      0.02047932	      0.12120098	      0.15088300	      0.03021629	      0.11097393
      0.02112903	      0.12122759	      0.15089422	      0.03023132	      0.11096523
      0.02177874	      0.12125527	      0.15090590	      0.03024700	      0.11095612
      0.02250922	      0.12128766	      0.15091959	      0.03026542	      0.11094539
      0.02323970	      0.12132142	      0.15093387	      0.03028466	      0.11093415
      0.02388406	      0.12135232	      0.15094695	      0.03030230	      0.11092380
      0.02452842	      0.12138429	      0.15096049	      0.03032057	      0.11091303
      0.02525103	      0.12142140	      0.15097623	      0.03034180	      0.11090046
      0.02597364	      0.12145985	      0.15099255	      0.03036382	      0.11088737
      0.02664909	      0.12149700	      0.15100833	      0.03038512	      0.11087465
      0.02732453	      0.12153532	      0.15102462	      0.03040709	      0.11086146
      0.02804574	      0.12157753	      0.15104258	      0.03043130	      0.11084685
      0.02876695	      0.12162106	      0.15106112	      0.03045629	      0.11083170
      0.02946373	      0.12166439	      0.15107959	      0.03048116	      0.11081654
      0.03016051	      0.12170897	      0.15109860	      0.03050674	      0.11080087
      0.03085729	      0.12175478	      0.15111815	      0.03053305	      0.11078467
      0.03155407	      0.12180184	      0.15113825	      0.03056007	      0.11076795
      0.03225085	      0.12185013	      0.15115889	      0.03058780	      0.11075070
      0.03294763	      0.12189966	      0.15118008	      0.03061623	      0.11073292
      0.03364441	      0.12195043	      0.15120181	      0.03064538	      0.11071461
      0.03434120	      0.12200244	      0.15122408	      0.03067523	      0.11069575
      0.03503798	      0.12205567	      0.15124690	      0.03070578	      0.11067635
      0.03573476	      0.12211014	      0.15127026	      0.03073703	      0.11065641
      0.03643154	      0.12216584	      0.15129415	      0.03076898	      0.11063591
      0.03712832	      0.12222276	      0.15131859	      0.03080163	      0.11061486
      0.03782510	      0.12228090	      0.15134357	      0.03083497	      0.11059324
      0.03852188	      0.12234027	      0.15136908	      0.03086899	      0.11057107
      0.03921866	      0.12240085	      0.15139513	      0.03090371	      0.11054833
      0.03991544	      0.12246265	      0.15142171	      0.03093911	      0.11052502
      0.04061222	      0.12252566	      0.15144883	      0.03097519	      0.11050113
      0.04130900	      0.12258988	      0.15147649	      0.03101194	      0.11047667
      0.04200579	      0.12265530	      0.15150467	      0.03104938	      0.11045163
      0.04270257	      0.12272193	      0.15153338	      0.03108748	      0.11042600
      0.04339935	      0.12278976	      0.15156262	      0.03112625	      0.11039979
      0.04409613	      0.12285878	      0.15159239	      0.03116569	      0.11037298
      0.04479291	      0.12292900	      0.15162268	      0.03120579	      0.11034558
      0.04548969	      0.12300040	      0.15165350	      0.03124655	      0.11031758
      0.04618647	      0.12307299	      0.15168484	      0.03128796	      0.11028898
      0.04688325	      0.12314676	      0.15171669	      0.03133002	      0.11025977
      0.04750840	      0.12321395	      0.15174571	      0.03136831	      0.11023305
      0.04813355	      0.12328207	      0.15177515	      0.03140711	      0.11020584
      0.04875869	      0.12335114	      0.15180500	      0.03144643	      0.11017813
      0.04938384	      0.12342115	      0.15183526	      0.03148626	      0.11014993
      0.05000899	      0.12349209	      0.15186593	      0.03152659	      0.11012123
      0.05063413	      0.12356396	      0.15189701	      0.03156743	      0.11009203
      0.05125928	      0.12363676	      0.15192850	      0.03160878	      0.11006233
      0.05188443	      0.12371048	      0.15196039	      0.03165062	      0.11003212
      0.05250958	      0.12378511	      0.15199268	      0.03169296	      0.11000141
      0.05313472	      0.12386067	      0.15202537	      0.03173579	      0.10997020
      0.05375987	      0.12393713	      0.15205847	      0.03177911	      0.10993847
      0.05438502	      0.12401451	      0.15209196	      0.03182292	      0.10990624
      0.05501016	      0.12409278	      0.15212585	      0.03186721	      0.10987350
      0.05563531	      0.12417196	      0.15216013	      0.03191198	      0.10984024
      0.05626046	      0.12425203	      0.15219480	      0.03195722	      0.10980648
      0.05688561	      0.12433299	      0.15222986	      0.03200294	      0.10977220
      0.05751075	      0.12441484	      0.15226531	      0.03204913	      0.10973740
      0.05813590	      0.12449756	      0.15230114	      0.03209579	      0.10970210
      0.05876105	      0.12458117	      0.15233735	      0.03214291	      0.10966628
      0.05938619	      0.12466564	      0.15237395	      0.03219050	      0.10962995
      0.06001134	      0.12475099	      0.15241092	      0.03223854	      0.10959310
      0.06063649	      0.12483720	      0.15244827	      0.03228703	      0.10955575
      0.06126164	      0.12492426	      0.15248599	      0.03233598	      0.10951788
      0.06188678	      0.12501218	      0.15252409	      0.03238537	      0.10947950
      0.06251193	      0.12510094	      0.15256255	      0.03243520	      0.10944062
      0.06313708	      0.12519054	      0.15260138	      0.03248548	      0.10940123
      0.06376222	      0.12528099	      0.15264057	      0.03253619	      0.10936134
      0.06438737	      0.12537226	      0.15268012	      0.03258734	      0.10932094
      0.06501252	      0.12546436	      0.15272003	      0.03263891	      0.10928005
      0.06563767	      0.12555728	      0.15276030	      0.03269091	      0.10923867
      0.06626281	      0.12565102	      0.15280092	      0.03274333	      0.10919679
      0.06688796	      0.12574556	      0.15284189	      0.03279617	      0.10915444
      0.06751311	      0.12584091	      0.15288321	      0.03284942	      0.10911160
      0.06813825	      0.12593706	      0.15292487	      0.03290308	      0.10906829
      0.06876340	      0.12603400	      0.15296688	      0.03295715	      0.10902452
      0.06938855	      0.12613172	      0.15300923	      0.03301162	      0.10898028
      0.07001370	      0.12623023	      0.15305191	      0.03306649	      0.10893560
      0.07063884	      0.12632951	      0.15309493	      0.03312175	      0.10889047
      0.07126399	      0.12642956	      0.15313828	      0.03317740	      0.10884492
      0.07188914	      0.12653037	      0.15318196	      0.03323343	      0.10879894
      0.07251429	      0.12663194	      0.15322597	      0.03328985	      0.10875256
      0.07313943	      0.12673427	      0.15327029	      0.03334664	      0.10870578
      0.07376458	      0.12683733	      0.15331494	      0.03340381	      0.10865863
      0.07438973	      0.12694114	      0.15335991	      0.03346134	      0.10861111
      0.07501487	      0.12704567	      0.15340519	      0.03351924	      0.10856324
      0.07564002	      0.12715094	      0.15345079	      0.03357750	      0.10851504
      0.07626517	      0.12725692	      0.15349669	      0.03363612	      0.10846653
      0.07689032	      0.12736362	      0.15354290	      0.03369509	      0.10841774
      0.07751546	      0.12747103	      0.15358942	      0.03375440	      0.10836867
      0.07814061	      0.12757914	      0.15363623	      0.03381406	      0.10831937
      0.07876576	      0.12768795	      0.15368335	      0.03387405	      0.10826984
      0.07939090	      0.12779744	      0.15373076	      0.03393439	      0.10822012
      0.08001605	      0.12790762	      0.15377846	      0.03399505	      0.10817024
      0.08064120	      0.12801848	      0.15382645	      0.03405604	      0.10812021
      0.08126635	      0.12813001	      0.15387473	      0.03411735	      0.10807007
      0.08189149	      0.12824220	      0.15392329	      0.03417897	      0.10801984
      0.08251664	      0.12835506	      0.15397214	      0.03424092	      0.10796954
      0.08314179	      0.12846857	      0.15402126	      0.03430317	      0.10791921
      0.08376693	      0.12858272	      0.15407066	      0.03436572	      0.10786884
      0.08439208	      0.12869752	      0.15412034	      0.03442858	      0.10781848
      0.08501723	      0.12881295	      0.15417028	      0.03449174	      0.10776811
      0.08564238	      0.12892902	      0.15422050	      0.03455520	      0.10771777
      0.08626752	      0.12904570	      0.15427097	      0.03461896	      0.10766743
      0.08689267	      0.12916300	      0.15432171	      0.03468302	      0.10761711
      0.08751782	      0.12928092	      0.15437272	      0.03474737	      0.10756680
      0.08814296	      0.12939944	      0.15442398	      0.03481202	      0.10751651
      0.08876811	      0.12951856	      0.15447549	      0.03487696	      0.10746623
      0.08939326	      0.12963827	      0.15452726	      0.03494218	      0.10741596
      0.09001841	      0.12975857	      0.15457927	      0.03500768	      0.10736571
      0.09064355	      0.12987946	      0.15463153	      0.03507346	      0.10731547
      0.09126870	      0.13000092	      0.15468404	      0.03513952	      0.10726525
      0.09189385	      0.13012294	      0.15473679	      0.03520584	      0.10721504
      0.09251899	      0.13024554	      0.15478978	      0.03527243	      0.10716484
      0.09314414	      0.13036869	      0.15484300	      0.03533929	      0.10711466
      0.09376929	      0.13049239	      0.15489646	      0.03540640	      0.10706449
      0.09439444	      0.13061664	      0.15495015	      0.03547377	      0.10701434
      0.09501958	      0.13074143	      0.15500407	      0.03554140	      0.10696420
      0.09564473	      0.13086676	      0.15505822	      0.03560927	      0.10691408
      0.09626988	      0.13099262	      0.15511259	      0.03567738	      0.10686397
      0.09689502	      0.13111900	      0.15516718	      0.03574574	      0.10681387
      0.09752017	      0.13124590	      0.15522199	      0.03581434	      0.10676379
      0.09814532	      0.13137331	      0.15527702	      0.03588317	      0.10671372
      0.09877047	      0.13150123	      0.15533226	      0.03595223	      0.10666367
      0.09939561	      0.13162965	      0.15538771	      0.03602151	      0.10661363
      0.10002076	      0.13175857	      0.15544338	      0.03609103	      0.10656361
      0.10024644	      0.13180523	      0.15546353	      0.03611618	      0.10654555
      0.10035984	      0.13182870	      0.15547366	      0.03612882	      0.10653648
      0.10047323	      0.13185219	      0.15548378	      0.03614148	      0.10652741
      0.10104021	      0.13196985	      0.15553289	      0.03620486	      0.10648206
      0.10160718	      0.13208792	      0.15557659	      0.03626841	      0.10643672
      0.10229672	      0.13223203	      0.15561915	      0.03634594	      0.10638160
      0.10298626	      0.13237672	      0.15564905	      0.03642373	      0.10632650
      0.10367579	      0.13252197	      0.15566716	      0.03650176	      0.10627141
      0.10436533	      0.13266778	      0.15567499	      0.03658003	      0.10621635
      0.10505487	      0.13281413	      0.15567400	      0.03665855	      0.10616129
      0.10574440	      0.13296102	      0.15566547	      0.03673730	      0.10610626
      0.10643394	      0.13310843	      0.15565055	      0.03681627	      0.10605124
      0.10712348	      0.13325635	      0.15563029	      0.03689547	      0.10599625
      0.10781302	      0.13340478	      0.15560554	      0.03697489	      0.10594126
      0.10850255	      0.13355370	      0.15557706	      0.03705452	      0.10588630
      0.10919209	      0.13370311	      0.15554547	      0.03713435	      0.10583135
      0.10988163	      0.13385299	      0.15551130	      0.03721439	      0.10577643
      0.11057116	      0.13400334	      0.15547498	      0.03729463	      0.10572151
      0.11126070	      0.13415414	      0.15543691	      0.03737506	      0.10566662
      0.11195024	      0.13430540	      0.15539741	      0.03745568	      0.10561174
      0.11263977	      0.13445710	      0.15535676	      0.03753648	      0.10555689
      0.11332931	      0.13460922	      0.15531521	      0.03761746	      0.10550204
      0.11401885	      0.13476178	      0.15527297	      0.03769861	      0.10544722
      0.11470838	      0.13491475	      0.15523024	      0.03777994	      0.10539242
      0.11539792	      0.13506812	      0.15518719	      0.03786142	      0.10533763
      0.11608746	      0.13522190	      0.15514399	      0.03794307	      0.10528286
      0.11677699	      0.13537607	      0.15510077	      0.03802488	      0.10522810
      0.11746653	      0.13553063	      0.15505767	      0.03810684	      0.10517337
      0.11815607	      0.13568556	      0.15501480	      0.03818895	      0.10511865
      0.11884560	      0.13584087	      0.15497227	      0.03827120	      0.10506395
      0.11953514	      0.13599654	      0.15493018	      0.03835359	      0.10500926
      0.12022468	      0.13615257	      0.15488858	      0.03843612	      0.10495460
      0.12091421	      0.13630895	      0.15484754	      0.03851878	      0.10489995
      0.12160375	      0.13646567	      0.15480710	      0.03860157	      0.10484532
      0.12229329	      0.13662273	      0.15476727	      0.03868448	      0.10479071
      0.12298282	      0.13678012	      0.15472806	      0.03876752	      0.10473611
      0.12367236	      0.13693784	      0.15468947	      0.03885067	      0.10468153
      0.12436190	      0.13709588	      0.15465146	      0.03893393	      0.10462697
      0.12505143	      0.13725422	      0.15461402	      0.03901731	      0.10457243
      0.12574097	      0.13741288	      0.15457711	      0.03910079	      0.10451790
      0.12643051	      0.13757184	      0.15454068	      0.03918438	      0.10446340
      0.12712004	      0.13773109	      0.15450470	      0.03926807	      0.10440891
      0.12780958	      0.13789064	      0.15446914	      0.03935185	      0.10435444
      0.12849912	      0.13805047	      0.15443395	      0.03943573	      0.10429998
      0.12918865	      0.13821059	      0.15439910	      0.03951970	      0.10424554
      0.12987819	      0.13837098	      0.15436459	      0.03960376	      0.10419112
      0.13056773	      0.13853164	      0.15433043	      0.03968791	      0.10413672
      0.13125726	      0.13869257	      0.15429661	      0.03977213	      0.10408234
      0.13187673	      0.13883737	      0.15426657	      0.03984787	      0.10403349
      0.13249619	      0.13898238	      0.15423686	      0.03992367	      0.10398467
      0.13311566	      0.13912759	      0.15420754	      0.03999953	      0.10393585
      0.13373512	      0.13927301	      0.15417862	      0.04007544	      0.10388705
      0.13435458	      0.13941862	      0.15415016	      0.04015142	      0.10383827
      0.13497405	      0.13956443	      0.15412220	      0.04022745	      0.10378949
      0.13559351	      0.13971044	      0.15409476	      0.04030353	      0.10374074
      0.13621298	      0.13985663	      0.15406788	      0.04037966	      0.10369199
      0.13683244	      0.14000300	      0.15404160	      0.04045584	      0.10364326
      0.13745190	      0.14014956	      0.15401592	      0.04053207	      0.10359455
      0.13807137	      0.14029630	      0.15399087	      0.04060834	      0.10354585
      0.13869083	      0.14044321	      0.15396645	      0.04068465	      0.10349716
      0.13931029	      0.14059030	      0.15394267	      0.04076101	      0.10344849
      0.13992976	      0.14073756	      0.15391953	      0.04083741	      0.10339983
      0.14054922	      0.14088498	      0.15389702	      0.04091385	      0.10335119
      0.14116869	      0.14103257	      0.15387515	      0.04099032	      0.10330256
      0.14178815	      0.14118032	      0.15385388	      0.04106683	      0.10325394
      0.14240761	      0.14132823	      0.15383323	      0.04114338	      0.10320534
      0.14302708	      0.14147630	      0.15381316	      0.04121995	      0.10315676
      0.14364654	      0.14162452	      0.15379368	      0.04129656	      0.10310818
      0.14426601	      0.14177290	      0.15377475	      0.04137319	      0.10305962
      0.14488547	      0.14192142	      0.15375636	      0.04144986	      0.10301108
      0.14550493	      0.14207009	      0.15373851	      0.04152654	      0.10296255
      0.14612440	      0.14221891	      0.15372116	      0.04160326	      0.10291403
      0.14674386	      0.14236787	      0.15370431	      0.04168000	      0.10286553
      0.14736332	      0.14251697	      0.15368793	      0.04175676	      0.10281704
      0.14798279	      0.14266620	      0.15367202	      0.04183354	      0.10276857
      0.14860225	      0.14281558	      0.15365655	      0.04191034	      0.10272011
      0.14922172	      0.14296509	      0.15364152	      0.04198716	      0.10267167
      0.14984118	      0.14311473	      0.15362690	      0.04206400	      0.10262323
      0.15046064	      0.14326450	      0.15361268	      0.04214085	      0.10257482
      0.15108011	      0.14341440	      0.15359886	      0.04221772	      0.10252642
      0.15169957	      0.14356443	      0.15358542	      0.04229460	      0.10247803
      0.15231904	      0.14371458	      0.15357234	      0.04237149	      0.10242965
      0.15293850	      0.14386486	      0.15355962	      0.04244840	      0.10238129
      0.15355796	      0.14401526	      0.15354724	      0.04252531	      0.10233295
      0.15417743	      0.14416577	      0.15353520	      0.04260224	      0.10228462
      0.15479689	      0.14431641	      0.15352348	      0.04267917	      0.10223630
      0.15541635	      0.14446716	      0.15351209	      0.04275611	      0.10218800
      0.15603582	      0.14461803	      0.15350100	      0.04283306	      0.10213971
      0.15665528	      0.14476901	      0.15349021	      0.04291001	      0.10209143
      0.15727475	      0.14492010	      0.15347972	      0.04298697	      0.10204317
      0.15789421	      0.14507131	      0.15346952	      0.04306393	      0.10199492
      0.15851367	      0.14522262	      0.15345960	      0.04314089	      0.10194669
      0.15913314	      0.14537404	      0.15344997	      0.04321786	      0.10189847
      0.15975260	      0.14552556	      0.15344060	      0.04329482	      0.10185027
      0.16037207	      0.14567719	      0.15343151	      0.04337179	      0.10180208
      0.16099153	      0.14582892	      0.15342269	      0.04344875	      0.10175391
      0.16161099	      0.14598076	      0.15341413	      0.04352572	      0.10170574
      0.16223046	      0.14613269	      0.15340583	      0.04360268	      0.10165760
      0.16284992	      0.14628473	      0.15339780	      0.04367964	      0.10160946
      0.16346939	      0.14643686	      0.15339002	      0.04375659	      0.10156134
      0.16408885	      0.14658909	      0.15338251	      0.04383354	      0.10151324
      0.16470831	      0.14674141	      0.15337526	      0.04391048	      0.10146515
      0.16532778	      0.14689383	      0.15336826	      0.04398742	      0.10141707
      0.16594724	      0.14704634	      0.15336153	      0.04406435	      0.10136901
      0.16656670	      0.14719895	      0.15335507	      0.04414128	      0.10132096
      0.16718617	      0.14735164	      0.15334887	      0.04421819	      0.10127293
      0.16780563	      0.14750442	      0.15334293	      0.04429510	      0.10122491
      0.16842510	      0.14765730	      0.15333727	      0.04437200	      0.10117690
      0.16904456	      0.14781025	      0.15333189	      0.04444888	      0.10112891
      0.16966402	      0.14796330	      0.15332678	      0.04452576	      0.10108093
      0.17028349	      0.14811643	      0.15332196	      0.04460263	      0.10103297
      0.17090295	      0.14826964	      0.15331742	      0.04467948	      0.10098502
      0.17152242	      0.14842294	      0.15331318	      0.04475632	      0.10093709
      0.17214188	      0.14857631	      0.15330923	      0.04483315	      0.10088917
      0.17276134	      0.14872977	      0.15330558	      0.04490997	      0.10084126
      0.17338081	      0.14888331	      0.15330223	      0.04498677	      0.10079337
      0.17400027	      0.14903692	      0.15329919	      0.04506356	      0.10074549
      0.17461973	      0.14919062	      0.15329645	      0.04514034	      0.10069763
      0.17523920	      0.14934439	      0.15329402	      0.04521710	      0.10064978
      0.17585866	      0.14949823	      0.15329191	      0.04529384	      0.10060194
      0.17647813	      0.14965215	      0.15329010	      0.04537057	      0.10055412
      0.17709759	      0.14980615	      0.15328860	      0.04544728	      0.10050631
      0.17771705	      0.14996021	      0.15328740	      0.04552398	      0.10045852
      0.17833652	      0.15011435	      0.15328651	      0.04560066	      0.10041074
      0.17895598	      0.15026856	      0.15328591	      0.04567732	      0.10036297
      0.17957545	      0.15042284	      0.15328561	      0.04575396	      0.10031522
      0.18019491	      0.15057719	      0.15328560	      0.04583059	      0.10026748
      0.18081437	      0.15073161	      0.15328587	      0.04590720	      0.10021976
      0.18143384	      0.15088610	      0.15328641	      0.04598379	      0.10017205
      0.18205330	      0.15104065	      0.15328721	      0.04606036	      0.10012436
      0.18267276	      0.15119527	      0.15328828	      0.04613692	      0.10007668
      0.18329223	      0.15134995	      0.15328959	      0.04621345	      0.10002901
      0.18391169	      0.15150470	      0.15329115	      0.04628997	      0.09998136
      0.18453116	      0.15165952	      0.15329294	      0.04636646	      0.09993372
      0.18515062	      0.15181440	      0.15329495	      0.04644294	      0.09988610
      0.18577008	      0.15196934	      0.15329718	      0.04651939	      0.09983849
      0.18638955	      0.15212434	      0.15329961	      0.04659583	      0.09979089
      0.18700901	      0.15227941	      0.15330225	      0.04667224	      0.09974331
      0.18762848	      0.15243454	      0.15330508	      0.04674863	      0.09969574
      0.18824794	      0.15258973	      0.15330809	      0.04682500	      0.09964819
      0.18886740	      0.15274498	      0.15331129	      0.04690135	      0.09960065
      0.18948687	      0.15290029	      0.15331466	      0.04697767	      0.09955312
      0.19010633	      0.15305566	      0.15331819	      0.04705397	      0.09950561
      0.19072579	      0.15321109	      0.15332189	      0.04713025	      0.09945811
      0.19128269	      0.15335087	      0.15332535	      0.04719880	      0.09941543
      0.19183958	      0.15349069	      0.15332893	      0.04726733	      0.09937275
      0.19239647	      0.15363056	      0.15333263	      0.04733583	      0.09933009
      0.19295337	      0.15377048	      0.15333645	      0.04740432	      0.09928743
      0.19351026	      0.15391045	      0.15334038	      0.04747279	      0.09924479
      0.19406715	      0.15405046	      0.15334442	      0.04754123	      0.09920216
      0.19462404	      0.15419051	      0.15334857	      0.04760965	      0.09915954
      0.19518094	      0.15433061	      0.15335282	      0.04767805	      0.09911693
      0.19573783	      0.15447076	      0.15335717	      0.04774643	      0.09907434
      0.19629472	      0.15461095	      0.15336162	      0.04781478	      0.09903175
      0.19685162	      0.15475118	      0.15336616	      0.04788311	      0.09898918
      0.19740851	      0.15489146	      0.15337080	      0.04795142	      0.09894661
      0.19796540	      0.15503178	      0.15337554	      0.04801970	      0.09890406
      0.19852229	      0.15517214	      0.15338036	      0.04808796	      0.09886152
      0.19907919	      0.15531255	      0.15338526	      0.04815619	      0.09881899
      0.19939680	      0.15539265	      0.15338810	      0.04819509	      0.09879474
      0.19955510	      0.15543258	      0.15338952	      0.04821448	      0.09878266
      0.19971340	      0.15547251	      0.15339096	      0.04823386	      0.09877057
      0.20024971	      0.15560781	      0.15339587	      0.04829952	      0.09872964
      0.20078602	      0.15574315	      0.15340092	      0.04836516	      0.09868872
      0.20132233	      0.15587854	      0.15340612	      0.04843077	      0.09864781
      0.20185864	      0.15601396	      0.15341150	      0.04849635	      0.09860690
      0.20239494	      0.15614942	      0.15341710	      0.04856191	      0.09856601
      0.20293125	      0.15628492	      0.15342293	      0.04862745	      0.09852513
      0.20346756	      0.15642045	      0.15342901	      0.04869296	      0.09848426
      0.20400387	      0.15655603	      0.15343538	      0.04875845	      0.09844340
      0.20454018	      0.15669164	      0.15344204	      0.04882391	      0.09840255
      0.20507649	      0.15682729	      0.15344901	      0.04888935	      0.09836172
      0.20561279	      0.15696298	      0.15345632	      0.04895476	      0.09832089
      0.20614910	      0.15709870	      0.15346397	      0.04902015	      0.09828007
      0.20668541	      0.15723446	      0.15347198	      0.04908550	      0.09823926
      0.20722172	      0.15737026	      0.15348036	      0.04915084	      0.09819847
      0.20775803	      0.15750610	      0.15348914	      0.04921615	      0.09815768
      0.20829434	      0.15764197	      0.15349831	      0.04928143	      0.09811691
      0.20883065	      0.15777789	      0.15350789	      0.04934668	      0.09807614
      0.20936695	      0.15791383	      0.15351789	      0.04941191	      0.09803539
      0.20990326	      0.15804982	      0.15352832	      0.04947711	      0.09799464
      0.21043957	      0.15818584	      0.15353920	      0.04954228	      0.09795391
      0.21097588	      0.15832190	      0.15355052	      0.04960743	      0.09791319
      0.21151219	      0.15845799	      0.15356230	      0.04967255	      0.09787247
      0.21204850	      0.15859412	      0.15357455	      0.04973765	      0.09783177
      0.21258481	      0.15873029	      0.15358727	      0.04980271	      0.09779108
      0.21312111	      0.15886649	      0.15360047	      0.04986775	      0.09775040
      0.21365742	      0.15900273	      0.15361416	      0.04993277	      0.09770973
      0.21419373	      0.15913901	      0.15362835	      0.04999775	      0.09766907
      0.21473004	      0.15927532	      0.15364303	      0.05006271	      0.09762842
      0.21526635	      0.15941167	      0.15365823	      0.05012764	      0.09758778
      0.21580266	      0.15954806	      0.15367394	      0.05019254	      0.09754715
      0.21633897	      0.15968448	      0.15369018	      0.05025742	      0.09750653
      0.21687527	      0.15982094	      0.15370694	      0.05032226	      0.09746593
      0.21741158	      0.15995743	      0.15372423	      0.05038708	      0.09742533
      0.21794789	      0.16009397	      0.15374207	      0.05045187	      0.09738474
      0.21848420	      0.16023054	      0.15376044	      0.05051664	      0.09734417
      0.21902051	      0.16036714	      0.15377937	      0.05058137	      0.09730360
      0.21955682	      0.16050378	      0.15379885	      0.05064608	      0.09726304
      0.22009312	      0.16064046	      0.15381890	      0.05071076	      0.09722250
      0.22062943	      0.16077718	      0.15383950	      0.05077541	      0.09718197
      0.22116574	      0.16091393	      0.15386068	      0.05084004	      0.09714144
      0.22170205	      0.16105072	      0.15388243	      0.05090463	      0.09710093
      0.22223836	      0.16118755	      0.15390476	      0.05096920	      0.09706043
      0.22277467	      0.16132441	      0.15392768	      0.05103374	      0.09701993
      0.22331098	      0.16146131	      0.15395118	      0.05109825	      0.09697945
      0.22384728	      0.16159825	      0.15397527	      0.05116274	      0.09693898
      0.22438359	      0.16173523	      0.15399996	      0.05122719	      0.09689852
      0.22491990	      0.16187224	      0.15402525	      0.05129162	      0.09685807
      0.22545621	      0.16200929	      0.15405114	      0.05135602	      0.09681763
      0.22599252	      0.16214638	      0.15407763	      0.05142039	      0.09677720
      0.22652883	      0.16228351	      0.15410473	      0.05148473	      0.09673678
      0.22706514	      0.16242068	      0.15413244	      0.05154905	      0.09669637
      0.22760144	      0.16255788	      0.15416077	      0.05161334	      0.09665597
      0.22813775	      0.16269512	      0.15418971	      0.05167760	      0.09661559
      0.22867406	      0.16283241	      0.15421926	      0.05174183	      0.09657521
      0.22921037	      0.16296973	      0.15424943	      0.05180603	      0.09653484
      0.22974668	      0.16310708	      0.15428022	      0.05187020	      0.09649449
      0.23028299	      0.16324448	      0.15431162	      0.05193435	      0.09645414
      0.23081930	      0.16338192	      0.15434364	      0.05199847	      0.09641380
      0.23135560	      0.16351940	      0.15437628	      0.05206256	      0.09637348
      0.23189191	      0.16365691	      0.15440953	      0.05212662	      0.09633316
      0.23242822	      0.16379447	      0.15444340	      0.05219066	      0.09629286
      0.23296453	      0.16393207	      0.15447787	      0.05225467	      0.09625257
      0.23350084	      0.16406970	      0.15451296	      0.05231865	      0.09621228
      0.23403715	      0.16420738	      0.15454865	      0.05238260	      0.09617201
      0.23457345	      0.16434510	      0.15458494	      0.05244652	      0.09613175
      0.23510976	      0.16448286	      0.15462184	      0.05251042	      0.09609150
      0.23564607	      0.16462066	      0.15465932	      0.05257429	      0.09605126
      0.23618238	      0.16475850	      0.15469740	      0.05263813	      0.09601102
      0.23671869	      0.16489639	      0.15473606	      0.05270194	      0.09597080
      0.23725500	      0.16503431	      0.15477530	      0.05276573	      0.09593059
      0.23779131	      0.16517228	      0.15481511	      0.05282949	      0.09589039
      0.23832761	      0.16531029	      0.15485549	      0.05289322	      0.09585020
      0.23886392	      0.16544835	      0.15489642	      0.05295692	      0.09581003
      0.23940023	      0.16558645	      0.15493791	      0.05302060	      0.09576986
      0.23993654	      0.16572459	      0.15497994	      0.05308425	      0.09572970
      0.24047285	      0.16586277	      0.15502251	      0.05314787	      0.09568955
      0.24100916	      0.16600100	      0.15506561	      0.05321146	      0.09564941
      0.24154547	      0.16613928	      0.15510922	      0.05327503	      0.09560929
      0.24208177	      0.16627760	      0.15515335	      0.05333857	      0.09556917
      0.24261808	      0.16641596	      0.15519797	      0.05340208	      0.09552907
      0.24315439	      0.16655437	      0.15524310	      0.05346557	      0.09548897
      0.24336421	      0.16660854	      0.15526088	      0.05349040	      0.09547329
      0.24345996	      0.16663326	      0.15526902	      0.05350173	      0.09546613
      0.24355572	      0.16665796	      0.15527718	      0.05351306	      0.09545897
      0.24403449	      0.16678028	      0.15531818	      0.05356970	      0.09542320
      0.24451326	      0.16689860	      0.15535956	      0.05362631	      0.09538743
      0.24499203	      0.16701131	      0.15540131	      0.05368290	      0.09535166
      0.24547080	      0.16711767	      0.15544341	      0.05373947	      0.09531591
      0.24594957	      0.16721753	      0.15548587	      0.05379602	      0.09528017
      0.24642834	      0.16731110	      0.15552867	      0.05385254	      0.09524443
      0.24690711	      0.16739881	      0.15557182	      0.05390904	      0.09520870
      0.24738588	      0.16748118	      0.15561529	      0.05396551	      0.09517298
      0.24786465	      0.16755879	      0.15565909	      0.05402196	      0.09513727
      0.24834342	      0.16763220	      0.15570320	      0.05407837	      0.09510157
      0.24882219	      0.16770196	      0.15574762	      0.05413475	      0.09506587
      0.24930097	      0.16776856	      0.15579235	      0.05419110	      0.09503019
      0.24977974	      0.16783244	      0.15583737	      0.05424740	      0.09499451
      0.25025851	      0.16789401	      0.15588268	      0.05430367	      0.09495884
      0.25073728	      0.16795363	      0.15592827	      0.05435989	      0.09492318
      0.25121605	      0.16801161	      0.15597414	      0.05441606	      0.09488752
      0.25169482	      0.16806823	      0.15602028	      0.05447219	      0.09485188
      0.25217359	      0.16812375	      0.15606667	      0.05452826	      0.09481624
      0.25265236	      0.16817840	      0.15611333	      0.05458428	      0.09478061
      0.25313113	      0.16823240	      0.15616023	      0.05464025	      0.09474499
      0.25360990	      0.16828594	      0.15620737	      0.05469615	      0.09470938
      0.25408867	      0.16833920	      0.15625475	      0.05475200	      0.09467378
      0.25456744	      0.16839234	      0.15630236	      0.05480778	      0.09463818
      0.25504621	      0.16844550	      0.15635020	      0.05486349	      0.09460259
      0.25552498	      0.16849882	      0.15639825	      0.05491914	      0.09456701
      0.25600375	      0.16855240	      0.15644652	      0.05497473	      0.09453144
      0.25648252	      0.16860631	      0.15649499	      0.05503024	      0.09449588
      0.25696129	      0.16866061	      0.15654366	      0.05508568	      0.09446033
      0.25744006	      0.16871534	      0.15659253	      0.05514105	      0.09442478
      0.25791884	      0.16877048	      0.15664159	      0.05519634	      0.09438925
      0.25839761	      0.16882603	      0.15669083	      0.05525156	      0.09435372
      0.25887638	      0.16888195	      0.15674026	      0.05530671	      0.09431820
      0.25935515	      0.16893818	      0.15678985	      0.05536178	      0.09428268
      0.25983392	      0.16899467	      0.15683962	      0.05541677	      0.09424718
      0.26031269	      0.16905135	      0.15688955	      0.05547168	      0.09421168
      0.26079146	      0.16910818	      0.15693964	      0.05552652	      0.09417620
      0.26127023	      0.16916509	      0.15698989	      0.05558127	      0.09414072
      0.26174900	      0.16922204	      0.15704029	      0.05563595	      0.09410525
      0.26222777	      0.16927896	      0.15709083	      0.05569054	      0.09406978
      0.26270654	      0.16933585	      0.15714152	      0.05574506	      0.09403433
      0.26318531	      0.16939269	      0.15719234	      0.05579949	      0.09399888
      0.26366408	      0.16944952	      0.15724330	      0.05585384	      0.09396344
      0.26414285	      0.16950639	      0.15729438	      0.05590812	      0.09392801
      0.26462162	      0.16956339	      0.15734559	      0.05596230	      0.09389259
      0.26510039	      0.16962062	      0.15739692	      0.05601641	      0.09385718
      0.26557916	      0.16967817	      0.15744837	      0.05607044	      0.09382178
      0.26605793	      0.16973616	      0.15749994	      0.05612438	      0.09378638
      0.26653671	      0.16979469	      0.15755161	      0.05617823	      0.09375099
      0.26701548	      0.16985386	      0.15760340	      0.05623201	      0.09371561
      0.26749425	      0.16991373	      0.15765528	      0.05628570	      0.09368024
      0.26797302	      0.16997438	      0.15770727	      0.05633930	      0.09364488
      0.26845179	      0.17003582	      0.15775935	      0.05639282	      0.09360952
      0.26893056	      0.17009807	      0.15781152	      0.05644626	      0.09357418
      0.26940933	      0.17016112	      0.15786379	      0.05649960	      0.09353884
      0.26988810	      0.17022493	      0.15791614	      0.05655286	      0.09350351
      0.27036687	      0.17028948	      0.15796858	      0.05660604	      0.09346819
      0.27084564	      0.17035472	      0.15802110	      0.05665913	      0.09343287
      0.27132441	      0.17042059	      0.15807370	      0.05671212	      0.09339757
      0.27180318	      0.17048704	      0.15812637	      0.05676503	      0.09336227
      0.27228195	      0.17055401	      0.15817912	      0.05681786	      0.09332698
      0.27276072	      0.17062145	      0.15823194	      0.05687059	      0.09329170
      0.27323949	      0.17068931	      0.15828482	      0.05692324	      0.09325643
      0.27371826	      0.17075755	      0.15833778	      0.05697579	      0.09322117
      0.27419703	      0.17082612	      0.15839079	      0.05702826	      0.09318591
      0.27467581	      0.17089499	      0.15844387	      0.05708063	      0.09315066
      0.27515458	      0.17096411	      0.15849701	      0.05713292	      0.09311542
      0.27563335	      0.17103346	      0.15855020	      0.05718512	      0.09308019
      0.27611212	      0.17110302	      0.15860345	      0.05723722	      0.09304497
      0.27659089	      0.17117274	      0.15865675	      0.05728924	      0.09300976
      0.27706966	      0.17124263	      0.15871010	      0.05734117	      0.09297455
      0.27754843	      0.17131264	      0.15876350	      0.05739300	      0.09293935
      0.27802720	      0.17138277	      0.15881694	      0.05744475	      0.09290416
      0.27850597	      0.17145300	      0.15887043	      0.05749640	      0.09286898
      0.27898474	      0.17152332	      0.15892397	      0.05754796	      0.09283381
      0.27946351	      0.17159371	      0.15897754	      0.05759943	      0.09279865
      0.27994228	      0.17166417	      0.15903115	      0.05765081	      0.09276349
      0.28042105	      0.17173469	      0.15908481	      0.05770209	      0.09272834
      0.28089982	      0.17180525	      0.15913849	      0.05775329	      0.09269320
      0.28137859	      0.17187586	      0.15919222	      0.05780439	      0.09265807
      0.28185736	      0.17194650	      0.15924597	      0.05785540	      0.09262295
      0.28233613	      0.17201717	      0.15929976	      0.05790631	      0.09258784
      0.28281490	      0.17208787	      0.15935357	      0.05795713	      0.09255273
      0.28329368	      0.17215860	      0.15940742	      0.05800786	      0.09251763
      0.28377245	      0.17222934	      0.15946129	      0.05805850	      0.09248254
      0.28425122	      0.17230010	      0.15951519	      0.05810904	      0.09244746
      0.28472999	      0.17237088	      0.15956911	      0.05815949	      0.09241239
      0.28520876	      0.17244167	      0.15962305	      0.05820984	      0.09237732
      0.28568753	      0.17251248	      0.15967702	      0.05826010	      0.09234227
      0.28616630	      0.17258331	      0.15973101	      0.05831026	      0.09230722
      0.28664507	      0.17265415	      0.15978501	      0.05836033	      0.09227218
      0.28712384	      0.17272502	      0.15983903	      0.05841030	      0.09223715
      0.28732971	      0.17275549	      0.15986227	      0.05843175	      0.09222209
      0.28753558	      0.17278597	      0.15988551	      0.05845309	      0.09220703
      0.28799882	      0.17285457	      0.15993780	      0.05850042	      0.09217315
      0.28846205	      0.17292320	      0.15999012	      0.05854640	      0.09213928
      0.28892529	      0.17299185	      0.16004244	      0.05859077	      0.09210541
      0.28938852	      0.17306053	      0.16009477	      0.05863346	      0.09207155
      0.28985176	      0.17312924	      0.16014712	      0.05867449	      0.09203771
      0.29031499	      0.17319800	      0.16019947	      0.05871395	      0.09200386
      0.29077823	      0.17326679	      0.16025184	      0.05875195	      0.09197003
      0.29124146	      0.17333563	      0.16030421	      0.05878861	      0.09193621
      0.29170470	      0.17340452	      0.16035658	      0.05882406	      0.09190239
      0.29216793	      0.17347347	      0.16040897	      0.05885843	      0.09186858
      0.29263117	      0.17354248	      0.16046135	      0.05889184	      0.09183478
      0.29309440	      0.17361155	      0.16051374	      0.05892439	      0.09180098
      0.29355764	      0.17368070	      0.16056614	      0.05895617	      0.09176719
      0.29402087	      0.17374993	      0.16061853	      0.05898729	      0.09173342
      0.29448411	      0.17381924	      0.16067093	      0.05901782	      0.09169964
      0.29494734	      0.17388865	      0.16072332	      0.05904782	      0.09166588
      0.29541057	      0.17395814	      0.16077572	      0.05907737	      0.09163213
      0.29587381	      0.17402774	      0.16082811	      0.05910651	      0.09159838
      0.29633704	      0.17409743	      0.16088050	      0.05913531	      0.09156464
      0.29680028	      0.17416723	      0.16093289	      0.05916380	      0.09153091
      0.29726351	      0.17423714	      0.16098527	      0.05919204	      0.09149718
      0.29772675	      0.17430716	      0.16103765	      0.05922006	      0.09146347
      0.29818998	      0.17437728	      0.16109002	      0.05924791	      0.09142976
      0.29865322	      0.17444751	      0.16114238	      0.05927560	      0.09139606
      0.29911645	      0.17451784	      0.16119474	      0.05930318	      0.09136236
      0.29957969	      0.17458826	      0.16124709	      0.05933067	      0.09132868
      0.30004292	      0.17465878	      0.16129943	      0.05935810	      0.09129500
      0.30050616	      0.17472938	      0.16135175	      0.05938550	      0.09126133
      0.30096939	      0.17480006	      0.16140407	      0.05941287	      0.09122767
      0.30143263	      0.17487080	      0.16145638	      0.05944024	      0.09119401
      0.30189586	      0.17494160	      0.16150867	      0.05946763	      0.09116037
      0.30235910	      0.17501244	      0.16156095	      0.05949503	      0.09112673
      0.30282233	      0.17508330	      0.16161322	      0.05952245	      0.09109310
      0.30328557	      0.17515419	      0.16166547	      0.05954990	      0.09105947
      0.30374880	      0.17522507	      0.16171770	      0.05957737	      0.09102586
      0.30421204	      0.17529594	      0.16176992	      0.05960486	      0.09099225
      0.30467527	      0.17536679	      0.16182213	      0.05963235	      0.09095865
      0.30513851	      0.17543760	      0.16187431	      0.05965985	      0.09092506
      0.30569583	      0.17552271	      0.16193707	      0.05969291	      0.09088466
      0.30625316	      0.17560773	      0.16199980	      0.05972593	      0.09084426
      0.30667229	      0.17567159	      0.16204695	      0.05975072	      0.09081389
      0.30718971	      0.17575032	      0.16210514	      0.05978127	      0.09077641
      0.30770713	      0.17582892	      0.16216331	      0.05981174	      0.09073894
      0.30820751	      0.17590478	      0.16221953	      0.05984112	      0.09070271
      0.30870789	      0.17598050	      0.16227572	      0.05987040	      0.09066649
      0.30923029	      0.17605939	      0.16233435	      0.05990085	      0.09062868
      0.30975268	      0.17613809	      0.16239296	      0.05993117	      0.09059089
      0.31021250	      0.17620720	      0.16244451	      0.05995775	      0.09055763
      0.31078009	      0.17629230	      0.16250811	      0.05999041	      0.09051658
      0.31134769	      0.17637717	      0.16257168	      0.06002293	      0.09047555
      0.31178335	      0.17644214	      0.16262043	      0.06004781	      0.09044407
      0.31221901	      0.17650697	      0.16266917	      0.06007262	      0.09041259
      0.31273977	      0.17658427	      0.16272738	      0.06010222	      0.09037497
      0.31326052	      0.17666135	      0.16278556	      0.06013178	      0.09033736
      0.31371117	      0.17672789	      0.16283588	      0.06015734	      0.09030482
      0.31416181	      0.17679426	      0.16288616	      0.06018291	      0.09027229
      0.31465116	      0.17686614	      0.16294073	      0.06021070	      0.09023697
      0.31514050	      0.17693783	      0.16299526	      0.06023854	      0.09020167
      0.31555120	      0.17699784	      0.16304099	      0.06026195	      0.09017204
      0.31614785	      0.17708478	      0.16310739	      0.06029605	      0.09012901
      0.31662547	      0.17715416	      0.16316050	      0.06032344	      0.09009458
      0.31710308	      0.17722335	      0.16321357	      0.06035091	      0.09006015
      0.31758070	      0.17729235	      0.16326660	      0.06037846	      0.09002573
      0.31805832	      0.17736115	      0.16331959	      0.06040609	      0.08999133
      0.31853593	      0.17742976	      0.16337254	      0.06043379	      0.08995692
      0.31895596	      0.17748993	      0.16341907	      0.06045821	      0.08992668
      0.31937598	      0.17754995	      0.16346557	      0.06048267	      0.08989644
      0.31988783	      0.17762288	      0.16352219	      0.06051253	      0.08985960
      0.32039968	      0.17769559	      0.16357876	      0.06054244	      0.08982276
      0.32080750	      0.17775335	      0.16362380	      0.06056629	      0.08979342
      0.32121532	      0.17781097	      0.16366881	      0.06059015	      0.08976409
      0.32174580	      0.17788570	      0.16372730	      0.06062121	      0.08972594
      0.32220987	      0.17795086	      0.16377842	      0.06064837	      0.08969258
      0.32267393	      0.17801583	      0.16382950	      0.06067553	      0.08965923
      0.32313800	      0.17808061	      0.16388053	      0.06070267	      0.08962588
      0.32355014	      0.17813798	      0.16392582	      0.06072676	      0.08959627
      0.32396228	      0.17819519	      0.16397107	      0.06075083	      0.08956667
      0.32448527	      0.17826756	      0.16402844	      0.06078133	      0.08952911
      0.32490336	      0.17832524	      0.16407426	      0.06080568	      0.08949910
      0.32532145	      0.17838275	      0.16412004	      0.06082999	      0.08946909
      0.32573954	      0.17844010	      0.16416578	      0.06085426	      0.08943909
      0.32629149	      0.17851557	      0.16422611	      0.06088624	      0.08939949
      0.32667243	      0.17856749	      0.16426770	      0.06090827	      0.08937217
      0.32705336	      0.17861927	      0.16430926	      0.06093025	      0.08934485
      0.32757533	      0.17869000	      0.16436615	      0.06096031	      0.08930742
      0.32803790	      0.17875246	      0.16441652	      0.06098688	      0.08927427
      0.32850047	      0.17881472	      0.16446683	      0.06101338	      0.08924112
      0.32896304	      0.17887678	      0.16451709	      0.06103981	      0.08920798
      0.32933804	      0.17892694	      0.16455780	      0.06106119	      0.08918112
      0.32971304	      0.17897696	      0.16459848	      0.06108251	      0.08915427
      0.33022086	      0.17904449	      0.16465350	      0.06111132	      0.08911791
      0.33067095	      0.17910413	      0.16470222	      0.06113677	      0.08908569
      0.33112105	      0.17916358	      0.16475088	      0.06116215	      0.08905348
      0.33151212	      0.17921507	      0.16479312	      0.06118414	      0.08902550
      0.33190319	      0.17926642	      0.16483532	      0.06120607	      0.08899753
      0.33229427	      0.17931761	      0.16487749	      0.06122795	      0.08896956
      0.33284014	      0.17938882	      0.16493627	      0.06125838	      0.08893053
      0.33319451	      0.17943489	      0.16497439	      0.06127808	      0.08890519
      0.33354887	      0.17948084	      0.16501247	      0.06129772	      0.08887987
      0.33404685	      0.17954520	      0.16506593	      0.06132525	      0.08884428
      0.33450967	      0.17960480	      0.16511556	      0.06135074	      0.08881122
      0.33500477	      0.17966833	      0.16516858	      0.06137792	      0.08877586
      0.33537675	      0.17971589	      0.16520837	      0.06139828	      0.08874930
      0.33574872	      0.17976332	      0.16524813	      0.06141858	      0.08872275
      0.33627010	      0.17982957	      0.16530378	      0.06144693	      0.08868553
      0.33661620	      0.17987340	      0.16534068	      0.06146570	      0.08866084
      0.33696230	      0.17991710	      0.16537755	      0.06148441	      0.08863614
      0.33743059	      0.17997605	      0.16542738	      0.06150965	      0.08860274
      0.33784504	      0.18002804	      0.16547143	      0.06153192	      0.08857319
      0.33844038	      0.18010242	      0.16553461	      0.06156379	      0.08853074
      0.33895058	      0.18016587	      0.16558868	      0.06159098	      0.08849438
      0.33964399	      0.18025170	      0.16566203	      0.06162776	      0.08844497
      0.33992185	      0.18028595	      0.16569139	      0.06164245	      0.08842518
      0.34027209	      0.18032902	      0.16572835	      0.06166092	      0.08840024
      0.34086031	      0.18040107	      0.16579036	      0.06169182	      0.08835835
      0.34116856	      0.18043868	      0.16582281	      0.06170796	      0.08833641
      0.34147681	      0.18047620	      0.16585523	      0.06172406	      0.08831447
      0.34196052	      0.18053488	      0.16590604	      0.06174925	      0.08828005
      0.34244423	      0.18059332	      0.16595678	      0.06177435	      0.08824564
      0.34275831	      0.18063114	      0.16598969	      0.06179059	      0.08822330
      0.34307238	      0.18066890	      0.16602257	      0.06180680	      0.08820096
      0.34345870	      0.18071529	      0.16606296	      0.06182668	      0.08817349
      0.34396827	      0.18077647	      0.16611618	      0.06185282	      0.08813727
      0.34445389	      0.18083484	      0.16616681	      0.06187763	      0.08810276
      0.34498869	      0.18089929	      0.16622248	      0.06190485	      0.08806477
      0.34530032	      0.18093696	      0.16625488	      0.06192067	      0.08804263
      0.34561195	      0.18097472	      0.16628725	      0.06193644	      0.08802050
      0.34596812	      0.18101801	      0.16632420	      0.06195443	      0.08799521
      0.34647207	      0.18107953	      0.16637642	      0.06197980	      0.08795943
      0.34689787	      0.18113178	      0.16642047	      0.06200116	      0.08792921
      0.34724212	      0.18117422	      0.16645604	      0.06201838	      0.08790478
      0.34758637	      0.18121684	      0.16649157	      0.06203556	      0.08788036
      0.34799315	      0.18126744	      0.16653351	      0.06205581	      0.08785151
      0.34839993	      0.18131831	      0.16657539	      0.06207600	      0.08782266
      0.34880671	      0.18136946	      0.16661721	      0.06209613	      0.08779382
      0.34915854	      0.18141393	      0.16665334	      0.06211349	      0.08776888
      0.34951036	      0.18145861	      0.16668943	      0.06213082	      0.08774394
      0.34986219	      0.18150350	      0.16672547	      0.06214810	      0.08771901
      0.35025575	      0.18155397	      0.16676574	      0.06216739	      0.08769113
      0.35064930	      0.18160471	      0.16680596	      0.06218662	      0.08766326
      0.35104286	      0.18165572	      0.16684612	      0.06220581	      0.08763539
      0.35143641	      0.18170699	      0.16688623	      0.06222494	      0.08760752
      0.35175591	      0.18174881	      0.16691875	      0.06224044	      0.08758491
      0.35207540	      0.18179080	      0.16695124	      0.06225591	      0.08756229
      0.35247398	      0.18184341	      0.16699172	      0.06227516	      0.08753409
      0.35287256	      0.18189628	      0.16703214	      0.06229436	      0.08750589
      0.35327114	      0.18194941	      0.16707251	      0.06231352	      0.08747770
      0.35362231	      0.18199642	      0.16710803	      0.06233035	      0.08745287
      0.35397348	      0.18204362	      0.16714351	      0.06234716	      0.08742804
      0.35432466	      0.18209100	      0.16717894	      0.06236392	      0.08740321
      0.35469741	      0.18214149	      0.16721651	      0.06238168	      0.08737687
      0.35507017	      0.18219217	      0.16725402	      0.06239939	      0.08735053
      0.35544293	      0.18224304	      0.16729149	      0.06241707	      0.08732419
      0.35581569	      0.18229410	      0.16732891	      0.06243470	      0.08729787
      0.35618844	      0.18234534	      0.16736628	      0.06245230	      0.08727154
      0.35656120	      0.18239674	      0.16740360	      0.06246985	      0.08724522
      0.35688672	      0.18244177	      0.16743615	      0.06248515	      0.08722224
      0.35721224	      0.18248693	      0.16746866	      0.06250042	      0.08719927
      0.35759600	      0.18254031	      0.16750694	      0.06251837	      0.08717219
      0.35797976	      0.18259385	      0.16754516	      0.06253628	      0.08714512
      0.35836352	      0.18264754	      0.16758334	      0.06255415	      0.08711805
      0.35870723	      0.18269576	      0.16761748	      0.06257012	      0.08709381
      0.35905094	      0.18274409	      0.16765159	      0.06258605	      0.08706957
      0.35939465	      0.18279252	      0.16768565	      0.06260194	      0.08704534
      0.35975484	      0.18284339	      0.16772129	      0.06261855	      0.08701996
      0.36011503	      0.18289436	      0.16775690	      0.06263513	      0.08699458
      0.36046445	      0.18294391	      0.16779139	      0.06265116	      0.08696996
      0.36081387	      0.18299356	      0.16782583	      0.06266716	      0.08694535
      0.36117250	      0.18304460	      0.16786114	      0.06268353	      0.08692009
      0.36153112	      0.18309573	      0.16789641	      0.06269986	      0.08689484
      0.36188169	      0.18314579	      0.16793083	      0.06271578	      0.08687016
      0.36223225	      0.18319592	      0.16796521	      0.06273166	      0.08684548
      0.36258722	      0.18324676	      0.16799997	      0.06274769	      0.08682050
      0.36294218	      0.18329767	      0.16803469	      0.06276367	      0.08679553
      0.36329243	      0.18334796	      0.16806891	      0.06277940	      0.08677089
      0.36364267	      0.18339831	      0.16810307	      0.06279508	      0.08674626
      0.36399443	      0.18344893	      0.16813734	      0.06281078	      0.08672152
      0.36434620	      0.18349961	      0.16817157	      0.06282643	      0.08669679
      0.36469529	      0.18354995	      0.16820549	      0.06284191	      0.08667226
      0.36504438	      0.18360033	      0.16823936	      0.06285735	      0.08664772
      0.36539352	      0.18365075	      0.16827319	      0.06287273	      0.08662319
      0.36574266	      0.18370122	      0.16830698	      0.06288807	      0.08659867
      0.36609016	      0.18375147	      0.16834057	      0.06290329	      0.08657426
      0.36643765	      0.18380176	      0.16837410	      0.06291845	      0.08654986
      0.36678454	      0.18385198	      0.16840754	      0.06293354	      0.08652551
      0.36713144	      0.18390223	      0.16844093	      0.06294857	      0.08650116
      0.36747713	      0.18395233	      0.16847416	      0.06296350	      0.08647689
      0.36782283	      0.18400244	      0.16850735	      0.06297838	      0.08645264
      0.36816767	      0.18405244	      0.16854040	      0.06299317	      0.08642845
      0.36851250	      0.18410245	      0.16857342	      0.06300790	      0.08640426
      0.36885630	      0.18415232	      0.16860628	      0.06302254	      0.08638015
      0.36920009	      0.18420219	      0.16863911	      0.06303712	      0.08635605
      0.36954291	      0.18425192	      0.16867179	      0.06305161	      0.08633202
      0.36988574	      0.18430166	      0.16870443	      0.06306605	      0.08630799
      0.37022750	      0.18435124	      0.16873693	      0.06308038	      0.08628404
      0.37056926	      0.18440082	      0.16876938	      0.06309467	      0.08626010
      0.37090989	      0.18445022	      0.16880167	      0.06310885	      0.08623624
      0.37125053	      0.18449962	      0.16883393	      0.06312298	      0.08621239
      0.37158981	      0.18454881	      0.16886601	      0.06313700	      0.08618863
      0.37192909	      0.18459799	      0.16889804	      0.06315097	      0.08616488
      0.37226645	      0.18464687	      0.16892985	      0.06316480	      0.08614127
      0.37260381	      0.18469574	      0.16896162	      0.06317858	      0.08611766
      0.37293719	      0.18474401	      0.16899296	      0.06319215	      0.08609434
      0.37327056	      0.18479227	      0.16902426	      0.06320567	      0.08607102
      0.37358312	      0.18483749	      0.16905357	      0.06321829	      0.08604916
      0.37399408	      0.18489691	      0.16909205	      0.06323483	      0.08602042
      0.37448949	      0.18496850	      0.16913834	      0.06325465	      0.08598579
      0.37476358	      0.18500808	      0.16916391	      0.06326557	      0.08596664
      0.37503767	      0.18504764	      0.16918945	      0.06327646	      0.08594748
      0.37538619	      0.18509792	      0.16922188	      0.06329025	      0.08592313
      0.37573470	      0.18514815	      0.16925426	      0.06330399	      0.08589879
      0.37605533	      0.18519434	      0.16928401	      0.06331658	      0.08587640
      0.37644701	      0.18525072	      0.16932029	      0.06333189	      0.08584905
      0.37680952	      0.18530286	      0.16935382	      0.06334601	      0.08582374
      0.37724882	      0.18536598	      0.16939437	      0.06336303	      0.08579309
      0.37754092	      0.18540791	      0.16942130	      0.06337430	      0.08577270
      0.37793508	      0.18546444	      0.16945757	      0.06338945	      0.08574521
      0.37832923	      0.18552091	      0.16949378	      0.06340452	      0.08571772
      0.37862816	      0.18556370	      0.16952120	      0.06341591	      0.08569687
      0.37892709	      0.18560646	      0.16954858	      0.06342726	      0.08567603
      0.37922540	      0.18564909	      0.16957586	      0.06343855	      0.08565524
      0.37963153	      0.18570706	      0.16961295	      0.06345385	      0.08562693
      0.38003766	      0.18576497	      0.16964997	      0.06346907	      0.08559863
      0.38030964	      0.18580371	      0.16967473	      0.06347923	      0.08557969
      0.38058163	      0.18584241	      0.16969945	      0.06348935	      0.08556074
      0.38089189	      0.18588652	      0.16972762	      0.06350086	      0.08553913
      0.38129692	      0.18594404	      0.16976432	      0.06351582	      0.08551094
      0.38170194	      0.18600148	      0.16980096	      0.06353071	      0.08548274
      0.38199382	      0.18604282	      0.16982731	      0.06354140	      0.08546243
      0.38228569	      0.18608412	      0.16985363	      0.06355204	      0.08544212
      0.38258023	      0.18612575	      0.16988016	      0.06356275	      0.08542163
      0.38298622	      0.18618306	      0.16991666	      0.06357745	      0.08539339
      0.38339221	      0.18624029	      0.16995308	      0.06359207	      0.08536516
      0.38364316	      0.18627562	      0.16997557	      0.06360108	      0.08534771
      0.38389411	      0.18631092	      0.16999802	      0.06361006	      0.08533027
      0.38424075	      0.18635961	      0.17002899	      0.06362241	      0.08530618
      0.38458738	      0.18640825	      0.17005991	      0.06363472	      0.08528209
      0.38490018	      0.18645207	      0.17008776	      0.06364578	      0.08526036
      0.38521298	      0.18649585	      0.17011557	      0.06365679	      0.08523863
      0.38551720	      0.18653836	      0.17014258	      0.06366747	      0.08521750
      0.38590379	      0.18659232	      0.17017684	      0.06368098	      0.08519066
      0.38639442	      0.18666067	      0.17022023	      0.06369803	      0.08515660
      0.38688816	      0.18672930	      0.17026378	      0.06371509	      0.08512234
      0.38712853	      0.18676267	      0.17028494	      0.06372336	      0.08510567
      0.38736890	      0.18679599	      0.17030608	      0.06373160	      0.08508899
      0.38772369	      0.18684512	      0.17033723	      0.06374373	      0.08506439
      0.38807848	      0.18689417	      0.17036833	      0.06375580	      0.08503978
      0.38838919	      0.18693706	      0.17039551	      0.06376632	      0.08501824
      0.38869990	      0.18697989	      0.17042266	      0.06377681	      0.08499671
      0.38902011	      0.18702397	      0.17045058	      0.06378758	      0.08497452
      0.38934031	      0.18706798	      0.17047846	      0.06379830	      0.08495233
      0.38965583	      0.18711128	      0.17050589	      0.06380883	      0.08493048
      0.38997134	      0.18715451	      0.17053327	      0.06381931	      0.08490862
      0.39028055	      0.18719682	      0.17056006	      0.06382955	      0.08488721
      0.39058976	      0.18723906	      0.17058680	      0.06383974	      0.08486580
      0.39089698	      0.18728098	      0.17061333	      0.06384983	      0.08484454
      0.39128926	      0.18733440	      0.17064714	      0.06386266	      0.08481739
      0.39176652	      0.18739925	      0.17068818	      0.06387819	      0.08478437
      0.39203331	      0.18743544	      0.17071108	      0.06388683	      0.08476592
      0.39237081	      0.18748115	      0.17074000	      0.06389771	      0.08474258
      0.39282197	      0.18754213	      0.17077857	      0.06391219	      0.08471139
      0.39310980	      0.18758096	      0.17080313	      0.06392139	      0.08469149
      0.39339762	      0.18761973	      0.17082765	      0.06393055	      0.08467160
      0.39368545	      0.18765844	      0.17085213	      0.06393968	      0.08465171
      0.39395139	      0.18769416	      0.17087472	      0.06394808	      0.08463334
      0.39434310	      0.18774668	      0.17090793	      0.06396041	      0.08460628
      0.39466136	      0.18778927	      0.17093485	      0.06397038	      0.08458431
      0.39497961	      0.18783178	      0.17096173	      0.06398031	      0.08456233
      0.39529786	      0.18787423	      0.17098856	      0.06399020	      0.08454037
      0.39561612	      0.18791660	      0.17101535	      0.06400005	      0.08451840
      0.39593437	      0.18795889	      0.17104208	      0.06400986	      0.08449644
      0.39625262	      0.18800111	      0.17106877	      0.06401963	      0.08447449
      0.39657088	      0.18804326	      0.17109541	      0.06402936	      0.08445254
      0.39688913	      0.18808533	      0.17112200	      0.06403905	      0.08443059
      0.39720739	      0.18812733	      0.17114855	      0.06404871	      0.08440865
      0.39748994	      0.18816455	      0.17117207	      0.06405724	      0.08438918
      0.39777250	      0.18820172	      0.17119556	      0.06406575	      0.08436970
      0.39808970	      0.18824336	      0.17122188	      0.06407526	      0.08434785
      0.39840690	      0.18828494	      0.17124816	      0.06408473	      0.08432600
      0.39870987	      0.18832457	      0.17127321	      0.06409374	      0.08430513
      0.39901283	      0.18836414	      0.17129822	      0.06410271	      0.08428427
      0.39928014	      0.18839899	      0.17132024	      0.06411060	      0.08426586
      0.39966820	      0.18844949	      0.17135216	      0.06412200	      0.08423915
      0.39998377	      0.18849047	      0.17137806	      0.06413123	      0.08421744
      0.40029935	      0.18853137	      0.17140391	      0.06414042	      0.08419572
      0.40061492	      0.18857219	      0.17142971	      0.06414958	      0.08417402
      0.40093050	      0.18861294	      0.17145547	      0.06415869	      0.08415231
      0.40124607	      0.18865361	      0.17148118	      0.06416777	      0.08413061
      0.40152622	      0.18868965	      0.17150396	      0.06417580	      0.08411135
      0.40180637	      0.18872563	      0.17152670	      0.06418379	      0.08409210
      0.40212029	      0.18876587	      0.17155214	      0.06419272	      0.08407053
      0.40243421	      0.18880603	      0.17157754	      0.06420161	      0.08404896
      0.40273404	      0.18884432	      0.17160174	      0.06421006	      0.08402836
      0.40303388	      0.18888253	      0.17162591	      0.06421848	      0.08400777
      0.40330604	      0.18891716	      0.17164780	      0.06422610	      0.08398908
      0.40368861	      0.18896573	      0.17167852	      0.06423675	      0.08396282
      0.40401985	      0.18900769	      0.17170506	      0.06424594	      0.08394009
      0.40429781	      0.18904284	      0.17172729	      0.06425361	      0.08392102
      0.40457578	      0.18907792	      0.17174948	      0.06426125	      0.08390195
      0.40488499	      0.18911687	      0.17177412	      0.06426973	      0.08388074
      0.40519420	      0.18915575	      0.17179871	      0.06427816	      0.08385953
      0.40548373	      0.18919207	      0.17182170	      0.06428603	      0.08383968
      0.40584473	      0.18923727	      0.17185030	      0.06429579	      0.08381494
      0.40632188	      0.18929685	      0.17188801	      0.06430862	      0.08378224
      0.40657078	      0.18932786	      0.17190763	      0.06431528	      0.08376519
      0.40681968	      0.18935881	      0.17192723	      0.06432192	      0.08374814
      0.40716022	      0.18940108	      0.17195399	      0.06433096	      0.08372482
      0.40750076	      0.18944325	      0.17198069	      0.06433997	      0.08370150
      0.40778951	      0.18947893	      0.17200328	      0.06434757	      0.08368174
      0.40807827	      0.18951454	      0.17202584	      0.06435514	      0.08366198
      0.40837283	      0.18955080	      0.17204881	      0.06436283	      0.08364182
      0.40874680	      0.18959673	      0.17207790	      0.06437254	      0.08361624
      0.40920584	      0.18965294	      0.17211352	      0.06438440	      0.08358485
      0.40945960	      0.18968394	      0.17213317	      0.06439093	      0.08356750
      0.40981971	      0.18972784	      0.17216099	      0.06440015	      0.08354288
      0.41017982	      0.18977163	      0.17218875	      0.06440932	      0.08351827
      0.41043912	      0.18980309	      0.17220870	      0.06441589	      0.08350056
      0.41069843	      0.18983450	      0.17222862	      0.06442244	      0.08348284
      0.41091770	      0.18986101	      0.17224543	      0.06442796	      0.08346787
      0.41126210	      0.18990257	      0.17227180	      0.06443660	      0.08344435
      0.41160650	      0.18994402	      0.17229810	      0.06444519	      0.08342084
      0.41187347	      0.18997609	      0.17231845	      0.06445182	      0.08340262
      0.41214045	      0.19000810	      0.17233876	      0.06445843	      0.08338440
      0.41243401	      0.19004322	      0.17236106	      0.06446567	      0.08336438
      0.41272757	      0.19007827	      0.17238331	      0.06447287	      0.08334435
      0.41303839	      0.19011530	      0.17240683	      0.06448048	      0.08332316
      0.41334921	      0.19015225	      0.17243029	      0.06448805	      0.08330197
      0.41360897	      0.19018306	      0.17244987	      0.06449437	      0.08328426
      0.41398608	      0.19022769	      0.17247822	      0.06450351	      0.08325856
      0.41429055	      0.19026363	      0.17250107	      0.06451088	      0.08323782
      0.41459502	      0.19029949	      0.17252387	      0.06451824	      0.08321708
      0.41489949	      0.19033527	      0.17254662	      0.06452558	      0.08319635
      0.41520395	      0.19037097	      0.17256932	      0.06453292	      0.08317562
      0.41550842	      0.19040658	      0.17259198	      0.06454026	      0.08315489
      0.41581289	      0.19044212	      0.17261459	      0.06454759	      0.08313417
      0.41611736	      0.19047758	      0.17263715	      0.06455492	      0.08311346
      0.41642183	      0.19051295	      0.17265967	      0.06456226	      0.08309275
      0.41672630	      0.19054825	      0.17268214	      0.06456960	      0.08307204
      0.41699993	      0.19057990	      0.17270230	      0.06457619	      0.08305344
      0.41727357	      0.19061148	      0.17272242	      0.06458280	      0.08303484
      0.41757898	      0.19064665	      0.17274483	      0.06459017	      0.08301409
      0.41788438	      0.19068174	      0.17276720	      0.06459755	      0.08299334
      0.41817757	      0.19071535	      0.17278862	      0.06460465	      0.08297342
      0.41847076	      0.19074888	      0.17281000	      0.06461175	      0.08295351
      0.41875185	      0.19078096	      0.17283046	      0.06461858	      0.08293443
      0.41910746	      0.19082144	      0.17285629	      0.06462722	      0.08291029
      0.41956175	      0.19087299	      0.17288919	      0.06463829	      0.08287946
      0.41991023	      0.19091241	      0.17291436	      0.06464680	      0.08285582
      0.42017320	      0.19094209	      0.17293331	      0.06465323	      0.08283799
      0.42043617	      0.19097170	      0.17295223	      0.06465968	      0.08282016
      0.42072589	      0.19100425	      0.17297303	      0.06466679	      0.08280052
      0.42108017	      0.19104396	      0.17299841	      0.06467551	      0.08277651
      0.42142870	      0.19108291	      0.17302331	      0.06468410	      0.08275289
      0.42177723	      0.19112176	      0.17304816	      0.06469272	      0.08272929
      0.42205192	      0.19115229	      0.17306769	      0.06469953	      0.08271069
      0.42232661	      0.19118276	      0.17308719	      0.06470635	      0.08269209
      0.42253534	      0.19120587	      0.17310199	      0.06471154	      0.08267796
      0.42287195	      0.19124305	      0.17312579	      0.06471992	      0.08265518
      0.42320855	      0.19128013	      0.17314955	      0.06472833	      0.08263241
      0.42347009	      0.19130887	      0.17316796	      0.06473488	      0.08261472
      0.42373163	      0.19133755	      0.17318634	      0.06474144	      0.08259704
      0.42402586	      0.19136974	      0.17320698	      0.06474883	      0.08257714
      0.42432009	      0.19140185	      0.17322757	      0.06475624	      0.08255726
      0.42455304	      0.19142722	      0.17324385	      0.06476212	      0.08254152
      0.42493116	      0.19146830	      0.17327020	      0.06477168	      0.08251597
      0.42519378	      0.19149675	      0.17328847	      0.06477833	      0.08249824
      0.42545641	      0.19152514	      0.17330670	      0.06478500	      0.08248050
      0.42571903	      0.19155346	      0.17332489	      0.06479168	      0.08246277
      0.42599776	      0.19158346	      0.17334416	      0.06479878	      0.08244396
      0.42636278	      0.19162263	      0.17336934	      0.06480810	      0.08241933
      0.42672781	      0.19166169	      0.17339445	      0.06481744	      0.08239471
      0.42700032	      0.19169077	      0.17341316	      0.06482443	      0.08237634
      0.42727283	      0.19171978	      0.17343183	      0.06483143	      0.08235796
      0.42756970	      0.19175130	      0.17345212	      0.06483907	      0.08233795
      0.42786658	      0.19178275	      0.17347237	      0.06484672	      0.08231795
      0.42815215	      0.19181293	      0.17349181	      0.06485409	      0.08229871
      0.42849571	      0.19184913	      0.17351513	      0.06486298	      0.08227558
      0.42878919	      0.19187997	      0.17353502	      0.06487059	      0.08225582
      0.42916643	      0.19191950	      0.17356051	      0.06488038	      0.08223043
      0.42962772	      0.19196766	      0.17359158	      0.06489238	      0.08219939
      0.42985953	      0.19199179	      0.17360716	      0.06489842	      0.08218380
      0.43009133	      0.19201587	      0.17362270	      0.06490446	      0.08216821
      0.43040970	      0.19204886	      0.17364401	      0.06491278	      0.08214681
      0.43072807	      0.19208176	      0.17366527	      0.06492110	      0.08212541
      0.43100820	      0.19211063	      0.17368394	      0.06492844	      0.08210659
      0.43128834	      0.19213943	      0.17370256	      0.06493578	      0.08208777
      0.43157997	      0.19216934	      0.17372191	      0.06494344	      0.08206819
      0.43187161	      0.19219917	      0.17374121	      0.06495110	      0.08204861
      0.43214878	      0.19222744	      0.17375952	      0.06495839	      0.08203001
      0.43249956	      0.19226313	      0.17378264	      0.06496762	      0.08200647
      0.43297244	      0.19231107	      0.17381370	      0.06498009	      0.08197475
      0.43319792	      0.19233385	      0.17382847	      0.06498604	      0.08195963
      0.43342339	      0.19235659	      0.17384322	      0.06499199	      0.08194452
      0.43376550	      0.19239099	      0.17386554	      0.06500103	      0.08192159
      0.43410760	      0.19242530	      0.17388781	      0.06501008	      0.08189867
      0.43435199	      0.19244974	      0.17390368	      0.06501655	      0.08188230
      0.43459638	      0.19247412	      0.17391952	      0.06502302	      0.08186594
      0.43485569	      0.19249994	      0.17393629	      0.06502989	      0.08184858
      0.43521971	      0.19253607	      0.17395978	      0.06503953	      0.08182422
      0.43554152	      0.19256792	      0.17398050	      0.06504807	      0.08180269
      0.43580064	      0.19259349	      0.17399714	      0.06505494	      0.08178536
      0.43605976	      0.19261900	      0.17401374	      0.06506182	      0.08176803
      0.43635926	      0.19264841	      0.17403289	      0.06506976	      0.08174801
      0.43665876	      0.19267774	      0.17405200	      0.06507772	      0.08172800
      0.43694567	      0.19270576	      0.17407026	      0.06508533	      0.08170883
      0.43723257	      0.19273370	      0.17408848	      0.06509295	      0.08168967
      0.43752212	      0.19276183	      0.17410683	      0.06510064	      0.08167034
      0.43781167	      0.19278988	      0.17412514	      0.06510833	      0.08165101
      0.43809719	      0.19281746	      0.17414315	      0.06511592	      0.08163196
      0.43838271	      0.19284498	      0.17416112	      0.06512350	      0.08161291
      0.43864595	      0.19287027	      0.17417765	      0.06513049	      0.08159536
      0.43900374	      0.19290456	      0.17420006	      0.06513999	      0.08157150
      0.43936152	      0.19293873	      0.17422241	      0.06514949	      0.08154766
      0.43960691	      0.19296209	      0.17423770	      0.06515600	      0.08153131
      0.43985230	      0.19298541	      0.17425296	      0.06516252	      0.08151497
      0.44012086	      0.19301086	      0.17426963	      0.06516964	      0.08149709
      0.44047948	      0.19304474	      0.17429183	      0.06517915	      0.08147322
      0.44083809	      0.19307851	      0.17431396	      0.06518865	      0.08144935
      0.44109683	      0.19310280	      0.17432989	      0.06519551	      0.08143214
      0.44135558	      0.19312703	      0.17434579	      0.06520236	      0.08141494
      0.44165014	      0.19315454	      0.17436385	      0.06521015	      0.08139536
      0.44194470	      0.19318197	      0.17438187	      0.06521794	      0.08137578
      0.44223035	      0.19320850	      0.17439930	      0.06522549	      0.08135680
      0.44251601	      0.19323495	      0.17441669	      0.06523304	      0.08133783
      0.44280096	      0.19326127	      0.17443399	      0.06524056	      0.08131891
      0.44308591	      0.19328751	      0.17445126	      0.06524808	      0.08130000
      0.44335830	      0.19331253	      0.17446773	      0.06525526	      0.08128193
      0.44370899	      0.19334464	      0.17448887	      0.06526449	      0.08125867
      0.44417748	      0.19338736	      0.17451703	      0.06527681	      0.08122761
      0.44443390	      0.19341066	      0.17453239	      0.06528355	      0.08121061
      0.44469033	      0.19343390	      0.17454773	      0.06529028	      0.08119362
      0.44494676	      0.19345709	      0.17456303	      0.06529700	      0.08117664
      0.44521058	      0.19348088	      0.17457873	      0.06530391	      0.08115917
      0.44557412	      0.19351356	      0.17460032	      0.06531343	      0.08113511
      0.44593767	      0.19354612	      0.17462184	      0.06532293	      0.08111106
      0.44615830	      0.19356582	      0.17463487	      0.06532869	      0.08109647
      0.44637893	      0.19358548	      0.17464788	      0.06533444	      0.08108188
      0.44668330	      0.19361253	      0.17466578	      0.06534237	      0.08106176
      0.44698768	      0.19363949	      0.17468364	      0.06535029	      0.08104165
      0.44726875	      0.19366432	      0.17470009	      0.06535759	      0.08102308
      0.44754983	      0.19368908	      0.17471650	      0.06536489	      0.08100452
      0.44783877	      0.19371446	      0.17473333	      0.06537238	      0.08098545
      0.44812770	      0.19373976	      0.17475011	      0.06537985	      0.08096638
      0.44841426	      0.19376478	      0.17476672	      0.06538726	      0.08094748
      0.44870082	      0.19378973	      0.17478329	      0.06539466	      0.08092858
      0.44898818	      0.19381467	      0.17479987	      0.06540206	      0.08090964
      0.44927553	      0.19383954	      0.17481640	      0.06540946	      0.08089071
      0.44956232	      0.19386429	      0.17483286	      0.06541682	      0.08087181
      0.44984911	      0.19388896	      0.17484928	      0.06542418	      0.08085293
      0.45013564	      0.19391354	      0.17486565	      0.06543152	      0.08083407
      0.45042217	      0.19393805	      0.17488197	      0.06543885	      0.08081522
      0.45070813	      0.19396244	      0.17489823	      0.06544615	      0.08079641
      0.45099410	      0.19398675	      0.17491444	      0.06545344	      0.08077760
      0.45127963	      0.19401095	      0.17493059	      0.06546070	      0.08075883
      0.45156516	      0.19403508	      0.17494669	      0.06546796	      0.08074007
      0.45185023	      0.19405911	      0.17496274	      0.06547518	      0.08072135
      0.45213531	      0.19408306	      0.17497874	      0.06548240	      0.08070263
      0.45242003	      0.19410690	      0.17499468	      0.06548960	      0.08068394
      0.45270474	      0.19413068	      0.17501059	      0.06549678	      0.08066526
      0.45298911	      0.19415436	      0.17502643	      0.06550394	      0.08064661
      0.45327349	      0.19417796	      0.17504224	      0.06551108	      0.08062797
      0.45355756	      0.19420147	      0.17505799	      0.06551821	      0.08060935
      0.45384164	      0.19422491	      0.17507370	      0.06552532	      0.08059074
      0.45412543	      0.19424826	      0.17508935	      0.06553241	      0.08057215
      0.45440921	      0.19427153	      0.17510497	      0.06553949	      0.08055357
      0.45469274	      0.19429471	      0.17512053	      0.06554654	      0.08053502
      0.45497626	      0.19431782	      0.17513606	      0.06555359	      0.08051647
      0.45525952	      0.19434084	      0.17515153	      0.06556061	      0.08049795
      0.45554278	      0.19436379	      0.17516696	      0.06556762	      0.08047944
      0.45582578	      0.19438665	      0.17518233	      0.06557460	      0.08046094
      0.45610878	      0.19440944	      0.17519767	      0.06558157	      0.08044246
      0.45639153	      0.19443214	      0.17521296	      0.06558852	      0.08042400
      0.45667427	      0.19445477	      0.17522821	      0.06559546	      0.08040554
      0.45695677	      0.19447730	      0.17524340	      0.06560238	      0.08038711
      0.45723926	      0.19449977	      0.17525856	      0.06560928	      0.08036869
      0.45752151	      0.19452216	      0.17527367	      0.06561615	      0.08035029
      0.45780376	      0.19454447	      0.17528873	      0.06562302	      0.08033190
      0.45808576	      0.19456669	      0.17530375	      0.06562986	      0.08031353
      0.45836776	      0.19458885	      0.17531872	      0.06563669	      0.08029517
      0.45864951	      0.19461091	      0.17533365	      0.06564349	      0.08027683
      0.45893127	      0.19463291	      0.17534854	      0.06565028	      0.08025850
      0.45921278	      0.19465482	      0.17536337	      0.06565705	      0.08024019
      0.45949429	      0.19467667	      0.17537817	      0.06566380	      0.08022189
      0.45977557	      0.19469842	      0.17539292	      0.06567053	      0.08020361
      0.46005684	      0.19472011	      0.17540763	      0.06567725	      0.08018534
      0.46033787	      0.19474171	      0.17542229	      0.06568394	      0.08016709
      0.46061890	      0.19476324	      0.17543691	      0.06569062	      0.08014885
      0.46089970	      0.19478469	      0.17545148	      0.06569727	      0.08013063
      0.46118049	      0.19480607	      0.17546601	      0.06570391	      0.08011242
      0.46146105	      0.19482737	      0.17548049	      0.06571053	      0.08009423
      0.46174161	      0.19484859	      0.17549494	      0.06571713	      0.08007605
      0.46202193	      0.19486974	      0.17550933	      0.06572371	      0.08005789
      0.46230226	      0.19489081	      0.17552369	      0.06573027	      0.08003974
      0.46258235	      0.19491180	      0.17553800	      0.06573681	      0.08002162
      0.46286244	      0.19493273	      0.17555227	      0.06574333	      0.08000350
      0.46314230	      0.19495357	      0.17556649	      0.06574983	      0.07998540
      0.46342216	      0.19497434	      0.17558067	      0.06575632	      0.07996731
      0.46370179	      0.19499503	      0.17559481	      0.06576278	      0.07994924
      0.46398143	      0.19501565	      0.17560891	      0.06576922	      0.07993118
      0.46426083	      0.19503620	      0.17562295	      0.06577565	      0.07991314
      0.46454023	      0.19505667	      0.17563697	      0.06578205	      0.07989511
      0.46481941	      0.19507706	      0.17565093	      0.06578844	      0.07987710
      0.46509859	      0.19509739	      0.17566486	      0.06579480	      0.07985910
      0.46537754	      0.19511764	      0.17567873	      0.06580115	      0.07984112
      0.46565649	      0.19513781	      0.17569257	      0.06580747	      0.07982315
      0.46593522	      0.19515791	      0.17570637	      0.06581378	      0.07980520
      0.46621395	      0.19517794	      0.17572012	      0.06582007	      0.07978726
      0.46649246	      0.19519790	      0.17573383	      0.06582633	      0.07976934
      0.46677097	      0.19521778	      0.17574750	      0.06583258	      0.07975143
      0.46704926	      0.19523759	      0.17576113	      0.06583880	      0.07973354
      0.46732754	      0.19525733	      0.17577471	      0.06584501	      0.07971566
      0.46760561	      0.19527699	      0.17578825	      0.06585120	      0.07969780
      0.46788368	      0.19529659	      0.17580176	      0.06585737	      0.07967995
      0.46816154	      0.19531610	      0.17581521	      0.06586351	      0.07966212
      0.46843939	      0.19533555	      0.17582863	      0.06586964	      0.07964430
      0.46871703	      0.19535493	      0.17584201	      0.06587575	      0.07962649
      0.46899466	      0.19537424	      0.17585534	      0.06588183	      0.07960870
      0.46927209	      0.19539347	      0.17586863	      0.06588790	      0.07959093
      0.46954951	      0.19541263	      0.17588189	      0.06589395	      0.07957317
      0.46982672	      0.19543172	      0.17589510	      0.06589997	      0.07955542
      0.47010393	      0.19545074	      0.17590827	      0.06590598	      0.07953769
      0.47038093	      0.19546969	      0.17592139	      0.06591196	      0.07951998
      0.47065793	      0.19548857	      0.17593448	      0.06591793	      0.07950227
      0.47093472	      0.19550738	      0.17594753	      0.06592388	      0.07948459
      0.47121151	      0.19552612	      0.17596053	      0.06592980	      0.07946691
      0.47148809	      0.19554479	      0.17597350	      0.06593571	      0.07944926
      0.47176467	      0.19556339	      0.17598642	      0.06594160	      0.07943161
      0.47204105	      0.19558192	      0.17599930	      0.06594746	      0.07941398
      0.47231742	      0.19560038	      0.17601215	      0.06595331	      0.07939637
      0.47259359	      0.19561877	      0.17602495	      0.06595913	      0.07937877
      0.47286977	      0.19563709	      0.17603771	      0.06596494	      0.07936118
      0.47314573	      0.19565534	      0.17605043	      0.06597072	      0.07934361
      0.47342170	      0.19567353	      0.17606311	      0.06597649	      0.07932605
      0.47369746	      0.19569164	      0.17607575	      0.06598223	      0.07930852
      0.47397323	      0.19570969	      0.17608835	      0.06598795	      0.07929099
      0.47424879	      0.19572766	      0.17610091	      0.06599366	      0.07927348
      0.47452435	      0.19574558	      0.17611343	      0.06599934	      0.07925597
      0.47479972	      0.19576342	      0.17612591	      0.06600501	      0.07923849
      0.47507508	      0.19578119	      0.17613836	      0.06601065	      0.07922102
      0.47535024	      0.19579890	      0.17615076	      0.06601627	      0.07920357
      0.47562541	      0.19581654	      0.17616312	      0.06602188	      0.07918612
      0.47590038	      0.19583411	      0.17617544	      0.06602746	      0.07916870
      0.47617535	      0.19585161	      0.17618773	      0.06603302	      0.07915128
      0.47645012	      0.19586905	      0.17619997	      0.06603856	      0.07913389
      0.47672489	      0.19588642	      0.17621217	      0.06604409	      0.07911650
      0.47699947	      0.19590372	      0.17622434	      0.06604959	      0.07909914
      0.47727405	      0.19592096	      0.17623646	      0.06605507	      0.07908178
      0.47754844	      0.19593813	      0.17624855	      0.06606053	      0.07906444
      0.47782283	      0.19595523	      0.17626060	      0.06606598	      0.07904711
      0.47809702	      0.19597227	      0.17627260	      0.06607140	      0.07902980
      0.47837122	      0.19598924	      0.17628458	      0.06607680	      0.07901250
      0.47864523	      0.19600615	      0.17629651	      0.06608218	      0.07899522
      0.47891923	      0.19602299	      0.17630840	      0.06608754	      0.07897795
      0.47919305	      0.19603976	      0.17632025	      0.06609289	      0.07896069
      0.47946687	      0.19605648	      0.17633207	      0.06609821	      0.07894345
      0.47974050	      0.19607312	      0.17634384	      0.06610351	      0.07892622
      0.48001413	      0.19608970	      0.17635558	      0.06610879	      0.07890901
      0.48028757	      0.19610621	      0.17636728	      0.06611405	      0.07889181
      0.48056102	      0.19612266	      0.17637894	      0.06611929	      0.07887462
      0.48083428	      0.19613905	      0.17639057	      0.06612451	      0.07885745
      0.48110754	      0.19615537	      0.17640215	      0.06612972	      0.07884029
      0.48138061	      0.19617162	      0.17641370	      0.06613490	      0.07882315
      0.48165369	      0.19618782	      0.17642521	      0.06614006	      0.07880602
      0.48192659	      0.19620395	      0.17643668	      0.06614520	      0.07878891
      0.48219948	      0.19622001	      0.17644811	      0.06615032	      0.07877181
      0.48247238	      0.19623602	      0.17645951	      0.06615543	      0.07875471
      0.48274527	      0.19625197	      0.17647088	      0.06616051	      0.07873762
      0.48301817	      0.19626786	      0.17648221	      0.06616558	      0.07872054
      0.48329106	      0.19628370	      0.17649351	      0.06617063	      0.07870347
      0.48356396	      0.19629947	      0.17650478	      0.06617566	      0.07868641
      0.48383685	      0.19631519	      0.17651601	      0.06618067	      0.07866936
      0.48410975	      0.19633085	      0.17652721	      0.06618567	      0.07865231
      0.48438264	      0.19634645	      0.17653837	      0.06619065	      0.07863527
      0.48465554	      0.19636200	      0.17654950	      0.06619560	      0.07861825
      0.48492843	      0.19637748	      0.17656060	      0.06620054	      0.07860122
      0.48520133	      0.19639291	      0.17657166	      0.06620547	      0.07858421
      0.48547422	      0.19640828	      0.17658269	      0.06621037	      0.07856721
      0.48574712	      0.19642360	      0.17659368	      0.06621525	      0.07855021
      0.48602002	      0.19643885	      0.17660464	      0.06622012	      0.07853323
      0.48629291	      0.19645405	      0.17661557	      0.06622497	      0.07851625
      0.48656581	      0.19646919	      0.17662646	      0.06622980	      0.07849928
      0.48683870	      0.19648428	      0.17663732	      0.06623461	      0.07848232
      0.48711160	      0.19649930	      0.17664814	      0.06623940	      0.07846536
      0.48738449	      0.19651427	      0.17665894	      0.06624418	      0.07844842
      0.48765739	      0.19652918	      0.17666969	      0.06624893	      0.07843148
      0.48793028	      0.19654404	      0.17668042	      0.06625367	      0.07841456
      0.48820318	      0.19655884	      0.17669111	      0.06625839	      0.07839764
      0.48847607	      0.19657358	      0.17670177	      0.06626309	      0.07838073
      0.48874897	      0.19658826	      0.17671239	      0.06626778	      0.07836383
      0.48899448	      0.19660142	      0.17672192	      0.06627197	      0.07834863
      0.48923999	      0.19661454	      0.17673142	      0.06627616	      0.07833344
      0.48953482	      0.19663023	      0.17674280	      0.06628116	      0.07831520
      0.48982965	      0.19664586	      0.17675413	      0.06628614	      0.07829698
      0.49007215	      0.19665866	      0.17676343	      0.06629022	      0.07828200
      0.49031465	      0.19667142	      0.17677270	      0.06629429	      0.07826702
      0.49061299	      0.19668705	      0.17678406	      0.06629928	      0.07824861
      0.49091133	      0.19670262	      0.17679539	      0.06630424	      0.07823020
      0.49115105	      0.19671508	      0.17680446	      0.06630821	      0.07821542
      0.49139078	      0.19672749	      0.17681351	      0.06631217	      0.07820065
      0.49169129	      0.19674300	      0.17682481	      0.06631711	      0.07818214
      0.49199180	      0.19675843	      0.17683608	      0.06632202	      0.07816364
      0.49222943	      0.19677059	      0.17684495	      0.06632590	      0.07814902
      0.49246706	      0.19678270	      0.17685381	      0.06632976	      0.07813440
      0.49277004	      0.19679809	      0.17686506	      0.06633466	      0.07811578
      0.49307302	      0.19681341	      0.17687627	      0.06633954	      0.07809716
      0.49330646	      0.19682516	      0.17688488	      0.06634328	      0.07808283
      0.49353991	      0.19683687	      0.17689346	      0.06634701	      0.07806850
      0.49384639	      0.19685219	      0.17690470	      0.06635189	      0.07804970
      0.49415288	      0.19686744	      0.17691589	      0.06635674	      0.07803091
      0.49438183	      0.19687878	      0.17692422	      0.06636035	      0.07801688
      0.49461077	      0.19689009	      0.17693253	      0.06636395	      0.07800285
      0.49492032	      0.19690531	      0.17694373	      0.06636879	      0.07798390
      0.49522987	      0.19692046	      0.17695489	      0.06637361	      0.07796496
      0.49545585	      0.19693148	      0.17696301	      0.06637711	      0.07795114
      0.49568184	      0.19694246	      0.17697110	      0.06638060	      0.07793733
      0.49599357	      0.19695754	      0.17698223	      0.06638540	      0.07791828
      0.49630530	      0.19697256	      0.17699332	      0.06639017	      0.07789925
      0.49652873	      0.19698327	      0.17700124	      0.06639358	      0.07788561
      0.49675216	      0.19699395	      0.17700914	      0.06639697	      0.07787198
      0.49706589	      0.19700888	      0.17702019	      0.06640171	      0.07785285
      0.49737961	      0.19702374	      0.17703120	      0.06640643	      0.07783374
      0.49760048	      0.19703416	      0.17703892	      0.06640974	      0.07782029
      0.49782136	      0.19704454	      0.17704663	      0.06641304	      0.07780684
      0.49813692	      0.19705931	      0.17705759	      0.06641773	      0.07778764
      0.49845248	      0.19707401	      0.17706852	      0.06642239	      0.07776845
      0.49867120	      0.19708416	      0.17707606	      0.06642561	      0.07775516
      0.49888993	      0.19709427	      0.17708359	      0.06642882	      0.07774187
      0.49920728	      0.19710887	      0.17709447	      0.06643345	      0.07772260
      0.49952462	      0.19712341	      0.17710530	      0.06643806	      0.07770335
      0.49974099	      0.19713327	      0.17711267	      0.06644118	      0.07769022
      0.49995736	      0.19714311	      0.17712001	      0.06644430	      0.07767711
      0.50027627	      0.19715754	      0.17713079	      0.06644887	      0.07765778
      0.50059518	      0.19717189	      0.17714153	      0.06645342	      0.07763847
      0.50080995	      0.19718152	      0.17714874	      0.06645647	      0.07762547
      0.50102471	      0.19719111	      0.17715593	      0.06645950	      0.07761248
      0.50134549	      0.19720538	      0.17716663	      0.06646402	      0.07759309
      0.50166626	      0.19721957	      0.17717728	      0.06646851	      0.07757370
      0.50187815	      0.19722891	      0.17718429	      0.06647146	      0.07756091
      0.50209003	      0.19723821	      0.17719128	      0.06647440	      0.07754812
      0.50241154	      0.19725226	      0.17720185	      0.06647884	      0.07752872
      0.50273305	      0.19726624	      0.17721238	      0.06648326	      0.07750933
      0.50294578	      0.19727545	      0.17721932	      0.06648617	      0.07749651
      0.50315851	      0.19728463	      0.17722624	      0.06648907	      0.07748369
      0.50348392	      0.19729860	      0.17723679	      0.06649348	      0.07746410
      0.50376699	      0.19731069	      0.17724593	      0.06649729	      0.07744707
      0.50402001	      0.19732145	      0.17725407	      0.06650069	      0.07743185
      0.50427303	      0.19733217	      0.17726218	      0.06650407	      0.07741664
      0.50457921	      0.19734507	      0.17727196	      0.06650813	      0.07739825
      0.50481947	      0.19735515	      0.17727960	      0.06651131	      0.07738382
      0.50505974	      0.19736519	      0.17728722	      0.06651447	      0.07736940
      0.50530001	      0.19737519	      0.17729481	      0.06651762	      0.07735499
      0.50561753	      0.19738834	      0.17730481	      0.06652176	      0.07733595
      0.50589081	      0.19739960	      0.17731338	      0.06652530	      0.07731957
      0.50616409	      0.19741081	      0.17732192	      0.06652883	      0.07730321
      0.50643737	      0.19742196	      0.17733042	      0.06653233	      0.07728685
      0.50667643	      0.19743168	      0.17733784	      0.06653539	      0.07727255
      0.50691548	      0.19744135	      0.17734523	      0.06653842	      0.07725826
      0.50723533	      0.19745423	      0.17735507	      0.06654247	      0.07723914
      0.50747592	      0.19746387	      0.17736245	      0.06654550	      0.07722477
      0.50771650	      0.19747347	      0.17736980	      0.06654851	      0.07721041
      0.50795709	      0.19748303	      0.17737713	      0.06655150	      0.07719605
      0.50827791	      0.19749572	      0.17738686	      0.06655548	      0.07717692
      0.50854463	      0.19750621	      0.17739492	      0.06655877	      0.07716102
      0.50881135	      0.19751665	      0.17740295	      0.06656204	      0.07714513
      0.50907807	      0.19752704	      0.17741094	      0.06656529	      0.07712925
      0.50934479	      0.19753738	      0.17741891	      0.06656852	      0.07711338
      0.50961151	      0.19754767	      0.17742684	      0.06657174	      0.07709752
      0.50987823	      0.19755791	      0.17743475	      0.06657494	      0.07708167
      0.51014495	      0.19756810	      0.17744262	      0.06657813	      0.07706582
      0.51041167	      0.19757824	      0.17745047	      0.06658129	      0.07704998
      0.51067839	      0.19758833	      0.17745828	      0.06658444	      0.07703416
      0.51094511	      0.19759837	      0.17746606	      0.06658757	      0.07701834
      0.51121183	      0.19760837	      0.17747381	      0.06659069	      0.07700253
      0.51147855	      0.19761831	      0.17748153	      0.06659379	      0.07698672
      0.51174527	      0.19762820	      0.17748923	      0.06659687	      0.07697093
      0.51198462	      0.19763704	      0.17749610	      0.06659962	      0.07695676
      0.51222397	      0.19764584	      0.17750295	      0.06660236	      0.07694260
      0.51253292	      0.19765713	      0.17751176	      0.06660587	      0.07692434
      0.51278431	      0.19766628	      0.17751890	      0.06660871	      0.07690948
      0.51303570	      0.19767537	      0.17752601	      0.06661154	      0.07689464
      0.51328708	      0.19768443	      0.17753309	      0.06661435	      0.07687980
      0.51360653	      0.19769587	      0.17754205	      0.06661790	      0.07686095
      0.51383533	      0.19770403	      0.17754844	      0.06662042	      0.07684746
      0.51406412	      0.19771215	      0.17755481	      0.06662294	      0.07683398
      0.51436398	      0.19772273	      0.17756312	      0.06662622	      0.07681632
      0.51465558	      0.19773296	      0.17757117	      0.06662938	      0.07679915
      0.51494718	      0.19774314	      0.17757918	      0.06663253	      0.07678200
      0.51519265	      0.19775166	      0.17758590	      0.06663516	      0.07676756
      0.51543813	      0.19776014	      0.17759259	      0.06663778	      0.07675313
      0.51574266	      0.19777060	      0.17760085	      0.06664101	      0.07673525
      0.51599079	      0.19777907	      0.17760756	      0.06664362	      0.07672068
      0.51623892	      0.19778751	      0.17761424	      0.06664622	      0.07670612
      0.51648706	      0.19779590	      0.17762089	      0.06664881	      0.07669157
      0.51681430	      0.19780691	      0.17762962	      0.06665220	      0.07667239
      0.51704021	      0.19781446	      0.17763563	      0.06665452	      0.07665916
      0.51726612	      0.19782198	      0.17764161	      0.06665683	      0.07664594
      0.51757208	      0.19783211	      0.17764968	      0.06665994	      0.07662803
      0.51786561	      0.19784177	      0.17765738	      0.06666290	      0.07661087
      0.51815914	      0.19785137	      0.17766504	      0.06666585	      0.07659371
      0.51840079	      0.19785922	      0.17767132	      0.06666825	      0.07657960
      0.51864244	      0.19786704	      0.17767758	      0.06667065	      0.07656549
      0.51894898	      0.19787690	      0.17768549	      0.06667366	      0.07654760
      0.51919970	      0.19788492	      0.17769192	      0.06667612	      0.07653298
      0.51945042	      0.19789290	      0.17769833	      0.06667855	      0.07651837
      0.51970114	      0.19790083	      0.17770471	      0.06668097	      0.07650377
      0.52001489	      0.19791070	      0.17771266	      0.06668398	      0.07648550
      0.52024887	      0.19791802	      0.17771856	      0.06668621	      0.07647188
      0.52048285	      0.19792530	      0.17772444	      0.06668843	      0.07645828
      0.52077725	      0.19793440	      0.17773180	      0.06669120	      0.07644116
      0.52105697	      0.19794300	      0.17773877	      0.06669381	      0.07642492
      0.52133669	      0.19795154	      0.17774569	      0.06669640	      0.07640868
      0.52158760	      0.19795917	      0.17775188	      0.06669871	      0.07639412
      0.52183852	      0.19796674	      0.17775804	      0.06670101	      0.07637956
      0.52208944	      0.19797428	      0.17776418	      0.06670329	      0.07636502
      0.52234035	      0.19798177	      0.17777029	      0.06670556	      0.07635048
      0.52267992	      0.19799185	      0.17777851	      0.06670860	      0.07633082
      0.52289539	      0.19799820	      0.17778371	      0.06671052	      0.07631836
      0.52311086	      0.19800452	      0.17778888	      0.06671243	      0.07630589
      0.52343739	      0.19801404	      0.17779669	      0.06671530	      0.07628702
      0.52374737	      0.19802302	      0.17780406	      0.06671800	      0.07626911
      0.52405734	      0.19803193	      0.17781138	      0.06672067	      0.07625122
      0.52428472	      0.19803842	      0.17781673	      0.06672262	      0.07623810
      0.52451209	      0.19804488	      0.17782206	      0.06672456	      0.07622499
      0.52483889	      0.19805410	      0.17782968	      0.06672732	      0.07620615
      0.52509111	      0.19806117	      0.17783553	      0.06672944	      0.07619162
      0.52534332	      0.19806820	      0.17784136	      0.06673154	      0.07617710
      0.52559553	      0.19807519	      0.17784715	      0.06673363	      0.07616259
      0.52590330	      0.19808365	      0.17785419	      0.06673615	      0.07614489
      0.52613996	      0.19809012	      0.17785958	      0.06673808	      0.07613129
      0.52637662	      0.19809655	      0.17786494	      0.06673999	      0.07611770
      0.52666820	      0.19810442	      0.17787152	      0.06674233	      0.07610096
      0.52695979	      0.19811224	      0.17787806	      0.06674465	      0.07608423
      0.52720443	      0.19811875	      0.17788352	      0.06674658	      0.07607020
      0.52744907	      0.19812523	      0.17788895	      0.06674850	      0.07605618
      0.52769371	      0.19813166	      0.17789436	      0.06675041	      0.07604217
      0.52801753	      0.19814012	      0.17790148	      0.06675290	      0.07602363
      0.52825168	      0.19814619	      0.17790661	      0.06675469	      0.07601023
      0.52848583	      0.19815223	      0.17791171	      0.06675647	      0.07599684
      0.52878427	      0.19815987	      0.17791818	      0.06675872	      0.07597978
      0.52908271	      0.19816745	      0.17792461	      0.06676095	      0.07596274
      0.52931677	      0.19817336	      0.17792963	      0.06676268	      0.07594937
      0.52955084	      0.19817923	      0.17793462	      0.06676440	      0.07593602
      0.52984419	      0.19818654	      0.17794085	      0.06676654	      0.07591929
      0.53013753	      0.19819379	      0.17794705	      0.06676866	      0.07590257
      0.53037877	      0.19819971	      0.17795211	      0.06677038	      0.07588883
      0.53062002	      0.19820559	      0.17795716	      0.06677210	      0.07587510
      0.53086126	      0.19821143	      0.17796218	      0.06677379	      0.07586137
      0.53119540	      0.19821946	      0.17796909	      0.06677613	      0.07584237
      0.53142760	      0.19822500	      0.17797386	      0.06677773	      0.07582917
      0.53165980	      0.19823050	      0.17797862	      0.06677932	      0.07581599
      0.53196380	      0.19823765	      0.17798481	      0.06678139	      0.07579873
      0.53226779	      0.19824474	      0.17799096	      0.06678344	      0.07578148
      0.53249142	      0.19824992	      0.17799546	      0.06678493	      0.07576880
      0.53271506	      0.19825507	      0.17799995	      0.06678640	      0.07575613
      0.53302458	      0.19826213	      0.17800612	      0.06678843	      0.07573860
      0.53330338	      0.19826845	      0.17801164	      0.06679024	      0.07572281
      0.53358219	      0.19827471	      0.17801713	      0.06679203	      0.07570704
      0.53383025	      0.19828024	      0.17802199	      0.06679361	      0.07569302
      0.53407832	      0.19828573	      0.17802682	      0.06679517	      0.07567900
      0.53432639	      0.19829118	      0.17803163	      0.06679672	      0.07566499
      0.53462642	      0.19829771	      0.17803741	      0.06679858	      0.07564805
      0.53487905	      0.19830317	      0.17804225	      0.06680012	      0.07563380
      0.53513167	      0.19830859	      0.17804707	      0.06680165	      0.07561956
      0.53538429	      0.19831397	      0.17805186	      0.06680317	      0.07560532
      0.53563691	      0.19831930	      0.17805662	      0.06680467	      0.07559109
      0.53594785	      0.19832581	      0.17806244	      0.06680650	      0.07557359
      0.53618188	      0.19833067	      0.17806680	      0.06680786	      0.07556043
      0.53641591	      0.19833549	      0.17807114	      0.06680921	      0.07554727
      0.53671393	      0.19834158	      0.17807663	      0.06681091	      0.07553052
      0.53701196	      0.19834762	      0.17808208	      0.06681259	      0.07551378
      0.53723573	      0.19835211	      0.17808616	      0.06681384	      0.07550122
      0.53745951	      0.19835657	      0.17809021	      0.06681507	      0.07548867
      0.53776893	      0.19836269	      0.17809577	      0.06681676	      0.07547132
      0.53804225	      0.19836804	      0.17810066	      0.06681824	      0.07545601
      0.53831558	      0.19837334	      0.17810552	      0.06681970	      0.07544070
      0.53858890	      0.19837859	      0.17811034	      0.06682114	      0.07542541
      0.53882490	      0.19838309	      0.17811448	      0.06682237	      0.07541221
      0.53906091	      0.19838755	      0.17811860	      0.06682358	      0.07539901
      0.53934794	      0.19839293	      0.17812358	      0.06682505	      0.07538297
      0.53963497	      0.19839826	      0.17812853	      0.06682649	      0.07536695
      0.53987228	      0.19840262	      0.17813259	      0.06682767	      0.07535370
      0.54010960	      0.19840695	      0.17813664	      0.06682884	      0.07534047
      0.54039878	      0.19841217	      0.17814153	      0.06683025	      0.07532434
      0.54068796	      0.19841734	      0.17814639	      0.06683163	      0.07530823
      0.54091818	      0.19842142	      0.17815024	      0.06683272	      0.07529541
      0.54114840	      0.19842546	      0.17815406	      0.06683380	      0.07528260
      0.54144736	      0.19843066	      0.17815899	      0.06683518	      0.07526597
      0.54174632	      0.19843581	      0.17816389	      0.06683655	      0.07524936
      0.54196853	      0.19843960	      0.17816751	      0.06683754	      0.07523701
      0.54219074	      0.19844335	      0.17817111	      0.06683853	      0.07522467
      0.54250450	      0.19844860	      0.17817615	      0.06683991	      0.07520726
      0.54278470	      0.19845323	      0.17818063	      0.06684112	      0.07519172
      0.54306490	      0.19845782	      0.17818507	      0.06684231	      0.07517619
      0.54329183	      0.19846149	      0.17818864	      0.06684326	      0.07516362
      0.54351877	      0.19846514	      0.17819219	      0.06684420	      0.07515106
      0.54381820	      0.19846989	      0.17819685	      0.06684543	      0.07513449
      0.54411762	      0.19847459	      0.17820147	      0.06684663	      0.07511793
      0.54434481	      0.19847812	      0.17820495	      0.06684753	      0.07510537
      0.54457200	      0.19848162	      0.17820841	      0.06684842	      0.07509282
      0.54487516	      0.19848623	      0.17821300	      0.06684958	      0.07507609
      0.54517832	      0.19849078	      0.17821755	      0.06685073	      0.07505936
      0.54539919	      0.19849407	      0.17822084	      0.06685155	      0.07504718
      0.54562006	      0.19849732	      0.17822411	      0.06685236	      0.07503501
      0.54593282	      0.19850187	      0.17822871	      0.06685349	      0.07501778
      0.54620621	      0.19850579	      0.17823270	      0.06685446	      0.07500274
      0.54647960	      0.19850967	      0.17823666	      0.06685541	      0.07498770
      0.54675300	      0.19851351	      0.17824059	      0.06685634	      0.07497266
      0.54698710	      0.19851675	      0.17824393	      0.06685713	      0.07495980
      0.54722120	      0.19851996	      0.17824725	      0.06685791	      0.07494694
      0.54750712	      0.19852383	      0.17825127	      0.06685884	      0.07493125
      0.54779304	      0.19852765	      0.17825526	      0.06685975	      0.07491557
      0.54803339	      0.19853083	      0.17825859	      0.06686050	      0.07490239
      0.54827374	      0.19853396	      0.17826190	      0.06686124	      0.07488922
      0.54851409	      0.19853706	      0.17826518	      0.06686197	      0.07487606
      0.54883792	      0.19854118	      0.17826957	      0.06686292	      0.07485833
      0.54907424	      0.19854414	      0.17827275	      0.06686361	      0.07484541
      0.54931055	      0.19854707	      0.17827590	      0.06686428	      0.07483249
      0.54960427	      0.19855066	      0.17827979	      0.06686510	      0.07481644
      0.54989799	      0.19855420	      0.17828365	      0.06686590	      0.07480040
      0.55012104	      0.19855685	      0.17828655	      0.06686649	      0.07478823
      0.55034409	      0.19855947	      0.17828944	      0.06686707	      0.07477607
      0.55064751	      0.19856298	      0.17829333	      0.06686784	      0.07475953
      0.55092310	      0.19856612	      0.17829683	      0.06686853	      0.07474451
      0.55119869	      0.19856921	      0.17830031	      0.06686920	      0.07472951
      0.55144518	      0.19857194	      0.17830339	      0.06686978	      0.07471610
      0.55169168	      0.19857462	      0.17830645	      0.06687035	      0.07470269
      0.55193817	      0.19857727	      0.17830948	      0.06687091	      0.07468929
      0.55218466	      0.19857988	      0.17831249	      0.06687145	      0.07467590
      0.55251313	      0.19858330	      0.17831647	      0.06687215	      0.07465807
      0.55273598	      0.19858558	      0.17831914	      0.06687262	      0.07464598
      0.55295883	      0.19858783	      0.17832179	      0.06687307	      0.07463389
      0.55326857	      0.19859091	      0.17832544	      0.06687368	      0.07461711
      0.55354244	      0.19859358	      0.17832864	      0.06687420	      0.07460227
      0.55381632	      0.19859621	      0.17833181	      0.06687470	      0.07458745
      0.55409019	      0.19859878	      0.17833495	      0.06687519	      0.07457263
      0.55432249	      0.19860093	      0.17833759	      0.06687559	      0.07456007
      0.55455478	      0.19860305	      0.17834021	      0.06687598	      0.07454752
      0.55483884	      0.19860559	      0.17834339	      0.06687644	      0.07453218
      0.55512290	      0.19860808	      0.17834653	      0.06687688	      0.07451685
      0.55537051	      0.19861021	      0.17834925	      0.06687725	      0.07450349
      0.55561811	      0.19861230	      0.17835194	      0.06687761	      0.07449014
      0.55586572	      0.19861436	      0.17835460	      0.06687795	      0.07447680
      0.55611332	      0.19861637	      0.17835724	      0.06687828	      0.07446346
      0.55642120	      0.19861883	      0.17836049	      0.06687867	      0.07444689
      0.55666618	      0.19862074	      0.17836305	      0.06687897	      0.07443372
      0.55691116	      0.19862261	      0.17836559	      0.06687925	      0.07442055
      0.55715614	      0.19862445	      0.17836811	      0.06687952	      0.07440739
      0.55746174	      0.19862668	      0.17837121	      0.06687984	      0.07439098
      0.55771206	      0.19862847	      0.17837372	      0.06688008	      0.07437754
      0.55796237	      0.19863023	      0.17837621	      0.06688032	      0.07436412
      0.55821269	      0.19863194	      0.17837868	      0.06688053	      0.07435070
      0.55846301	      0.19863361	      0.17838112	      0.06688074	      0.07433729
      0.55877835	      0.19863566	      0.17838416	      0.06688097	      0.07432041
      0.55900128	      0.19863708	      0.17838629	      0.06688113	      0.07430848
      0.55922421	      0.19863846	      0.17838840	      0.06688127	      0.07429656
      0.55952687	      0.19864029	      0.17839123	      0.06688145	      0.07428038
      0.55980458	      0.19864192	      0.17839379	      0.06688160	      0.07426555
      0.56008229	      0.19864350	      0.17839633	      0.06688172	      0.07425072
      0.56032624	      0.19864485	      0.17839853	      0.06688182	      0.07423771
      0.56057019	      0.19864616	      0.17840071	      0.06688191	      0.07422470
      0.56081414	      0.19864744	      0.17840286	      0.06688198	      0.07421170
      0.56111362	      0.19864896	      0.17840548	      0.06688205	      0.07419575
      0.56136889	      0.19865021	      0.17840768	      0.06688210	      0.07418216
      0.56162415	      0.19865142	      0.17840986	      0.06688213	      0.07416858
      0.56187941	      0.19865258	      0.17841201	      0.06688215	      0.07415501
      0.56213468	      0.19865371	      0.17841414	      0.06688215	      0.07414145
      0.56238994	      0.19865480	      0.17841624	      0.06688214	      0.07412789
      0.56264520	      0.19865585	      0.17841832	      0.06688211	      0.07411435
      0.56290047	      0.19865686	      0.17842037	      0.06688207	      0.07410081
      0.56315573	      0.19865783	      0.17842239	      0.06688202	      0.07408727
      0.56346453	      0.19865895	      0.17842481	      0.06688194	      0.07407091
      0.56368434	      0.19865971	      0.17842651	      0.06688186	      0.07405927
      0.56390415	      0.19866044	      0.17842819	      0.06688178	      0.07404764
      0.56420711	      0.19866140	      0.17843048	      0.06688165	      0.07403162
      0.56449137	      0.19866225	      0.17843259	      0.06688151	      0.07401659
      0.56477563	      0.19866305	      0.17843467	      0.06688135	      0.07400158
      0.56501128	      0.19866367	      0.17843637	      0.06688121	      0.07398914
      0.56524693	      0.19866426	      0.17843805	      0.06688105	      0.07397670
      0.56554347	      0.19866496	      0.17844013	      0.06688083	      0.07396107
      0.56579511	      0.19866551	      0.17844188	      0.06688064	      0.07394780
      0.56604676	      0.19866602	      0.17844360	      0.06688043	      0.07393455
      0.56629841	      0.19866649	      0.17844529	      0.06688020	      0.07392130
      0.56655006	      0.19866692	      0.17844696	      0.06687996	      0.07390806
      0.56680170	      0.19866732	      0.17844860	      0.06687971	      0.07389483
      0.56711084	      0.19866775	      0.17845059	      0.06687939	      0.07387859
      0.56733265	      0.19866802	      0.17845200	      0.06687914	      0.07386694
      0.56755447	      0.19866827	      0.17845338	      0.06687888	      0.07385530
      0.56785281	      0.19866855	      0.17845522	      0.06687852	      0.07383964
      0.56813487	      0.19866876	      0.17845692	      0.06687815	      0.07382486
      0.56841692	      0.19866893	      0.17845859	      0.06687778	      0.07381008
      0.56865478	      0.19866903	      0.17845998	      0.06687744	      0.07379763
      0.56889264	      0.19866910	      0.17846134	      0.06687710	      0.07378518
      0.56918650	      0.19866914	      0.17846300	      0.06687666	      0.07376981
      0.56943590	      0.19866913	      0.17846438	      0.06687627	      0.07375677
      0.56968531	      0.19866908	      0.17846574	      0.06687586	      0.07374375
      0.56993471	      0.19866900	      0.17846707	      0.06687545	      0.07373072
      0.57018411	      0.19866888	      0.17846838	      0.06687502	      0.07371771
      0.57043351	      0.19866872	      0.17846967	      0.06687457	      0.07370470
      0.57075934	      0.19866845	      0.17847131	      0.06687397	      0.07368772
      0.57097019	      0.19866825	      0.17847236	      0.06687357	      0.07367674
      0.57118103	      0.19866802	      0.17847338	      0.06687317	      0.07366576
      0.57149719	      0.19866762	      0.17847489	      0.06687253	      0.07364931
      0.57179665	      0.19866718	      0.17847628	      0.06687192	      0.07363374
      0.57210645	      0.19866668	      0.17847769	      0.06687126	      0.07361765
      0.57234478	      0.19866625	      0.17847875	      0.06687074	      0.07360527
      0.57258311	      0.19866579	      0.17847978	      0.06687021	      0.07359290
      0.57288575	      0.19866515	      0.17848107	      0.06686951	      0.07357721
      0.57312514	      0.19866461	      0.17848206	      0.06686895	      0.07356480
      0.57336453	      0.19866403	      0.17848303	      0.06686838	      0.07355240
      0.57360392	      0.19866342	      0.17848397	      0.06686779	      0.07354000
      0.57393442	      0.19866252	      0.17848525	      0.06686696	      0.07352290
      0.57414977	      0.19866190	      0.17848606	      0.06686641	      0.07351177
      0.57436512	      0.19866125	      0.17848685	      0.06686584	      0.07350064
      0.57467329	      0.19866027	      0.17848795	      0.06686502	      0.07348472
      0.57496795	      0.19865929	      0.17848897	      0.06686422	      0.07346951
      0.57526260	      0.19865825	      0.17848995	      0.06686340	      0.07345431
      0.57549826	      0.19865738	      0.17849072	      0.06686272	      0.07344216
      0.57573391	      0.19865648	      0.17849146	      0.06686204	      0.07343002
      0.57603667	      0.19865527	      0.17849239	      0.06686115	      0.07341443
      0.57627784	      0.19865427	      0.17849310	      0.06686042	      0.07340201
      0.57651901	      0.19865323	      0.17849380	      0.06685968	      0.07338961
      0.57676019	      0.19865216	      0.17849447	      0.06685893	      0.07337721
      0.57708298	      0.19865067	      0.17849533	      0.06685791	      0.07336063
      0.57730103	      0.19864963	      0.17849589	      0.06685721	      0.07334943
      0.57751907	      0.19864857	      0.17849643	      0.06685649	      0.07333825
      0.57782053	      0.19864704	      0.17849716	      0.06685549	      0.07332279
      0.57811019	      0.19864553	      0.17849782	      0.06685451	      0.07330794
      0.57839985	      0.19864397	      0.17849845	      0.06685351	      0.07329310
      0.57863645	      0.19864265	      0.17849894	      0.06685268	      0.07328099
      0.57887306	      0.19864131	      0.17849941	      0.06685184	      0.07326889
      0.57917383	      0.19863955	      0.17849998	      0.06685076	      0.07325351
      0.57941448	      0.19863810	      0.17850042	      0.06684988	      0.07324122
      0.57965514	      0.19863662	      0.17850083	      0.06684898	      0.07322893
      0.57989579	      0.19863510	      0.17850121	      0.06684808	      0.07321664
      0.58022028	      0.19863300	      0.17850170	      0.06684684	      0.07320009
      0.58043621	      0.19863157	      0.17850201	      0.06684600	      0.07318909
      0.58065214	      0.19863012	      0.17850230	      0.06684516	      0.07317808
      0.58095551	      0.19862802	      0.17850267	      0.06684395	      0.07316264
      0.58124769	      0.19862595	      0.17850300	      0.06684277	      0.07314777
      0.58153987	      0.19862384	      0.17850330	      0.06684158	      0.07313291
      0.58178350	      0.19862203	      0.17850352	      0.06684056	      0.07312053
      0.58202713	      0.19862019	      0.17850372	      0.06683954	      0.07310816
      0.58232014	      0.19861793	      0.17850394	      0.06683830	      0.07309328
      0.58255867	      0.19861606	      0.17850409	      0.06683727	      0.07308118
      0.58279721	      0.19861415	      0.17850422	      0.06683623	      0.07306909
      0.58303575	      0.19861221	      0.17850433	      0.06683518	      0.07305700
      0.58336765	      0.19860945	      0.17850445	      0.06683370	      0.07304020
      0.58357846	      0.19860766	      0.17850450	      0.06683274	      0.07302953
      0.58378928	      0.19860585	      0.17850454	      0.06683178	      0.07301886
      0.58410022	      0.19860313	      0.17850456	      0.06683035	      0.07300314
      0.58440504	      0.19860042	      0.17850455	      0.06682892	      0.07298774
      0.58475951	      0.19859718	      0.17850450	      0.06682724	      0.07296985
      0.58497805	      0.19859516	      0.17850445	      0.06682619	      0.07295883
      0.58519659	      0.19859310	      0.17850437	      0.06682513	      0.07294781
      0.58555832	      0.19858964	      0.17850421	      0.06682336	      0.07292958
      0.58575951	      0.19858768	      0.17850410	      0.06682236	      0.07291945
      0.58596071	      0.19858569	      0.17850398	      0.06682135	      0.07290932
      0.58629257	      0.19858237	      0.17850374	      0.06681967	      0.07289263
      0.58661501	      0.19857908	      0.17850347	      0.06681802	      0.07287643
      0.58684985	      0.19857665	      0.17850325	      0.06681680	      0.07286463
      0.58708470	      0.19857419	      0.17850302	      0.06681558	      0.07285284
      0.58740190	      0.19857081	      0.17850266	      0.06681390	      0.07283693
      0.58762667	      0.19856838	      0.17850239	      0.06681270	      0.07282566
      0.58785144	      0.19856592	      0.17850210	      0.06681149	      0.07281439
      0.58813972	      0.19856272	      0.17850169	      0.06680993	      0.07279995
      0.58841924	      0.19855958	      0.17850128	      0.06680839	      0.07278596
      0.58869877	      0.19855639	      0.17850083	      0.06680684	      0.07277198
      0.58894269	      0.19855357	      0.17850042	      0.06680548	      0.07275979
      0.58918662	      0.19855071	      0.17849999	      0.06680410	      0.07274760
      0.58943055	      0.19854782	      0.17849953	      0.06680271	      0.07273542
      0.58972331	      0.19854431	      0.17849896	      0.06680103	      0.07272081
      0.58998635	      0.19854112	      0.17849841	      0.06679950	      0.07270770
      0.59024940	      0.19853788	      0.17849785	      0.06679796	      0.07269459
      0.59051244	      0.19853460	      0.17849725	      0.06679641	      0.07268149
      0.59077549	      0.19853129	      0.17849664	      0.06679484	      0.07266839
      0.59101015	      0.19852830	      0.17849607	      0.06679343	      0.07265672
      0.59124482	      0.19852527	      0.17849548	      0.06679201	      0.07264505
      0.59154307	      0.19852139	      0.17849470	      0.06679019	      0.07263023
      0.59178463	      0.19851820	      0.17849404	      0.06678870	      0.07261823
      0.59202618	      0.19851498	      0.17849337	      0.06678720	      0.07260624
      0.59226774	      0.19851173	      0.17849267	      0.06678569	      0.07259426
      0.59258842	      0.19850737	      0.17849171	      0.06678366	      0.07257836
      0.59280245	      0.19850442	      0.17849105	      0.06678230	      0.07256776
      0.59301648	      0.19850145	      0.17849038	      0.06678093	      0.07255716
      0.59331728	      0.19849722	      0.17848940	      0.06677899	      0.07254228
      0.59355815	      0.19849381	      0.17848860	      0.06677742	      0.07253037
      0.59395816	      0.19848806	      0.17848721	      0.06677479	      0.07251060
      0.59420126	      0.19848452	      0.17848634	      0.06677318	      0.07249859
      0.59444437	      0.19848095	      0.17848545	      0.06677155	      0.07248659
      0.59468748	      0.19847734	      0.17848454	      0.06676992	      0.07247460
      0.59498418	      0.19847290	      0.17848340	      0.06676790	      0.07245998
      0.59524210	      0.19846900	      0.17848239	      0.06676614	      0.07244727
      0.59550001	      0.19846506	      0.17848135	      0.06676436	      0.07243457
      0.59575792	      0.19846108	      0.17848029	      0.06676257	      0.07242188
      0.59601583	      0.19845706	      0.17847920	      0.06676077	      0.07240920
      0.59627374	      0.19845301	      0.17847809	      0.06675896	      0.07239652
      0.59653165	      0.19844892	      0.17847696	      0.06675713	      0.07238386
      0.59678956	      0.19844480	      0.17847580	      0.06675529	      0.07237120
      0.59704747	      0.19844063	      0.17847462	      0.06675343	      0.07235854
      0.59730539	      0.19843643	      0.17847342	      0.06675157	      0.07234590
      0.59756330	      0.19843219	      0.17847219	      0.06674969	      0.07233326
      0.59782121	      0.19842792	      0.17847094	      0.06674779	      0.07232063
      0.59807912	      0.19842361	      0.17846967	      0.06674589	      0.07230801
      0.59833703	      0.19841926	      0.17846837	      0.06674397	      0.07229540
      0.59859494	      0.19841487	      0.17846705	      0.06674204	      0.07228279
      0.59885285	      0.19841045	      0.17846571	      0.06674010	      0.07227019
      0.59908384	      0.19840646	      0.17846448	      0.06673834	      0.07225891
      0.59931483	      0.19840244	      0.17846324	      0.06673658	      0.07224764
      0.59961962	      0.19839708	      0.17846158	      0.06673424	      0.07223278
      0.59985661	      0.19839289	      0.17846026	      0.06673241	      0.07222123
      0.60009359	      0.19838866	      0.17845892	      0.06673057	      0.07220969
      0.60033058	      0.19838440	      0.17845756	      0.06672871	      0.07219815
      0.60063188	      0.19837894	      0.17845581	      0.06672634	      0.07218349
      0.60088924	      0.19837424	      0.17845428	      0.06672430	      0.07217098
      0.60114659	      0.19836950	      0.17845274	      0.06672225	      0.07215847
      0.60140394	      0.19836472	      0.17845117	      0.06672018	      0.07214598
      0.60166129	      0.19835991	      0.17844958	      0.06671811	      0.07213349
      0.60191865	      0.19835506	      0.17844796	      0.06671602	      0.07212101
      0.60217600	      0.19835018	      0.17844632	      0.06671391	      0.07210853
      0.60243335	      0.19834526	      0.17844466	      0.06671180	      0.07209606
      0.60269071	      0.19834030	      0.17844298	      0.06670967	      0.07208360
      0.60294806	      0.19833531	      0.17844127	      0.06670753	      0.07207115
      0.60320541	      0.19833028	      0.17843954	      0.06670538	      0.07205871
      0.60346276	      0.19832521	      0.17843779	      0.06670321	      0.07204627
      0.60372012	      0.19832011	      0.17843601	      0.06670103	      0.07203384
      0.60397747	      0.19831498	      0.17843421	      0.06669884	      0.07202142
      0.60423482	      0.19830980	      0.17843239	      0.06669664	      0.07200901
      0.60449217	      0.19830459	      0.17843055	      0.06669442	      0.07199660
      0.60474953	      0.19829935	      0.17842868	      0.06669220	      0.07198420
      0.60500688	      0.19829407	      0.17842679	      0.06668996	      0.07197181
      0.60526423	      0.19828875	      0.17842488	      0.06668770	      0.07195942
      0.60552159	      0.19828339	      0.17842295	      0.06668544	      0.07194705
      0.60577894	      0.19827801	      0.17842099	      0.06668316	      0.07193468
      0.60603629	      0.19827258	      0.17841901	      0.06668087	      0.07192232
      0.60629364	      0.19826712	      0.17841701	      0.06667857	      0.07190996
      0.60655100	      0.19826162	      0.17841498	      0.06667625	      0.07189761
      0.60680835	      0.19825609	      0.17841294	      0.06667393	      0.07188527
      0.60706570	      0.19825052	      0.17841087	      0.06667159	      0.07187294
      0.60732305	      0.19824492	      0.17840877	      0.06666924	      0.07186062
      0.60758041	      0.19823928	      0.17840666	      0.06666687	      0.07184830
      0.60783776	      0.19823361	      0.17840452	      0.06666450	      0.07183599
      0.60809511	      0.19822790	      0.17840236	      0.06666211	      0.07182369
      0.60835247	      0.19822215	      0.17840018	      0.06665971	      0.07181139
      0.60860982	      0.19821637	      0.17839797	      0.06665729	      0.07179911
      0.60886717	      0.19821055	      0.17839575	      0.06665487	      0.07178683
      0.60912452	      0.19820470	      0.17839350	      0.06665243	      0.07177455
      0.60935546	      0.19819942	      0.17839146	      0.06665023	      0.07176355
      0.60958641	      0.19819411	      0.17838940	      0.06664803	      0.07175255
      0.60989499	      0.19818697	      0.17838663	      0.06664506	      0.07173786
      0.61012598	      0.19818159	      0.17838453	      0.06664283	      0.07172687
      0.61035696	      0.19817619	      0.17838241	      0.06664059	      0.07171589
      0.61058795	      0.19817075	      0.17838028	      0.06663834	      0.07170491
      0.61089238	      0.19816355	      0.17837744	      0.06663536	      0.07169045
      0.61116285	      0.19815711	      0.17837489	      0.06663269	      0.07167762
      0.61143331	      0.19815062	      0.17837231	      0.06663002	      0.07166479
      0.61166649	      0.19814501	      0.17837007	      0.06662770	      0.07165374
      0.61189966	      0.19813936	      0.17836782	      0.06662537	      0.07164269
      0.61213283	      0.19813368	      0.17836554	      0.06662303	      0.07163165
      0.61243361	      0.19812632	      0.17836258	      0.06662000	      0.07161742
      0.61269819	      0.19811980	      0.17835995	      0.06661732	      0.07160491
      0.61296277	      0.19811324	      0.17835730	      0.06661463	      0.07159240
      0.61322734	      0.19810665	      0.17835462	      0.06661193	      0.07157991
      0.61345399	      0.19810098	      0.17835231	      0.06660960	      0.07156921
      0.61368063	      0.19809527	      0.17834998	      0.06660726	      0.07155852
      0.61400240	      0.19808713	      0.17834665	      0.06660393	      0.07154335
      0.61422297	      0.19808152	      0.17834434	      0.06660163	      0.07153296
      0.61444354	      0.19807588	      0.17834202	      0.06659933	      0.07152257
      0.61473095	      0.19806850	      0.17833897	      0.06659631	      0.07150905
      0.61500338	      0.19806145	      0.17833605	      0.06659344	      0.07149624
      0.61534774	      0.19805250	      0.17833233	      0.06658979	      0.07148005
      0.61557006	      0.19804669	      0.17832990	      0.06658742	      0.07146961
      0.61579238	      0.19804085	      0.17832746	      0.06658505	      0.07145918
      0.61609937	      0.19803274	      0.17832407	      0.06658175	      0.07144478
      0.61636296	      0.19802574	      0.17832113	      0.06657890	      0.07143242
      0.61662655	      0.19801870	      0.17831817	      0.06657605	      0.07142007
      0.61689014	      0.19801163	      0.17831518	      0.06657318	      0.07140773
      0.61712087	      0.19800541	      0.17831255	      0.06657066	      0.07139693
      0.61735160	      0.19799917	      0.17830990	      0.06656813	      0.07138614
      0.61766671	      0.19799059	      0.17830625	      0.06656465	      0.07137142
      0.61788991	      0.19798448	      0.17830364	      0.06656218	      0.07136099
      0.61811311	      0.19797835	      0.17830103	      0.06655970	      0.07135057
      0.61839595	      0.19797054	      0.17829768	      0.06655655	      0.07133738
      0.61867194	      0.19796288	      0.17829439	      0.06655346	      0.07132451
      0.61894794	      0.19795519	      0.17829108	      0.06655035	      0.07131165
      0.61920792	      0.19794790	      0.17828794	      0.06654742	      0.07129955
      0.61946790	      0.19794058	      0.17828478	      0.06654447	      0.07128745
      0.61972788	      0.19793322	      0.17828159	      0.06654150	      0.07127536
      0.61998786	      0.19792583	      0.17827838	      0.06653853	      0.07126328
      0.62024784	      0.19791841	      0.17827515	      0.06653554	      0.07125121
      0.62050782	      0.19791094	      0.17827190	      0.06653255	      0.07123914
      0.62076780	      0.19790345	      0.17826862	      0.06652954	      0.07122708
      0.62102778	      0.19789592	      0.17826533	      0.06652652	      0.07121503
      0.62128776	      0.19788835	      0.17826201	      0.06652348	      0.07120298
      0.62154774	      0.19788076	      0.17825867	      0.06652044	      0.07119094
      0.62180773	      0.19787312	      0.17825531	      0.06651738	      0.07117891
      0.62206771	      0.19786545	      0.17825192	      0.06651431	      0.07116689
      0.62230052	      0.19785856	      0.17824887	      0.06651155	      0.07115613
      0.62253334	      0.19785163	      0.17824581	      0.06650878	      0.07114538
      0.62284548	      0.19784231	      0.17824167	      0.06650506	      0.07113097
      0.62306923	      0.19783559	      0.17823868	      0.06650238	      0.07112065
      0.62329297	      0.19782885	      0.17823568	      0.06649969	      0.07111033
      0.62357398	      0.19782035	      0.17823189	      0.06649629	      0.07109738
      0.62384819	      0.19781202	      0.17822816	      0.06649297	      0.07108475
      0.62412241	      0.19780364	      0.17822441	      0.06648964	      0.07107214
      0.62438531	      0.19779558	      0.17822080	      0.06648643	      0.07106005
      0.62464821	      0.19778748	      0.17821716	      0.06648320	      0.07104796
      0.62491111	      0.19777935	      0.17821350	      0.06647997	      0.07103589
      0.62517401	      0.19777118	      0.17820981	      0.06647672	      0.07102382
      0.62543691	      0.19776298	      0.17820611	      0.06647346	      0.07101176
      0.62569981	      0.19775474	      0.17820238	      0.06647019	      0.07099971
      0.62596271	      0.19774647	      0.17819863	      0.06646691	      0.07098766
      0.62622561	      0.19773816	      0.17819486	      0.06646362	      0.07097563
      0.62644890	      0.19773108	      0.17819164	      0.06646081	      0.07096541
      0.62667219	      0.19772397	      0.17818840	      0.06645799	      0.07095520
      0.62697261	      0.19771437	      0.17818402	      0.06645419	      0.07094146
      0.62723436	      0.19770596	      0.17818018	      0.06645086	      0.07092951
      0.62749610	      0.19769752	      0.17817632	      0.06644752	      0.07091756
      0.62775785	      0.19768905	      0.17817244	      0.06644418	      0.07090562
      0.62801960	      0.19768055	      0.17816854	      0.06644081	      0.07089369
      0.62828134	      0.19767201	      0.17816461	      0.06643744	      0.07088176
      0.62850754	      0.19766460	      0.17816120	      0.06643452	      0.07087146
      0.62873374	      0.19765716	      0.17815778	      0.06643158	      0.07086117
      0.62906261	      0.19764631	      0.17815277	      0.06642730	      0.07084621
      0.62927490	      0.19763928	      0.17814952	      0.06642453	      0.07083656
      0.62948719	      0.19763222	      0.17814625	      0.06642175	      0.07082692
      0.62978396	      0.19762232	      0.17814166	      0.06641785	      0.07081345
      0.63019481	      0.19760854	      0.17813527	      0.06641242	      0.07079481
      0.63042558	      0.19760076	      0.17813165	      0.06640936	      0.07078435
      0.63065635	      0.19759296	      0.17812802	      0.06640629	      0.07077390
      0.63094282	      0.19758323	      0.17812348	      0.06640247	      0.07076093
      0.63121417	      0.19757398	      0.17811916	      0.06639884	      0.07074865
      0.63148551	      0.19756470	      0.17811482	      0.06639519	      0.07073638
      0.63174688	      0.19755572	      0.17811062	      0.06639167	      0.07072458
      0.63200824	      0.19754671	      0.17810640	      0.06638814	      0.07071277
      0.63226960	      0.19753767	      0.17810215	      0.06638459	      0.07070098
      0.63253096	      0.19752859	      0.17809788	      0.06638103	      0.07068919
      0.63279233	      0.19751948	      0.17809360	      0.06637746	      0.07067741
      0.63305369	      0.19751033	      0.17808929	      0.06637388	      0.07066564
      0.63331505	      0.19750116	      0.17808496	      0.06637029	      0.07065388
      0.63357641	      0.19749194	      0.17808061	      0.06636668	      0.07064212
      0.63383778	      0.19748270	      0.17807624	      0.06636307	      0.07063037
      0.63409914	      0.19747342	      0.17807184	      0.06635944	      0.07061863
      0.63433025	      0.19746519	      0.17806794	      0.06635622	      0.07060825
      0.63456136	      0.19745693	      0.17806402	      0.06635299	      0.07059788
      0.63488027	      0.19744549	      0.17805859	      0.06634853	      0.07058358
      0.63509977	      0.19743759	      0.17805483	      0.06634544	      0.07057374
      0.63531926	      0.19742966	      0.17805105	      0.06634235	      0.07056391
      0.63560659	      0.19741925	      0.17804609	      0.06633829	      0.07055105
      0.63584754	      0.19741049	      0.17804191	      0.06633487	      0.07054027
      0.63622120	      0.19739685	      0.17803540	      0.06632956	      0.07052357
      0.63646992	      0.19738773	      0.17803103	      0.06632601	      0.07051245
      0.63671865	      0.19737858	      0.17802665	      0.06632244	      0.07050135
      0.63696738	      0.19736940	      0.17802225	      0.06631887	      0.07049025
      0.63724417	      0.19735915	      0.17801733	      0.06631488	      0.07047791
      0.63752097	      0.19734887	      0.17801239	      0.06631088	      0.07046558
      0.63775745	      0.19734005	      0.17800815	      0.06630745	      0.07045505
      0.63799392	      0.19733121	      0.17800389	      0.06630402	      0.07044452
      0.63831021	      0.19731934	      0.17799817	      0.06629940	      0.07043046
      0.63852859	      0.19731111	      0.17799420	      0.06629621	      0.07042075
      0.63874697	      0.19730286	      0.17799022	      0.06629301	      0.07041105
      0.63903560	      0.19729193	      0.17798494	      0.06628876	      0.07039824
      0.63931136	      0.19728144	      0.17797986	      0.06628470	      0.07038600
      0.63968341	      0.19726724	      0.17797298	      0.06627919	      0.07036951
      0.63991585	      0.19725833	      0.17796866	      0.06627573	      0.07035921
      0.64019621	      0.19724755	      0.17796343	      0.06627156	      0.07034680
      0.64046822	      0.19723705	      0.17795833	      0.06626749	      0.07033477
      0.64074022	      0.19722653	      0.17795321	      0.06626342	      0.07032274
      0.64101223	      0.19721596	      0.17794806	      0.06625933	      0.07031073
      0.64128424	      0.19720536	      0.17794290	      0.06625523	      0.07029872
      0.64151444	      0.19719636	      0.17793851	      0.06625174	      0.07028856
      0.64174463	      0.19718734	      0.17793410	      0.06624826	      0.07027841
      0.64207148	      0.19717448	      0.17792782	      0.06624329	      0.07026400
      0.64228502	      0.19716605	      0.17792370	      0.06624003	      0.07025460
      0.64249856	      0.19715761	      0.17791957	      0.06623677	      0.07024520
      0.64279507	      0.19714584	      0.17791380	      0.06623222	      0.07023215
      0.64317984	      0.19713051	      0.17790628	      0.06622630	      0.07021524
      0.64343054	      0.19712048	      0.17790136	      0.06622243	      0.07020423
      0.64368123	      0.19711042	      0.17789642	      0.06621855	      0.07019323
      0.64393192	      0.19710034	      0.17789146	      0.06621466	      0.07018223
      0.64420646	      0.19708926	      0.17788601	      0.06621039	      0.07017019
      0.64448100	      0.19707814	      0.17788053	      0.06620611	      0.07015817
      0.64472178	      0.19706836	      0.17787571	      0.06620234	      0.07014762
      0.64496255	      0.19705856	      0.17787087	      0.06619857	      0.07013709
      0.64527153	      0.19704594	      0.17786464	      0.06619371	      0.07012358
      0.64549471	      0.19703679	      0.17786012	      0.06619018	      0.07011382
      0.64571789	      0.19702762	      0.17785558	      0.06618666	      0.07010408
      0.64600088	      0.19701596	      0.17784981	      0.06618217	      0.07009172
      0.64627202	      0.19700475	      0.17784426	      0.06617786	      0.07007990
      0.64661090	      0.19699070	      0.17783729	      0.06617246	      0.07006513
      0.64684422	      0.19698099	      0.17783248	      0.06616873	      0.07005496
      0.64707754	      0.19697126	      0.17782764	      0.06616499	      0.07004481
      0.64737400	      0.19695885	      0.17782148	      0.06616022	      0.07003191
      0.64767047	      0.19694640	      0.17781529	      0.06615544	      0.07001902
      0.64788280	      0.19693746	      0.17781084	      0.06615201	      0.07000980
      0.64809512	      0.19692850	      0.17780638	      0.06614857	      0.07000058
      0.64840313	      0.19691547	      0.17779988	      0.06614357	      0.06998721
      0.64867899	      0.19690376	      0.17779404	      0.06613908	      0.06997525
      0.64892079	      0.19689346	      0.17778890	      0.06613513	      0.06996477
      0.64916259	      0.19688314	      0.17778374	      0.06613117	      0.06995430
      0.64947119	      0.19686992	      0.17777714	      0.06612611	      0.06994094
      0.64969465	      0.19686033	      0.17777234	      0.06612243	      0.06993128
      0.64991810	      0.19685071	      0.17776752	      0.06611874	      0.06992162
      0.65020124	      0.19683849	      0.17776140	      0.06611406	      0.06990938
      0.65047270	      0.19682673	      0.17775551	      0.06610956	      0.06989766
      0.65081172	      0.19681201	      0.17774812	      0.06610393	      0.06988304
      0.65104532	      0.19680183	      0.17774301	      0.06610003	      0.06987297
      0.65127891	      0.19679163	      0.17773789	      0.06609613	      0.06986290
      0.65157561	      0.19677863	      0.17773136	      0.06609116	      0.06985013
      0.65187231	      0.19676560	      0.17772480	      0.06608618	      0.06983736
      0.65208510	      0.19675622	      0.17772008	      0.06608259	      0.06982821
      0.65229790	      0.19674683	      0.17771535	      0.06607900	      0.06981906
      0.65260608	      0.19673319	      0.17770847	      0.06607379	      0.06980583
      0.65288226	      0.19672092	      0.17770229	      0.06606911	      0.06979397
      0.65312429	      0.19671015	      0.17769685	      0.06606499	      0.06978359
      0.65336631	      0.19669934	      0.17769139	      0.06606087	      0.06977322
      0.65367551	      0.19668550	      0.17768440	      0.06605558	      0.06975997
      0.65389902	      0.19667547	      0.17767933	      0.06605176	      0.06975040
      0.65412253	      0.19666541	      0.17767424	      0.06604792	      0.06974084
      0.65440620	      0.19665262	      0.17766777	      0.06604304	      0.06972871
      0.65467671	      0.19664038	      0.17766157	      0.06603837	      0.06971715
      0.65501787	      0.19662491	      0.17765372	      0.06603247	      0.06970259
      0.65525573	      0.19661408	      0.17764823	      0.06602835	      0.06969244
      0.65549359	      0.19660323	      0.17764273	      0.06602422	      0.06968229
      0.65578670	      0.19658983	      0.17763592	      0.06601911	      0.06966980
      0.65607981	      0.19657638	      0.17762909	      0.06601399	      0.06965732
      0.65629755	      0.19656637	      0.17762400	      0.06601018	      0.06964805
      0.65651529	      0.19655634	      0.17761890	      0.06600636	      0.06963879
      0.65682303	      0.19654212	      0.17761166	      0.06600094	      0.06962571
      0.65709363	      0.19652958	      0.17760528	      0.06599617	      0.06961422
      0.65736424	      0.19651701	      0.17759887	      0.06599139	      0.06960273
      0.65760511	      0.19650579	      0.17759315	      0.06598712	      0.06959251
      0.65784598	      0.19649455	      0.17758742	      0.06598285	      0.06958230
      0.65808685	      0.19648328	      0.17758167	      0.06597856	      0.06957209
      0.65837636	      0.19646970	      0.17757473	      0.06597340	      0.06955983
      0.65866586	      0.19645608	      0.17756777	      0.06596823	      0.06954758
      0.65888799	      0.19644560	      0.17756242	      0.06596425	      0.06953819
      0.65911011	      0.19643511	      0.17755705	      0.06596026	      0.06952880
      0.65941577	      0.19642062	      0.17754964	      0.06595476	      0.06951589
      0.65968379	      0.19640789	      0.17754312	      0.06594992	      0.06950458
      0.65995180	      0.19639513	      0.17753658	      0.06594508	      0.06949328
      0.66021982	      0.19638233	      0.17753002	      0.06594022	      0.06948198
      0.66044577	      0.19637152	      0.17752448	      0.06593612	      0.06947246
      0.66067172	      0.19636068	      0.17751892	      0.06593201	      0.06946295
      0.66097387	      0.19634615	      0.17751146	      0.06592650	      0.06945024
      0.66123871	      0.19633338	      0.17750491	      0.06592165	      0.06943910
      0.66150354	      0.19632059	      0.17749833	      0.06591680	      0.06942797
      0.66176838	      0.19630776	      0.17749173	      0.06591194	      0.06941685
      0.66200439	      0.19629630	      0.17748584	      0.06590759	      0.06940695
      0.66224039	      0.19628481	      0.17747993	      0.06590324	      0.06939705
      0.66255705	      0.19626936	      0.17747198	      0.06589739	      0.06938378
      0.66278007	      0.19625846	      0.17746636	      0.06589326	      0.06937444
      0.66300309	      0.19624753	      0.17746073	      0.06588912	      0.06936510
      0.66328952	      0.19623346	      0.17745347	      0.06588379	      0.06935312
      0.66354664	      0.19622079	      0.17744694	      0.06587900	      0.06934237
      0.66390250	      0.19620322	      0.17743788	      0.06587235	      0.06932751
      0.66412165	      0.19619237	      0.17743227	      0.06586824	      0.06931836
      0.66450879	      0.19617315	      0.17742235	      0.06586097	      0.06930221
      0.66470853	      0.19616321	      0.17741721	      0.06585721	      0.06929388
      0.66490828	      0.19615325	      0.17741206	      0.06585344	      0.06928556
      0.66523635	      0.19613686	      0.17740358	      0.06584724	      0.06927190
      0.66552194	      0.19612254	      0.17739617	      0.06584183	      0.06926002
      0.66576251	      0.19611046	      0.17738991	      0.06583726	      0.06925002
      0.66600308	      0.19609835	      0.17738364	      0.06583269	      0.06924002
      0.66632185	      0.19608226	      0.17737531	      0.06582661	      0.06922679
      0.66653989	      0.19607124	      0.17736959	      0.06582244	      0.06921774
      0.66675792	      0.19606019	      0.17736386	      0.06581827	      0.06920870
      0.66705085	      0.19604531	      0.17735614	      0.06581265	      0.06919656
      0.66737023	      0.19602904	      0.17734769	      0.06580651	      0.06918333
      0.66768395	      0.19601302	      0.17733937	      0.06580046	      0.06917035
      0.66791655	      0.19600112	      0.17733319	      0.06579596	      0.06916073
      0.66814915	      0.19598919	      0.17732699	      0.06579146	      0.06915112
      0.66844757	      0.19597385	      0.17731901	      0.06578567	      0.06913879
      0.66874599	      0.19595847	      0.17731101	      0.06577987	      0.06912647
      0.66895869	      0.19594748	      0.17730529	      0.06577573	      0.06911770
      0.66917139	      0.19593648	      0.17729956	      0.06577157	      0.06910893
      0.66947921	      0.19592051	      0.17729125	      0.06576556	      0.06909625
      0.66978704	      0.19590451	      0.17728291	      0.06575952	      0.06908358
      0.66999825	      0.19589350	      0.17727717	      0.06575537	      0.06907489
      0.67020947	      0.19588248	      0.17727142	      0.06575122	      0.06906621
      0.67051551	      0.19586647	      0.17726307	      0.06574518	      0.06905363
      0.67082156	      0.19585042	      0.17725470	      0.06573914	      0.06904107
      0.67103944	      0.19583896	      0.17724872	      0.06573482	      0.06903213
      0.67125733	      0.19582749	      0.17724273	      0.06573050	      0.06902319
      0.67156474	      0.19581127	      0.17723425	      0.06572439	      0.06901059
      0.67187216	      0.19579500	      0.17722575	      0.06571826	      0.06899800
      0.67208077	      0.19578394	      0.17721997	      0.06571410	      0.06898946
      0.67228938	      0.19577286	      0.17721417	      0.06570993	      0.06898093
      0.67259312	      0.19575670	      0.17720572	      0.06570384	      0.06896851
      0.67289687	      0.19574049	      0.17719723	      0.06569775	      0.06895611
      0.67312345	      0.19572838	      0.17719089	      0.06569319	      0.06894686
      0.67335003	      0.19571624	      0.17718453	      0.06568862	      0.06893761
      0.67365365	      0.19569994	      0.17717600	      0.06568249	      0.06892524
      0.67392633	      0.19568527	      0.17716830	      0.06567697	      0.06891413
      0.67419901	      0.19567057	      0.17716059	      0.06567144	      0.06890302
      0.67443893	      0.19565760	      0.17715379	      0.06566657	      0.06889326
      0.67467885	      0.19564461	      0.17714698	      0.06566168	      0.06888351
      0.67491877	      0.19563160	      0.17714015	      0.06565679	      0.06887376
      0.67521265	      0.19561562	      0.17713176	      0.06565079	      0.06886182
      0.67550653	      0.19559961	      0.17712335	      0.06564477	      0.06884990
      0.67572896	      0.19558747	      0.17711697	      0.06564020	      0.06884088
      0.67595139	      0.19557530	      0.17711058	      0.06563563	      0.06883186
      0.67625773	      0.19555851	      0.17710175	      0.06562933	      0.06881945
      0.67653121	      0.19554349	      0.17709385	      0.06562368	      0.06880838
      0.67677705	      0.19552995	      0.17708673	      0.06561860	      0.06879844
      0.67702289	      0.19551639	      0.17707960	      0.06561351	      0.06878850
      0.67733100	      0.19549937	      0.17707063	      0.06560712	      0.06877605
      0.67755755	      0.19548682	      0.17706402	      0.06560240	      0.06876691
      0.67778409	      0.19547425	      0.17705740	      0.06559769	      0.06875777
      0.67806734	      0.19545850	      0.17704911	      0.06559178	      0.06874634
      0.67834138	      0.19544323	      0.17704106	      0.06558605	      0.06873530
      0.67867809	      0.19542443	      0.17703115	      0.06557899	      0.06872175
      0.67891409	      0.19541122	      0.17702418	      0.06557404	      0.06871225
      0.67915010	      0.19539799	      0.17701720	      0.06556907	      0.06870276
      0.67944739	      0.19538129	      0.17700838	      0.06556281	      0.06869081
      0.67974467	      0.19536455	      0.17699955	      0.06555653	      0.06867888
      0.67996357	      0.19535220	      0.17699302	      0.06555190	      0.06867009
      0.68018248	      0.19533982	      0.17698649	      0.06554726	      0.06866131
      0.68049000	      0.19532241	      0.17697729	      0.06554073	      0.06864899
      0.68079753	      0.19530496	      0.17696806	      0.06553419	      0.06863667
      0.68100734	      0.19529302	      0.17696176	      0.06552972	      0.06862828
      0.68121715	      0.19528107	      0.17695544	      0.06552524	      0.06861988
      0.68152046	      0.19526376	      0.17694628	      0.06551875	      0.06860776
      0.68182377	      0.19524642	      0.17693710	      0.06551225	      0.06859564
      0.68205372	      0.19523324	      0.17693013	      0.06550731	      0.06858646
      0.68228367	      0.19522004	      0.17692314	      0.06550237	      0.06857729
      0.68258530	      0.19520269	      0.17691395	      0.06549587	      0.06856527
      0.68288693	      0.19518530	      0.17690474	      0.06548936	      0.06855325
      0.68309979	      0.19517300	      0.17689823	      0.06548475	      0.06854477
      0.68331265	      0.19516069	      0.17689170	      0.06548014	      0.06853631
      0.68361877	      0.19514295	      0.17688229	      0.06547350	      0.06852413
      0.68392489	      0.19512516	      0.17687286	      0.06546684	      0.06851197
      0.68414542	      0.19511233	      0.17686606	      0.06546204	      0.06850321
      0.68436594	      0.19509947	      0.17685924	      0.06545723	      0.06849446
      0.68467253	      0.19508157	      0.17684973	      0.06545053	      0.06848230
      0.68497912	      0.19506362	      0.17684021	      0.06544381	      0.06847015
      0.68519198	      0.19505114	      0.17683358	      0.06543914	      0.06846172
      0.68540484	      0.19503863	      0.17682694	      0.06543447	      0.06845330
      0.68570998	      0.19502068	      0.17681740	      0.06542775	      0.06844123
      0.68601513	      0.19500268	      0.17680784	      0.06542102	      0.06842916
      0.68623927	      0.19498944	      0.17680080	      0.06541606	      0.06842031
      0.68646341	      0.19497617	      0.17679375	      0.06541110	      0.06841146
      0.68676882	      0.19495807	      0.17678412	      0.06540433	      0.06839941
      0.68707424	      0.19493992	      0.17677447	      0.06539755	      0.06838738
      0.68728683	      0.19492726	      0.17676773	      0.06539282	      0.06837900
      0.68749942	      0.19491459	      0.17676099	      0.06538808	      0.06837063
      0.68780418	      0.19489638	      0.17675130	      0.06538127	      0.06835864
      0.68810894	      0.19487814	      0.17674159	      0.06537446	      0.06834666
      0.68833502	      0.19486459	      0.17673437	      0.06536939	      0.06833777
      0.68856110	      0.19485101	      0.17672714	      0.06536432	      0.06832890
      0.68886558	      0.19483268	      0.17671738	      0.06535747	      0.06831695
      0.68917007	      0.19481432	      0.17670759	      0.06535061	      0.06830501
      0.68938357	      0.19480143	      0.17670072	      0.06534579	      0.06829664
      0.68959707	      0.19478851	      0.17669383	      0.06534097	      0.06828828
      0.68990215	      0.19477002	      0.17668397	      0.06533406	      0.06827634
      0.69020722	      0.19475149	      0.17667409	      0.06532714	      0.06826441
      0.69043245	      0.19473779	      0.17666678	      0.06532203	      0.06825561
      0.69065767	      0.19472406	      0.17665946	      0.06531690	      0.06824681
      0.69096257	      0.19470545	      0.17664952	      0.06530995	      0.06823491
      0.69126747	      0.19468679	      0.17663957	      0.06530299	      0.06822301
      0.69148187	      0.19467365	      0.17663255	      0.06529808	      0.06821466
      0.69169628	      0.19466049	      0.17662552	      0.06529317	      0.06820630
      0.69200141	      0.19464173	      0.17661550	      0.06528617	      0.06819442
      0.69230654	      0.19462293	      0.17660546	      0.06527915	      0.06818255
      0.69253168	      0.19460904	      0.17659803	      0.06527396	      0.06817380
      0.69275683	      0.19459512	      0.17659059	      0.06526877	      0.06816505
      0.69306174	      0.19457624	      0.17658050	      0.06526173	      0.06815321
      0.69336664	      0.19455732	      0.17657038	      0.06525467	      0.06814139
      0.69358204	      0.19454393	      0.17656322	      0.06524967	      0.06813303
      0.69379744	      0.19453052	      0.17655605	      0.06524467	      0.06812469
      0.69410267	      0.19451149	      0.17654587	      0.06523757	      0.06811287
      0.69440790	      0.19449241	      0.17653566	      0.06523046	      0.06810106
      0.69463274	      0.19447834	      0.17652813	      0.06522521	      0.06809236
      0.69485759	      0.19446424	      0.17652058	      0.06521995	      0.06808367
      0.69516256	      0.19444509	      0.17651033	      0.06521281	      0.06807189
      0.69546753	      0.19442590	      0.17650005	      0.06520566	      0.06806012
      0.69568403	      0.19441225	      0.17649274	      0.06520057	      0.06805177
      0.69590053	      0.19439859	      0.17648542	      0.06519547	      0.06804343
      0.69620583	      0.19437928	      0.17647508	      0.06518828	      0.06803167
      0.69651112	      0.19435994	      0.17646471	      0.06518107	      0.06801992
      0.69673566	      0.19434569	      0.17645707	      0.06517576	      0.06801128
      0.69696020	      0.19433142	      0.17644942	      0.06517044	      0.06800265
      0.69726520	      0.19431200	      0.17643901	      0.06516320	      0.06799093
      0.69757019	      0.19429255	      0.17642858	      0.06515595	      0.06797923
      0.69778790	      0.19427863	      0.17642111	      0.06515077	      0.06797088
      0.69800561	      0.19426470	      0.17641364	      0.06514558	      0.06796253
      0.69831092	      0.19424513	      0.17640314	      0.06513828	      0.06795083
      0.69861623	      0.19422552	      0.17639261	      0.06513098	      0.06793914
      0.69884049	      0.19421110	      0.17638487	      0.06512561	      0.06793056
      0.69906474	      0.19419665	      0.17637711	      0.06512022	      0.06792199
      0.69936971	      0.19417697	      0.17636655	      0.06511289	      0.06791034
      0.69967468	      0.19415725	      0.17635596	      0.06510555	      0.06789869
      0.69989370	      0.19414306	      0.17634834	      0.06510027	      0.06789034
      0.70011272	      0.19412886	      0.17634071	      0.06509498	      0.06788198
      0.70041797	      0.19410903	      0.17633005	      0.06508759	      0.06787035
      0.70072323	      0.19408916	      0.17631937	      0.06508019	      0.06785873
      0.70094727	      0.19407455	      0.17631152	      0.06507475	      0.06785020
      0.70117131	      0.19405993	      0.17630366	      0.06506931	      0.06784168
      0.70147620	      0.19403999	      0.17629294	      0.06506189	      0.06783009
      0.70178108	      0.19402001	      0.17628220	      0.06505445	      0.06781852
      0.70200147	      0.19400554	      0.17627442	      0.06504906	      0.06781015
      0.70222187	      0.19399106	      0.17626663	      0.06504367	      0.06780179
      0.70252699	      0.19397098	      0.17625582	      0.06503620	      0.06779023
      0.70283211	      0.19395085	      0.17624499	      0.06502871	      0.06777867
      0.70305606	      0.19393606	      0.17623703	      0.06502320	      0.06777019
      0.70328002	      0.19392124	      0.17622906	      0.06501769	      0.06776172
      0.70358476	      0.19390105	      0.17621819	      0.06501018	      0.06775020
      0.70388951	      0.19388082	      0.17620730	      0.06500265	      0.06773869
      0.70411128	      0.19386607	      0.17619936	      0.06499716	      0.06773032
      0.70433306	      0.19385131	      0.17619141	      0.06499167	      0.06772195
      0.70463796	      0.19383097	      0.17618046	      0.06498410	      0.06771046
      0.70494285	      0.19381060	      0.17616948	      0.06497652	      0.06769897
      0.70516693	      0.19379561	      0.17616140	      0.06497095	      0.06769054
      0.70539100	      0.19378059	      0.17615331	      0.06496536	      0.06768211
      0.70569555	      0.19376015	      0.17614230	      0.06495776	      0.06767066
      0.70600009	      0.19373967	      0.17613126	      0.06495014	      0.06765922
      0.70622318	      0.19372465	      0.17612316	      0.06494455	      0.06765084
      0.70644628	      0.19370960	      0.17611505	      0.06493896	      0.06764247
      0.70675086	      0.19368903	      0.17610396	      0.06493130	      0.06763105
      0.70705544	      0.19366842	      0.17609284	      0.06492364	      0.06761964
      0.70727991	      0.19365320	      0.17608463	      0.06491798	      0.06761123
      0.70750437	      0.19363797	      0.17607642	      0.06491232	      0.06760283
      0.70780865	      0.19361729	      0.17606526	      0.06490463	      0.06759146
      0.70811294	      0.19359656	      0.17605408	      0.06489692	      0.06758009
      0.70833722	      0.19358127	      0.17604582	      0.06489124	      0.06757171
      0.70856151	      0.19356595	      0.17603756	      0.06488554	      0.06756334
      0.70886573	      0.19354514	      0.17602633	      0.06487780	      0.06755200
      0.70916995	      0.19352429	      0.17601507	      0.06487005	      0.06754066
      0.70939505	      0.19350884	      0.17600673	      0.06486431	      0.06753228
      0.70962015	      0.19349337	      0.17599838	      0.06485856	      0.06752390
      0.70992412	      0.19347245	      0.17598708	      0.06485078	      0.06751259
      0.71022810	      0.19345149	      0.17597576	      0.06484299	      0.06750130
      0.71045345	      0.19343593	      0.17596735	      0.06483721	      0.06749293
      0.71067880	      0.19342034	      0.17595894	      0.06483142	      0.06748456
      0.71098263	      0.19339930	      0.17594757	      0.06482360	      0.06747329
      0.71128646	      0.19337822	      0.17593618	      0.06481576	      0.06746203
      0.71151239	      0.19336252	      0.17592769	      0.06480993	      0.06745367
      0.71173832	      0.19334680	      0.17591920	      0.06480409	      0.06744530
      0.71204193	      0.19332564	      0.17590776	      0.06479623	      0.06743407
      0.71234554	      0.19330445	      0.17589631	      0.06478835	      0.06742285
      0.71257191	      0.19328862	      0.17588775	      0.06478247	      0.06741449
      0.71279827	      0.19327278	      0.17587918	      0.06477658	      0.06740613
      0.71310169	      0.19325150	      0.17586768	      0.06476868	      0.06739494
      0.71340511	      0.19323019	      0.17585616	      0.06476076	      0.06738375
      0.71363198	      0.19321424	      0.17584753	      0.06475483	      0.06737540
      0.71385886	      0.19319826	      0.17583888	      0.06474890	      0.06736705
      0.71416206	      0.19317687	      0.17582731	      0.06474095	      0.06735589
      0.71446526	      0.19315545	      0.17581572	      0.06473299	      0.06734475
      0.71469264	      0.19313936	      0.17580702	      0.06472702	      0.06733639
      0.71492001	      0.19312325	      0.17579830	      0.06472103	      0.06732805
      0.71522299	      0.19310175	      0.17578667	      0.06471305	      0.06731693
      0.71552597	      0.19308021	      0.17577501	      0.06470505	      0.06730582
      0.71575387	      0.19306399	      0.17576623	      0.06469902	      0.06729747
      0.71598176	      0.19304774	      0.17575744	      0.06469299	      0.06728913
      0.71628451	      0.19302613	      0.17574574	      0.06468496	      0.06727805
      0.71658726	      0.19300448	      0.17573401	      0.06467692	      0.06726698
      0.71681568	      0.19298812	      0.17572516	      0.06467085	      0.06725864
      0.71704410	      0.19297175	      0.17571629	      0.06466477	      0.06725030
      0.71734661	      0.19295002	      0.17570452	      0.06465670	      0.06723926
      0.71764912	      0.19292826	      0.17569274	      0.06464862	      0.06722823
      0.71787809	      0.19291177	      0.17568380	      0.06464249	      0.06721989
      0.71810705	      0.19289525	      0.17567486	      0.06463636	      0.06721155
      0.71840931	      0.19287342	      0.17566303	      0.06462825	      0.06720055
      0.71871156	      0.19285155	      0.17565118	      0.06462013	      0.06718956
      0.71894109	      0.19283492	      0.17564217	      0.06461396	      0.06718122
      0.71917062	      0.19281827	      0.17563314	      0.06460778	      0.06717289
      0.71947260	      0.19279633	      0.17562125	      0.06459963	      0.06716193
      0.71977459	      0.19277435	      0.17560934	      0.06459147	      0.06715098
      0.72000469	      0.19275758	      0.17560025	      0.06458524	      0.06714264
      0.72023480	      0.19274079	      0.17559115	      0.06457901	      0.06713431
      0.72053650	      0.19271874	      0.17557920	      0.06457082	      0.06712339
      0.72083821	      0.19269665	      0.17556722	      0.06456263	      0.06711248
      0.72106890	      0.19267974	      0.17555805	      0.06455635	      0.06710414
      0.72129960	      0.19266281	      0.17554887	      0.06455006	      0.06709581
      0.72160101	      0.19264065	      0.17553686	      0.06454184	      0.06708494
      0.72190242	      0.19261846	      0.17552482	      0.06453360	      0.06707407
      0.72213373	      0.19260141	      0.17551557	      0.06452727	      0.06706573
      0.72236504	      0.19258433	      0.17550631	      0.06452093	      0.06705740
      0.72266614	      0.19256208	      0.17549424	      0.06451267	      0.06704656
      0.72296724	      0.19253978	      0.17548214	      0.06450439	      0.06703574
      0.72319918	      0.19252258	      0.17547281	      0.06449801	      0.06702740
      0.72343113	      0.19250536	      0.17546347	      0.06449162	      0.06701907
      0.72373190	      0.19248300	      0.17545133	      0.06448332	      0.06700828
      0.72403266	      0.19246060	      0.17543918	      0.06447501	      0.06699749
      0.72426526	      0.19244326	      0.17542977	      0.06446857	      0.06698916
      0.72449786	      0.19242589	      0.17542034	      0.06446212	      0.06698083
      0.72479828	      0.19240343	      0.17540815	      0.06445379	      0.06697007
      0.72509870	      0.19238093	      0.17539594	      0.06444544	      0.06695933
      0.72533198	      0.19236344	      0.17538644	      0.06443895	      0.06695099
      0.72556525	      0.19234592	      0.17537694	      0.06443245	      0.06694266
      0.72586530	      0.19232336	      0.17536469	      0.06442407	      0.06693195
      0.72616536	      0.19230077	      0.17535242	      0.06441569	      0.06692125
      0.72639933	      0.19228312	      0.17534284	      0.06440914	      0.06691291
      0.72663331	      0.19226546	      0.17533325	      0.06440258	      0.06690458
      0.72693297	      0.19224280	      0.17532094	      0.06439417	      0.06689391
      0.72723263	      0.19222010	      0.17530862	      0.06438575	      0.06688326
      0.72746734	      0.19220231	      0.17529895	      0.06437915	      0.06687491
      0.72770205	      0.19218449	      0.17528927	      0.06437254	      0.06686658
      0.72800129	      0.19216173	      0.17527692	      0.06436409	      0.06685596
      0.72830054	      0.19213895	      0.17526454	      0.06435564	      0.06684534
      0.72853601	      0.19212099	      0.17525479	      0.06434898	      0.06683700
      0.72877148	      0.19210301	      0.17524502	      0.06434230	      0.06682866
      0.72907027	      0.19208017	      0.17523261	      0.06433383	      0.06681808
      0.72936907	      0.19205729	      0.17522018	      0.06432534	      0.06680751
      0.72960534	      0.19203918	      0.17521034	      0.06431862	      0.06679916
      0.72984161	      0.19202104	      0.17520048	      0.06431189	      0.06679082
      0.73013992	      0.19199811	      0.17518802	      0.06430338	      0.06678029
      0.73043824	      0.19197514	      0.17517554	      0.06429486	      0.06676977
      0.73067535	      0.19195686	      0.17516561	      0.06428807	      0.06676141
      0.73091246	      0.19193856	      0.17515566	      0.06428128	      0.06675306
      0.73121025	      0.19191554	      0.17514315	      0.06427274	      0.06674258
      0.73150805	      0.19189249	      0.17513062	      0.06426419	      0.06673210
      0.73174604	      0.19187404	      0.17512059	      0.06425735	      0.06672374
      0.73198404	      0.19185557	      0.17511055	      0.06425049	      0.06671538
      0.73228127	      0.19183248	      0.17509800	      0.06424192	      0.06670495
      0.73257850	      0.19180934	      0.17508542	      0.06423334	      0.06669452
      0.73281744	      0.19179072	      0.17507530	      0.06422643	      0.06668615
      0.73305638	      0.19177208	      0.17506516	      0.06421952	      0.06667778
      0.73335298	      0.19174891	      0.17505256	      0.06421092	      0.06666740
      0.73364959	      0.19172570	      0.17503995	      0.06420231	      0.06665702
      0.73388954	      0.19170690	      0.17502972	      0.06419533	      0.06664864
      0.73412950	      0.19168808	      0.17501949	      0.06418835	      0.06664026
      0.73442541	      0.19166483	      0.17500685	      0.06417973	      0.06662993
      0.73472132	      0.19164155	      0.17499419	      0.06417109	      0.06661961
      0.73496237	      0.19162257	      0.17498386	      0.06416405	      0.06661121
      0.73520342	      0.19160356	      0.17497353	      0.06415699	      0.06660281
      0.73549856	      0.19158025	      0.17496085	      0.06414835	      0.06659254
      0.73579369	      0.19155691	      0.17494816	      0.06413969	      0.06658228
      0.73603594	      0.19153773	      0.17493772	      0.06413257	      0.06657386
      0.73627820	      0.19151852	      0.17492728	      0.06412544	      0.06656544
      0.73657244	      0.19149517	      0.17491457	      0.06411678	      0.06655523
      0.73686668	      0.19147177	      0.17490184	      0.06410810	      0.06654503
      0.73711028	      0.19145238	      0.17489130	      0.06410091	      0.06653658
      0.73735388	      0.19143297	      0.17488073	      0.06409370	      0.06652815
      0.73764708	      0.19140957	      0.17486800	      0.06408502	      0.06651800
      0.73794027	      0.19138614	      0.17485526	      0.06407633	      0.06650786
      0.73818541	      0.19136652	      0.17484458	      0.06406905	      0.06649939
      0.73843055	      0.19134688	      0.17483390	      0.06406177	      0.06649092
      0.73872249	      0.19132346	      0.17482116	      0.06405308	      0.06648085
      0.73901443	      0.19130001	      0.17480839	      0.06404438	      0.06647078
      0.73926138	      0.19128014	      0.17479759	      0.06403701	      0.06646227
      0.73950833	      0.19126026	      0.17478676	      0.06402963	      0.06645376
      0.73979869	      0.19123684	      0.17477402	      0.06402094	      0.06644377
      0.74008906	      0.19121339	      0.17476126	      0.06401225	      0.06643378
      0.74033824	      0.19119325	      0.17475030	      0.06400477	      0.06642522
      0.74058742	      0.19117307	      0.17473932	      0.06399729	      0.06641666
      0.74087571	      0.19114971	      0.17472660	      0.06398862	      0.06640677
      0.74116400	      0.19112631	      0.17471387	      0.06397994	      0.06639688
      0.74141611	      0.19110582	      0.17470272	      0.06397234	      0.06638825
      0.74166822	      0.19108530	      0.17469155	      0.06396473	      0.06637961
      0.74195356	      0.19106206	      0.17467890	      0.06395610	      0.06636985
      0.74223890	      0.19103878	      0.17466623	      0.06394746	      0.06636009
      0.74249518	      0.19101784	      0.17465483	      0.06393970	      0.06635133
      0.74275146	      0.19099688	      0.17464342	      0.06393192	      0.06634258
      0.74303220	      0.19097389	      0.17463091	      0.06392339	      0.06633300
      0.74331294	      0.19095087	      0.17461837	      0.06391485	      0.06632343
      0.74359367	      0.19092782	      0.17460583	      0.06390630	      0.06631386
      0.74387441	      0.19090474	      0.17459326	      0.06389774	      0.06630431
      0.74410947	      0.19088539	      0.17458273	      0.06389056	      0.06629631
      0.74434453	      0.19086602	      0.17457218	      0.06388337	      0.06628832
      0.74464280	      0.19084141	      0.17455878	      0.06387424	      0.06627818
      0.74494107	      0.19081676	      0.17454537	      0.06386510	      0.06626805
      0.74518570	      0.19079652	      0.17453435	      0.06385759	      0.06625975
      0.74543034	      0.19077626	      0.17452332	      0.06385007	      0.06625146
      0.74572312	      0.19075198	      0.17451010	      0.06384106	      0.06624154
      0.74601591	      0.19072767	      0.17449686	      0.06383204	      0.06623163
      0.74626677	      0.19070681	      0.17448550	      0.06382431	      0.06622314
      0.74651764	      0.19068593	      0.17447413	      0.06381656	      0.06621466
      0.74680509	      0.19066197	      0.17446109	      0.06380767	      0.06620495
      0.74709255	      0.19063798	      0.17444803	      0.06379877	      0.06619524
      0.74734915	      0.19061654	      0.17443635	      0.06379081	      0.06618658
      0.74760576	      0.19059507	      0.17442466	      0.06378285	      0.06617793
      0.74788715	      0.19057150	      0.17441183	      0.06377410	      0.06616845
      0.74816853	      0.19054790	      0.17439898	      0.06376535	      0.06615898
      0.74844991	      0.19052427	      0.17438611	      0.06375658	      0.06614952
      0.74873129	      0.19050061	      0.17437323	      0.06374780	      0.06614006
      0.74896830	      0.19048066	      0.17436236	      0.06374040	      0.06613210
      0.74920531	      0.19046068	      0.17435148	      0.06373298	      0.06612414
      0.74950230	      0.19043562	      0.17433784	      0.06372369	      0.06611418
      0.74979930	      0.19041053	      0.17432417	      0.06371437	      0.06610422
      0.75004808	      0.19038948	      0.17431271	      0.06370656	      0.06609589
      0.75029686	      0.19036841	      0.17430124	      0.06369875	      0.06608756
      0.75058662	      0.19034384	      0.17428785	      0.06368963	      0.06607787
      0.75087639	      0.19031924	      0.17427446	      0.06368050	      0.06606818
      0.75113302	      0.19029742	      0.17426257	      0.06367240	      0.06605961
      0.75138966	      0.19027558	      0.17425068	      0.06366430	      0.06605105
      0.75167180	      0.19025154	      0.17423759	      0.06365538	      0.06604164
      0.75195394	      0.19022746	      0.17422447	      0.06364644	      0.06603223
      0.75223608	      0.19020336	      0.17421135	      0.06363750	      0.06602284
      0.75251822	      0.19017923	      0.17419820	      0.06362854	      0.06601345
      0.75275597	      0.19015887	      0.17418712	      0.06362099	      0.06600554
      0.75299372	      0.19013849	      0.17417602	      0.06361342	      0.06599764
      0.75329003	      0.19011305	      0.17416216	      0.06360398	      0.06598780
      0.75358634	      0.19008759	      0.17414829	      0.06359453	      0.06597797
      0.75383856	      0.19006589	      0.17413647	      0.06358648	      0.06596960
      0.75409077	      0.19004416	      0.17412464	      0.06357841	      0.06596124
      0.75437789	      0.19001940	      0.17411115	      0.06356922	      0.06595174
      0.75466501	      0.18999460	      0.17409765	      0.06356002	      0.06594224
      0.75495213	      0.18996978	      0.17408413	      0.06355080	      0.06593274
      0.75520842	      0.18994759	      0.17407204	      0.06354257	      0.06592427
      0.75546472	      0.18992538	      0.17405995	      0.06353432	      0.06591581
      0.75572101	      0.18990314	      0.17404783	      0.06352607	      0.06590735
      0.75600388	      0.18987857	      0.17403445	      0.06351694	      0.06589803
      0.75628674	      0.18985396	      0.17402105	      0.06350781	      0.06588871
      0.75656960	      0.18982933	      0.17400764	      0.06349867	      0.06587940
      0.75685246	      0.18980467	      0.17399420	      0.06348951	      0.06587009
      0.75709129	      0.18978382	      0.17398285	      0.06348177	      0.06586224
      0.75733012	      0.18976295	      0.17397148	      0.06347402	      0.06585439
      0.75762554	      0.18973711	      0.17395741	      0.06346443	      0.06584469
      0.75792095	      0.18971123	      0.17394331	      0.06345482	      0.06583500
      0.75817718	      0.18968876	      0.17393107	      0.06344647	      0.06582660
      0.75843341	      0.18966626	      0.17391882	      0.06343812	      0.06581821
      0.75871729	      0.18964131	      0.17390523	      0.06342886	      0.06580892
      0.75900117	      0.18961633	      0.17389162	      0.06341958	      0.06579963
      0.75928505	      0.18959131	      0.17387800	      0.06341029	      0.06579035
      0.75956893	      0.18956627	      0.17386436	      0.06340099	      0.06578108
      0.75980738	      0.18954521	      0.17385289	      0.06339316	      0.06577330
      0.76004582	      0.18952413	      0.17384140	      0.06338533	      0.06576552
      0.76034098	      0.18949800	      0.17382717	      0.06337563	      0.06575590
      0.76063615	      0.18947184	      0.17381293	      0.06336591	      0.06574629
      0.76089542	      0.18944884	      0.17380040	      0.06335737	      0.06573785
      0.76115469	      0.18942580	      0.17378785	      0.06334881	      0.06572942
      0.76143600	      0.18940079	      0.17377423	      0.06333952	      0.06572027
      0.76171732	      0.18937574	      0.17376058	      0.06333021	      0.06571114
      0.76199863	      0.18935066	      0.17374693	      0.06332090	      0.06570201
      0.76227995	      0.18932555	      0.17373325	      0.06331157	      0.06569289
      0.76253036	      0.18930318	      0.17372107	      0.06330325	      0.06568477
      0.76278077	      0.18928078	      0.17370887	      0.06329493	      0.06567667
      0.76306914	      0.18925495	      0.17369480	      0.06328533	      0.06566734
      0.76335750	      0.18922910	      0.17368072	      0.06327573	      0.06565801
      0.76364587	      0.18920321	      0.17366662	      0.06326611	      0.06564870
      0.76393424	      0.18917730	      0.17365251	      0.06325647	      0.06563939
      0.76416022	      0.18915696	      0.17364144	      0.06324892	      0.06563210
      0.76438620	      0.18913661	      0.17363035	      0.06324135	      0.06562481
      0.76467616	      0.18911047	      0.17361612	      0.06323163	      0.06561547
      0.76496611	      0.18908430	      0.17360186	      0.06322190	      0.06560613
      0.76523504	      0.18905999	      0.17358863	      0.06321287	      0.06559748
      0.76550396	      0.18903566	      0.17357538	      0.06320382	      0.06558884
      0.76578354	      0.18901034	      0.17356159	      0.06319441	      0.06557986
      0.76606313	      0.18898498	      0.17354778	      0.06318498	      0.06557088
      0.76633310	      0.18896047	      0.17353443	      0.06317586	      0.06556222
      0.76660307	      0.18893593	      0.17352107	      0.06316674	      0.06555357
      0.76687973	      0.18891076	      0.17350736	      0.06315738	      0.06554471
      0.76715639	      0.18888556	      0.17349364	      0.06314800	      0.06553585
      0.76742717	      0.18886086	      0.17348019	      0.06313882	      0.06552719
      0.76769794	      0.18883614	      0.17346673	      0.06312962	      0.06551854
      0.76797353	      0.18881095	      0.17345301	      0.06312025	      0.06550974
      0.76824912	      0.18878573	      0.17343928	      0.06311087	      0.06550094
      0.76852076	      0.18876084	      0.17342573	      0.06310161	      0.06549228
      0.76879240	      0.18873593	      0.17341216	      0.06309234	      0.06548363
      0.76906742	      0.18871068	      0.17339841	      0.06308294	      0.06547487
      0.76934244	      0.18868540	      0.17338465	      0.06307353	      0.06546612
      0.76961482	      0.18866033	      0.17337100	      0.06306420	      0.06545746
      0.76988719	      0.18863524	      0.17335734	      0.06305486	      0.06544880
      0.77016187	      0.18860990	      0.17334354	      0.06304543	      0.06544008
      0.77043656	      0.18858454	      0.17332974	      0.06303599	      0.06543137
      0.77070952	      0.18855931	      0.17331600	      0.06302659	      0.06542272
      0.77098248	      0.18853405	      0.17330225	      0.06301719	      0.06541407
      0.77125698	      0.18850862	      0.17328840	      0.06300772	      0.06540538
      0.77153148	      0.18848316	      0.17327454	      0.06299824	      0.06539670
      0.77180491	      0.18845777	      0.17326072	      0.06298878	      0.06538805
      0.77207834	      0.18843235	      0.17324688	      0.06297931	      0.06537942
      0.77235276	      0.18840681	      0.17323298	      0.06296980	      0.06537076
      0.77262719	      0.18838125	      0.17321906	      0.06296027	      0.06536210
      0.77290099	      0.18835571	      0.17320516	      0.06295076	      0.06535347
      0.77317479	      0.18833015	      0.17319125	      0.06294123	      0.06534485
      0.77344923	      0.18830450	      0.17317728	      0.06293167	      0.06533621
      0.77372367	      0.18827882	      0.17316331	      0.06292210	      0.06532758
      0.77399777	      0.18825314	      0.17314933	      0.06291253	      0.06531897
      0.77427187	      0.18822743	      0.17313534	      0.06290295	      0.06531036
      0.77454638	      0.18820166	      0.17312131	      0.06289334	      0.06530175
      0.77482089	      0.18817586	      0.17310727	      0.06288372	      0.06529315
      0.77509525	      0.18815005	      0.17309322	      0.06287410	      0.06528455
      0.77536960	      0.18812420	      0.17307915	      0.06286446	      0.06527596
      0.77564422	      0.18809831	      0.17306506	      0.06285480	      0.06526737
      0.77591884	      0.18807238	      0.17305095	      0.06284513	      0.06525878
      0.77619342	      0.18804644	      0.17303683	      0.06283545	      0.06525021
      0.77646799	      0.18802046	      0.17302270	      0.06282576	      0.06524164
      0.77674275	      0.18799444	      0.17300854	      0.06281605	      0.06523307
      0.77701751	      0.18796839	      0.17299436	      0.06280633	      0.06522450
      0.77729228	      0.18794231	      0.17298017	      0.06279659	      0.06521595
      0.77756706	      0.18791620	      0.17296596	      0.06278685	      0.06520739
      0.77784197	      0.18789005	      0.17295173	      0.06277709	      0.06519885
      0.77811688	      0.18786387	      0.17293749	      0.06276731	      0.06519030
      0.77839184	      0.18783765	      0.17292323	      0.06275752	      0.06518176
      0.77866681	      0.18781141	      0.17290895	      0.06274772	      0.06517323
      0.77894188	      0.18778513	      0.17289465	      0.06273791	      0.06516470
      0.77921695	      0.18775883	      0.17288034	      0.06272808	      0.06515618
      0.77949209	      0.18773248	      0.17286601	      0.06271824	      0.06514766
      0.77976724	      0.18770611	      0.17285166	      0.06270839	      0.06513915
      0.78004248	      0.18767970	      0.17283729	      0.06269852	      0.06513064
      0.78031771	      0.18765326	      0.17282291	      0.06268864	      0.06512214
      0.78059303	      0.18762679	      0.17280851	      0.06267874	      0.06511364
      0.78086835	      0.18760029	      0.17279410	      0.06266883	      0.06510515
      0.78114376	      0.18757375	      0.17277966	      0.06265891	      0.06509666
      0.78141916	      0.18754718	      0.17276521	      0.06264898	      0.06508818
      0.78169465	      0.18752057	      0.17275074	      0.06263903	      0.06507970
      0.78197014	      0.18749394	      0.17273626	      0.06262907	      0.06507123
      0.78224571	      0.18746727	      0.17272175	      0.06261909	      0.06506276
      0.78252128	      0.18744057	      0.17270723	      0.06260910	      0.06505429
      0.78279694	      0.18741384	      0.17269269	      0.06259910	      0.06504584
      0.78307259	      0.18738707	      0.17267814	      0.06258908	      0.06503738
      0.78334833	      0.18736027	      0.17266357	      0.06257905	      0.06502894
      0.78362407	      0.18733344	      0.17264898	      0.06256900	      0.06502049
      0.78389989	      0.18730658	      0.17263437	      0.06255895	      0.06501206
      0.78417570	      0.18727968	      0.17261975	      0.06254888	      0.06500362
      0.78445160	      0.18725275	      0.17260511	      0.06253879	      0.06499520
      0.78472750	      0.18722579	      0.17259045	      0.06252869	      0.06498677
      0.78500347	      0.18719880	      0.17257577	      0.06251858	      0.06497836
      0.78527944	      0.18717177	      0.17256108	      0.06250845	      0.06496994
      0.78555549	      0.18714471	      0.17254637	      0.06249831	      0.06496154
      0.78583154	      0.18711762	      0.17253165	      0.06248816	      0.06495314
      0.78610765	      0.18709050	      0.17251691	      0.06247799	      0.06494474
      0.78638377	      0.18706334	      0.17250215	      0.06246781	      0.06493635
      0.78665995	      0.18703616	      0.17248737	      0.06245762	      0.06492796
      0.78693613	      0.18700894	      0.17247258	      0.06244741	      0.06491958
      0.78721237	      0.18698169	      0.17245777	      0.06243719	      0.06491121
      0.78748860	      0.18695441	      0.17244294	      0.06242696	      0.06490284
      0.78776489	      0.18692709	      0.17242810	      0.06241671	      0.06489447
      0.78804117	      0.18689975	      0.17241324	      0.06240645	      0.06488612
      0.78831749	      0.18687238	      0.17239837	      0.06239617	      0.06487776
      0.78859380	      0.18684497	      0.17238348	      0.06238589	      0.06486942
      0.78887012	      0.18681754	      0.17236858	      0.06237559	      0.06486108
      0.78914644	      0.18679008	      0.17235366	      0.06236527	      0.06485274
      0.78942273	      0.18676259	      0.17233873	      0.06235495	      0.06484442
      0.78969901	      0.18673507	      0.17232378	      0.06234462	      0.06483610
      0.78997518	      0.18670754	      0.17230882	      0.06233427	      0.06482778
      0.79025135	      0.18667998	      0.17229385	      0.06232392	      0.06481948
      0.79052724	      0.18665241	      0.17227888	      0.06231356	      0.06481119
      0.79080313	      0.18662482	      0.17226390	      0.06230319	      0.06480291
      0.79107834	      0.18659727	      0.17224893	      0.06229283	      0.06479465
      0.79135355	      0.18656969	      0.17223396	      0.06228246	      0.06478640
      0.79162674	      0.18654228	      0.17221907	      0.06227215	      0.06477822
      0.79189993	      0.18651484	      0.17220418	      0.06226183	      0.06477004
      0.79216247	      0.18648845	      0.17218985	      0.06225190	      0.06476218
      0.79249562	      0.18645492	      0.17217164	      0.06223929	      0.06475223
      0.79289261	      0.18641491	      0.17214992	      0.06222423	      0.06474037
      0.79317582	      0.18638633	      0.17213441	      0.06221347	      0.06473192
      0.79345902	      0.18635773	      0.17211888	      0.06220270	      0.06472348
      0.79374222	      0.18632909	      0.17210334	      0.06219191	      0.06471505
      0.79399170	      0.18630383	      0.17208963	      0.06218240	      0.06470762
      0.79424117	      0.18627856	      0.17207591	      0.06217288	      0.06470020
      0.79452788	      0.18624948	      0.17206013	      0.06216193	      0.06469168
      0.79481459	      0.18622037	      0.17204434	      0.06215096	      0.06468316
      0.79508492	      0.18619289	      0.17202943	      0.06214060	      0.06467514
      0.79535524	      0.18616539	      0.17201451	      0.06213023	      0.06466713
      0.79563300	      0.18613710	      0.17199916	      0.06211957	      0.06465890
      0.79591075	      0.18610878	      0.17198380	      0.06210889	      0.06465067
      0.79618519	      0.18608077	      0.17196860	      0.06209832	      0.06464255
      0.79645963	      0.18605273	      0.17195339	      0.06208775	      0.06463444
      0.79673088	      0.18602499	      0.17193835	      0.06207728	      0.06462642
      0.79700213	      0.18599722	      0.17192329	      0.06206680	      0.06461842
      0.79720857	      0.18597607	      0.17191182	      0.06205882	      0.06461233
      0.79753018	      0.18594309	      0.17189393	      0.06204637	      0.06460284
      0.79785180	      0.18591006	      0.17187602	      0.06203390	      0.06459337
      0.79808116	      0.18588648	      0.17186324	      0.06202499	      0.06458662
      0.79831053	      0.18586289	      0.17185045	      0.06201608	      0.06457987
      0.79851738	      0.18584159	      0.17183890	      0.06200803	      0.06457379
      0.79883841	      0.18580850	      0.17182096	      0.06199553	      0.06456436
      0.79915943	      0.18577537	      0.17180301	      0.06198301	      0.06455494
      0.79939063	      0.18575149	      0.17179006	      0.06197398	      0.06454816
      0.79962184	      0.18572759	      0.17177711	      0.06196495	      0.06454138
      0.79984212	      0.18570480	      0.17176476	      0.06195633	      0.06453493
      0.80019558	      0.18566818	      0.17174492	      0.06194248	      0.06452459
      0.80044490	      0.18564233	      0.17173091	      0.06193270	      0.06451730
      0.80069422	      0.18561645	      0.17171689	      0.06192291	      0.06451001
      0.80094354	      0.18559055	      0.17170286	      0.06191311	      0.06450273
      0.80118273	      0.18556568	      0.17168938	      0.06190370	      0.06449575
      0.80152768	      0.18552977	      0.17166993	      0.06189011	      0.06448569
      0.80181798	      0.18549952	      0.17165355	      0.06187865	      0.06447723
      0.80207268	      0.18547295	      0.17163916	      0.06186859	      0.06446982
      0.80232738	      0.18544635	      0.17162475	      0.06185851	      0.06446241
      0.80261112	      0.18541669	      0.17160870	      0.06184728	      0.06445416
      0.80289487	      0.18538700	      0.17159262	      0.06183603	      0.06444591
      0.80316730	      0.18535847	      0.17157717	      0.06182521	      0.06443801
      0.80343973	      0.18532990	      0.17156171	      0.06181439	      0.06443010
      0.80371243	      0.18530128	      0.17154622	      0.06180353	      0.06442220
      0.80398512	      0.18527263	      0.17153071	      0.06179267	      0.06441430
      0.80421695	      0.18524825	      0.17151752	      0.06178342	      0.06440759
      0.80456292	      0.18521183	      0.17149781	      0.06176961	      0.06439759
      0.80483884	      0.18518275	      0.17148207	      0.06175857	      0.06438962
      0.80511476	      0.18515364	      0.17146632	      0.06174752	      0.06438165
      0.80539067	      0.18512450	      0.17145056	      0.06173646	      0.06437369
      0.80566659	      0.18509533	      0.17143478	      0.06172539	      0.06436574
      0.80594251	      0.18506614	      0.17141899	      0.06171430	      0.06435779
      0.80621842	      0.18503691	      0.17140318	      0.06170320	      0.06434985
      0.80649434	      0.18500765	      0.17138736	      0.06169208	      0.06434191
      0.80676737	      0.18497867	      0.17137169	      0.06168107	      0.06433406
      0.80704040	      0.18494966	      0.17135601	      0.06167005	      0.06432622
      0.80731655	      0.18492029	      0.17134013	      0.06165888	      0.06431830
      0.80759270	      0.18489089	      0.17132424	      0.06164770	      0.06431038
      0.80786434	      0.18486194	      0.17130859	      0.06163669	      0.06430259
      0.80813598	      0.18483296	      0.17129293	      0.06162567	      0.06429482
      0.80833780	      0.18481141	      0.17128128	      0.06161747	      0.06428904
      0.80865423	      0.18477759	      0.17126301	      0.06160461	      0.06427999
      0.80897066	      0.18474373	      0.17124472	      0.06159172	      0.06427095
      0.80921389	      0.18471768	      0.17123065	      0.06158180	      0.06426401
      0.80945712	      0.18469160	      0.17121656	      0.06157187	      0.06425707
      0.80972385	      0.18466298	      0.17120110	      0.06156097	      0.06424947
      0.81005462	      0.18462745	      0.17118191	      0.06154744	      0.06424004
      0.81043558	      0.18458647	      0.17115979	      0.06153183	      0.06422920
      0.81073967	      0.18455372	      0.17114211	      0.06151935	      0.06422056
      0.81099137	      0.18452658	      0.17112746	      0.06150900	      0.06421341
      0.81124307	      0.18449942	      0.17111280	      0.06149865	      0.06420626
      0.81152166	      0.18446933	      0.17109656	      0.06148717	      0.06419836
      0.81180024	      0.18443921	      0.17108030	      0.06147568	      0.06419046
      0.81205587	      0.18441154	      0.17106538	      0.06146513	      0.06418322
      0.81238708	      0.18437566	      0.17104602	      0.06145144	      0.06417385
      0.81271829	      0.18433973	      0.17102664	      0.06143772	      0.06416448
      0.81297456	      0.18431190	      0.17101163	      0.06142710	      0.06415724
      0.81323082	      0.18428404	      0.17099660	      0.06141646	      0.06415001
      0.81351290	      0.18425335	      0.17098005	      0.06140474	      0.06414205
      0.81379498	      0.18422262	      0.17096349	      0.06139301	      0.06413410
      0.81406035	      0.18419369	      0.17094789	      0.06138195	      0.06412662
      0.81440221	      0.18415638	      0.17092778	      0.06136769	      0.06411700
      0.81474407	      0.18411902	      0.17090765	      0.06135341	      0.06410739
      0.81499298	      0.18409179	      0.17089297	      0.06134300	      0.06410040
      0.81524190	      0.18406453	      0.17087829	      0.06133258	      0.06409341
      0.81551475	      0.18403462	      0.17086218	      0.06132114	      0.06408575
      0.81585178	      0.18399764	      0.17084226	      0.06130699	      0.06407631
      0.81629465	      0.18394897	      0.17081605	      0.06128837	      0.06406390
      0.81651105	      0.18392516	      0.17080323	      0.06127925	      0.06405785
      0.81672745	      0.18390134	      0.17079040	      0.06127013	      0.06405180
      0.81704738	      0.18386607	      0.17077142	      0.06125663	      0.06404286
      0.81736731	      0.18383077	      0.17075242	      0.06124311	      0.06403393
      0.81761642	      0.18380326	      0.17073761	      0.06123257	      0.06402698
      0.81786553	      0.18377571	      0.17072279	      0.06122201	      0.06402004
      0.81813059	      0.18374638	      0.17070701	      0.06121077	      0.06401266
      0.81845885	      0.18371001	      0.17068745	      0.06119683	      0.06400352
      0.81888291	      0.18366297	      0.17066215	      0.06117879	      0.06399173
      0.81912941	      0.18363559	      0.17064743	      0.06116829	      0.06398489
      0.81937592	      0.18360818	      0.17063270	      0.06115778	      0.06397804
      0.81962243	      0.18358075	      0.17061795	      0.06114725	      0.06397121
      0.81991247	      0.18354845	      0.17060059	      0.06113486	      0.06396317
      0.82020251	      0.18351611	      0.17058321	      0.06112244	      0.06395513
      0.82044663	      0.18348886	      0.17056857	      0.06111198	      0.06394838
      0.82078080	      0.18345153	      0.17054851	      0.06109764	      0.06393914
      0.82111496	      0.18341414	      0.17052843	      0.06108328	      0.06392991
      0.82135229	      0.18338757	      0.17051416	      0.06107307	      0.06392336
      0.82158961	      0.18336097	      0.17049988	      0.06106285	      0.06391681
      0.82185193	      0.18333154	      0.17048408	      0.06105154	      0.06390958
      0.82218789	      0.18329381	      0.17046382	      0.06103704	      0.06390032
      0.82252386	      0.18325603	      0.17044355	      0.06102251	      0.06389108
      0.82277730	      0.18322750	      0.17042824	      0.06101154	      0.06388411
      0.82303074	      0.18319895	      0.17041292	      0.06100055	      0.06387715
      0.82331546	      0.18316684	      0.17039570	      0.06098820	      0.06386933
      0.82360018	      0.18313469	      0.17037846	      0.06097583	      0.06386152
      0.82386107	      0.18310521	      0.17036265	      0.06096448	      0.06385437
      0.82420050	      0.18306681	      0.17034206	      0.06094969	      0.06384507
      0.82453992	      0.18302836	      0.17032145	      0.06093488	      0.06383578
      0.82479099	      0.18299989	      0.17030619	      0.06092392	      0.06382892
      0.82504206	      0.18297139	      0.17029092	      0.06091294	      0.06382206
      0.82527796	      0.18294459	      0.17027656	      0.06090261	      0.06381562
      0.82561685	      0.18290606	      0.17025592	      0.06088775	      0.06380637
      0.82591621	      0.18287197	      0.17023766	      0.06087461	      0.06379821
      0.82616765	      0.18284331	      0.17022232	      0.06086356	      0.06379136
      0.82641910	      0.18281463	      0.17020696	      0.06085250	      0.06378452
      0.82668632	      0.18278412	      0.17019063	      0.06084073	      0.06377725
      0.82701029	      0.18274709	      0.17017081	      0.06082644	      0.06376845
      0.82737717	      0.18270510	      0.17014834	      0.06081023	      0.06375849
      0.82770234	      0.18266783	      0.17012841	      0.06079584	      0.06374967
      0.82794452	      0.18264005	      0.17011355	      0.06078512	      0.06374310
      0.82818670	      0.18261225	      0.17009868	      0.06077438	      0.06373654
      0.82843704	      0.18258348	      0.17008330	      0.06076326	      0.06372977
      0.82877375	      0.18254474	      0.17006260	      0.06074829	      0.06372066
      0.82911045	      0.18250596	      0.17004187	      0.06073330	      0.06371157
      0.82934745	      0.18247863	      0.17002727	      0.06072274	      0.06370517
      0.82958444	      0.18245128	      0.17001266	      0.06071216	      0.06369877
      0.82985912	      0.18241955	      0.16999571	      0.06069989	      0.06369137
      0.83019056	      0.18238122	      0.16997524	      0.06068507	      0.06368244
      0.83056018	      0.18233842	      0.16995239	      0.06066851	      0.06367249
      0.83089076	      0.18230009	      0.16993193	      0.06065367	      0.06366361
      0.83113113	      0.18227219	      0.16991705	      0.06064287	      0.06365715
      0.83137150	      0.18224427	      0.16990215	      0.06063206	      0.06365070
      0.83163835	      0.18221324	      0.16988560	      0.06062004	      0.06364354
      0.83197065	      0.18217456	      0.16986497	      0.06060506	      0.06363463
      0.83230295	      0.18213584	      0.16984432	      0.06059005	      0.06362573
      0.83250422	      0.18211236	      0.16983180	      0.06058095	      0.06362035
      0.83281482	      0.18207609	      0.16981247	      0.06056690	      0.06361204
      0.83312543	      0.18203978	      0.16979313	      0.06055282	      0.06360375
      0.83338987	      0.18200883	      0.16977664	      0.06054082	      0.06359669
      0.83365430	      0.18197786	      0.16976014	      0.06052880	      0.06358963
      0.83392413	      0.18194622	      0.16974329	      0.06051653	      0.06358244
      0.83419395	      0.18191455	      0.16972643	      0.06050424	      0.06357526
      0.83448079	      0.18188085	      0.16970850	      0.06049116	      0.06356762
      0.83476763	      0.18184712	      0.16969054	      0.06047806	      0.06355999
      0.83504101	      0.18181493	      0.16967342	      0.06046557	      0.06355273
      0.83537732	      0.18177529	      0.16965233	      0.06045017	      0.06354380
      0.83571363	      0.18173560	      0.16963123	      0.06043475	      0.06353488
      0.83596106	      0.18170637	      0.16961569	      0.06042339	      0.06352832
      0.83630347	      0.18166587	      0.16959417	      0.06040765	      0.06351926
      0.83660733	      0.18162989	      0.16957505	      0.06039367	      0.06351122
      0.83685774	      0.18160021	      0.16955928	      0.06038212	      0.06350460
      0.83710816	      0.18157050	      0.16954350	      0.06037057	      0.06349798
      0.83734194	      0.18154274	      0.16952876	      0.06035977	      0.06349181
      0.83767776	      0.18150282	      0.16950757	      0.06034424	      0.06348295
      0.83801359	      0.18146285	      0.16948635	      0.06032869	      0.06347410
      0.83823430	      0.18143656	      0.16947240	      0.06031845	      0.06346829
      0.83845502	      0.18141024	      0.16945844	      0.06030820	      0.06346248
      0.83875078	      0.18137494	      0.16943972	      0.06029446	      0.06345471
      0.83904654	      0.18133960	      0.16942098	      0.06028069	      0.06344693
      0.83930424	      0.18130878	      0.16940464	      0.06026869	      0.06344017
      0.83962135	      0.18127081	      0.16938452	      0.06025389	      0.06343185
      0.84000601	      0.18122469	      0.16936008	      0.06023592	      0.06342177
      0.84039068	      0.18117850	      0.16933562	      0.06021791	      0.06341170
      0.84062555	      0.18115027	      0.16932068	      0.06020690	      0.06340556
      0.84086042	      0.18112201	      0.16930572	      0.06019588	      0.06339942
      0.84115371	      0.18108669	      0.16928703	      0.06018211	      0.06339176
      0.84144700	      0.18105133	      0.16926832	      0.06016831	      0.06338410
      0.84168018	      0.18102319	      0.16925344	      0.06015733	      0.06337802
      0.84201264	      0.18098303	      0.16923220	      0.06014165	      0.06336936
      0.84234510	      0.18094282	      0.16921095	      0.06012595	      0.06336070
      0.84257477	      0.18091501	      0.16919625	      0.06011509	      0.06335473
      0.84280443	      0.18088717	      0.16918155	      0.06010422	      0.06334876
      0.84309442	      0.18085200	      0.16916297	      0.06009048	      0.06334122
      0.84338440	      0.18081678	      0.16914437	      0.06007672	      0.06333370
      0.84361896	      0.18078827	      0.16912932	      0.06006558	      0.06332761
      0.84395587	      0.18074727	      0.16910768	      0.06004955	      0.06331888
      0.84425783	      0.18071048	      0.16908827	      0.06003517	      0.06331106
      0.84450915	      0.18067982	      0.16907211	      0.06002319	      0.06330456
      0.84476048	      0.18064914	      0.16905593	      0.06001119	      0.06329806
      0.84498096	      0.18062220	      0.16904173	      0.06000065	      0.06329237
      0.84532026	      0.18058069	      0.16901986	      0.05998441	      0.06328361
      0.84560114	      0.18054629	      0.16900174	      0.05997095	      0.06327636
      0.84588203	      0.18051186	      0.16898360	      0.05995747	      0.06326912
      0.84616291	      0.18047738	      0.16896546	      0.05994398	      0.06326189
      0.84644379	      0.18044287	      0.16894729	      0.05993047	      0.06325466
      0.84672468	      0.18040833	      0.16892912	      0.05991694	      0.06324744
      0.84699444	      0.18037511	      0.16891165	      0.05990393	      0.06324051
      0.84726421	      0.18034186	      0.16889417	      0.05989090	      0.06323358
      0.84752167	      0.18031010	      0.16887747	      0.05987846	      0.06322697
      0.84785224	      0.18026927	      0.16885602	      0.05986246	      0.06321850
      0.84818281	      0.18022839	      0.16883454	      0.05984643	      0.06321004
      0.84843458	      0.18019722	      0.16881818	      0.05983421	      0.06320359
      0.84868635	      0.18016602	      0.16880180	      0.05982198	      0.06319716
      0.84897717	      0.18012994	      0.16878287	      0.05980783	      0.06318973
      0.84926798	      0.18009382	      0.16876392	      0.05979366	      0.06318230
      0.84952894	      0.18006137	      0.16874691	      0.05978093	      0.06317564
      0.84986075	      0.18002007	      0.16872526	      0.05976473	      0.06316719
      0.85019256	      0.17997872	      0.16870359	      0.05974850	      0.06315874
      0.85044445	      0.17994729	      0.16868712	      0.05973616	      0.06315233
      0.85069634	      0.17991583	      0.16867065	      0.05972381	      0.06314592
      0.85098977	      0.17987915	      0.16865145	      0.05970940	      0.06313847
      0.85128320	      0.17984242	      0.16863223	      0.05969498	      0.06313102
      0.85153152	      0.17981130	      0.16861595	      0.05968276	      0.06312472
      0.85186367	      0.17976964	      0.16859417	      0.05966639	      0.06311630
      0.85219582	      0.17972792	      0.16857236	      0.05965000	      0.06310789
      0.85244119	      0.17969707	      0.16855624	      0.05963787	      0.06310169
      0.85268657	      0.17966618	      0.16854011	      0.05962573	      0.06309548
      0.85296644	      0.17963092	      0.16852170	      0.05961187	      0.06308841
      0.85324630	      0.17959562	      0.16850327	      0.05959799	      0.06308135
      0.85354107	      0.17955841	      0.16848385	      0.05958335	      0.06307391
      0.85383583	      0.17952114	      0.16846442	      0.05956869	      0.06306648
      0.85410601	      0.17948695	      0.16844659	      0.05955524	      0.06305968
      0.85443712	      0.17944500	      0.16842473	      0.05953873	      0.06305135
      0.85476823	      0.17940299	      0.16840284	      0.05952220	      0.06304303
      0.85500548	      0.17937286	      0.16838715	      0.05951033	      0.06303707
      0.85532786	      0.17933187	      0.16836582	      0.05949420	      0.06302898
      0.85565023	      0.17929083	      0.16834446	      0.05947803	      0.06302090
      0.85591364	      0.17925726	      0.16832700	      0.05946481	      0.06301430
      0.85617704	      0.17922366	      0.16830953	      0.05945157	      0.06300770
      0.85641826	      0.17919285	      0.16829352	      0.05943944	      0.06300167
      0.85674805	      0.17915069	      0.16827161	      0.05942282	      0.06299342
      0.85707783	      0.17910847	      0.16824969	      0.05940618	      0.06298519
      0.85732244	      0.17907712	      0.16823342	      0.05939382	      0.06297909
      0.85756705	      0.17904574	      0.16821713	      0.05938145	      0.06297299
      0.85784997	      0.17900941	      0.16819829	      0.05936713	      0.06296594
      0.85813289	      0.17897304	      0.16817943	      0.05935278	      0.06295889
      0.85842304	      0.17893570	      0.16816007	      0.05933805	      0.06295168
      0.85871319	      0.17889831	      0.16814070	      0.05932330	      0.06294446
      0.85900117	      0.17886116	      0.16812146	      0.05930864	      0.06293731
      0.85928914	      0.17882397	      0.16810221	      0.05929397	      0.06293017
      0.85958436	      0.17878580	      0.16808246	      0.05927890	      0.06292285
      0.85987959	      0.17874759	      0.16806269	      0.05926381	      0.06291553
      0.86015937	      0.17871133	      0.16804395	      0.05924950	      0.06290861
      0.86043915	      0.17867503	      0.16802519	      0.05923516	      0.06290169
      0.86074640	      0.17863513	      0.16800457	      0.05921940	      0.06289410
      0.86105365	      0.17859517	      0.16798394	      0.05920361	      0.06288651
      0.86127077	      0.17856691	      0.16796935	      0.05919244	      0.06288115
      0.86160236	      0.17852369	      0.16794706	      0.05917537	      0.06287298
      0.86193395	      0.17848043	      0.16792474	      0.05915826	      0.06286481
      0.86215880	      0.17845105	      0.16790960	      0.05914665	      0.06285928
      0.86238365	      0.17842165	      0.16789445	      0.05913503	      0.06285375
      0.86267878	      0.17838303	      0.16787455	      0.05911975	      0.06284649
      0.86297390	      0.17834435	      0.16785464	      0.05910446	      0.06283925
      0.86319774	      0.17831499	      0.16783953	      0.05909284	      0.06283375
      0.86352978	      0.17827139	      0.16781710	      0.05907559	      0.06282561
      0.86386182	      0.17822773	      0.16779465	      0.05905832	      0.06281748
      0.86408884	      0.17819784	      0.16777929	      0.05904649	      0.06281192
      0.86431586	      0.17816793	      0.16776392	      0.05903465	      0.06280637
      0.86461033	      0.17812909	      0.16774397	      0.05901927	      0.06279917
      0.86490480	      0.17809021	      0.16772401	      0.05900388	      0.06279198
      0.86514717	      0.17805817	      0.16770757	      0.05899119	      0.06278607
      0.86547493	      0.17801479	      0.16768532	      0.05897401	      0.06277807
      0.86580270	      0.17797136	      0.16766305	      0.05895680	      0.06277009
      0.86605388	      0.17793803	      0.16764598	      0.05894360	      0.06276398
      0.86630507	      0.17790467	      0.16762889	      0.05893038	      0.06275787
      0.86658671	      0.17786723	      0.16760972	      0.05891554	      0.06275102
      0.86686834	      0.17782975	      0.16759053	      0.05890068	      0.06274418
      0.86716490	      0.17779023	      0.16757032	      0.05888502	      0.06273699
      0.86746146	      0.17775067	      0.16755009	      0.05886933	      0.06272980
      0.86774012	      0.17771345	      0.16753107	      0.05885457	      0.06272305
      0.86801877	      0.17767620	      0.16751204	      0.05883979	      0.06271630
      0.86832787	      0.17763482	      0.16749091	      0.05882338	      0.06270883
      0.86863696	      0.17759339	      0.16746976	      0.05880694	      0.06270136
      0.86883234	      0.17756718	      0.16745639	      0.05879654	      0.06269664
      0.86913103	      0.17752707	      0.16743594	      0.05878062	      0.06268943
      0.86942973	      0.17748690	      0.16741546	      0.05876467	      0.06268223
      0.86967970	      0.17745326	      0.16739832	      0.05875131	      0.06267621
      0.86999086	      0.17741133	      0.16737697	      0.05873466	      0.06266872
      0.87030202	      0.17736934	      0.16735560	      0.05871799	      0.06266124
      0.87056668	      0.17733359	      0.16733741	      0.05870379	      0.06265488
      0.87089388	      0.17728935	      0.16731490	      0.05868620	      0.06264702
      0.87122107	      0.17724504	      0.16729238	      0.05866860	      0.06263918
      0.87147025	      0.17721126	      0.16727522	      0.05865517	      0.06263320
      0.87177297	      0.17717018	      0.16725436	      0.05863884	      0.06262596
      0.87207570	      0.17712904	      0.16723348	      0.05862248	      0.06261871
      0.87238221	      0.17708734	      0.16721232	      0.05860590	      0.06261138
      0.87268873	      0.17704559	      0.16719115	      0.05858929	      0.06260406
      0.87296256	      0.17700825	      0.16717222	      0.05857443	      0.06259753
      0.87323639	      0.17697087	      0.16715328	      0.05855956	      0.06259100
      0.87354924	      0.17692811	      0.16713163	      0.05854254	      0.06258355
      0.87386208	      0.17688530	      0.16710996	      0.05852550	      0.06257610
      0.87409352	      0.17685359	      0.16709392	      0.05851288	      0.06257059
      0.87441284	      0.17680980	      0.16707177	      0.05849544	      0.06256300
      0.87473216	      0.17676595	      0.16704961	      0.05847797	      0.06255542
      0.87498474	      0.17673123	      0.16703206	      0.05846414	      0.06254943
      0.87523733	      0.17669647	      0.16701451	      0.05845029	      0.06254344
      0.87553198	      0.17665588	      0.16699402	      0.05843412	      0.06253646
      0.87582662	      0.17661524	      0.16697352	      0.05841792	      0.06252949
      0.87610065	      0.17657741	      0.16695443	      0.05840283	      0.06252300
      0.87637467	      0.17653953	      0.16693534	      0.05838773	      0.06251653
      0.87668548	      0.17649652	      0.16691367	      0.05837058	      0.06250919
      0.87699628	      0.17645346	      0.16689198	      0.05835340	      0.06250186
      0.87720693	      0.17642424	      0.16687727	      0.05834174	      0.06249689
      0.87753651	      0.17637848	      0.16685424	      0.05832348	      0.06248913
      0.87786609	      0.17633266	      0.16683119	      0.05830519	      0.06248137
      0.87809577	      0.17630069	      0.16681512	      0.05829243	      0.06247597
      0.87832544	      0.17626870	      0.16679904	      0.05827966	      0.06247057
      0.87861876	      0.17622779	      0.16677850	      0.05826332	      0.06246369
      0.87891208	      0.17618684	      0.16675793	      0.05824697	      0.06245681
      0.87918098	      0.17614926	      0.16673907	      0.05823195	      0.06245050
      0.87944988	      0.17611164	      0.16672020	      0.05821692	      0.06244420
      0.87976125	      0.17606802	      0.16669832	      0.05819948	      0.06243691
      0.88007263	      0.17602435	      0.16667644	      0.05818203	      0.06242963
      0.88026994	      0.17599665	      0.16666256	      0.05817095	      0.06242502
      0.88056557	      0.17595511	      0.16664175	      0.05815434	      0.06241812
      0.88086120	      0.17591352	      0.16662093	      0.05813770	      0.06241122
      0.88108688	      0.17588173	      0.16660503	      0.05812499	      0.06240596
      0.88141076	      0.17583607	      0.16658219	      0.05810671	      0.06239842
      0.88173464	      0.17579035	      0.16655934	      0.05808842	      0.06239088
      0.88198490	      0.17575498	      0.16654166	      0.05807426	      0.06238506
      0.88223516	      0.17571958	      0.16652398	      0.05806008	      0.06237924
      0.88252269	      0.17567886	      0.16650365	      0.05804377	      0.06237257
      0.88281022	      0.17563810	      0.16648331	      0.05802744	      0.06236590
      0.88310147	      0.17559676	      0.16646269	      0.05801088	      0.06235915
      0.88339273	      0.17555537	      0.16644205	      0.05799430	      0.06235240
      0.88369076	      0.17551298	      0.16642092	      0.05797730	      0.06234550
      0.88398878	      0.17547053	      0.16639978	      0.05796028	      0.06233861
      0.88428009	      0.17542899	      0.16637909	      0.05794362	      0.06233188
      0.88457139	      0.17538740	      0.16635840	      0.05792694	      0.06232516
      0.88487323	      0.17534426	      0.16633694	      0.05790964	      0.06231820
      0.88517506	      0.17530107	      0.16631546	      0.05789230	      0.06231124
      0.88546117	      0.17526009	      0.16629509	      0.05787585	      0.06230466
      0.88574727	      0.17521905	      0.16627471	      0.05785938	      0.06229807
      0.88605401	      0.17517501	      0.16625284	      0.05784169	      0.06229102
      0.88636075	      0.17513091	      0.16623095	      0.05782398	      0.06228398
      0.88663482	      0.17509146	      0.16621138	      0.05780813	      0.06227769
      0.88690889	      0.17505198	      0.16619180	      0.05779226	      0.06227141
      0.88721992	      0.17500711	      0.16616956	      0.05777423	      0.06226428
      0.88753095	      0.17496219	      0.16614731	      0.05775617	      0.06225716
      0.88778164	      0.17492594	      0.16612936	      0.05774160	      0.06225143
      0.88810075	      0.17487975	      0.16610650	      0.05772302	      0.06224414
      0.88841986	      0.17483350	      0.16608361	      0.05770441	      0.06223686
      0.88866660	      0.17479770	      0.16606591	      0.05769001	      0.06223123
      0.88896605	      0.17475421	      0.16604441	      0.05767250	      0.06222440
      0.88926551	      0.17471066	      0.16602290	      0.05765497	      0.06221758
      0.88956578	      0.17466695	      0.16600131	      0.05763736	      0.06221075
      0.88986604	      0.17462318	      0.16597970	      0.05761973	      0.06220393
      0.89016112	      0.17458012	      0.16595845	      0.05760239	      0.06219722
      0.89045619	      0.17453701	      0.16593719	      0.05758501	      0.06219053
      0.89075701	      0.17449300	      0.16591550	      0.05756728	      0.06218371
      0.89105783	      0.17444895	      0.16589379	      0.05754951	      0.06217689
      0.89135067	      0.17440601	      0.16587265	      0.05753220	      0.06217026
      0.89164351	      0.17436302	      0.16585149	      0.05751486	      0.06216364
      0.89194650	      0.17431850	      0.16582958	      0.05749689	      0.06215679
      0.89224949	      0.17427391	      0.16580765	      0.05747890	      0.06214995
      0.89253895	      0.17423127	      0.16578669	      0.05746169	      0.06214342
      0.89282842	      0.17418858	      0.16576571	      0.05744445	      0.06213690
      0.89313422	      0.17414343	      0.16574353	      0.05742621	      0.06213001
      0.89344003	      0.17409822	      0.16572134	      0.05740795	      0.06212313
      0.89372408	      0.17405618	      0.16570071	      0.05739096	      0.06211675
      0.89400813	      0.17401409	      0.16568006	      0.05737395	      0.06211037
      0.89431660	      0.17396833	      0.16565763	      0.05735545	      0.06210344
      0.89462507	      0.17392251	      0.16563518	      0.05733693	      0.06209653
      0.89491570	      0.17387929	      0.16561401	      0.05731945	      0.06209003
      0.89520634	      0.17383603	      0.16559282	      0.05730194	      0.06208361
      0.89553321	      0.17378730	      0.16556898	      0.05728222	      0.06207657
      0.89586009	      0.17373852	      0.16554511	      0.05726248	      0.06206991
      0.89618696	      0.17368967	      0.16552123	      0.05724270	      0.06206388
      0.89645353	      0.17364978	      0.16550174	      0.05722654	      0.06205962
      0.89672009	      0.17360986	      0.16548224	      0.05721037	      0.06205610
      0.89705765	      0.17355924	      0.16545752	      0.05718986	      0.06205296
      0.89739521	      0.17350855	      0.16543279	      0.05716931	      0.06205151
      0.89766717	      0.17346766	      0.16541284	      0.05715274	      0.06205173
      0.89793914	      0.17342673	      0.16539289	      0.05713614	      0.06205328
      0.89821111	      0.17338576	      0.16537291	      0.05711952	      0.06205622
      0.89850664	      0.17334118	      0.16535120	      0.05710143	      0.06206105
      0.89880218	      0.17329655	      0.16532946	      0.05708332	      0.06206760
      0.89908249	      0.17325417	      0.16530884	      0.05706611	      0.06207543
      0.89942954	      0.17320164	      0.16528328	      0.05704478	      0.06208728
      0.89977659	      0.17314903	      0.16525770	      0.05702341	      0.06210147
      0.90002445	      0.17311142	      0.16523941	      0.05700813	      0.06211301
      0.90033848	      0.17306371	      0.16521623	      0.05698874	      0.06212923
      0.90065251	      0.17301594	      0.16519303	      0.05696932	      0.06214719
      0.90092189	      0.17297491	      0.16517312	      0.05695264	      0.06216391
      0.90124729	      0.17292530	      0.16514905	      0.05693246	      0.06218565
      0.90157269	      0.17287562	      0.16512495	      0.05691225	      0.06220897
      0.90181345	      0.17283882	      0.16510711	      0.05689728	      0.06222718
      0.90213504	      0.17278961	      0.16508327	      0.05687725	      0.06225272
      0.90245662	      0.17274034	      0.16505941	      0.05685719	      0.06227954
      0.90270799	      0.17270179	      0.16504074	      0.05684148	      0.06230134
      0.90295937	      0.17266319	      0.16502206	      0.05682576	      0.06232384
      0.90325958	      0.17261705	      0.16499974	      0.05680696	      0.06235157
      0.90355978	      0.17257085	      0.16497740	      0.05678813	      0.06238016
      0.90384187	      0.17252739	      0.16495640	      0.05677041	      0.06240776
      0.90412395	      0.17248388	      0.16493537	      0.05675267	      0.06243604
      0.90443321	      0.17243613	      0.16491231	      0.05673319	      0.06246775
      0.90474247	      0.17238832	      0.16488923	      0.05671368	      0.06250017
      0.90502661	      0.17234433	      0.16486801	      0.05669573	      0.06253052
      0.90531076	      0.17230030	      0.16484677	      0.05667775	      0.06256139
      0.90562103	      0.17225216	      0.16482356	      0.05665809	      0.06259564
      0.90593130	      0.17220397	      0.16480034	      0.05663840	      0.06263042
      0.90621632	      0.17215964	      0.16477899	      0.05662029	      0.06266281
      0.90650133	      0.17211527	      0.16475762	      0.05660216	      0.06269558
      0.90681153	      0.17206691	      0.16473435	      0.05658239	      0.06273167
      0.90712173	      0.17201850	      0.16471106	      0.05656259	      0.06276816
      0.90740842	      0.17197370	      0.16468952	      0.05654426	      0.06280222
      0.90769511	      0.17192885	      0.16466796	      0.05652591	      0.06283659
      0.90800508	      0.17188031	      0.16464464	      0.05650604	      0.06287406
      0.90831504	      0.17183170	      0.16462130	      0.05648614	      0.06291185
      0.90860394	      0.17178635	      0.16459952	      0.05646756	      0.06294733
      0.90889284	      0.17174094	      0.16457773	      0.05644896	      0.06298305
      0.90920253	      0.17169221	      0.16455436	      0.05642899	      0.06302160
      0.90951221	      0.17164341	      0.16453097	      0.05640899	      0.06306039
      0.90980350	      0.17159746	      0.16450894	      0.05639015	      0.06309709
      0.91009479	      0.17155146	      0.16448691	      0.05637128	      0.06313399
      0.91040414	      0.17150255	      0.16446349	      0.05635122	      0.06317338
      0.91071349	      0.17145358	      0.16444005	      0.05633112	      0.06321297
      0.91100716	      0.17140703	      0.16441778	      0.05631201	      0.06325074
      0.91130083	      0.17136043	      0.16439549	      0.05629288	      0.06328866
      0.91160979	      0.17131135	      0.16437203	      0.05627272	      0.06332874
      0.91191876	      0.17126220	      0.16434854	      0.05625252	      0.06336898
      0.91221468	      0.17121507	      0.16432603	      0.05623315	      0.06340768
      0.91251060	      0.17116789	      0.16430351	      0.05621375	      0.06344652
      0.91281914	      0.17111864	      0.16428000	      0.05619350	      0.06348716
      0.91312767	      0.17106933	      0.16425648	      0.05617321	      0.06352795
      0.91342566	      0.17102164	      0.16423374	      0.05615359	      0.06356748
      0.91372366	      0.17097390	      0.16421098	      0.05613394	      0.06360714
      0.91403175	      0.17092448	      0.16418744	      0.05611359	      0.06364828
      0.91433984	      0.17087500	      0.16416387	      0.05609321	      0.06368954
      0.91463968	      0.17082679	      0.16414092	      0.05607334	      0.06372983
      0.91493953	      0.17077852	      0.16411795	      0.05605345	      0.06377023
      0.91524719	      0.17072893	      0.16409436	      0.05603300	      0.06381181
      0.91555485	      0.17067929	      0.16407076	      0.05601253	      0.06385351
      0.91585630	      0.17063058	      0.16404761	      0.05599244	      0.06389448
      0.91615775	      0.17058182	      0.16402444	      0.05597231	      0.06393556
      0.91646503	      0.17053206	      0.16400081	      0.05595177	      0.06397755
      0.91677231	      0.17048223	      0.16397715	      0.05593119	      0.06401966
      0.91707511	      0.17043307	      0.16395383	      0.05591089	      0.06406126
      0.91737792	      0.17038385	      0.16393048	      0.05589055	      0.06410297
      0.91768072	      0.17033458	      0.16390712	      0.05587018	      0.06414478
      0.91798353	      0.17028524	      0.16388373	      0.05584978	      0.06418670
      0.91828633	      0.17023585	      0.16386033	      0.05582935	      0.06422873
      0.91858914	      0.17018639	      0.16383691	      0.05580888	      0.06427086
      0.91889194	      0.17013688	      0.16381347	      0.05578839	      0.06431309
      0.91919475	      0.17008731	      0.16379001	      0.05576786	      0.06435543
      0.91949755	      0.17003768	      0.16376653	      0.05574731	      0.06439786
      0.91980036	      0.16998799	      0.16374304	      0.05572672	      0.06444040
      0.92010316	      0.16993824	      0.16371952	      0.05570610	      0.06448304
      0.92040597	      0.16988843	      0.16369599	      0.05568545	      0.06452578
      0.92070877	      0.16983856	      0.16367243	      0.05566476	      0.06456863
      0.92101158	      0.16978864	      0.16364886	      0.05564405	      0.06461157
      0.92131438	      0.16973865	      0.16362527	      0.05562330	      0.06465461
      0.92161719	      0.16968860	      0.16360166	      0.05560252	      0.06469776
      0.92191999	      0.16963850	      0.16357803	      0.05558171	      0.06474100
      0.92222280	      0.16958833	      0.16355438	      0.05556087	      0.06478434
      0.92252561	      0.16953811	      0.16353071	      0.05553999	      0.06482778
      0.92282841	      0.16948783	      0.16350702	      0.05551908	      0.06487133
      0.92313122	      0.16943748	      0.16348331	      0.05549814	      0.06491497
      0.92343402	      0.16938708	      0.16345958	      0.05547717	      0.06495871
      0.92373683	      0.16933662	      0.16343583	      0.05545616	      0.06500255
      0.92403963	      0.16928610	      0.16341206	      0.05543512	      0.06504649
      0.92434244	      0.16923551	      0.16338828	      0.05541405	      0.06509053
      0.92464524	      0.16918487	      0.16336447	      0.05539295	      0.06513467
      0.92494805	      0.16913417	      0.16334064	      0.05537181	      0.06517890
      0.92525085	      0.16908341	      0.16331680	      0.05535064	      0.06522324
      0.92555366	      0.16903259	      0.16329293	      0.05532943	      0.06526768
      0.92585646	      0.16898171	      0.16326905	      0.05530820	      0.06531221
      0.92615927	      0.16893077	      0.16324514	      0.05528693	      0.06535685
      0.92646207	      0.16887977	      0.16322121	      0.05526562	      0.06540159
      0.92676488	      0.16882872	      0.16319727	      0.05524429	      0.06544642
      0.92706768	      0.16877760	      0.16317330	      0.05522292	      0.06549136
      0.92737049	      0.16872642	      0.16314932	      0.05520151	      0.06553639
      0.92767329	      0.16867518	      0.16312531	      0.05518008	      0.06558153
      0.92797610	      0.16862389	      0.16310128	      0.05515860	      0.06562676
      0.92827890	      0.16857253	      0.16307724	      0.05513710	      0.06567210
      0.92858171	      0.16852111	      0.16305317	      0.05511556	      0.06571754
      0.92888451	      0.16846964	      0.16302908	      0.05509398	      0.06576307
      0.92918732	      0.16841810	      0.16300497	      0.05507238	      0.06580871
      0.92949012	      0.16836651	      0.16298085	      0.05505073	      0.06585445
      0.92979293	      0.16831485	      0.16295670	      0.05502906	      0.06590029
      0.93009573	      0.16826314	      0.16293253	      0.05500735	      0.06594623
      0.93039854	      0.16821137	      0.16290834	      0.05498560	      0.06599228
      0.93070134	      0.16815953	      0.16288413	      0.05496382	      0.06603842
      0.93100415	      0.16810764	      0.16285989	      0.05494201	      0.06608466
      0.93130695	      0.16805569	      0.16283564	      0.05492016	      0.06613101
      0.93160976	      0.16800368	      0.16281137	      0.05489827	      0.06617746
      0.93191256	      0.16795161	      0.16278707	      0.05487635	      0.06622401
      0.93221537	      0.16789948	      0.16276276	      0.05485440	      0.06627066
      0.93251817	      0.16784729	      0.16273842	      0.05483241	      0.06631742
      0.93282098	      0.16779504	      0.16271407	      0.05481038	      0.06636428
      0.93312378	      0.16774273	      0.16268969	      0.05478832	      0.06641124
      0.93342659	      0.16769036	      0.16266529	      0.05476622	      0.06645830
      0.93372939	      0.16763793	      0.16264087	      0.05474409	      0.06650547
      0.93403220	      0.16758544	      0.16261642	      0.05472192	      0.06655274
      0.93433500	      0.16753289	      0.16259196	      0.05469972	      0.06660011
      0.93463781	      0.16748028	      0.16256748	      0.05467748	      0.06664758
      0.93494061	      0.16742762	      0.16254297	      0.05465520	      0.06669516
      0.93524342	      0.16737489	      0.16251844	      0.05463289	      0.06674284
      0.93554622	      0.16732210	      0.16249389	      0.05461054	      0.06679063
      0.93584903	      0.16726925	      0.16246932	      0.05458816	      0.06683852
      0.93615183	      0.16721634	      0.16244473	      0.05456574	      0.06688652
      0.93645464	      0.16716338	      0.16242012	      0.05454328	      0.06693461
      0.93675744	      0.16711035	      0.16239548	      0.05452079	      0.06698282
      0.93706025	      0.16705726	      0.16237083	      0.05449826	      0.06703113
      0.93736305	      0.16700411	      0.16234615	      0.05447569	      0.06707954
      0.93766586	      0.16695090	      0.16232144	      0.05445308	      0.06712806
      0.93796866	      0.16689763	      0.16229672	      0.05443044	      0.06717668
      0.93827147	      0.16684430	      0.16227198	      0.05440776	      0.06722541
      0.93857428	      0.16679090	      0.16224721	      0.05438505	      0.06727424
      0.93887708	      0.16673745	      0.16222242	      0.05436229	      0.06732318
      0.93917989	      0.16668393	      0.16219761	      0.05433950	      0.06737222
      0.93948269	      0.16663036	      0.16217277	      0.05431667	      0.06742137
      0.93978550	      0.16657672	      0.16214792	      0.05429381	      0.06747063
      0.94008830	      0.16652302	      0.16212304	      0.05427090	      0.06751999
      0.94039111	      0.16646925	      0.16209814	      0.05424796	      0.06756946
      0.94069391	      0.16641543	      0.16207322	      0.05422498	      0.06761904
      0.94099672	      0.16636154	      0.16204827	      0.05420196	      0.06766872
      0.94129952	      0.16630759	      0.16202330	      0.05417890	      0.06771851
      0.94160233	      0.16625358	      0.16199831	      0.05415581	      0.06776841
      0.94190513	      0.16619950	      0.16197330	      0.05413267	      0.06781841
      0.94220794	      0.16614537	      0.16194826	      0.05410950	      0.06786852
      0.94251074	      0.16609116	      0.16192320	      0.05408629	      0.06791874
      0.94281355	      0.16603690	      0.16189812	      0.05406304	      0.06796907
      0.94311635	      0.16598257	      0.16187301	      0.05403975	      0.06801950
      0.94341916	      0.16592817	      0.16184788	      0.05401642	      0.06807004
      0.94372196	      0.16587371	      0.16182273	      0.05399306	      0.06812069
      0.94402477	      0.16581919	      0.16179756	      0.05396965	      0.06817145
      0.94432757	      0.16576460	      0.16177236	      0.05394620	      0.06822232
      0.94463038	      0.16570995	      0.16174714	      0.05392272	      0.06827329
      0.94493318	      0.16565523	      0.16172189	      0.05389919	      0.06832438
      0.94523599	      0.16560045	      0.16169662	      0.05387563	      0.06837557
      0.94553879	      0.16554560	      0.16167133	      0.05385202	      0.06842687
      0.94584160	      0.16549068	      0.16164602	      0.05382838	      0.06847829
      0.94614440	      0.16543570	      0.16162068	      0.05380469	      0.06852981
      0.94644721	      0.16538065	      0.16159532	      0.05378097	      0.06858144
      0.94675001	      0.16532553	      0.16156993	      0.05375720	      0.06863318
      0.94705282	      0.16527035	      0.16154452	      0.05373340	      0.06868503
      0.94735562	      0.16521510	      0.16151909	      0.05370955	      0.06873699
      0.94765843	      0.16515978	      0.16149363	      0.05368566	      0.06878907
      0.94796123	      0.16510439	      0.16146815	      0.05366173	      0.06884125
      0.94826404	      0.16504893	      0.16144264	      0.05363776	      0.06889354
      0.94856684	      0.16499341	      0.16141711	      0.05361375	      0.06894594
      0.94886965	      0.16493782	      0.16139156	      0.05358970	      0.06899846
      0.94917245	      0.16488215	      0.16136598	      0.05356561	      0.06905108
      0.94947526	      0.16482642	      0.16134038	      0.05354147	      0.06910382
      0.94977806	      0.16477062	      0.16131475	      0.05351730	      0.06915667
      0.95008087	      0.16471475	      0.16128910	      0.05349308	      0.06920963
      0.95038367	      0.16465880	      0.16126343	      0.05346882	      0.06926270
      0.95068648	      0.16460279	      0.16123773	      0.05344452	      0.06931589
      0.95098928	      0.16454670	      0.16121200	      0.05342017	      0.06936918
      0.95129209	      0.16449055	      0.16118625	      0.05339579	      0.06942259
      0.95159489	      0.16443432	      0.16116048	      0.05337136	      0.06947611
      0.95189770	      0.16437802	      0.16113468	      0.05334688	      0.06952975
      0.95220050	      0.16432165	      0.16110886	      0.05332237	      0.06958350
      0.95250331	      0.16426520	      0.16108301	      0.05329781	      0.06963736
      0.95280611	      0.16420868	      0.16105713	      0.05327321	      0.06969133
      0.95310892	      0.16415209	      0.16103123	      0.05324857	      0.06974542
      0.95341172	      0.16409543	      0.16100531	      0.05322388	      0.06979962
      0.95371453	      0.16403869	      0.16097936	      0.05319915	      0.06985393
      0.95401734	      0.16398188	      0.16095339	      0.05317438	      0.06990836
      0.95432014	      0.16392499	      0.16092739	      0.05314956	      0.06996290
      0.95462295	      0.16386803	      0.16090136	      0.05312470	      0.07001756
      0.95492575	      0.16381099	      0.16087531	      0.05309980	      0.07007233
      0.95522856	      0.16375388	      0.16084923	      0.05307485	      0.07012721
      0.95553136	      0.16369669	      0.16082313	      0.05304986	      0.07018221
      0.95583417	      0.16363943	      0.16079700	      0.05302482	      0.07023733
      0.95613697	      0.16358209	      0.16077085	      0.05299974	      0.07029256
      0.95643978	      0.16352468	      0.16074467	      0.05297461	      0.07034790
      0.95674258	      0.16346718	      0.16071846	      0.05294944	      0.07040336
      0.95704539	      0.16340961	      0.16069223	      0.05292422	      0.07045894
      0.95734819	      0.16335197	      0.16066597	      0.05289896	      0.07051463
      0.95765100	      0.16329424	      0.16063969	      0.05287366	      0.07057044
      0.95795380	      0.16323644	      0.16061338	      0.05284831	      0.07062636
      0.95825661	      0.16317856	      0.16058704	      0.05282291	      0.07068240
      0.95855941	      0.16312060	      0.16056067	      0.05279747	      0.07073856
      0.95886222	      0.16306256	      0.16053428	      0.05277198	      0.07079483
      0.95916502	      0.16300444	      0.16050787	      0.05274644	      0.07085122
      0.95946783	      0.16294624	      0.16048142	      0.05272086	      0.07090773
      0.95977063	      0.16288796	      0.16045495	      0.05269524	      0.07096436
      0.96007344	      0.16282960	      0.16042846	      0.05266956	      0.07102110
      0.96037624	      0.16277117	      0.16040193	      0.05264384	      0.07107796
      0.96067905	      0.16271265	      0.16037538	      0.05261808	      0.07113494
      0.96098185	      0.16265405	      0.16034880	      0.05259226	      0.07119203
      0.96128466	      0.16259536	      0.16032220	      0.05256640	      0.07124924
      0.96158746	      0.16253660	      0.16029557	      0.05254050	      0.07130658
      0.96189027	      0.16247775	      0.16026891	      0.05251454	      0.07136403
      0.96219307	      0.16241883	      0.16024222	      0.05248854	      0.07142160
      0.96249588	      0.16235982	      0.16021551	      0.05246249	      0.07147928
      0.96279868	      0.16230072	      0.16018876	      0.05243639	      0.07153709
      0.96310149	      0.16224155	      0.16016199	      0.05241025	      0.07159502
      0.96340429	      0.16218229	      0.16013520	      0.05238405	      0.07165306
      0.96370710	      0.16212294	      0.16010837	      0.05235781	      0.07171123
      0.96400990	      0.16206352	      0.16008152	      0.05233152	      0.07176951
      0.96431271	      0.16200400	      0.16005464	      0.05230518	      0.07182791
      0.96461551	      0.16194441	      0.16002773	      0.05227879	      0.07188644
      0.96491832	      0.16188472	      0.16000079	      0.05225236	      0.07194508
      0.96522112	      0.16182496	      0.15997383	      0.05222587	      0.07200385
      0.96552393	      0.16176510	      0.15994683	      0.05219934	      0.07206273
      0.96582673	      0.16170516	      0.15991981	      0.05217275	      0.07212174
      0.96612954	      0.16164514	      0.15989276	      0.05214612	      0.07218087
      0.96643234	      0.16158503	      0.15986568	      0.05211943	      0.07224012
      0.96673515	      0.16152483	      0.15983857	      0.05209270	      0.07229949
      0.96703795	      0.16146454	      0.15981143	      0.05206592	      0.07235898
      0.96734076	      0.16140417	      0.15978427	      0.05203908	      0.07241860
      0.96764356	      0.16134371	      0.15975707	      0.05201220	      0.07247833
      0.96794637	      0.16128316	      0.15972985	      0.05198526	      0.07253819
      0.96824917	      0.16122252	      0.15970260	      0.05195828	      0.07259817
      0.96855198	      0.16116179	      0.15967531	      0.05193124	      0.07265827
      0.96885478	      0.16110098	      0.15964800	      0.05190415	      0.07271850
      0.96915759	      0.16104007	      0.15962066	      0.05187701	      0.07277885
      0.96946039	      0.16097908	      0.15959329	      0.05184982	      0.07283932
      0.96976320	      0.16091799	      0.15956589	      0.05182258	      0.07289991
      0.97006601	      0.16085682	      0.15953846	      0.05179529	      0.07296063
      0.97036881	      0.16079555	      0.15951100	      0.05176794	      0.07302147
      0.97067162	      0.16073420	      0.15948351	      0.05174054	      0.07308244
      0.97097442	      0.16067275	      0.15945599	      0.05171309	      0.07314353
      0.97127723	      0.16061121	      0.15942844	      0.05168559	      0.07320474
      0.97158003	      0.16054958	      0.15940086	      0.05165803	      0.07326608
      0.97188284	      0.16048786	      0.15937325	      0.05163042	      0.07332755
      0.97218564	      0.16042604	      0.15934561	      0.05160276	      0.07338914
      0.97248845	      0.16036413	      0.15931794	      0.05157504	      0.07345085
      0.97279125	      0.16030213	      0.15929024	      0.05154727	      0.07351269
      0.97309406	      0.16024003	      0.15926251	      0.05151945	      0.07357465
      0.97339686	      0.16017784	      0.15923475	      0.05149157	      0.07363674
      0.97369967	      0.16011556	      0.15920695	      0.05146364	      0.07369896
      0.97400247	      0.16005318	      0.15917913	      0.05143565	      0.07376130
      0.97430528	      0.15999071	      0.15915127	      0.05140761	      0.07382377
      0.97460808	      0.15992814	      0.15912339	      0.05137952	      0.07388636
      0.97491089	      0.15986548	      0.15909547	      0.05135137	      0.07394908
      0.97521369	      0.15980272	      0.15906752	      0.05132317	      0.07401193
      0.97551650	      0.15973986	      0.15903954	      0.05129490	      0.07407491
      0.97581930	      0.15967691	      0.15901152	      0.05126659	      0.07413801
      0.97612211	      0.15961386	      0.15898348	      0.05123822	      0.07420124
      0.97642491	      0.15955072	      0.15895540	      0.05120979	      0.07426460
      0.97672772	      0.15948747	      0.15892729	      0.05118131	      0.07432809
      0.97703052	      0.15942413	      0.15889915	      0.05115277	      0.07439170
      0.97733333	      0.15936069	      0.15887098	      0.05112417	      0.07445544
      0.97763613	      0.15929715	      0.15884278	      0.05109552	      0.07451931
      0.97793894	      0.15923351	      0.15881454	      0.05106681	      0.07458331
      0.97824174	      0.15916978	      0.15878627	      0.05103804	      0.07464744
      0.97854455	      0.15910594	      0.15875797	      0.05100922	      0.07471170
      0.97884735	      0.15904200	      0.15872963	      0.05098034	      0.07477609
      0.97915016	      0.15897797	      0.15870126	      0.05095140	      0.07484061
      0.97945296	      0.15891383	      0.15867286	      0.05092240	      0.07490525
      0.97975577	      0.15884959	      0.15864443	      0.05089334	      0.07497003
      0.98005857	      0.15878525	      0.15861596	      0.05086423	      0.07503494
      0.98036138	      0.15872081	      0.15858746	      0.05083506	      0.07509998
      0.98066418	      0.15865627	      0.15855893	      0.05080582	      0.07516515
      0.98096699	      0.15859162	      0.15853036	      0.05077653	      0.07523045
      0.98126979	      0.15852687	      0.15850176	      0.05074718	      0.07529588
      0.98157260	      0.15846202	      0.15847312	      0.05071777	      0.07536144
      0.98187540	      0.15839706	      0.15844445	      0.05068830	      0.07542714
      0.98217821	      0.15833200	      0.15841575	      0.05065877	      0.07549296
      0.98248101	      0.15826684	      0.15838701	      0.05062918	      0.07555892
      0.98278382	      0.15820157	      0.15835824	      0.05059953	      0.07562501
      0.98308662	      0.15813620	      0.15832944	      0.05056982	      0.07569124
      0.98338943	      0.15807072	      0.15830060	      0.05054005	      0.07575759
      0.98369223	      0.15800513	      0.15827172	      0.05051022	      0.07582408
      0.98399504	      0.15793944	      0.15824281	      0.05048032	      0.07589071
      0.98429784	      0.15787364	      0.15821386	      0.05045037	      0.07595746
      0.98460065	      0.15780773	      0.15818488	      0.05042035	      0.07602435
      0.98490345	      0.15774172	      0.15815587	      0.05039027	      0.07609138
      0.98520626	      0.15767560	      0.15812682	      0.05036013	      0.07615854
      0.98550907	      0.15760937	      0.15809773	      0.05032992	      0.07622583
      0.98581187	      0.15754303	      0.15806861	      0.05029966	      0.07629326
      0.98611468	      0.15747658	      0.15803945	      0.05026932	      0.07636082
      0.98641748	      0.15741002	      0.15801026	      0.05023893	      0.07642852
      0.98672029	      0.15734336	      0.15798103	      0.05020847	      0.07649636
      0.98702309	      0.15727658	      0.15795176	      0.05017795	      0.07656433
      0.98732590	      0.15720969	      0.15792246	      0.05014737	      0.07663244
      0.98762870	      0.15714269	      0.15789312	      0.05011672	      0.07670068
      0.98793151	      0.15707558	      0.15786375	      0.05008600	      0.07676906
      0.98823431	      0.15700836	      0.15783434	      0.05005522	      0.07683758
      0.98853712	      0.15694102	      0.15780489	      0.05002438	      0.07690623
      0.98883992	      0.15687357	      0.15777540	      0.04999347	      0.07697502
      0.98914273	      0.15680601	      0.15774588	      0.04996250	      0.07704395
      0.98944553	      0.15673833	      0.15771632	      0.04993146	      0.07711302
      0.98974834	      0.15667054	      0.15768672	      0.04990035	      0.07718223
      0.99005114	      0.15660264	      0.15765709	      0.04986918	      0.07725157
      0.99035395	      0.15653462	      0.15762741	      0.04983794	      0.07732105
      0.99065675	      0.15646648	      0.15759770	      0.04980663	      0.07739068
      0.99095956	      0.15639823	      0.15756795	      0.04977526	      0.07746044
      0.99126236	      0.15632986	      0.15753817	      0.04974382	      0.07753034
      0.99156517	      0.15626138	      0.15750834	      0.04971231	      0.07760039
      0.99186797	      0.15619278	      0.15747848	      0.04968073	      0.07767057
      0.99217078	      0.15612406	      0.15744857	      0.04964909	      0.07774089
      0.99247358	      0.15605522	      0.15741863	      0.04961737	      0.07781136
      0.99277639	      0.15598626	      0.15738865	      0.04958559	      0.07788197
      0.99307919	      0.15591718	      0.15735863	      0.04955374	      0.07795271
      0.99338200	      0.15584799	      0.15732857	      0.04952182	      0.07802360
      0.99368480	      0.15577867	      0.15729847	      0.04948983	      0.07809464
      0.99398761	      0.15570923	      0.15726834	      0.04945777	      0.07816581
      0.99429041	      0.15563967	      0.15723816	      0.04942564	      0.07823713
      0.99456265	      0.15557703	      0.15721099	      0.04939670	      0.07830138
      0.99483489	      0.15551429	      0.15718379	      0.04936769	      0.07836574
      0.99510713	      0.15545145	      0.15715656	      0.04933863	      0.07843021
      0.99537938	      0.15538851	      0.15712930	      0.04930952	      0.07849480
      0.99565162	      0.15532547	      0.15710200	      0.04928034	      0.07855951
      0.99592386	      0.15526233	      0.15707467	      0.04925111	      0.07862434
      0.99619610	      0.15519909	      0.15704731	      0.04922181	      0.07868929
      0.99646834	      0.15513575	      0.15701991	      0.04919246	      0.07875435
      0.99674058	      0.15507230	      0.15699248	      0.04916306	      0.07881953
      0.99701282	      0.15500876	      0.15696502	      0.04913359	      0.07888483
      0.99728506	      0.15494511	      0.15693752	      0.04910406	      0.07895025
      0.99755730	      0.15488136	      0.15690999	      0.04907448	      0.07901579
      0.99782954	      0.15481751	      0.15688243	      0.04904483	      0.07908144
      0.99810178	      0.15475355	      0.15685483	      0.04901513	      0.07914722
      0.99837402	      0.15468949	      0.15682720	      0.04898536	      0.07921312
      0.99864626	      0.15462533	      0.15679953	      0.04895554	      0.07927914
      0.99891850	      0.15456106	      0.15677183	      0.04892566	      0.07934527
      0.99919074	      0.15449669	      0.15674410	      0.04889571	      0.07941153
      0.99946298	      0.15443221	      0.15671633	      0.04886571	      0.07947791
      0.99973522	      0.15436762	      0.15668852	      0.04883564	      0.07954442
      1.00000746	      0.15430293	      0.15666068	      0.04880551	      0.07961104
      1.00027971	      0.15423813	      0.15663281	      0.04877533	      0.07967779
      1.00055195	      0.15417323	      0.15660489	      0.04874508	      0.07974466
      1.00082419	      0.15410822	      0.15657695	      0.04871477	      0.07981165
      1.00109643	      0.15404310	      0.15654897	      0.04868439	      0.07987877
      1.00136867	      0.15397787	      0.15652095	      0.04865396	      0.07994601
      1.00164091	      0.15391253	      0.15649290	      0.04862346	      0.08001337
      1.00191315	      0.15384708	      0.15646481	      0.04859290	      0.08008086
      1.00218539	      0.15378153	      0.15643668	      0.04856228	      0.08014847
      1.00245763	      0.15371586	      0.15640852	      0.04853159	      0.08021621
      1.00272987	      0.15365008	      0.15638032	      0.04850085	      0.08028407
      1.00300211	      0.15358419	      0.15635209	      0.04847003	      0.08035206
      1.00327435	      0.15351819	      0.15632382	      0.04843916	      0.08042018
      1.00354659	      0.15345208	      0.15629551	      0.04840822	      0.08048842
      1.00381883	      0.15338586	      0.15626716	      0.04837722	      0.08055679
      1.00409107	      0.15331952	      0.15623878	      0.04834615	      0.08062528
      1.00436331	      0.15325307	      0.15621036	      0.04831502	      0.08069391
      1.00463555	      0.15318651	      0.15618190	      0.04828382	      0.08076266
      1.00490780	      0.15311983	      0.15615341	      0.04825256	      0.08083154
      1.00518004	      0.15305304	      0.15612488	      0.04822124	      0.08090054
      1.00545228	      0.15298613	      0.15609631	      0.04818985	      0.08096968
      1.00572452	      0.15291910	      0.15606770	      0.04815839	      0.08103894
      1.00599676	      0.15285196	      0.15603905	      0.04812687	      0.08110834
      1.00626900	      0.15278471	      0.15601036	      0.04809528	      0.08117786
      1.00654124	      0.15271733	      0.15598164	      0.04806363	      0.08124751
      1.00681348	      0.15264984	      0.15595287	      0.04803191	      0.08131729
      1.00708572	      0.15258223	      0.15592407	      0.04800012	      0.08138721
      1.00735796	      0.15251450	      0.15589523	      0.04796827	      0.08145725
      1.00763020	      0.15244665	      0.15586635	      0.04793635	      0.08152742
      1.00790244	      0.15237868	      0.15583743	      0.04790436	      0.08159773
      1.00817468	      0.15231060	      0.15580846	      0.04787231	      0.08166816
      1.00844692	      0.15224239	      0.15577946	      0.04784019	      0.08173873
      1.00871916	      0.15217406	      0.15575042	      0.04780800	      0.08180942
      1.00899140	      0.15210561	      0.15572134	      0.04777575	      0.08188025
      1.00926364	      0.15203703	      0.15569222	      0.04774343	      0.08195121
      1.00953588	      0.15196833	      0.15566306	      0.04771104	      0.08202230
      1.00980813	      0.15189951	      0.15563385	      0.04767858	      0.08209352
      1.01008037	      0.15183057	      0.15560461	      0.04764605	      0.08216488
      1.01035261	      0.15176150	      0.15557532	      0.04761346	      0.08223636
      1.01062485	      0.15169230	      0.15554600	      0.04758079	      0.08230798
      1.01089709	      0.15162298	      0.15551663	      0.04754806	      0.08237973
      1.01116933	      0.15155354	      0.15548722	      0.04751526	      0.08245162
      1.01144157	      0.15148396	      0.15545776	      0.04748239	      0.08252363
      1.01171381	      0.15141426	      0.15542827	      0.04744945	      0.08259578
      1.01198605	      0.15134443	      0.15539873	      0.04741644	      0.08266807
      1.01225829	      0.15127448	      0.15536915	      0.04738336	      0.08274048
      1.01253053	      0.15120439	      0.15533953	      0.04735021	      0.08281303
      1.01280277	      0.15113417	      0.15530986	      0.04731700	      0.08288571
      1.01307501	      0.15106383	      0.15528015	      0.04728371	      0.08295852
      1.01334725	      0.15099335	      0.15525040	      0.04725035	      0.08303147
      1.01361949	      0.15092274	      0.15522061	      0.04721693	      0.08310455
      1.01389173	      0.15085200	      0.15519077	      0.04718343	      0.08317776
      1.01416397	      0.15078112	      0.15516088	      0.04714987	      0.08325111
      1.01443622	      0.15071012	      0.15513095	      0.04711623	      0.08332459
      1.01470846	      0.15063898	      0.15510098	      0.04708252	      0.08339820
      1.01498070	      0.15056770	      0.15507096	      0.04704875	      0.08347195
      1.01525294	      0.15049629	      0.15504090	      0.04701490	      0.08354584
      1.01552518	      0.15042474	      0.15501079	      0.04698098	      0.08361985
      1.01576996	      0.15036029	      0.15498368	      0.04695042	      0.08368652
      1.01601474	      0.15029573	      0.15495654	      0.04691981	      0.08375329
      1.01625952	      0.15023106	      0.15492935	      0.04688914	      0.08382017
      1.01650430	      0.15016628	      0.15490213	      0.04685841	      0.08388716
      1.01674908	      0.15010139	      0.15487487	      0.04682762	      0.08395426
      1.01699386	      0.15003638	      0.15484758	      0.04679678	      0.08402147
      1.01723864	      0.14997126	      0.15482024	      0.04676588	      0.08408879
      1.01748343	      0.14990603	      0.15479287	      0.04673492	      0.08415622
      1.01772821	      0.14984068	      0.15476546	      0.04670390	      0.08422375
      1.01797299	      0.14977521	      0.15473802	      0.04667283	      0.08429140
      1.01821777	      0.14970963	      0.15471053	      0.04664170	      0.08435915
      1.01846255	      0.14964394	      0.15468301	      0.04661051	      0.08442702
      1.01870733	      0.14957813	      0.15465544	      0.04657926	      0.08449499
      1.01895211	      0.14951220	      0.15462784	      0.04654796	      0.08456308
      1.01919689	      0.14944616	      0.15460020	      0.04651660	      0.08463127
      1.01944167	      0.14937999	      0.15457252	      0.04648518	      0.08469957
      1.01968645	      0.14931371	      0.15454480	      0.04645370	      0.08476798
      1.01993124	      0.14924731	      0.15451704	      0.04642217	      0.08483651
      1.02017602	      0.14918079	      0.15448924	      0.04639057	      0.08490514
      1.02042080	      0.14911415	      0.15446140	      0.04635892	      0.08497388
      1.02066558	      0.14904739	      0.15443352	      0.04632721	      0.08504274
      1.02091036	      0.14898051	      0.15440560	      0.04629544	      0.08511170
      1.02115514	      0.14891350	      0.15437764	      0.04626361	      0.08518078
      1.02139992	      0.14884638	      0.15434963	      0.04623173	      0.08524996
      1.02164470	      0.14877913	      0.15432159	      0.04619978	      0.08531926
      1.02188948	      0.14871175	      0.15429351	      0.04616778	      0.08538867
      1.02213426	      0.14864426	      0.15426538	      0.04613571	      0.08545819
      1.02237904	      0.14857664	      0.15423721	      0.04610359	      0.08552782
      1.02262383	      0.14850889	      0.15420900	      0.04607141	      0.08559756
      1.02286861	      0.14844102	      0.15418075	      0.04603916	      0.08566741
      1.02311339	      0.14837302	      0.15415246	      0.04600686	      0.08573738
      1.02335817	      0.14830489	      0.15412412	      0.04597450	      0.08580746
      1.02360295	      0.14823664	      0.15409574	      0.04594207	      0.08587764
      1.02384773	      0.14816826	      0.15406732	      0.04590959	      0.08594795
      1.02409251	      0.14809975	      0.15403886	      0.04587705	      0.08601836
      1.02433729	      0.14803111	      0.15401035	      0.04584444	      0.08608889
      1.02458207	      0.14796234	      0.15398180	      0.04581177	      0.08615952
      1.02482685	      0.14789344	      0.15395320	      0.04577904	      0.08623027
      1.02507164	      0.14782441	      0.15392456	      0.04574625	      0.08630114
      1.02531642	      0.14775525	      0.15389588	      0.04571340	      0.08637212
      1.02556120	      0.14768595	      0.15386715	      0.04568048	      0.08644321
      1.02580598	      0.14761652	      0.15383838	      0.04564750	      0.08651441
      1.02605076	      0.14754696	      0.15380956	      0.04561445	      0.08658573
      1.02629554	      0.14747727	      0.15378070	      0.04558135	      0.08665716
      1.02654032	      0.14740743	      0.15375179	      0.04554817	      0.08672870
      1.02678510	      0.14733747	      0.15372283	      0.04551494	      0.08680036
      1.02702988	      0.14726736	      0.15369383	      0.04548163	      0.08687213
      1.02727466	      0.14719712	      0.15366479	      0.04544826	      0.08694402
      1.02751945	      0.14712674	      0.15363570	      0.04541483	      0.08701602
      1.02776423	      0.14705623	      0.15360656	      0.04538133	      0.08708813
      1.02800901	      0.14698557	      0.15357737	      0.04534776	      0.08716036
      1.02825379	      0.14691477	      0.15354814	      0.04531413	      0.08723271
      1.02849857	      0.14684384	      0.15351886	      0.04528042	      0.08730517
      1.02874335	      0.14677276	      0.15348954	      0.04524665	      0.08737774
      1.02898813	      0.14670154	      0.15346016	      0.04521281	      0.08745044
      1.02923291	      0.14663018	      0.15343074	      0.04517890	      0.08752324
      1.02947769	      0.14655867	      0.15340127	      0.04514492	      0.08759616
      1.02972247	      0.14648702	      0.15337175	      0.04511086	      0.08766920
      1.02996725	      0.14641523	      0.15334218	      0.04507674	      0.08774236
      1.03021204	      0.14634329	      0.15331256	      0.04504255	      0.08781563
      1.03045682	      0.14627120	      0.15328290	      0.04500828	      0.08788901
      1.03070160	      0.14619897	      0.15325318	      0.04497394	      0.08796252
      1.03094638	      0.14612659	      0.15322341	      0.04493953	      0.08803614
      1.03119116	      0.14605406	      0.15319360	      0.04490504	      0.08810987
      1.03143594	      0.14598138	      0.15316373	      0.04487048	      0.08818373
      1.03168072	      0.14590855	      0.15313381	      0.04483584	      0.08825770
      1.03192550	      0.14583557	      0.15310384	      0.04480113	      0.08833179
      1.03217028	      0.14576243	      0.15307383	      0.04476634	      0.08840599
      1.03241506	      0.14568915	      0.15304375	      0.04473148	      0.08848032
      1.03265985	      0.14561571	      0.15301363	      0.04469654	      0.08855476
      1.03290463	      0.14554212	      0.15298346	      0.04466152	      0.08862932
      1.03314941	      0.14546837	      0.15295323	      0.04462642	      0.08870400
      1.03339419	      0.14539447	      0.15292295	      0.04459124	      0.08877880
      1.03363897	      0.14532041	      0.15289262	      0.04455598	      0.08885371
      1.03388375	      0.14524619	      0.15286223	      0.04452064	      0.08892875
      1.03412853	      0.14517182	      0.15283179	      0.04448522	      0.08900390
      1.03437331	      0.14509728	      0.15280130	      0.04444972	      0.08907918
      1.03461809	      0.14502259	      0.15277075	      0.04441414	      0.08915457
      1.03486287	      0.14494773	      0.15274015	      0.04437848	      0.08923008
      1.03510766	      0.14487271	      0.15270949	      0.04434273	      0.08930571
      1.03535244	      0.14479753	      0.15267878	      0.04430690	      0.08938147
      1.03559722	      0.14472219	      0.15264801	      0.04427098	      0.08945734
      1.03584200	      0.14464668	      0.15261719	      0.04423498	      0.08953333
      1.03608678	      0.14457101	      0.15258631	      0.04419889	      0.08960944
      1.03633156	      0.14449517	      0.15255537	      0.04416272	      0.08968568
      1.03657634	      0.14441916	      0.15252438	      0.04412646	      0.08976203
      1.03682112	      0.14434299	      0.15249333	      0.04409011	      0.08983851
      1.03706590	      0.14426665	      0.15246222	      0.04405368	      0.08991511
      1.03731068	      0.14419013	      0.15243105	      0.04401716	      0.08999183
      1.03753087	      0.14412116	      0.15240297	      0.04398423	      0.09006094
      1.03775107	      0.14405205	      0.15237484	      0.04395123	      0.09013016
      1.03797126	      0.14398280	      0.15234666	      0.04391815	      0.09019947
      1.03819145	      0.14391340	      0.15231843	      0.04388501	      0.09026889
      1.03841164	      0.14384387	      0.15229016	      0.04385178	      0.09033840
      1.03863183	      0.14377419	      0.15226184	      0.04381849	      0.09040801
      1.03885202	      0.14370438	      0.15223347	      0.04378512	      0.09047772
      1.03907221	      0.14363441	      0.15220505	      0.04375168	      0.09054753
      1.03929240	      0.14356431	      0.15217658	      0.04371816	      0.09061744
      1.03951259	      0.14349406	      0.15214806	      0.04368457	      0.09068745
      1.03973278	      0.14342366	      0.15211949	      0.04365090	      0.09075756
      1.03995297	      0.14335312	      0.15209087	      0.04361715	      0.09082777
      1.04017316	      0.14328243	      0.15206220	      0.04358333	      0.09089808
      1.04039335	      0.14321159	      0.15203349	      0.04354943	      0.09096849
      1.04061354	      0.14314060	      0.15200472	      0.04351546	      0.09103900
      1.04083373	      0.14306947	      0.15197590	      0.04348140	      0.09110961
      1.04105392	      0.14299818	      0.15194702	      0.04344727	      0.09118032
      1.04127411	      0.14292674	      0.15191810	      0.04341306	      0.09125113
      1.04149430	      0.14285515	      0.15188913	      0.04337878	      0.09132205
      1.04171449	      0.14278341	      0.15186010	      0.04334441	      0.09139306
      1.04193469	      0.14271152	      0.15183102	      0.04330996	      0.09146418
      1.04215488	      0.14263946	      0.15180189	      0.04327544	      0.09153540
      1.04237507	      0.14256726	      0.15177270	      0.04324083	      0.09160672
      1.04259526	      0.14249490	      0.15174346	      0.04320615	      0.09167814
      1.04281545	      0.14242238	      0.15171417	      0.04317138	      0.09174966
      1.04303564	      0.14234970	      0.15168482	      0.04313653	      0.09182129
      1.04325583	      0.14227687	      0.15165542	      0.04310160	      0.09189302
      1.04347602	      0.14220387	      0.15162597	      0.04306659	      0.09196485
      1.04369621	      0.14213072	      0.15159646	      0.04303150	      0.09203678
      1.04391640	      0.14205740	      0.15156689	      0.04299632	      0.09210882
      1.04413659	      0.14198392	      0.15153727	      0.04296106	      0.09218096
      1.04435678	      0.14191028	      0.15150759	      0.04292572	      0.09225320
      1.04457697	      0.14183647	      0.15147786	      0.04289029	      0.09232555
      1.04479716	      0.14176250	      0.15144807	      0.04285478	      0.09239800
      1.04501735	      0.14168836	      0.15141822	      0.04281918	      0.09247055
      1.04523754	      0.14161406	      0.15138832	      0.04278350	      0.09254320
      1.04545773	      0.14153959	      0.15135836	      0.04274773	      0.09261596
      1.04567792	      0.14146494	      0.15132834	      0.04271187	      0.09268883
      1.04589811	      0.14139013	      0.15129826	      0.04267593	      0.09276180
      1.04611831	      0.14131515	      0.15126812	      0.04263990	      0.09283487
      1.04633850	      0.14124000	      0.15123793	      0.04260378	      0.09290805
      1.04655869	      0.14116467	      0.15120767	      0.04256758	      0.09298133
      1.04677888	      0.14108917	      0.15117736	      0.04253128	      0.09305471
      1.04699907	      0.14101350	      0.15114698	      0.04249489	      0.09312821
      1.04721926	      0.14093764	      0.15111655	      0.04245841	      0.09320180
      1.04743945	      0.14086162	      0.15108605	      0.04242184	      0.09327550
      1.04765964	      0.14078541	      0.15105550	      0.04238518	      0.09334931
      1.04787983	      0.14070903	      0.15102488	      0.04234842	      0.09342322
      1.04810002	      0.14063246	      0.15099420	      0.04231157	      0.09349724
      1.04832021	      0.14055571	      0.15096346	      0.04227462	      0.09357137
      1.04854040	      0.14047879	      0.15093265	      0.04223758	      0.09364560
      1.04876059	      0.14040167	      0.15090178	      0.04220044	      0.09371993
      1.04898078	      0.14032438	      0.15087085	      0.04216321	      0.09379438
      1.04920097	      0.14024690	      0.15083985	      0.04212587	      0.09386893
      1.04942116	      0.14016923	      0.15080879	      0.04208843	      0.09394358
      1.04964135	      0.14009137	      0.15077767	      0.04205090	      0.09401834
      1.04986154	      0.14001333	      0.15074648	      0.04201326	      0.09409321
      1.05008174	      0.13993509	      0.15071522	      0.04197551	      0.09416819
      1.05030193	      0.13985666	      0.15068390	      0.04193766	      0.09424328
      1.05052212	      0.13977804	      0.15065251	      0.04189971	      0.09431847
      1.05074231	      0.13969923	      0.15062106	      0.04186165	      0.09439377
      1.05096250	      0.13962022	      0.15058953	      0.04182348	      0.09446917
      1.05118269	      0.13954102	      0.15055794	      0.04178520	      0.09454469
      1.05140288	      0.13946161	      0.15052629	      0.04174681	      0.09462031
      1.05162307	      0.13938201	      0.15049456	      0.04170831	      0.09469604
      1.05184326	      0.13930221	      0.15046276	      0.04166969	      0.09477188
      1.05206345	      0.13922221	      0.15043090	      0.04163096	      0.09484783
      1.05228364	      0.13914201	      0.15039896	      0.04159211	      0.09492389
      1.05250383	      0.13906160	      0.15036696	      0.04155314	      0.09500005
      1.05272402	      0.13898099	      0.15033488	      0.04151405	      0.09507633
      1.05294421	      0.13890017	      0.15030273	      0.04147484	      0.09515271
      1.05316440	      0.13881914	      0.15027051	      0.04143551	      0.09522920
      1.05338459	      0.13873790	      0.15023822	      0.04139605	      0.09530581
      1.05360478	      0.13865645	      0.15020585	      0.04135647	      0.09538252
      1.05382497	      0.13857480	      0.15017341	      0.04131676	      0.09545934
      1.05404516	      0.13849292	      0.15014090	      0.04127692	      0.09553627
      1.05426536	      0.13841084	      0.15010831	      0.04123696	      0.09561331
      1.05448555	      0.13832853	      0.15007565	      0.04119686	      0.09569047
      1.05470574	      0.13824601	      0.15004291	      0.04115662	      0.09576773
      1.05492593	      0.13816327	      0.15001010	      0.04111626	      0.09584510
      1.05512394	      0.13808868	      0.14998053	      0.04107984	      0.09591478
      1.05532196	      0.13801390	      0.14995089	      0.04104331	      0.09598454
      1.05551997	      0.13793895	      0.14992119	      0.04100668	      0.09605440
      1.05571798	      0.13786381	      0.14989143	      0.04096993	      0.09612434
      1.05591600	      0.13778849	      0.14986160	      0.04093306	      0.09619437
      1.05611401	      0.13771299	      0.14983171	      0.04089609	      0.09626450
      1.05631203	      0.13763730	      0.14980176	      0.04085899	      0.09633471
      1.05651004	      0.13756142	      0.14977174	      0.04082178	      0.09640502
      1.05670806	      0.13748536	      0.14974166	      0.04078446	      0.09647541
      1.05690607	      0.13740911	      0.14971151	      0.04074702	      0.09654590
      1.05710409	      0.13733267	      0.14968129	      0.04070946	      0.09661647
      1.05730210	      0.13725604	      0.14965101	      0.04067178	      0.09668713
      1.05750011	      0.13717922	      0.14962066	      0.04063398	      0.09675788
      1.05769813	      0.13710220	      0.14959025	      0.04059606	      0.09682872
      1.05789614	      0.13702499	      0.14955976	      0.04055801	      0.09689965
      1.05809416	      0.13694759	      0.14952921	      0.04051985	      0.09697066
      1.05829217	      0.13686998	      0.14949859	      0.04048156	      0.09704176
      1.05849019	      0.13679218	      0.14946790	      0.04044315	      0.09711294
      1.05868820	      0.13671418	      0.14943714	      0.04040462	      0.09718421
      1.05888621	      0.13663598	      0.14940632	      0.04036596	      0.09725556
      1.05908423	      0.13655758	      0.14937542	      0.04032717	      0.09732700
      1.05928224	      0.13647897	      0.14934445	      0.04028826	      0.09739852
      1.05948026	      0.13640016	      0.14931340	      0.04024922	      0.09747012
      1.05967827	      0.13632114	      0.14928229	      0.04021005	      0.09754181
      1.05987629	      0.13624191	      0.14925110	      0.04017075	      0.09761358
      1.06007430	      0.13616248	      0.14921984	      0.04013133	      0.09768544
      1.06027232	      0.13608283	      0.14918851	      0.04009177	      0.09775737
      1.06047033	      0.13600298	      0.14915710	      0.04005209	      0.09782939
      1.06066834	      0.13592291	      0.14912562	      0.04001227	      0.09790150
      1.06086636	      0.13584263	      0.14909407	      0.03997233	      0.09797368
      1.06106437	      0.13576213	      0.14906244	      0.03993224	      0.09804595
      1.06126239	      0.13568141	      0.14903073	      0.03989203	      0.09811830
      1.06146040	      0.13560047	      0.14899894	      0.03985168	      0.09819073
      1.06165842	      0.13551932	      0.14896708	      0.03981120	      0.09826324
      1.06185643	      0.13543794	      0.14893514	      0.03977059	      0.09833584
      1.06205444	      0.13535634	      0.14890312	      0.03972984	      0.09840852
      1.06225246	      0.13527452	      0.14887103	      0.03968895	      0.09848127
      1.06245047	      0.13519246	      0.14883885	      0.03964793	      0.09855411
      1.06264849	      0.13511018	      0.14880659	      0.03960676	      0.09862704
      1.06284650	      0.13502767	      0.14877426	      0.03956546	      0.09870004
      1.06304452	      0.13494493	      0.14874184	      0.03952402	      0.09877312
      1.06324253	      0.13486196	      0.14870934	      0.03948245	      0.09884629
      1.06344055	      0.13477875	      0.14867675	      0.03944073	      0.09891953
      1.06363856	      0.13469531	      0.14864409	      0.03939887	      0.09899286
      1.06383657	      0.13461163	      0.14861134	      0.03935687	      0.09906627
      1.06403459	      0.13452770	      0.14857850	      0.03931472	      0.09913976
      1.06423260	      0.13444354	      0.14854559	      0.03927243	      0.09921333
      1.06443062	      0.13435914	      0.14851258	      0.03923000	      0.09928699
      1.06462863	      0.13427449	      0.14847949	      0.03918742	      0.09936072
      1.06482665	      0.13418959	      0.14844631	      0.03914470	      0.09943453
      1.06502466	      0.13410445	      0.14841305	      0.03910182	      0.09950843
      1.06522268	      0.13401905	      0.14837969	      0.03905880	      0.09958241
      1.06542069	      0.13393341	      0.14834625	      0.03901563	      0.09965646
      1.06559888	      0.13385612	      0.14831608	      0.03897665	      0.09972318
      1.06577708	      0.13377862	      0.14828583	      0.03893755	      0.09978996
      1.06595527	      0.13370092	      0.14825551	      0.03889833	      0.09985680
      1.06613346	      0.13362300	      0.14822512	      0.03885898	      0.09992372
      1.06631166	      0.13354488	      0.14819465	      0.03881951	      0.09999069
      1.06648985	      0.13346654	      0.14816411	      0.03877990	      0.10005773
      1.06666804	      0.13338799	      0.14813349	      0.03874018	      0.10012484
      1.06684623	      0.13330922	      0.14810279	      0.03870032	      0.10019202
      1.06702443	      0.13323024	      0.14807202	      0.03866033	      0.10025926
      1.06720262	      0.13315104	      0.14804116	      0.03862022	      0.10032656
      1.06738081	      0.13307162	      0.14801023	      0.03857997	      0.10039393
      1.06755901	      0.13299197	      0.14797923	      0.03853959	      0.10046137
      1.06773720	      0.13291211	      0.14794814	      0.03849908	      0.10052887
      1.06791539	      0.13283202	      0.14791697	      0.03845843	      0.10059644
      1.06809359	      0.13275171	      0.14788572	      0.03841764	      0.10066408
      1.06827178	      0.13267117	      0.14785439	      0.03837672	      0.10073178
      1.06844997	      0.13259039	      0.14782298	      0.03833566	      0.10079955
      1.06862817	      0.13250939	      0.14779149	      0.03829446	      0.10086738
      1.06880636	      0.13242816	      0.14775991	      0.03825312	      0.10093528
      1.06898455	      0.13234669	      0.14772825	      0.03821163	      0.10100324
      1.06916274	      0.13226499	      0.14769650	      0.03817001	      0.10107128
      1.06934094	      0.13218305	      0.14766467	      0.03812824	      0.10113937
      1.06951913	      0.13210087	      0.14763275	      0.03808632	      0.10120754
      1.06969732	      0.13201846	      0.14760074	      0.03804425	      0.10127577
      1.06987552	      0.13193579	      0.14756865	      0.03800204	      0.10134407
      1.07005371	      0.13185289	      0.14753647	      0.03795968	      0.10141243
      1.07023190	      0.13176974	      0.14750420	      0.03791716	      0.10148087
      1.07041010	      0.13168634	      0.14747184	      0.03787449	      0.10154937
      1.07058829	      0.13160269	      0.14743939	      0.03783167	      0.10161793
      1.07074823	      0.13152740	      0.14741019	      0.03779310	      0.10167953
      1.07090817	      0.13145191	      0.14738091	      0.03775440	      0.10174119
      1.07106811	      0.13137621	      0.14735156	      0.03771558	      0.10180290
      1.07122804	      0.13130030	      0.14732213	      0.03767662	      0.10186466
      1.07138798	      0.13122418	      0.14729263	      0.03763754	      0.10192648
      1.07154792	      0.13114786	      0.14726305	      0.03759832	      0.10198835
      1.07170786	      0.13107132	      0.14723339	      0.03755898	      0.10205028
      1.07186780	      0.13099458	      0.14720366	      0.03751950	      0.10211226
      1.07202774	      0.13091762	      0.14717385	      0.03747988	      0.10217430
      1.07218768	      0.13084044	      0.14714395	      0.03744013	      0.10223640
      1.07234761	      0.13076305	      0.14711398	      0.03740025	      0.10229855
      1.07250755	      0.13068544	      0.14708393	      0.03736022	      0.10236076
      1.07266749	      0.13060761	      0.14705380	      0.03732006	      0.10242303
      1.07282743	      0.13052956	      0.14702358	      0.03727976	      0.10248535
      1.07298737	      0.13045129	      0.14699328	      0.03723931	      0.10254773
      1.07314731	      0.13037279	      0.14696290	      0.03719873	      0.10261016
      1.07330725	      0.13029407	      0.14693243	      0.03715800	      0.10267266
      1.07346719	      0.13021512	      0.14690188	      0.03711713	      0.10273521
      1.07361071	      0.13014408	      0.14687439	      0.03708033	      0.10279140
      1.07375424	      0.13007285	      0.14684683	      0.03704341	      0.10284763
      1.07389777	      0.13000143	      0.14681920	      0.03700637	      0.10290391
      1.07404130	      0.12992983	      0.14679150	      0.03696922	      0.10296024
      1.07418482	      0.12985804	      0.14676373	      0.03693194	      0.10301662
      1.07432835	      0.12978605	      0.14673589	      0.03689455	      0.10307305
      1.07447188	      0.12971388	      0.14670797	      0.03685703	      0.10312953
      1.07461540	      0.12964151	      0.14667998	      0.03681940	      0.10318606
      1.07475893	      0.12956894	      0.14665191	      0.03678164	      0.10324264
      1.07490246	      0.12949618	      0.14662377	      0.03674376	      0.10329927
      1.07504599	      0.12942323	      0.14659556	      0.03670576	      0.10335595
      1.07518951	      0.12935007	      0.14656727	      0.03666764	      0.10341268
      1.07533304	      0.12927671	      0.14653890	      0.03662940	      0.10346947
      1.07547657	      0.12920316	      0.14651045	      0.03659103	      0.10352631
      1.07562010	      0.12912940	      0.14648193	      0.03655254	      0.10358321
      1.07574809	      0.12906344	      0.14645642	      0.03651811	      0.10363400
      1.07587609	      0.12899733	      0.14643085	      0.03648358	      0.10368483
      1.07600408	      0.12893105	      0.14640522	      0.03644896	      0.10373571
      1.07613208	      0.12886461	      0.14637952	      0.03641424	      0.10378663
      1.07626008	      0.12879799	      0.14635375	      0.03637942	      0.10383760
      1.07638807	      0.12873121	      0.14632792	      0.03634451	      0.10388861
      1.07651607	      0.12866426	      0.14630202	      0.03630950	      0.10393968
      1.07664406	      0.12859714	      0.14627606	      0.03627439	      0.10399079
      1.07677206	      0.12852985	      0.14625002	      0.03623919	      0.10404195
      1.07690005	      0.12846239	      0.14622392	      0.03620390	      0.10409316
      1.07702805	      0.12839475	      0.14619775	      0.03616852	      0.10414443
      1.07715604	      0.12832693	      0.14617150	      0.03613304	      0.10419574
      1.07728404	      0.12825894	      0.14614519	      0.03609748	      0.10424711
      1.07741204	      0.12819077	      0.14611880	      0.03606183	      0.10429854
      1.07754003	      0.12812242	      0.14609234	      0.03602609	      0.10435001
      1.07765442	      0.12806118	      0.14606863	      0.03599409	      0.10439607
      1.07776882	      0.12799980	      0.14604486	      0.03596202	      0.10444217
      1.07788321	      0.12793827	      0.14602103	      0.03592989	      0.10448832
      1.07799760	      0.12787659	      0.14599714	      0.03589770	      0.10453451
      1.07811200	      0.12781477	      0.14597319	      0.03586545	      0.10458075
      1.07822639	      0.12775279	      0.14594917	      0.03583316	      0.10462705
      1.07834078	      0.12769067	      0.14592510	      0.03580082	      0.10467339
      1.07845518	      0.12762839	      0.14590096	      0.03576843	      0.10471978
      1.07856957	      0.12756596	      0.14587675	      0.03573601	      0.10476623
      1.07868396	      0.12750338	      0.14585248	      0.03570356	      0.10481272
      1.07879836	      0.12744064	      0.14582815	      0.03567109	      0.10485928
      1.07891275	      0.12737774	      0.14580374	      0.03563860	      0.10490588
      1.07902714	      0.12731469	      0.14577927	      0.03560610	      0.10495255
      1.07914154	      0.12725148	      0.14575474	      0.03557361	      0.10499927
      1.07925593	      0.12718810	      0.14573013	      0.03554113	      0.10504605
      1.07937032	      0.12712457	      0.14570546	      0.03550867	      0.10509289
      1.07948471	      0.12706087	      0.14568071	      0.03547625	      0.10513980
      1.07959911	      0.12699701	      0.14565589	      0.03544388	      0.10518676
      1.07971350	      0.12693299	      0.14563100	      0.03541158	      0.10523379
      1.07981422	      0.12687648	      0.14560902	      0.03538319	      0.10527525
      1.07991495	      0.12681983	      0.14558699	      0.03535488	      0.10531677
      1.08001567	      0.12676306	      0.14556490	      0.03532663	      0.10535834
      1.08011640	      0.12670615	      0.14554275	      0.03529846	      0.10539996
      1.08021712	      0.12664911	      0.14552054	      0.03527038	      0.10544164
      1.08031784	      0.12659194	      0.14549826	      0.03524238	      0.10548338
      1.08041857	      0.12653463	      0.14547593	      0.03521447	      0.10552517
      1.08051929	      0.12647718	      0.14545354	      0.03518665	      0.10556702
      1.08062001	      0.12641959	      0.14543108	      0.03515891	      0.10560893
      1.08072074	      0.12636187	      0.14540856	      0.03513126	      0.10565091
      1.08082146	      0.12630400	      0.14538598	      0.03510369	      0.10569294
      1.08092218	      0.12624600	      0.14536333	      0.03507622	      0.10573505
      1.08102291	      0.12618785	      0.14534062	      0.03504883	      0.10577721
      1.08112363	      0.12612955	      0.14531783	      0.03502153	      0.10581945
      1.08122435	      0.12607111	      0.14529499	      0.03499432	      0.10586175
      1.08132508	      0.12601252	      0.14527207	      0.03496720	      0.10590412
      1.08142580	      0.12595379	      0.14524908	      0.03494017	      0.10594657
      1.08152652	      0.12589490	      0.14522603	      0.03491323	      0.10598909
      1.08162725	      0.12583587	      0.14520290	      0.03488638	      0.10603168
      1.08174834	      0.12576469	      0.14517500	      0.03485422	      0.10608298
      1.08186943	      0.12569329	      0.14514699	      0.03482220	      0.10613440
      1.08199052	      0.12562167	      0.14511888	      0.03479031	      0.10618593
      1.08211161	      0.12554981	      0.14509065	      0.03475855	      0.10623759
      1.08223270	      0.12547772	      0.14506232	      0.03472693	      0.10628936
      1.08235379	      0.12540540	      0.14503387	      0.03469544	      0.10634126
      1.08247488	      0.12533284	      0.14500531	      0.03466408	      0.10639328
      1.08259597	      0.12526004	      0.14497663	      0.03463287	      0.10644544
      1.08271706	      0.12518699	      0.14494783	      0.03460179	      0.10649773
      1.08283815	      0.12511370	      0.14491891	      0.03457085	      0.10655016
      1.08295924	      0.12504015	      0.14488986	      0.03454005	      0.10660272
      1.08308033	      0.12496635	      0.14486069	      0.03450938	      0.10665544
      1.08320142	      0.12489229	      0.14483139	      0.03447886	      0.10670829
      1.08332251	      0.12481797	      0.14480196	      0.03444848	      0.10676131
      1.08344360	      0.12474338	      0.14477240	      0.03441824	      0.10681447
      1.08351852	      0.12469710	      0.14475404	      0.03439960	      0.10684744
      1.08355840	      0.12467241	      0.14474425	      0.03438970	      0.10686502
      1.08359829	      0.12464770	      0.14473444	      0.03437981	      0.10688262
      1.08379771	      0.12452368	      0.14468517	      0.03433062	      0.10697087
      1.08479485	      0.12389164	      0.14443278	      0.03409060	      0.10741923
      1.08579198	      0.12323809	      0.14416942	      0.03386077	      0.10787990
      1.08715263	      0.12230818	      0.14379013	      0.03356433	      0.10852760
      1.08851328	      0.12133152	      0.14338544	      0.03328858	      0.10919390
      1.08987393	      0.12030712	      0.14295314	      0.03303432	      0.10987306
      1.09109506	      0.11934782	      0.14254028	      0.03282492	      0.11048775
      1.09231620	      0.11835208	      0.14210303	      0.03263347	      0.11110158
      1.09353734	      0.11732132	      0.14164097	      0.03245986	      0.11170880
      1.09475848	      0.11625694	      0.14115403	      0.03230362	      0.11230364
      1.09597962	      0.11516052	      0.14064251	      0.03216393	      0.11288043
      1.09720076	      0.11403400	      0.14010705	      0.03203967	      0.11343375
      1.09735375	      0.11389086	      0.14003831	      0.03202512	      0.11350116
      1.09743025	      0.11381912	      0.14000381	      0.03201793	      0.11353470
      1.09781274	      0.11345887	      0.13982996	      0.03198277	      0.11370062
      1.09782948	      0.11344305	      0.13982231	      0.03198126	      0.11370781
      1.09783948	      0.11343360	      0.13981773	      0.03198036	      0.11371210
      1.09784948	      0.11342414	      0.13981315	      0.03197947	      0.11371639
      1.09785948	      0.11341468	      0.13980857	      0.03197857	      0.11372068
      1.09786948	      0.11340522	      0.13980399	      0.03197767	      0.11372497
      1.09787948	      0.11339575	      0.13979940	      0.03197677	      0.11372926
      1.09788948	      0.11338629	      0.13979482	      0.03197588	      0.11373354
      1.09789948	      0.11337682	      0.13979023	      0.03197498	      0.11373782
      1.09790948	      0.11336735	      0.13978564	      0.03197409	      0.11374210
      1.09791948	      0.11335788	      0.13978106	      0.03197320	      0.11374638
      1.09792948	      0.11334841	      0.13977646	      0.03197230	      0.11375066
      1.09793948	      0.11333894	      0.13977187	      0.03197141	      0.11375493
      1.09794948	      0.11332946	      0.13976728	      0.03197052	      0.11375920
      1.09795948	      0.11331998	      0.13976268	      0.03196963	      0.11376347
      1.09796948	      0.11331051	      0.13975809	      0.03196874	      0.11376774
      1.09797948	      0.11330103	      0.13975349	      0.03196786	      0.11377200
      1.09798948	      0.11329154	      0.13974889	      0.03196697	      0.11377626
      1.09799948	      0.11328206	      0.13974429	      0.03196608	      0.11378052
      1.09801251	      0.11326970	      0.13973829	      0.03196493	      0.11378607
      1.09802280	      0.11325993	      0.13973355	      0.03196402	      0.11379045
      1.09803309	      0.11325017	      0.13972881	      0.03196311	      0.11379483
      1.09804309	      0.11324068	      0.13972420	      0.03196223	      0.11379908
      1.09805309	      0.11323119	      0.13971959	      0.03196135	      0.11380332
      1.09806309	      0.11322170	      0.13971498	      0.03196047	      0.11380757
      1.09807309	      0.11321220	      0.13971037	      0.03195959	      0.11381181
      1.09808309	      0.11320271	      0.13970576	      0.03195871	      0.11381605
      1.09809309	      0.11319322	      0.13970115	      0.03195783	      0.11382028
      1.09810309	      0.11318372	      0.13969653	      0.03195696	      0.11382452
      1.09811309	      0.11317422	      0.13969192	      0.03195608	      0.11382874
      1.09812309	      0.11316473	      0.13968730	      0.03195521	      0.11383297
      1.09813309	      0.11315523	      0.13968268	      0.03195433	      0.11383719
      1.09814309	      0.11314574	      0.13967806	      0.03195346	      0.11384141
      1.09815309	      0.11313624	      0.13967344	      0.03195259	      0.11384562
      1.09816309	      0.11312675	      0.13966883	      0.03195171	      0.11384983
      1.09817309	      0.11311726	      0.13966421	      0.03195084	      0.11385404
      1.09818309	      0.11310777	      0.13965959	      0.03194997	      0.11385823
      1.09819513	      0.11309635	      0.13965403	      0.03194893	      0.11386328
      1.09820716	      0.11308494	      0.13964847	      0.03194788	      0.11386832
      1.09821919	      0.11307353	      0.13964291	      0.03194684	      0.11387335
      1.09823515	      0.11305841	      0.13963554	      0.03194546	      0.11388000
      1.09825435	      0.11304022	      0.13962667	      0.03194380	      0.11388798
      1.09827096	      0.11302451	      0.13961900	      0.03194237	      0.11389486
      1.09828757	      0.11300881	      0.13961134	      0.03194094	      0.11390172
      1.09830418	      0.11299312	      0.13960367	      0.03193951	      0.11390855
      1.09831904	      0.11297911	      0.13959682	      0.03193823	      0.11391464
      1.09833391	      0.11296511	      0.13958997	      0.03193696	      0.11392071
      1.09834877	      0.11295112	      0.13958313	      0.03193569	      0.11392675
      1.09836363	      0.11293716	      0.13957629	      0.03193442	      0.11393277
      1.09837850	      0.11292322	      0.13956946	      0.03193315	      0.11393875
      1.09839336	      0.11290931	      0.13956263	      0.03193188	      0.11394472
      1.09840823	      0.11289542	      0.13955582	      0.03193062	      0.11395065
      1.09842309	      0.11288155	      0.13954901	      0.03192935	      0.11395655
      1.09843796	      0.11286772	      0.13954220	      0.03192809	      0.11396242
      1.09845282	      0.11285391	      0.13953541	      0.03192683	      0.11396826
      1.09846769	      0.11284013	      0.13952862	      0.03192557	      0.11397406
      1.09848255	      0.11282638	      0.13952185	      0.03192432	      0.11397983
      1.09849741	      0.11281267	      0.13951508	      0.03192307	      0.11398556
      1.09851228	      0.11279898	      0.13950833	      0.03192181	      0.11399126
      1.09852714	      0.11278534	      0.13950158	      0.03192056	      0.11399692
      1.09854201	      0.11277172	      0.13949485	      0.03191932	      0.11400255
      1.09855687	      0.11275814	      0.13948812	      0.03191807	      0.11400813
      1.09857174	      0.11274460	      0.13948141	      0.03191682	      0.11401368
      1.09858660	      0.11273109	      0.13947471	      0.03191558	      0.11401919
      1.09860147	      0.11271762	      0.13946802	      0.03191434	      0.11402466
      1.09861633	      0.11270419	      0.13946134	      0.03191310	      0.11403010
      1.09863119	      0.11269079	      0.13945468	      0.03191186	      0.11403549
      1.09864606	      0.11267744	      0.13944802	      0.03191063	      0.11404084
      1.09866092	      0.11266412	      0.13944138	      0.03190940	      0.11404616
      1.09867579	      0.11265084	      0.13943475	      0.03190816	      0.11405143
      1.09869373	      0.11263486	      0.13942677	      0.03190668	      0.11405774
      1.09871167	      0.11261895	      0.13941881	      0.03190520	      0.11406399
      1.09872961	      0.11260309	      0.13941086	      0.03190372	      0.11407019
      1.09874755	      0.11258728	      0.13940294	      0.03190224	      0.11407632
      1.09876549	      0.11257154	      0.13939503	      0.03190077	      0.11408240
      1.09878343	      0.11255585	      0.13938714	      0.03189930	      0.11408842
      1.09880137	      0.11254022	      0.13937927	      0.03189783	      0.11409438
      1.09881931	      0.11252465	      0.13937142	      0.03189636	      0.11410028
      1.09883725	      0.11250914	      0.13936359	      0.03189490	      0.11410613
      1.09885920	      0.11249023	      0.13935404	      0.03189311	      0.11411320
      1.09888115	      0.11247141	      0.13934451	      0.03189133	      0.11412019
      1.09890311	      0.11245267	      0.13933501	      0.03188955	      0.11412709
      1.09892506	      0.11243403	      0.13932554	      0.03188777	      0.11413391
      1.09895163	      0.11241157	      0.13931412	      0.03188563	      0.11414205
      1.09897820	      0.11238924	      0.13930274	      0.03188349	      0.11415006
      1.09900477	      0.11236704	      0.13929141	      0.03188136	      0.11415796
      1.09903134	      0.11234495	      0.13928011	      0.03187923	      0.11416573
      1.09906366	      0.11231825	      0.13926643	      0.03187665	      0.11417503
      1.09909598	      0.11229174	      0.13925281	      0.03187408	      0.11418415
      1.09912830	      0.11226540	      0.13923926	      0.03187152	      0.11419310
      1.09916063	      0.11223923	      0.13922576	      0.03186896	      0.11420188
      1.09920014	      0.11220749	      0.13920935	      0.03186585	      0.11421239
      1.09923966	      0.11217600	      0.13919302	      0.03186275	      0.11422265
      1.09927918	      0.11214477	      0.13917679	      0.03185966	      0.11423267
      1.09931870	      0.11211380	      0.13916065	      0.03185658	      0.11424245
      1.09936809	      0.11207545	      0.13914061	      0.03185275	      0.11425435
      1.09941747	      0.11203749	      0.13912070	      0.03184894	      0.11426588
      1.09946686	      0.11199992	      0.13910094	      0.03184515	      0.11427706
      1.09952616	      0.11195532	      0.13907739	      0.03184062	      0.11429003
      1.09958545	      0.11191126	      0.13905404	      0.03183612	      0.11430252
      1.09964475	      0.11186775	      0.13903089	      0.03183164	      0.11431453
      1.09971945	      0.11181368	      0.13900200	      0.03182604	      0.11432901
      1.09979415	      0.11176046	      0.13897341	      0.03182048	      0.11434278
      1.09986885	      0.11170805	      0.13894513	      0.03181496	      0.11435586
      1.09996498	      0.11164180	      0.13890916	      0.03180792	      0.11437172
      1.10006112	      0.11157687	      0.13887368	      0.03180094	      0.11438653
      1.10015726	      0.11151323	      0.13883867	      0.03179402	      0.11440033
      1.10027796	      0.11143514	      0.13879539	      0.03178543	      0.11441628
      1.10039867	      0.11135901	      0.13875284	      0.03177694	      0.11443077
      1.10051937	      0.11128479	      0.13871100	      0.03176855	      0.11444389
      1.10064008	      0.11121244	      0.13866986	      0.03176025	      0.11445572
      1.10079613	      0.11112158	      0.13861770	      0.03174967	      0.11446919
      1.10095218	      0.11103365	      0.13856665	      0.03173924	      0.11448076
      1.10115407	      0.11092402	      0.13850223	      0.03172598	      0.11449314
      1.10134053	      0.11082673	      0.13844431	      0.03171396	      0.11450224
      1.10152699	      0.11073304	      0.13838786	      0.03170215	      0.11450934
      1.10171346	      0.11064278	      0.13833284	      0.03169054	      0.11451465
      1.10189992	      0.11055578	      0.13827920	      0.03167914	      0.11451838
      1.10208638	      0.11047188	      0.13822690	      0.03166793	      0.11452067
      1.10227284	      0.11039095	      0.13817591	      0.03165691	      0.11452165
      1.10249825	      0.11029692	      0.13811596	      0.03164384	      0.11452120
      1.10268784	      0.11022094	      0.13806693	      0.03163305	      0.11451952
      1.10287743	      0.11014768	      0.13801912	      0.03162245	      0.11451672
      1.10306702	      0.11007705	      0.13797251	      0.03161203	      0.11451286
      1.10325660	      0.11000896	      0.13792706	      0.03160178	      0.11450801
      1.10344619	      0.10994333	      0.13788273	      0.03159170	      0.11450222
      1.10363578	      0.10988007	      0.13783950	      0.03158179	      0.11449555
      1.10382537	      0.10981908	      0.13779733	      0.03157205	      0.11448804
      1.10401496	      0.10976029	      0.13775620	      0.03156246	      0.11447975
      1.10420454	      0.10970360	      0.13771607	      0.03155303	      0.11447072
      1.10439413	      0.10964892	      0.13767692	      0.03154375	      0.11446100
      1.10462601	      0.10958466	      0.13763033	      0.03153261	      0.11444825
      1.10485788	      0.10952313	      0.13758512	      0.03152168	      0.11443462
      1.10514038	      0.10945163	      0.13753183	      0.03150865	      0.11441695
      1.10538796	      0.10939191	      0.13748670	      0.03149747	      0.11440060
      1.10563554	      0.10933475	      0.13744297	      0.03148653	      0.11438355
      1.10588312	      0.10928001	      0.13740061	      0.03147579	      0.11436588
      1.10610113	      0.10923368	      0.13736440	      0.03146652	      0.11434987
      1.10631913	      0.10918901	      0.13732919	      0.03145741	      0.11433350
      1.10653714	      0.10914592	      0.13729494	      0.03144845	      0.11431681
      1.10675515	      0.10910430	      0.13726163	      0.03143964	      0.11429986
      1.10685048	      0.10908655	      0.13724735	      0.03143584	      0.11429237
      1.10694581	      0.10906906	      0.13723324	      0.03143206	      0.11428485
      1.10702543	      0.10905466	      0.13722159	      0.03142893	      0.11427854
      1.10710505	      0.10904042	      0.13721006	      0.03142581	      0.11427220
      1.10717370	      0.10902829	      0.13720021	      0.03142314	      0.11426672
      1.10724235	      0.10901628	      0.13719044	      0.03142049	      0.11426123
      1.10731100	      0.10900439	      0.13718076	      0.03141785	      0.11425572
      1.10737965	      0.10899263	      0.13717116	      0.03141522	      0.11425020
      1.10743981	      0.10898242	      0.13716282	      0.03141293	      0.11424535
      1.10749997	      0.10897230	      0.13715454	      0.03141065	      0.11424049
      1.10756013	      0.10896227	      0.13714633	      0.03140837	      0.11423563
      1.10762029	      0.10895233	      0.13713817	      0.03140611	      0.11423076
      1.10768046	      0.10894247	      0.13713008	      0.03140386	      0.11422588
      1.10774062	      0.10893270	      0.13712205	      0.03140162	      0.11422099
      1.10780078	      0.10892302	      0.13711408	      0.03139939	      0.11421610
      1.10786094	      0.10891342	      0.13710617	      0.03139717	      0.11421121
      1.10791481	      0.10890489	      0.13709914	      0.03139519	      0.11420682
      1.10796868	      0.10889643	      0.13709216	      0.03139322	      0.11420243
      1.10802255	      0.10888803	      0.13708523	      0.03139125	      0.11419803
      1.10807642	      0.10887970	      0.13707834	      0.03138930	      0.11419363
      1.10813029	      0.10887143	      0.13707150	      0.03138735	      0.11418923
      1.10818416	      0.10886322	      0.13706471	      0.03138541	      0.11418483
      1.10823803	      0.10885507	      0.13705796	      0.03138347	      0.11418043
      1.10829190	      0.10884698	      0.13705126	      0.03138155	      0.11417602
      1.10834577	      0.10883896	      0.13704460	      0.03137963	      0.11417161
      1.10839963	      0.10883099	      0.13703799	      0.03137772	      0.11416720
      1.10845350	      0.10882309	      0.13703142	      0.03137581	      0.11416279
      1.10850737	      0.10881524	      0.13702490	      0.03137392	      0.11415838
      1.10856124	      0.10880745	      0.13701843	      0.03137203	      0.11415397
      1.10861511	      0.10879971	      0.13701200	      0.03137015	      0.11414955
      1.10866898	      0.10879203	      0.13700561	      0.03136828	      0.11414514
      1.10872285	      0.10878441	      0.13699926	      0.03136641	      0.11414072
      1.10877672	      0.10877685	      0.13699296	      0.03136455	      0.11413631
      1.10883059	      0.10876934	      0.13698670	      0.03136270	      0.11413189
      1.10888446	      0.10876188	      0.13698048	      0.03136085	      0.11412747
      1.10893833	      0.10875448	      0.13697431	      0.03135901	      0.11412306
      1.10899220	      0.10874713	      0.13696818	      0.03135718	      0.11411864
      1.10904607	      0.10873983	      0.13696209	      0.03135536	      0.11411422
      1.10909994	      0.10873259	      0.13695604	      0.03135354	      0.11410981
      1.10915381	      0.10872540	      0.13695003	      0.03135173	      0.11410539
      1.10920768	      0.10871825	      0.13694406	      0.03134993	      0.11410097
      1.10926154	      0.10871117	      0.13693814	      0.03134813	      0.11409656
      1.10931541	      0.10870413	      0.13693225	      0.03134634	      0.11409214
      1.10936928	      0.10869714	      0.13692640	      0.03134456	      0.11408772
      1.10942315	      0.10869020	      0.13692060	      0.03134278	      0.11408331
      1.10947702	      0.10868331	      0.13691483	      0.03134101	      0.11407889
      1.10953089	      0.10867647	      0.13690910	      0.03133925	      0.11407447
      1.10958476	      0.10866968	      0.13690341	      0.03133749	      0.11407006
      1.10963863	      0.10866293	      0.13689776	      0.03133574	      0.11406564
      1.10969250	      0.10865624	      0.13689214	      0.03133400	      0.11406122
      1.10974637	      0.10864959	      0.13688657	      0.03133226	      0.11405681
      1.10980024	      0.10864298	      0.13688103	      0.03133053	      0.11405239
      1.10985411	      0.10863643	      0.13687553	      0.03132881	      0.11404797
      1.10990798	      0.10862992	      0.13687006	      0.03132709	      0.11404355
      1.10996185	      0.10862346	      0.13686464	      0.03132538	      0.11403914
      1.11001572	      0.10861704	      0.13685925	      0.03132367	      0.11403472
      1.11006959	      0.10861067	      0.13685389	      0.03132197	      0.11403030
      1.11012346	      0.10860434	      0.13684857	      0.03132028	      0.11402589
      1.11017732	      0.10859806	      0.13684329	      0.03131859	      0.11402147
      1.11024228	      0.10859054	      0.13683696	      0.03131657	      0.11401614
      1.11030724	      0.10858309	      0.13683069	      0.03131455	      0.11401082
      1.11037219	      0.10857570	      0.13682446	      0.03131254	      0.11400549
      1.11043715	      0.10856837	      0.13681829	      0.03131054	      0.11400017
      1.11050210	      0.10856111	      0.13681216	      0.03130855	      0.11399484
      1.11058526	      0.10855190	      0.13680439	      0.03130602	      0.11398802
      1.11066842	      0.10854279	      0.13679669	      0.03130349	      0.11398121
      1.11077109	      0.10853168	      0.13678730	      0.03130040	      0.11397279
      1.11085383	      0.10852283	      0.13677981	      0.03129792	      0.11396600
      1.11093657	      0.10851408	      0.13677240	      0.03129546	      0.11395922
      1.11100784	      0.10850662	      0.13676607	      0.03129334	      0.11395338
      1.11107911	      0.10849923	      0.13675980	      0.03129124	      0.11394753
      1.11115038	      0.10849191	      0.13675357	      0.03128915	      0.11394169
      1.11122165	      0.10848466	      0.13674740	      0.03128707	      0.11393584
      1.11128436	      0.10847833	      0.13674202	      0.03128524	      0.11393070
      1.11134707	      0.10847205	      0.13673667	      0.03128342	      0.11392556
      1.11140978	      0.10846583	      0.13673136	      0.03128161	      0.11392042
      1.11147249	      0.10845966	      0.13672609	      0.03127981	      0.11391528
      1.11153520	      0.10845354	      0.13672085	      0.03127802	      0.11391014
      1.11159791	      0.10844746	      0.13671566	      0.03127623	      0.11390500
      1.11166062	      0.10844144	      0.13671050	      0.03127445	      0.11389985
      1.11172333	      0.10843547	      0.13670537	      0.03127267	      0.11389471
      1.11178604	      0.10842954	      0.13670028	      0.03127090	      0.11388957
      1.11184874	      0.10842367	      0.13669523	      0.03126914	      0.11388443
      1.11190491	      0.10841845	      0.13669073	      0.03126757	      0.11387982
      1.11196107	      0.10841326	      0.13668626	      0.03126601	      0.11387522
      1.11201724	      0.10840812	      0.13668182	      0.03126445	      0.11387061
      1.11207340	      0.10840301	      0.13667741	      0.03126290	      0.11386601
      1.11212957	      0.10839794	      0.13667302	      0.03126135	      0.11386141
      1.11218573	      0.10839290	      0.13666865	      0.03125981	      0.11385680
      1.11224190	      0.10838790	      0.13666432	      0.03125827	      0.11385220
      1.11229806	      0.10838294	      0.13666000	      0.03125674	      0.11384759
      1.11235422	      0.10837802	      0.13665572	      0.03125521	      0.11384299
      1.11241039	      0.10837312	      0.13665145	      0.03125369	      0.11383838
      1.11246655	      0.10836827	      0.13664722	      0.03125217	      0.11383378
      1.11252272	      0.10836345	      0.13664300	      0.03125066	      0.11382917
      1.11257888	      0.10835866	      0.13663881	      0.03124916	      0.11382457
      1.11263505	      0.10835391	      0.13663465	      0.03124766	      0.11381996
      1.11269121	      0.10834919	      0.13663050	      0.03124616	      0.11381536
      1.11274737	      0.10834451	      0.13662638	      0.03124467	      0.11381075
      1.11280354	      0.10833986	      0.13662229	      0.03124319	      0.11380615
      1.11285970	      0.10833524	      0.13661821	      0.03124171	      0.11380154
      1.11291587	      0.10833065	      0.13661416	      0.03124023	      0.11379694
      1.11297203	      0.10832610	      0.13661013	      0.03123876	      0.11379233
      1.11302820	      0.10832158	      0.13660612	      0.03123730	      0.11378773
      1.11308436	      0.10831709	      0.13660213	      0.03123584	      0.11378312
      1.11314053	      0.10831263	      0.13659816	      0.03123439	      0.11377852
      1.11319669	      0.10830820	      0.13659421	      0.03123294	      0.11377391
      1.11325285	      0.10830381	      0.13659028	      0.03123149	      0.11376931
      1.11330902	      0.10829944	      0.13658638	      0.03123005	      0.11376470
      1.11336518	      0.10829511	      0.13658249	      0.03122862	      0.11376010
      1.11342135	      0.10829080	      0.13657862	      0.03122719	      0.11375549
      1.11347751	      0.10828652	      0.13657477	      0.03122576	      0.11375089
      1.11353368	      0.10828228	      0.13657094	      0.03122434	      0.11374628
      1.11358984	      0.10827806	      0.13656713	      0.03122292	      0.11374168
      1.11364600	      0.10827387	      0.13656333	      0.03122151	      0.11373707
      1.11370217	      0.10826971	      0.13655956	      0.03122011	      0.11373247
      1.11375833	      0.10826557	      0.13655580	      0.03121871	      0.11372787
      1.11381450	      0.10826147	      0.13655206	      0.03121731	      0.11372326
      1.11387066	      0.10825739	      0.13654834	      0.03121592	      0.11371866
      1.11392683	      0.10825334	      0.13654463	      0.03121453	      0.11371405
      1.11398299	      0.10824931	      0.13654094	      0.03121314	      0.11370945
      1.11403916	      0.10824531	      0.13653727	      0.03121177	      0.11370484
      1.11409532	      0.10824134	      0.13653362	      0.03121039	      0.11370024
      1.11415148	      0.10823740	      0.13652998	      0.03120902	      0.11369563
      1.11420765	      0.10823348	      0.13652635	      0.03120766	      0.11369103
      1.11426381	      0.10822958	      0.13652275	      0.03120630	      0.11368642
      1.11431998	      0.10822571	      0.13651915	      0.03120494	      0.11368182
      1.11437614	      0.10822187	      0.13651558	      0.03120359	      0.11367721
      1.11443231	      0.10821805	      0.13651201	      0.03120224	      0.11367261
      1.11448847	      0.10821425	      0.13650847	      0.03120090	      0.11366800
      1.11454463	      0.10821048	      0.13650493	      0.03119956	      0.11366340
      1.11460080	      0.10820673	      0.13650142	      0.03119822	      0.11365879
      1.11466844	      0.10820224	      0.13649720	      0.03119662	      0.11365325
      1.11473609	      0.10819779	      0.13649300	      0.03119503	      0.11364770
      1.11480374	      0.10819338	      0.13648882	      0.03119344	      0.11364216
      1.11487138	      0.10818899	      0.13648466	      0.03119186	      0.11363661
      1.11493903	      0.10818464	      0.13648052	      0.03119028	      0.11363107
      1.11500667	      0.10818032	      0.13647640	      0.03118871	      0.11362552
      1.11507432	      0.10817603	      0.13647230	      0.03118714	      0.11361997
      1.11514196	      0.10817177	      0.13646822	      0.03118558	      0.11361443
      1.11520961	      0.10816755	      0.13646415	      0.03118403	      0.11360888
      1.11527725	      0.10816335	      0.13646010	      0.03118248	      0.11360334
      1.11534490	      0.10815918	      0.13645607	      0.03118094	      0.11359779
      1.11541254	      0.10815504	      0.13645206	      0.03117941	      0.11359224
      1.11548019	      0.10815093	      0.13644807	      0.03117788	      0.11358670
      1.11554783	      0.10814685	      0.13644409	      0.03117635	      0.11358115
      1.11561548	      0.10814280	      0.13644012	      0.03117483	      0.11357561
      1.11569772	      0.10813791	      0.13643533	      0.03117300	      0.11356886
      1.11577996	      0.10813306	      0.13643055	      0.03117117	      0.11356212
      1.11586220	      0.10812825	      0.13642580	      0.03116935	      0.11355538
      1.11594444	      0.10812348	      0.13642108	      0.03116753	      0.11354864
      1.11602668	      0.10811875	      0.13641637	      0.03116573	      0.11354189
      1.11610893	      0.10811405	      0.13641169	      0.03116393	      0.11353515
      1.11619117	      0.10810940	      0.13640702	      0.03116214	      0.11352841
      1.11627341	      0.10810478	      0.13640238	      0.03116036	      0.11352167
      1.11635565	      0.10810020	      0.13639776	      0.03115859	      0.11351493
      1.11645541	      0.10809468	      0.13639218	      0.03115645	      0.11350675
      1.11655517	      0.10808922	      0.13638663	      0.03115432	      0.11349857
      1.11665493	      0.10808381	      0.13638111	      0.03115220	      0.11349039
      1.11675469	      0.10807845	      0.13637562	      0.03115009	      0.11348221
      1.11685445	      0.10807314	      0.13637015	      0.03114800	      0.11347403
      1.11695421	      0.10806788	      0.13636471	      0.03114591	      0.11346585
      1.11707942	      0.10806134	      0.13635792	      0.03114331	      0.11345559
      1.11720464	      0.10805487	      0.13635117	      0.03114073	      0.11344532
      1.11732986	      0.10804848	      0.13634446	      0.03113816	      0.11343506
      1.11748819	      0.10804049	      0.13633603	      0.03113494	      0.11342208
      1.11764652	      0.10803261	      0.13632766	      0.03113175	      0.11340910
      1.11781005	      0.10802458	      0.13631908	      0.03112848	      0.11339569
      1.11797358	      0.10801666	      0.13631055	      0.03112523	      0.11338229
      1.11813711	      0.10800885	      0.13630208	      0.03112201	      0.11336888
      1.11827836	      0.10800219	      0.13629482	      0.03111925	      0.11335730
      1.11841962	      0.10799560	      0.13628759	      0.03111652	      0.11334572
      1.11856087	      0.10798909	      0.13628040	      0.03111380	      0.11333415
      1.11870213	      0.10798265	      0.13627326	      0.03111110	      0.11332257
      1.11884339	      0.10797628	      0.13626615	      0.03110842	      0.11331100
      1.11898464	      0.10796998	      0.13625908	      0.03110575	      0.11329944
      1.11912590	      0.10796375	      0.13625205	      0.03110311	      0.11328789
      1.11926715	      0.10795759	      0.13624506	      0.03110049	      0.11327635
      1.11940841	      0.10795150	      0.13623810	      0.03109788	      0.11326482
      1.11954967	      0.10794547	      0.13623118	      0.03109529	      0.11325332
      1.11969092	      0.10793950	      0.13622429	      0.03109272	      0.11324183
      1.11983218	      0.10793360	      0.13621743	      0.03109016	      0.11323038
      1.11997344	      0.10792776	      0.13621062	      0.03108763	      0.11321896
      1.12011469	      0.10792198	      0.13620383	      0.03108511	      0.11320758
      1.12025595	      0.10791626	      0.13619708	      0.03108261	      0.11319624
      1.12039720	      0.10791059	      0.13619036	      0.03108012	      0.11318496
      1.12053846	      0.10790499	      0.13618367	      0.03107765	      0.11317373
      1.12067972	      0.10789944	      0.13617701	      0.03107520	      0.11316257
      1.12082097	      0.10789395	      0.13617038	      0.03107276	      0.11315147
      1.12096223	      0.10788852	      0.13616379	      0.03107034	      0.11314046
      1.12110348	      0.10788314	      0.13615723	      0.03106794	      0.11312954
      1.12124474	      0.10787781	      0.13615069	      0.03106555	      0.11311871
      1.12138600	      0.10787253	      0.13614419	      0.03106317	      0.11310797
      1.12152725	      0.10786731	      0.13613771	      0.03106082	      0.11309735
      1.12166851	      0.10786214	      0.13613127	      0.03105847	      0.11308684
      1.12184171	      0.10785587	      0.13612340	      0.03105562	      0.11307412
      1.12201490	      0.10784967	      0.13611558	      0.03105279	      0.11306159
      1.12218810	      0.10784355	      0.13610780	      0.03104998	      0.11304927
      1.12236129	      0.10783750	      0.13610007	      0.03104720	      0.11303716
      1.12253449	      0.10783152	      0.13609237	      0.03104443	      0.11302528
      1.12274783	      0.10782425	      0.13608295	      0.03104105	      0.11301096
      1.12296118	      0.10781709	      0.13607359	      0.03103771	      0.11299700
      1.12322344	      0.10780842	      0.13606216	      0.03103364	      0.11298036
      1.12348174	      0.10780004	      0.13605100	      0.03102968	      0.11296454
      1.12374004	      0.10779179	      0.13603992	      0.03102576	      0.11294929
      1.12395274	      0.10778511	      0.13603087	      0.03102256	      0.11293717
      1.12416543	      0.10777852	      0.13602187	      0.03101940	      0.11292545
      1.12437813	      0.10777202	      0.13601293	      0.03101626	      0.11291413
      1.12459082	      0.10776561	      0.13600405	      0.03101315	      0.11290319
      1.12477796	      0.10776005	      0.13599627	      0.03101043	      0.11289390
      1.12496510	      0.10775455	      0.13598855	      0.03100774	      0.11288491
      1.12515224	      0.10774912	      0.13598086	      0.03100507	      0.11287621
      1.12533938	      0.10774376	      0.13597322	      0.03100242	      0.11286781
      1.12552652	      0.10773846	      0.13596562	      0.03099979	      0.11285969
      1.12571366	      0.10773322	      0.13595806	      0.03099718	      0.11285187
      1.12590079	      0.10772804	      0.13595054	      0.03099459	      0.11284432
      1.12608793	      0.10772293	      0.13594307	      0.03099202	      0.11283705
      1.12627507	      0.10771788	      0.13593563	      0.03098946	      0.11283004
      1.12646221	      0.10771289	      0.13592824	      0.03098693	      0.11282330
      1.12664935	      0.10770796	      0.13592088	      0.03098441	      0.11281682
      1.12683649	      0.10770308	      0.13591357	      0.03098192	      0.11281060
      1.12702362	      0.10769826	      0.13590629	      0.03097944	      0.11280462
      1.12721076	      0.10769350	      0.13589906	      0.03097698	      0.11279888
      1.12739790	      0.10768880	      0.13589186	      0.03097454	      0.11279337
      1.12758504	      0.10768415	      0.13588471	      0.03097211	      0.11278810
      1.12777218	      0.10767955	      0.13587759	      0.03096971	      0.11278304
      1.12795932	      0.10767501	      0.13587051	      0.03096732	      0.11277821
      1.12814646	      0.10767051	      0.13586347	      0.03096494	      0.11277359
      1.12833359	      0.10766608	      0.13585646	      0.03096259	      0.11276917
      1.12852073	      0.10766169	      0.13584950	      0.03096025	      0.11276495
      1.12870787	      0.10765735	      0.13584257	      0.03095792	      0.11276093
      1.12889501	      0.10765306	      0.13583568	      0.03095562	      0.11275710
      1.12908215	      0.10764882	      0.13582882	      0.03095333	      0.11275345
      1.12926929	      0.10764463	      0.13582201	      0.03095105	      0.11274997
      1.12945643	      0.10764048	      0.13581522	      0.03094879	      0.11274667
      1.12964356	      0.10763639	      0.13580848	      0.03094655	      0.11274354
      1.12983070	      0.10763234	      0.13580177	      0.03094432	      0.11274057
      1.13001784	      0.10762833	      0.13579510	      0.03094210	      0.11273775
      1.13020498	      0.10762437	      0.13578846	      0.03093990	      0.11273509
      1.13039212	      0.10762045	      0.13578186	      0.03093772	      0.11273258
      1.13057926	      0.10761658	      0.13577530	      0.03093555	      0.11273021
      1.13076640	      0.10761275	      0.13576876	      0.03093340	      0.11272798
      1.13095353	      0.10760896	      0.13576227	      0.03093125	      0.11272588
      1.13114067	      0.10760521	      0.13575581	      0.03092913	      0.11272391
      1.13132781	      0.10760151	      0.13574938	      0.03092702	      0.11272207
      1.13151495	      0.10759784	      0.13574299	      0.03092492	      0.11272035
      1.13170209	      0.10759422	      0.13573663	      0.03092283	      0.11271874
      1.13188923	      0.10759063	      0.13573030	      0.03092076	      0.11271725
      1.13207637	      0.10758709	      0.13572401	      0.03091870	      0.11271587
      1.13226350	      0.10758358	      0.13571775	      0.03091665	      0.11271459
      1.13245064	      0.10758011	      0.13571152	      0.03091462	      0.11271342
      1.13263778	      0.10757668	      0.13570533	      0.03091260	      0.11271234
      1.13282492	      0.10757328	      0.13569917	      0.03091060	      0.11271136
      1.13301206	      0.10756992	      0.13569304	      0.03090860	      0.11271048
      1.13319920	      0.10756659	      0.13568695	      0.03090662	      0.11270968
      1.13338634	      0.10756330	      0.13568088	      0.03090465	      0.11270896
      1.13357347	      0.10756005	      0.13567485	      0.03090269	      0.11270833
      1.13376061	      0.10755683	      0.13566885	      0.03090075	      0.11270778
      1.13394775	      0.10755364	      0.13566288	      0.03089882	      0.11270731
      1.13413489	      0.10755049	      0.13565695	      0.03089690	      0.11270691
      1.13432203	      0.10754736	      0.13565104	      0.03089499	      0.11270658
      1.13450917	      0.10754428	      0.13564517	      0.03089309	      0.11270632
      1.13469631	      0.10754122	      0.13563932	      0.03089120	      0.11270613
      1.13488344	      0.10753819	      0.13563351	      0.03088933	      0.11270600
      1.13507058	      0.10753520	      0.13562772	      0.03088746	      0.11270594
      1.13525772	      0.10753223	      0.13562197	      0.03088561	      0.11270593
      1.13544486	      0.10752930	      0.13561625	      0.03088377	      0.11270598
      1.13563200	      0.10752639	      0.13561055	      0.03088194	      0.11270609
      1.13581914	      0.10752352	      0.13560489	      0.03088012	      0.11270624
      1.13600628	      0.10752067	      0.13559925	      0.03087831	      0.11270645
      1.13619341	      0.10751785	      0.13559365	      0.03087651	      0.11270671
      1.13638055	      0.10751506	      0.13558807	      0.03087472	      0.11270702
      1.13656769	      0.10751230	      0.13558252	      0.03087295	      0.11270737
      1.13675483	      0.10750957	      0.13557701	      0.03087118	      0.11270777
      1.13694197	      0.10750686	      0.13557151	      0.03086942	      0.11270821
      1.13712911	      0.10750418	      0.13556605	      0.03086767	      0.11270869
      1.13731625	      0.10750152	      0.13556062	      0.03086594	      0.11270920
      1.13750338	      0.10749889	      0.13555521	      0.03086421	      0.11270976
      1.13769052	      0.10749629	      0.13554983	      0.03086249	      0.11271035
      1.13787766	      0.10749371	      0.13554448	      0.03086078	      0.11271098
      1.13806480	      0.10749115	      0.13553916	      0.03085909	      0.11271164
      1.13825194	      0.10748862	      0.13553386	      0.03085740	      0.11271233
      1.13843908	      0.10748611	      0.13552859	      0.03085572	      0.11271305
      1.13862622	      0.10748363	      0.13552335	      0.03085405	      0.11271381
      1.13881335	      0.10748117	      0.13551814	      0.03085239	      0.11271459
      1.13900049	      0.10747874	      0.13551295	      0.03085073	      0.11271539
      1.13918763	      0.10747632	      0.13550779	      0.03084909	      0.11271623
      1.13937477	      0.10747393	      0.13550265	      0.03084746	      0.11271709
      1.13956191	      0.10747156	      0.13549754	      0.03084583	      0.11271797
      1.13974905	      0.10746921	      0.13549246	      0.03084422	      0.11271888
      1.13993619	      0.10746689	      0.13548740	      0.03084261	      0.11271981
      1.14012332	      0.10746458	      0.13548237	      0.03084101	      0.11272076
      1.14031046	      0.10746230	      0.13547736	      0.03083942	      0.11272173
      1.14049760	      0.10746003	      0.13547238	      0.03083784	      0.11272272
      1.14068474	      0.10745779	      0.13546742	      0.03083627	      0.11272373
      1.14087188	      0.10745557	      0.13546249	      0.03083470	      0.11272475
      1.14105902	      0.10745337	      0.13545758	      0.03083315	      0.11272580
      1.14124616	      0.10745118	      0.13545270	      0.03083160	      0.11272686
      1.14143329	      0.10744902	      0.13544784	      0.03083006	      0.11272793
      1.14162043	      0.10744687	      0.13544301	      0.03082852	      0.11272902
      1.14180757	      0.10744474	      0.13543820	      0.03082700	      0.11273013
      1.14199471	      0.10744264	      0.13543341	      0.03082548	      0.11273125
      1.14218185	      0.10744054	      0.13542865	      0.03082398	      0.11273238
      1.14236899	      0.10743847	      0.13542391	      0.03082247	      0.11273353
      1.14255612	      0.10743642	      0.13541920	      0.03082098	      0.11273468
      1.14274326	      0.10743438	      0.13541451	      0.03081950	      0.11273585
      1.14293040	      0.10743236	      0.13540984	      0.03081802	      0.11273703
      1.14311754	      0.10743036	      0.13540520	      0.03081655	      0.11273822
      1.14330468	      0.10742837	      0.13540057	      0.03081508	      0.11273942
      1.14349182	      0.10742640	      0.13539598	      0.03081363	      0.11274063
      1.14367896	      0.10742445	      0.13539140	      0.03081218	      0.11274185
      1.14386609	      0.10742251	      0.13538685	      0.03081074	      0.11274308
      1.14405323	      0.10742059	      0.13538232	      0.03080930	      0.11274431
      1.14424037	      0.10741868	      0.13537781	      0.03080788	      0.11274556
      1.14442751	      0.10741679	      0.13537332	      0.03080646	      0.11274681
      1.14461465	      0.10741492	      0.13536886	      0.03080505	      0.11274806
      1.14480179	      0.10741306	      0.13536441	      0.03080364	      0.11274933
      1.14498893	      0.10741121	      0.13535999	      0.03080224	      0.11275060
      1.14517606	      0.10740938	      0.13535559	      0.03080085	      0.11275188
      1.14536320	      0.10740756	      0.13535122	      0.03079946	      0.11275316
      1.14555034	      0.10740576	      0.13534686	      0.03079808	      0.11275445
      1.14573748	      0.10740397	      0.13534252	      0.03079671	      0.11275574
      1.14592462	      0.10740220	      0.13533821	      0.03079535	      0.11275704
      1.14611176	      0.10740044	      0.13533392	      0.03079399	      0.11275834
      1.14629890	      0.10739869	      0.13532964	      0.03079263	      0.11275965
      1.14648603	      0.10739695	      0.13532539	      0.03079129	      0.11276096
      1.14667317	      0.10739523	      0.13532116	      0.03078995	      0.11276227
      1.14686031	      0.10739353	      0.13531695	      0.03078861	      0.11276359
      1.14704745	      0.10739183	      0.13531276	      0.03078729	      0.11276491
      1.14723459	      0.10739015	      0.13530859	      0.03078597	      0.11276624
      1.14742173	      0.10738848	      0.13530444	      0.03078465	      0.11276756
      1.14760887	      0.10738682	      0.13530031	      0.03078334	      0.11276889
      1.14779600	      0.10738517	      0.13529619	      0.03078204	      0.11277023
      1.14798314	      0.10738354	      0.13529210	      0.03078074	      0.11277156
      1.14817028	      0.10738192	      0.13528803	      0.03077945	      0.11277290
      1.14835742	      0.10738031	      0.13528398	      0.03077817	      0.11277424
      1.14854456	      0.10737871	      0.13527994	      0.03077689	      0.11277558
      1.14873170	      0.10737712	      0.13527593	      0.03077562	      0.11277692
      1.14891884	      0.10737555	      0.13527194	      0.03077435	      0.11277827
      1.14910597	      0.10737398	      0.13526796	      0.03077309	      0.11277961
      1.14929311	      0.10737243	      0.13526400	      0.03077183	      0.11278096
      1.14948025	      0.10737088	      0.13526006	      0.03077058	      0.11278231
      1.14966739	      0.10736935	      0.13525614	      0.03076934	      0.11278366
      1.14985453	      0.10736783	      0.13525224	      0.03076810	      0.11278501
      1.15004167	      0.10736631	      0.13524836	      0.03076686	      0.11278636
      1.15022881	      0.10736481	      0.13524449	      0.03076564	      0.11278772
      1.15041594	      0.10736332	      0.13524064	      0.03076441	      0.11278907
      1.15060308	      0.10736184	      0.13523681	      0.03076320	      0.11279042
      1.15079022	      0.10736037	      0.13523300	      0.03076198	      0.11279178
      1.15097736	      0.10735890	      0.13522921	      0.03076078	      0.11279313
      1.15116450	      0.10735745	      0.13522543	      0.03075958	      0.11279449
      1.15135164	      0.10735601	      0.13522167	      0.03075838	      0.11279584
      1.15153878	      0.10735457	      0.13521793	      0.03075719	      0.11279720
      1.15172591	      0.10735315	      0.13521421	      0.03075600	      0.11279855
      1.15191305	      0.10735173	      0.13521050	      0.03075482	      0.11279990
      1.15210019	      0.10735033	      0.13520681	      0.03075365	      0.11280126
      1.15228733	      0.10734893	      0.13520314	      0.03075248	      0.11280261
      1.15247447	      0.10734754	      0.13519948	      0.03075131	      0.11280397
      1.15266161	      0.10734616	      0.13519584	      0.03075015	      0.11280532
      1.15284875	      0.10734479	      0.13519222	      0.03074900	      0.11280668
      1.15303588	      0.10734342	      0.13518861	      0.03074785	      0.11280803
      1.15322302	      0.10734207	      0.13518502	      0.03074670	      0.11280938
      1.15341016	      0.10734072	      0.13518145	      0.03074556	      0.11281073
      1.15359730	      0.10733938	      0.13517789	      0.03074442	      0.11281208
      1.15378444	      0.10733805	      0.13517435	      0.03074329	      0.11281344
      1.15397158	      0.10733673	      0.13517083	      0.03074217	      0.11281479
      1.15415872	      0.10733541	      0.13516732	      0.03074104	      0.11281614
      1.15434585	      0.10733411	      0.13516382	      0.03073993	      0.11281748
      1.15457082	      0.10733254	      0.13515964	      0.03073859	      0.11281910
      1.15479579	      0.10733099	      0.13515549	      0.03073726	      0.11282072
      1.15495227	      0.10732992	      0.13515261	      0.03073634	      0.11282185
      1.15510874	      0.10732885	      0.13514974	      0.03073542	      0.11282297
      1.15529956	      0.10732756	      0.13514626	      0.03073430	      0.11282435
      1.15549039	      0.10732627	      0.13514279	      0.03073319	      0.11282572
      1.15567086	      0.10732506	      0.13513953	      0.03073215	      0.11282701
      1.15585133	      0.10732386	      0.13513628	      0.03073110	      0.11282830
      1.15605198	      0.10732253	      0.13513268	      0.03072995	      0.11282974
      1.15625264	      0.10732120	      0.13512910	      0.03072880	      0.11283118
      1.15640913	      0.10732018	      0.13512632	      0.03072791	      0.11283230
      1.15661844	      0.10731881	      0.13512262	      0.03072672	      0.11283379
      1.15682774	      0.10731745	      0.13511894	      0.03072553	      0.11283529
      1.15699411	      0.10731638	      0.13511602	      0.03072460	      0.11283647
      1.15716048	      0.10731531	      0.13511312	      0.03072366	      0.11283766
      1.15733981	      0.10731417	      0.13511000	      0.03072266	      0.11283894
      1.15751913	      0.10731303	      0.13510690	      0.03072166	      0.11284021
      1.15771289	      0.10731180	      0.13510356	      0.03072058	      0.11284159
      1.15790664	      0.10731058	      0.13510023	      0.03071951	      0.11284297
      1.15806923	      0.10730957	      0.13509745	      0.03071862	      0.11284412
      1.15827938	      0.10730826	      0.13509388	      0.03071746	      0.11284561
      1.15848952	      0.10730696	      0.13509032	      0.03071631	      0.11284710
      1.15865562	      0.10730593	      0.13508752	      0.03071541	      0.11284828
      1.15882172	      0.10730491	      0.13508473	      0.03071451	      0.11284945
      1.15898812	      0.10730390	      0.13508194	      0.03071361	      0.11285063
      1.15919614	      0.10730263	      0.13507848	      0.03071249	      0.11285210
      1.15940416	      0.10730138	      0.13507503	      0.03071137	      0.11285357
      1.15956483	      0.10730041	      0.13507237	      0.03071052	      0.11285470
      1.15975897	      0.10729925	      0.13506918	      0.03070948	      0.11285606
      1.15999923	      0.10729782	      0.13506525	      0.03070821	      0.11285775
      1.16019293	      0.10729667	      0.13506209	      0.03070719	      0.11285912
      1.16035302	      0.10729573	      0.13505950	      0.03070635	      0.11286024
      1.16051311	      0.10729479	      0.13505691	      0.03070551	      0.11286136
      1.16065065	      0.10729398	      0.13505469	      0.03070479	      0.11286233
      1.16086593	      0.10729273	      0.13505124	      0.03070367	      0.11286383
      1.16103773	      0.10729174	      0.13504850	      0.03070278	      0.11286503
      1.16120953	      0.10729074	      0.13504576	      0.03070189	      0.11286623
      1.16138133	      0.10728976	      0.13504304	      0.03070101	      0.11286743
      1.16155374	      0.10728877	      0.13504032	      0.03070012	      0.11286864
      1.16172615	      0.10728779	      0.13503760	      0.03069924	      0.11286984
      1.16189292	      0.10728684	      0.13503499	      0.03069839	      0.11287100
      1.16209356	      0.10728571	      0.13503186	      0.03069737	      0.11287240
      1.16231330	      0.10728447	      0.13502844	      0.03069626	      0.11287392
      1.16253304	      0.10728325	      0.13502505	      0.03069515	      0.11287545
      1.16267605	      0.10728245	      0.13502284	      0.03069443	      0.11287644
      1.16281906	      0.10728166	      0.13502065	      0.03069372	      0.11287743
      1.16299757	      0.10728067	      0.13501792	      0.03069283	      0.11287867
      1.16317608	      0.10727969	      0.13501520	      0.03069194	      0.11287990
      1.16331367	      0.10727893	      0.13501311	      0.03069126	      0.11288085
      1.16353067	      0.10727774	      0.13500983	      0.03069019	      0.11288235
      1.16369230	      0.10727687	      0.13500739	      0.03068939	      0.11288347
      1.16385392	      0.10727599	      0.13500497	      0.03068860	      0.11288458
      1.16401555	      0.10727512	      0.13500255	      0.03068781	      0.11288570
      1.16418952	      0.10727418	      0.13499995	      0.03068696	      0.11288689
      1.16436350	      0.10727325	      0.13499737	      0.03068611	      0.11288809
      1.16453198	      0.10727235	      0.13499488	      0.03068530	      0.11288925
      1.16470045	      0.10727145	      0.13499239	      0.03068448	      0.11289040
      1.16484754	      0.10727067	      0.13499023	      0.03068378	      0.11289141
      1.16506203	      0.10726954	      0.13498709	      0.03068275	      0.11289288
      1.16523774	      0.10726861	      0.13498453	      0.03068191	      0.11289409
      1.16541346	      0.10726769	      0.13498198	      0.03068107	      0.11289529
      1.16558917	      0.10726677	      0.13497944	      0.03068024	      0.11289649
      1.16573897	      0.10726599	      0.13497728	      0.03067953	      0.11289751
      1.16588877	      0.10726522	      0.13497513	      0.03067882	      0.11289854
      1.16606707	      0.10726430	      0.13497257	      0.03067798	      0.11289975
      1.16624536	      0.10726338	      0.13497003	      0.03067714	      0.11290097
      1.16641141	      0.10726252	      0.13496767	      0.03067637	      0.11290210
      1.16657745	      0.10726168	      0.13496532	      0.03067559	      0.11290323
      1.16674986	      0.10726080	      0.13496288	      0.03067479	      0.11290440
      1.16692227	      0.10725992	      0.13496046	      0.03067399	      0.11290557
      1.16709055	      0.10725907	      0.13495810	      0.03067322	      0.11290671
      1.16725883	      0.10725822	      0.13495575	      0.03067244	      0.11290785
      1.16742880	      0.10725736	      0.13495338	      0.03067166	      0.11290900
      1.16759878	      0.10725651	      0.13495102	      0.03067089	      0.11291015
      1.16776642	      0.10725568	      0.13494871	      0.03067012	      0.11291129
      1.16793407	      0.10725484	      0.13494640	      0.03066936	      0.11291242
      1.16810235	      0.10725400	      0.13494409	      0.03066860	      0.11291356
      1.16827063	      0.10725317	      0.13494178	      0.03066783	      0.11291470
      1.16843719	      0.10725235	      0.13493951	      0.03066708	      0.11291582
      1.16860375	      0.10725153	      0.13493725	      0.03066634	      0.11291694
      1.16877068	      0.10725071	      0.13493499	      0.03066559	      0.11291807
      1.16893761	      0.10724990	      0.13493274	      0.03066484	      0.11291919
      1.16910306	      0.10724909	      0.13493051	      0.03066411	      0.11292030
      1.16926851	      0.10724829	      0.13492829	      0.03066337	      0.11292141
      1.16943428	      0.10724749	      0.13492608	      0.03066264	      0.11292253
      1.16960005	      0.10724669	      0.13492387	      0.03066191	      0.11292364
      1.16976438	      0.10724590	      0.13492169	      0.03066118	      0.11292474
      1.16992871	      0.10724511	      0.13491951	      0.03066046	      0.11292584
      1.17009343	      0.10724432	      0.13491734	      0.03065974	      0.11292694
      1.17025815	      0.10724354	      0.13491518	      0.03065902	      0.11292805
      1.17042288	      0.10724275	      0.13491302	      0.03065831	      0.11292915
      1.17058760	      0.10724197	      0.13491087	      0.03065759	      0.11293025
      1.17075232	      0.10724119	      0.13490872	      0.03065688	      0.11293135
      1.17091704	      0.10724042	      0.13490659	      0.03065617	      0.11293245
      1.17108176	      0.10723964	      0.13490446	      0.03065546	      0.11293355
      1.17124648	      0.10723887	      0.13490233	      0.03065476	      0.11293464
      1.17141121	      0.10723810	      0.13490022	      0.03065405	      0.11293574
      1.17157593	      0.10723733	      0.13489811	      0.03065335	      0.11293684
      1.17172396	      0.10723665	      0.13489622	      0.03065272	      0.11293782
      1.17187200	      0.10723596	      0.13489433	      0.03065209	      0.11293881
      1.17204747	      0.10723515	      0.13489210	      0.03065135	      0.11293997
      1.17222295	      0.10723434	      0.13488988	      0.03065061	      0.11294114
      1.17236595	      0.10723368	      0.13488808	      0.03065001	      0.11294209
      1.17250894	      0.10723303	      0.13488628	      0.03064941	      0.11294303
      1.17268922	      0.10723220	      0.13488402	      0.03064866	      0.11294423
      1.17286950	      0.10723138	      0.13488177	      0.03064790	      0.11294542
      1.17300474	      0.10723077	      0.13488008	      0.03064734	      0.11294632
      1.17313998	      0.10723015	      0.13487840	      0.03064678	      0.11294721
      1.17332473	      0.10722932	      0.13487611	      0.03064602	      0.11294843
      1.17350949	      0.10722848	      0.13487383	      0.03064525	      0.11294965
      1.17363980	      0.10722790	      0.13487223	      0.03064472	      0.11295052
      1.17377011	      0.10722731	      0.13487063	      0.03064418	      0.11295138
      1.17395515	      0.10722648	      0.13486837	      0.03064343	      0.11295260
      1.17414018	      0.10722565	      0.13486611	      0.03064267	      0.11295382
      1.17427178	      0.10722507	      0.13486451	      0.03064214	      0.11295468
      1.17440338	      0.10722448	      0.13486291	      0.03064160	      0.11295555
      1.17458922	      0.10722366	      0.13486066	      0.03064085	      0.11295677
      1.17477505	      0.10722284	      0.13485842	      0.03064010	      0.11295799
      1.17490033	      0.10722228	      0.13485692	      0.03063959	      0.11295882
      1.17502560	      0.10722173	      0.13485541	      0.03063909	      0.11295964
      1.17520995	      0.10722092	      0.13485321	      0.03063835	      0.11296085
      1.17539431	      0.10722012	      0.13485101	      0.03063761	      0.11296206
      1.17552589	      0.10721954	      0.13484945	      0.03063709	      0.11296292
      1.17565748	      0.10721897	      0.13484789	      0.03063657	      0.11296379
      1.17584376	      0.10721816	      0.13484569	      0.03063583	      0.11296501
      1.17600395	      0.10721746	      0.13484380	      0.03063519	      0.11296606
      1.17616415	      0.10721677	      0.13484192	      0.03063456	      0.11296711
      1.17632434	      0.10721607	      0.13484004	      0.03063393	      0.11296815
      1.17646021	      0.10721549	      0.13483845	      0.03063340	      0.11296904
      1.17659607	      0.10721490	      0.13483687	      0.03063286	      0.11296993
      1.17679257	      0.10721406	      0.13483458	      0.03063210	      0.11297121
      1.17692196	      0.10721351	      0.13483308	      0.03063159	      0.11297206
      1.17705136	      0.10721295	      0.13483159	      0.03063109	      0.11297290
      1.17722788	      0.10721220	      0.13482955	      0.03063040	      0.11297406
      1.17740353	      0.10721146	      0.13482753	      0.03062973	      0.11297520
      1.17763431	      0.10721048	      0.13482489	      0.03062884	      0.11297671
      1.17774900	      0.10720999	      0.13482358	      0.03062839	      0.11297745
      1.17786369	      0.10720951	      0.13482227	      0.03062795	      0.11297820
      1.17802060	      0.10720885	      0.13482049	      0.03062735	      0.11297922
      1.17824497	      0.10720790	      0.13481795	      0.03062650	      0.11298068
      1.17839263	      0.10720728	      0.13481628	      0.03062594	      0.11298164
      1.17858192	      0.10720649	      0.13481415	      0.03062522	      0.11298287
      1.17872830	      0.10720588	      0.13481251	      0.03062466	      0.11298382
      1.17887468	      0.10720527	      0.13481087	      0.03062411	      0.11298477
      1.17904368	      0.10720457	      0.13480898	      0.03062347	      0.11298587
      1.17921267	      0.10720387	      0.13480710	      0.03062284	      0.11298697
      1.17934088	      0.10720334	      0.13480567	      0.03062236	      0.11298780
      1.17946909	      0.10720281	      0.13480425	      0.03062188	      0.11298863
      1.17967340	      0.10720197	      0.13480199	      0.03062112	      0.11298995
      1.17979391	      0.10720147	      0.13480067	      0.03062067	      0.11299073
      1.17991442	      0.10720098	      0.13479934	      0.03062022	      0.11299151
      1.18009942	      0.10720022	      0.13479731	      0.03061953	      0.11299271
      1.18033149	      0.10719927	      0.13479477	      0.03061868	      0.11299421
      1.18044983	      0.10719879	      0.13479348	      0.03061824	      0.11299498
      1.18056817	      0.10719830	      0.13479220	      0.03061781	      0.11299574
      1.18075299	      0.10719755	      0.13479019	      0.03061713	      0.11299694
      1.18091631	      0.10719689	      0.13478842	      0.03061653	      0.11299799
      1.18105636	      0.10719633	      0.13478691	      0.03061602	      0.11299890
      1.18119641	      0.10719576	      0.13478540	      0.03061551	      0.11299980
      1.18136877	      0.10719507	      0.13478355	      0.03061488	      0.11300091
      1.18150407	      0.10719452	      0.13478210	      0.03061439	      0.11300178
      1.18163938	      0.10719398	      0.13478066	      0.03061390	      0.11300266
      1.18177469	      0.10719344	      0.13477921	      0.03061341	      0.11300353
      1.18195354	      0.10719272	      0.13477731	      0.03061277	      0.11300468
      1.18209917	      0.10719214	      0.13477577	      0.03061225	      0.11300562
      1.18224480	      0.10719156	      0.13477423	      0.03061172	      0.11300656
      1.18239043	      0.10719098	      0.13477269	      0.03061120	      0.11300749
      1.18253606	      0.10719040	      0.13477115	      0.03061068	      0.11300843
      1.18268169	      0.10718982	      0.13476962	      0.03061016	      0.11300937
      1.18282732	      0.10718925	      0.13476810	      0.03060965	      0.11301031
      1.18297295	      0.10718867	      0.13476657	      0.03060913	      0.11301124
      1.18313018	      0.10718805	      0.13476493	      0.03060858	      0.11301225
      1.18328741	      0.10718743	      0.13476330	      0.03060802	      0.11301326
      1.18341910	      0.10718692	      0.13476193	      0.03060756	      0.11301411
      1.18355080	      0.10718640	      0.13476056	      0.03060709	      0.11301495
      1.18372605	      0.10718571	      0.13475875	      0.03060648	      0.11301608
      1.18386051	      0.10718519	      0.13475737	      0.03060601	      0.11301694
      1.18399498	      0.10718466	      0.13475598	      0.03060554	      0.11301780
      1.18412944	      0.10718414	      0.13475460	      0.03060507	      0.11301867
      1.18430452	      0.10718346	      0.13475281	      0.03060446	      0.11301979
      1.18444516	      0.10718291	      0.13475137	      0.03060397	      0.11302069
      1.18458580	      0.10718237	      0.13474994	      0.03060349	      0.11302159
      1.18472644	      0.10718182	      0.13474850	      0.03060300	      0.11302249
      1.18486708	      0.10718128	      0.13474708	      0.03060252	      0.11302339
      1.18500772	      0.10718074	      0.13474565	      0.03060203	      0.11302430
      1.18517208	      0.10718011	      0.13474399	      0.03060147	      0.11302535
      1.18531632	      0.10717955	      0.13474254	      0.03060098	      0.11302627
      1.18546056	      0.10717900	      0.13474108	      0.03060048	      0.11302719
      1.18560480	      0.10717845	      0.13473964	      0.03059999	      0.11302812
      1.18574904	      0.10717790	      0.13473819	      0.03059950	      0.11302904
      1.18589328	      0.10717735	      0.13473675	      0.03059901	      0.11302996
      1.18603753	      0.10717680	      0.13473531	      0.03059852	      0.11303088
      1.18618177	      0.10717625	      0.13473388	      0.03059804	      0.11303181
      1.18632601	      0.10717570	      0.13473244	      0.03059755	      0.11303273
      1.18647025	      0.10717515	      0.13473101	      0.03059706	      0.11303365
      1.18661449	      0.10717461	      0.13472959	      0.03059658	      0.11303457
      1.18675873	      0.10717406	      0.13472817	      0.03059610	      0.11303548
      1.18690297	      0.10717352	      0.13472675	      0.03059561	      0.11303637
      1.18704721	      0.10717297	      0.13472533	      0.03059513	      0.11303719
      1.18717454	      0.10717249	      0.13472408	      0.03059471	      0.11303786
      1.18730186	      0.10717202	      0.13472283	      0.03059428	      0.11303846
      1.18746831	      0.10717139	      0.13472121	      0.03059373	      0.11303910
      1.18760556	      0.10717088	      0.13471987	      0.03059328	      0.11303949
      1.18774282	      0.10717037	      0.13471854	      0.03059282	      0.11303975
      1.18788007	      0.10716985	      0.13471720	      0.03059237	      0.11303986
      1.18801732	      0.10716934	      0.13471588	      0.03059192	      0.11303982
      1.18815458	      0.10716883	      0.13471455	      0.03059147	      0.11303960
      1.18831710	      0.10716823	      0.13471298	      0.03059094	      0.11303912
      1.18845577	      0.10716771	      0.13471165	      0.03059048	      0.11303849
      1.18859444	      0.10716720	      0.13471031	      0.03059003	      0.11303767
      1.18873312	      0.10716669	      0.13470899	      0.03058958	      0.11303664
      1.18887179	      0.10716617	      0.13470766	      0.03058913	      0.11303541
      1.18901046	      0.10716566	      0.13470633	      0.03058868	      0.11303395
      1.18914913	      0.10716515	      0.13470501	      0.03058823	      0.11303228
      1.18928781	      0.10716464	      0.13470369	      0.03058778	      0.11303039
      1.18945578	      0.10716402	      0.13470210	      0.03058724	      0.11302780
      1.18957377	      0.10716359	      0.13470098	      0.03058686	      0.11302579
      1.18969176	      0.10716316	      0.13469987	      0.03058648	      0.11302361
      1.18985607	      0.10716256	      0.13469832	      0.03058595	      0.11302030
      1.19001424	      0.10716198	      0.13469683	      0.03058544	      0.11301682
      1.19017241	      0.10716140	      0.13469534	      0.03058494	      0.11301305
      1.19029770	      0.10716095	      0.13469417	      0.03058454	      0.11300985
      1.19042299	      0.10716049	      0.13469299	      0.03058414	      0.11300647
      1.19058914	      0.10715989	      0.13469144	      0.03058361	      0.11300171
      1.19072040	      0.10715941	      0.13469022	      0.03058320	      0.11299773
      1.19085166	      0.10715894	      0.13468899	      0.03058278	      0.11299355
      1.19098291	      0.10715847	      0.13468778	      0.03058237	      0.11298919
      1.19115271	      0.10715785	      0.13468620	      0.03058183	      0.11298325
      1.19127283	      0.10715742	      0.13468509	      0.03058146	      0.11297887
      1.19139295	      0.10715699	      0.13468398	      0.03058108	      0.11297433
      1.19155199	      0.10715642	      0.13468251	      0.03058058	      0.11296808
      1.19170181	      0.10715588	      0.13468114	      0.03058011	      0.11296195
      1.19185163	      0.10715534	      0.13467976	      0.03057965	      0.11295559
      1.19198050	      0.10715488	      0.13467858	      0.03057924	      0.11294994
      1.19210937	      0.10715442	      0.13467740	      0.03057884	      0.11294412
      1.19226402	      0.10715387	      0.13467599	      0.03057836	      0.11293693
      1.19239657	      0.10715340	      0.13467478	      0.03057795	      0.11293058
      1.19252912	      0.10715292	      0.13467357	      0.03057754	      0.11292407
      1.19266168	      0.10715245	      0.13467237	      0.03057713	      0.11291739
      1.19279423	      0.10715198	      0.13467117	      0.03057673	      0.11291055
      1.19292679	      0.10715151	      0.13466997	      0.03057632	      0.11290356
      1.19310137	      0.10715090	      0.13466839	      0.03057578	      0.11289412
      1.19321255	      0.10715050	      0.13466739	      0.03057544	      0.11288797
      1.19332374	      0.10715011	      0.13466638	      0.03057510	      0.11288171
      1.19349378	      0.10714951	      0.13466486	      0.03057458	      0.11287195
      1.19365470	      0.10714894	      0.13466341	      0.03057409	      0.11286250
      1.19381430	      0.10714838	      0.13466198	      0.03057361	      0.11285293
      1.19394334	      0.10714793	      0.13466083	      0.03057322	      0.11284505
      1.19407239	      0.10714748	      0.13465968	      0.03057283	      0.11283704
      1.19420143	      0.10714703	      0.13465853	      0.03057244	      0.11282891
      1.19436014	      0.10714647	      0.13465712	      0.03057196	      0.11281875
      1.19449348	      0.10714601	      0.13465594	      0.03057156	      0.11281008
      1.19462682	      0.10714554	      0.13465476	      0.03057116	      0.11280129
      1.19476016	      0.10714508	      0.13465358	      0.03057076	      0.11279238
      1.19489351	      0.10714461	      0.13465240	      0.03057036	      0.11278335
      1.19502685	      0.10714415	      0.13465123	      0.03056996	      0.11277421
      1.19516019	      0.10714369	      0.13465005	      0.03056956	      0.11276497
      1.19532145	      0.10714313	      0.13464864	      0.03056908	      0.11275364
      1.19543592	      0.10714273	      0.13464763	      0.03056874	      0.11274551
      1.19555040	      0.10714234	      0.13464663	      0.03056840	      0.11273730
      1.19570833	      0.10714179	      0.13464525	      0.03056794	      0.11272585
      1.19585726	      0.10714128	      0.13464395	      0.03056749	      0.11271494
      1.19600618	      0.10714077	      0.13464266	      0.03056706	      0.11270390
      1.19612798	      0.10714035	      0.13464160	      0.03056670	      0.11269479
      1.19624979	      0.10713993	      0.13464054	      0.03056634	      0.11268561
      1.19640545	      0.10713940	      0.13463919	      0.03056588	      0.11267376
      1.19653506	      0.10713895	      0.13463807	      0.03056550	      0.11266381
      1.19666467	      0.10713851	      0.13463695	      0.03056512	      0.11265379
      1.19679428	      0.10713807	      0.13463584	      0.03056474	      0.11264368
      1.19692388	      0.10713763	      0.13463472	      0.03056437	      0.11263351
      1.19705349	      0.10713718	      0.13463361	      0.03056399	      0.11262326
      1.19721998	      0.10713662	      0.13463218	      0.03056351	      0.11260999
      1.19733041	      0.10713624	      0.13463123	      0.03056319	      0.11260112
      1.19744084	      0.10713587	      0.13463029	      0.03056287	      0.11259221
      1.19760248	      0.10713532	      0.13462891	      0.03056240	      0.11257908
      1.19775514	      0.10713480	      0.13462761	      0.03056196	      0.11256659
      1.19790781	      0.10713429	      0.13462631	      0.03056152	      0.11255402
      1.19802458	      0.10713389	      0.13462532	      0.03056119	      0.11254435
      1.19814134	      0.10713350	      0.13462433	      0.03056085	      0.11253463
      1.19830231	      0.10713296	      0.13462296	      0.03056039	      0.11252115
      1.19842882	      0.10713253	      0.13462190	      0.03056003	      0.11251050
      1.19855532	      0.10713211	      0.13462083	      0.03055967	      0.11249980
      1.19868182	      0.10713168	      0.13461976	      0.03055931	      0.11248906
      1.19883766	      0.10713116	      0.13461845	      0.03055886	      0.11247575
      1.19895533	      0.10713077	      0.13461746	      0.03055853	      0.11246566
      1.19907299	      0.10713038	      0.13461648	      0.03055820	      0.11245552
      1.19921996	      0.10712989	      0.13461525	      0.03055778	      0.11244281
      1.19935828	      0.10712942	      0.13461409	      0.03055739	      0.11243080
      1.19949661	      0.10712896	      0.13461293	      0.03055700	      0.11241873
      1.19963493	      0.10712850	      0.13461178	      0.03055661	      0.11240662
      1.19975319	      0.10712811	      0.13461080	      0.03055628	      0.11239623
      1.19987145	      0.10712772	      0.13460982	      0.03055595	      0.11238580
      1.19998972	      0.10712733	      0.13460883	      0.03055562	      0.11237535
      1.20016834	      0.10712674	      0.13460736	      0.03055512	      0.11235949
      1.20027518	      0.10712638	      0.13460647	      0.03055482	      0.11234997
      1.20038203	      0.10712603	      0.13460559	      0.03055452	      0.11234043
      1.20054660	      0.10712549	      0.13460423	      0.03055406	      0.11232569
      1.20070093	      0.10712498	      0.13460296	      0.03055363	      0.11231182
      1.20084776	      0.10712450	      0.13460176	      0.03055323	      0.11229857
      1.20097427	      0.10712408	      0.13460072	      0.03055288	      0.11228713
      1.20110077	      0.10712367	      0.13459968	      0.03055253	      0.11227566
      1.20122728	      0.10712325	      0.13459865	      0.03055218	      0.11226416
      1.20135378	      0.10712284	      0.13459761	      0.03055183	      0.11225263
      1.20150897	      0.10712233	      0.13459635	      0.03055140	      0.11223846
      1.20162135	      0.10712196	      0.13459543	      0.03055109	      0.11222817
      1.20173373	      0.10712160	      0.13459452	      0.03055079	      0.11221786
      1.20188313	      0.10712111	      0.13459331	      0.03055038	      0.11220412
      1.20202297	      0.10712066	      0.13459217	      0.03055000	      0.11219124
      1.20216281	      0.10712020	      0.13459104	      0.03054961	      0.11217833
      1.20228364	      0.10711981	      0.13459007	      0.03054929	      0.11216714
      1.20240448	      0.10711942	      0.13458909	      0.03054896	      0.11215595
      1.20252531	      0.10711903	      0.13458812	      0.03054863	      0.11214473
      1.20267829	      0.10711853	      0.13458689	      0.03054822	      0.11213050
      1.20280692	      0.10711812	      0.13458585	      0.03054787	      0.11211851
      1.20293555	      0.10711770	      0.13458482	      0.03054752	      0.11210651
      1.20306417	      0.10711729	      0.13458379	      0.03054717	      0.11209448
      1.20319280	      0.10711688	      0.13458276	      0.03054683	      0.11208244
      1.20332142	      0.10711646	      0.13458174	      0.03054648	      0.11207038
      1.20345005	      0.10711605	      0.13458071	      0.03054614	      0.11205830
      1.20357868	      0.10711564	      0.13457969	      0.03054579	      0.11204621
      1.20370730	      0.10711523	      0.13457866	      0.03054545	      0.11203410
      1.20383593	      0.10711482	      0.13457764	      0.03054510	      0.11202197
      1.20396455	      0.10711440	      0.13457662	      0.03054476	      0.11200983
      1.20409318	      0.10711399	      0.13457561	      0.03054442	      0.11199768
      1.20422181	      0.10711358	      0.13457459	      0.03054408	      0.11198551
      1.20435043	      0.10711318	      0.13457357	      0.03054374	      0.11197333
      1.20447906	      0.10711277	      0.13457256	      0.03054340	      0.11196113
      1.20460769	      0.10711236	      0.13457155	      0.03054306	      0.11194892
      1.20473631	      0.10711195	      0.13457054	      0.03054272	      0.11193671
      1.20486494	      0.10711154	      0.13456953	      0.03054238	      0.11192447
      1.20499356	      0.10711114	      0.13456852	      0.03054204	      0.11191223
      1.20510762	      0.10711078	      0.13456763	      0.03054174	      0.11190137
      1.20522167	      0.10711042	      0.13456674	      0.03054144	      0.11189050
      1.20536665	      0.10710996	      0.13456560	      0.03054106	      0.11187666
      1.20549461	      0.10710956	      0.13456461	      0.03054072	      0.11186444
      1.20562257	      0.10710915	      0.13456361	      0.03054039	      0.11185222
      1.20575052	      0.10710875	      0.13456262	      0.03054006	      0.11183998
      1.20587848	      0.10710835	      0.13456162	      0.03053972	      0.11182774
      1.20600644	      0.10710795	      0.13456063	      0.03053939	      0.11181548
      1.20613440	      0.10710755	      0.13455964	      0.03053906	      0.11180322
      1.20626235	      0.10710715	      0.13455865	      0.03053873	      0.11179096
      1.20637598	      0.10710679	      0.13455778	      0.03053843	      0.11178006
      1.20648961	      0.10710644	      0.13455690	      0.03053814	      0.11176915
      1.20663296	      0.10710599	      0.13455580	      0.03053777	      0.11175539
      1.20676023	      0.10710560	      0.13455482	      0.03053744	      0.11174316
      1.20688750	      0.10710520	      0.13455384	      0.03053711	      0.11173093
      1.20701478	      0.10710480	      0.13455287	      0.03053678	      0.11171869
      1.20714205	      0.10710441	      0.13455189	      0.03053646	      0.11170644
      1.20726932	      0.10710402	      0.13455092	      0.03053613	      0.11169420
      1.20739660	      0.10710362	      0.13454995	      0.03053581	      0.11168194
      1.20752387	      0.10710323	      0.13454898	      0.03053548	      0.11166969
      1.20763496	      0.10710289	      0.13454813	      0.03053520	      0.11165898
      1.20774606	      0.10710254	      0.13454729	      0.03053492	      0.11164828
      1.20789082	      0.10710210	      0.13454619	      0.03053455	      0.11163432
      1.20801786	      0.10710171	      0.13454523	      0.03053422	      0.11162207
      1.20814489	      0.10710132	      0.13454427	      0.03053390	      0.11160982
      1.20827193	      0.10710093	      0.13454330	      0.03053358	      0.11159757
      1.20839896	      0.10710054	      0.13454235	      0.03053326	      0.11158531
      1.20852599	      0.10710015	      0.13454139	      0.03053294	      0.11157305
      1.20863826	      0.10709980	      0.13454054	      0.03053266	      0.11156222
      1.20875052	      0.10709946	      0.13453970	      0.03053237	      0.11155138
      1.20889198	      0.10709903	      0.13453864	      0.03053202	      0.11153772
      1.20901817	      0.10709864	      0.13453769	      0.03053170	      0.11152554
      1.20914436	      0.10709826	      0.13453675	      0.03053139	      0.11151335
      1.20927055	      0.10709788	      0.13453580	      0.03053107	      0.11150117
      1.20939674	      0.10709749	      0.13453486	      0.03053075	      0.11148898
      1.20952294	      0.10709711	      0.13453392	      0.03053044	      0.11147679
      1.20963532	      0.10709677	      0.13453308	      0.03053016	      0.11146594
      1.20974770	      0.10709643	      0.13453225	      0.03052988	      0.11145509
      1.20988726	      0.10709601	      0.13453121	      0.03052953	      0.11144161
      1.21002683	      0.10709558	      0.13453017	      0.03052919	      0.11142813
      1.21012991	      0.10709527	      0.13452941	      0.03052893	      0.11141817
      1.21023300	      0.10709496	      0.13452865	      0.03052868	      0.11140821
      1.21039165	      0.10709448	      0.13452748	      0.03052828	      0.11139289
      1.21051304	      0.10709412	      0.13452658	      0.03052799	      0.11138117
      1.21063444	      0.10709375	      0.13452569	      0.03052769	      0.11136945
      1.21075583	      0.10709339	      0.13452479	      0.03052739	      0.11135773
      1.21087723	      0.10709303	      0.13452390	      0.03052709	      0.11134601
      1.21099862	      0.10709266	      0.13452301	      0.03052679	      0.11133430
      1.21112002	      0.10709230	      0.13452212	      0.03052649	      0.11132258
      1.21124141	      0.10709194	      0.13452123	      0.03052620	      0.11131087
      1.21139212	      0.10709149	      0.13452013	      0.03052583	      0.11129633
      1.21149550	      0.10709118	      0.13451937	      0.03052558	      0.11128636
      1.21159888	      0.10709087	      0.13451862	      0.03052533	      0.11127639
      1.21174725	      0.10709043	      0.13451754	      0.03052497	      0.11126208
      1.21188241	      0.10709003	      0.13451656	      0.03052464	      0.11124905
      1.21201757	      0.10708963	      0.13451558	      0.03052431	      0.11123603
      1.21212959	      0.10708929	      0.13451476	      0.03052404	      0.11122524
      1.21224162	      0.10708896	      0.13451395	      0.03052377	      0.11121445
      1.21238074	      0.10708855	      0.13451295	      0.03052343	      0.11120105
      1.21250239	      0.10708819	      0.13451207	      0.03052314	      0.11118934
      1.21262405	      0.10708783	      0.13451119	      0.03052285	      0.11117763
      1.21274570	      0.10708747	      0.13451032	      0.03052255	      0.11116593
      1.21286735	      0.10708712	      0.13450944	      0.03052226	      0.11115423
      1.21298901	      0.10708676	      0.13450857	      0.03052197	      0.11114253
      1.21311066	      0.10708640	      0.13450769	      0.03052168	      0.11113084
      1.21323232	      0.10708604	      0.13450682	      0.03052139	      0.11111915
      1.21335397	      0.10708569	      0.13450595	      0.03052110	      0.11110746
      1.21347563	      0.10708533	      0.13450508	      0.03052081	      0.11109578
      1.21359728	      0.10708497	      0.13450421	      0.03052052	      0.11108411
      1.21371894	      0.10708462	      0.13450335	      0.03052023	      0.11107244
      1.21384059	      0.10708426	      0.13450248	      0.03051994	      0.11106077
      1.21396224	      0.10708391	      0.13450162	      0.03051965	      0.11104911
      1.21408390	      0.10708355	      0.13450075	      0.03051936	      0.11103745
      1.21420555	      0.10708320	      0.13449989	      0.03051907	      0.11102580
      1.21432721	      0.10708285	      0.13449903	      0.03051879	      0.11101415
      1.21444886	      0.10708249	      0.13449817	      0.03051850	      0.11100251
      1.21457052	      0.10708214	      0.13449731	      0.03051821	      0.11099088
      1.21469217	      0.10708179	      0.13449645	      0.03051793	      0.11097924
      1.21481383	      0.10708144	      0.13449559	      0.03051764	      0.11096762
      1.21493548	      0.10708108	      0.13449474	      0.03051736	      0.11095600
      1.21505713	      0.10708073	      0.13449388	      0.03051707	      0.11094439
      1.21517879	      0.10708038	      0.13449303	      0.03051679	      0.11093278
      1.21530044	      0.10708003	      0.13449217	      0.03051650	      0.11092118
      1.21542210	      0.10707968	      0.13449132	      0.03051622	      0.11090958
      1.21553131	      0.10707937	      0.13449056	      0.03051596	      0.11089917
      1.21564053	      0.10707905	      0.13448980	      0.03051571	      0.11088877
      1.21577481	      0.10707867	      0.13448886	      0.03051540	      0.11087599
      1.21590910	      0.10707828	      0.13448792	      0.03051509	      0.11086322
      1.21601216	      0.10707799	      0.13448721	      0.03051485	      0.11085342
      1.21611523	      0.10707769	      0.13448649	      0.03051461	      0.11084363
      1.21626182	      0.10707728	      0.13448547	      0.03051427	      0.11082971
      1.21638379	      0.10707693	      0.13448463	      0.03051399	      0.11081814
      1.21650577	      0.10707658	      0.13448379	      0.03051371	      0.11080657
      1.21662775	      0.10707623	      0.13448294	      0.03051343	      0.11079501
      1.21674972	      0.10707589	      0.13448210	      0.03051315	      0.11078345
      1.21687170	      0.10707554	      0.13448126	      0.03051287	      0.11077191
      1.21698036	      0.10707523	      0.13448051	      0.03051262	      0.11076163
      1.21708901	      0.10707492	      0.13447976	      0.03051237	      0.11075135
      1.21722231	      0.10707454	      0.13447885	      0.03051206	      0.11073876
      1.21735561	      0.10707417	      0.13447794	      0.03051176	      0.11072617
      1.21745802	      0.10707388	      0.13447723	      0.03051153	      0.11071651
      1.21756043	      0.10707359	      0.13447653	      0.03051129	      0.11070685
      1.21770568	      0.10707318	      0.13447554	      0.03051096	      0.11069316
      1.21782737	      0.10707284	      0.13447471	      0.03051069	      0.11068170
      1.21794906	      0.10707249	      0.13447388	      0.03051041	      0.11067025
      1.21807074	      0.10707215	      0.13447305	      0.03051013	      0.11065880
      1.21819243	      0.10707181	      0.13447223	      0.03050986	      0.11064737
      1.21831412	      0.10707147	      0.13447140	      0.03050958	      0.11063594
      1.21841877	      0.10707117	      0.13447069	      0.03050935	      0.11062612
      1.21852341	      0.10707088	      0.13446998	      0.03050911	      0.11061630
      1.21866030	      0.10707050	      0.13446906	      0.03050880	      0.11060347
      1.21879719	      0.10707012	      0.13446813	      0.03050850	      0.11059066
      1.21889525	      0.10706984	      0.13446747	      0.03050828	      0.11058148
      1.21899330	      0.10706957	      0.13446681	      0.03050806	      0.11057231
      1.21914592	      0.10706914	      0.13446578	      0.03050771	      0.11055805
      1.21926612	      0.10706881	      0.13446498	      0.03050744	      0.11054683
      1.21938631	      0.10706848	      0.13446417	      0.03050718	      0.11053561
      1.21950651	      0.10706814	      0.13446336	      0.03050691	      0.11052441
      1.21962670	      0.10706781	      0.13446256	      0.03050664	      0.11051321
      1.21974690	      0.10706748	      0.13446176	      0.03050637	      0.11050202
      1.21986709	      0.10706714	      0.13446095	      0.03050611	      0.11049084
      1.21997443	      0.10706685	      0.13446024	      0.03050587	      0.11048087
      1.22008176	      0.10706655	      0.13445952	      0.03050563	      0.11047090
      1.22018909	      0.10706625	      0.13445881	      0.03050539	      0.11046094
      1.22034160	      0.10706583	      0.13445780	      0.03050505	      0.11044680
      1.22044680	      0.10706554	      0.13445710	      0.03050482	      0.11043705
      1.22055201	      0.10706525	      0.13445640	      0.03050459	      0.11042731
      1.22068849	      0.10706488	      0.13445550	      0.03050429	      0.11041468
      1.22082498	      0.10706451	      0.13445459	      0.03050399	      0.11040207
      1.22092473	      0.10706423	      0.13445394	      0.03050377	      0.11039286
      1.22102447	      0.10706396	      0.13445328	      0.03050355	      0.11038365
      1.22116451	      0.10706358	      0.13445236	      0.03050324	      0.11037074
      1.22129084	      0.10706323	      0.13445153	      0.03050297	      0.11035910
      1.22141717	      0.10706288	      0.13445070	      0.03050269	      0.11034748
      1.22152715	      0.10706258	      0.13444998	      0.03050245	      0.11033736
      1.22163712	      0.10706229	      0.13444926	      0.03050221	      0.11032726
      1.22174710	      0.10706199	      0.13444854	      0.03050197	      0.11031716
      1.22188567	      0.10706161	      0.13444763	      0.03050167	      0.11030445
      1.22199915	      0.10706130	      0.13444689	      0.03050142	      0.11029404
      1.22211264	      0.10706099	      0.13444615	      0.03050118	      0.11028365
      1.22222613	      0.10706069	      0.13444541	      0.03050093	      0.11027327
      1.22233961	      0.10706038	      0.13444467	      0.03050068	      0.11026289
      1.22247903	      0.10706000	      0.13444377	      0.03050038	      0.11025015
      1.22258222	      0.10705972	      0.13444310	      0.03050016	      0.11024074
      1.22268542	      0.10705944	      0.13444243	      0.03049994	      0.11023132
      1.22281949	      0.10705908	      0.13444156	      0.03049965	      0.11021911
      1.22295357	      0.10705872	      0.13444070	      0.03049936	      0.11020690
      1.22305577	      0.10705845	      0.13444004	      0.03049914	      0.11019760
      1.22315797	      0.10705817	      0.13443938	      0.03049892	      0.11018831
      1.22329164	      0.10705781	      0.13443852	      0.03049864	      0.11017617
      1.22341347	      0.10705748	      0.13443774	      0.03049837	      0.11016512
      1.22353529	      0.10705716	      0.13443696	      0.03049811	      0.11015408
      1.22365711	      0.10705683	      0.13443618	      0.03049785	      0.11014304
      1.22376222	      0.10705655	      0.13443550	      0.03049763	      0.11013353
      1.22386733	      0.10705627	      0.13443483	      0.03049741	      0.11012403
      1.22399382	      0.10705593	      0.13443402	      0.03049714	      0.11011260
      1.22412032	      0.10705559	      0.13443322	      0.03049687	      0.11010118
      1.22423014	      0.10705530	      0.13443252	      0.03049663	      0.11009128
      1.22433996	      0.10705501	      0.13443182	      0.03049640	      0.11008138
      1.22444978	      0.10705472	      0.13443112	      0.03049617	      0.11007149
      1.22458521	      0.10705436	      0.13443026	      0.03049588	      0.11005931
      1.22469256	      0.10705407	      0.13442958	      0.03049566	      0.11004966
      1.22479991	      0.10705379	      0.13442890	      0.03049543	      0.11004002
      1.22490727	      0.10705350	      0.13442822	      0.03049520	      0.11003039
      1.22505303	      0.10705312	      0.13442730	      0.03049490	      0.11001732
      1.22515590	      0.10705285	      0.13442665	      0.03049468	      0.11000810
      1.22525877	      0.10705258	      0.13442601	      0.03049446	      0.10999890
      1.22539207	      0.10705222	      0.13442517	      0.03049418	      0.10998697
      1.22552538	      0.10705187	      0.13442433	      0.03049390	      0.10997506
      1.22562394	      0.10705161	      0.13442371	      0.03049370	      0.10996627
      1.22572250	      0.10705135	      0.13442309	      0.03049349	      0.10995747
      1.22585844	      0.10705100	      0.13442224	      0.03049321	      0.10994536
      1.22598121	      0.10705067	      0.13442148	      0.03049295	      0.10993442
      1.22610398	      0.10705035	      0.13442071	      0.03049270	      0.10992350
      1.22621294	      0.10705007	      0.13442003	      0.03049247	      0.10991382
      1.22632190	      0.10704978	      0.13441935	      0.03049224	      0.10990414
      1.22643086	      0.10704950	      0.13441868	      0.03049202	      0.10989447
      1.22656285	      0.10704915	      0.13441786	      0.03049174	      0.10988276
      1.22667416	      0.10704886	      0.13441717	      0.03049151	      0.10987290
      1.22678547	      0.10704857	      0.13441648	      0.03049128	      0.10986304
      1.22689678	      0.10704828	      0.13441579	      0.03049105	      0.10985320
      1.22700810	      0.10704799	      0.13441510	      0.03049082	      0.10984336
      1.22714328	      0.10704764	      0.13441427	      0.03049055	      0.10983142
      1.22724537	      0.10704738	      0.13441364	      0.03049034	      0.10982241
      1.22734745	      0.10704711	      0.13441301	      0.03049013	      0.10981341
      1.22747742	      0.10704678	      0.13441221	      0.03048986	      0.10980196
      1.22760740	      0.10704644	      0.13441141	      0.03048959	      0.10979051
      1.22770848	      0.10704618	      0.13441079	      0.03048939	      0.10978162
      1.22780955	      0.10704592	      0.13441018	      0.03048918	      0.10977274
      1.22793917	      0.10704558	      0.13440938	      0.03048891	      0.10976135
      1.22806879	      0.10704525	      0.13440859	      0.03048865	      0.10974998
      1.22817126	      0.10704498	      0.13440797	      0.03048844	      0.10974099
      1.22827373	      0.10704472	      0.13440734	      0.03048823	      0.10973201
      1.22840112	      0.10704439	      0.13440657	      0.03048797	      0.10972086
      1.22852852	      0.10704407	      0.13440579	      0.03048771	      0.10970972
      1.22863154	      0.10704380	      0.13440517	      0.03048750	      0.10970071
      1.22873456	      0.10704354	      0.13440455	      0.03048730	      0.10969171
      1.22886039	      0.10704321	      0.13440378	      0.03048704	      0.10968073
      1.22898622	      0.10704289	      0.13440302	      0.03048679	      0.10966975
      1.22909023	      0.10704263	      0.13440240	      0.03048658	      0.10966069
      1.22919424	      0.10704236	      0.13440177	      0.03048637	      0.10965163
      1.22929825	      0.10704210	      0.13440114	      0.03048616	      0.10964257
      1.22944488	      0.10704172	      0.13440026	      0.03048586	      0.10962982
      1.22954540	      0.10704147	      0.13439966	      0.03048566	      0.10962109
      1.22964593	      0.10704121	      0.13439905	      0.03048546	      0.10961236
      1.22977822	      0.10704087	      0.13439826	      0.03048519	      0.10960088
      1.22991050	      0.10704054	      0.13439747	      0.03048493	      0.10958941
      1.23000601	      0.10704030	      0.13439690	      0.03048473	      0.10958113
      1.23010153	      0.10704005	      0.13439633	      0.03048454	      0.10957286
      1.23023738	      0.10703971	      0.13439552	      0.03048427	      0.10956110
      1.23035931	      0.10703940	      0.13439480	      0.03048403	      0.10955056
      1.23048123	      0.10703909	      0.13439407	      0.03048379	      0.10954003
      1.23058689	      0.10703883	      0.13439345	      0.03048358	      0.10953090
      1.23069255	      0.10703856	      0.13439282	      0.03048337	      0.10952179
      1.23079821	      0.10703830	      0.13439219	      0.03048316	      0.10951268
      1.23093242	      0.10703796	      0.13439140	      0.03048289	      0.10950111
      1.23104162	      0.10703768	      0.13439076	      0.03048267	      0.10949171
      1.23115082	      0.10703741	      0.13439011	      0.03048246	      0.10948231
      1.23126002	      0.10703714	      0.13438947	      0.03048224	      0.10947292
      1.23136921	      0.10703686	      0.13438883	      0.03048203	      0.10946353
      1.23150413	      0.10703652	      0.13438803	      0.03048176	      0.10945194
      1.23160332	      0.10703628	      0.13438745	      0.03048156	      0.10944343
      1.23170251	      0.10703603	      0.13438687	      0.03048137	      0.10943492
      1.23183217	      0.10703570	      0.13438611	      0.03048111	      0.10942381
      1.23194869	      0.10703541	      0.13438543	      0.03048088	      0.10941382
      1.23206520	      0.10703512	      0.13438475	      0.03048066	      0.10940385
      1.23218172	      0.10703483	      0.13438407	      0.03048043	      0.10939388
      1.23229824	      0.10703454	      0.13438340	      0.03048020	      0.10938392
      1.23239634	      0.10703430	      0.13438283	      0.03048001	      0.10937553
      1.23249443	      0.10703406	      0.13438226	      0.03047982	      0.10936715
      1.23262449	      0.10703373	      0.13438150	      0.03047956	      0.10935605
      1.23274134	      0.10703344	      0.13438083	      0.03047933	      0.10934608
      1.23285819	      0.10703315	      0.13438015	      0.03047911	      0.10933612
      1.23296203	      0.10703290	      0.13437955	      0.03047890	      0.10932727
      1.23306587	      0.10703264	      0.13437895	      0.03047870	      0.10931843
      1.23316971	      0.10703238	      0.13437836	      0.03047850	      0.10930959
      1.23330646	      0.10703205	      0.13437757	      0.03047824	      0.10929796
      1.23340883	      0.10703179	      0.13437698	      0.03047804	      0.10928926
      1.23351121	      0.10703154	      0.13437639	      0.03047784	      0.10928056
      1.23363592	      0.10703124	      0.13437568	      0.03047760	      0.10926996
      1.23376064	      0.10703093	      0.13437497	      0.03047736	      0.10925938
      1.23385842	      0.10703069	      0.13437441	      0.03047717	      0.10925109
      1.23395620	      0.10703045	      0.13437385	      0.03047698	      0.10924279
      1.23408343	      0.10703014	      0.13437313	      0.03047674	      0.10923201
      1.23420035	      0.10702985	      0.13437246	      0.03047651	      0.10922211
      1.23431728	      0.10702957	      0.13437180	      0.03047629	      0.10921221
      1.23443421	      0.10702928	      0.13437113	      0.03047606	      0.10920232
      1.23453351	      0.10702904	      0.13437057	      0.03047587	      0.10919392
      1.23463282	      0.10702879	      0.13437001	      0.03047568	      0.10918553
      1.23475568	      0.10702850	      0.13436931	      0.03047545	      0.10917515
      1.23487854	      0.10702820	      0.13436862	      0.03047521	      0.10916478
      1.23498254	      0.10702794	      0.13436803	      0.03047502	      0.10915600
      1.23508655	      0.10702769	      0.13436745	      0.03047482	      0.10914723
      1.23519055	      0.10702744	      0.13436686	      0.03047462	      0.10913846
      1.23532476	      0.10702711	      0.13436611	      0.03047436	      0.10912715
      1.23542621	      0.10702687	      0.13436554	      0.03047417	      0.10911860
      1.23552766	      0.10702662	      0.13436497	      0.03047398	      0.10911006
      1.23565134	      0.10702632	      0.13436428	      0.03047374	      0.10909965
      1.23577501	      0.10702602	      0.13436359	      0.03047351	      0.10908925
      1.23587237	      0.10702579	      0.13436305	      0.03047333	      0.10908107
      1.23596972	      0.10702555	      0.13436251	      0.03047314	      0.10907289
      1.23609563	      0.10702525	      0.13436181	      0.03047290	      0.10906231
      1.23621135	      0.10702497	      0.13436116	      0.03047269	      0.10905259
      1.23632708	      0.10702469	      0.13436052	      0.03047247	      0.10904288
      1.23644281	      0.10702441	      0.13435988	      0.03047225	      0.10903317
      1.23654216	      0.10702418	      0.13435933	      0.03047206	      0.10902484
      1.23664151	      0.10702394	      0.13435878	      0.03047188	      0.10901652
      1.23676250	      0.10702365	      0.13435812	      0.03047165	      0.10900638
      1.23688349	      0.10702336	      0.13435745	      0.03047142	      0.10899625
      1.23698710	      0.10702311	      0.13435688	      0.03047123	      0.10898757
      1.23709071	      0.10702286	      0.13435631	      0.03047104	      0.10897890
      1.23719431	      0.10702261	      0.13435574	      0.03047084	      0.10897024
      1.23732590	      0.10702230	      0.13435502	      0.03047060	      0.10895924
      1.23742731	      0.10702206	      0.13435447	      0.03047041	      0.10895076
      1.23752872	      0.10702182	      0.13435391	      0.03047022	      0.10894229
      1.23765044	      0.10702153	      0.13435325	      0.03046999	      0.10893212
      1.23777216	      0.10702124	      0.13435258	      0.03046977	      0.10892196
      1.23786948	      0.10702101	      0.13435205	      0.03046959	      0.10891384
      1.23796680	      0.10702078	      0.13435153	      0.03046941	      0.10890572
      1.23809079	      0.10702048	      0.13435085	      0.03046918	      0.10889538
      1.23821479	      0.10702019	      0.13435018	      0.03046895	      0.10888505
      1.23831379	      0.10701995	      0.13434965	      0.03046876	      0.10887680
      1.23841278	      0.10701972	      0.13434911	      0.03046858	      0.10886855
      1.23853496	      0.10701943	      0.13434845	      0.03046836	      0.10885838
      1.23865714	      0.10701914	      0.13434779	      0.03046813	      0.10884821
      1.23875574	      0.10701891	      0.13434726	      0.03046795	      0.10884001
      1.23885435	      0.10701868	      0.13434673	      0.03046777	      0.10883181
      1.23897628	      0.10701839	      0.13434608	      0.03046754	      0.10882167
      1.23909820	      0.10701810	      0.13434542	      0.03046732	      0.10881154
      1.23919708	      0.10701787	      0.13434489	      0.03046714	      0.10880332
      1.23929595	      0.10701764	      0.13434437	      0.03046696	      0.10879511
      1.23941722	      0.10701736	      0.13434372	      0.03046674	      0.10878504
      1.23953848	      0.10701707	      0.13434307	      0.03046651	      0.10877498
      1.23963731	      0.10701684	      0.13434255	      0.03046633	      0.10876678
      1.23973615	      0.10701661	      0.13434202	      0.03046615	      0.10875858
      1.23985702	      0.10701633	      0.13434138	      0.03046593	      0.10874856
      1.23997789	      0.10701604	      0.13434074	      0.03046571	      0.10873854
      1.24007670	      0.10701581	      0.13434022	      0.03046553	      0.10873035
      1.24017551	      0.10701558	      0.13433969	      0.03046535	      0.10872217
      1.24029604	      0.10701530	      0.13433906	      0.03046513	      0.10871219
      1.24041656	      0.10701502	      0.13433842	      0.03046492	      0.10870221
      1.24051525	      0.10701479	      0.13433790	      0.03046474	      0.10869405
      1.24061393	      0.10701456	      0.13433738	      0.03046456	      0.10868588
      1.24073425	      0.10701428	      0.13433675	      0.03046434	      0.10867594
      1.24085457	      0.10701400	      0.13433612	      0.03046412	      0.10866599
      1.24095305	      0.10701378	      0.13433561	      0.03046395	      0.10865785
      1.24105152	      0.10701355	      0.13433509	      0.03046377	      0.10864972
      1.24117176	      0.10701327	      0.13433446	      0.03046355	      0.10863979
      1.24129199	      0.10701299	      0.13433384	      0.03046334	      0.10862986
      1.24139016	      0.10701277	      0.13433333	      0.03046316	      0.10862176
      1.24148833	      0.10701254	      0.13433282	      0.03046298	      0.10861366
      1.24160864	      0.10701226	      0.13433219	      0.03046277	      0.10860374
      1.24172894	      0.10701199	      0.13433157	      0.03046255	      0.10859382
      1.24182668	      0.10701176	      0.13433106	      0.03046238	      0.10858577
      1.24192443	      0.10701154	      0.13433056	      0.03046220	      0.10857772
      1.24204499	      0.10701126	      0.13432994	      0.03046199	      0.10856779
      1.24216555	      0.10701098	      0.13432932	      0.03046177	      0.10855786
      1.24226272	      0.10701076	      0.13432882	      0.03046160	      0.10854986
      1.24235990	      0.10701054	      0.13432832	      0.03046143	      0.10854187
      1.24248094	      0.10701026	      0.13432769	      0.03046121	      0.10853191
      1.24260197	      0.10700998	      0.13432707	      0.03046100	      0.10852196
      1.24269842	      0.10700976	      0.13432658	      0.03046083	      0.10851404
      1.24279487	      0.10700954	      0.13432609	      0.03046065	      0.10850611
      1.24291665	      0.10700926	      0.13432547	      0.03046044	      0.10849611
      1.24303843	      0.10700899	      0.13432485	      0.03046022	      0.10848611
      1.24313395	      0.10700877	      0.13432436	      0.03046005	      0.10847827
      1.24322948	      0.10700855	      0.13432388	      0.03045989	      0.10847043
      1.24335234	      0.10700827	      0.13432325	      0.03045967	      0.10846035
      1.24347520	      0.10700799	      0.13432263	      0.03045945	      0.10845028
      1.24356958	      0.10700778	      0.13432215	      0.03045929	      0.10844255
      1.24366396	      0.10700757	      0.13432168	      0.03045912	      0.10843481
      1.24378834	      0.10700728	      0.13432105	      0.03045890	      0.10842463
      1.24391272	      0.10700700	      0.13432042	      0.03045868	      0.10841444
      1.24400568	      0.10700679	      0.13431996	      0.03045852	      0.10840684
      1.24409864	      0.10700658	      0.13431949	      0.03045836	      0.10839923
      1.24422511	      0.10700630	      0.13431886	      0.03045814	      0.10838889
      1.24433710	      0.10700604	      0.13431829	      0.03045794	      0.10837973
      1.24444910	      0.10700579	      0.13431773	      0.03045774	      0.10837058
      1.24456109	      0.10700554	      0.13431718	      0.03045755	      0.10836143
      1.24465974	      0.10700532	      0.13431668	      0.03045738	      0.10835338
      1.24475839	      0.10700510	      0.13431619	      0.03045720	      0.10834533
      1.24485703	      0.10700487	      0.13431570	      0.03045703	      0.10833728
      1.24499089	      0.10700457	      0.13431504	      0.03045680	      0.10832636
      1.24508990	      0.10700435	      0.13431455	      0.03045663	      0.10831829
      1.24518891	      0.10700413	      0.13431406	      0.03045646	      0.10831022
      1.24530916	      0.10700386	      0.13431346	      0.03045625	      0.10830042
      1.24542940	      0.10700359	      0.13431287	      0.03045604	      0.10829063
      1.24551989	      0.10700339	      0.13431243	      0.03045588	      0.10828327
      1.24561038	      0.10700319	      0.13431198	      0.03045573	      0.10827590
      1.24573862	      0.10700290	      0.13431135	      0.03045550	      0.10826547
      1.24585176	      0.10700265	      0.13431080	      0.03045531	      0.10825627
      1.24596489	      0.10700240	      0.13431024	      0.03045511	      0.10824708
      1.24607803	      0.10700215	      0.13430969	      0.03045492	      0.10823789
      1.24617158	      0.10700194	      0.13430923	      0.03045476	      0.10823030
      1.24626512	      0.10700173	      0.13430878	      0.03045460	      0.10822270
      1.24638652	      0.10700146	      0.13430819	      0.03045439	      0.10821285
      1.24650791	      0.10700119	      0.13430760	      0.03045418	      0.10820301
      1.24660292	      0.10700098	      0.13430714	      0.03045402	      0.10819531
      1.24669793	      0.10700077	      0.13430668	      0.03045385	      0.10818761
      1.24681921	      0.10700050	      0.13430609	      0.03045365	      0.10817779
      1.24694049	      0.10700024	      0.13430550	      0.03045344	      0.10816797
      1.24703266	      0.10700003	      0.13430506	      0.03045328	      0.10816052
      1.24712483	      0.10699983	      0.13430461	      0.03045313	      0.10815306
      1.24724970	      0.10699955	      0.13430401	      0.03045291	      0.10814297
      1.24737457	      0.10699928	      0.13430341	      0.03045270	      0.10813288
      1.24746465	      0.10699908	      0.13430298	      0.03045255	      0.10812561
      1.24755473	      0.10699888	      0.13430255	      0.03045239	      0.10811833
      1.24768346	      0.10699860	      0.13430194	      0.03045217	      0.10810795
      1.24779465	      0.10699835	      0.13430141	      0.03045199	      0.10809898
      1.24790583	      0.10699811	      0.13430088	      0.03045180	      0.10809002
      1.24801701	      0.10699787	      0.13430035	      0.03045161	      0.10808106
      1.24811399	      0.10699766	      0.13429989	      0.03045145	      0.10807325
      1.24821096	      0.10699744	      0.13429943	      0.03045128	      0.10806545
      1.24830794	      0.10699723	      0.13429897	      0.03045112	      0.10805765
      1.24844229	      0.10699694	      0.13429833	      0.03045089	      0.10804685
      1.24854024	      0.10699672	      0.13429787	      0.03045073	      0.10803897
      1.24863820	      0.10699651	      0.13429741	      0.03045056	      0.10803111
      1.24875774	      0.10699625	      0.13429685	      0.03045036	      0.10802151
      1.24886439	      0.10699602	      0.13429635	      0.03045018	      0.10801295
      1.24897104	      0.10699579	      0.13429585	      0.03045000	      0.10800440
      1.24907769	      0.10699555	      0.13429535	      0.03044982	      0.10799585
      1.24918434	      0.10699532	      0.13429485	      0.03044964	      0.10798731
      1.24929099	      0.10699509	      0.13429435	      0.03044947	      0.10797877
      1.24939764	      0.10699486	      0.13429385	      0.03044929	      0.10797023
      1.24950429	      0.10699463	      0.13429336	      0.03044911	      0.10796170
      1.24961094	      0.10699440	      0.13429286	      0.03044893	      0.10795318
      1.24970600	      0.10699419	      0.13429242	      0.03044877	      0.10794558
      1.24980105	      0.10699399	      0.13429198	      0.03044861	      0.10793799
      1.24991748	      0.10699374	      0.13429144	      0.03044842	      0.10792870
      1.25003391	      0.10699348	      0.13429090	      0.03044823	      0.10791941
      1.25012888	      0.10699328	      0.13429046	      0.03044807	      0.10791184
      1.25022386	      0.10699307	      0.13429003	      0.03044791	      0.10790427
      1.25034271	      0.10699282	      0.13428948	      0.03044771	      0.10789481
      1.25046157	      0.10699256	      0.13428893	      0.03044752	      0.10788535
      1.25055163	      0.10699237	      0.13428852	      0.03044737	      0.10787819
      1.25064169	      0.10699218	      0.13428811	      0.03044722	      0.10787103
      1.25076788	      0.10699191	      0.13428753	      0.03044701	      0.10786100
      1.25088036	      0.10699166	      0.13428702	      0.03044682	      0.10785207
      1.25099283	      0.10699142	      0.13428651	      0.03044664	      0.10784315
      1.25108564	      0.10699123	      0.13428609	      0.03044649	      0.10783579
      1.25117845	      0.10699103	      0.13428567	      0.03044633	      0.10782843
      1.25129754	      0.10699077	      0.13428513	      0.03044614	      0.10781900
      1.25141663	      0.10699052	      0.13428459	      0.03044594	      0.10780957
      1.25150925	      0.10699032	      0.13428417	      0.03044579	      0.10780224
      1.25160187	      0.10699012	      0.13428375	      0.03044564	      0.10779492
      1.25172263	      0.10698987	      0.13428321	      0.03044544	      0.10778538
      1.25184339	      0.10698961	      0.13428266	      0.03044524	      0.10777584
      1.25193284	      0.10698942	      0.13428226	      0.03044509	      0.10776878
      1.25202228	      0.10698923	      0.13428186	      0.03044495	      0.10776173
      1.25214783	      0.10698896	      0.13428130	      0.03044474	      0.10775183
      1.25225685	      0.10698873	      0.13428081	      0.03044457	      0.10774324
      1.25236586	      0.10698850	      0.13428033	      0.03044439	      0.10773466
      1.25247488	      0.10698827	      0.13427984	      0.03044421	      0.10772609
      1.25257177	      0.10698806	      0.13427941	      0.03044405	      0.10771847
      1.25266865	      0.10698786	      0.13427898	      0.03044389	      0.10771086
      1.25276554	      0.10698766	      0.13427855	      0.03044374	      0.10770325
      1.25289305	      0.10698739	      0.13427799	      0.03044353	      0.10769324
      1.25299104	      0.10698718	      0.13427756	      0.03044337	      0.10768556
      1.25308902	      0.10698697	      0.13427712	      0.03044321	      0.10767788
      1.25318700	      0.10698677	      0.13427669	      0.03044305	      0.10767021
      1.25331517	      0.10698650	      0.13427613	      0.03044285	      0.10766017
      1.25341085	      0.10698630	      0.13427571	      0.03044269	      0.10765269
      1.25350652	      0.10698610	      0.13427529	      0.03044254	      0.10764521
      1.25362441	      0.10698585	      0.13427478	      0.03044235	      0.10763601
      1.25373048	      0.10698563	      0.13427431	      0.03044218	      0.10762773
      1.25383655	      0.10698540	      0.13427385	      0.03044201	      0.10761945
      1.25394262	      0.10698518	      0.13427339	      0.03044183	      0.10761118
      1.25404869	      0.10698496	      0.13427293	      0.03044166	      0.10760292
      1.25415476	      0.10698474	      0.13427247	      0.03044149	      0.10759466
      1.25424739	      0.10698454	      0.13427207	      0.03044135	      0.10758746
      1.25434002	      0.10698435	      0.13427167	      0.03044120	      0.10758026
      1.25445566	      0.10698411	      0.13427117	      0.03044101	      0.10757127
      1.25457129	      0.10698387	      0.13427067	      0.03044083	      0.10756229
      1.25466598	      0.10698367	      0.13427026	      0.03044067	      0.10755495
      1.25476067	      0.10698347	      0.13426986	      0.03044052	      0.10754761
      1.25487600	      0.10698324	      0.13426936	      0.03044034	      0.10753867
      1.25499133	      0.10698300	      0.13426887	      0.03044016	      0.10752974
      1.25508289	      0.10698281	      0.13426848	      0.03044001	      0.10752266
      1.25517445	      0.10698262	      0.13426809	      0.03043986	      0.10751558
      1.25529339	      0.10698237	      0.13426758	      0.03043967	      0.10750639
      1.25541233	      0.10698212	      0.13426708	      0.03043949	      0.10749720
      1.25550167	      0.10698194	      0.13426670	      0.03043934	      0.10749031
      1.25559100	      0.10698175	      0.13426632	      0.03043920	      0.10748342
      1.25571377	      0.10698150	      0.13426580	      0.03043901	      0.10747396
      1.25583653	      0.10698125	      0.13426528	      0.03043881	      0.10746451
      1.25592260	      0.10698107	      0.13426492	      0.03043868	      0.10745789
      1.25600867	      0.10698089	      0.13426456	      0.03043854	      0.10745127
      1.25613762	      0.10698063	      0.13426402	      0.03043834	      0.10744136
      1.25624634	      0.10698040	      0.13426356	      0.03043817	      0.10743301
      1.25635507	      0.10698018	      0.13426311	      0.03043799	      0.10742467
      1.25646379	      0.10697996	      0.13426266	      0.03043782	      0.10741634
      1.25655781	      0.10697976	      0.13426226	      0.03043767	      0.10740913
      1.25665182	      0.10697957	      0.13426187	      0.03043753	      0.10740194
      1.25676509	      0.10697934	      0.13426140	      0.03043735	      0.10739327
      1.25687837	      0.10697911	      0.13426093	      0.03043717	      0.10738461
      1.25697224	      0.10697891	      0.13426054	      0.03043702	      0.10737744
      1.25706612	      0.10697872	      0.13426016	      0.03043688	      0.10737027
      1.25718047	      0.10697849	      0.13425969	      0.03043670	      0.10736155
      1.25729481	      0.10697826	      0.13425921	      0.03043652	      0.10735283
      1.25738633	      0.10697807	      0.13425884	      0.03043638	      0.10734586
      1.25747785	      0.10697788	      0.13425846	      0.03043623	      0.10733889
      1.25759515	      0.10697764	      0.13425798	      0.03043605	      0.10732997
      1.25771245	      0.10697741	      0.13425750	      0.03043587	      0.10732105
      1.25780170	      0.10697722	      0.13425714	      0.03043573	      0.10731427
      1.25789094	      0.10697704	      0.13425678	      0.03043559	      0.10730750
      1.25801189	      0.10697680	      0.13425629	      0.03043540	      0.10729832
      1.25813285	      0.10697655	      0.13425579	      0.03043521	      0.10728915
      1.25821905	      0.10697638	      0.13425545	      0.03043508	      0.10728262
      1.25830526	      0.10697620	      0.13425510	      0.03043495	      0.10727610
      1.25843177	      0.10697595	      0.13425459	      0.03043475	      0.10726653
      1.25853937	      0.10697573	      0.13425415	      0.03043458	      0.10725840
      1.25864697	      0.10697551	      0.13425372	      0.03043442	      0.10725027
      1.25875456	      0.10697530	      0.13425329	      0.03043425	      0.10724215
      1.25884870	      0.10697511	      0.13425291	      0.03043410	      0.10723505
      1.25894284	      0.10697492	      0.13425254	      0.03043396	      0.10722795
      1.25903698	      0.10697473	      0.13425216	      0.03043381	      0.10722086
      1.25916570	      0.10697447	      0.13425165	      0.03043362	      0.10721118
      1.25926116	      0.10697428	      0.13425127	      0.03043347	      0.10720400
      1.25935663	      0.10697408	      0.13425089	      0.03043332	      0.10719682
      1.25947147	      0.10697385	      0.13425043	      0.03043315	      0.10718820
      1.25957408	      0.10697365	      0.13425003	      0.03043299	      0.10718050
      1.25967669	      0.10697344	      0.13424962	      0.03043283	      0.10717280
      1.25977930	      0.10697324	      0.13424922	      0.03043267	      0.10716511
      1.25988191	      0.10697303	      0.13424882	      0.03043252	      0.10715743
      1.25998452	      0.10697283	      0.13424841	      0.03043236	      0.10714975
      1.26008713	      0.10697262	      0.13424801	      0.03043220	      0.10714208
      1.26018975	      0.10697242	      0.13424761	      0.03043204	      0.10713441
      1.26029236	      0.10697221	      0.13424721	      0.03043189	      0.10712674
[truncated: 552,841 more chars]
