# Supplementary material for: Musculoskeletal simulations to examine the effects of accentuated eccentric loading (AEL) on jump height
Source: PeerJ. 2023 Jan 23;11:e14687. doi: 10.7717/peerj.14687 (PMC9879160; doi:10.7717/peerj.14687)
Supplement: Supplemental Information 3 — Added30 folder contains the code and simulation results for a complete jump with an additional 30% model mass. Dropped30 folder contains the code and simulation results for the push-off phase with the original model mass. [file peerj-11-14687-s003.zip › Supplementary Simulation code and output results AEL30/Added30/Optimized_for_J_Results/TwoSegment_Two_Segment_FiberPassivePower.sto]

FiberPassivePower
version=1
nRows=11206
nColumns=5
inDegrees=no

This analysis gathers basic information about muscles during a simulation (e.g., forces, tendon lengths, moment arms, etc).
Units are S.I. units (second, meters, Newtons, ...)
Angles are in degrees.

endheader
time	vastus	recfem	glut	ham
      0.00000000	     -0.00000000	     -0.00000000	     -0.00000000	     -0.00000000
      0.00010000	     -0.00000000	     -0.00000000	     -0.00000000	      0.00000000
      0.00022775	     -0.00000000	     -0.00000000	     -0.00000000	      0.00000000
      0.00035551	     -0.00000000	     -0.00000000	     -0.00000000	      0.00000000
      0.00048326	     -0.00000000	     -0.00000000	     -0.00000000	      0.00000000
      0.00061102	     -0.00000000	     -0.00000000	     -0.00000000	      0.00000000
      0.00073877	     -0.00000000	     -0.00000000	     -0.00000000	      0.00000000
      0.00090160	     -0.00000000	     -0.00000000	     -0.00000000	      0.00000000
      0.00106443	     -0.00000000	     -0.00000000	     -0.00000000	      0.00000000
      0.00122727	     -0.00000000	     -0.00000000	     -0.00000000	      0.00000000
      0.00143196	     -0.00000000	     -0.00000000	     -0.00000000	      0.00000000
      0.00163665	     -0.00000000	     -0.00000000	     -0.00000000	      0.00000000
      0.00188399	     -0.00000000	     -0.00000000	     -0.00000000	      0.00000000
      0.00213133	     -0.00000000	     -0.00000000	     -0.00000000	      0.00000000
      0.00244952	     -0.00000000	     -0.00000000	     -0.00000000	      0.00000000
      0.00276770	     -0.00000000	     -0.00000000	     -0.00000000	      0.00000000
      0.00319857	     -0.00000000	     -0.00000000	     -0.00000000	      0.00000000
      0.00362945	     -0.00000000	     -0.00000000	     -0.00000000	      0.00000000
      0.00422764	     -0.00000000	     -0.00000000	     -0.00000000	      0.00000000
      0.00482583	     -0.00000000	     -0.00000000	     -0.00000000	      0.00000000
      0.00564354	     -0.00000000	     -0.00000000	     -0.00000000	      0.00000000
      0.00650068	     -0.00000000	     -0.00000000	     -0.00000000	      0.00000000
      0.00735781	     -0.00000000	     -0.00000000	     -0.00000000	      0.00000000
      0.00811487	     -0.00000000	     -0.00000000	     -0.00000000	      0.00000000
      0.00887194	     -0.00000000	     -0.00000000	     -0.00000000	      0.00000000
      0.00979351	     -0.00000000	     -0.00000000	     -0.00000000	      0.00000000
      0.01058353	     -0.00000000	     -0.00000000	     -0.00000000	      0.00000000
      0.01125028	     -0.00000000	     -0.00000000	     -0.00000000	      0.00000000
      0.01191703	     -0.00000000	     -0.00000000	     -0.00000000	      0.00000000
      0.01250231	     -0.00000000	     -0.00000000	     -0.00000000	      0.00000000
      0.01337770	     -0.00000000	     -0.00000000	     -0.00000000	      0.00000000
      0.01407208	     -0.00000000	     -0.00000000	     -0.00000000	      0.00000000
      0.01476646	     -0.00000000	     -0.00000000	     -0.00000000	      0.00000000
      0.01546084	     -0.00000000	     -0.00000000	     -0.00000000	      0.00000000
      0.01616453	     -0.00000000	     -0.00000000	     -0.00000000	      0.00000000
      0.01686821	     -0.00000000	     -0.00000000	     -0.00000000	      0.00000000
      0.01760856	     -0.00000000	     -0.00000000	     -0.00000000	      0.00000000
      0.01834891	     -0.00000000	     -0.00000000	     -0.00000000	      0.00000000
      0.01908926	     -0.00000000	     -0.00000000	     -0.00000000	      0.00000000
      0.01982961	     -0.00000000	     -0.00000000	     -0.00000000	      0.00000000
      0.02047932	     -0.00000000	     -0.00000000	     -0.00000000	      0.00000000
      0.02112903	     -0.00000000	     -0.00000000	     -0.00000000	      0.00000000
      0.02177874	     -0.00000000	     -0.00000000	     -0.00000000	      0.00000000
      0.02250922	     -0.00000000	     -0.00000000	     -0.00000000	      0.00000000
      0.02323970	     -0.00000000	     -0.00000000	     -0.00000000	      0.00000000
      0.02388406	     -0.00000000	     -0.00000000	     -0.00000000	      0.00000000
      0.02452842	     -0.00000000	     -0.00000000	     -0.00000000	      0.00000000
      0.02525103	     -0.00000000	     -0.00000000	     -0.00000000	      0.00000000
      0.02597364	     -0.00000000	     -0.00000000	     -0.00000000	      0.00000000
      0.02664909	     -0.00000000	     -0.00000000	     -0.00000000	      0.00000000
      0.02732453	     -0.00000000	     -0.00000000	     -0.00000000	      0.00000000
      0.02804574	     -0.00000000	     -0.00000000	     -0.00000000	      0.00000000
      0.02876695	     -0.00000000	     -0.00000000	     -0.00000000	      0.00000000
      0.02946373	     -0.00000000	     -0.00000000	     -0.00000000	      0.00000000
      0.03016051	     -0.00000000	     -0.00000000	     -0.00000000	      0.00000000
      0.03085729	     -0.00000000	     -0.00000000	     -0.00000000	      0.00000000
      0.03155407	     -0.00000000	     -0.00000000	     -0.00000000	      0.00000000
      0.03225085	     -0.00000000	     -0.00000000	     -0.00000000	      0.00000000
      0.03294763	     -0.00000000	     -0.00000000	     -0.00000000	      0.00000000
      0.03364441	     -0.00000000	     -0.00000000	     -0.00000000	      0.00000000
      0.03434120	     -0.00000000	     -0.00000000	     -0.00000000	      0.00000000
      0.03503798	     -0.00000000	     -0.00000000	     -0.00000000	      0.00000000
      0.03573476	     -0.00000000	     -0.00000000	     -0.00000000	      0.00000000
      0.03643154	     -0.00000000	     -0.00000000	     -0.00000000	      0.00000000
      0.03712832	     -0.00000000	     -0.00000000	     -0.00000000	      0.00000000
      0.03782510	     -0.00000000	     -0.00000000	     -0.00000000	      0.00000000
      0.03852188	     -0.00000000	     -0.00000000	     -0.00000000	      0.00000000
      0.03921866	     -0.00000000	     -0.00000000	     -0.00000000	      0.00000000
      0.03991544	     -0.00000000	     -0.00000000	     -0.00000000	      0.00000000
      0.04061222	     -0.00000000	     -0.00000000	     -0.00000000	      0.00000000
      0.04130900	     -0.00000000	     -0.00000000	     -0.00000000	      0.00000000
      0.04200579	     -0.00000000	     -0.00000000	     -0.00000000	      0.00000000
      0.04270257	     -0.00000000	     -0.00000000	     -0.00000000	      0.00000000
      0.04339935	     -0.00000000	     -0.00000000	     -0.00000000	      0.00000000
      0.04409613	     -0.00000000	     -0.00000000	     -0.00000000	      0.00000000
      0.04479291	     -0.00000000	     -0.00000000	     -0.00000000	      0.00000000
      0.04548969	     -0.00000000	     -0.00000000	     -0.00000000	      0.00000000
      0.04618647	     -0.00000000	     -0.00000000	     -0.00000000	      0.00000000
      0.04688325	     -0.00000000	     -0.00000000	     -0.00000000	      0.00000000
      0.04750840	     -0.00000000	     -0.00000000	     -0.00000000	      0.00000000
      0.04813355	     -0.00000000	     -0.00000000	     -0.00000000	      0.00000000
      0.04875869	     -0.00000000	     -0.00000000	     -0.00000000	      0.00000000
      0.04938384	     -0.00000000	     -0.00000000	     -0.00000000	      0.00000000
      0.05000899	     -0.00000000	     -0.00000000	     -0.00000000	      0.00000000
      0.05063413	     -0.00000000	     -0.00000000	     -0.00000000	      0.00000000
      0.05125928	     -0.00000000	     -0.00000000	     -0.00000000	      0.00000000
      0.05188443	     -0.00000000	     -0.00000000	     -0.00000000	      0.00000000
      0.05250958	     -0.00000000	     -0.00000000	     -0.00000000	      0.00000000
      0.05313472	     -0.00000000	     -0.00000000	     -0.00000000	      0.00000000
      0.05375987	     -0.00000000	     -0.00000000	     -0.00000000	      0.00000000
      0.05438502	     -0.00000000	     -0.00000000	     -0.00000000	      0.00000000
      0.05501016	     -0.00000000	     -0.00000000	     -0.00000000	      0.00000000
      0.05563531	     -0.00000000	     -0.00000000	     -0.00000000	      0.00000000
      0.05626046	     -0.00000000	     -0.00000000	     -0.00000000	      0.00000000
      0.05688561	     -0.00000000	     -0.00000000	     -0.00000000	      0.00000000
      0.05751075	     -0.00000000	     -0.00000000	     -0.00000000	      0.00000000
      0.05813590	     -0.00000000	     -0.00000000	     -0.00000000	      0.00000000
      0.05876105	     -0.00000000	     -0.00000000	     -0.00000000	      0.00000000
      0.05938619	     -0.00000000	     -0.00000000	     -0.00000000	      0.00000000
      0.06001134	     -0.00000000	     -0.00000000	     -0.00000000	      0.00000000
      0.06063649	     -0.00000000	     -0.00000000	     -0.00000000	      0.00000000
      0.06126164	     -0.00000000	     -0.00000000	     -0.00000000	      0.00000000
      0.06188678	     -0.00000000	     -0.00000000	     -0.00000000	      0.00000000
      0.06251193	     -0.00000000	     -0.00000000	     -0.00000000	      0.00000000
      0.06313708	     -0.00000000	     -0.00000000	     -0.00000000	      0.00000000
      0.06376222	     -0.00000000	     -0.00000000	     -0.00000000	      0.00000000
      0.06438737	     -0.00000000	     -0.00000000	     -0.00000000	      0.00000000
      0.06501252	     -0.00000000	     -0.00000000	     -0.00000000	      0.00000000
      0.06563767	     -0.00000000	     -0.00000000	     -0.00000000	      0.00000000
      0.06626281	     -0.00000000	     -0.00000000	     -0.00000000	      0.00000000
      0.06688796	     -0.00000000	     -0.00000000	     -0.00000000	      0.00000000
      0.06751311	     -0.00000000	     -0.00000000	     -0.00000000	      0.00000000
      0.06813825	     -0.00000000	     -0.00000000	     -0.00000000	      0.00000000
      0.06876340	     -0.00000000	     -0.00000000	     -0.00000000	      0.00000000
      0.06938855	     -0.00000000	     -0.00000000	     -0.00000000	      0.00000000
      0.07001370	     -0.00000000	     -0.00000000	     -0.00000000	      0.00000000
      0.07063884	     -0.00000000	     -0.00000000	     -0.00000000	      0.00000000
      0.07126399	     -0.00000000	     -0.00000000	     -0.00000000	      0.00000000
      0.07188914	     -0.00000000	     -0.00000000	     -0.00000000	      0.00000000
      0.07251429	     -0.00000000	     -0.00000000	     -0.00000000	      0.00000000
      0.07313943	     -0.00000000	     -0.00000000	     -0.00000000	      0.00000000
      0.07376458	     -0.00000000	     -0.00000000	     -0.00000000	      0.00000000
      0.07438973	     -0.00000000	     -0.00000000	     -0.00000000	      0.00000000
      0.07501487	     -0.00000000	     -0.00000000	     -0.00000000	      0.00000000
      0.07564002	     -0.00000000	     -0.00000000	     -0.00000000	      0.00000000
      0.07626517	     -0.00000000	     -0.00000000	     -0.00000000	      0.00000000
      0.07689032	     -0.00000000	     -0.00000000	     -0.00000000	      0.00000000
      0.07751546	     -0.00000000	     -0.00000000	     -0.00000000	      0.00000000
      0.07814061	     -0.00000000	     -0.00000000	     -0.00000000	      0.00000000
      0.07876576	     -0.00000000	     -0.00000000	     -0.00000000	      0.00000000
      0.07939090	     -0.00000000	     -0.00000000	     -0.00000000	      0.00000000
      0.08001605	     -0.00000000	     -0.00000000	     -0.00000000	      0.00000000
      0.08064120	     -0.00000000	     -0.00000000	     -0.00000000	      0.00000000
      0.08126635	     -0.00000000	     -0.00000000	     -0.00000000	      0.00000000
      0.08189149	     -0.00000000	     -0.00000000	     -0.00000000	      0.00000000
      0.08251664	     -0.00000000	     -0.00000000	     -0.00000000	      0.00000000
      0.08314179	     -0.00000000	     -0.00000000	     -0.00000000	      0.00000000
      0.08376693	     -0.00000000	     -0.00000000	     -0.00000000	      0.00000000
      0.08439208	     -0.00000000	     -0.00000000	     -0.00000000	      0.00000000
      0.08501723	     -0.00000000	     -0.00000000	     -0.00000000	      0.00000000
      0.08564238	     -0.00000000	     -0.00000000	     -0.00000000	      0.00000000
      0.08626752	     -0.00000000	     -0.00000000	     -0.00000000	      0.00000000
      0.08689267	     -0.00000000	     -0.00000000	     -0.00000000	      0.00000000
      0.08751782	     -0.00000000	     -0.00000000	     -0.00000000	      0.00000000
      0.08814296	     -0.00000000	     -0.00000000	     -0.00000000	      0.00000000
      0.08876811	     -0.00000000	     -0.00000000	     -0.00000000	      0.00000000
      0.08939326	     -0.00000000	     -0.00000000	     -0.00000000	      0.00000000
      0.09001841	     -0.00000000	     -0.00000000	     -0.00000000	      0.00000000
      0.09064355	     -0.00000000	     -0.00000000	     -0.00000000	      0.00000000
      0.09126870	     -0.00000000	     -0.00000000	     -0.00000000	      0.00000000
      0.09189385	     -0.00000000	     -0.00000000	     -0.00000000	      0.00000000
      0.09251899	     -0.00000000	     -0.00000000	     -0.00000000	      0.00000000
      0.09314414	     -0.00000000	     -0.00000000	     -0.00000000	      0.00000000
      0.09376929	     -0.00000000	     -0.00000000	     -0.00000000	      0.00000000
      0.09439444	     -0.00000000	     -0.00000000	     -0.00000000	      0.00000000
      0.09501958	     -0.00000000	     -0.00000000	     -0.00000000	      0.00000000
      0.09564473	     -0.00000000	     -0.00000000	     -0.00000000	      0.00000000
      0.09626988	     -0.00000000	     -0.00000000	     -0.00000000	      0.00000000
      0.09689502	     -0.00000000	     -0.00000000	     -0.00000000	      0.00000000
      0.09752017	     -0.00000000	     -0.00000000	     -0.00000000	      0.00000000
      0.09814532	     -0.00000000	     -0.00000000	     -0.00000000	      0.00000000
      0.09877047	     -0.00000000	     -0.00000000	     -0.00000000	      0.00000000
      0.09939561	     -0.00000000	     -0.00000000	     -0.00000000	      0.00000000
      0.10002076	     -0.00000000	     -0.00000000	     -0.00000000	      0.00000000
      0.10024644	     -0.00000000	     -0.00000000	     -0.00000000	      0.00000000
      0.10035984	     -0.00000000	     -0.00000000	     -0.00000000	      0.00000000
      0.10047323	     -0.00000000	     -0.00000000	     -0.00000000	      0.00000000
      0.10104021	     -0.00000000	     -0.00000000	     -0.00000000	      0.00000000
      0.10160718	     -0.00000000	     -0.00000000	     -0.00000000	      0.00000000
      0.10229672	     -0.00000000	     -0.00000000	     -0.00000000	      0.00000000
      0.10298626	     -0.00000000	     -0.00000000	     -0.00000000	      0.00000000
      0.10367579	     -0.00000000	     -0.00000000	     -0.00000000	      0.00000000
      0.10436533	     -0.00000000	     -0.00000000	     -0.00000000	      0.00000000
      0.10505487	     -0.00000000	      0.00000000	     -0.00000000	      0.00000000
      0.10574440	     -0.00000000	      0.00000000	     -0.00000000	      0.00000000
      0.10643394	     -0.00000000	      0.00000000	     -0.00000000	      0.00000000
      0.10712348	     -0.00000000	      0.00000000	     -0.00000000	      0.00000000
      0.10781302	     -0.00000000	      0.00000000	     -0.00000000	      0.00000000
      0.10850255	     -0.00000000	      0.00000000	     -0.00000000	      0.00000000
      0.10919209	     -0.00000000	      0.00000000	     -0.00000000	      0.00000000
      0.10988163	     -0.00000000	      0.00000000	     -0.00000000	      0.00000000
      0.11057116	     -0.00000000	      0.00000000	     -0.00000000	      0.00000000
      0.11126070	     -0.00000000	      0.00000000	     -0.00000000	      0.00000000
      0.11195024	     -0.00000000	      0.00000000	     -0.00000000	      0.00000000
      0.11263977	     -0.00000000	      0.00000000	     -0.00000000	      0.00000000
      0.11332931	     -0.00000000	      0.00000000	     -0.00000000	      0.00000000
      0.11401885	     -0.00000000	      0.00000000	     -0.00000000	      0.00000000
      0.11470838	     -0.00000000	      0.00000000	     -0.00000000	      0.00000000
      0.11539792	     -0.00000000	      0.00000000	     -0.00000000	      0.00000000
      0.11608746	     -0.00000000	      0.00000000	     -0.00000000	      0.00000000
      0.11677699	     -0.00000000	      0.00000000	     -0.00000000	      0.00000000
      0.11746653	     -0.00000000	      0.00000000	     -0.00000000	      0.00000000
      0.11815607	     -0.00000000	      0.00000000	     -0.00000000	      0.00000000
      0.11884560	     -0.00000000	      0.00000000	     -0.00000000	      0.00000000
      0.11953514	     -0.00000000	      0.00000000	     -0.00000000	      0.00000000
      0.12022468	     -0.00000000	      0.00000000	     -0.00000000	      0.00000000
      0.12091421	     -0.00000000	      0.00000000	     -0.00000000	      0.00000000
      0.12160375	     -0.00000000	      0.00000000	     -0.00000000	      0.00000000
      0.12229329	     -0.00000000	      0.00000000	     -0.00000000	      0.00000000
      0.12298282	     -0.00000000	      0.00000000	     -0.00000000	      0.00000000
      0.12367236	     -0.00000000	      0.00000000	     -0.00000000	      0.00000000
      0.12436190	     -0.00000000	      0.00000000	     -0.00000000	      0.00000000
      0.12505143	     -0.00000000	      0.00000000	     -0.00000000	      0.00000000
      0.12574097	     -0.00000000	      0.00000000	     -0.00000000	      0.00000000
      0.12643051	     -0.00000000	      0.00000000	     -0.00000000	      0.00000000
      0.12712004	     -0.00000000	      0.00000000	     -0.00000000	      0.00000000
      0.12780958	     -0.00000000	      0.00000000	     -0.00000000	      0.00000000
      0.12849912	     -0.00000000	      0.00000000	     -0.00000000	      0.00000000
      0.12918865	     -0.00000000	      0.00000000	     -0.00000000	      0.00000000
      0.12987819	     -0.00000000	      0.00000000	     -0.00000000	      0.00000000
      0.13056773	     -0.00000000	      0.00000000	     -0.00000000	      0.00000000
      0.13125726	     -0.00000000	      0.00000000	     -0.00000000	      0.00000000
      0.13187673	     -0.00000000	      0.00000000	     -0.00000000	      0.00000000
      0.13249619	     -0.00000000	      0.00000000	     -0.00000000	      0.00000000
      0.13311566	     -0.00000000	      0.00000000	     -0.00000000	      0.00000000
      0.13373512	     -0.00000000	      0.00000000	     -0.00000000	      0.00000000
      0.13435458	     -0.00000000	      0.00000000	     -0.00000000	      0.00000000
      0.13497405	     -0.00000000	      0.00000000	     -0.00000000	      0.00000000
      0.13559351	     -0.00000000	      0.00000000	     -0.00000000	      0.00000000
      0.13621298	     -0.00000000	      0.00000000	     -0.00000000	      0.00000000
      0.13683244	     -0.00000000	      0.00000000	     -0.00000000	      0.00000000
      0.13745190	     -0.00000000	      0.00000000	     -0.00000000	      0.00000000
      0.13807137	     -0.00000000	      0.00000000	     -0.00000000	      0.00000000
      0.13869083	     -0.00000000	      0.00000000	     -0.00000000	      0.00000000
      0.13931029	     -0.00000000	      0.00000000	     -0.00000000	      0.00000000
      0.13992976	     -0.00000000	      0.00000000	     -0.00000000	      0.00000000
      0.14054922	     -0.00000000	      0.00000000	     -0.00000000	      0.00000000
      0.14116869	     -0.00000000	      0.00000000	     -0.00000000	      0.00000000
      0.14178815	     -0.00000000	      0.00000000	     -0.00000000	      0.00000000
      0.14240761	     -0.00000000	      0.00000000	     -0.00000000	      0.00000000
      0.14302708	     -0.00000000	      0.00000000	     -0.00000000	      0.00000000
      0.14364654	     -0.00000000	      0.00000000	     -0.00000000	      0.00000000
      0.14426601	     -0.00000000	      0.00000000	     -0.00000000	      0.00000000
      0.14488547	     -0.00000000	      0.00000000	     -0.00000000	      0.00000000
      0.14550493	     -0.00000000	      0.00000000	     -0.00000000	      0.00000000
      0.14612440	     -0.00000000	      0.00000000	     -0.00000000	      0.00000000
      0.14674386	     -0.00000000	      0.00000000	     -0.00000000	      0.00000000
      0.14736332	     -0.00000000	      0.00000000	     -0.00000000	      0.00000000
      0.14798279	     -0.00000000	      0.00000000	     -0.00000000	      0.00000000
      0.14860225	     -0.00000000	      0.00000000	     -0.00000000	      0.00000000
      0.14922172	     -0.00000000	      0.00000000	     -0.00000000	      0.00000000
      0.14984118	     -0.00000000	      0.00000000	     -0.00000000	      0.00000000
      0.15046064	     -0.00000000	      0.00000000	     -0.00000000	      0.00000000
      0.15108011	     -0.00000000	      0.00000000	     -0.00000000	      0.00000000
      0.15169957	     -0.00000000	      0.00000000	     -0.00000000	      0.00000000
      0.15231904	     -0.00000000	      0.00000000	     -0.00000000	      0.00000000
      0.15293850	     -0.00000000	      0.00000000	     -0.00000000	      0.00000000
      0.15355796	     -0.00000000	      0.00000000	     -0.00000000	      0.00000000
      0.15417743	     -0.00000000	      0.00000000	     -0.00000000	      0.00000000
      0.15479689	     -0.00000000	      0.00000000	     -0.00000000	      0.00000000
      0.15541635	     -0.00000000	      0.00000000	     -0.00000000	      0.00000000
      0.15603582	     -0.00000000	      0.00000000	     -0.00000000	      0.00000000
      0.15665528	     -0.00000000	      0.00000000	     -0.00000000	      0.00000000
      0.15727475	     -0.00000000	      0.00000000	     -0.00000000	      0.00000000
      0.15789421	     -0.00000000	      0.00000000	     -0.00000000	      0.00000000
      0.15851367	     -0.00000000	      0.00000000	     -0.00000000	      0.00000000
      0.15913314	     -0.00000000	      0.00000000	     -0.00000000	      0.00000000
      0.15975260	     -0.00000000	      0.00000000	     -0.00000000	      0.00000000
      0.16037207	     -0.00000000	      0.00000000	     -0.00000000	      0.00000000
      0.16099153	     -0.00000000	      0.00000000	     -0.00000000	      0.00000000
      0.16161099	     -0.00000000	      0.00000000	     -0.00000000	      0.00000000
      0.16223046	     -0.00000000	      0.00000000	     -0.00000000	      0.00000000
      0.16284992	     -0.00000000	      0.00000000	     -0.00000000	      0.00000000
      0.16346939	     -0.00000000	      0.00000000	     -0.00000000	      0.00000000
      0.16408885	     -0.00000000	      0.00000000	     -0.00000000	      0.00000000
      0.16470831	     -0.00000000	      0.00000000	     -0.00000000	      0.00000000
      0.16532778	     -0.00000000	      0.00000000	     -0.00000000	      0.00000000
      0.16594724	     -0.00000000	      0.00000000	     -0.00000000	      0.00000000
      0.16656670	     -0.00000000	      0.00000000	     -0.00000000	      0.00000000
      0.16718617	     -0.00000000	      0.00000000	     -0.00000000	      0.00000000
      0.16780563	     -0.00000000	      0.00000000	     -0.00000000	      0.00000000
      0.16842510	     -0.00000000	      0.00000000	     -0.00000000	      0.00000000
      0.16904456	     -0.00000000	      0.00000000	     -0.00000000	      0.00000000
      0.16966402	     -0.00000000	      0.00000000	     -0.00000000	      0.00000000
      0.17028349	     -0.00000000	      0.00000000	     -0.00000000	      0.00000000
      0.17090295	     -0.00000000	      0.00000000	     -0.00000000	      0.00000000
      0.17152242	     -0.00000000	      0.00000000	     -0.00000000	      0.00000000
      0.17214188	     -0.00000000	      0.00000000	     -0.00000000	      0.00000000
      0.17276134	     -0.00000000	      0.00000000	     -0.00000000	      0.00000000
      0.17338081	     -0.00000000	      0.00000000	     -0.00000000	      0.00000000
      0.17400027	     -0.00000000	      0.00000000	     -0.00000000	      0.00000000
      0.17461973	     -0.00000000	      0.00000000	     -0.00000000	      0.00000000
      0.17523920	     -0.00000000	      0.00000000	     -0.00000000	      0.00000000
      0.17585866	     -0.00000000	      0.00000000	     -0.00000000	      0.00000000
      0.17647813	     -0.00000000	      0.00000000	     -0.00000000	      0.00000000
      0.17709759	     -0.00000000	      0.00000000	     -0.00000000	      0.00000000
      0.17771705	     -0.00000000	      0.00000000	     -0.00000000	      0.00000000
      0.17833652	     -0.00000000	      0.00000000	     -0.00000000	      0.00000000
      0.17895598	     -0.00000000	      0.00000000	     -0.00000000	      0.00000000
      0.17957545	     -0.00000000	      0.00000000	     -0.00000000	      0.00000000
      0.18019491	     -0.00000000	     -0.00000000	     -0.00000000	      0.00000000
      0.18081437	     -0.00000000	     -0.00000000	     -0.00000000	      0.00000000
      0.18143384	     -0.00000000	     -0.00000000	     -0.00000000	      0.00000000
      0.18205330	     -0.00000000	     -0.00000000	     -0.00000000	      0.00000000
      0.18267276	     -0.00000000	     -0.00000000	     -0.00000000	      0.00000000
      0.18329223	     -0.00000000	     -0.00000000	     -0.00000000	      0.00000000
      0.18391169	     -0.00000000	     -0.00000000	     -0.00000000	      0.00000000
      0.18453116	     -0.00000000	     -0.00000000	     -0.00000000	      0.00000000
      0.18515062	     -0.00000000	     -0.00000000	     -0.00000000	      0.00000000
      0.18577008	     -0.00000000	     -0.00000000	     -0.00000000	      0.00000000
      0.18638955	     -0.00000000	     -0.00000000	     -0.00000000	      0.00000000
      0.18700901	     -0.00000000	     -0.00000000	     -0.00000000	      0.00000000
      0.18762848	     -0.00000000	     -0.00000000	     -0.00000000	      0.00000000
      0.18824794	     -0.00000000	     -0.00000000	     -0.00000000	      0.00000000
      0.18886740	     -0.00000000	     -0.00000000	     -0.00000000	      0.00000000
      0.18948687	     -0.00000000	     -0.00000000	     -0.00000000	      0.00000000
      0.19010633	     -0.00000000	     -0.00000000	     -0.00000000	      0.00000000
      0.19072579	     -0.00000000	     -0.00000000	     -0.00000000	      0.00000000
      0.19128269	     -0.00000000	     -0.00000000	     -0.00000000	      0.00000000
      0.19183958	     -0.00000000	     -0.00000000	     -0.00000000	      0.00000000
      0.19239647	     -0.00000000	     -0.00000000	     -0.00000000	      0.00000000
      0.19295337	     -0.00000000	     -0.00000000	     -0.00000000	      0.00000000
      0.19351026	     -0.00000000	     -0.00000000	     -0.00000000	      0.00000000
      0.19406715	     -0.00000000	     -0.00000000	     -0.00000000	      0.00000000
      0.19462404	     -0.00000000	     -0.00000000	     -0.00000000	      0.00000000
      0.19518094	     -0.00000000	     -0.00000000	     -0.00000000	      0.00000000
      0.19573783	     -0.00000000	     -0.00000000	     -0.00000000	      0.00000000
      0.19629472	     -0.00000000	     -0.00000000	     -0.00000000	      0.00000000
      0.19685162	     -0.00000000	     -0.00000000	     -0.00000000	      0.00000000
      0.19740851	     -0.00000000	     -0.00000000	     -0.00000000	      0.00000000
      0.19796540	     -0.00000000	     -0.00000000	     -0.00000000	      0.00000000
      0.19852229	     -0.00000000	     -0.00000000	     -0.00000000	      0.00000000
      0.19907919	     -0.00000000	     -0.00000000	     -0.00000000	      0.00000000
      0.19939680	     -0.00000000	     -0.00000000	     -0.00000000	      0.00000000
      0.19955510	     -0.00000000	     -0.00000000	     -0.00000000	      0.00000000
      0.19971340	     -0.00000000	     -0.00000000	     -0.00000000	      0.00000000
      0.20024971	     -0.00000000	     -0.00000000	     -0.00000000	      0.00000000
      0.20078602	     -0.00000000	     -0.00000000	     -0.00000000	      0.00000000
      0.20132233	     -0.00000000	     -0.00000000	     -0.00000000	      0.00000000
      0.20185864	     -0.00000000	     -0.00000000	     -0.00000000	      0.00000000
      0.20239494	     -0.00000000	     -0.00000000	     -0.00000000	      0.00000000
      0.20293125	     -0.00000000	     -0.00000000	     -0.00000000	      0.00000000
      0.20346756	     -0.00000000	     -0.00000000	     -0.00000000	      0.00000000
      0.20400387	     -0.00000000	     -0.00000000	     -0.00000000	      0.00000000
      0.20454018	     -0.00000000	     -0.00000000	     -0.00000000	      0.00000000
      0.20507649	     -0.00000000	     -0.00000000	     -0.00000000	      0.00000000
      0.20561279	     -0.00000000	     -0.00000000	     -0.00000000	      0.00000000
      0.20614910	     -0.00000000	     -0.00000000	     -0.00000000	      0.00000000
      0.20668541	     -0.00000000	     -0.00000000	     -0.00000000	      0.00000000
      0.20722172	     -0.00000000	     -0.00000000	     -0.00000000	      0.00000000
      0.20775803	     -0.00000000	     -0.00000000	     -0.00000000	      0.00000000
      0.20829434	     -0.00000000	     -0.00000000	     -0.00000000	      0.00000000
      0.20883065	     -0.00000000	     -0.00000000	     -0.00000000	      0.00000000
      0.20936695	     -0.00000000	     -0.00000000	     -0.00000000	      0.00000000
      0.20990326	     -0.00000000	     -0.00000000	     -0.00000000	      0.00000000
      0.21043957	     -0.00000000	     -0.00000000	     -0.00000000	      0.00000000
      0.21097588	     -0.00000000	     -0.00000000	     -0.00000000	      0.00000000
      0.21151219	     -0.00000000	     -0.00000000	     -0.00000000	      0.00000000
      0.21204850	     -0.00000000	     -0.00000000	     -0.00000000	      0.00000000
      0.21258481	     -0.00000000	     -0.00000000	     -0.00000000	      0.00000000
      0.21312111	     -0.00000000	     -0.00000000	     -0.00000000	      0.00000000
      0.21365742	     -0.00000000	     -0.00000000	     -0.00000000	      0.00000000
      0.21419373	     -0.00000000	     -0.00000000	     -0.00000000	      0.00000000
      0.21473004	     -0.00000000	     -0.00000000	     -0.00000000	      0.00000000
      0.21526635	     -0.00000000	     -0.00000000	     -0.00000000	      0.00000000
      0.21580266	     -0.00000000	     -0.00000000	     -0.00000000	      0.00000000
      0.21633897	     -0.00000000	     -0.00000000	     -0.00000000	      0.00000000
      0.21687527	     -0.00000000	     -0.00000000	     -0.00000000	      0.00000000
      0.21741158	     -0.00000000	     -0.00000000	     -0.00000000	      0.00000000
      0.21794789	     -0.00000000	     -0.00000000	     -0.00000000	      0.00000000
      0.21848420	     -0.00000000	     -0.00000000	     -0.00000000	      0.00000000
      0.21902051	     -0.00000000	     -0.00000000	     -0.00000000	      0.00000000
      0.21955682	     -0.00000000	     -0.00000000	     -0.00000000	      0.00000000
      0.22009312	     -0.00000000	     -0.00000000	     -0.00000000	      0.00000000
      0.22062943	     -0.00000000	     -0.00000000	     -0.00000000	      0.00000000
      0.22116574	     -0.00000000	     -0.00000000	     -0.00000000	      0.00000000
      0.22170205	     -0.00000000	     -0.00000000	     -0.00000000	      0.00000000
      0.22223836	     -0.00000000	     -0.00000000	     -0.00000000	      0.00000000
      0.22277467	     -0.00000000	     -0.00000000	     -0.00000000	      0.00000000
      0.22331098	     -0.00000000	     -0.00000000	     -0.00000000	      0.00000000
      0.22384728	     -0.00000000	     -0.00000000	     -0.00000000	      0.00000000
      0.22438359	     -0.00000000	     -0.00000000	     -0.00000000	      0.00000000
      0.22491990	     -0.00000000	     -0.00000000	     -0.00000000	      0.00000000
      0.22545621	     -0.00000000	     -0.00000000	     -0.00000000	      0.00000000
      0.22599252	     -0.00000000	     -0.00000000	     -0.00000000	      0.00000000
      0.22652883	     -0.00000000	     -0.00000000	     -0.00000000	      0.00000000
      0.22706514	     -0.00000000	     -0.00000000	     -0.00000000	      0.00000000
      0.22760144	     -0.00000000	     -0.00000000	     -0.00000000	      0.00000000
      0.22813775	     -0.00000000	     -0.00000000	     -0.00000000	      0.00000000
      0.22867406	     -0.00000000	     -0.00000000	     -0.00000000	      0.00000000
      0.22921037	     -0.00000000	     -0.00000000	     -0.00000000	      0.00000000
      0.22974668	     -0.00000000	     -0.00000000	     -0.00000000	      0.00000000
      0.23028299	     -0.00000000	     -0.00000000	     -0.00000000	      0.00000000
      0.23081930	     -0.00000000	     -0.00000000	     -0.00000000	      0.00000000
      0.23135560	     -0.00000000	     -0.00000000	     -0.00000000	      0.00000000
      0.23189191	     -0.00000000	     -0.00000000	     -0.00000000	      0.00000000
      0.23242822	     -0.00000000	     -0.00000000	     -0.00000000	      0.00000000
      0.23296453	     -0.00000000	     -0.00000000	     -0.00000000	      0.00000000
      0.23350084	     -0.00000000	     -0.00000000	     -0.00000000	      0.00000000
      0.23403715	     -0.00000000	     -0.00000000	     -0.00000000	      0.00000000
      0.23457345	     -0.00000000	     -0.00000000	     -0.00000000	      0.00000000
      0.23510976	     -0.00000000	     -0.00000000	     -0.00000000	      0.00000000
      0.23564607	     -0.00000000	     -0.00000000	     -0.00000000	      0.00000000
      0.23618238	     -0.00000000	     -0.00000000	     -0.00000000	      0.00000000
      0.23671869	     -0.00000000	     -0.00000000	     -0.00000000	      0.00000000
      0.23725500	     -0.00000000	     -0.00000000	     -0.00000000	      0.00000000
      0.23779131	     -0.00000000	     -0.00000000	     -0.00000000	      0.00000000
      0.23832761	     -0.00000000	     -0.00000000	     -0.00000000	      0.00000000
      0.23886392	     -0.00000000	     -0.00000000	     -0.00000000	      0.00000000
      0.23940023	     -0.00000000	     -0.00000000	     -0.00000000	      0.00000000
      0.23993654	     -0.00000000	     -0.00000000	     -0.00000000	      0.00000000
      0.24047285	     -0.00000000	     -0.00000000	     -0.00000000	      0.00000000
      0.24100916	     -0.00000000	     -0.00000000	     -0.00000000	      0.00000000
      0.24154547	     -0.00000000	     -0.00000000	     -0.00000000	      0.00000000
      0.24208177	     -0.00000000	     -0.00000000	     -0.00000000	      0.00000000
      0.24261808	     -0.00000000	     -0.00000000	     -0.00000000	      0.00000000
      0.24315439	     -0.00000000	     -0.00000000	     -0.00000000	      0.00000000
      0.24336421	     -0.00000000	     -0.00000000	     -0.00000000	      0.00000000
      0.24345996	     -0.00000000	     -0.00000000	     -0.00000000	      0.00000000
      0.24355572	     -0.00000000	     -0.00000000	     -0.00000000	      0.00000000
      0.24403449	     -0.00000000	     -0.00000000	     -0.00000000	      0.00000000
      0.24451326	     -0.00000000	     -0.00000000	     -0.00000000	      0.00000000
      0.24499203	     -0.00000000	     -0.00000000	     -0.00000000	      0.00000000
      0.24547080	     -0.00000000	     -0.00000000	     -0.00000000	      0.00000000
      0.24594957	     -0.00000000	     -0.00000000	     -0.00000000	      0.00000000
      0.24642834	     -0.00000000	     -0.00000000	     -0.00000000	      0.00000000
      0.24690711	     -0.00000000	     -0.00000000	     -0.00000000	      0.00000000
      0.24738588	     -0.00000000	     -0.00000000	     -0.00000000	      0.00000000
      0.24786465	     -0.00000000	     -0.00000000	     -0.00000000	      0.00000000
      0.24834342	     -0.00000000	     -0.00000000	     -0.00000000	      0.00000000
      0.24882219	     -0.00000000	     -0.00000000	     -0.00000000	      0.00000000
      0.24930097	     -0.00000000	     -0.00000000	     -0.00000000	      0.00000000
      0.24977974	     -0.00000000	     -0.00000000	     -0.00000000	      0.00000000
      0.25025851	     -0.00000000	     -0.00000000	     -0.00000000	      0.00000000
      0.25073728	     -0.00000000	     -0.00000000	     -0.00000000	      0.00000000
      0.25121605	     -0.00000000	     -0.00000000	     -0.00000000	      0.00000000
      0.25169482	     -0.00000000	     -0.00000000	     -0.00000000	      0.00000000
      0.25217359	     -0.00000000	     -0.00000000	     -0.00000000	      0.00000000
      0.25265236	     -0.00000000	     -0.00000000	     -0.00000000	      0.00000000
      0.25313113	     -0.00000000	     -0.00000000	     -0.00000000	      0.00000000
      0.25360990	     -0.00000000	     -0.00000000	     -0.00000000	      0.00000000
      0.25408867	     -0.00000000	     -0.00000000	     -0.00000000	      0.00000000
      0.25456744	     -0.00000000	     -0.00000000	     -0.00000000	      0.00000000
      0.25504621	     -0.00000000	     -0.00000000	     -0.00000000	      0.00000000
      0.25552498	     -0.00000000	     -0.00000000	     -0.00000000	      0.00000000
      0.25600375	     -0.00000000	     -0.00000000	     -0.00000000	      0.00000000
      0.25648252	     -0.00000000	     -0.00000000	     -0.00000000	      0.00000000
      0.25696129	     -0.00000000	     -0.00000000	     -0.00000000	      0.00000000
      0.25744006	     -0.00000000	     -0.00000000	     -0.00000000	      0.00000000
      0.25791884	     -0.00000000	     -0.00000000	     -0.00000000	      0.00000000
      0.25839761	     -0.00000000	     -0.00000000	     -0.00000000	      0.00000000
      0.25887638	     -0.00000000	     -0.00000000	     -0.00000000	      0.00000000
      0.25935515	     -0.00000000	     -0.00000000	     -0.00000000	      0.00000000
      0.25983392	     -0.00000000	     -0.00000000	     -0.00000000	      0.00000000
      0.26031269	     -0.00000000	     -0.00000000	     -0.00000000	      0.00000000
      0.26079146	     -0.00000000	     -0.00000000	     -0.00000000	      0.00000000
      0.26127023	     -0.00000000	     -0.00000000	     -0.00000000	      0.00000000
      0.26174900	     -0.00000000	     -0.00000000	     -0.00000000	      0.00000000
      0.26222777	     -0.00000000	     -0.00000000	     -0.00000000	      0.00000000
      0.26270654	     -0.00000000	     -0.00000000	     -0.00000000	      0.00000000
      0.26318531	     -0.00000000	     -0.00000000	     -0.00000000	      0.00000000
      0.26366408	     -0.00000000	     -0.00000000	     -0.00000000	      0.00000000
      0.26414285	     -0.00000000	     -0.00000000	     -0.00000000	      0.00000000
      0.26462162	     -0.00000000	     -0.00000000	     -0.00000000	      0.00000000
      0.26510039	     -0.00000000	     -0.00000000	     -0.00000000	      0.00000000
      0.26557916	     -0.00000000	     -0.00000000	     -0.00000000	      0.00000000
      0.26605793	     -0.00000000	     -0.00000000	     -0.00000000	      0.00000000
      0.26653671	     -0.00000000	     -0.00000000	     -0.00000000	      0.00000000
      0.26701548	     -0.00000000	     -0.00000000	     -0.00000000	      0.00000000
      0.26749425	     -0.00000000	     -0.00000000	     -0.00000000	      0.00000000
      0.26797302	     -0.00000000	     -0.00000000	     -0.00000000	      0.00000000
      0.26845179	     -0.00000000	     -0.00000000	     -0.00000000	      0.00000000
      0.26893056	     -0.00000000	     -0.00000000	     -0.00000000	      0.00000000
      0.26940933	     -0.00000000	     -0.00000000	     -0.00000000	      0.00000000
      0.26988810	     -0.00000000	     -0.00000000	     -0.00000000	      0.00000000
      0.27036687	     -0.00000000	     -0.00000000	     -0.00000000	      0.00000000
      0.27084564	     -0.00000000	     -0.00000000	     -0.00000000	      0.00000000
      0.27132441	     -0.00000000	     -0.00000000	     -0.00000000	      0.00000000
      0.27180318	     -0.00000000	     -0.00000000	     -0.00000000	      0.00000000
      0.27228195	     -0.00000000	     -0.00000000	     -0.00000000	      0.00000000
      0.27276072	     -0.00000000	     -0.00000000	     -0.00000000	      0.00000000
      0.27323949	     -0.00000000	     -0.00000000	     -0.00000000	      0.00000000
      0.27371826	     -0.00000000	     -0.00000000	     -0.00000000	      0.00000000
      0.27419703	     -0.00000000	     -0.00000000	     -0.00000000	      0.00000000
      0.27467581	     -0.00000000	     -0.00000000	     -0.00000000	      0.00000000
      0.27515458	     -0.00000000	     -0.00000000	     -0.00000000	      0.00000000
      0.27563335	     -0.00000000	     -0.00000000	     -0.00000000	      0.00000000
      0.27611212	     -0.00000000	     -0.00000000	     -0.00000000	      0.00000000
      0.27659089	     -0.00000000	     -0.00000000	     -0.00000000	      0.00000000
      0.27706966	     -0.00000000	     -0.00000000	     -0.00000000	      0.00000000
      0.27754843	     -0.00000000	     -0.00000000	     -0.00000000	      0.00000000
      0.27802720	     -0.00000000	     -0.00000000	     -0.00000000	      0.00000000
      0.27850597	     -0.00000000	     -0.00000000	     -0.00000000	      0.00000000
      0.27898474	     -0.00000000	     -0.00000000	     -0.00000000	      0.00000000
      0.27946351	     -0.00000000	     -0.00000000	     -0.00000000	      0.00000000
      0.27994228	     -0.00000000	     -0.00000000	     -0.00000000	      0.00000000
      0.28042105	     -0.00000000	     -0.00000000	     -0.00000000	      0.00000000
      0.28089982	     -0.00000000	     -0.00000000	     -0.00000000	      0.00000000
      0.28137859	     -0.00000000	     -0.00000000	     -0.00000000	      0.00000000
      0.28185736	     -0.00000000	     -0.00000000	     -0.00000000	      0.00000000
      0.28233613	     -0.00000000	     -0.00000000	     -0.00000000	      0.00000000
      0.28281490	     -0.00000000	     -0.00000000	     -0.00000000	      0.00000000
      0.28329368	     -0.00000000	     -0.00000000	     -0.00000000	      0.00000000
      0.28377245	     -0.00000000	     -0.00000000	     -0.00000000	      0.00000000
      0.28425122	     -0.00000000	     -0.00000000	     -0.00000000	      0.00000000
      0.28472999	     -0.00000000	     -0.00000000	     -0.00000000	      0.00000000
      0.28520876	     -0.00000000	     -0.00000000	     -0.00000000	      0.00000000
      0.28568753	     -0.00000000	     -0.00000000	     -0.00000000	      0.00000000
      0.28616630	     -0.00000000	     -0.00000000	     -0.00000000	      0.00000000
      0.28664507	     -0.00000000	     -0.00000000	     -0.00000000	      0.00000000
      0.28712384	     -0.00000000	     -0.00000000	     -0.00000000	      0.00000000
      0.28732971	     -0.00000000	     -0.00000000	     -0.00000000	      0.00000000
      0.28753558	     -0.00000000	     -0.00000000	     -0.00000000	      0.00000000
      0.28799882	     -0.00000000	     -0.00000000	     -0.00000000	      0.00000000
      0.28846205	     -0.00000000	     -0.00000000	     -0.00000000	      0.00000000
      0.28892529	     -0.00000000	     -0.00000000	     -0.00000000	      0.00000000
      0.28938852	     -0.00000000	     -0.00000000	     -0.00000000	      0.00000000
      0.28985176	     -0.00000000	     -0.00000000	     -0.00000000	      0.00000000
      0.29031499	     -0.00000000	     -0.00000000	     -0.00000000	      0.00000000
      0.29077823	     -0.00000000	     -0.00000000	     -0.00000000	      0.00000000
      0.29124146	     -0.00000000	     -0.00000000	     -0.00000000	      0.00000000
      0.29170470	     -0.00000000	     -0.00000000	     -0.00000000	      0.00000000
      0.29216793	     -0.00000000	     -0.00000000	     -0.00000000	      0.00000000
      0.29263117	     -0.00000000	     -0.00000000	     -0.00000000	      0.00000000
      0.29309440	     -0.00000000	     -0.00000000	     -0.00000000	      0.00000000
      0.29355764	     -0.00000000	     -0.00000000	     -0.00000000	      0.00000000
      0.29402087	     -0.00000000	     -0.00000000	     -0.00000000	      0.00000000
      0.29448411	     -0.00000000	     -0.00000000	     -0.00000000	      0.00000000
      0.29494734	     -0.00000000	     -0.00000000	     -0.00000000	      0.00000000
      0.29541057	     -0.00000000	     -0.00000000	     -0.00000000	      0.00000000
      0.29587381	     -0.00000000	     -0.00000000	     -0.00000000	      0.00000000
      0.29633704	     -0.00000000	     -0.00000000	     -0.00000000	      0.00000000
      0.29680028	     -0.00000000	     -0.00000000	     -0.00000000	      0.00000000
      0.29726351	     -0.00000000	     -0.00000000	     -0.00000000	      0.00000000
      0.29772675	     -0.00000000	     -0.00000000	     -0.00000000	      0.00000000
      0.29818998	     -0.00000000	     -0.00000000	     -0.00000000	      0.00000000
      0.29865322	     -0.00000000	     -0.00000000	     -0.00000000	      0.00000000
      0.29911645	     -0.00000000	     -0.00000000	     -0.00000000	      0.00000000
      0.29957969	     -0.00000000	     -0.00000000	     -0.00000000	      0.00000000
      0.30004292	     -0.00000000	     -0.00000000	     -0.00000000	      0.00000000
      0.30050616	     -0.00000000	     -0.00000000	     -0.00000000	      0.00000000
      0.30096939	     -0.00000000	     -0.00000000	     -0.00000000	      0.00000000
      0.30143263	     -0.00000000	     -0.00000000	     -0.00000000	      0.00000000
      0.30189586	     -0.00000000	     -0.00000000	     -0.00000000	      0.00000000
      0.30235910	     -0.00000000	     -0.00000000	     -0.00000000	      0.00000000
      0.30282233	     -0.00000000	     -0.00000000	     -0.00000000	      0.00000000
      0.30328557	     -0.00000000	     -0.00000000	     -0.00000000	      0.00000000
      0.30374880	     -0.00000000	     -0.00000000	     -0.00000000	      0.00000000
      0.30421204	     -0.00000000	     -0.00000000	     -0.00000000	      0.00000000
      0.30467527	     -0.00000000	     -0.00000000	     -0.00000000	      0.00000000
      0.30513851	     -0.00000000	     -0.00000000	     -0.00000000	      0.00000000
      0.30569583	     -0.00000000	     -0.00000000	     -0.00000000	      0.00000000
      0.30625316	     -0.00000000	     -0.00000000	     -0.00000000	      0.00000000
      0.30667229	     -0.00000000	     -0.00000000	     -0.00000000	      0.00000000
      0.30718971	     -0.00000000	     -0.00000000	     -0.00000000	      0.00000000
      0.30770713	     -0.00000000	     -0.00000000	     -0.00000000	      0.00000000
      0.30820751	     -0.00000000	     -0.00000000	     -0.00000000	      0.00000000
      0.30870789	     -0.00000000	     -0.00000000	     -0.00000000	      0.00000000
      0.30923029	     -0.00000000	     -0.00000000	     -0.00000000	      0.00000000
      0.30975268	     -0.00000000	     -0.00000000	     -0.00000000	      0.00000000
      0.31021250	     -0.00000000	     -0.00000000	     -0.00000000	      0.00000000
      0.31078009	     -0.00000000	     -0.00000000	     -0.00000000	      0.00000000
      0.31134769	     -0.00000000	     -0.00000000	     -0.00000000	      0.00000000
      0.31178335	     -0.00000000	     -0.00000000	     -0.00000000	      0.00000000
      0.31221901	     -0.00000000	     -0.00000000	     -0.00000000	      0.00000000
      0.31273977	     -0.00000708	     -0.00000000	     -0.00000000	      0.00000000
      0.31326052	     -0.00005122	     -0.00000000	     -0.00000000	      0.00000000
      0.31371117	     -0.00014808	     -0.00000000	     -0.00000000	      0.00000000
      0.31416181	     -0.00032725	     -0.00000000	     -0.00000000	      0.00000000
      0.31465116	     -0.00064866	     -0.00000000	     -0.00000000	      0.00000000
      0.31514050	     -0.00114132	     -0.00000000	     -0.00000000	      0.00000000
      0.31555120	     -0.00171881	     -0.00000000	     -0.00000000	      0.00000000
      0.31614785	     -0.00288497	     -0.00000000	     -0.00000000	      0.00000000
      0.31662547	     -0.00415323	     -0.00000000	     -0.00000000	      0.00000000
      0.31710308	     -0.00577464	     -0.00000000	     -0.00000000	      0.00000000
      0.31758070	     -0.00780419	     -0.00000000	     -0.00000000	      0.00000000
      0.31805832	     -0.01030034	     -0.00000000	     -0.00000000	      0.00000000
      0.31853593	     -0.01332488	     -0.00000000	     -0.00000000	      0.00000000
      0.31895596	     -0.01647277	     -0.00000000	     -0.00000000	      0.00000000
      0.31937598	     -0.02012522	     -0.00000000	     -0.00000000	      0.00000000
      0.31988783	     -0.02532665	     -0.00000000	     -0.00000000	      0.00000000
      0.32039968	     -0.03143454	     -0.00000000	     -0.00000000	      0.00000000
      0.32080750	     -0.03700875	     -0.00000000	     -0.00000000	      0.00000000
      0.32121532	     -0.04325881	     -0.00000000	     -0.00000000	      0.00000000
      0.32174580	     -0.05247184	     -0.00000000	     -0.00000000	      0.00000000
      0.32220987	     -0.06160321	     -0.00000000	     -0.00000000	      0.00000000
      0.32267393	     -0.07179653	     -0.00000000	     -0.00000000	      0.00000000
      0.32313800	     -0.08310625	     -0.00000000	     -0.00000000	      0.00000000
      0.32355014	     -0.09412613	     -0.00000000	     -0.00000000	      0.00000000
      0.32396228	     -0.10609519	     -0.00000000	     -0.00000000	      0.00000000
      0.32448527	     -0.12268884	     -0.00000000	     -0.00000000	      0.00000000
      0.32490336	     -0.13711027	     -0.00000000	     -0.00000000	      0.00000000
      0.32532145	     -0.15257439	     -0.00000000	     -0.00000000	      0.00000000
      0.32573954	     -0.16908955	     -0.00000000	     -0.00000000	      0.00000000
      0.32629149	     -0.19250525	     -0.00000000	     -0.00000000	      0.00000000
      0.32667243	     -0.20973226	     -0.00000000	     -0.00000000	      0.00000000
      0.32705336	     -0.22782177	     -0.00000000	     -0.00000000	      0.00000000
      0.32757533	     -0.25398841	     -0.00000000	     -0.00000000	      0.00000000
      0.32803790	     -0.27848303	     -0.00000000	     -0.00000000	      0.00000000
      0.32850047	     -0.30417129	     -0.00000000	     -0.00000000	      0.00000000
      0.32896304	     -0.33101650	     -0.00000000	     -0.00000000	      0.00000000
      0.32933804	     -0.35360139	     -0.00000000	     -0.00000000	      0.00000000
      0.32971304	     -0.37689786	     -0.00000000	     -0.00000000	      0.00000000
      0.33022086	     -0.40953871	     -0.00000000	     -0.00000000	      0.00000000
      0.33067095	     -0.43947735	     -0.00000000	     -0.00000000	      0.00000000
      0.33112105	     -0.47032160	     -0.00000000	     -0.00000000	      0.00000000
      0.33151212	     -0.49782590	     -0.00000000	     -0.00000000	      0.00000000
      0.33190319	     -0.52595900	     -0.00000000	     -0.00000000	      0.00000000
      0.33229427	     -0.55469688	     -0.00000000	     -0.00000000	      0.00000000
      0.33284014	     -0.59577871	     -0.00000000	     -0.00000000	      0.00000000
      0.33319451	     -0.62302739	     -0.00000000	     -0.00000000	      0.00000000
      0.33354887	     -0.65071525	     -0.00000000	     -0.00000000	      0.00000000
      0.33404685	     -0.69034083	     -0.00000000	     -0.00000000	      0.00000000
      0.33450967	     -0.72789226	     -0.00000000	     -0.00000000	      0.00000000
      0.33500477	     -0.76880838	     -0.00000000	     -0.00000000	      0.00000000
      0.33537675	     -0.80003942	     -0.00000000	     -0.00000000	      0.00000000
      0.33574872	     -0.83168068	     -0.00000000	     -0.00000000	      0.00000000
      0.33627010	     -0.87670563	     -0.00000000	     -0.00000000	      0.00000000
      0.33661620	     -0.90701885	     -0.00000000	     -0.00000000	      0.00000000
      0.33696230	     -0.93766497	     -0.00000000	     -0.00000000	      0.00000000
      0.33743059	     -0.97965112	     -0.00000000	     -0.00000000	      0.00000000
      0.33784504	     -1.01730238	     -0.00000000	     -0.00000000	      0.00000000
      0.33844038	     -1.07217795	     -0.00000000	     -0.00000000	      0.00000000
      0.33895058	     -1.11993496	     -0.00000000	     -0.00000000	      0.00000000
      0.33964399	     -1.18589191	     -0.00000000	     -0.00000000	      0.00000000
      0.33992185	     -1.21265424	     -0.00000000	     -0.00000000	      0.00000000
      0.34027209	     -1.24665088	     -0.00000000	     -0.00000000	      0.00000000
      0.34086031	     -1.30439430	     -0.00000000	     -0.00000000	      0.00000000
      0.34116856	     -1.33496653	     -0.00000000	     -0.00000000	      0.00000000
      0.34147681	     -1.36574660	     -0.00000000	     -0.00000000	      0.00000000
      0.34196052	     -1.41445079	     -0.00000000	     -0.00000000	      0.00000000
      0.34244423	     -1.46362259	     -0.00000000	     -0.00000000	      0.00000000
      0.34275831	     -1.49645672	     -0.00000000	     -0.00000000	      0.00000000
      0.34307238	     -1.53080728	     -0.00000000	     -0.00000000	      0.00000000
      0.34345870	     -1.57510072	     -0.00000000	     -0.00000000	      0.00000000
      0.34396827	     -1.63689540	     -0.00000000	     -0.00000000	      0.00000000
      0.34445389	     -1.69927323	     -0.00000000	     -0.00000000	      0.00000000
      0.34498869	     -1.77181548	     -0.00000000	     -0.00000000	      0.00000000
      0.34530032	     -1.81590544	     -0.00000000	     -0.00000000	      0.00000000
      0.34561195	     -1.86131086	     -0.00000000	     -0.00000000	      0.00000000
      0.34596812	     -1.91479226	     -0.00000000	     -0.00000000	      0.00000000
      0.34647207	     -1.99328967	     -0.00000000	     -0.00000000	      0.00000000
      0.34689787	     -2.06213477	     -0.00000000	     -0.00000000	      0.00000000
      0.34724212	     -2.11943778	     -0.00000000	     -0.00000000	      0.00000000
      0.34758637	     -2.17817372	     -0.00000000	     -0.00000000	      0.00000000
      0.34799315	     -2.24937769	     -0.00000000	     -0.00000000	      0.00000000
      0.34839993	     -2.32247148	     -0.00000000	     -0.00000000	      0.00000000
      0.34880671	     -2.39739079	     -0.00000000	     -0.00000000	      0.00000000
      0.34915854	     -2.46360913	     -0.00000000	     -0.00000000	      0.00000000
      0.34951036	     -2.53109769	     -0.00000000	     -0.00000000	      0.00000000
      0.34986219	     -2.59980990	     -0.00000000	     -0.00000000	      0.00000000
      0.35025575	     -2.67806299	     -0.00000000	     -0.00000000	      0.00000000
      0.35064930	     -2.75771965	     -0.00000000	     -0.00000000	      0.00000000
      0.35104286	     -2.83871084	     -0.00000000	     -0.00000000	      0.00000000
      0.35143641	     -2.92096629	     -0.00000000	     -0.00000000	      0.00000000
      0.35175591	     -2.98862424	     -0.00000000	     -0.00000000	      0.00000000
      0.35207540	     -3.05703101	     -0.00000000	     -0.00000000	      0.00000000
      0.35247398	     -3.14336254	     -0.00000000	     -0.00000000	      0.00000000
      0.35287256	     -3.23072734	     -0.00000000	     -0.00000000	      0.00000000
      0.35327114	     -3.31905289	     -0.00000000	     -0.00000000	      0.00000000
      0.35362231	     -3.39761216	     -0.00000000	     -0.00000000	      0.00000000
      0.35397348	     -3.47681312	     -0.00000000	     -0.00000000	      0.00000000
      0.35432466	     -3.55660795	     -0.00000000	     -0.00000000	      0.00000000
      0.35469741	     -3.64190496	     -0.00000000	     -0.00000000	      0.00000000
      0.35507017	     -3.72776375	     -0.00000000	     -0.00000000	      0.00000000
      0.35544293	     -3.81413113	     -0.00000000	     -0.00000000	      0.00000000
      0.35581569	     -3.90095496	     -0.00000000	     -0.00000000	      0.00000000
      0.35618844	     -3.98818506	     -0.00000000	     -0.00000000	      0.00000000
      0.35656120	     -4.07577227	     -0.00000000	     -0.00000000	      0.00000000
      0.35688672	     -4.15251553	     -0.00000000	     -0.00000000	      0.00000000
      0.35721224	     -4.22946459	     -0.00000000	     -0.00000000	      0.00000000
      0.35759600	     -4.32040485	     -0.00000000	     -0.00000000	      0.00000000
      0.35797976	     -4.41154355	     -0.00000000	     -0.00000000	      0.00000000
      0.35836352	     -4.50283608	     -0.00000000	     -0.00000000	      0.00000000
      0.35870723	     -4.58469650	     -0.00000000	     -0.00000000	      0.00000000
      0.35905094	     -4.66661918	     -0.00000000	     -0.00000000	      0.00000000
      0.35939465	     -4.74858191	     -0.00000000	     -0.00000000	      0.00000000
      0.35975484	     -4.83449453	     -0.00000000	     -0.00000000	      0.00000000
      0.36011503	     -4.92040509	     -0.00000000	     -0.00000000	      0.00000000
      0.36046445	     -5.00372481	     -0.00000000	     -0.00000000	      0.00000000
      0.36081387	     -5.08700205	     -0.00000000	     -0.00000000	      0.00000000
      0.36117250	     -5.17240871	     -0.00000000	     -0.00000000	      0.00000000
      0.36153112	     -5.25773122	     -0.00000000	     -0.00000000	      0.00000000
      0.36188169	     -5.34103752	     -0.00000000	     -0.00000000	      0.00000000
      0.36223225	     -5.42422862	     -0.00000000	     -0.00000000	      0.00000000
      0.36258722	     -5.50833000	     -0.00000000	     -0.00000000	      0.00000000
      0.36294218	     -5.59228056	     -0.00000000	     -0.00000000	      0.00000000
      0.36329243	     -5.67495126	     -0.00000000	     -0.00000000	      0.00000000
      0.36364267	     -5.75744579	     -0.00000000	     -0.00000000	      0.00000000
      0.36399443	     -5.84010815	     -0.00000000	     -0.00000000	      0.00000000
      0.36434620	     -5.92256571	     -0.00000000	     -0.00000000	      0.00000000
      0.36469529	     -6.00418076	     -0.00000000	     -0.00000000	      0.00000000
      0.36504438	     -6.08556959	     -0.00000000	     -0.00000000	      0.00000000
      0.36539352	     -6.16673309	     -0.00000000	     -0.00000000	      0.00000000
      0.36574266	     -6.24764784	     -0.00000000	     -0.00000000	      0.00000000
      0.36609016	     -6.32792417	     -0.00000000	     -0.00000000	      0.00000000
      0.36643765	     -6.40793367	     -0.00000000	     -0.00000000	      0.00000000
      0.36678454	     -6.48752866	     -0.00000000	     -0.00000000	      0.00000000
      0.36713144	     -6.56683912	     -0.00000000	     -0.00000000	      0.00000000
      0.36747713	     -6.64558466	     -0.00000000	     -0.00000000	      0.00000000
      0.36782283	     -6.72403067	     -0.00000000	     -0.00000000	      0.00000000
      0.36816767	     -6.80197536	     -0.00000000	     -0.00000000	      0.00000000
      0.36851250	     -6.87960655	     -0.00000000	     -0.00000000	      0.00000000
      0.36885630	     -6.95668437	     -0.00000000	     -0.00000000	      0.00000000
      0.36920009	     -7.03343652	     -0.00000000	     -0.00000000	      0.00000000
      0.36954291	     -7.10964033	     -0.00000000	     -0.00000000	      0.00000000
      0.36988574	     -7.18550752	     -0.00000000	     -0.00000000	      0.00000000
      0.37022750	     -7.26079977	     -0.00000000	     -0.00000000	      0.00000000
      0.37056926	     -7.33574582	     -0.00000000	     -0.00000000	      0.00000000
      0.37090989	     -7.41009412	     -0.00000000	     -0.00000000	      0.00000000
      0.37125053	     -7.48408792	     -0.00000000	     -0.00000000	      0.00000000
      0.37158981	     -7.55743115	     -0.00000000	     -0.00000000	      0.00000000
      0.37192909	     -7.63041310	     -0.00000000	     -0.00000000	      0.00000000
      0.37226645	     -7.70261979	     -0.00000000	     -0.00000000	      0.00000000
      0.37260381	     -7.77446063	     -0.00000000	     -0.00000000	      0.00000000
      0.37293719	     -7.84508840	     -0.00000000	     -0.00000000	      0.00000000
      0.37327056	     -7.91535127	     -0.00000000	     -0.00000000	      0.00000000
      0.37358312	     -7.98089427	     -0.00000000	     -0.00000000	      0.00000000
      0.37399408	     -8.06657316	     -0.00000000	     -0.00000000	      0.00000000
      0.37448949	     -8.16909848	     -0.00000000	     -0.00000000	      0.00000000
      0.37476358	     -8.22546151	     -0.00000000	     -0.00000000	      0.00000000
      0.37503767	     -8.28156586	     -0.00000000	     -0.00000000	      0.00000000
      0.37538619	     -8.35252853	     -0.00000000	     -0.00000000	      0.00000000
      0.37573470	     -8.42306749	     -0.00000000	     -0.00000000	      0.00000000
      0.37605533	     -8.48758620	     -0.00000000	     -0.00000000	      0.00000000
      0.37644701	     -8.56590907	     -0.00000000	     -0.00000000	      0.00000000
      0.37680952	     -8.63791339	     -0.00000000	     -0.00000000	      0.00000000
      0.37724882	     -8.72453818	     -0.00000000	     -0.00000000	      0.00000000
      0.37754092	     -8.78175305	     -0.00000000	     -0.00000000	      0.00000000
      0.37793508	     -8.85846767	     -0.00000000	     -0.00000000	      0.00000000
      0.37832923	     -8.93461700	     -0.00000000	     -0.00000000	      0.00000000
      0.37862816	     -8.99199097	     -0.00000000	     -0.00000000	      0.00000000
      0.37892709	     -9.04903690	     -0.00000000	     -0.00000000	      0.00000000
      0.37922540	     -9.10563447	     -0.00000000	     -0.00000000	      0.00000000
      0.37963153	     -9.18216267	     -0.00000000	     -0.00000000	      0.00000000
      0.38003766	     -9.25807872	     -0.00000000	     -0.00000000	      0.00000000
      0.38030964	     -9.30857581	     -0.00000000	     -0.00000000	      0.00000000
      0.38058163	     -9.35879654	     -0.00000000	     -0.00000000	      0.00000000
      0.38089189	     -9.41574736	     -0.00000000	     -0.00000000	      0.00000000
      0.38129692	     -9.48954880	     -0.00000000	     -0.00000000	      0.00000000
      0.38170194	     -9.56273265	     -0.00000000	     -0.00000000	      0.00000000
      0.38199382	     -9.61508759	     -0.00000000	     -0.00000000	      0.00000000
      0.38228569	     -9.66712021	     -0.00000000	     -0.00000000	      0.00000000
      0.38258023	     -9.71929979	     -0.00000000	     -0.00000000	      0.00000000
      0.38298622	     -9.79068498	     -0.00000000	     -0.00000000	      0.00000000
      0.38339221	     -9.86144283	     -0.00000000	     -0.00000000	      0.00000000
      0.38364316	     -9.90486617	     -0.00000000	     -0.00000000	      0.00000000
      0.38389411	     -9.94804896	     -0.00000000	     -0.00000000	      0.00000000
      0.38424075	    -10.00729980	     -0.00000000	     -0.00000000	      0.00000000
      0.38458738	    -10.06609067	     -0.00000000	     -0.00000000	      0.00000000
      0.38490018	    -10.11874845	     -0.00000000	     -0.00000000	      0.00000000
      0.38521298	    -10.17103069	     -0.00000000	     -0.00000000	      0.00000000
      0.38551720	    -10.22151744	     -0.00000000	     -0.00000000	      0.00000000
      0.38590379	    -10.28516152	     -0.00000000	     -0.00000000	      0.00000000
      0.38639442	    -10.36510548	     -0.00000000	     -0.00000000	      0.00000000
      0.38688816	    -10.44461811	     -0.00000000	     -0.00000000	      0.00000000
      0.38712853	    -10.48298774	     -0.00000000	     -0.00000000	      0.00000000
      0.38736890	    -10.52113415	     -0.00000000	     -0.00000000	      0.00000000
      0.38772369	    -10.57703123	     -0.00000000	     -0.00000000	      0.00000000
      0.38807848	    -10.63244159	     -0.00000000	     -0.00000000	      0.00000000
      0.38838919	    -10.68056769	     -0.00000000	     -0.00000000	      0.00000000
      0.38869990	    -10.72832005	     -0.00000000	     -0.00000000	      0.00000000
      0.38902011	    -10.77714077	     -0.00000000	     -0.00000000	      0.00000000
      0.38934031	    -10.82556427	     -0.00000000	     -0.00000000	      0.00000000
      0.38965583	    -10.87288981	     -0.00000000	     -0.00000000	      0.00000000
      0.38997134	    -10.91982945	     -0.00000000	     -0.00000000	      0.00000000
      0.39028055	    -10.96545696	     -0.00000000	     -0.00000000	      0.00000000
      0.39058976	    -11.01071368	     -0.00000000	     -0.00000000	      0.00000000
      0.39089698	    -11.05531207	     -0.00000000	     -0.00000000	      0.00000000
      0.39128926	    -11.11172617	     -0.00000000	     -0.00000000	      0.00000000
      0.39176652	    -11.17955620	     -0.00000000	     -0.00000000	      0.00000000
      0.39203331	    -11.21708769	     -0.00000000	     -0.00000000	      0.00000000
      0.39237081	    -11.26417174	     -0.00000000	     -0.00000000	      0.00000000
      0.39282197	    -11.32642184	     -0.00000000	     -0.00000000	      0.00000000
      0.39310980	    -11.36572224	     -0.00000000	     -0.00000000	      0.00000000
      0.39339762	    -11.40470135	     -0.00000000	     -0.00000000	      0.00000000
      0.39368545	    -11.44335888	     -0.00000000	     -0.00000000	      0.00000000
      0.39395139	    -11.47879249	     -0.00000000	     -0.00000000	      0.00000000
      0.39434310	    -11.53048235	     -0.00000000	     -0.00000000	      0.00000000
      0.39466136	    -11.57204042	     -0.00000000	     -0.00000000	      0.00000000
      0.39497961	    -11.61320583	     -0.00000000	     -0.00000000	      0.00000000
      0.39529786	    -11.65397813	     -0.00000000	     -0.00000000	      0.00000000
      0.39561612	    -11.69435788	     -0.00000000	     -0.00000000	      0.00000000
      0.39593437	    -11.73434463	     -0.00000000	     -0.00000000	      0.00000000
      0.39625262	    -11.77393899	     -0.00000000	     -0.00000000	      0.00000000
      0.39657088	    -11.81314050	     -0.00000000	     -0.00000000	      0.00000000
      0.39688913	    -11.85194981	     -0.00000000	     -0.00000000	      0.00000000
      0.39720739	    -11.89036644	     -0.00000000	     -0.00000000	      0.00000000
      0.39748994	    -11.92414536	     -0.00000000	     -0.00000000	      0.00000000
      0.39777250	    -11.95761499	     -0.00000000	     -0.00000000	      0.00000000
      0.39808970	    -11.99482069	     -0.00000000	     -0.00000000	      0.00000000
      0.39840690	    -12.03163693	     -0.00000000	     -0.00000000	      0.00000000
      0.39870987	    -12.06643740	     -0.00000000	     -0.00000000	      0.00000000
      0.39901283	    -12.10088285	     -0.00000000	     -0.00000000	      0.00000000
      0.39928014	    -12.13097921	     -0.00000000	     -0.00000000	      0.00000000
      0.39966820	    -12.17417987	     -0.00000000	     -0.00000000	      0.00000000
      0.39998377	    -12.20888250	     -0.00000000	     -0.00000000	      0.00000000
      0.40029935	    -12.24320088	     -0.00000000	     -0.00000000	      0.00000000
      0.40061492	    -12.27713468	     -0.00000000	     -0.00000000	      0.00000000
      0.40093050	    -12.31068462	     -0.00000000	     -0.00000000	      0.00000000
      0.40124607	    -12.34385034	     -0.00000000	     -0.00000000	      0.00000000
      0.40152622	    -12.37297179	     -0.00000000	     -0.00000000	      0.00000000
      0.40180637	    -12.40179081	     -0.00000000	     -0.00000000	      0.00000000
      0.40212029	    -12.43372454	     -0.00000000	     -0.00000000	      0.00000000
      0.40243421	    -12.46527905	     -0.00000000	     -0.00000000	      0.00000000
      0.40273404	    -12.49506417	     -0.00000000	     -0.00000000	      0.00000000
      0.40303388	    -12.52450378	     -0.00000000	     -0.00000000	      0.00000000
      0.40330604	    -12.55092786	     -0.00000000	     -0.00000000	      0.00000000
      0.40368861	    -12.58759063	     -0.00000000	     -0.00000000	      0.00000000
      0.40401985	    -12.61887990	     -0.00000000	     -0.00000000	      0.00000000
      0.40429781	    -12.64481327	     -0.00000000	     -0.00000000	      0.00000000
      0.40457578	    -12.67045067	     -0.00000000	     -0.00000000	      0.00000000
      0.40488499	    -12.69862263	     -0.00000000	     -0.00000000	      0.00000000
      0.40519420	    -12.72642900	     -0.00000000	     -0.00000000	      0.00000000
      0.40548373	    -12.75213386	     -0.00000000	     -0.00000000	      0.00000000
      0.40584473	    -12.78373703	     -0.00000000	     -0.00000000	      0.00000000
      0.40632188	    -12.82474545	     -0.00000000	     -0.00000000	      0.00000000
      0.40657078	    -12.84579274	     -0.00000000	     -0.00000000	      0.00000000
      0.40681968	    -12.86660455	     -0.00000000	     -0.00000000	      0.00000000
      0.40716022	    -12.89469736	     -0.00000000	     -0.00000000	      0.00000000
      0.40750076	    -12.92234985	     -0.00000000	     -0.00000000	      0.00000000
      0.40778951	    -12.94545319	     -0.00000000	     -0.00000000	      0.00000000
      0.40807827	    -12.96824064	     -0.00000000	     -0.00000000	      0.00000000
      0.40837283	    -12.99116075	     -0.00000000	     -0.00000000	      0.00000000
      0.40874680	    -13.01978791	     -0.00000000	     -0.00000000	      0.00000000
      0.40920584	    -13.05420561	     -0.00000000	     -0.00000000	      0.00000000
      0.40945960	    -13.07289072	     -0.00000000	     -0.00000000	      0.00000000
      0.40981971	    -13.09899167	     -0.00000000	     -0.00000000	      0.00000000
      0.41017982	    -13.12460532	     -0.00000000	     -0.00000000	      0.00000000
      0.41043912	    -13.14274764	     -0.00000000	     -0.00000000	      0.00000000
      0.41069843	    -13.16063798	     -0.00000000	     -0.00000000	      0.00000000
      0.41091770	    -13.17557026	     -0.00000000	     -0.00000000	      0.00000000
      0.41126210	    -13.19866080	     -0.00000000	     -0.00000000	      0.00000000
      0.41160650	    -13.22130867	     -0.00000000	     -0.00000000	      0.00000000
      0.41187347	    -13.23856133	     -0.00000000	     -0.00000000	      0.00000000
      0.41214045	    -13.25554879	     -0.00000000	     -0.00000000	      0.00000000
      0.41243401	    -13.27392256	     -0.00000000	     -0.00000000	      0.00000000
      0.41272757	    -13.29197678	     -0.00000000	     -0.00000000	      0.00000000
      0.41303839	    -13.31074459	     -0.00000000	     -0.00000000	      0.00000000
      0.41334921	    -13.32915541	     -0.00000000	     -0.00000000	      0.00000000
      0.41360897	    -13.34426886	     -0.00000000	     -0.00000000	      0.00000000
      0.41398608	    -13.36576744	     -0.00000000	     -0.00000000	      0.00000000
      0.41429055	    -13.38274363	     -0.00000000	     -0.00000000	      0.00000000
      0.41459502	    -13.39938025	     -0.00000000	     -0.00000000	      0.00000000
      0.41489949	    -13.41567753	     -0.00000000	     -0.00000000	      0.00000000
      0.41520395	    -13.43163667	     -0.00000000	     -0.00000000	      0.00000000
      0.41550842	    -13.44725795	     -0.00000000	     -0.00000000	      0.00000000
      0.41581289	    -13.46254261	     -0.00000000	     -0.00000000	      0.00000000
      0.41611736	    -13.47749095	     -0.00000000	     -0.00000000	      0.00000000
      0.41642183	    -13.49210428	     -0.00000000	     -0.00000000	      0.00000000
      0.41672630	    -13.50638291	     -0.00000000	     -0.00000000	      0.00000000
      0.41699993	    -13.51893117	     -0.00000000	     -0.00000000	      0.00000000
      0.41727357	    -13.53121046	     -0.00000000	     -0.00000000	      0.00000000
      0.41757898	    -13.54459880	     -0.00000000	     -0.00000000	      0.00000000
      0.41788438	    -13.55765386	     -0.00000000	     -0.00000000	      0.00000000
      0.41817757	    -13.56987399	     -0.00000000	     -0.00000000	      0.00000000
      0.41847076	    -13.58178866	     -0.00000000	     -0.00000000	      0.00000000
      0.41875185	    -13.59292570	     -0.00000000	     -0.00000000	      0.00000000
      0.41910746	    -13.60661582	     -0.00000000	     -0.00000000	      0.00000000
      0.41956175	    -13.62345656	     -0.00000000	     -0.00000000	      0.00000000
      0.41991023	    -13.63588436	     -0.00000000	     -0.00000000	      0.00000000
      0.42017320	    -13.64498198	     -0.00000000	     -0.00000000	      0.00000000
      0.42043617	    -13.65383857	     -0.00000000	     -0.00000000	      0.00000000
      0.42072589	    -13.66331786	     -0.00000000	     -0.00000000	      0.00000000
      0.42108017	    -13.67451442	     -0.00000000	     -0.00000000	      0.00000000
      0.42142870	    -13.68510670	     -0.00000000	     -0.00000000	      0.00000000
      0.42177723	    -13.69528138	     -0.00000000	     -0.00000000	      0.00000000
      0.42205192	    -13.70300738	     -0.00000000	     -0.00000000	      0.00000000
      0.42232661	    -13.71047577	     -0.00000000	     -0.00000000	      0.00000000
      0.42253534	    -13.71597940	     -0.00000000	     -0.00000000	      0.00000000
      0.42287195	    -13.72454297	     -0.00000000	     -0.00000000	      0.00000000
      0.42320855	    -13.73272335	     -0.00000000	     -0.00000000	      0.00000000
      0.42347009	    -13.73881622	     -0.00000000	     -0.00000000	      0.00000000
      0.42373163	    -13.74467937	     -0.00000000	     -0.00000000	      0.00000000
      0.42402586	    -13.75100189	     -0.00000000	     -0.00000000	      0.00000000
      0.42432009	    -13.75703574	     -0.00000000	     -0.00000000	      0.00000000
      0.42455304	    -13.76160893	     -0.00000000	     -0.00000000	      0.00000000
      0.42493116	    -13.76864973	     -0.00000000	     -0.00000000	      0.00000000
      0.42519378	    -13.77326234	     -0.00000000	     -0.00000000	      0.00000000
      0.42545641	    -13.77764855	     -0.00000000	     -0.00000000	      0.00000000
      0.42571903	    -13.78180889	     -0.00000000	     -0.00000000	      0.00000000
      0.42599776	    -13.78597823	     -0.00000000	     -0.00000000	      0.00000000
      0.42636278	    -13.79105667	     -0.00000000	     -0.00000000	      0.00000000
      0.42672781	    -13.79570406	     -0.00000000	     -0.00000000	      0.00000000
      0.42700032	    -13.79889398	     -0.00000000	     -0.00000000	      0.00000000
      0.42727283	    -13.80184567	     -0.00000000	     -0.00000000	      0.00000000
      0.42756970	    -13.80479135	     -0.00000000	     -0.00000000	      0.00000000
      0.42786658	    -13.80745657	     -0.00000000	     -0.00000000	      0.00000000
      0.42815215	    -13.80975688	     -0.00000000	     -0.00000000	      0.00000000
      0.42849571	    -13.81218326	     -0.00000000	     -0.00000000	      0.00000000
      0.42878919	    -13.81396239	     -0.00000000	     -0.00000000	      0.00000000
      0.42916643	    -13.81585383	     -0.00000000	     -0.00000000	      0.00000000
      0.42962772	    -13.81756534	     -0.00000000	     -0.00000000	      0.00000000
      0.42985953	    -13.81817712	     -0.00000000	     -0.00000000	      0.00000000
      0.43009133	    -13.81862340	     -0.00000000	     -0.00000000	      0.00000000
      0.43040970	    -13.81896782	     -0.00000000	     -0.00000000	      0.00000000
      0.43072807	    -13.81900269	     -0.00000000	     -0.00000000	      0.00000000
      0.43100820	    -13.81877869	     -0.00000000	     -0.00000000	      0.00000000
      0.43128834	    -13.81831718	     -0.00000000	     -0.00000000	      0.00000000
      0.43157997	    -13.81758561	     -0.00000000	     -0.00000000	      0.00000000
      0.43187161	    -13.81659891	     -0.00000000	     -0.00000000	      0.00000000
      0.43214878	    -13.81542580	     -0.00000000	     -0.00000000	      0.00000000
      0.43249956	    -13.81361380	     -0.00000000	     -0.00000000	      0.00000000
      0.43297244	    -13.81059580	     -0.00000000	     -0.00000000	      0.00000000
      0.43319792	    -13.80892531	     -0.00000000	     -0.00000000	      0.00000000
      0.43342339	    -13.80710628	     -0.00000000	     -0.00000000	      0.00000000
      0.43376550	    -13.80406367	     -0.00000000	     -0.00000000	      0.00000000
      0.43410760	    -13.80068182	     -0.00000000	     -0.00000000	      0.00000000
      0.43435199	    -13.79805948	     -0.00000000	     -0.00000000	      0.00000000
      0.43459638	    -13.79526564	     -0.00000000	     -0.00000000	      0.00000000
      0.43485569	    -13.79211457	     -0.00000000	     -0.00000000	      0.00000000
      0.43521971	    -13.78736833	     -0.00000000	     -0.00000000	      0.00000000
      0.43554152	    -13.78286017	     -0.00000000	     -0.00000000	      0.00000000
      0.43580064	    -13.77901836	     -0.00000000	     -0.00000000	      0.00000000
      0.43605976	    -13.77498832	     -0.00000000	     -0.00000000	      0.00000000
      0.43635926	    -13.77009706	     -0.00000000	     -0.00000000	      0.00000000
      0.43665876	    -13.76495674	     -0.00000000	     -0.00000000	      0.00000000
      0.43694567	    -13.75980028	     -0.00000000	     -0.00000000	      0.00000000
      0.43723257	    -13.75441753	     -0.00000000	     -0.00000000	      0.00000000
      0.43752212	    -13.74875699	     -0.00000000	     -0.00000000	      0.00000000
      0.43781167	    -13.74286825	     -0.00000000	     -0.00000000	      0.00000000
      0.43809719	    -13.73683924	     -0.00000000	     -0.00000000	      0.00000000
      0.43838271	    -13.73059053	     -0.00000000	     -0.00000000	      0.00000000
      0.43864595	    -13.72463581	     -0.00000000	     -0.00000000	      0.00000000
      0.43900374	    -13.71624599	     -0.00000000	     -0.00000000	      0.00000000
      0.43936152	    -13.70751658	     -0.00000000	     -0.00000000	      0.00000000
      0.43960691	    -13.70133445	     -0.00000000	     -0.00000000	      0.00000000
      0.43985230	    -13.69499424	     -0.00000000	     -0.00000000	      0.00000000
      0.44012086	    -13.68787514	     -0.00000000	     -0.00000000	      0.00000000
      0.44047948	    -13.67807664	     -0.00000000	     -0.00000000	      0.00000000
      0.44083809	    -13.66794585	     -0.00000000	     -0.00000000	      0.00000000
      0.44109683	    -13.66043133	     -0.00000000	     -0.00000000	      0.00000000
      0.44135558	    -13.65274568	     -0.00000000	     -0.00000000	      0.00000000
      0.44165014	    -13.64378893	     -0.00000000	     -0.00000000	      0.00000000
      0.44194470	    -13.63461268	     -0.00000000	     -0.00000000	      0.00000000
      0.44223035	    -13.62550564	     -0.00000000	     -0.00000000	      0.00000000
      0.44251601	    -13.61619436	     -0.00000000	     -0.00000000	      0.00000000
      0.44280096	    -13.60670345	     -0.00000000	     -0.00000000	      0.00000000
      0.44308591	    -13.59701143	     -0.00000000	     -0.00000000	      0.00000000
      0.44335830	    -13.58755977	     -0.00000000	     -0.00000000	      0.00000000
      0.44370899	    -13.57512370	     -0.00000000	     -0.00000000	      0.00000000
      0.44417748	    -13.55804328	     -0.00000000	     -0.00000000	      0.00000000
      0.44443390	    -13.54846961	     -0.00000000	     -0.00000000	      0.00000000
      0.44469033	    -13.53873809	     -0.00000000	     -0.00000000	      0.00000000
      0.44494676	    -13.52884934	     -0.00000000	     -0.00000000	      0.00000000
      0.44521058	    -13.51851211	     -0.00000000	     -0.00000000	      0.00000000
      0.44557412	    -13.50399781	     -0.00000000	     -0.00000000	      0.00000000
      0.44593767	    -13.48917272	     -0.00000000	     -0.00000000	      0.00000000
      0.44615830	    -13.48002505	     -0.00000000	     -0.00000000	      0.00000000
      0.44637893	    -13.47076414	     -0.00000000	     -0.00000000	      0.00000000
      0.44668330	    -13.45780352	     -0.00000000	     -0.00000000	      0.00000000
      0.44698768	    -13.44462966	     -0.00000000	     -0.00000000	      0.00000000
      0.44726875	    -13.43227572	     -0.00000000	     -0.00000000	      0.00000000
      0.44754983	    -13.41974196	     -0.00000000	     -0.00000000	      0.00000000
      0.44783877	    -13.40667179	     -0.00000000	     -0.00000000	      0.00000000
      0.44812770	    -13.39341372	     -0.00000000	     -0.00000000	      0.00000000
      0.44841426	    -13.38007990	     -0.00000000	     -0.00000000	      0.00000000
      0.44870082	    -13.36656331	     -0.00000000	     -0.00000000	      0.00000000
      0.44898818	    -13.35282693	     -0.00000000	     -0.00000000	      0.00000000
      0.44927553	    -13.33890883	     -0.00000000	     -0.00000000	      0.00000000
      0.44956232	    -13.32483816	     -0.00000000	     -0.00000000	      0.00000000
      0.44984911	    -13.31058854	     -0.00000000	     -0.00000000	      0.00000000
      0.45013564	    -13.29617415	     -0.00000000	     -0.00000000	      0.00000000
      0.45042217	    -13.28158315	     -0.00000000	     -0.00000000	      0.00000000
      0.45070813	    -13.26684599	     -0.00000000	     -0.00000000	      0.00000000
      0.45099410	    -13.25193492	     -0.00000000	     -0.00000000	      0.00000000
      0.45127963	    -13.23687414	     -0.00000000	     -0.00000000	      0.00000000
      0.45156516	    -13.22164196	     -0.00000000	     -0.00000000	      0.00000000
      0.45185023	    -13.20626413	     -0.00000000	     -0.00000000	      0.00000000
      0.45213531	    -13.19071739	     -0.00000000	     -0.00000000	      0.00000000
      0.45242003	    -13.17502274	     -0.00000000	     -0.00000000	      0.00000000
      0.45270474	    -13.15916155	     -0.00000000	     -0.00000000	      0.00000000
      0.45298911	    -13.14315437	     -0.00000000	     -0.00000000	      0.00000000
      0.45327349	    -13.12698297	     -0.00000000	     -0.00000000	      0.00000000
      0.45355756	    -13.11066553	     -0.00000000	     -0.00000000	      0.00000000
      0.45384164	    -13.09418611	     -0.00000000	     -0.00000000	      0.00000000
      0.45412543	    -13.07756280	     -0.00000000	     -0.00000000	      0.00000000
      0.45440921	    -13.06077974	     -0.00000000	     -0.00000000	      0.00000000
      0.45469274	    -13.04385381	     -0.00000000	     -0.00000000	      0.00000000
      0.45497626	    -13.02677028	     -0.00000000	     -0.00000000	      0.00000000
      0.45525952	    -13.00954651	     -0.00000000	     -0.00000000	      0.00000000
      0.45554278	    -12.99216730	     -0.00000000	     -0.00000000	      0.00000000
      0.45582578	    -12.97464949	     -0.00000000	     -0.00000000	      0.00000000
      0.45610878	    -12.95697834	     -0.00000000	     -0.00000000	      0.00000000
      0.45639153	    -12.93917108	     -0.00000000	     -0.00000000	      0.00000000
      0.45667427	    -12.92121257	     -0.00000000	     -0.00000000	      0.00000000
      0.45695677	    -12.90311987	     -0.00000000	     -0.00000000	      0.00000000
      0.45723926	    -12.88487796	     -0.00000000	     -0.00000000	      0.00000000
      0.45752151	    -12.86650422	     -0.00000000	     -0.00000000	      0.00000000
      0.45780376	    -12.84798332	     -0.00000000	     -0.00000000	      0.00000000
      0.45808576	    -12.82933258	     -0.00000000	     -0.00000000	      0.00000000
      0.45836776	    -12.81053670	     -0.00000000	     -0.00000000	      0.00000000
      0.45864951	    -12.79161322	     -0.00000000	     -0.00000000	      0.00000000
      0.45893127	    -12.77254659	     -0.00000000	     -0.00000000	      0.00000000
      0.45921278	    -12.75335437	     -0.00000000	     -0.00000000	      0.00000000
      0.45949429	    -12.73402097	     -0.00000000	     -0.00000000	      0.00000000
      0.45977557	    -12.71456414	     -0.00000000	     -0.00000000	      0.00000000
      0.46005684	    -12.69496807	     -0.00000000	     -0.00000000	      0.00000000
      0.46033787	    -12.67525056	     -0.00000000	     -0.00000000	      0.00000000
      0.46061890	    -12.65539575	     -0.00000000	     -0.00000000	      0.00000000
      0.46089970	    -12.63542157	     -0.00000000	     -0.00000000	      0.00000000
      0.46118049	    -12.61531199	     -0.00000000	     -0.00000000	      0.00000000
      0.46146105	    -12.59508500	     -0.00000000	     -0.00000000	      0.00000000
      0.46174161	    -12.57472448	     -0.00000000	     -0.00000000	      0.00000000
      0.46202193	    -12.55424857	     -0.00000000	     -0.00000000	      0.00000000
      0.46230226	    -12.53364100	     -0.00000000	     -0.00000000	      0.00000000
      0.46258235	    -12.51291994	     -0.00000000	     -0.00000000	      0.00000000
      0.46286244	    -12.49206907	     -0.00000000	     -0.00000000	      0.00000000
      0.46314230	    -12.47110665	     -0.00000000	     -0.00000000	      0.00000000
      0.46342216	    -12.45001624	     -0.00000000	     -0.00000000	      0.00000000
      0.46370179	    -12.42881616	     -0.00000000	     -0.00000000	      0.00000000
      0.46398143	    -12.40748987	     -0.00000000	     -0.00000000	      0.00000000
      0.46426083	    -12.38605581	     -0.00000000	     -0.00000000	      0.00000000
      0.46454023	    -12.36449731	     -0.00000000	     -0.00000000	      0.00000000
      0.46481941	    -12.34283287	     -0.00000000	     -0.00000000	      0.00000000
      0.46509859	    -12.32104575	     -0.00000000	     -0.00000000	      0.00000000
      0.46537754	    -12.29915451	     -0.00000000	     -0.00000000	      0.00000000
      0.46565649	    -12.27714233	     -0.00000000	     -0.00000000	      0.00000000
      0.46593522	    -12.25502782	     -0.00000000	     -0.00000000	      0.00000000
      0.46621395	    -12.23279408	     -0.00000000	     -0.00000000	      0.00000000
      0.46649246	    -12.21045978	     -0.00000000	     -0.00000000	      0.00000000
      0.46677097	    -12.18800795	     -0.00000000	     -0.00000000	      0.00000000
      0.46704926	    -12.16545729	     -0.00000000	     -0.00000000	      0.00000000
      0.46732754	    -12.14279077	     -0.00000000	     -0.00000000	      0.00000000
      0.46760561	    -12.12002716	     -0.00000000	     -0.00000000	      0.00000000
      0.46788368	    -12.09714934	     -0.00000000	     -0.00000000	      0.00000000
      0.46816154	    -12.07417612	     -0.00000000	     -0.00000000	      0.00000000
      0.46843939	    -12.05109031	     -0.00000000	     -0.00000000	      0.00000000
      0.46871703	    -12.02791078	     -0.00000000	     -0.00000000	      0.00000000
      0.46899466	    -12.00462028	     -0.00000000	     -0.00000000	      0.00000000
      0.46927209	    -11.98123770	     -0.00000000	     -0.00000000	      0.00000000
      0.46954951	    -11.95774574	     -0.00000000	     -0.00000000	      0.00000000
      0.46982672	    -11.93416333	     -0.00000000	     -0.00000000	      0.00000000
      0.47010393	    -11.91047312	     -0.00000000	     -0.00000000	      0.00000000
      0.47038093	    -11.88669406	     -0.00000000	     -0.00000000	      0.00000000
      0.47065793	    -11.86280874	     -0.00000000	     -0.00000000	      0.00000000
      0.47093472	    -11.83883616	     -0.00000000	     -0.00000000	      0.00000000
      0.47121151	    -11.81475886	     -0.00000000	     -0.00000000	      0.00000000
      0.47148809	    -11.79059584	     -0.00000000	     -0.00000000	      0.00000000
      0.47176467	    -11.76632962	     -0.00000000	     -0.00000000	      0.00000000
      0.47204105	    -11.74197922	     -0.00000000	     -0.00000000	      0.00000000
      0.47231742	    -11.71752711	     -0.00000000	     -0.00000000	      0.00000000
      0.47259359	    -11.69299233	     -0.00000000	     -0.00000000	      0.00000000
      0.47286977	    -11.66835733	     -0.00000000	     -0.00000000	      0.00000000
      0.47314573	    -11.64364114	     -0.00000000	     -0.00000000	      0.00000000
      0.47342170	    -11.61882618	     -0.00000000	     -0.00000000	      0.00000000
      0.47369746	    -11.59393151	     -0.00000000	     -0.00000000	      0.00000000
      0.47397323	    -11.56893951	     -0.00000000	     -0.00000000	      0.00000000
      0.47424879	    -11.54386923	     -0.00000000	     -0.00000000	      0.00000000
      0.47452435	    -11.51870306	     -0.00000000	     -0.00000000	      0.00000000
      0.47479972	    -11.49346003	     -0.00000000	     -0.00000000	      0.00000000
      0.47507508	    -11.46812250	     -0.00000000	     -0.00000000	      0.00000000
      0.47535024	    -11.44270952	     -0.00000000	     -0.00000000	      0.00000000
      0.47562541	    -11.41720343	     -0.00000000	     -0.00000000	      0.00000000
      0.47590038	    -11.39162327	     -0.00000000	     -0.00000000	      0.00000000
      0.47617535	    -11.36595136	     -0.00000000	     -0.00000000	      0.00000000
      0.47645012	    -11.34020675	     -0.00000000	     -0.00000000	      0.00000000
      0.47672489	    -11.31437173	     -0.00000000	     -0.00000000	      0.00000000
      0.47699947	    -11.28846535	     -0.00000000	     -0.00000000	      0.00000000
      0.47727405	    -11.26246990	     -0.00000000	     -0.00000000	      0.00000000
      0.47754844	    -11.23640441	     -0.00000000	     -0.00000000	      0.00000000
      0.47782283	    -11.21025116	     -0.00000000	     -0.00000000	      0.00000000
      0.47809702	    -11.18402916	     -0.00000000	     -0.00000000	      0.00000000
      0.47837122	    -11.15772070	     -0.00000000	     -0.00000000	      0.00000000
      0.47864523	    -11.13134477	     -0.00000000	     -0.00000000	      0.00000000
      0.47891923	    -11.10488366	     -0.00000000	     -0.00000000	      0.00000000
      0.47919305	    -11.07835634	     -0.00000000	     -0.00000000	      0.00000000
      0.47946687	    -11.05174511	     -0.00000000	     -0.00000000	      0.00000000
      0.47974050	    -11.02506889	     -0.00000000	     -0.00000000	      0.00000000
      0.48001413	    -10.99831001	     -0.00000000	     -0.00000000	      0.00000000
      0.48028757	    -10.97148737	     -0.00000000	     -0.00000000	      0.00000000
      0.48056102	    -10.94458329	     -0.00000000	     -0.00000000	      0.00000000
      0.48083428	    -10.91761664	     -0.00000000	     -0.00000000	      0.00000000
      0.48110754	    -10.89056977	     -0.00000000	     -0.00000000	      0.00000000
      0.48138061	    -10.86346152	     -0.00000000	     -0.00000000	      0.00000000
      0.48165369	    -10.83627423	     -0.00000000	     -0.00000000	      0.00000000
      0.48192659	    -10.80902672	     -0.00000000	     -0.00000000	      0.00000000
      0.48219948	    -10.78170136	     -0.00000000	     -0.00000000	      0.00000000
      0.48247238	    -10.75429876	     -0.00000000	     -0.00000000	      0.00000000
      0.48274527	    -10.72681938	     -0.00000000	     -0.00000000	      0.00000000
      0.48301817	    -10.69926381	     -0.00000000	     -0.00000000	      0.00000000
      0.48329106	    -10.67163251	     -0.00000000	     -0.00000000	      0.00000000
      0.48356396	    -10.64392606	     -0.00000000	     -0.00000000	      0.00000000
      0.48383685	    -10.61614491	     -0.00000000	     -0.00000000	      0.00000000
      0.48410975	    -10.58828965	     -0.00000000	     -0.00000000	      0.00000000
      0.48438264	    -10.56036071	     -0.00000000	     -0.00000000	      0.00000000
      0.48465554	    -10.53235869	     -0.00000000	     -0.00000000	      0.00000000
      0.48492843	    -10.50428399	     -0.00000000	     -0.00000000	      0.00000000
      0.48520133	    -10.47613720	     -0.00000000	     -0.00000000	      0.00000000
      0.48547422	    -10.44791875	     -0.00000000	     -0.00000000	      0.00000000
      0.48574712	    -10.41962921	     -0.00000000	     -0.00000000	      0.00000000
      0.48602002	    -10.39126898	     -0.00000000	     -0.00000000	      0.00000000
      0.48629291	    -10.36283864	     -0.00000000	     -0.00000000	      0.00000000
      0.48656581	    -10.33433860	     -0.00000001	     -0.00000000	      0.00000000
      0.48683870	    -10.30576942	     -0.00000004	     -0.00000000	      0.00000000
      0.48711160	    -10.27713149	     -0.00000009	     -0.00000000	      0.00000000
      0.48738449	    -10.24842540	     -0.00000016	     -0.00000000	      0.00000000
      0.48765739	    -10.21965149	     -0.00000027	     -0.00000000	      0.00000000
      0.48793028	    -10.19081037	     -0.00000042	     -0.00000000	      0.00000000
      0.48820318	    -10.16190237	     -0.00000061	     -0.00000000	      0.00000000
      0.48847607	    -10.13292810	     -0.00000085	     -0.00000000	      0.00000000
      0.48874897	    -10.10388788	     -0.00000115	     -0.00000000	      0.00000000
      0.48899448	    -10.07770590	     -0.00000147	     -0.00000000	      0.00000000
      0.48923999	    -10.05147126	     -0.00000184	     -0.00000000	      0.00000000
      0.48953482	    -10.01989735	     -0.00000236	     -0.00000000	      0.00000000
      0.48982965	     -9.98824855	     -0.00000298	     -0.00000000	      0.00000000
      0.49007215	     -9.96216188	     -0.00000355	     -0.00000000	      0.00000000
      0.49031465	     -9.93602523	     -0.00000420	     -0.00000000	      0.00000000
      0.49061299	     -9.90380188	     -0.00000509	     -0.00000000	      0.00000000
      0.49091133	     -9.87150396	     -0.00000609	     -0.00000000	      0.00000000
      0.49115105	     -9.84549784	     -0.00000699	     -0.00000000	      0.00000000
      0.49139078	     -9.81944424	     -0.00000797	     -0.00000000	      0.00000000
      0.49169129	     -9.78671801	     -0.00000931	     -0.00000000	      0.00000000
      0.49199180	     -9.75391818	     -0.00001080	     -0.00000000	      0.00000000
      0.49222943	     -9.72793011	     -0.00001207	     -0.00000000	      0.00000000
      0.49246706	     -9.70189665	     -0.00001344	     -0.00000000	      0.00000000
      0.49277004	     -9.66863828	     -0.00001533	     -0.00000000	      0.00000000
      0.49307302	     -9.63530715	     -0.00001738	     -0.00000000	      0.00000000
      0.49330646	     -9.60957636	     -0.00001907	     -0.00000000	      0.00000000
      0.49353991	     -9.58380295	     -0.00002087	     -0.00000000	      0.00000000
      0.49384639	     -9.54990122	     -0.00002339	     -0.00000000	      0.00000000
      0.49415288	     -9.51592708	     -0.00002609	     -0.00000000	      0.00000000
      0.49438183	     -9.49050147	     -0.00002823	     -0.00000000	      0.00000000
      0.49461077	     -9.46503600	     -0.00003048	     -0.00000000	      0.00000000
      0.49492032	     -9.43054259	     -0.00003370	     -0.00000000	      0.00000000
      0.49522987	     -9.39597732	     -0.00003713	     -0.00000000	      0.00000000
      0.49545585	     -9.37069781	     -0.00003977	     -0.00000000	      0.00000000
      0.49568184	     -9.34538052	     -0.00004252	     -0.00000000	      0.00000000
      0.49599357	     -9.31039556	     -0.00004650	     -0.00000000	      0.00000000
      0.49630530	     -9.27533972	     -0.00005072	     -0.00000000	      0.00000000
      0.49652873	     -9.25017057	     -0.00005388	     -0.00000000	      0.00000000
      0.49675216	     -9.22496548	     -0.00005716	     -0.00000000	      0.00000000
      0.49706589	     -9.18951405	     -0.00006198	     -0.00000000	      0.00000000
      0.49737961	     -9.15399277	     -0.00006703	     -0.00000000	      0.00000000
      0.49760048	     -9.12894322	     -0.00007074	     -0.00000000	      0.00000000
      0.49782136	     -9.10385951	     -0.00007458	     -0.00000000	      0.00000000
      0.49813692	     -9.06796341	     -0.00008027	     -0.00000000	      0.00000000
      0.49845248	     -9.03199855	     -0.00008623	     -0.00000000	      0.00000000
      0.49867120	     -9.00703000	     -0.00009051	     -0.00000000	      0.00000000
      0.49888993	     -8.98202884	     -0.00009492	     -0.00000000	      0.00000000
      0.49920728	     -8.94569810	     -0.00010154	     -0.00000000	      0.00000000
      0.49952462	     -8.90929970	     -0.00010844	     -0.00000000	      0.00000000
      0.49974099	     -8.88444403	     -0.00011330	     -0.00000000	      0.00000000
      0.49995736	     -8.85955733	     -0.00011829	     -0.00000000	      0.00000000
      0.50027627	     -8.82282073	     -0.00012588	     -0.00000000	      0.00000000
      0.50059518	     -8.78601764	     -0.00013376	     -0.00000000	      0.00000000
      0.50080995	     -8.76119579	     -0.00013922	     -0.00000000	      0.00000000
      0.50102471	     -8.73634419	     -0.00014482	     -0.00000000	      0.00000000
      0.50134549	     -8.69917104	     -0.00015342	     -0.00000000	      0.00000000
      0.50166626	     -8.66193243	     -0.00016232	     -0.00000000	      0.00000000
      0.50187815	     -8.63729907	     -0.00016835	     -0.00000000	      0.00000000
      0.50209003	     -8.61263752	     -0.00017452	     -0.00000000	      0.00000000
      0.50241154	     -8.57516370	     -0.00018413	     -0.00000000	      0.00000000
      0.50273305	     -8.53762589	     -0.00019403	     -0.00000000	      0.00000000
      0.50294578	     -8.51275318	     -0.00020075	     -0.00000000	      0.00000000
      0.50315851	     -8.48785281	     -0.00020760	     -0.00000000	      0.00000000
      0.50348392	     -8.44971080	     -0.00021834	     -0.00000000	      0.00000000
      0.50376699	     -8.41647886	     -0.00022793	     -0.00000000	      0.00000000
      0.50402001	     -8.38673474	     -0.00023670	     -0.00000000	      0.00000000
      0.50427303	     -8.35695256	     -0.00024565	     -0.00000000	      0.00000000
      0.50457921	     -8.32086331	     -0.00025674	     -0.00000000	      0.00000000
      0.50481947	     -8.29250421	     -0.00026563	     -0.00000000	      0.00000000
      0.50505974	     -8.26411153	     -0.00027469	     -0.00000000	      0.00000000
      0.50530001	     -8.23568543	     -0.00028392	     -0.00000000	      0.00000000
      0.50561753	     -8.19806801	     -0.00029637	     -0.00000000	      0.00000000
      0.50589081	     -8.16564594	     -0.00030733	     -0.00000000	      0.00000000
      0.50616409	     -8.13318159	     -0.00031849	     -0.00000000	      0.00000000
      0.50643737	     -8.10067516	     -0.00032988	     -0.00000000	      0.00000000
      0.50667643	     -8.07220604	     -0.00034001	     -0.00000000	      0.00000000
      0.50691548	     -8.04370514	     -0.00035030	     -0.00000000	      0.00000000
      0.50723533	     -8.00552168	     -0.00036433	     -0.00000000	      0.00000000
      0.50747592	     -7.97676372	     -0.00037507	     -0.00000000	      0.00000000
      0.50771650	     -7.94797426	     -0.00038598	     -0.00000000	      0.00000000
      0.50795709	     -7.91915346	     -0.00039705	     -0.00000000	      0.00000000
      0.50827791	     -7.88067282	     -0.00041205	     -0.00000000	      0.00000000
      0.50854463	     -7.84863939	     -0.00042475	     -0.00000000	      0.00000000
      0.50881135	     -7.81656827	     -0.00043763	     -0.00000000	      0.00000000
      0.50907807	     -7.78445964	     -0.00045071	     -0.00000000	      0.00000000
      0.50934479	     -7.75231384	     -0.00046398	     -0.00000000	      0.00000000
      0.50961151	     -7.72013101	     -0.00047744	     -0.00000000	      0.00000000
      0.50987823	     -7.68791151	     -0.00049109	     -0.00000000	      0.00000000
      0.51014495	     -7.65565547	     -0.00050492	     -0.00000000	      0.00000000
      0.51041167	     -7.62336323	     -0.00051893	     -0.00000000	      0.00000000
      0.51067839	     -7.59103495	     -0.00053313	     -0.00000000	      0.00000000
      0.51094511	     -7.55867095	     -0.00054750	     -0.00000000	      0.00000000
      0.51121183	     -7.52627137	     -0.00056206	     -0.00000000	      0.00000000
      0.51147855	     -7.49383655	     -0.00057678	     -0.00000000	      0.00000000
      0.51174527	     -7.46136661	     -0.00059168	     -0.00000000	      0.00000000
      0.51198462	     -7.43219886	     -0.00060520	     -0.00000000	      0.00000000
      0.51222397	     -7.40300320	     -0.00061884	     -0.00000000	      0.00000000
      0.51253292	     -7.36527627	     -0.00063666	     -0.00000000	      0.00000000
      0.51278431	     -7.33454543	     -0.00065131	     -0.00000000	      0.00000000
      0.51303570	     -7.30378449	     -0.00066611	     -0.00000000	      0.00000000
      0.51328708	     -7.27299356	     -0.00068104	     -0.00000000	      0.00000000
      0.51360653	     -7.23382287	     -0.00070022	     -0.00000000	      0.00000000
      0.51383533	     -7.20573930	     -0.00071408	     -0.00000000	      0.00000000
      0.51406412	     -7.17763143	     -0.00072806	     -0.00000000	      0.00000000
      0.51436398	     -7.14075538	     -0.00074653	     -0.00000000	      0.00000000
      0.51465558	     -7.10485663	     -0.00076467	     -0.00000000	      0.00000000
      0.51494718	     -7.06891915	     -0.00078297	     -0.00000000	      0.00000000
      0.51519265	     -7.03863563	     -0.00079850	     -0.00000000	      0.00000000
      0.51543813	     -7.00832500	     -0.00081414	     -0.00000000	      0.00000000
      0.51574266	     -6.97068639	     -0.00083369	     -0.00000000	      0.00000000
      0.51599079	     -6.93998703	     -0.00084974	     -0.00000000	      0.00000000
      0.51623892	     -6.90926059	     -0.00086589	     -0.00000000	      0.00000000
      0.51648706	     -6.87850720	     -0.00088214	     -0.00000000	      0.00000000
      0.51681430	     -6.83790902	     -0.00090373	     -0.00000000	      0.00000000
      0.51704021	     -6.80985474	     -0.00091873	     -0.00000000	      0.00000000
      0.51726612	     -6.78177861	     -0.00093380	     -0.00000000	      0.00000000
      0.51757208	     -6.74371856	     -0.00095432	     -0.00000000	      0.00000000
      0.51786561	     -6.70716826	     -0.00097414	     -0.00000000	      0.00000000
      0.51815914	     -6.67058176	     -0.00099406	     -0.00000000	      0.00000000
      0.51840079	     -6.64043543	     -0.00101055	     -0.00000000	      0.00000000
      0.51864244	     -6.61026490	     -0.00102710	     -0.00000000	      0.00000000
      0.51894898	     -6.57195621	     -0.00104819	     -0.00000000	      0.00000000
      0.51919970	     -6.54059625	     -0.00106552	     -0.00000000	      0.00000000
      0.51945042	     -6.50921083	     -0.00108291	     -0.00000000	      0.00000000
      0.51970114	     -6.47780005	     -0.00110036	     -0.00000000	      0.00000000
      0.52001489	     -6.43845620	     -0.00112227	     -0.00000000	      0.00000000
      0.52024887	     -6.40909022	     -0.00113867	     -0.00000000	      0.00000000
      0.52048285	     -6.37970266	     -0.00115511	     -0.00000000	      0.00000000
      0.52077725	     -6.34269631	     -0.00117584	     -0.00000000	      0.00000000
      0.52105697	     -6.30750394	     -0.00119560	     -0.00000000	      0.00000000
      0.52133669	     -6.27228131	     -0.00121540	     -0.00000000	      0.00000000
      0.52158760	     -6.24066016	     -0.00123319	     -0.00000000	      0.00000000
      0.52183852	     -6.20901500	     -0.00125101	     -0.00000000	      0.00000000
      0.52208944	     -6.17734604	     -0.00126886	     -0.00000000	      0.00000000
      0.52234035	     -6.14565340	     -0.00128673	     -0.00000000	      0.00000000
      0.52267992	     -6.10272575	     -0.00131093	     -0.00000000	      0.00000000
      0.52289539	     -6.07546422	     -0.00132630	     -0.00000000	      0.00000000
      0.52311086	     -6.04818564	     -0.00134168	     -0.00000000	      0.00000000
      0.52343739	     -6.00681506	     -0.00136498	     -0.00000000	      0.00000000
      0.52374737	     -5.96750540	     -0.00138710	     -0.00000000	      0.00000000
      0.52405734	     -5.92816121	     -0.00140922	     -0.00000000	      0.00000000
      0.52428472	     -5.89927981	     -0.00142543	     -0.00000000	      0.00000000
      0.52451209	     -5.87038010	     -0.00144163	     -0.00000000	      0.00000000
      0.52483889	     -5.82881159	     -0.00146488	     -0.00000000	      0.00000000
      0.52509111	     -5.79670497	     -0.00148280	     -0.00000000	      0.00000000
      0.52534332	     -5.76457641	     -0.00150070	     -0.00000000	      0.00000000
      0.52559553	     -5.73242600	     -0.00151856	     -0.00000000	      0.00000000
      0.52590330	     -5.69316402	     -0.00154030	     -0.00000000	      0.00000000
      0.52613996	     -5.66295201	     -0.00155698	     -0.00000000	      0.00000000
      0.52637662	     -5.63272126	     -0.00157362	     -0.00000000	      0.00000000
      0.52666820	     -5.59544880	     -0.00159407	     -0.00000000	      0.00000000
      0.52695979	     -5.55814833	     -0.00161444	     -0.00000000	      0.00000000
      0.52720443	     -5.52683133	     -0.00163147	     -0.00000000	      0.00000000
      0.52744907	     -5.49549493	     -0.00164844	     -0.00000000	      0.00000000
      0.52769371	     -5.46413924	     -0.00166535	     -0.00000000	      0.00000000
      0.52801753	     -5.42260616	     -0.00168763	     -0.00000000	      0.00000000
      0.52825168	     -5.39255327	     -0.00170367	     -0.00000000	      0.00000000
      0.52848583	     -5.36248319	     -0.00171963	     -0.00000000	      0.00000000
      0.52878427	     -5.32413234	     -0.00173987	     -0.00000000	      0.00000000
      0.52908271	     -5.28575403	     -0.00175999	     -0.00000000	      0.00000000
      0.52931677	     -5.25563426	     -0.00177568	     -0.00000000	      0.00000000
      0.52955084	     -5.22549791	     -0.00179129	     -0.00000000	      0.00000000
      0.52984419	     -5.18770704	     -0.00181072	     -0.00000000	      0.00000000
      0.53013753	     -5.14989055	     -0.00183001	     -0.00000000	      0.00000000
      0.53037877	     -5.11877106	     -0.00184577	     -0.00000000	      0.00000000
      0.53062002	     -5.08763457	     -0.00186142	     -0.00000000	      0.00000000
      0.53086126	     -5.05648119	     -0.00187696	     -0.00000000	      0.00000000
      0.53119540	     -5.01330467	     -0.00189830	     -0.00000000	      0.00000000
      0.53142760	     -4.98328125	     -0.00191300	     -0.00000000	      0.00000000
      0.53165980	     -4.95324267	     -0.00192759	     -0.00000000	      0.00000000
      0.53196380	     -4.91389380	     -0.00194652	     -0.00000000	      0.00000000
      0.53226779	     -4.87451945	     -0.00196524	     -0.00000000	      0.00000000
      0.53249142	     -4.84553758	     -0.00197889	     -0.00000000	      0.00000000
      0.53271506	     -4.81654221	     -0.00199241	     -0.00000000	      0.00000000
      0.53302458	     -4.77638874	     -0.00201094	     -0.00000000	      0.00000000
      0.53330338	     -4.74019854	     -0.00202743	     -0.00000000	      0.00000000
      0.53358219	     -4.70398793	     -0.00204373	     -0.00000000	      0.00000000
      0.53383025	     -4.67175268	     -0.00205806	     -0.00000000	      0.00000000
      0.53407832	     -4.63950162	     -0.00207223	     -0.00000000	      0.00000000
      0.53432639	     -4.60723495	     -0.00208623	     -0.00000000	      0.00000000
      0.53462642	     -4.56818719	     -0.00210295	     -0.00000000	      0.00000000
      0.53487905	     -4.53529322	     -0.00211683	     -0.00000000	      0.00000000
      0.53513167	     -4.50238356	     -0.00213052	     -0.00000000	      0.00000000
      0.53538429	     -4.46945844	     -0.00214403	     -0.00000000	      0.00000000
      0.53563691	     -4.43651799	     -0.00215735	     -0.00000000	      0.00000000
      0.53594785	     -4.39595223	     -0.00217348	     -0.00000000	      0.00000000
      0.53618188	     -4.36540561	     -0.00218542	     -0.00000000	      0.00000000
      0.53641591	     -4.33484636	     -0.00219720	     -0.00000000	      0.00000000
      0.53671393	     -4.29591246	     -0.00221193	     -0.00000000	      0.00000000
      0.53701196	     -4.25695858	     -0.00222639	     -0.00000000	      0.00000000
      0.53723573	     -4.22769606	     -0.00223704	     -0.00000000	      0.00000000
      0.53745951	     -4.19842257	     -0.00224753	     -0.00000000	      0.00000000
      0.53776893	     -4.15792845	     -0.00226176	     -0.00000000	      0.00000000
      0.53804225	     -4.12214110	     -0.00227405	     -0.00000000	      0.00000000
      0.53831558	     -4.08633802	     -0.00228608	     -0.00000000	      0.00000000
      0.53858890	     -4.05051948	     -0.00229784	     -0.00000000	      0.00000000
      0.53882490	     -4.01957946	     -0.00230778	     -0.00000000	      0.00000000
      0.53906091	     -3.98862825	     -0.00231752	     -0.00000000	      0.00000000
      0.53934794	     -3.95096951	     -0.00232909	     -0.00000000	      0.00000000
      0.53963497	     -3.91329469	     -0.00234034	     -0.00000000	      0.00000000
      0.53987228	     -3.88213415	     -0.00234942	     -0.00000000	      0.00000000
      0.54010960	     -3.85096298	     -0.00235827	     -0.00000000	      0.00000000
      0.54039878	     -3.81296418	     -0.00236877	     -0.00000000	      0.00000000
      0.54068796	     -3.77495011	     -0.00237894	     -0.00000000	      0.00000000
      0.54091818	     -3.74467612	     -0.00238681	     -0.00000000	      0.00000000
      0.54114840	     -3.71439280	     -0.00239446	     -0.00000000	      0.00000000
      0.54144736	     -3.67505407	     -0.00240407	     -0.00000000	      0.00000000
      0.54174632	     -3.63570016	     -0.00241332	     -0.00000000	      0.00000000
      0.54196853	     -3.60643933	     -0.00241996	     -0.00000000	      0.00000000
      0.54219074	     -3.57717044	     -0.00242639	     -0.00000000	      0.00000000
      0.54250450	     -3.53582921	     -0.00243513	     -0.00000000	      0.00000000
      0.54278470	     -3.49889669	     -0.00244257	     -0.00000000	      0.00000000
      0.54306490	     -3.46195207	     -0.00244969	     -0.00000000	      0.00000000
      0.54329183	     -3.43202231	     -0.00245520	     -0.00000000	      0.00000000
      0.54351877	     -3.40208494	     -0.00246049	     -0.00000000	      0.00000000
      0.54381820	     -3.36257243	     -0.00246713	     -0.00000000	      0.00000000
      0.54411762	     -3.32304728	     -0.00247338	     -0.00000000	      0.00000000
      0.54434481	     -3.29304971	     -0.00247786	     -0.00000000	      0.00000000
      0.54457200	     -3.26304521	     -0.00248210	     -0.00000000	      0.00000000
      0.54487516	     -3.22299696	     -0.00248741	     -0.00000000	      0.00000000
      0.54517832	     -3.18293700	     -0.00249231	     -0.00000000	      0.00000000
      0.54539919	     -3.15374377	     -0.00249561	     -0.00000000	      0.00000000
      0.54562006	     -3.12454465	     -0.00249870	     -0.00000000	      0.00000000
      0.54593282	     -3.08318869	     -0.00250268	     -0.00000000	      0.00000000
      0.54620621	     -3.04702824	     -0.00250580	     -0.00000000	      0.00000000
      0.54647960	     -3.01085965	     -0.00250857	     -0.00000000	      0.00000000
      0.54675300	     -2.97468312	     -0.00251100	     -0.00000000	      0.00000000
      0.54698710	     -2.94369979	     -0.00251280	     -0.00000000	      0.00000000
      0.54722120	     -2.91271102	     -0.00251435	     -0.00000000	      0.00000000
      0.54750712	     -2.87485605	     -0.00251588	     -0.00000000	      0.00000000
      0.54779304	     -2.83699357	     -0.00251704	     -0.00000000	      0.00000000
      0.54803339	     -2.80516013	     -0.00251771	     -0.00000000	      0.00000000
      0.54827374	     -2.77332179	     -0.00251811	     -0.00000000	      0.00000000
      0.54851409	     -2.74147880	     -0.00251824	     -0.00000000	      0.00000000
      0.54883792	     -2.69856889	     -0.00251797	     -0.00000000	      0.00000000
      0.54907424	     -2.66725023	     -0.00251746	     -0.00000000	      0.00000000
      0.54931055	     -2.63592766	     -0.00251669	     -0.00000000	      0.00000000
      0.54960427	     -2.59699163	     -0.00251535	     -0.00000000	      0.00000000
      0.54989799	     -2.55805023	     -0.00251360	     -0.00000000	      0.00000000
      0.55012104	     -2.52847468	     -0.00251199	     -0.00000000	      0.00000000
      0.55034409	     -2.49889640	     -0.00251015	     -0.00000000	      0.00000000
      0.55064751	     -2.45865614	     -0.00250725	     -0.00000000	      0.00000000
      0.55092310	     -2.42210374	     -0.00250424	     -0.00000000	      0.00000000
      0.55119869	     -2.38554812	     -0.00250086	     -0.00000000	      0.00000000
      0.55144518	     -2.35284903	     -0.00249752	     -0.00000000	      0.00000000
      0.55169168	     -2.32014784	     -0.00249390	     -0.00000000	      0.00000000
      0.55193817	     -2.28744473	     -0.00248998	     -0.00000000	      0.00000000
      0.55218466	     -2.25473997	     -0.00248576	     -0.00000000	      0.00000000
      0.55251313	     -2.21115723	     -0.00247969	     -0.00000000	      0.00000000
      0.55273598	     -2.18158648	     -0.00247528	     -0.00000000	      0.00000000
      0.55295883	     -2.15201495	     -0.00247062	     -0.00000000	      0.00000000
      0.55326857	     -2.11091409	     -0.00246375	     -0.00000000	      0.00000000
      0.55354244	     -2.07457057	     -0.00245730	     -0.00000000	      0.00000000
      0.55381632	     -2.03822685	     -0.00245048	     -0.00000000	      0.00000000
      0.55409019	     -2.00188320	     -0.00244331	     -0.00000000	      0.00000000
      0.55432249	     -1.97105818	     -0.00243694	     -0.00000000	      0.00000000
      0.55455478	     -1.94023363	     -0.00243031	     -0.00000000	      0.00000000
      0.55483884	     -1.90254034	     -0.00242186	     -0.00000000	      0.00000000
      0.55512290	     -1.86484843	     -0.00241303	     -0.00000000	      0.00000000
      0.55537051	     -1.83199534	     -0.00240501	     -0.00000000	      0.00000000
      0.55561811	     -1.79914380	     -0.00239671	     -0.00000000	      0.00000000
      0.55586572	     -1.76629411	     -0.00238812	     -0.00000000	      0.00000000
      0.55611332	     -1.73344648	     -0.00237923	     -0.00000000	      0.00000000
      0.55642120	     -1.69260680	     -0.00236779	     -0.00000000	      0.00000000
      0.55666618	     -1.66011284	     -0.00235836	     -0.00000000	      0.00000000
      0.55691116	     -1.62762171	     -0.00234866	     -0.00000000	      0.00000000
      0.55715614	     -1.59513361	     -0.00233868	     -0.00000000	      0.00000000
      0.55746174	     -1.55461135	     -0.00232584	     -0.00000000	      0.00000000
      0.55771206	     -1.52142349	     -0.00231500	     -0.00000000	      0.00000000
      0.55796237	     -1.48823966	     -0.00230388	     -0.00000000	      0.00000000
      0.55821269	     -1.45506008	     -0.00229247	     -0.00000000	      0.00000000
      0.55846301	     -1.42188505	     -0.00228077	     -0.00000000	      0.00000000
      0.55877835	     -1.38009866	     -0.00226564	     -0.00000000	      0.00000000
      0.55900128	     -1.35056326	     -0.00225467	     -0.00000000	      0.00000000
      0.55922421	     -1.32103209	     -0.00224348	     -0.00000000	      0.00000000
      0.55952687	     -1.28094541	     -0.00222793	     -0.00000000	      0.00000000
      0.55980458	     -1.24417192	     -0.00221331	     -0.00000000	      0.00000000
      0.56008229	     -1.20740609	     -0.00219836	     -0.00000000	      0.00000000
      0.56032624	     -1.17511591	     -0.00218494	     -0.00000000	      0.00000000
      0.56057019	     -1.14283218	     -0.00217127	     -0.00000000	      0.00000000
      0.56081414	     -1.11055512	     -0.00215734	     -0.00000000	      0.00000000
      0.56111362	     -1.07093964	     -0.00213989	     -0.00000000	      0.00000000
      0.56136889	     -1.03718240	     -0.00212472	     -0.00000000	      0.00000000
      0.56162415	     -1.00343340	     -0.00210927	     -0.00000000	      0.00000000
      0.56187941	     -0.96969288	     -0.00209355	     -0.00000000	      0.00000000
      0.56213468	     -0.93596118	     -0.00207756	      0.00000000	      0.00000000
      0.56238994	     -0.90223854	     -0.00206131	      0.00000000	      0.00000000
      0.56264520	     -0.86852529	     -0.00204479	      0.00000000	      0.00000000
      0.56290047	     -0.83482169	     -0.00202800	      0.00000000	      0.00000000
      0.56315573	     -0.80112807	     -0.00201096	      0.00000000	      0.00000000
      0.56346453	     -0.76038135	     -0.00198999	      0.00000000	      0.00000000
      0.56368434	     -0.73138701	     -0.00197484	      0.00000000	      0.00000000
      0.56390415	     -0.70240071	     -0.00195950	      0.00000000	      0.00000000
      0.56420711	     -0.66246235	     -0.00193805	      0.00000000	      0.00000000
      0.56449137	     -0.62500375	     -0.00191761	      0.00000000	      0.00000000
      0.56477563	     -0.58755980	     -0.00189687	      0.00000000	      0.00000000
      0.56501128	     -0.55653022	     -0.00187944	      0.00000000	      0.00000000
      0.56524693	     -0.52551123	     -0.00186180	      0.00000000	      0.00000000
      0.56554347	     -0.48649365	     -0.00183933	      0.00000000	      0.00000000
      0.56579511	     -0.45339599	     -0.00182001	      0.00000000	      0.00000000
      0.56604676	     -0.42031126	     -0.00180046	      0.00000000	      0.00000000
      0.56629841	     -0.38723978	     -0.00178069	      0.00000000	      0.00000000
      0.56655006	     -0.35418181	     -0.00176070	      0.00000000	      0.00000000
      0.56680170	     -0.32113767	     -0.00174049	      0.00000000	      0.00000000
      0.56711084	     -0.28056404	     -0.00171537	      0.00000000	      0.00000000
      0.56733265	     -0.25146471	     -0.00169715	      0.00000000	      0.00000000
      0.56755447	     -0.22237679	     -0.00167876	      0.00000000	      0.00000000
      0.56785281	     -0.18327166	     -0.00165378	      0.00000000	      0.00000000
      0.56813487	     -0.14632078	     -0.00162991	      0.00000000	      0.00000000
      0.56841692	     -0.10938958	     -0.00160578	      0.00000000	      0.00000000
      0.56865478	     -0.07826142	     -0.00158524	      0.00000000	      0.00000000
      0.56889264	     -0.04714781	     -0.00156453	      0.00000000	      0.00000000
      0.56918650	     -0.00872793	     -0.00153870	      0.00000000	      0.00000000
      0.56943590	      0.02386073	     -0.00151659	      0.00000000	      0.00000000
      0.56968531	      0.05643244	     -0.00149429	      0.00000000	      0.00000000
      0.56993471	      0.08898673	     -0.00147181	      0.00000000	      0.00000000
      0.57018411	      0.12152320	     -0.00144916	      0.00000000	      0.00000000
      0.57043351	      0.15404138	     -0.00142633	      0.00000000	      0.00000000
      0.57075934	      0.19649551	     -0.00139626	      0.00000000	      0.00000000
      0.57097019	      0.22395100	     -0.00137665	      0.00000000	      0.00000000
      0.57118103	      0.25139250	     -0.00135693	      0.00000000	      0.00000000
      0.57149719	      0.29251225	     -0.00132713	      0.00000000	      0.00000000
      0.57179665	      0.33143110	     -0.00129868	      0.00000000	      0.00000000
      0.57210645	      0.37166189	     -0.00126902	      0.00000000	      0.00000000
      0.57234478	      0.40258861	     -0.00124605	      0.00000000	      0.00000000
      0.57258311	      0.43349533	     -0.00122294	      0.00000000	      0.00000000
      0.57288575	      0.47271332	     -0.00119341	      0.00000000	      0.00000000
      0.57312514	      0.50371076	     -0.00116991	      0.00000000	      0.00000000
      0.57336453	      0.53468693	     -0.00114629	      0.00000000	      0.00000000
      0.57360392	      0.56564144	     -0.00112254	      0.00000000	      0.00000000
      0.57393442	      0.60834064	     -0.00108956	      0.00000000	      0.00000000
      0.57414977	      0.63614012	     -0.00106796	      0.00000000	      0.00000000
      0.57436512	      0.66392121	     -0.00104626	      0.00000000	      0.00000000
      0.57467329	      0.70364352	     -0.00101506	      0.00000000	      0.00000000
      0.57496795	      0.74158775	     -0.00098507	      0.00000000	      0.00000000
      0.57526260	      0.77949579	     -0.00095492	      0.00000000	      0.00000000
      0.57549826	      0.80978687	     -0.00093070	      0.00000000	      0.00000000
      0.57573391	      0.84005410	     -0.00090640	      0.00000000	      0.00000000
      0.57603667	      0.87890530	     -0.00087503	      0.00000000	      0.00000000
      0.57627784	      0.90982383	     -0.00084995	      0.00000000	      0.00000000
      0.57651901	      0.94071640	     -0.00082478	      0.00000000	      0.00000000
      0.57676019	      0.97158263	     -0.00079953	      0.00000000	      0.00000000
      0.57708298	      1.01285386	     -0.00076561	      0.00000000	      0.00000000
      0.57730103	      1.04070494	     -0.00074261	      0.00000000	      0.00000000
      0.57751907	      1.06853372	     -0.00071956	      0.00000000	      0.00000000
      0.57782053	      1.10697056	     -0.00068760	      0.00000000	      0.00000000
      0.57811019	      1.14386225	     -0.00065679	      0.00000000	      0.00000000
      0.57839985	      1.18071305	     -0.00062589	      0.00000000	      0.00000000
      0.57863645	      1.21078387	     -0.00060058	      0.00000000	      0.00000000
      0.57887306	      1.24082676	     -0.00057523	      0.00000000	      0.00000000
      0.57917383	      1.27897551	     -0.00054292	      0.00000000	      0.00000000
      0.57941448	      1.30946658	     -0.00051702	      0.00000000	      0.00000000
      0.57965514	      1.33992789	     -0.00049107	      0.00000000	      0.00000000
      0.57989579	      1.37035911	     -0.00046508	      0.00000000	      0.00000000
      0.58022028	      1.41134296	     -0.00042997	      0.00000000	      0.00000000
      0.58043621	      1.43858475	     -0.00040658	      0.00000000	      0.00000000
      0.58065214	      1.46580164	     -0.00038316	      0.00000000	      0.00000000
      0.58095551	      1.50399776	     -0.00035021	      0.00000000	      0.00000000
      0.58124769	      1.54073750	     -0.00031844	      0.00000000	      0.00000000
      0.58153987	      1.57743023	     -0.00028664	      0.00000000	      0.00000000
      0.58178350	      1.60798934	     -0.00026011	      0.00000000	      0.00000000
      0.58202713	      1.63851515	     -0.00023356	      0.00000000	      0.00000000
      0.58232014	      1.67518302	     -0.00020162	      0.00000000	      0.00000000
      0.58255867	      1.70499849	     -0.00017561	      0.00000000	      0.00000000
      0.58279721	      1.73478126	     -0.00014959	      0.00000000	      0.00000000
      0.58303575	      1.76453105	     -0.00012357	      0.00000000	      0.00000000
      0.58336765	      1.80586950	     -0.00008737	      0.00000000	      0.00000000
      0.58357846	      1.83209293	     -0.00006439	      0.00000000	      0.00000000
      0.58378928	      1.85829000	     -0.00004141	      0.00000000	      0.00000000
      0.58410022	      1.89688121	     -0.00000753	      0.00000000	      0.00000000
      0.58440504	      1.93465561	      0.00002565	      0.00000000	      0.00000000
      0.58475951	      1.97851198	      0.00006419	      0.00000000	      0.00000000
      0.58497805	      2.00551247	      0.00008793	      0.00000000	      0.00000000
      0.58519659	      2.03248344	      0.00011165	      0.00000000	      0.00000000
      0.58555832	      2.07705976	      0.00015085	      0.00000000	      0.00000000
      0.58575951	      2.10181822	      0.00017261	      0.00000000	      0.00000000
      0.58596071	      2.12655118	      0.00019436	      0.00000000	      0.00000000
      0.58629257	      2.16729047	      0.00023016	      0.00000000	      0.00000000
      0.58661501	      2.20680569	      0.00026486	      0.00000000	      0.00000000
      0.58684985	      2.23554429	      0.00029009	      0.00000000	      0.00000000
      0.58708470	      2.26424712	      0.00031526	      0.00000000	      0.00000000
      0.58740190	      2.30295806	      0.00034918	      0.00000000	      0.00000000
      0.58762667	      2.33034892	      0.00037315	      0.00000000	      0.00000000
      0.58785144	      2.35770644	      0.00039707	      0.00000000	      0.00000000
      0.58813972	      2.39274455	      0.00042767	      0.00000000	      0.00000000
      0.58841924	      2.42666587	      0.00045725	      0.00000000	      0.00000000
      0.58869877	      2.46053463	      0.00048673	      0.00000000	      0.00000000
      0.58894269	      2.49004690	      0.00051237	      0.00000000	      0.00000000
      0.58918662	      2.51951869	      0.00053794	      0.00000000	      0.00000000
      0.58943055	      2.54894982	      0.00056342	      0.00000000	      0.00000000
      0.58972331	      2.58421924	      0.00059389	      0.00000000	      0.00000000
      0.58998635	      2.61585812	      0.00062116	      0.00000000	      0.00000000
      0.59024940	      2.64744888	      0.00064832	      0.00000000	      0.00000000
      0.59051244	      2.67899131	      0.00067537	      0.00000000	      0.00000000
      0.59077549	      2.71048509	      0.00070231	      0.00000000	      0.00000000
      0.59101015	      2.73853968	      0.00072624	      0.00000000	      0.00000000
      0.59124482	      2.76655517	      0.00075007	      0.00000000	      0.00000000
      0.59154307	      2.80210631	      0.00078022	      0.00000000	      0.00000000
      0.59178463	      2.83085185	      0.00080452	      0.00000000	      0.00000000
      0.59202618	      2.85955541	      0.00082871	      0.00000000	      0.00000000
      0.59226774	      2.88821676	      0.00085278	      0.00000000	      0.00000000
      0.59258842	      2.92620156	      0.00088455	      0.00000000	      0.00000000
      0.59280245	      2.95151109	      0.00090564	      0.00000000	      0.00000000
      0.59301648	      2.97678706	      0.00092663	      0.00000000	      0.00000000
      0.59331728	      3.01225443	      0.00095597	      0.00000000	      0.00000000
      0.59355815	      3.04060615	      0.00097932	      0.00000000	      0.00000000
      0.59395816	      3.08759473	      0.00101781	      0.00000000	      0.00000000
      0.59420126	      3.11609380	      0.00104102	      0.00000000	      0.00000000
      0.59444437	      3.14454853	      0.00106409	      0.00000000	      0.00000000
      0.59468748	      3.17295869	      0.00108702	      0.00000000	      0.00000000
      0.59498418	      3.20757250	      0.00111481	      0.00000000	      0.00000000
      0.59524210	      3.23760575	      0.00113879	      0.00000000	      0.00000000
      0.59550001	      3.26758825	      0.00116260	      0.00000000	      0.00000000
      0.59575792	      3.29751975	      0.00118623	      0.00000000	      0.00000000
      0.59601583	      3.32740010	      0.00120969	      0.00000000	      0.00000000
      0.59627374	      3.35722905	      0.00123298	      0.00000000	      0.00000000
      0.59653165	      3.38700647	      0.00125608	      0.00000000	      0.00000000
      0.59678956	      3.41673208	      0.00127900	      0.00000000	      0.00000000
      0.59704747	      3.44640578	      0.00130173	      0.00000000	      0.00000000
      0.59730539	      3.47602729	      0.00132428	      0.00000000	      0.00000000
      0.59756330	      3.50559651	      0.00134663	      0.00000000	      0.00000000
      0.59782121	      3.53511317	      0.00136879	      0.00000000	      0.00000000
      0.59807912	      3.56457716	      0.00139075	      0.00000000	      0.00000000
      0.59833703	      3.59398822	      0.00141252	      0.00000000	      0.00000000
      0.59859494	      3.62334625	      0.00143408	      0.00000000	      0.00000000
      0.59885285	      3.65265098	      0.00145543	      0.00000000	      0.00000000
      0.59908384	      3.67885151	      0.00147439	      0.00000000	      0.00000000
      0.59931483	      3.70500904	      0.00149317	      0.00000000	      0.00000000
      0.59961962	      3.73945729	      0.00151770	      0.00000000	      0.00000000
      0.59985661	      3.76619064	      0.00153656	      0.00000000	      0.00000000
      0.60009359	      3.79287833	      0.00155524	      0.00000000	      0.00000000
      0.60033058	      3.81952018	      0.00157374	      0.00000000	      0.00000000
      0.60063188	      3.85332585	      0.00159699	      0.00000000	      0.00000000
      0.60088924	      3.88214139	      0.00161660	      0.00000000	      0.00000000
      0.60114659	      3.91090241	      0.00163599	      0.00000000	      0.00000000
      0.60140394	      3.93960869	      0.00165516	      0.00000000	      0.00000000
      0.60166129	      3.96826013	      0.00167410	      0.00000000	      0.00000000
      0.60191865	      3.99685651	      0.00169280	      0.00000000	      0.00000000
      0.60217600	      4.02539772	      0.00171128	      0.00000000	      0.00000000
      0.60243335	      4.05388356	      0.00172952	      0.00000000	      0.00000000
      0.60269071	      4.08231392	      0.00174752	      0.00000000	      0.00000000
      0.60294806	      4.11068859	      0.00176529	      0.00000000	      0.00000000
      0.60320541	      4.13900748	      0.00178282	      0.00000000	      0.00000000
      0.60346276	      4.16727038	      0.00180010	      0.00000000	      0.00000000
      0.60372012	      4.19547720	      0.00181714	      0.00000000	      0.00000000
      0.60397747	      4.22362773	      0.00183394	      0.00000000	      0.00000000
      0.60423482	      4.25172188	      0.00185049	      0.00000000	      0.00000000
      0.60449217	      4.27975945	      0.00186679	      0.00000000	      0.00000000
      0.60474953	      4.30774035	      0.00188284	      0.00000000	      0.00000000
      0.60500688	      4.33566438	      0.00189864	      0.00000000	      0.00000000
      0.60526423	      4.36353147	      0.00191419	      0.00000000	      0.00000000
      0.60552159	      4.39134139	      0.00192948	      0.00000000	      0.00000000
      0.60577894	      4.41909410	      0.00194452	      0.00000000	      0.00000000
      0.60603629	      4.44678938	      0.00195930	      0.00000000	      0.00000000
      0.60629364	      4.47442716	      0.00197382	      0.00000000	      0.00000000
      0.60655100	      4.50200723	      0.00198808	      0.00000000	      0.00000000
      0.60680835	      4.52952955	      0.00200209	      0.00000000	      0.00000000
      0.60706570	      4.55699389	      0.00201582	      0.00000000	      0.00000000
      0.60732305	      4.58440022	      0.00202930	      0.00000000	      0.00000000
      0.60758041	      4.61174831	      0.00204251	      0.00000000	      0.00000000
      0.60783776	      4.63903812	      0.00205546	      0.00000000	      0.00000000
      0.60809511	      4.66626945	      0.00206813	      0.00000000	      0.00000000
      0.60835247	      4.69344225	      0.00208055	      0.00000000	      0.00000000
      0.60860982	      4.72055632	      0.00209269	      0.00000000	      0.00000000
      0.60886717	      4.74761161	      0.00210456	      0.00000000	      0.00000000
      0.60912452	      4.77460791	      0.00211617	      0.00000000	      0.00000000
      0.60935546	      4.79878335	      0.00212635	      0.00000000	      0.00000000
      0.60958641	      4.82291111	      0.00213632	      0.00000000	      0.00000000
      0.60989499	      4.85507622	      0.00214929	      0.00000000	      0.00000000
      0.61012598	      4.87909713	      0.00215874	      0.00000000	      0.00000000
      0.61035696	      4.90307011	      0.00216798	      0.00000000	      0.00000000
      0.61058795	      4.92699506	      0.00217699	      0.00000000	      0.00000000
      0.61089238	      4.95845382	      0.00218853	      0.00000000	      0.00000000
      0.61116285	      4.98633236	      0.00219846	      0.00000000	      0.00000000
      0.61143331	      5.01414470	      0.00220809	      0.00000000	      0.00000000
      0.61166649	      5.03806881	      0.00221615	      0.00000000	      0.00000000
      0.61189966	      5.06194355	      0.00222398	      0.00000000	      0.00000000
      0.61213283	      5.08576878	      0.00223158	      0.00000000	      0.00000000
      0.61243361	      5.11642875	      0.00224105	      0.00000000	      0.00000000
      0.61269819	      5.14333019	      0.00224907	      0.00000000	      0.00000000
      0.61296277	      5.17016761	      0.00225680	      0.00000000	      0.00000000
      0.61322734	      5.19694081	      0.00226423	      0.00000000	      0.00000000
      0.61345399	      5.21982417	      0.00227037	      0.00000000	      0.00000000
      0.61368063	      5.24266027	      0.00227629	      0.00000000	      0.00000000
      0.61400240	      5.27500019	      0.00228433	      0.00000000	      0.00000000
      0.61422297	      5.29711369	      0.00228959	      0.00000000	      0.00000000
      0.61444354	      5.31918227	      0.00229465	      0.00000000	      0.00000000
      0.61473095	      5.34787058	      0.00230093	      0.00000000	      0.00000000
      0.61500338	      5.37499248	      0.00230657	      0.00000000	      0.00000000
      0.61534774	      5.40917706	      0.00231326	      0.00000000	      0.00000000
      0.61557006	      5.43118854	      0.00231732	      0.00000000	      0.00000000
      0.61579238	      5.45315396	      0.00232117	      0.00000000	      0.00000000
      0.61609937	      5.48340882	      0.00232615	      0.00000000	      0.00000000
      0.61636296	      5.50931612	      0.00233011	      0.00000000	      0.00000000
      0.61662655	      5.53515844	      0.00233379	      0.00000000	      0.00000000
      0.61689014	      5.56093561	      0.00233718	      0.00000000	      0.00000000
      0.61712087	      5.58344595	      0.00233991	      0.00000000	      0.00000000
      0.61735160	      5.60590624	      0.00234243	      0.00000000	      0.00000000
      0.61766671	      5.63649923	      0.00234551	      0.00000000	      0.00000000
      0.61788991	      5.65811288	      0.00234745	      0.00000000	      0.00000000
      0.61811311	      5.67967954	      0.00234918	      0.00000000	      0.00000000
      0.61839595	      5.70694098	      0.00235109	      0.00000000	      0.00000000
      0.61867194	      5.73346925	      0.00235264	      0.00000000	      0.00000000
      0.61894794	      5.75992535	      0.00235389	      0.00000000	      0.00000000
      0.61920792	      5.78478070	      0.00235478	      0.00000000	      0.00000000
      0.61946790	      5.80957184	      0.00235540	      0.00000000	      0.00000000
      0.61972788	      5.83429873	      0.00235576	      0.00000000	      0.00000000
      0.61998786	      5.85896126	      0.00235584	      0.00000000	      0.00000000
      0.62024784	      5.88355938	      0.00235566	      0.00000000	      0.00000000
      0.62050782	      5.90809298	      0.00235521	      0.00000000	      0.00000000
      0.62076780	      5.93256203	      0.00235450	      0.00000000	      0.00000000
      0.62102778	      5.95696640	      0.00235353	      0.00000000	      0.00000000
      0.62128776	      5.98130607	      0.00235229	      0.00000000	      0.00000000
      0.62154774	      6.00558090	      0.00235079	      0.00000000	      0.00000000
      0.62180773	      6.02979090	      0.00234904	      0.00000000	      0.00000000
      0.62206771	      6.05393591	      0.00234703	      0.00000000	      0.00000000
      0.62230052	      6.07550299	      0.00234501	      0.00000000	      0.00000000
      0.62253334	      6.09701786	      0.00234278	      0.00000000	      0.00000000
      0.62284548	      6.12578096	      0.00233948	      0.00000000	      0.00000000
      0.62306923	      6.14634106	      0.00233689	      0.00000000	      0.00000000
      0.62329297	      6.16685283	      0.00233412	      0.00000000	      0.00000000
      0.62357398	      6.19254504	      0.00233038	      0.00000000	      0.00000000
      0.62384819	      6.21754294	      0.00232645	      0.00000000	      0.00000000
      0.62412241	      6.24246798	      0.00232224	      0.00000000	      0.00000000
      0.62438531	      6.26629603	      0.00231796	      0.00000000	      0.00000000
      0.62464821	      6.29005697	      0.00231343	      0.00000000	      0.00000000
      0.62491111	      6.31375077	      0.00230866	      0.00000000	      0.00000000
      0.62517401	      6.33737732	      0.00230365	      0.00000000	      0.00000000
      0.62543691	      6.36093663	      0.00229839	      0.00000000	      0.00000000
      0.62569981	      6.38442856	      0.00229290	      0.00000000	      0.00000000
      0.62596271	      6.40785312	      0.00228717	      0.00000000	      0.00000000
      0.62622561	      6.43121017	      0.00228121	      0.00000000	      0.00000000
      0.62644890	      6.45099491	      0.00227597	      0.00000000	      0.00000000
      0.62667219	      6.47073088	      0.00227056	      0.00000000	      0.00000000
      0.62697261	      6.49720756	      0.00226302	      0.00000000	      0.00000000
      0.62723436	      6.52020369	      0.00225621	      0.00000000	      0.00000000
      0.62749610	      6.54313270	      0.00224918	      0.00000000	      0.00000000
      0.62775785	      6.56599446	      0.00224194	      0.00000000	      0.00000000
      0.62801960	      6.58878901	      0.00223447	      0.00000000	      0.00000000
      0.62828134	      6.61151619	      0.00222680	      0.00000000	      0.00000000
      0.62850754	      6.63110264	      0.00221999	      0.00000000	      0.00000000
      0.62873374	      6.65063873	      0.00221303	      0.00000000	      0.00000000
      0.62906261	      6.67895183	      0.00220264	      0.00000000	      0.00000000
      0.62927490	      6.69717225	      0.00219576	      0.00000000	      0.00000000
      0.62948719	      6.71534825	      0.00218875	      0.00000000	      0.00000000
      0.62978396	      6.74068195	      0.00217873	      0.00000000	      0.00000000
      0.63019481	      6.77561089	      0.00216443	      0.00000000	      0.00000000
      0.63042558	      6.79515705	      0.00215620	      0.00000000	      0.00000000
      0.63065635	      6.81465056	      0.00214781	      0.00000000	      0.00000000
      0.63094282	      6.83877611	      0.00213720	      0.00000000	      0.00000000
      0.63121417	      6.86155258	      0.00212695	      0.00000000	      0.00000000
      0.63148551	      6.88425606	      0.00211650	      0.00000000	      0.00000000
      0.63174688	      6.90605527	      0.00210626	      0.00000000	      0.00000000
      0.63200824	      6.92778667	      0.00209584	      0.00000000	      0.00000000
      0.63226960	      6.94945025	      0.00208524	      0.00000000	      0.00000000
      0.63253096	      6.97104593	      0.00207448	      0.00000000	      0.00000000
      0.63279233	      6.99257372	      0.00206355	      0.00000000	      0.00000000
      0.63305369	      7.01403351	      0.00205245	      0.00000000	      0.00000000
      0.63331505	      7.03542535	      0.00204119	      0.00000000	      0.00000000
      0.63357641	      7.05674911	      0.00202978	      0.00000000	      0.00000000
      0.63383778	      7.07800483	      0.00201821	      0.00000000	      0.00000000
      0.63409914	      7.09919240	      0.00200649	      0.00000000	      0.00000000
      0.63433025	      7.11787097	      0.00199600	      0.00000000	      0.00000000
      0.63456136	      7.13649620	      0.00198539	      0.00000000	      0.00000000
      0.63488027	      7.16210954	      0.00197057	      0.00000000	      0.00000000
      0.63509977	      7.17967914	      0.00196025	      0.00000000	      0.00000000
      0.63531926	      7.19720061	      0.00194984	      0.00000000	      0.00000000
      0.63560659	      7.22006429	      0.00193605	      0.00000000	      0.00000000
      0.63584754	      7.23917366	      0.00192437	      0.00000000	      0.00000000
      0.63622120	      7.26869323	      0.00190605	      0.00000000	      0.00000000
      0.63646992	      7.28826534	      0.00189370	      0.00000000	      0.00000000
      0.63671865	      7.30777548	      0.00188125	      0.00000000	      0.00000000
      0.63696738	      7.32722357	      0.00186869	      0.00000000	      0.00000000
      0.63724417	      7.34879360	      0.00185459	      0.00000000	      0.00000000
      0.63752097	      7.37028672	      0.00184036	      0.00000000	      0.00000000
      0.63775745	      7.38858801	      0.00182811	      0.00000000	      0.00000000
      0.63799392	      7.40683312	      0.00181577	      0.00000000	      0.00000000
      0.63831021	      7.43114884	      0.00179914	      0.00000000	      0.00000000
      0.63852859	      7.44787812	      0.00178757	      0.00000000	      0.00000000
      0.63874697	      7.46455949	      0.00177593	      0.00000000	      0.00000000
      0.63903560	      7.48653414	      0.00176044	      0.00000000	      0.00000000
      0.63931136	      7.50745092	      0.00174555	      0.00000000	      0.00000000
      0.63968341	      7.53554939	      0.00172529	      0.00000000	      0.00000000
      0.63991585	      7.55303313	      0.00171256	      0.00000000	      0.00000000
      0.64019621	      7.57404884	      0.00169711	      0.00000000	      0.00000000
      0.64046822	      7.59436315	      0.00168203	      0.00000000	      0.00000000
      0.64074022	      7.61460285	      0.00166688	      0.00000000	      0.00000000
      0.64101223	      7.63476796	      0.00165165	      0.00000000	      0.00000000
      0.64128424	      7.65485839	      0.00163635	      0.00000000	      0.00000000
      0.64151444	      7.67180219	      0.00162335	      0.00000000	      0.00000000
      0.64174463	      7.68869249	      0.00161030	      0.00000000	      0.00000000
      0.64207148	      7.71258236	      0.00159169	      0.00000000	      0.00000000
      0.64228502	      7.72813256	      0.00157949	      0.00000000	      0.00000000
      0.64249856	      7.74363671	      0.00156726	      0.00000000	      0.00000000
      0.64279507	      7.76508795	      0.00155021	      0.00000000	      0.00000000
      0.64317984	      7.79279221	      0.00152801	      0.00000000	      0.00000000
      0.64343054	      7.81076198	      0.00151349	      0.00000000	      0.00000000
      0.64368123	      7.82866822	      0.00149895	      0.00000000	      0.00000000
      0.64393192	      7.84651086	      0.00148436	      0.00000000	      0.00000000
      0.64420646	      7.86597787	      0.00146836	      0.00000000	      0.00000000
      0.64448100	      7.88536856	      0.00145233	      0.00000000	      0.00000000
      0.64472178	      7.90231182	      0.00143825	      0.00000000	      0.00000000
      0.64496255	      7.91919635	      0.00142414	      0.00000000	      0.00000000
      0.64527153	      7.94077754	      0.00140602	      0.00000000	      0.00000000
      0.64549471	      7.95630580	      0.00139292	      0.00000000	      0.00000000
      0.64571789	      7.97178361	      0.00137980	      0.00000000	      0.00000000
      0.64600088	      7.99133677	      0.00136316	      0.00000000	      0.00000000
      0.64627202	      8.00999486	      0.00134721	      0.00000000	      0.00000000
      0.64661090	      8.03320946	      0.00132727	      0.00000000	      0.00000000
      0.64684422	      8.04912517	      0.00131354	      0.00000000	      0.00000000
      0.64707754	      8.06498565	      0.00129981	      0.00000000	      0.00000000
      0.64737400	      8.08505917	      0.00128236	      0.00000000	      0.00000000
      0.64767047	      8.10504348	      0.00126493	      0.00000000	      0.00000000
      0.64788280	      8.11930143	      0.00125246	      0.00000000	      0.00000000
      0.64809512	      8.13351361	      0.00123999	      0.00000000	      0.00000000
      0.64840313	      8.15404838	      0.00122192	      0.00000000	      0.00000000
      0.64867899	      8.17235878	      0.00120577	      0.00000000	      0.00000000
      0.64892079	      8.18834442	      0.00119162	      0.00000000	      0.00000000
      0.64916259	      8.20427067	      0.00117750	      0.00000000	      0.00000000
      0.64947119	      8.22451139	      0.00115951	      0.00000000	      0.00000000
      0.64969465	      8.23910660	      0.00114651	      0.00000000	      0.00000000
      0.64991810	      8.25365112	      0.00113353	      0.00000000	      0.00000000
      0.65020124	      8.27200770	      0.00111713	      0.00000000	      0.00000000
      0.65047270	      8.28953048	      0.00110144	      0.00000000	      0.00000000
      0.65081172	      8.31130950	      0.00108191	      0.00000000	      0.00000000
      0.65104532	      8.32624806	      0.00106849	      0.00000000	      0.00000000
      0.65127891	      8.34113115	      0.00105512	      0.00000000	      0.00000000
      0.65157561	      8.35995446	      0.00103818	      0.00000000	      0.00000000
      0.65187231	      8.37868827	      0.00102131	      0.00000000	      0.00000000
      0.65208510	      8.39206943	      0.00100925	      0.00000000	      0.00000000
      0.65229790	      8.40540454	      0.00099723	      0.00000000	      0.00000000
      0.65260608	      8.42463536	      0.00097989	      0.00000000	      0.00000000
      0.65288226	      8.44178788	      0.00096443	      0.00000000	      0.00000000
      0.65312429	      8.45675497	      0.00095093	      0.00000000	      0.00000000
      0.65336631	      8.47166249	      0.00093749	      0.00000000	      0.00000000
      0.65367551	      8.49062079	      0.00092040	      0.00000000	      0.00000000
      0.65389902	      8.50426492	      0.00090811	      0.00000000	      0.00000000
      0.65412253	      8.51785829	      0.00089587	      0.00000000	      0.00000000
      0.65440620	      8.53503718	      0.00088042	      0.00000000	      0.00000000
      0.65467671	      8.55134286	      0.00086576	      0.00000000	      0.00000000
      0.65501787	      8.57180059	      0.00084740	      0.00000000	      0.00000000
      0.65525573	      8.58599425	      0.00083468	      0.00000000	      0.00000000
      0.65549359	      8.60013037	      0.00082203	      0.00000000	      0.00000000
      0.65578670	      8.61747096	      0.00080654	      0.00000000	      0.00000000
      0.65607981	      8.63472417	      0.00079116	      0.00000000	      0.00000000
      0.65629755	      8.64748448	      0.00077980	      0.00000000	      0.00000000
      0.65651529	      8.66019656	      0.00076851	      0.00000000	      0.00000000
      0.65682303	      8.67808034	      0.00075266	      0.00000000	      0.00000000
      0.65709363	      8.69372678	      0.00073883	      0.00000000	      0.00000000
      0.65736424	      8.70929881	      0.00072510	      0.00000000	      0.00000000
      0.65760511	      8.72309716	      0.00071297	      0.00000000	      0.00000000
      0.65784598	      8.73683657	      0.00070092	      0.00000000	      0.00000000
      0.65808685	      8.75051698	      0.00068896	      0.00000000	      0.00000000
      0.65837636	      8.76688153	      0.00067471	      0.00000000	      0.00000000
      0.65866586	      8.78316084	      0.00066058	      0.00000000	      0.00000000
      0.65888799	      8.79559338	      0.00064982	      0.00000000	      0.00000000
      0.65911011	      8.80797575	      0.00063915	      0.00000000	      0.00000000
      0.65941577	      8.82493323	      0.00062458	      0.00000000	      0.00000000
      0.65968379	      8.83972400	      0.00061194	      0.00000000	      0.00000000
      0.65995180	      8.85444182	      0.00059941	      0.00000000	      0.00000000
      0.66021982	      8.86908660	      0.00058700	      0.00000000	      0.00000000
      0.66044577	      8.88137620	      0.00057664	      0.00000000	      0.00000000
      0.66067172	      8.89361391	      0.00056636	      0.00000000	      0.00000000
      0.66097387	      8.90989763	      0.00055275	      0.00000000	      0.00000000
      0.66123871	      8.92409414	      0.00054095	      0.00000000	      0.00000000
      0.66150354	      8.93821946	      0.00052927	      0.00000000	      0.00000000
      0.66176838	      8.95227349	      0.00051772	      0.00000000	      0.00000000
      0.66200439	      8.96473753	      0.00050753	      0.00000000	      0.00000000
      0.66224039	      8.97714497	      0.00049743	      0.00000000	      0.00000000
      0.66255705	      8.99370408	      0.00048405	      0.00000000	      0.00000000
      0.66278007	      9.00530510	      0.00047474	      0.00000000	      0.00000000
      0.66300309	      9.01685565	      0.00046552	      0.00000000	      0.00000000
      0.66328952	      9.03161635	      0.00045380	      0.00000000	      0.00000000
      0.66354664	      9.04479578	      0.00044342	      0.00000000	      0.00000000
      0.66390250	      9.06292526	      0.00042926	      0.00000000	      0.00000000
      0.66412165	      9.07402643	      0.00042065	      0.00000000	      0.00000000
      0.66450879	      9.09351778	      0.00040567	      0.00000000	      0.00000000
      0.66470853	      9.10351489	      0.00039806	      0.00000000	      0.00000000
      0.66490828	      9.11347154	      0.00039052	      0.00000000	      0.00000000
      0.66523635	      9.12973706	      0.00037830	      0.00000000	      0.00000000
      0.66552194	      9.14380739	      0.00036783	      0.00000000	      0.00000000
      0.66576251	      9.15559578	      0.00035914	      0.00000000	      0.00000000
      0.66600308	      9.16732546	      0.00035056	      0.00000000	      0.00000000
      0.66632185	      9.18277735	      0.00033936	      0.00000000	      0.00000000
      0.66653989	      9.19328713	      0.00033182	      0.00000000	      0.00000000
      0.66675792	      9.20374877	      0.00032437	      0.00000000	      0.00000000
      0.66705085	      9.21772784	      0.00031451	      0.00000000	      0.00000000
      0.66737023	      9.23287032	      0.00030395	      0.00000000	      0.00000000
      0.66768395	      9.24764364	      0.00029377	      0.00000000	      0.00000000
      0.66791655	      9.25853274	      0.00028635	      0.00000000	      0.00000000
      0.66814915	      9.26936703	      0.00027904	      0.00000000	      0.00000000
      0.66844757	      9.28318684	      0.00026981	      0.00000000	      0.00000000
      0.66874599	      9.29691646	      0.00026076	      0.00000000	      0.00000000
      0.66895869	      9.30664727	      0.00025442	      0.00000000	      0.00000000
      0.66917139	      9.31633227	      0.00024817	      0.00000000	      0.00000000
      0.66947921	      9.33026765	      0.00023928	      0.00000000	      0.00000000
      0.66978704	      9.34410713	      0.00023057	      0.00000000	      0.00000000
      0.66999825	      9.35354776	      0.00022471	      0.00000000	      0.00000000
      0.67020947	      9.36294323	      0.00021893	      0.00000000	      0.00000000
      0.67051551	      9.37647702	      0.00021072	      0.00000000	      0.00000000
      0.67082156	      9.38991606	      0.00020269	      0.00000000	      0.00000000
      0.67103944	      9.39942620	      0.00019708	      0.00000000	      0.00000000
      0.67125733	      9.40888832	      0.00019157	      0.00000000	      0.00000000
      0.67156474	      9.42215686	      0.00018395	      0.00000000	      0.00000000
      0.67187216	      9.43532986	      0.00017651	      0.00000000	      0.00000000
      0.67208077	      9.44421472	      0.00017156	      0.00000000	      0.00000000
      0.67228938	      9.45305560	      0.00016670	      0.00000000	      0.00000000
      0.67259312	      9.46584942	      0.00015978	      0.00000000	      0.00000000
      0.67289687	      9.47855006	      0.00015303	      0.00000000	      0.00000000
      0.67312345	      9.48796378	      0.00014811	      0.00000000	      0.00000000
      0.67335003	      9.49732564	      0.00014328	      0.00000000	      0.00000000
      0.67365365	      9.50978909	      0.00013697	      0.00000000	      0.00000000
      0.67392633	      9.52090344	      0.00013145	      0.00000000	      0.00000000
      0.67419901	      9.53194282	      0.00012606	      0.00000000	      0.00000000
      0.67443893	      9.54159373	      0.00012144	      0.00000000	      0.00000000
      0.67467885	      9.55118662	      0.00011692	      0.00000000	      0.00000000
      0.67491877	      9.56072146	      0.00011250	      0.00000000	      0.00000000
      0.67521265	      9.57232182	      0.00010724	      0.00000000	      0.00000000
      0.67550653	      9.58383509	      0.00010213	      0.00000000	      0.00000000
      0.67572896	      9.59249140	      0.00009836	      0.00000000	      0.00000000
      0.67595139	      9.60109783	      0.00009468	      0.00000000	      0.00000000
      0.67625773	      9.61286931	      0.00008976	      0.00000000	      0.00000000
      0.67653121	      9.62329817	      0.00008550	      0.00000000	      0.00000000
      0.67677705	      9.63260887	      0.00008178	      0.00000000	      0.00000000
      0.67702289	      9.64185870	      0.00007816	      0.00000000	      0.00000000
      0.67733100	      9.65336531	      0.00007378	      0.00000000	      0.00000000
      0.67755755	      9.66176507	      0.00007065	      0.00000000	      0.00000000
      0.67778409	      9.67011323	      0.00006761	      0.00000000	      0.00000000
      0.67806734	      9.68047820	      0.00006393	      0.00000000	      0.00000000
      0.67834138	      9.69042912	      0.00006049	      0.00000000	      0.00000000
      0.67867809	      9.70255276	      0.00005642	      0.00000000	      0.00000000
      0.67891409	      9.71098228	      0.00005368	      0.00000000	      0.00000000
      0.67915010	      9.71935579	      0.00005102	      0.00000000	      0.00000000
      0.67944739	      9.72982408	      0.00004780	      0.00000000	      0.00000000
      0.67974467	      9.74020352	      0.00004470	      0.00000000	      0.00000000
      0.67996357	      9.74778949	      0.00004251	      0.00000000	      0.00000000
      0.68018248	      9.75532730	      0.00004039	      0.00000000	      0.00000000
      0.68049000	      9.76583571	      0.00003752	      0.00000000	      0.00000000
      0.68079753	      9.77624913	      0.00003479	      0.00000000	      0.00000000
      0.68100734	      9.78329922	      0.00003300	      0.00000000	      0.00000000
      0.68121715	      9.79030511	      0.00003127	      0.00000000	      0.00000000
      0.68152046	      9.80035503	      0.00002887	      0.00000000	      0.00000000
      0.68182377	      9.81031263	      0.00002660	      0.00000000	      0.00000000
      0.68205372	      9.81780030	      0.00002496	      0.00000000	      0.00000000
      0.68228367	      9.82523492	      0.00002338	      0.00000000	      0.00000000
      0.68258530	      9.83490681	      0.00002141	      0.00000000	      0.00000000
      0.68288693	      9.84448746	      0.00001955	      0.00000000	      0.00000000
      0.68309979	      9.85119368	      0.00001831	      0.00000000	      0.00000000
      0.68331265	      9.85785447	      0.00001711	      0.00000000	      0.00000000
      0.68361877	      9.86735411	      0.00001549	      0.00000000	      0.00000000
      0.68392489	      9.87675986	      0.00001396	      0.00000000	      0.00000000
      0.68414542	      9.88347735	      0.00001293	      0.00000000	      0.00000000
      0.68436594	      9.89014613	      0.00001195	      0.00000000	      0.00000000
      0.68467253	      9.89933684	      0.00001067	      0.00000000	      0.00000000
      0.68497912	      9.90843344	      0.00000948	      0.00000000	      0.00000000
      0.68519198	      9.91469371	      0.00000870	      0.00000000	      0.00000000
      0.68540484	      9.92090863	      0.00000797	      0.00000000	      0.00000000
      0.68570998	      9.92973914	      0.00000700	      0.00000000	      0.00000000
      0.68601513	      9.93847650	      0.00000610	      0.00000000	      0.00000000
      0.68623927	      9.94483500	      0.00000550	      0.00000000	      0.00000000
      0.68646341	      9.95114326	      0.00000493	      0.00000000	      0.00000000
      0.68676882	      9.95965825	      0.00000423	      0.00000000	      0.00000000
      0.68707424	      9.96807998	      0.00000359	      0.00000000	      0.00000000
      0.68728683	      9.97388719	      0.00000319	      0.00000000	      0.00000000
      0.68749942	      9.97964922	      0.00000281	      0.00000000	      0.00000000
      0.68780418	      9.98783054	      0.00000233	      0.00000000	      0.00000000
      0.68810894	      9.99591909	      0.00000191	      0.00000000	      0.00000000
      0.68833502	     10.00185969	      0.00000163	      0.00000000	      0.00000000
      0.68856110	     10.00774925	      0.00000138	      0.00000000	      0.00000000
      0.68886558	     10.01560055	      0.00000108	      0.00000000	      0.00000000
      0.68917007	     10.02335930	      0.00000083	      0.00000000	      0.00000000
      0.68938357	     10.02874467	      0.00000068	      0.00000000	      0.00000000
      0.68959707	     10.03408455	      0.00000055	      0.00000000	      0.00000000
      0.68990215	     10.04163577	      0.00000039	      0.00000000	      0.00000000
      0.69020722	     10.04909416	      0.00000027	      0.00000000	      0.00000000
      0.69043245	     10.05454096	      0.00000020	      0.00000000	      0.00000000
      0.69065767	     10.05993717	      0.00000014	      0.00000000	      0.00000000
      0.69096257	     10.06716181	      0.00000008	      0.00000000	      0.00000000
      0.69126747	     10.07429378	      0.00000004	      0.00000000	      0.00000000
      0.69148187	     10.07925347	      0.00000002	      0.00000000	      0.00000000
      0.69169628	     10.08416735	      0.00000001	      0.00000000	      0.00000000
      0.69200141	     10.09108176	      0.00000000	      0.00000000	      0.00000000
      0.69230654	     10.09790345	      0.00000000	      0.00000000	      0.00000000
      0.69253168	     10.10287759	      0.00000000	      0.00000000	      0.00000000
      0.69275683	     10.10780124	      0.00000000	      0.00000000	      0.00000000
      0.69306174	     10.11438868	      0.00000000	      0.00000000	      0.00000000
      0.69336664	     10.12088358	      0.00000000	      0.00000000	      0.00000000
      0.69358204	     10.12541620	      0.00000000	      0.00000000	      0.00000000
      0.69379744	     10.12990263	      0.00000000	      0.00000000	      0.00000000
      0.69410267	     10.13618113	      0.00000000	      0.00000000	      0.00000000
      0.69440790	     10.14236697	      0.00000000	      0.00000000	      0.00000000
      0.69463274	     10.14686449	      0.00000000	      0.00000000	      0.00000000
      0.69485759	     10.15131174	      0.00000000	      0.00000000	      0.00000000
      0.69516256	     10.15726353	      0.00000000	      0.00000000	      0.00000000
      0.69546753	     10.16312287	      0.00000000	      0.00000000	      0.00000000
      0.69568403	     10.16722650	      0.00000000	      0.00000000	      0.00000000
      0.69590053	     10.17128354	      0.00000000	      0.00000000	      0.00000000
      0.69620583	     10.17692527	      0.00000000	      0.00000000	      0.00000000
      0.69651112	     10.18247441	      0.00000000	      0.00000000	      0.00000000
      0.69673566	     10.18649677	      0.00000000	      0.00000000	      0.00000000
      0.69696020	     10.19046904	      0.00000000	      0.00000000	      0.00000000
      0.69726520	     10.19578441	      0.00000000	      0.00000000	      0.00000000
      0.69757019	     10.20100741	      0.00000000	      0.00000000	      0.00000000
      0.69778790	     10.20467930	      0.00000000	      0.00000000	      0.00000000
      0.69800561	     10.20830413	      0.00000000	      0.00000000	      0.00000000
      0.69831092	     10.21330823	      0.00000000	      0.00000000	      0.00000000
      0.69861623	     10.21821983	      0.00000000	      0.00000000	      0.00000000
      0.69884049	     10.22176868	      0.00000000	      0.00000000	      0.00000000
      0.69906474	     10.22526763	      0.00000000	      0.00000000	      0.00000000
      0.69936971	     10.22994587	      0.00000000	      0.00000000	      0.00000000
      0.69967468	     10.23453186	      0.00000000	      0.00000000	      0.00000000
      0.69989370	     10.23776849	      0.00000000	      0.00000000	      0.00000000
      0.70011272	     10.24095755	      0.00000000	      0.00000000	      0.00000000
      0.70041797	     10.24532307	      0.00000000	      0.00000000	      0.00000000
      0.70072323	     10.24959620	      0.00000000	      0.00000000	      0.00000000
      0.70094727	     10.25267368	      0.00000000	      0.00000000	      0.00000000
      0.70117131	     10.25570141	      0.00000000	      0.00000000	      0.00000000
      0.70147620	     10.25974189	      0.00000000	      0.00000000	      0.00000000
      0.70178108	     10.26369025	      0.00000000	      0.00000000	      0.00000000
      0.70200147	     10.26648708	      0.00000000	      0.00000000	      0.00000000
      0.70222187	     10.26923577	      0.00000000	      0.00000000	      0.00000000
      0.70252699	     10.27296185	      0.00000000	      0.00000000	      0.00000000
      0.70283211	     10.27659571	      0.00000000	      0.00000000	      0.00000000
      0.70305606	     10.27920427	      0.00000000	      0.00000000	      0.00000000
      0.70328002	     10.28176315	      0.00000000	      0.00000000	      0.00000000
      0.70358476	     10.28516542	      0.00000000	      0.00000000	      0.00000000
      0.70388951	     10.28847572	      0.00000000	      0.00000000	      0.00000000
      0.70411128	     10.29082705	      0.00000000	      0.00000000	      0.00000000
      0.70433306	     10.29312967	      0.00000000	      0.00000000	      0.00000000
      0.70463796	     10.29621581	      0.00000000	      0.00000000	      0.00000000
      0.70494285	     10.29920992	      0.00000000	      0.00000000	      0.00000000
      0.70516693	     10.30135182	      0.00000000	      0.00000000	      0.00000000
      0.70539100	     10.30344401	      0.00000000	      0.00000000	      0.00000000
      0.70569555	     10.30620788	      0.00000000	      0.00000000	      0.00000000
      0.70600009	     10.30887995	      0.00000000	      0.00000000	      0.00000000
      0.70622318	     10.31077923	      0.00000000	      0.00000000	      0.00000000
      0.70644628	     10.31262925	      0.00000000	      0.00000000	      0.00000000
      0.70675086	     10.31507552	      0.00000000	      0.00000000	      0.00000000
      0.70705544	     10.31743001	      0.00000000	      0.00000000	      0.00000000
      0.70727991	     10.31910649	      0.00000000	      0.00000000	      0.00000000
      0.70750437	     10.32073311	      0.00000000	      0.00000000	      0.00000000
      0.70780865	     10.32285863	      0.00000000	      0.00000000	      0.00000000
      0.70811294	     10.32489257	      0.00000000	      0.00000000	      0.00000000
      0.70833722	     10.32633320	      0.00000000	      0.00000000	      0.00000000
      0.70856151	     10.32772406	      0.00000000	      0.00000000	      0.00000000
      0.70886573	     10.32953114	      0.00000000	      0.00000000	      0.00000000
      0.70916995	     10.33124667	      0.00000000	      0.00000000	      0.00000000
      0.70939505	     10.33245718	      0.00000000	      0.00000000	      0.00000000
      0.70962015	     10.33361757	      0.00000000	      0.00000000	      0.00000000
      0.70992412	     10.33510507	      0.00000000	      0.00000000	      0.00000000
      0.71022810	     10.33650118	      0.00000000	      0.00000000	      0.00000000
      0.71045345	     10.33747728	      0.00000000	      0.00000000	      0.00000000
      0.71067880	     10.33840314	      0.00000000	      0.00000000	      0.00000000
      0.71098263	     10.33957196	      0.00000000	      0.00000000	      0.00000000
      0.71128646	     10.34064948	      0.00000000	      0.00000000	      0.00000000
      0.71151239	     10.34139160	      0.00000000	      0.00000000	      0.00000000
      0.71173832	     10.34208323	      0.00000000	      0.00000000	      0.00000000
      0.71204193	     10.34293322	      0.00000000	      0.00000000	      0.00000000
      0.71234554	     10.34369204	      0.00000000	      0.00000000	      0.00000000
      0.71257191	     10.34419853	      0.00000000	      0.00000000	      0.00000000
      0.71279827	     10.34465432	      0.00000000	      0.00000000	      0.00000000
      0.71310169	     10.34518584	      0.00000000	      0.00000000	      0.00000000
      0.71340511	     10.34562629	      0.00000000	      0.00000000	      0.00000000
      0.71363198	     10.34589619	      0.00000000	      0.00000000	      0.00000000
      0.71385886	     10.34611517	      0.00000000	      0.00000000	      0.00000000
      0.71416206	     10.34632837	      0.00000000	      0.00000000	      0.00000000
      0.71446526	     10.34645063	      0.00000000	      0.00000000	      0.00000000
      0.71469264	     10.34648271	      0.00000000	      0.00000000	      0.00000000
      0.71492001	     10.34646363	      0.00000000	      0.00000000	      0.00000000
      0.71522299	     10.34635877	      0.00000000	      0.00000000	      0.00000000
      0.71552597	     10.34616308	      0.00000000	      0.00000000	      0.00000000
      0.71575387	     10.34595610	      0.00000000	      0.00000000	      0.00000000
      0.71598176	     10.34569772	      0.00000000	      0.00000000	      0.00000000
      0.71628451	     10.34527502	      0.00000000	      0.00000000	      0.00000000
      0.71658726	     10.34476162	      0.00000000	      0.00000000	      0.00000000
      0.71681568	     10.34431428	      0.00000000	      0.00000000	      0.00000000
      0.71704410	     10.34381529	      0.00000000	      0.00000000	      0.00000000
      0.71734661	     10.34307502	      0.00000000	      0.00000000	      0.00000000
      0.71764912	     10.34224415	      0.00000000	      0.00000000	      0.00000000
      0.71787809	     10.34155510	      0.00000000	      0.00000000	      0.00000000
      0.71810705	     10.34081412	      0.00000000	      0.00000000	      0.00000000
      0.71840931	     10.33975654	      0.00000000	      0.00000000	      0.00000000
      0.71871156	     10.33860849	      0.00000000	      0.00000000	      0.00000000
      0.71894109	     10.33767629	      0.00000000	      0.00000000	      0.00000000
      0.71917062	     10.33669190	      0.00000000	      0.00000000	      0.00000000
      0.71947260	     10.33531731	      0.00000000	      0.00000000	      0.00000000
      0.71977459	     10.33385237	      0.00000000	      0.00000000	      0.00000000
      0.72000469	     10.33267553	      0.00000000	      0.00000000	      0.00000000
      0.72023480	     10.33144621	      0.00000000	      0.00000000	      0.00000000
      0.72053650	     10.32975493	      0.00000000	      0.00000000	      0.00000000
      0.72083821	     10.32797342	      0.00000000	      0.00000000	      0.00000000
      0.72106890	     10.32655037	      0.00000000	      0.00000000	      0.00000000
      0.72129960	     10.32507455	      0.00000000	      0.00000000	      0.00000000
      0.72160101	     10.32306692	      0.00000000	      0.00000000	      0.00000000
      0.72190242	     10.32096920	      0.00000000	      0.00000000	      0.00000000
      0.72213373	     10.31929829	      0.00000000	      0.00000000	      0.00000000
      0.72236504	     10.31757429	      0.00000000	      0.00000000	      0.00000000
      0.72266614	     10.31525070	      0.00000000	      0.00000000	      0.00000000
      0.72296724	     10.31283715	      0.00000000	      0.00000000	      0.00000000
      0.72319918	     10.31091664	      0.00000000	      0.00000000	      0.00000000
      0.72343113	     10.30894272	      0.00000000	      0.00000000	      0.00000000
      0.72373190	     10.30630360	      0.00000000	      0.00000000	      0.00000000
      0.72403266	     10.30357465	      0.00000000	      0.00000000	      0.00000000
      0.72426526	     10.30140271	      0.00000000	      0.00000000	      0.00000000
      0.72449786	     10.29917702	      0.00000000	      0.00000000	      0.00000000
      0.72479828	     10.29622284	      0.00000000	      0.00000000	      0.00000000
      0.72509870	     10.29317898	      0.00000000	      0.00000000	      0.00000000
      0.72533198	     10.29075366	      0.00000000	      0.00000000	      0.00000000
      0.72556525	     10.28827424	      0.00000000	      0.00000000	      0.00000000
      0.72586530	     10.28500555	      0.00000000	      0.00000000	      0.00000000
      0.72616536	     10.28164732	      0.00000000	      0.00000000	      0.00000000
      0.72639933	     10.27896657	      0.00000000	      0.00000000	      0.00000000
      0.72663331	     10.27623135	      0.00000000	      0.00000000	      0.00000000
      0.72693297	     10.27264875	      0.00000000	      0.00000000	      0.00000000
      0.72723263	     10.26897679	      0.00000000	      0.00000000	      0.00000000
      0.72746734	     10.26603840	      0.00000000	      0.00000000	      0.00000000
      0.72770205	     10.26304516	      0.00000000	      0.00000000	      0.00000000
      0.72800129	     10.25914937	      0.00000000	      0.00000000	      0.00000000
      0.72830054	     10.25516438	      0.00000000	      0.00000000	      0.00000000
      0.72853601	     10.25196601	      0.00000000	      0.00000000	      0.00000000
      0.72877148	     10.24871238	      0.00000000	      0.00000000	      0.00000000
      0.72907027	     10.24450422	      0.00000000	      0.00000000	      0.00000000
      0.72936907	     10.24020703	      0.00000000	      0.00000000	      0.00000000
      0.72960534	     10.23674615	      0.00000000	      0.00000000	      0.00000000
      0.72984161	     10.23322957	      0.00000000	      0.00000000	      0.00000000
      0.73013992	     10.22870999	      0.00000000	      0.00000000	      0.00000000
      0.73043824	     10.22410160	      0.00000000	      0.00000000	      0.00000000
      0.73067535	     10.22037544	      0.00000000	      0.00000000	      0.00000000
      0.73091246	     10.21659314	      0.00000000	      0.00000000	      0.00000000
      0.73121025	     10.21176329	      0.00000000	      0.00000000	      0.00000000
      0.73150805	     10.20684484	      0.00000000	      0.00000000	      0.00000000
      0.73174604	     10.20285040	      0.00000000	      0.00000000	      0.00000000
      0.73198404	     10.19879933	      0.00000000	      0.00000000	      0.00000000
      0.73228127	     10.19366059	      0.00000000	      0.00000000	      0.00000000
      0.73257850	     10.18843348	      0.00000000	      0.00000000	      0.00000000
      0.73281744	     10.18416741	      0.00000000	      0.00000000	      0.00000000
      0.73305638	     10.17984420	      0.00000000	      0.00000000	      0.00000000
      0.73335298	     10.17439823	      0.00000000	      0.00000000	      0.00000000
      0.73364959	     10.16886418	      0.00000000	      0.00000000	      0.00000000
      0.73388954	     10.16432271	      0.00000000	      0.00000000	      0.00000000
      0.73412950	     10.15972355	      0.00000000	      0.00000000	      0.00000000
      0.73442541	     10.15397245	      0.00000000	      0.00000000	      0.00000000
      0.73472132	     10.14813358	      0.00000000	      0.00000000	      0.00000000
      0.73496237	     10.14331238	      0.00000000	      0.00000000	      0.00000000
      0.73520342	     10.13843289	      0.00000000	      0.00000000	      0.00000000
      0.73549856	     10.13237933	      0.00000000	      0.00000000	      0.00000000
      0.73579369	     10.12623834	      0.00000000	      0.00000000	      0.00000000
      0.73603594	     10.12113231	      0.00000000	      0.00000000	      0.00000000
      0.73627820	     10.11596734	      0.00000000	      0.00000000	      0.00000000
      0.73657244	     10.10961479	      0.00000000	      0.00000000	      0.00000000
      0.73686668	     10.10317523	      0.00000000	      0.00000000	      0.00000000
      0.73711028	     10.09777816	      0.00000000	      0.00000000	      0.00000000
      0.73735388	     10.09232141	      0.00000000	      0.00000000	      0.00000000
      0.73764708	     10.08567459	      0.00000000	      0.00000000	      0.00000000
      0.73794027	     10.07894126	      0.00000000	      0.00000000	      0.00000000
      0.73818541	     10.07324526	      0.00000000	      0.00000000	      0.00000000
      0.73843055	     10.06748875	      0.00000000	      0.00000000	      0.00000000
      0.73872249	     10.06055429	      0.00000000	      0.00000000	      0.00000000
      0.73901443	     10.05353395	      0.00000000	      0.00000000	      0.00000000
      0.73926138	     10.04752846	      0.00000000	      0.00000000	      0.00000000
      0.73950833	     10.04146148	      0.00000000	      0.00000000	      0.00000000
      0.73979869	     10.03424927	      0.00000000	      0.00000000	      0.00000000
      0.74008906	     10.02695198	      0.00000000	      0.00000000	      0.00000000
      0.74033824	     10.02062184	      0.00000000	      0.00000000	      0.00000000
      0.74058742	     10.01422899	      0.00000000	      0.00000000	      0.00000000
      0.74087571	     10.00675473	      0.00000000	      0.00000000	      0.00000000
      0.74116400	      9.99919649	      0.00000000	      0.00000000	      0.00000000
      0.74141611	      9.99251798	      0.00000000	      0.00000000	      0.00000000
      0.74166822	      9.98577518	      0.00000000	      0.00000000	      0.00000000
      0.74195356	      9.97806603	      0.00000000	      0.00000000	      0.00000000
      0.74223890	      9.97027449	      0.00000000	      0.00000000	      0.00000000
      0.74249518	      9.96320633	      0.00000000	      0.00000000	      0.00000000
      0.74275146	      9.95607164	      0.00000000	      0.00000000	      0.00000000
      0.74303220	      9.94817974	      0.00000000	      0.00000000	      0.00000000
      0.74331294	      9.94020795	      0.00000000	      0.00000000	      0.00000000
      0.74359367	      9.93215633	      0.00000000	      0.00000000	      0.00000000
      0.74387441	      9.92402474	      0.00000000	      0.00000000	      0.00000000
      0.74410947	      9.91715485	      0.00000000	      0.00000000	      0.00000000
      0.74434453	      9.91022886	      0.00000000	      0.00000000	      0.00000000
      0.74464280	      9.90135963	      0.00000000	      0.00000000	      0.00000000
      0.74494107	      9.89240003	      0.00000000	      0.00000000	      0.00000000
      0.74518570	      9.88498413	      0.00000000	      0.00000000	      0.00000000
      0.74543034	      9.87750737	      0.00000000	      0.00000000	      0.00000000
      0.74572312	      9.86847901	      0.00000000	      0.00000000	      0.00000000
      0.74601591	      9.85936343	      0.00000000	      0.00000000	      0.00000000
      0.74626677	      9.85148377	      0.00000000	      0.00000000	      0.00000000
      0.74651764	      9.84354002	      0.00000000	      0.00000000	      0.00000000
      0.74680509	      9.83435881	      0.00000000	      0.00000000	      0.00000000
      0.74709255	      9.82509338	      0.00000000	      0.00000000	      0.00000000
      0.74734915	      9.81675111	      0.00000000	      0.00000000	      0.00000000
      0.74760576	      9.80834168	      0.00000000	      0.00000000	      0.00000000
      0.74788715	      9.79904323	      0.00000000	      0.00000000	      0.00000000
      0.74816853	      9.78966396	      0.00000000	      0.00000000	      0.00000000
      0.74844991	      9.78020394	      0.00000000	      0.00000000	      0.00000000
      0.74873129	      9.77066301	      0.00000000	      0.00000000	      0.00000000
      0.74896830	      9.76256395	      0.00000000	      0.00000000	      0.00000000
      0.74920531	      9.75440747	      0.00000000	      0.00000000	      0.00000000
      0.74950230	      9.74410565	      0.00000000	      0.00000000	      0.00000000
      0.74979930	      9.73371359	      0.00000000	      0.00000000	      0.00000000
      0.75004808	      9.72493905	      0.00000000	      0.00000000	      0.00000000
      0.75029686	      9.71610113	      0.00000000	      0.00000000	      0.00000000
      0.75058662	      9.70572750	      0.00000000	      0.00000000	      0.00000000
      0.75087639	      9.69526782	      0.00000000	      0.00000000	      0.00000000
      0.75113302	      9.68593219	      0.00000000	      0.00000000	      0.00000000
      0.75138966	      9.67652900	      0.00000000	      0.00000000	      0.00000000
      0.75167180	      9.66611338	      0.00000000	      0.00000000	      0.00000000
      0.75195394	      9.65561606	      0.00000000	      0.00000000	      0.00000000
      0.75223608	      9.64503707	      0.00000000	      0.00000000	      0.00000000
      0.75251822	      9.63437629	      0.00000000	      0.00000000	      0.00000000
      0.75275597	      9.62532944	      0.00000000	      0.00000000	      0.00000000
      0.75299372	      9.61622447	      0.00000000	      0.00000000	      0.00000000
      0.75329003	      9.60479541	      0.00000000	      0.00000000	      0.00000000
      0.75358634	      9.59327602	      0.00000000	      0.00000000	      0.00000000
      0.75383856	      9.58339969	      0.00000000	      0.00000000	      0.00000000
      0.75409077	      9.57345785	      0.00000000	      0.00000000	      0.00000000
      0.75437789	      9.56206061	      0.00000000	      0.00000000	      0.00000000
      0.75466501	      9.55057842	      0.00000000	      0.00000000	      0.00000000
      0.75495213	      9.53901131	      0.00000000	      0.00000000	      0.00000000
      0.75520842	      9.52861407	      0.00000000	      0.00000000	      0.00000000
      0.75546472	      9.51814913	      0.00000000	      0.00000000	      0.00000000
      0.75572101	      9.50761639	      0.00000000	      0.00000000	      0.00000000
      0.75600388	      9.49591321	      0.00000000	      0.00000000	      0.00000000
      0.75628674	      9.48412739	      0.00000000	      0.00000000	      0.00000000
      0.75656960	      9.47225895	      0.00000000	      0.00000000	      0.00000000
      0.75685246	      9.46030777	      0.00000000	      0.00000000	      0.00000000
      0.75709129	      9.45015260	      0.00000000	      0.00000000	      0.00000000
      0.75733012	      9.43993839	      0.00000000	      0.00000000	      0.00000000
      0.75762554	      9.42722269	      0.00000000	      0.00000000	      0.00000000
      0.75792095	      9.41441662	      0.00000000	      0.00000000	      0.00000000
      0.75817718	      9.40323591	      0.00000000	      0.00000000	      0.00000000
      0.75843341	      9.39198716	      0.00000000	      0.00000000	      0.00000000
      0.75871729	      9.37944515	      0.00000000	      0.00000000	      0.00000000
      0.75900117	      9.36681957	      0.00000000	      0.00000000	      0.00000000
      0.75928505	      9.35411044	      0.00000000	      0.00000000	      0.00000000
      0.75956893	      9.34131764	      0.00000000	      0.00000000	      0.00000000
      0.75980738	      9.33050785	      0.00000000	      0.00000000	      0.00000000
      0.76004582	      9.31963898	      0.00000000	      0.00000000	      0.00000000
      0.76034098	      9.30610296	      0.00000000	      0.00000000	      0.00000000
      0.76063615	      9.29247637	      0.00000000	      0.00000000	      0.00000000
      0.76089542	      9.28043206	      0.00000000	      0.00000000	      0.00000000
      0.76115469	      9.26831782	      0.00000000	      0.00000000	      0.00000000
      0.76143600	      9.25509447	      0.00000000	      0.00000000	      0.00000000
      0.76171732	      9.24178873	      0.00000000	      0.00000000	      0.00000000
      0.76199863	      9.22840062	      0.00000000	      0.00000000	      0.00000000
      0.76227995	      9.21493004	      0.00000000	      0.00000000	      0.00000000
      0.76253036	      9.20287002	      0.00000000	      0.00000000	      0.00000000
      0.76278077	      9.19074460	      0.00000000	      0.00000000	      0.00000000
      0.76306914	      9.17670025	      0.00000000	      0.00000000	      0.00000000
      0.76335750	      9.16256911	      0.00000000	      0.00000000	      0.00000000
      0.76364587	      9.14835124	      0.00000000	      0.00000000	      0.00000000
      0.76393424	      9.13404649	      0.00000000	      0.00000000	      0.00000000
      0.76416022	      9.12277571	      0.00000000	      0.00000000	      0.00000000
      0.76438620	      9.11145155	      0.00000000	      0.00000000	      0.00000000
      0.76467616	      9.09684349	      0.00000000	      0.00000000	      0.00000000
      0.76496611	      9.08214751	      0.00000000	      0.00000000	      0.00000000
      0.76523504	      9.06843900	      0.00000000	      0.00000000	      0.00000000
      0.76550396	      9.05465480	      0.00000000	      0.00000000	      0.00000000
      0.76578354	      9.04024386	      0.00000000	      0.00000000	      0.00000000
      0.76606313	      9.02575104	      0.00000000	      0.00000000	      0.00000000
      0.76633310	      9.01167885	      0.00000000	      0.00000000	      0.00000000
      0.76660307	      8.99753025	      0.00000000	      0.00000000	      0.00000000
      0.76687973	      8.98295163	      0.00000000	      0.00000000	      0.00000000
      0.76715639	      8.96829270	      0.00000000	      0.00000000	      0.00000000
      0.76742717	      8.95386807	      0.00000000	      0.00000000	      0.00000000
      0.76769794	      8.93936645	      0.00000000	      0.00000000	      0.00000000
      0.76797353	      8.92452787	      0.00000000	      0.00000000	      0.00000000
      0.76824912	      8.90960948	      0.00000000	      0.00000000	      0.00000000
      0.76852076	      8.89482705	      0.00000000	      0.00000000	      0.00000000
      0.76879240	      8.87996701	      0.00000000	      0.00000000	      0.00000000
      0.76906742	      8.86484272	      0.00000000	      0.00000000	      0.00000000
      0.76934244	      8.84963883	      0.00000000	      0.00000000	      0.00000000
      0.76961482	      8.83450300	      0.00000000	      0.00000000	      0.00000000
      0.76988719	      8.81928904	      0.00000000	      0.00000000	      0.00000000
      0.77016187	      8.80386683	      0.00000000	      0.00000000	      0.00000000
      0.77043656	      8.78836509	      0.00000000	      0.00000000	      0.00000000
      0.77070952	      8.77288173	      0.00000000	      0.00000000	      0.00000000
      0.77098248	      8.75731976	      0.00000000	      0.00000000	      0.00000000
      0.77125698	      8.74159099	      0.00000000	      0.00000000	      0.00000000
      0.77153148	      8.72578266	      0.00000000	      0.00000000	      0.00000000
      0.77180491	      8.70995681	      0.00000000	      0.00000000	      0.00000000
      0.77207834	      8.69405196	      0.00000000	      0.00000000	      0.00000000
      0.77235276	      8.67800972	      0.00000000	      0.00000000	      0.00000000
      0.77262719	      8.66188783	      0.00000000	      0.00000000	      0.00000000
      0.77290099	      8.64572331	      0.00000000	      0.00000000	      0.00000000
      0.77317479	      8.62947944	      0.00000000	      0.00000000	      0.00000000
      0.77344923	      8.61311821	      0.00000000	      0.00000000	      0.00000000
      0.77372367	      8.59667718	      0.00000000	      0.00000000	      0.00000000
      0.77399777	      8.58017658	      0.00000000	      0.00000000	      0.00000000
      0.77427187	      8.56359632	      0.00000000	      0.00000000	      0.00000000
      0.77454638	      8.54691171	      0.00000000	      0.00000000	      0.00000000
      0.77482089	      8.53014714	      0.00000000	      0.00000000	      0.00000000
      0.77509525	      8.51331198	      0.00000000	      0.00000000	      0.00000000
      0.77536960	      8.49639687	      0.00000000	      0.00000000	      0.00000000
      0.77564422	      8.47938546	      0.00000000	      0.00000000	      0.00000000
      0.77591884	      8.46229388	      0.00000000	      0.00000000	      0.00000000
      0.77619342	      8.44512482	      0.00000000	      0.00000000	      0.00000000
      0.77646799	      8.42787553	      0.00000000	      0.00000000	      0.00000000
      0.77674275	      8.41053463	      0.00000000	      0.00000000	      0.00000000
      0.77701751	      8.39311331	      0.00000000	      0.00000000	      0.00000000
      0.77729228	      8.37561035	      0.00000000	      0.00000000	      0.00000000
      0.77756706	      8.35802688	      0.00000000	      0.00000000	      0.00000000
      0.77784197	      8.34035431	      0.00000000	      0.00000000	      0.00000000
      0.77811688	      8.32260109	      0.00000000	      0.00000000	      0.00000000
      0.77839184	      8.30476373	      0.00000000	      0.00000000	      0.00000000
      0.77866681	      8.28684560	      0.00000000	      0.00000000	      0.00000000
      0.77894188	      8.26883957	      0.00000000	      0.00000000	      0.00000000
      0.77921695	      8.25075262	      0.00000000	      0.00000000	      0.00000000
      0.77949209	      8.23258007	      0.00000000	      0.00000000	      0.00000000
      0.77976724	      8.21432647	      0.00000000	      0.00000000	      0.00000000
      0.78004248	      8.19598542	      0.00000000	      0.00000000	      0.00000000
      0.78031771	      8.17756316	      0.00000000	      0.00000000	      0.00000000
      0.78059303	      8.15905441	      0.00000000	      0.00000000	      0.00000000
      0.78086835	      8.14046432	      0.00000000	      0.00000000	      0.00000000
      0.78114376	      8.12178682	      0.00000000	      0.00000000	      0.00000000
      0.78141916	      8.10302784	      0.00000000	      0.00000000	      0.00000000
      0.78169465	      8.08418177	      0.00000000	      0.00000000	      0.00000000
      0.78197014	      8.06525405	      0.00000000	      0.00000000	      0.00000000
      0.78224571	      8.04623880	      0.00000000	      0.00000000	      0.00000000
      0.78252128	      8.02714175	      0.00000000	      0.00000000	      0.00000000
      0.78279694	      8.00795720	      0.00000000	      0.00000000	      0.00000000
      0.78307259	      7.98869071	      0.00000000	      0.00000000	      0.00000000
      0.78334833	      7.96933647	      0.00000000	      0.00000000	      0.00000000
      0.78362407	      7.94990012	      0.00000000	      0.00000000	      0.00000000
      0.78389989	      7.93037597	      0.00000000	      0.00000000	      0.00000000
      0.78417570	      7.91076956	      0.00000000	      0.00000000	      0.00000000
      0.78445160	      7.89107523	      0.00000000	      0.00000000	      0.00000000
      0.78472750	      7.87129847	      0.00000000	      0.00000000	      0.00000000
      0.78500347	      7.85143375	      0.00000000	      0.00000000	      0.00000000
      0.78527944	      7.83148643	      0.00000000	      0.00000000	      0.00000000
      0.78555549	      7.81145114	      0.00000000	      0.00000000	      0.00000000
      0.78583154	      7.79133308	      0.00000000	      0.00000000	      0.00000000
      0.78610765	      7.77112712	      0.00000000	      0.00000000	      0.00000000
      0.78638377	      7.75083822	      0.00000000	      0.00000000	      0.00000000
      0.78665995	      7.73046159	      0.00000000	      0.00000000	      0.00000000
      0.78693613	      7.71000184	      0.00000000	      0.00000000	      0.00000000
      0.78721237	      7.68945470	      0.00000000	      0.00000000	      0.00000000
      0.78748860	      7.66882426	      0.00000000	      0.00000000	      0.00000000
      0.78776489	      7.64810701	      0.00000000	      0.00000000	      0.00000000
      0.78804117	      7.62730630	      0.00000000	      0.00000000	      0.00000000
      0.78831749	      7.60641977	      0.00000000	      0.00000000	      0.00000000
      0.78859380	      7.58544961	      0.00000000	      0.00000000	      0.00000000
      0.78887012	      7.56439536	      0.00000000	      0.00000000	      0.00000000
      0.78914644	      7.54325733	      0.00000000	      0.00000000	      0.00000000
      0.78942273	      7.52203831	      0.00000000	      0.00000000	      0.00000000
      0.78969901	      7.50073537	      0.00000000	      0.00000000	      0.00000000
      0.78997518	      7.47935739	      0.00000000	      0.00000000	      0.00000000
      0.79025135	      7.45789539	      0.00000000	      0.00000000	      0.00000000
      0.79052724	      7.43637101	      0.00000000	      0.00000000	      0.00000000
      0.79080313	      7.41476262	      0.00000000	      0.00000000	      0.00000000
      0.79107834	      7.39312374	      0.00000000	      0.00000000	      0.00000000
      0.79135355	      7.37140110	      0.00000000	      0.00000000	      0.00000000
      0.79162674	      7.34975510	      0.00000000	      0.00000000	      0.00000000
      0.79189993	      7.32802639	      0.00000000	      0.00000000	      0.00000000
      0.79216247	      7.30706670	      0.00000000	      0.00000000	      0.00000000
      0.79249562	      7.28035987	      0.00000000	      0.00000000	      0.00000000
      0.79289261	      7.24837343	      0.00000000	      0.00000000	      0.00000000
      0.79317582	      7.22544805	      0.00000000	      0.00000000	      0.00000000
      0.79345902	      7.20243325	      0.00000000	      0.00000000	      0.00000000
      0.79374222	      7.17932884	      0.00000000	      0.00000000	      0.00000000
      0.79399170	      7.15890187	      0.00000000	      0.00000000	      0.00000000
      0.79424117	      7.13840521	      0.00000000	      0.00000000	      0.00000000
      0.79452788	      7.11476325	      0.00000000	      0.00000000	      0.00000000
      0.79481459	      7.09102904	      0.00000000	      0.00000000	      0.00000000
      0.79508492	      7.06856675	      0.00000000	      0.00000000	      0.00000000
      0.79535524	      7.04602224	      0.00000000	      0.00000000	      0.00000000
      0.79563300	      7.02277213	      0.00000000	      0.00000000	      0.00000000
      0.79591075	      6.99943498	      0.00000000	      0.00000000	      0.00000000
      0.79618519	      6.97629098	      0.00000000	      0.00000000	      0.00000000
      0.79645963	      6.95306179	      0.00000000	      0.00000000	      0.00000000
      0.79673088	      6.93001871	      0.00000000	      0.00000000	      0.00000000
      0.79700213	      6.90689218	      0.00000000	      0.00000000	      0.00000000
      0.79720857	      6.88923505	      0.00000000	      0.00000000	      0.00000000
      0.79753018	      6.86163083	      0.00000000	      0.00000000	      0.00000000
      0.79785180	      6.83390879	      0.00000000	      0.00000000	      0.00000000
      0.79808116	      6.81406596	      0.00000000	      0.00000000	      0.00000000
      0.79831053	      6.79416302	      0.00000000	      0.00000000	      0.00000000
      0.79851738	      6.77616222	      0.00000000	      0.00000000	      0.00000000
      0.79883841	      6.74812905	      0.00000000	      0.00000000	      0.00000000
      0.79915943	      6.71997764	      0.00000000	      0.00000000	      0.00000000
      0.79939063	      6.69962946	      0.00000000	      0.00000000	      0.00000000
      0.79962184	      6.67921975	      0.00000000	      0.00000000	      0.00000000
      0.79984212	      6.65971646	      0.00000000	      0.00000000	      0.00000000
      0.80019558	      6.62830543	      0.00000000	      0.00000000	      0.00000000
      0.80044490	      6.60606226	      0.00000000	      0.00000000	      0.00000000
      0.80069422	      6.58374715	      0.00000000	      0.00000000	      0.00000000
      0.80094354	      6.56135997	      0.00000000	      0.00000000	      0.00000000
      0.80118273	      6.53981456	      0.00000000	      0.00000000	      0.00000000
      0.80152768	      6.50862551	      0.00000000	      0.00000000	      0.00000000
      0.80181798	      6.48227011	      0.00000000	      0.00000000	      0.00000000
      0.80207268	      6.45906592	      0.00000000	      0.00000000	      0.00000000
      0.80232738	      6.43578585	      0.00000000	      0.00000000	      0.00000000
      0.80261112	      6.40976139	      0.00000000	      0.00000000	      0.00000000
      0.80289487	      6.38364244	      0.00000000	      0.00000000	      0.00000000
      0.80316730	      6.35847576	      0.00000000	      0.00000000	      0.00000000
      0.80343973	      6.33322167	      0.00000000	      0.00000000	      0.00000000
      0.80371243	      6.30785552	      0.00000000	      0.00000000	      0.00000000
      0.80398512	      6.28240148	      0.00000000	      0.00000000	      0.00000000
      0.80421695	      6.26069285	      0.00000000	      0.00000000	      0.00000000
      0.80456292	      6.22817709	      0.00000000	      0.00000000	      0.00000000
      0.80483884	      6.20214341	      0.00000000	      0.00000000	      0.00000000
      0.80511476	      6.17601909	      0.00000000	      0.00000000	      0.00000000
      0.80539067	      6.14980388	      0.00000000	      0.00000000	      0.00000000
      0.80566659	      6.12349768	      0.00000000	      0.00000000	      0.00000000
      0.80594251	      6.09710023	      0.00000000	      0.00000000	      0.00000000
      0.80621842	      6.07061141	      0.00000000	      0.00000000	      0.00000000
      0.80649434	      6.04403100	      0.00000000	      0.00000000	      0.00000000
      0.80676737	      6.01763844	      0.00000000	      0.00000000	      0.00000000
      0.80704040	      5.99115583	      0.00000000	      0.00000000	      0.00000000
      0.80731655	      5.96427902	      0.00000000	      0.00000000	      0.00000000
      0.80759270	      5.93730972	      0.00000000	      0.00000000	      0.00000000
      0.80786434	      5.91068998	      0.00000000	      0.00000000	      0.00000000
      0.80813598	      5.88398038	      0.00000000	      0.00000000	      0.00000000
      0.80833780	      5.86407802	      0.00000000	      0.00000000	      0.00000000
      0.80865423	      5.83277286	      0.00000000	      0.00000000	      0.00000000
      0.80897066	      5.80134499	      0.00000000	      0.00000000	      0.00000000
      0.80921389	      5.77710415	      0.00000000	      0.00000000	      0.00000000
      0.80945712	      5.75279049	      0.00000000	      0.00000000	      0.00000000
      0.80972385	      5.72604339	      0.00000000	      0.00000000	      0.00000000
      0.81005462	      5.69275305	      0.00000000	      0.00000000	      0.00000000
      0.81043558	      5.65424249	      0.00000000	      0.00000000	      0.00000000
      0.81073967	      5.62337366	      0.00000000	      0.00000000	      0.00000000
      0.81099137	      5.59773556	      0.00000000	      0.00000000	      0.00000000
      0.81124307	      5.57201833	      0.00000000	      0.00000000	      0.00000000
      0.81152166	      5.54346187	      0.00000000	      0.00000000	      0.00000000
      0.81180024	      5.51480808	      0.00000000	      0.00000000	      0.00000000
      0.81205587	      5.48843054	      0.00000000	      0.00000000	      0.00000000
      0.81238708	      5.45413032	      0.00000000	      0.00000000	      0.00000000
      0.81271829	      5.41969151	      0.00000000	      0.00000000	      0.00000000
      0.81297456	      5.39295021	      0.00000000	      0.00000000	      0.00000000
      0.81323082	      5.36612553	      0.00000000	      0.00000000	      0.00000000
      0.81351290	      5.33650188	      0.00000000	      0.00000000	      0.00000000
      0.81379498	      5.30677672	      0.00000000	      0.00000000	      0.00000000
      0.81406035	      5.27871995	      0.00000000	      0.00000000	      0.00000000
      0.81440221	      5.24244286	      0.00000000	      0.00000000	      0.00000000
      0.81474407	      5.20601552	      0.00000000	      0.00000000	      0.00000000
      0.81499298	      5.17939727	      0.00000000	      0.00000000	      0.00000000
      0.81524190	      5.15269894	      0.00000000	      0.00000000	      0.00000000
      0.81551475	      5.12334145	      0.00000000	      0.00000000	      0.00000000
      0.81585178	      5.08694355	      0.00000000	      0.00000000	      0.00000000
      0.81629465	      5.03889228	      0.00000000	      0.00000000	      0.00000000
      0.81651105	      5.01531948	      0.00000000	      0.00000000	      0.00000000
      0.81672745	      4.99168534	      0.00000000	      0.00000000	      0.00000000
      0.81704738	      4.95663091	      0.00000000	      0.00000000	      0.00000000
      0.81736731	      4.92144167	      0.00000000	      0.00000000	      0.00000000
      0.81761642	      4.89394923	      0.00000000	      0.00000000	      0.00000000
      0.81786553	      4.86637461	      0.00000000	      0.00000000	      0.00000000
      0.81813059	      4.83694285	      0.00000000	      0.00000000	      0.00000000
      0.81845885	      4.80036525	      0.00000000	      0.00000000	      0.00000000
      0.81888291	      4.75289871	      0.00000000	      0.00000000	      0.00000000
      0.81912941	      4.72519598	      0.00000000	      0.00000000	      0.00000000
      0.81937592	      4.69741164	      0.00000000	      0.00000000	      0.00000000
      0.81962243	      4.66954550	      0.00000000	      0.00000000	      0.00000000
      0.81991247	      4.63665280	      0.00000000	      0.00000000	      0.00000000
      0.82020251	      4.60364624	      0.00000000	      0.00000000	      0.00000000
      0.82044663	      4.57577648	      0.00000000	      0.00000000	      0.00000000
      0.82078080	      4.53749610	      0.00000000	      0.00000000	      0.00000000
      0.82111496	      4.49906329	      0.00000000	      0.00000000	      0.00000000
      0.82135229	      4.47167568	      0.00000000	      0.00000000	      0.00000000
      0.82158961	      4.44421076	      0.00000000	      0.00000000	      0.00000000
      0.82185193	      4.41376311	      0.00000000	      0.00000000	      0.00000000
      0.82218789	      4.37462837	      0.00000000	      0.00000000	      0.00000000
      0.82252386	      4.33533740	      0.00000000	      0.00000000	      0.00000000
      0.82277730	      4.30559391	      0.00000000	      0.00000000	      0.00000000
      0.82303074	      4.27576100	      0.00000000	      0.00000000	      0.00000000
      0.82331546	      4.24213915	      0.00000000	      0.00000000	      0.00000000
      0.82360018	      4.20840383	      0.00000000	      0.00000000	      0.00000000
      0.82386107	      4.17739168	      0.00000000	      0.00000000	      0.00000000
      0.82420050	      4.13690169	      0.00000000	      0.00000000	      0.00000000
      0.82453992	      4.09624898	      0.00000000	      0.00000000	      0.00000000
      0.82479099	      4.06607282	      0.00000000	      0.00000000	      0.00000000
      0.82504206	      4.03580708	      0.00000000	      0.00000000	      0.00000000
      0.82527796	      4.00728843	      0.00000000	      0.00000000	      0.00000000
      0.82561685	      3.96618076	      0.00000000	      0.00000000	      0.00000000
      0.82591621	      3.92973023	      0.00000000	      0.00000000	      0.00000000
      0.82616765	      3.89901486	      0.00000000	      0.00000000	      0.00000000
      0.82641910	      3.86820835	      0.00000000	      0.00000000	      0.00000000
      0.82668632	      3.83536785	      0.00000000	      0.00000000	      0.00000000
      0.82701029	      3.79541534	      0.00000000	      0.00000000	      0.00000000
      0.82737717	      3.74998671	      0.00000000	      0.00000000	      0.00000000
      0.82770234	      3.70955898	      0.00000000	      0.00000000	      0.00000000
      0.82794452	      3.67934899	      0.00000000	      0.00000000	      0.00000000
      0.82818670	      3.64905454	      0.00000000	      0.00000000	      0.00000000
      0.82843704	      3.61765179	      0.00000000	      0.00000000	      0.00000000
      0.82877375	      3.57527672	      0.00000000	      0.00000000	      0.00000000
      0.82911045	      3.53274619	      0.00000000	      0.00000000	      0.00000000
      0.82934745	      3.50271952	      0.00000000	      0.00000000	      0.00000000
      0.82958444	      3.47261898	      0.00000000	      0.00000000	      0.00000000
      0.82985912	      3.43764197	      0.00000000	      0.00000000	      0.00000000
      0.83019056	      3.39531035	      0.00000000	      0.00000000	      0.00000000
      0.83056018	      3.34794534	      0.00000000	      0.00000000	      0.00000000
      0.83089076	      3.30544739	      0.00000000	      0.00000000	      0.00000000
      0.83113113	      3.27446910	      0.00000000	      0.00000000	      0.00000000
      0.83137150	      3.24342813	      0.00000000	      0.00000000	      0.00000000
      0.83163835	      3.20889751	      0.00000000	      0.00000000	      0.00000000
      0.83197065	      3.16579759	      0.00000000	      0.00000000	      0.00000000
      0.83230295	      3.12259367	      0.00000000	      0.00000000	      0.00000000
      0.83250422	      3.09637803	      0.00000000	      0.00000000	      0.00000000
      0.83281482	      3.05585562	      0.00000000	      0.00000000	      0.00000000
      0.83312543	      3.01525869	      0.00000000	      0.00000000	      0.00000000
      0.83338987	      2.98064212	      0.00000000	      0.00000000	      0.00000000
      0.83365430	      2.94598075	      0.00000000	      0.00000000	      0.00000000
      0.83392413	      2.91057221	      0.00000000	      0.00000000	      0.00000000
      0.83419395	      2.87512688	      0.00000000	      0.00000000	      0.00000000
      0.83448079	      2.83741137	      0.00000000	      0.00000000	      0.00000000
      0.83476763	      2.79966700	      0.00000000	      0.00000000	      0.00000000
      0.83504101	      2.76367371	      0.00000000	      0.00000000	      0.00000000
      0.83537732	      2.71937674	      0.00000000	      0.00000000	      0.00000000
      0.83571363	      2.67507174	      0.00000000	      0.00000000	      0.00000000
      0.83596106	      2.64247906	      0.00000000	      0.00000000	      0.00000000
      0.83630347	      2.59738890	      0.00000000	      0.00000000	      0.00000000
      0.83660733	      2.55739921	      0.00000000	      0.00000000	      0.00000000
      0.83685774	      2.52446915	      0.00000000	      0.00000000	      0.00000000
      0.83710816	      2.49156875	      0.00000000	      0.00000000	      0.00000000
      0.83734194	      2.46088638	      0.00000000	      0.00000000	      0.00000000
      0.83767776	      2.41687675	      0.00000000	      0.00000000	      0.00000000
      0.83801359	      2.37295915	      0.00000000	      0.00000000	      0.00000000
      0.83823430	      2.34415331	      0.00000000	      0.00000000	      0.00000000
      0.83845502	      2.31539922	      0.00000000	      0.00000000	      0.00000000
      0.83875078	      2.27695785	      0.00000000	      0.00000000	      0.00000000
      0.83904654	      2.23863015	      0.00000000	      0.00000000	      0.00000000
      0.83930424	      2.20533720	      0.00000000	      0.00000000	      0.00000000
      0.83962135	      2.16451197	      0.00000000	      0.00000000	      0.00000000
      0.84000601	      2.11522190	      0.00000000	      0.00000000	      0.00000000
      0.84039068	      2.06621189	      0.00000000	      0.00000000	      0.00000000
      0.84062555	      2.03643597	      0.00000000	      0.00000000	      0.00000000
      0.84086042	      2.00678059	      0.00000000	      0.00000000	      0.00000000
      0.84115371	      1.96992792	      0.00000000	      0.00000000	      0.00000000
      0.84144700	      1.93328414	      0.00000000	      0.00000000	      0.00000000
      0.84168018	      1.90430623	      0.00000000	      0.00000000	      0.00000000
      0.84201264	      1.86324303	      0.00000000	      0.00000000	      0.00000000
      0.84234510	      1.82248953	      0.00000000	      0.00000000	      0.00000000
      0.84257477	      1.79452558	      0.00000000	      0.00000000	      0.00000000
      0.84280443	      1.76672124	      0.00000000	      0.00000000	      0.00000000
      0.84309442	      1.73184941	      0.00000000	      0.00000000	      0.00000000
      0.84338440	      1.69724786	      0.00000000	      0.00000000	      0.00000000
      0.84361896	      1.66946347	      0.00000000	      0.00000000	      0.00000000
      0.84395587	      1.62988135	      0.00000000	      0.00000000	      0.00000000
      0.84425783	      1.59474034	      0.00000000	      0.00000000	      0.00000000
      0.84450915	      1.56573953	      0.00000000	      0.00000000	      0.00000000
      0.84476048	      1.53696722	      0.00000000	      0.00000000	      0.00000000
      0.84498096	      1.51191702	      0.00000000	      0.00000000	      0.00000000
      0.84532026	      1.47371956	      0.00000000	      0.00000000	      0.00000000
      0.84560114	      1.44242715	      0.00000000	      0.00000000	      0.00000000
      0.84588203	      1.41143543	      0.00000000	      0.00000000	      0.00000000
      0.84616291	      1.38074702	      0.00000000	      0.00000000	      0.00000000
      0.84644379	      1.35036411	      0.00000000	      0.00000000	      0.00000000
      0.84672468	      1.32028840	      0.00000000	      0.00000000	      0.00000000
      0.84699444	      1.29169327	      0.00000000	      0.00000000	      0.00000000
      0.84726421	      1.26338348	      0.00000000	      0.00000000	      0.00000000
      0.84752167	      1.23663181	      0.00000000	      0.00000000	      0.00000000
      0.84785224	      1.20266549	      0.00000000	      0.00000000	      0.00000000
      0.84818281	      1.16912856	      0.00000000	      0.00000000	      0.00000000
      0.84843458	      1.14387383	      0.00000000	      0.00000000	      0.00000000
      0.84868635	      1.11886751	      0.00000000	      0.00000000	      0.00000000
      0.84897717	      1.09029160	      0.00000000	      0.00000000	      0.00000000
      0.84926798	      1.06204570	      0.00000000	      0.00000000	      0.00000000
      0.84952894	      1.03697993	      0.00000000	      0.00000000	      0.00000000
      0.84986075	      1.00549044	      0.00000000	      0.00000000	      0.00000000
      0.85019256	      0.97442707	      0.00000000	      0.00000000	      0.00000000
      0.85044445	      0.95112931	      0.00000000	      0.00000000	      0.00000000
      0.85069634	      0.92807603	      0.00000000	      0.00000000	      0.00000000
      0.85098977	      0.90152922	      0.00000000	      0.00000000	      0.00000000
      0.85128320	      0.87531341	      0.00000000	      0.00000000	      0.00000000
      0.85153152	      0.85338577	      0.00000000	      0.00000000	      0.00000000
      0.85186367	      0.82442689	      0.00000000	      0.00000000	      0.00000000
      0.85219582	      0.79589300	      0.00000000	      0.00000000	      0.00000000
      0.85244119	      0.77508754	      0.00000000	      0.00000000	      0.00000000
      0.85268657	      0.75451543	      0.00000000	      0.00000000	      0.00000000
      0.85296644	      0.73133716	      0.00000000	      0.00000000	      0.00000000
      0.85324630	      0.70846533	      0.00000000	      0.00000000	      0.00000000
      0.85354107	      0.68470978	      0.00000000	      0.00000000	      0.00000000
      0.85383583	      0.66129915	      0.00000000	      0.00000000	      0.00000000
      0.85410601	      0.64014703	      0.00000000	      0.00000000	      0.00000000
      0.85443712	      0.61462717	      0.00000000	      0.00000000	      0.00000000
      0.85476823	      0.58955654	      0.00000000	      0.00000000	      0.00000000
      0.85500548	      0.57187286	      0.00000000	      0.00000000	      0.00000000
      0.85532786	      0.54822330	      0.00000000	      0.00000000	      0.00000000
      0.85565023	      0.52501737	      0.00000000	      0.00000000	      0.00000000
      0.85591364	      0.50639125	      0.00000000	      0.00000000	      0.00000000
      0.85617704	      0.48807056	      0.00000000	      0.00000000	      0.00000000
      0.85641826	      0.47156399	      0.00000000	      0.00000000	      0.00000000
      0.85674805	      0.44942497	      0.00000000	      0.00000000	      0.00000000
      0.85707783	      0.42778793	      0.00000000	      0.00000000	      0.00000000
      0.85732244	      0.41206890	      0.00000000	      0.00000000	      0.00000000
      0.85756705	      0.39663542	      0.00000000	      0.00000000	      0.00000000
      0.85784997	      0.37914623	      0.00000000	      0.00000000	      0.00000000
      0.85813289	      0.36205072	      0.00000000	      0.00000000	      0.00000000
      0.85842304	      0.34493378	      0.00000000	      0.00000000	      0.00000000
      0.85871319	      0.32824400	      0.00000000	      0.00000000	      0.00000000
      0.85900117	      0.31210810	      0.00000000	      0.00000000	      0.00000000
      0.85928914	      0.29640520	      0.00000000	      0.00000000	      0.00000000
      0.85958436	      0.28076229	      0.00000000	      0.00000000	      0.00000000
      0.85987959	      0.26558593	      0.00000000	      0.00000000	      0.00000000
      0.86015937	      0.25163868	      0.00000000	      0.00000000	      0.00000000
      0.86043915	      0.23811872	      0.00000000	      0.00000000	      0.00000000
      0.86074640	      0.22376715	      0.00000000	      0.00000000	      0.00000000
      0.86105365	      0.20993809	      0.00000000	      0.00000000	      0.00000000
      0.86127077	      0.20048231	      0.00000000	      0.00000000	      0.00000000
      0.86160236	      0.18654804	      0.00000000	      0.00000000	      0.00000000
      0.86193395	      0.17322676	      0.00000000	      0.00000000	      0.00000000
      0.86215880	      0.16454192	      0.00000000	      0.00000000	      0.00000000
      0.86238365	      0.15613773	      0.00000000	      0.00000000	      0.00000000
      0.86267878	      0.14553090	      0.00000000	      0.00000000	      0.00000000
      0.86297390	      0.13540208	      0.00000000	      0.00000000	      0.00000000
      0.86319774	      0.12803579	      0.00000000	      0.00000000	      0.00000000
      0.86352978	      0.11760521	      0.00000000	      0.00000000	      0.00000000
      0.86386182	      0.10775935	      0.00000000	      0.00000000	      0.00000000
      0.86408884	      0.10135863	      0.00000000	      0.00000000	      0.00000000
      0.86431586	      0.09522230	      0.00000000	      0.00000000	      0.00000000
      0.86461033	      0.08764980	      0.00000000	      0.00000000	      0.00000000
      0.86490480	      0.08050501	      0.00000000	      0.00000000	      0.00000000
      0.86514717	      0.07493755	      0.00000000	      0.00000000	      0.00000000
      0.86547493	      0.06784644	      0.00000000	      0.00000000	      0.00000000
      0.86580270	      0.06124355	      0.00000000	      0.00000000	      0.00000000
      0.86605388	      0.05650284	      0.00000000	      0.00000000	      0.00000000
      0.86630507	      0.05203041	      0.00000000	      0.00000000	      0.00000000
      0.86658671	      0.04732449	      0.00000000	      0.00000000	      0.00000000
      0.86686834	      0.04293319	      0.00000000	      0.00000000	      0.00000000
      0.86716490	      0.03863570	      0.00000000	      0.00000000	      0.00000000
      0.86746146	      0.03465887	      0.00000000	      0.00000000	      0.00000000
      0.86774012	      0.03120129	      0.00000000	      0.00000000	      0.00000000
      0.86801877	      0.02800173	      0.00000000	      0.00000000	      0.00000000
      0.86832787	      0.02473977	      0.00000000	      0.00000000	      0.00000000
      0.86863696	      0.02176394	      0.00000000	      0.00000000	      0.00000000
      0.86883234	      0.02002319	      0.00000000	      0.00000000	      0.00000000
      0.86913103	      0.01756112	      0.00000000	      0.00000000	      0.00000000
      0.86942973	      0.01532740	      0.00000000	      0.00000000	      0.00000000
      0.86967970	      0.01362337	      0.00000000	      0.00000000	      0.00000000
      0.86999086	      0.01169999	      0.00000000	      0.00000000	      0.00000000
      0.87030202	      0.00998187	      0.00000000	      0.00000000	      0.00000000
      0.87056668	      0.00867112	      0.00000000	      0.00000000	      0.00000000
      0.87089388	      0.00722848	      0.00000000	      0.00000000	      0.00000000
      0.87122107	      0.00596757	      0.00000000	      0.00000000	      0.00000000
      0.87147025	      0.00511977	      0.00000000	      0.00000000	      0.00000000
      0.87177297	      0.00421041	      0.00000000	      0.00000000	      0.00000000
      0.87207570	      0.00342285	      0.00000000	      0.00000000	      0.00000000
      0.87238221	      0.00273856	      0.00000000	      0.00000000	      0.00000000
      0.87268873	      0.00215752	      0.00000000	      0.00000000	      0.00000000
      0.87296256	      0.00171750	      0.00000000	      0.00000000	      0.00000000
      0.87323639	      0.00134488	      0.00000000	      0.00000000	      0.00000000
      0.87354924	      0.00099320	      0.00000000	      0.00000000	      0.00000000
      0.87386208	      0.00071149	      0.00000000	      0.00000000	      0.00000000
      0.87409352	      0.00054286	      0.00000000	      0.00000000	      0.00000000
      0.87441284	      0.00035868	      0.00000000	      0.00000000	      0.00000000
      0.87473216	      0.00022294	      0.00000000	      0.00000000	      0.00000000
      0.87498474	      0.00014450	      0.00000000	      0.00000000	      0.00000000
      0.87523733	      0.00008742	      0.00000000	      0.00000000	      0.00000000
      0.87553198	      0.00004296	      0.00000000	      0.00000000	      0.00000000
      0.87582662	      0.00001708	      0.00000000	      0.00000000	      0.00000000
      0.87610065	      0.00000510	      0.00000000	      0.00000000	      0.00000000
      0.87637467	      0.00000067	      0.00000000	      0.00000000	      0.00000000
      0.87668548	      0.00000000	      0.00000000	      0.00000000	      0.00000000
      0.87699628	      0.00000000	      0.00000000	      0.00000000	      0.00000000
      0.87720693	      0.00000000	      0.00000000	      0.00000000	      0.00000000
      0.87753651	      0.00000000	      0.00000000	      0.00000000	      0.00000000
      0.87786609	      0.00000000	      0.00000000	      0.00000000	      0.00000000
      0.87809577	      0.00000000	      0.00000000	      0.00000000	      0.00000000
      0.87832544	      0.00000000	      0.00000000	      0.00000000	      0.00000000
      0.87861876	      0.00000000	      0.00000000	      0.00000000	      0.00000000
      0.87891208	      0.00000000	      0.00000000	      0.00000000	      0.00000000
      0.87918098	      0.00000000	      0.00000000	      0.00000000	      0.00000000
      0.87944988	      0.00000000	      0.00000000	      0.00000000	      0.00000000
      0.87976125	      0.00000000	      0.00000000	      0.00000000	      0.00000000
      0.88007263	      0.00000000	      0.00000000	      0.00000000	      0.00000000
      0.88026994	      0.00000000	      0.00000000	      0.00000000	      0.00000000
      0.88056557	      0.00000000	      0.00000000	      0.00000000	      0.00000000
      0.88086120	      0.00000000	      0.00000000	      0.00000000	      0.00000000
      0.88108688	      0.00000000	      0.00000000	      0.00000000	      0.00000000
      0.88141076	      0.00000000	      0.00000000	      0.00000000	      0.00000000
      0.88173464	      0.00000000	      0.00000000	      0.00000000	      0.00000000
      0.88198490	      0.00000000	      0.00000000	      0.00000000	      0.00000000
      0.88223516	      0.00000000	      0.00000000	      0.00000000	      0.00000000
      0.88252269	      0.00000000	      0.00000000	      0.00000000	      0.00000000
      0.88281022	      0.00000000	      0.00000000	      0.00000000	      0.00000000
      0.88310147	      0.00000000	      0.00000000	      0.00000000	      0.00000000
      0.88339273	      0.00000000	      0.00000000	      0.00000000	      0.00000000
      0.88369076	      0.00000000	      0.00000000	      0.00000000	      0.00000000
      0.88398878	      0.00000000	      0.00000000	      0.00000000	      0.00000000
      0.88428009	      0.00000000	      0.00000000	      0.00000000	      0.00000000
      0.88457139	      0.00000000	      0.00000000	      0.00000000	      0.00000000
      0.88487323	      0.00000000	      0.00000000	      0.00000000	      0.00000000
      0.88517506	      0.00000000	      0.00000000	      0.00000000	      0.00000000
      0.88546117	      0.00000000	      0.00000000	      0.00000000	      0.00000000
      0.88574727	      0.00000000	      0.00000000	      0.00000000	      0.00000000
      0.88605401	      0.00000000	      0.00000000	      0.00000000	      0.00000000
      0.88636075	      0.00000000	      0.00000000	      0.00000000	      0.00000000
      0.88663482	      0.00000000	      0.00000000	      0.00000000	      0.00000000
      0.88690889	      0.00000000	      0.00000000	      0.00000000	      0.00000000
      0.88721992	      0.00000000	      0.00000000	      0.00000000	      0.00000000
      0.88753095	      0.00000000	      0.00000000	      0.00000000	      0.00000000
      0.88778164	      0.00000000	      0.00000000	      0.00000000	      0.00000000
      0.88810075	      0.00000000	      0.00000000	      0.00000000	      0.00000000
      0.88841986	      0.00000000	      0.00000000	      0.00000000	      0.00000000
      0.88866660	      0.00000000	      0.00000000	      0.00000000	      0.00000000
      0.88896605	      0.00000000	      0.00000000	      0.00000000	      0.00000000
      0.88926551	      0.00000000	      0.00000000	      0.00000000	      0.00000000
      0.88956578	      0.00000000	      0.00000000	      0.00000000	      0.00000000
      0.88986604	      0.00000000	      0.00000000	      0.00000000	      0.00000000
      0.89016112	      0.00000000	      0.00000000	      0.00000000	      0.00000000
      0.89045619	      0.00000000	      0.00000000	      0.00000000	      0.00000000
      0.89075701	      0.00000000	      0.00000000	      0.00000000	      0.00000000
      0.89105783	      0.00000000	      0.00000000	      0.00000000	      0.00000000
      0.89135067	      0.00000000	      0.00000000	      0.00000000	      0.00000000
      0.89164351	      0.00000000	      0.00000000	      0.00000000	      0.00000000
      0.89194650	      0.00000000	      0.00000000	      0.00000000	      0.00000000
      0.89224949	      0.00000000	      0.00000000	      0.00000000	      0.00000000
      0.89253895	      0.00000000	      0.00000000	      0.00000000	      0.00000000
      0.89282842	      0.00000000	      0.00000000	      0.00000000	      0.00000000
      0.89313422	      0.00000000	      0.00000000	      0.00000000	      0.00000000
      0.89344003	      0.00000000	      0.00000000	      0.00000000	      0.00000000
      0.89372408	      0.00000000	      0.00000000	      0.00000000	      0.00000000
      0.89400813	      0.00000000	      0.00000000	      0.00000000	      0.00000000
      0.89431660	      0.00000000	      0.00000000	      0.00000000	      0.00000000
      0.89462507	      0.00000000	      0.00000000	      0.00000000	      0.00000000
      0.89491570	      0.00000000	      0.00000000	      0.00000000	      0.00000000
      0.89520634	      0.00000000	      0.00000000	      0.00000000	      0.00000000
      0.89553321	      0.00000000	      0.00000000	      0.00000000	      0.00000000
      0.89586009	      0.00000000	      0.00000000	      0.00000000	      0.00000000
      0.89618696	      0.00000000	      0.00000000	      0.00000000	      0.00000000
      0.89645353	      0.00000000	      0.00000000	      0.00000000	      0.00000000
      0.89672009	      0.00000000	      0.00000000	      0.00000000	      0.00000000
      0.89705765	      0.00000000	      0.00000000	      0.00000000	      0.00000000
      0.89739521	      0.00000000	      0.00000000	      0.00000000	      0.00000000
      0.89766717	      0.00000000	      0.00000000	      0.00000000	     -0.00000000
      0.89793914	      0.00000000	      0.00000000	      0.00000000	     -0.00000000
      0.89821111	      0.00000000	      0.00000000	      0.00000000	     -0.00000000
      0.89850664	      0.00000000	      0.00000000	      0.00000000	     -0.00000000
      0.89880218	      0.00000000	      0.00000000	      0.00000000	     -0.00000000
      0.89908249	      0.00000000	      0.00000000	      0.00000000	     -0.00000000
      0.89942954	      0.00000000	      0.00000000	      0.00000000	     -0.00000000
      0.89977659	      0.00000000	      0.00000000	      0.00000000	     -0.00000000
      0.90002445	      0.00000000	      0.00000000	      0.00000000	     -0.00000000
      0.90033848	      0.00000000	      0.00000000	      0.00000000	     -0.00000000
      0.90065251	      0.00000000	      0.00000000	      0.00000000	     -0.00000000
      0.90092189	      0.00000000	      0.00000000	      0.00000000	     -0.00000000
      0.90124729	      0.00000000	      0.00000000	      0.00000000	     -0.00000000
      0.90157269	      0.00000000	      0.00000000	      0.00000000	     -0.00000000
      0.90181345	      0.00000000	      0.00000000	      0.00000000	     -0.00000000
      0.90213504	      0.00000000	      0.00000000	      0.00000000	     -0.00000000
      0.90245662	      0.00000000	      0.00000000	      0.00000000	     -0.00000000
      0.90270799	      0.00000000	      0.00000000	      0.00000000	     -0.00000000
      0.90295937	      0.00000000	      0.00000000	      0.00000000	     -0.00000000
      0.90325958	      0.00000000	      0.00000000	      0.00000000	     -0.00000000
      0.90355978	      0.00000000	      0.00000000	      0.00000000	     -0.00000000
      0.90384187	      0.00000000	      0.00000000	      0.00000000	     -0.00000000
      0.90412395	      0.00000000	      0.00000000	      0.00000000	     -0.00000000
      0.90443321	      0.00000000	      0.00000000	      0.00000000	     -0.00000000
      0.90474247	      0.00000000	      0.00000000	      0.00000000	     -0.00000000
      0.90502661	      0.00000000	      0.00000000	      0.00000000	     -0.00000000
      0.90531076	      0.00000000	      0.00000000	      0.00000000	     -0.00000000
      0.90562103	      0.00000000	      0.00000000	      0.00000000	     -0.00000000
      0.90593130	      0.00000000	      0.00000000	      0.00000000	     -0.00000000
      0.90621632	      0.00000000	      0.00000000	      0.00000000	     -0.00000000
      0.90650133	      0.00000000	      0.00000000	      0.00000000	     -0.00000000
      0.90681153	      0.00000000	      0.00000000	      0.00000000	     -0.00000000
      0.90712173	      0.00000000	      0.00000000	      0.00000000	     -0.00000000
      0.90740842	      0.00000000	      0.00000000	      0.00000000	     -0.00000000
      0.90769511	      0.00000000	      0.00000000	      0.00000000	     -0.00000000
      0.90800508	      0.00000000	      0.00000000	      0.00000000	     -0.00000000
      0.90831504	      0.00000000	      0.00000000	      0.00000000	     -0.00000000
      0.90860394	      0.00000000	      0.00000000	      0.00000000	     -0.00000000
      0.90889284	      0.00000000	      0.00000000	      0.00000000	     -0.00000000
      0.90920253	      0.00000000	      0.00000000	      0.00000000	     -0.00000000
      0.90951221	      0.00000000	      0.00000000	      0.00000000	     -0.00000000
      0.90980350	      0.00000000	      0.00000000	      0.00000000	     -0.00000000
      0.91009479	      0.00000000	      0.00000000	      0.00000000	     -0.00000000
      0.91040414	      0.00000000	      0.00000000	      0.00000000	     -0.00000000
      0.91071349	      0.00000000	      0.00000000	      0.00000000	     -0.00000000
      0.91100716	      0.00000000	      0.00000000	      0.00000000	     -0.00000000
      0.91130083	      0.00000000	      0.00000000	      0.00000000	     -0.00000000
      0.91160979	      0.00000000	      0.00000000	      0.00000000	     -0.00000000
      0.91191876	      0.00000000	      0.00000000	      0.00000000	     -0.00000000
      0.91221468	      0.00000000	      0.00000000	      0.00000000	     -0.00000000
      0.91251060	      0.00000000	      0.00000000	      0.00000000	     -0.00000000
      0.91281914	      0.00000000	      0.00000000	      0.00000000	     -0.00000000
      0.91312767	      0.00000000	      0.00000000	      0.00000000	     -0.00000000
      0.91342566	      0.00000000	      0.00000000	      0.00000000	     -0.00000000
      0.91372366	      0.00000000	      0.00000000	      0.00000000	     -0.00000000
      0.91403175	      0.00000000	      0.00000000	      0.00000000	     -0.00000000
      0.91433984	      0.00000000	      0.00000000	      0.00000000	     -0.00000000
      0.91463968	      0.00000000	      0.00000000	      0.00000000	     -0.00000000
      0.91493953	      0.00000000	      0.00000000	      0.00000000	     -0.00000000
      0.91524719	      0.00000000	      0.00000000	      0.00000000	     -0.00000000
      0.91555485	      0.00000000	      0.00000000	      0.00000000	     -0.00000000
      0.91585630	      0.00000000	      0.00000000	      0.00000000	     -0.00000000
      0.91615775	      0.00000000	      0.00000000	      0.00000000	     -0.00000000
      0.91646503	      0.00000000	      0.00000000	      0.00000000	     -0.00000000
      0.91677231	      0.00000000	      0.00000000	      0.00000000	     -0.00000000
      0.91707511	      0.00000000	      0.00000000	      0.00000000	     -0.00000000
      0.91737792	      0.00000000	      0.00000000	      0.00000000	     -0.00000000
      0.91768072	      0.00000000	      0.00000000	      0.00000000	     -0.00000000
      0.91798353	      0.00000000	      0.00000000	      0.00000000	     -0.00000000
      0.91828633	      0.00000000	      0.00000000	      0.00000000	     -0.00000000
      0.91858914	      0.00000000	      0.00000000	      0.00000000	     -0.00000000
      0.91889194	      0.00000000	      0.00000000	      0.00000000	     -0.00000000
      0.91919475	      0.00000000	      0.00000000	      0.00000000	     -0.00000000
      0.91949755	      0.00000000	      0.00000000	      0.00000000	     -0.00000000
      0.91980036	      0.00000000	      0.00000000	      0.00000000	     -0.00000000
      0.92010316	      0.00000000	      0.00000000	      0.00000000	     -0.00000000
      0.92040597	      0.00000000	      0.00000000	      0.00000000	     -0.00000000
      0.92070877	      0.00000000	      0.00000000	      0.00000000	     -0.00000000
      0.92101158	      0.00000000	      0.00000000	      0.00000000	     -0.00000000
      0.92131438	      0.00000000	      0.00000000	      0.00000000	     -0.00000000
      0.92161719	      0.00000000	      0.00000000	      0.00000000	     -0.00000000
      0.92191999	      0.00000000	      0.00000000	      0.00000000	     -0.00000000
      0.92222280	      0.00000000	      0.00000000	      0.00000000	     -0.00000000
      0.92252561	      0.00000000	      0.00000000	      0.00000000	     -0.00000000
      0.92282841	      0.00000000	      0.00000000	      0.00000000	     -0.00000000
      0.92313122	      0.00000000	      0.00000000	      0.00000000	     -0.00000000
      0.92343402	      0.00000000	      0.00000000	      0.00000000	     -0.00000000
      0.92373683	      0.00000000	      0.00000000	      0.00000000	     -0.00000000
      0.92403963	      0.00000000	      0.00000000	      0.00000000	     -0.00000000
      0.92434244	      0.00000000	      0.00000000	      0.00000000	     -0.00000000
      0.92464524	      0.00000000	      0.00000000	      0.00000000	     -0.00000000
      0.92494805	      0.00000000	      0.00000000	      0.00000000	     -0.00000000
      0.92525085	      0.00000000	      0.00000000	      0.00000000	     -0.00000000
      0.92555366	      0.00000000	      0.00000000	      0.00000000	     -0.00000000
      0.92585646	      0.00000000	      0.00000000	      0.00000000	     -0.00000000
      0.92615927	      0.00000000	      0.00000000	      0.00000000	     -0.00000000
      0.92646207	      0.00000000	      0.00000000	      0.00000000	     -0.00000000
      0.92676488	      0.00000000	      0.00000000	      0.00000000	     -0.00000000
      0.92706768	      0.00000000	      0.00000000	      0.00000000	     -0.00000000
      0.92737049	      0.00000000	      0.00000000	      0.00000000	     -0.00000000
      0.92767329	      0.00000000	      0.00000000	      0.00000000	     -0.00000000
      0.92797610	      0.00000000	      0.00000000	      0.00000000	     -0.00000000
      0.92827890	      0.00000000	      0.00000000	      0.00000000	     -0.00000000
      0.92858171	      0.00000000	      0.00000000	      0.00000000	     -0.00000000
      0.92888451	      0.00000000	      0.00000000	      0.00000000	     -0.00000000
      0.92918732	      0.00000000	      0.00000000	      0.00000000	     -0.00000000
      0.92949012	      0.00000000	      0.00000000	      0.00000000	     -0.00000000
      0.92979293	      0.00000000	      0.00000000	      0.00000000	     -0.00000000
      0.93009573	      0.00000000	      0.00000000	      0.00000000	     -0.00000000
      0.93039854	      0.00000000	      0.00000000	      0.00000000	     -0.00000000
      0.93070134	      0.00000000	      0.00000000	      0.00000000	     -0.00000000
      0.93100415	      0.00000000	      0.00000000	      0.00000000	     -0.00000000
      0.93130695	      0.00000000	      0.00000000	      0.00000000	     -0.00000000
      0.93160976	      0.00000000	      0.00000000	      0.00000000	     -0.00000000
      0.93191256	      0.00000000	      0.00000000	      0.00000000	     -0.00000000
      0.93221537	      0.00000000	      0.00000000	      0.00000000	     -0.00000000
      0.93251817	      0.00000000	      0.00000000	      0.00000000	     -0.00000000
      0.93282098	      0.00000000	      0.00000000	      0.00000000	     -0.00000000
      0.93312378	      0.00000000	      0.00000000	      0.00000000	     -0.00000000
      0.93342659	      0.00000000	      0.00000000	      0.00000000	     -0.00000000
      0.93372939	      0.00000000	      0.00000000	      0.00000000	     -0.00000000
      0.93403220	      0.00000000	      0.00000000	      0.00000000	     -0.00000000
      0.93433500	      0.00000000	      0.00000000	      0.00000000	     -0.00000000
      0.93463781	      0.00000000	      0.00000000	      0.00000000	     -0.00000000
      0.93494061	      0.00000000	      0.00000000	      0.00000000	     -0.00000000
      0.93524342	      0.00000000	      0.00000000	      0.00000000	     -0.00000000
      0.93554622	      0.00000000	      0.00000000	      0.00000000	     -0.00000000
      0.93584903	      0.00000000	      0.00000000	      0.00000000	     -0.00000000
      0.93615183	      0.00000000	      0.00000000	      0.00000000	     -0.00000000
      0.93645464	      0.00000000	      0.00000000	      0.00000000	     -0.00000000
      0.93675744	      0.00000000	      0.00000000	      0.00000000	     -0.00000000
      0.93706025	      0.00000000	      0.00000000	      0.00000000	     -0.00000000
      0.93736305	      0.00000000	      0.00000000	      0.00000000	     -0.00000000
      0.93766586	      0.00000000	      0.00000000	      0.00000000	     -0.00000000
      0.93796866	      0.00000000	      0.00000000	      0.00000000	     -0.00000000
      0.93827147	      0.00000000	      0.00000000	      0.00000000	     -0.00000000
      0.93857428	      0.00000000	      0.00000000	      0.00000000	     -0.00000000
      0.93887708	      0.00000000	      0.00000000	      0.00000000	     -0.00000000
      0.93917989	      0.00000000	      0.00000000	      0.00000000	     -0.00000000
      0.93948269	      0.00000000	      0.00000000	      0.00000000	     -0.00000000
      0.93978550	      0.00000000	      0.00000000	      0.00000000	     -0.00000000
      0.94008830	      0.00000000	      0.00000000	      0.00000000	     -0.00000000
      0.94039111	      0.00000000	      0.00000000	      0.00000000	     -0.00000000
      0.94069391	      0.00000000	      0.00000000	      0.00000000	     -0.00000000
      0.94099672	      0.00000000	      0.00000000	      0.00000000	     -0.00000000
      0.94129952	      0.00000000	      0.00000000	      0.00000000	     -0.00000000
      0.94160233	      0.00000000	      0.00000000	      0.00000000	     -0.00000000
      0.94190513	      0.00000000	      0.00000000	      0.00000000	     -0.00000000
      0.94220794	      0.00000000	      0.00000000	      0.00000000	     -0.00000000
      0.94251074	      0.00000000	      0.00000000	      0.00000000	     -0.00000000
      0.94281355	      0.00000000	      0.00000000	      0.00000000	     -0.00000000
      0.94311635	      0.00000000	      0.00000000	      0.00000000	     -0.00000000
      0.94341916	      0.00000000	      0.00000000	      0.00000000	     -0.00000000
      0.94372196	      0.00000000	      0.00000000	      0.00000000	     -0.00000000
      0.94402477	      0.00000000	      0.00000000	      0.00000000	     -0.00000000
      0.94432757	      0.00000000	      0.00000000	      0.00000000	     -0.00000000
      0.94463038	      0.00000000	      0.00000000	      0.00000000	     -0.00000000
      0.94493318	      0.00000000	      0.00000000	      0.00000000	     -0.00000000
      0.94523599	      0.00000000	      0.00000000	      0.00000000	     -0.00000000
      0.94553879	      0.00000000	      0.00000000	      0.00000000	     -0.00000000
      0.94584160	      0.00000000	      0.00000000	      0.00000000	     -0.00000000
      0.94614440	      0.00000000	      0.00000000	      0.00000000	     -0.00000000
      0.94644721	      0.00000000	      0.00000000	      0.00000000	     -0.00000000
      0.94675001	      0.00000000	      0.00000000	      0.00000000	     -0.00000000
      0.94705282	      0.00000000	      0.00000000	      0.00000000	     -0.00000000
      0.94735562	      0.00000000	      0.00000000	      0.00000000	     -0.00000000
      0.94765843	      0.00000000	      0.00000000	      0.00000000	     -0.00000000
      0.94796123	      0.00000000	      0.00000000	      0.00000000	     -0.00000000
      0.94826404	      0.00000000	      0.00000000	      0.00000000	     -0.00000000
      0.94856684	      0.00000000	      0.00000000	      0.00000000	     -0.00000000
      0.94886965	      0.00000000	      0.00000000	      0.00000000	     -0.00000000
      0.94917245	      0.00000000	      0.00000000	      0.00000000	     -0.00000000
      0.94947526	      0.00000000	      0.00000000	      0.00000000	     -0.00000000
      0.94977806	      0.00000000	      0.00000000	      0.00000000	     -0.00000000
      0.95008087	      0.00000000	      0.00000000	      0.00000000	     -0.00000000
      0.95038367	      0.00000000	      0.00000000	      0.00000000	     -0.00000000
      0.95068648	      0.00000000	      0.00000000	      0.00000000	     -0.00000000
      0.95098928	      0.00000000	      0.00000000	      0.00000000	     -0.00000000
      0.95129209	      0.00000000	      0.00000000	      0.00000000	     -0.00000000
      0.95159489	      0.00000000	      0.00000000	      0.00000000	     -0.00000000
      0.95189770	      0.00000000	      0.00000000	      0.00000000	     -0.00000000
      0.95220050	      0.00000000	      0.00000000	      0.00000000	     -0.00000000
      0.95250331	      0.00000000	      0.00000000	      0.00000000	     -0.00000000
      0.95280611	      0.00000000	      0.00000000	      0.00000000	     -0.00000000
      0.95310892	      0.00000000	      0.00000000	      0.00000000	     -0.00000000
      0.95341172	      0.00000000	      0.00000000	      0.00000000	     -0.00000000
      0.95371453	      0.00000000	      0.00000000	      0.00000000	     -0.00000000
      0.95401734	      0.00000000	      0.00000000	      0.00000000	     -0.00000000
      0.95432014	      0.00000000	      0.00000000	      0.00000000	     -0.00000000
      0.95462295	      0.00000000	      0.00000000	      0.00000000	     -0.00000000
      0.95492575	      0.00000000	      0.00000000	      0.00000000	     -0.00000000
      0.95522856	      0.00000000	      0.00000000	      0.00000000	     -0.00000000
      0.95553136	      0.00000000	      0.00000000	      0.00000000	     -0.00000000
      0.95583417	      0.00000000	      0.00000000	      0.00000000	     -0.00000000
      0.95613697	      0.00000000	      0.00000000	      0.00000000	     -0.00000000
      0.95643978	      0.00000000	      0.00000000	      0.00000000	     -0.00000000
      0.95674258	      0.00000000	      0.00000000	      0.00000000	     -0.00000000
      0.95704539	      0.00000000	      0.00000000	      0.00000000	     -0.00000000
      0.95734819	      0.00000000	      0.00000000	      0.00000000	     -0.00000000
      0.95765100	      0.00000000	      0.00000000	      0.00000000	     -0.00000000
      0.95795380	      0.00000000	      0.00000000	      0.00000000	     -0.00000000
      0.95825661	      0.00000000	      0.00000000	      0.00000000	     -0.00000000
      0.95855941	      0.00000000	      0.00000000	      0.00000000	     -0.00000000
      0.95886222	      0.00000000	      0.00000000	      0.00000000	     -0.00000000
      0.95916502	      0.00000000	      0.00000000	      0.00000000	     -0.00000000
      0.95946783	      0.00000000	      0.00000000	      0.00000000	     -0.00000000
      0.95977063	      0.00000000	      0.00000000	      0.00000000	     -0.00000000
      0.96007344	      0.00000000	      0.00000000	      0.00000000	     -0.00000000
      0.96037624	      0.00000000	      0.00000000	      0.00000000	     -0.00000000
      0.96067905	      0.00000000	      0.00000000	      0.00000000	     -0.00000000
      0.96098185	      0.00000000	      0.00000000	      0.00000000	     -0.00000000
      0.96128466	      0.00000000	      0.00000000	      0.00000000	     -0.00000000
      0.96158746	      0.00000000	      0.00000000	      0.00000000	     -0.00000000
      0.96189027	      0.00000000	      0.00000000	      0.00000000	     -0.00000000
      0.96219307	      0.00000000	      0.00000000	      0.00000000	     -0.00000000
      0.96249588	      0.00000000	      0.00000000	      0.00000000	     -0.00000000
      0.96279868	      0.00000000	      0.00000000	      0.00000000	     -0.00000000
      0.96310149	      0.00000000	      0.00000000	      0.00000000	     -0.00000000
      0.96340429	      0.00000000	      0.00000000	      0.00000000	     -0.00000000
      0.96370710	      0.00000000	      0.00000000	      0.00000000	     -0.00000000
      0.96400990	      0.00000000	      0.00000000	      0.00000000	     -0.00000000
      0.96431271	      0.00000000	      0.00000000	      0.00000000	     -0.00000000
      0.96461551	      0.00000000	      0.00000000	      0.00000000	     -0.00000000
      0.96491832	      0.00000000	      0.00000000	      0.00000000	     -0.00000000
      0.96522112	      0.00000000	      0.00000000	      0.00000000	     -0.00000000
      0.96552393	      0.00000000	      0.00000000	      0.00000000	     -0.00000000
      0.96582673	      0.00000000	      0.00000000	      0.00000000	     -0.00000000
      0.96612954	      0.00000000	      0.00000000	      0.00000000	     -0.00000000
      0.96643234	      0.00000000	      0.00000000	      0.00000000	     -0.00000000
      0.96673515	      0.00000000	      0.00000000	      0.00000000	     -0.00000000
      0.96703795	      0.00000000	      0.00000000	      0.00000000	     -0.00000000
      0.96734076	      0.00000000	      0.00000000	      0.00000000	     -0.00000000
      0.96764356	      0.00000000	      0.00000000	      0.00000000	     -0.00000000
      0.96794637	      0.00000000	      0.00000000	      0.00000000	     -0.00000000
      0.96824917	      0.00000000	      0.00000000	      0.00000000	     -0.00000000
      0.96855198	      0.00000000	      0.00000000	      0.00000000	     -0.00000000
      0.96885478	      0.00000000	      0.00000000	      0.00000000	     -0.00000000
      0.96915759	      0.00000000	      0.00000000	      0.00000000	     -0.00000000
      0.96946039	      0.00000000	      0.00000000	      0.00000000	     -0.00000000
      0.96976320	      0.00000000	      0.00000000	      0.00000000	     -0.00000000
      0.97006601	      0.00000000	      0.00000000	      0.00000000	     -0.00000000
      0.97036881	      0.00000000	      0.00000000	      0.00000000	     -0.00000000
      0.97067162	      0.00000000	      0.00000000	      0.00000000	     -0.00000000
      0.97097442	      0.00000000	      0.00000000	      0.00000000	     -0.00000000
      0.97127723	      0.00000000	      0.00000000	      0.00000000	     -0.00000000
      0.97158003	      0.00000000	      0.00000000	      0.00000000	     -0.00000000
      0.97188284	      0.00000000	      0.00000000	      0.00000000	     -0.00000000
      0.97218564	      0.00000000	      0.00000000	      0.00000000	     -0.00000000
      0.97248845	      0.00000000	      0.00000000	      0.00000000	     -0.00000000
      0.97279125	      0.00000000	      0.00000000	      0.00000000	     -0.00000000
      0.97309406	      0.00000000	      0.00000000	      0.00000000	     -0.00000000
      0.97339686	      0.00000000	      0.00000000	      0.00000000	     -0.00000000
      0.97369967	      0.00000000	      0.00000000	      0.00000000	     -0.00000000
      0.97400247	      0.00000000	      0.00000000	      0.00000000	     -0.00000000
      0.97430528	      0.00000000	      0.00000000	      0.00000000	     -0.00000000
      0.97460808	      0.00000000	      0.00000000	      0.00000000	     -0.00000000
      0.97491089	      0.00000000	      0.00000000	      0.00000000	     -0.00000000
      0.97521369	      0.00000000	      0.00000000	      0.00000000	     -0.00000000
      0.97551650	      0.00000000	      0.00000000	      0.00000000	     -0.00000000
      0.97581930	      0.00000000	      0.00000000	      0.00000000	     -0.00000000
      0.97612211	      0.00000000	      0.00000000	      0.00000000	     -0.00000000
      0.97642491	      0.00000000	      0.00000000	      0.00000000	     -0.00000000
      0.97672772	      0.00000000	      0.00000000	      0.00000000	     -0.00000000
      0.97703052	      0.00000000	      0.00000000	      0.00000000	     -0.00000000
      0.97733333	      0.00000000	      0.00000000	      0.00000000	     -0.00000000
      0.97763613	      0.00000000	      0.00000000	      0.00000000	     -0.00000000
      0.97793894	      0.00000000	      0.00000000	      0.00000000	     -0.00000000
      0.97824174	      0.00000000	      0.00000000	      0.00000000	     -0.00000000
      0.97854455	      0.00000000	      0.00000000	      0.00000000	     -0.00000000
      0.97884735	      0.00000000	      0.00000000	      0.00000000	     -0.00000000
      0.97915016	      0.00000000	      0.00000000	      0.00000000	     -0.00000000
      0.97945296	      0.00000000	      0.00000000	      0.00000000	     -0.00000000
      0.97975577	      0.00000000	      0.00000000	      0.00000000	     -0.00000000
      0.98005857	      0.00000000	      0.00000000	      0.00000000	     -0.00000000
      0.98036138	      0.00000000	      0.00000000	      0.00000000	     -0.00000000
      0.98066418	      0.00000000	      0.00000000	      0.00000000	     -0.00000000
      0.98096699	      0.00000000	      0.00000000	      0.00000000	     -0.00000000
      0.98126979	      0.00000000	      0.00000000	      0.00000000	     -0.00000000
      0.98157260	      0.00000000	      0.00000000	      0.00000000	     -0.00000000
      0.98187540	      0.00000000	      0.00000000	      0.00000000	     -0.00000000
      0.98217821	      0.00000000	      0.00000000	      0.00000000	     -0.00000000
      0.98248101	      0.00000000	      0.00000000	      0.00000000	     -0.00000000
      0.98278382	      0.00000000	      0.00000000	      0.00000000	     -0.00000000
      0.98308662	      0.00000000	      0.00000000	      0.00000000	     -0.00000000
      0.98338943	      0.00000000	      0.00000000	      0.00000000	     -0.00000000
      0.98369223	      0.00000000	      0.00000000	      0.00000000	     -0.00000000
      0.98399504	      0.00000000	      0.00000000	      0.00000000	     -0.00000000
      0.98429784	      0.00000000	      0.00000000	      0.00000000	     -0.00000000
      0.98460065	      0.00000000	      0.00000000	      0.00000000	     -0.00000000
      0.98490345	      0.00000000	      0.00000000	      0.00000000	     -0.00000000
      0.98520626	      0.00000000	      0.00000000	      0.00000000	     -0.00000000
      0.98550907	      0.00000000	      0.00000000	      0.00000000	     -0.00000000
      0.98581187	      0.00000000	      0.00000000	      0.00000000	     -0.00000000
      0.98611468	      0.00000000	      0.00000000	      0.00000000	     -0.00000000
      0.98641748	      0.00000000	      0.00000000	      0.00000000	     -0.00000000
      0.98672029	      0.00000000	      0.00000000	      0.00000000	     -0.00000000
      0.98702309	      0.00000000	      0.00000000	      0.00000000	     -0.00000000
      0.98732590	      0.00000000	      0.00000000	      0.00000000	     -0.00000000
      0.98762870	      0.00000000	      0.00000000	      0.00000000	     -0.00000000
      0.98793151	      0.00000000	      0.00000000	      0.00000000	     -0.00000000
      0.98823431	      0.00000000	      0.00000000	      0.00000000	     -0.00000000
      0.98853712	      0.00000000	      0.00000000	      0.00000000	     -0.00000000
      0.98883992	      0.00000000	      0.00000000	      0.00000000	     -0.00000000
      0.98914273	      0.00000000	      0.00000000	      0.00000000	     -0.00000000
      0.98944553	      0.00000000	      0.00000000	      0.00000000	     -0.00000000
      0.98974834	      0.00000000	      0.00000000	      0.00000000	     -0.00000000
      0.99005114	      0.00000000	      0.00000000	      0.00000000	     -0.00000000
      0.99035395	      0.00000000	      0.00000000	      0.00000000	     -0.00000000
      0.99065675	      0.00000000	      0.00000000	      0.00000000	     -0.00000000
      0.99095956	      0.00000000	      0.00000000	      0.00000000	     -0.00000000
      0.99126236	      0.00000000	      0.00000000	      0.00000000	     -0.00000000
      0.99156517	      0.00000000	      0.00000000	      0.00000000	     -0.00000000
      0.99186797	      0.00000000	      0.00000000	      0.00000000	     -0.00000000
      0.99217078	      0.00000000	      0.00000000	      0.00000000	     -0.00000000
      0.99247358	      0.00000000	      0.00000000	      0.00000000	     -0.00000000
      0.99277639	      0.00000000	      0.00000000	      0.00000000	     -0.00000000
      0.99307919	      0.00000000	      0.00000000	      0.00000000	     -0.00000000
      0.99338200	      0.00000000	      0.00000000	      0.00000000	     -0.00000000
      0.99368480	      0.00000000	      0.00000000	      0.00000000	     -0.00000000
      0.99398761	      0.00000000	      0.00000000	      0.00000000	     -0.00000000
      0.99429041	      0.00000000	      0.00000000	      0.00000000	     -0.00000000
      0.99456265	      0.00000000	      0.00000000	      0.00000000	     -0.00000000
      0.99483489	      0.00000000	      0.00000000	      0.00000000	     -0.00000000
      0.99510713	      0.00000000	      0.00000000	      0.00000000	     -0.00000000
      0.99537938	      0.00000000	      0.00000000	      0.00000000	     -0.00000000
      0.99565162	      0.00000000	      0.00000000	      0.00000000	     -0.00000000
      0.99592386	      0.00000000	      0.00000000	      0.00000000	     -0.00000000
      0.99619610	      0.00000000	      0.00000000	      0.00000000	     -0.00000000
      0.99646834	      0.00000000	      0.00000000	      0.00000000	     -0.00000000
      0.99674058	      0.00000000	      0.00000000	      0.00000000	     -0.00000000
      0.99701282	      0.00000000	      0.00000000	      0.00000000	     -0.00000000
      0.99728506	      0.00000000	      0.00000000	      0.00000000	     -0.00000000
      0.99755730	      0.00000000	      0.00000000	      0.00000000	     -0.00000000
      0.99782954	      0.00000000	      0.00000000	      0.00000000	     -0.00000000
      0.99810178	      0.00000000	      0.00000000	      0.00000000	     -0.00000000
      0.99837402	      0.00000000	      0.00000000	      0.00000000	     -0.00000000
      0.99864626	      0.00000000	      0.00000000	      0.00000000	     -0.00000000
      0.99891850	      0.00000000	      0.00000000	      0.00000000	     -0.00000000
      0.99919074	      0.00000000	      0.00000000	      0.00000000	     -0.00000000
      0.99946298	      0.00000000	      0.00000000	      0.00000000	     -0.00000000
      0.99973522	      0.00000000	      0.00000000	      0.00000000	     -0.00000000
      1.00000746	      0.00000000	      0.00000000	      0.00000000	     -0.00000000
      1.00027971	      0.00000000	      0.00000000	      0.00000000	     -0.00000000
      1.00055195	      0.00000000	      0.00000000	      0.00000000	     -0.00000000
      1.00082419	      0.00000000	      0.00000000	      0.00000000	     -0.00000000
      1.00109643	      0.00000000	      0.00000000	      0.00000000	     -0.00000000
      1.00136867	      0.00000000	      0.00000000	      0.00000000	     -0.00000000
      1.00164091	      0.00000000	      0.00000000	      0.00000000	     -0.00000000
      1.00191315	      0.00000000	      0.00000000	      0.00000000	     -0.00000000
      1.00218539	      0.00000000	      0.00000000	      0.00000000	     -0.00000000
      1.00245763	      0.00000000	      0.00000000	      0.00000000	     -0.00000000
      1.00272987	      0.00000000	      0.00000000	      0.00000000	     -0.00000000
      1.00300211	      0.00000000	      0.00000000	      0.00000000	     -0.00000000
      1.00327435	      0.00000000	      0.00000000	      0.00000000	     -0.00000000
      1.00354659	      0.00000000	      0.00000000	      0.00000000	     -0.00000000
      1.00381883	      0.00000000	      0.00000000	      0.00000000	     -0.00000000
      1.00409107	      0.00000000	      0.00000000	      0.00000000	     -0.00000000
      1.00436331	      0.00000000	      0.00000000	      0.00000000	     -0.00000000
      1.00463555	      0.00000000	      0.00000000	      0.00000000	     -0.00000000
      1.00490780	      0.00000000	      0.00000000	      0.00000000	     -0.00000000
      1.00518004	      0.00000000	      0.00000000	      0.00000000	     -0.00000000
      1.00545228	      0.00000000	      0.00000000	      0.00000000	     -0.00000000
      1.00572452	      0.00000000	      0.00000000	      0.00000000	     -0.00000000
      1.00599676	      0.00000000	      0.00000000	      0.00000000	     -0.00000000
      1.00626900	      0.00000000	      0.00000000	      0.00000000	     -0.00000000
      1.00654124	      0.00000000	      0.00000000	      0.00000000	     -0.00000000
      1.00681348	      0.00000000	      0.00000000	      0.00000000	     -0.00000000
      1.00708572	      0.00000000	      0.00000000	      0.00000000	     -0.00000000
      1.00735796	      0.00000000	      0.00000000	      0.00000000	     -0.00000000
      1.00763020	      0.00000000	      0.00000000	      0.00000000	     -0.00000000
      1.00790244	      0.00000000	      0.00000000	      0.00000000	     -0.00000000
      1.00817468	      0.00000000	      0.00000000	      0.00000000	     -0.00000000
      1.00844692	      0.00000000	      0.00000000	      0.00000000	     -0.00000000
      1.00871916	      0.00000000	      0.00000000	      0.00000000	     -0.00000000
      1.00899140	      0.00000000	      0.00000000	      0.00000000	     -0.00000000
      1.00926364	      0.00000000	      0.00000000	      0.00000000	     -0.00000000
      1.00953588	      0.00000000	      0.00000000	      0.00000000	     -0.00000000
      1.00980813	      0.00000000	      0.00000000	      0.00000000	     -0.00000000
      1.01008037	      0.00000000	      0.00000000	      0.00000000	     -0.00000000
      1.01035261	      0.00000000	      0.00000000	      0.00000000	     -0.00000000
      1.01062485	      0.00000000	      0.00000000	      0.00000000	     -0.00000000
      1.01089709	      0.00000000	      0.00000000	      0.00000000	     -0.00000000
      1.01116933	      0.00000000	      0.00000000	      0.00000000	     -0.00000000
      1.01144157	      0.00000000	      0.00000000	      0.00000000	     -0.00000000
      1.01171381	      0.00000000	      0.00000000	      0.00000000	     -0.00000000
      1.01198605	      0.00000000	      0.00000000	      0.00000000	     -0.00000000
      1.01225829	      0.00000000	      0.00000000	      0.00000000	     -0.00000000
      1.01253053	      0.00000000	      0.00000000	      0.00000000	     -0.00000000
      1.01280277	      0.00000000	      0.00000000	      0.00000000	     -0.00000000
      1.01307501	      0.00000000	      0.00000000	      0.00000000	     -0.00000000
      1.01334725	      0.00000000	      0.00000000	      0.00000000	     -0.00000000
      1.01361949	      0.00000000	      0.00000000	      0.00000000	     -0.00000000
      1.01389173	      0.00000000	      0.00000000	      0.00000000	     -0.00000000
      1.01416397	      0.00000000	      0.00000000	      0.00000000	     -0.00000000
      1.01443622	      0.00000000	      0.00000000	      0.00000000	     -0.00000000
      1.01470846	      0.00000000	      0.00000000	      0.00000000	     -0.00000000
      1.01498070	      0.00000000	      0.00000000	      0.00000000	     -0.00000000
      1.01525294	      0.00000000	      0.00000000	      0.00000000	     -0.00000000
      1.01552518	      0.00000000	      0.00000000	      0.00000000	     -0.00000000
      1.01576996	      0.00000000	      0.00000000	      0.00000000	     -0.00000000
      1.01601474	      0.00000000	      0.00000000	      0.00000000	     -0.00000000
      1.01625952	      0.00000000	      0.00000000	      0.00000000	     -0.00000000
      1.01650430	      0.00000000	      0.00000000	      0.00000000	     -0.00000000
      1.01674908	      0.00000000	      0.00000000	      0.00000000	     -0.00000000
      1.01699386	      0.00000000	      0.00000000	      0.00000000	     -0.00000000
      1.01723864	      0.00000000	      0.00000000	      0.00000000	     -0.00000000
      1.01748343	      0.00000000	      0.00000000	      0.00000000	     -0.00000000
      1.01772821	      0.00000000	      0.00000000	      0.00000000	     -0.00000000
      1.01797299	      0.00000000	      0.00000000	      0.00000000	     -0.00000000
      1.01821777	      0.00000000	      0.00000000	      0.00000000	     -0.00000000
      1.01846255	      0.00000000	      0.00000000	      0.00000000	     -0.00000000
      1.01870733	      0.00000000	      0.00000000	      0.00000000	     -0.00000000
      1.01895211	      0.00000000	      0.00000000	      0.00000000	     -0.00000000
      1.01919689	      0.00000000	      0.00000000	      0.00000000	     -0.00000000
      1.01944167	      0.00000000	      0.00000000	      0.00000000	     -0.00000000
      1.01968645	      0.00000000	      0.00000000	      0.00000000	     -0.00000000
      1.01993124	      0.00000000	      0.00000000	      0.00000000	     -0.00000000
      1.02017602	      0.00000000	      0.00000000	      0.00000000	     -0.00000000
      1.02042080	      0.00000000	      0.00000000	      0.00000000	     -0.00000000
      1.02066558	      0.00000000	      0.00000000	      0.00000000	     -0.00000000
      1.02091036	      0.00000000	      0.00000000	      0.00000000	     -0.00000000
      1.02115514	      0.00000000	      0.00000000	      0.00000000	     -0.00000000
      1.02139992	      0.00000000	      0.00000000	      0.00000000	     -0.00000000
      1.02164470	      0.00000000	      0.00000000	      0.00000000	     -0.00000000
      1.02188948	      0.00000000	      0.00000000	      0.00000000	     -0.00000000
      1.02213426	      0.00000000	      0.00000000	      0.00000000	     -0.00000000
      1.02237904	      0.00000000	      0.00000000	      0.00000000	     -0.00000000
      1.02262383	      0.00000000	      0.00000000	      0.00000000	     -0.00000000
      1.02286861	      0.00000000	      0.00000000	      0.00000000	     -0.00000000
      1.02311339	      0.00000000	      0.00000000	      0.00000000	     -0.00000000
      1.02335817	      0.00000000	      0.00000000	      0.00000000	     -0.00000000
      1.02360295	      0.00000000	      0.00000000	      0.00000000	     -0.00000000
      1.02384773	      0.00000000	      0.00000000	      0.00000000	     -0.00000000
      1.02409251	      0.00000000	      0.00000000	      0.00000000	     -0.00000000
      1.02433729	      0.00000000	      0.00000000	      0.00000000	     -0.00000000
      1.02458207	      0.00000000	      0.00000000	      0.00000000	     -0.00000000
      1.02482685	      0.00000000	      0.00000000	      0.00000000	     -0.00000000
      1.02507164	      0.00000000	      0.00000000	      0.00000000	     -0.00000000
      1.02531642	      0.00000000	      0.00000000	      0.00000000	     -0.00000000
      1.02556120	      0.00000000	      0.00000000	      0.00000000	     -0.00000000
      1.02580598	      0.00000000	      0.00000000	      0.00000000	     -0.00000000
      1.02605076	      0.00000000	      0.00000000	      0.00000000	     -0.00000000
      1.02629554	      0.00000000	      0.00000000	      0.00000000	     -0.00000000
      1.02654032	      0.00000000	      0.00000000	      0.00000000	     -0.00000000
      1.02678510	      0.00000000	      0.00000000	      0.00000000	     -0.00000000
      1.02702988	      0.00000000	      0.00000000	      0.00000000	     -0.00000000
      1.02727466	      0.00000000	      0.00000000	      0.00000000	     -0.00000000
      1.02751945	      0.00000000	      0.00000000	      0.00000000	     -0.00000000
      1.02776423	      0.00000000	      0.00000000	      0.00000000	     -0.00000000
      1.02800901	      0.00000000	      0.00000000	      0.00000000	     -0.00000000
      1.02825379	      0.00000000	      0.00000000	      0.00000000	     -0.00000000
      1.02849857	      0.00000000	      0.00000000	      0.00000000	     -0.00000000
      1.02874335	      0.00000000	      0.00000000	      0.00000000	     -0.00000000
      1.02898813	      0.00000000	      0.00000000	      0.00000000	     -0.00000000
      1.02923291	      0.00000000	      0.00000000	      0.00000000	     -0.00000000
      1.02947769	      0.00000000	      0.00000000	      0.00000000	     -0.00000000
      1.02972247	      0.00000000	      0.00000000	      0.00000000	     -0.00000000
      1.02996725	      0.00000000	      0.00000000	      0.00000000	     -0.00000000
      1.03021204	      0.00000000	      0.00000000	      0.00000000	     -0.00000000
      1.03045682	      0.00000000	      0.00000000	      0.00000000	     -0.00000000
      1.03070160	      0.00000000	      0.00000000	      0.00000000	     -0.00000000
      1.03094638	      0.00000000	      0.00000000	      0.00000000	     -0.00000000
      1.03119116	      0.00000000	      0.00000000	      0.00000000	     -0.00000000
      1.03143594	      0.00000000	      0.00000000	      0.00000000	     -0.00000000
      1.03168072	      0.00000000	      0.00000000	      0.00000000	     -0.00000000
      1.03192550	      0.00000000	      0.00000000	      0.00000000	     -0.00000000
      1.03217028	      0.00000000	      0.00000000	      0.00000000	     -0.00000000
      1.03241506	      0.00000000	      0.00000000	      0.00000000	     -0.00000000
      1.03265985	      0.00000000	      0.00000000	      0.00000000	     -0.00000000
      1.03290463	      0.00000000	      0.00000000	      0.00000000	     -0.00000000
      1.03314941	      0.00000000	      0.00000000	      0.00000000	     -0.00000000
      1.03339419	      0.00000000	      0.00000000	      0.00000000	     -0.00000000
      1.03363897	      0.00000000	      0.00000000	      0.00000000	     -0.00000000
      1.03388375	      0.00000000	      0.00000000	      0.00000000	     -0.00000000
      1.03412853	      0.00000000	      0.00000000	      0.00000000	     -0.00000000
      1.03437331	      0.00000000	      0.00000000	      0.00000000	     -0.00000000
      1.03461809	      0.00000000	      0.00000000	      0.00000000	     -0.00000000
      1.03486287	      0.00000000	      0.00000000	      0.00000000	     -0.00000000
      1.03510766	      0.00000000	      0.00000000	      0.00000000	     -0.00000000
      1.03535244	      0.00000000	      0.00000000	      0.00000000	     -0.00000000
      1.03559722	      0.00000000	      0.00000000	      0.00000000	     -0.00000000
      1.03584200	      0.00000000	      0.00000000	      0.00000000	     -0.00000000
      1.03608678	      0.00000000	      0.00000000	      0.00000000	     -0.00000000
      1.03633156	      0.00000000	      0.00000000	      0.00000000	     -0.00000000
      1.03657634	      0.00000000	      0.00000000	      0.00000000	     -0.00000000
      1.03682112	      0.00000000	      0.00000000	      0.00000000	     -0.00000000
      1.03706590	      0.00000000	      0.00000000	      0.00000000	     -0.00000000
      1.03731068	      0.00000000	      0.00000000	      0.00000000	     -0.00000000
      1.03753087	      0.00000000	      0.00000000	      0.00000000	     -0.00000000
      1.03775107	      0.00000000	      0.00000000	      0.00000000	     -0.00000000
      1.03797126	      0.00000000	      0.00000000	      0.00000000	     -0.00000000
      1.03819145	      0.00000000	      0.00000000	      0.00000000	     -0.00000000
      1.03841164	      0.00000000	      0.00000000	      0.00000000	     -0.00000000
      1.03863183	      0.00000000	      0.00000000	      0.00000000	     -0.00000000
      1.03885202	      0.00000000	      0.00000000	      0.00000000	     -0.00000000
      1.03907221	      0.00000000	      0.00000000	      0.00000000	     -0.00000000
      1.03929240	      0.00000000	      0.00000000	      0.00000000	     -0.00000000
      1.03951259	      0.00000000	      0.00000000	      0.00000000	     -0.00000000
      1.03973278	      0.00000000	      0.00000000	      0.00000000	     -0.00000000
      1.03995297	      0.00000000	      0.00000000	      0.00000000	     -0.00000000
      1.04017316	      0.00000000	      0.00000000	      0.00000000	     -0.00000000
      1.04039335	      0.00000000	      0.00000000	      0.00000000	     -0.00000000
      1.04061354	      0.00000000	      0.00000000	      0.00000000	     -0.00000000
      1.04083373	      0.00000000	      0.00000000	      0.00000000	     -0.00000000
      1.04105392	      0.00000000	      0.00000000	      0.00000000	     -0.00000000
      1.04127411	      0.00000000	      0.00000000	      0.00000000	     -0.00000000
      1.04149430	      0.00000000	      0.00000000	      0.00000000	     -0.00000000
      1.04171449	      0.00000000	      0.00000000	      0.00000000	     -0.00000000
      1.04193469	      0.00000000	      0.00000000	      0.00000000	     -0.00000000
      1.04215488	      0.00000000	      0.00000000	      0.00000000	     -0.00000000
      1.04237507	      0.00000000	      0.00000000	      0.00000000	     -0.00000000
      1.04259526	      0.00000000	      0.00000000	      0.00000000	     -0.00000000
      1.04281545	      0.00000000	      0.00000000	      0.00000000	     -0.00000000
      1.04303564	      0.00000000	      0.00000000	      0.00000000	     -0.00000000
      1.04325583	      0.00000000	      0.00000000	      0.00000000	     -0.00000000
      1.04347602	      0.00000000	      0.00000000	      0.00000000	     -0.00000000
      1.04369621	      0.00000000	      0.00000000	      0.00000000	     -0.00000000
      1.04391640	      0.00000000	      0.00000000	      0.00000000	     -0.00000000
      1.04413659	      0.00000000	      0.00000000	      0.00000000	     -0.00000000
      1.04435678	      0.00000000	      0.00000000	      0.00000000	     -0.00000000
      1.04457697	      0.00000000	      0.00000000	      0.00000000	     -0.00000000
      1.04479716	      0.00000000	      0.00000000	      0.00000000	     -0.00000000
      1.04501735	      0.00000000	      0.00000000	      0.00000000	     -0.00000000
      1.04523754	      0.00000000	      0.00000000	      0.00000000	     -0.00000000
      1.04545773	      0.00000000	      0.00000000	      0.00000000	     -0.00000000
      1.04567792	      0.00000000	      0.00000000	      0.00000000	     -0.00000000
      1.04589811	      0.00000000	      0.00000000	      0.00000000	     -0.00000000
      1.04611831	      0.00000000	      0.00000000	      0.00000000	     -0.00000000
      1.04633850	      0.00000000	      0.00000000	      0.00000000	     -0.00000000
      1.04655869	      0.00000000	      0.00000000	      0.00000000	     -0.00000000
      1.04677888	      0.00000000	      0.00000000	      0.00000000	     -0.00000000
      1.04699907	      0.00000000	      0.00000000	      0.00000000	     -0.00000000
      1.04721926	      0.00000000	      0.00000000	      0.00000000	     -0.00000000
      1.04743945	      0.00000000	      0.00000000	      0.00000000	     -0.00000000
      1.04765964	      0.00000000	      0.00000000	      0.00000000	     -0.00000000
      1.04787983	      0.00000000	      0.00000000	      0.00000000	     -0.00000000
      1.04810002	      0.00000000	      0.00000000	      0.00000000	     -0.00000000
      1.04832021	      0.00000000	      0.00000000	      0.00000000	     -0.00000000
      1.04854040	      0.00000000	      0.00000000	      0.00000000	     -0.00000000
      1.04876059	      0.00000000	      0.00000000	      0.00000000	     -0.00000000
      1.04898078	      0.00000000	      0.00000000	      0.00000000	     -0.00000000
      1.04920097	      0.00000000	      0.00000000	      0.00000000	     -0.00000000
      1.04942116	      0.00000000	      0.00000000	      0.00000000	     -0.00000000
      1.04964135	      0.00000000	      0.00000000	      0.00000000	     -0.00000000
      1.04986154	      0.00000000	      0.00000000	      0.00000000	     -0.00000000
      1.05008174	      0.00000000	      0.00000000	      0.00000000	     -0.00000000
      1.05030193	      0.00000000	      0.00000000	      0.00000000	     -0.00000000
      1.05052212	      0.00000000	      0.00000000	      0.00000000	     -0.00000000
      1.05074231	      0.00000000	      0.00000000	      0.00000000	     -0.00000000
      1.05096250	      0.00000000	      0.00000000	      0.00000000	     -0.00000000
      1.05118269	      0.00000000	      0.00000000	      0.00000000	     -0.00000000
      1.05140288	      0.00000000	      0.00000000	      0.00000000	     -0.00000000
      1.05162307	      0.00000000	      0.00000000	      0.00000000	     -0.00000000
      1.05184326	      0.00000000	      0.00000000	      0.00000000	     -0.00000000
      1.05206345	      0.00000000	      0.00000000	      0.00000000	     -0.00000000
      1.05228364	      0.00000000	      0.00000000	      0.00000000	     -0.00000000
      1.05250383	      0.00000000	      0.00000000	      0.00000000	     -0.00000000
      1.05272402	      0.00000000	      0.00000000	      0.00000000	     -0.00000000
      1.05294421	      0.00000000	      0.00000000	      0.00000000	     -0.00000000
      1.05316440	      0.00000000	      0.00000000	      0.00000000	     -0.00000000
      1.05338459	      0.00000000	      0.00000000	      0.00000000	     -0.00000000
      1.05360478	      0.00000000	      0.00000000	      0.00000000	     -0.00000000
      1.05382497	      0.00000000	      0.00000000	      0.00000000	     -0.00000000
      1.05404516	      0.00000000	      0.00000000	      0.00000000	     -0.00000000
      1.05426536	      0.00000000	      0.00000000	      0.00000000	     -0.00000000
      1.05448555	      0.00000000	      0.00000000	      0.00000000	     -0.00000000
      1.05470574	      0.00000000	      0.00000000	      0.00000000	     -0.00000000
      1.05492593	      0.00000000	      0.00000000	      0.00000000	     -0.00000000
      1.05512394	      0.00000000	      0.00000000	      0.00000000	     -0.00000000
      1.05532196	      0.00000000	      0.00000000	      0.00000000	     -0.00000000
      1.05551997	      0.00000000	      0.00000000	      0.00000000	     -0.00000000
      1.05571798	      0.00000000	      0.00000000	      0.00000000	     -0.00000000
      1.05591600	      0.00000000	      0.00000000	      0.00000000	     -0.00000000
      1.05611401	      0.00000000	      0.00000000	      0.00000000	     -0.00000000
      1.05631203	      0.00000000	      0.00000000	      0.00000000	     -0.00000000
      1.05651004	      0.00000000	      0.00000000	      0.00000000	     -0.00000000
      1.05670806	      0.00000000	      0.00000000	      0.00000000	     -0.00000000
      1.05690607	      0.00000000	      0.00000000	      0.00000000	     -0.00000000
      1.05710409	      0.00000000	      0.00000000	      0.00000000	     -0.00000000
      1.05730210	      0.00000000	      0.00000000	      0.00000000	     -0.00000000
      1.05750011	      0.00000000	      0.00000000	      0.00000000	     -0.00000000
      1.05769813	      0.00000000	      0.00000000	      0.00000000	     -0.00000000
      1.05789614	      0.00000000	      0.00000000	      0.00000000	     -0.00000000
      1.05809416	      0.00000000	      0.00000000	      0.00000000	     -0.00000000
      1.05829217	      0.00000000	      0.00000000	      0.00000000	     -0.00000000
      1.05849019	      0.00000000	      0.00000000	      0.00000000	     -0.00000000
      1.05868820	      0.00000000	      0.00000000	      0.00000000	     -0.00000000
      1.05888621	      0.00000000	      0.00000000	      0.00000000	     -0.00000000
      1.05908423	      0.00000000	      0.00000000	      0.00000000	     -0.00000000
      1.05928224	      0.00000000	      0.00000000	      0.00000000	     -0.00000000
      1.05948026	      0.00000000	      0.00000000	      0.00000000	     -0.00000000
      1.05967827	      0.00000000	      0.00000000	      0.00000000	     -0.00000000
      1.05987629	      0.00000000	      0.00000000	      0.00000000	     -0.00000000
      1.06007430	      0.00000000	      0.00000000	      0.00000000	     -0.00000000
      1.06027232	      0.00000000	      0.00000000	      0.00000000	     -0.00000000
      1.06047033	      0.00000000	      0.00000000	      0.00000000	     -0.00000000
      1.06066834	      0.00000000	      0.00000000	      0.00000000	     -0.00000000
      1.06086636	      0.00000000	      0.00000000	      0.00000000	     -0.00000000
      1.06106437	      0.00000000	      0.00000000	      0.00000000	     -0.00000000
      1.06126239	      0.00000000	      0.00000000	      0.00000000	     -0.00000000
      1.06146040	      0.00000000	      0.00000000	      0.00000000	     -0.00000000
      1.06165842	      0.00000000	      0.00000000	      0.00000000	     -0.00000000
      1.06185643	      0.00000000	      0.00000000	      0.00000000	     -0.00000000
      1.06205444	      0.00000000	      0.00000000	      0.00000000	     -0.00000000
      1.06225246	      0.00000000	      0.00000000	      0.00000000	     -0.00000000
      1.06245047	      0.00000000	      0.00000000	      0.00000000	     -0.00000000
      1.06264849	      0.00000000	      0.00000000	      0.00000000	     -0.00000000
      1.06284650	      0.00000000	      0.00000000	      0.00000000	     -0.00000000
      1.06304452	      0.00000000	      0.00000000	      0.00000000	     -0.00000000
      1.06324253	      0.00000000	      0.00000000	      0.00000000	     -0.00000000
      1.06344055	      0.00000000	      0.00000000	      0.00000000	     -0.00000000
      1.06363856	      0.00000000	      0.00000000	      0.00000000	     -0.00000000
      1.06383657	      0.00000000	      0.00000000	      0.00000000	     -0.00000000
      1.06403459	      0.00000000	      0.00000000	      0.00000000	     -0.00000000
      1.06423260	      0.00000000	      0.00000000	      0.00000000	     -0.00000000
      1.06443062	      0.00000000	      0.00000000	      0.00000000	     -0.00000000
      1.06462863	      0.00000000	      0.00000000	      0.00000000	     -0.00000000
      1.06482665	      0.00000000	      0.00000000	      0.00000000	     -0.00000000
      1.06502466	      0.00000000	      0.00000000	      0.00000000	     -0.00000000
      1.06522268	      0.00000000	      0.00000000	      0.00000000	     -0.00000000
      1.06542069	      0.00000000	      0.00000000	      0.00000000	     -0.00000000
      1.06559888	      0.00000000	      0.00000000	      0.00000000	     -0.00000000
      1.06577708	      0.00000000	      0.00000000	      0.00000000	     -0.00000000
      1.06595527	      0.00000000	      0.00000000	      0.00000000	     -0.00000000
      1.06613346	      0.00000000	      0.00000000	      0.00000000	     -0.00000000
      1.06631166	      0.00000000	      0.00000000	      0.00000000	     -0.00000000
      1.06648985	      0.00000000	      0.00000000	      0.00000000	     -0.00000000
      1.06666804	      0.00000000	      0.00000000	      0.00000000	     -0.00000000
      1.06684623	      0.00000000	      0.00000000	      0.00000000	     -0.00000000
      1.06702443	      0.00000000	      0.00000000	      0.00000000	     -0.00000000
      1.06720262	      0.00000000	      0.00000000	      0.00000000	     -0.00000000
      1.06738081	      0.00000000	      0.00000000	      0.00000000	     -0.00000000
      1.06755901	      0.00000000	      0.00000000	      0.00000000	     -0.00000000
      1.06773720	      0.00000000	      0.00000000	      0.00000000	     -0.00000000
      1.06791539	      0.00000000	      0.00000000	      0.00000000	     -0.00000000
      1.06809359	      0.00000000	      0.00000000	      0.00000000	     -0.00000000
      1.06827178	      0.00000000	      0.00000000	      0.00000000	     -0.00000000
      1.06844997	      0.00000000	      0.00000000	      0.00000000	     -0.00000000
      1.06862817	      0.00000000	      0.00000000	      0.00000000	     -0.00000000
      1.06880636	      0.00000000	      0.00000000	      0.00000000	     -0.00000000
      1.06898455	      0.00000000	      0.00000000	      0.00000000	     -0.00000000
      1.06916274	      0.00000000	      0.00000000	      0.00000000	     -0.00000000
      1.06934094	      0.00000000	      0.00000000	      0.00000000	     -0.00000000
      1.06951913	      0.00000000	      0.00000000	      0.00000000	     -0.00000000
      1.06969732	      0.00000000	      0.00000000	      0.00000000	     -0.00000000
      1.06987552	      0.00000000	      0.00000000	      0.00000000	     -0.00000000
      1.07005371	      0.00000000	      0.00000000	      0.00000000	     -0.00000000
      1.07023190	      0.00000000	      0.00000000	      0.00000000	     -0.00000000
      1.07041010	      0.00000000	      0.00000000	      0.00000000	     -0.00000000
      1.07058829	      0.00000000	      0.00000000	      0.00000000	     -0.00000000
      1.07074823	      0.00000000	      0.00000000	      0.00000000	     -0.00000000
      1.07090817	      0.00000000	      0.00000000	      0.00000000	     -0.00000000
      1.07106811	      0.00000000	      0.00000000	      0.00000000	     -0.00000000
      1.07122804	      0.00000000	      0.00000000	      0.00000000	     -0.00000000
      1.07138798	      0.00000000	      0.00000000	      0.00000000	     -0.00000000
      1.07154792	      0.00000000	      0.00000000	      0.00000000	     -0.00000000
      1.07170786	      0.00000000	      0.00000000	      0.00000000	     -0.00000000
      1.07186780	      0.00000000	      0.00000000	      0.00000000	     -0.00000000
      1.07202774	      0.00000000	      0.00000000	      0.00000000	     -0.00000000
      1.07218768	      0.00000000	      0.00000000	      0.00000000	     -0.00000000
      1.07234761	      0.00000000	      0.00000000	      0.00000000	     -0.00000000
      1.07250755	      0.00000000	      0.00000000	      0.00000000	     -0.00000000
      1.07266749	      0.00000000	      0.00000000	      0.00000000	     -0.00000000
      1.07282743	      0.00000000	      0.00000000	      0.00000000	     -0.00000000
      1.07298737	      0.00000000	      0.00000000	      0.00000000	     -0.00000000
      1.07314731	      0.00000000	      0.00000000	      0.00000000	     -0.00000000
      1.07330725	      0.00000000	      0.00000000	      0.00000000	     -0.00000000
      1.07346719	      0.00000000	      0.00000000	      0.00000000	     -0.00000000
      1.07361071	      0.00000000	      0.00000000	      0.00000000	     -0.00000000
      1.07375424	      0.00000000	      0.00000000	      0.00000000	     -0.00000000
      1.07389777	      0.00000000	      0.00000000	      0.00000000	     -0.00000000
      1.07404130	      0.00000000	      0.00000000	      0.00000000	     -0.00000000
      1.07418482	      0.00000000	      0.00000000	      0.00000000	     -0.00000000
      1.07432835	      0.00000000	      0.00000000	      0.00000000	     -0.00000000
      1.07447188	      0.00000000	      0.00000000	      0.00000000	     -0.00000000
      1.07461540	      0.00000000	      0.00000000	      0.00000000	     -0.00000000
      1.07475893	      0.00000000	      0.00000000	      0.00000000	     -0.00000000
      1.07490246	      0.00000000	      0.00000000	      0.00000000	     -0.00000000
      1.07504599	      0.00000000	      0.00000000	      0.00000000	     -0.00000000
      1.07518951	      0.00000000	      0.00000000	      0.00000000	     -0.00000000
      1.07533304	      0.00000000	      0.00000000	      0.00000000	     -0.00000000
      1.07547657	      0.00000000	      0.00000000	      0.00000000	     -0.00000000
      1.07562010	      0.00000000	      0.00000000	      0.00000000	     -0.00000000
      1.07574809	      0.00000000	      0.00000000	      0.00000000	     -0.00000000
      1.07587609	      0.00000000	      0.00000000	      0.00000000	     -0.00000000
      1.07600408	      0.00000000	      0.00000000	      0.00000000	     -0.00000000
      1.07613208	      0.00000000	      0.00000000	      0.00000000	     -0.00000000
      1.07626008	      0.00000000	      0.00000000	      0.00000000	     -0.00000000
      1.07638807	      0.00000000	      0.00000000	      0.00000000	     -0.00000000
      1.07651607	      0.00000000	      0.00000000	      0.00000000	     -0.00000000
      1.07664406	      0.00000000	      0.00000000	      0.00000000	     -0.00000000
      1.07677206	      0.00000000	      0.00000000	      0.00000000	     -0.00000000
      1.07690005	      0.00000000	      0.00000000	      0.00000000	     -0.00000000
      1.07702805	      0.00000000	      0.00000000	      0.00000000	     -0.00000000
      1.07715604	      0.00000000	      0.00000000	      0.00000000	     -0.00000000
      1.07728404	      0.00000000	      0.00000000	      0.00000000	     -0.00000000
      1.07741204	      0.00000000	      0.00000000	      0.00000000	     -0.00000000
      1.07754003	      0.00000000	      0.00000000	      0.00000000	     -0.00000000
      1.07765442	      0.00000000	      0.00000000	      0.00000000	     -0.00000000
      1.07776882	      0.00000000	      0.00000000	      0.00000000	     -0.00000000
      1.07788321	      0.00000000	      0.00000000	      0.00000000	     -0.00000000
      1.07799760	      0.00000000	      0.00000000	      0.00000000	     -0.00000000
      1.07811200	      0.00000000	      0.00000000	      0.00000000	     -0.00000000
      1.07822639	      0.00000000	      0.00000000	      0.00000000	     -0.00000000
      1.07834078	      0.00000000	      0.00000000	      0.00000000	     -0.00000000
      1.07845518	      0.00000000	      0.00000000	      0.00000000	     -0.00000000
      1.07856957	      0.00000000	      0.00000000	      0.00000000	     -0.00000000
      1.07868396	      0.00000000	      0.00000000	      0.00000000	     -0.00000000
      1.07879836	      0.00000000	      0.00000000	      0.00000000	     -0.00000000
      1.07891275	      0.00000000	      0.00000000	      0.00000000	     -0.00000000
      1.07902714	      0.00000000	      0.00000000	      0.00000000	     -0.00000000
      1.07914154	      0.00000000	      0.00000000	      0.00000000	     -0.00000000
      1.07925593	      0.00000000	      0.00000000	      0.00000000	     -0.00000000
      1.07937032	      0.00000000	      0.00000000	      0.00000000	     -0.00000000
      1.07948471	      0.00000000	      0.00000000	      0.00000000	     -0.00000000
      1.07959911	      0.00000000	      0.00000000	      0.00000000	     -0.00000000
      1.07971350	      0.00000000	      0.00000000	      0.00000000	     -0.00000000
      1.07981422	      0.00000000	      0.00000000	      0.00000000	     -0.00000000
      1.07991495	      0.00000000	      0.00000000	      0.00000000	     -0.00000000
      1.08001567	      0.00000000	      0.00000000	      0.00000000	     -0.00000000
      1.08011640	      0.00000000	      0.00000000	      0.00000000	     -0.00000000
      1.08021712	      0.00000000	      0.00000000	      0.00000000	     -0.00000000
      1.08031784	      0.00000000	      0.00000000	      0.00000000	     -0.00000000
      1.08041857	      0.00000000	      0.00000000	      0.00000000	     -0.00000000
      1.08051929	      0.00000000	      0.00000000	      0.00000000	     -0.00000000
      1.08062001	      0.00000000	      0.00000000	      0.00000000	     -0.00000000
      1.08072074	      0.00000000	      0.00000000	      0.00000000	     -0.00000000
      1.08082146	      0.00000000	      0.00000000	      0.00000000	     -0.00000000
      1.08092218	      0.00000000	      0.00000000	      0.00000000	     -0.00000000
      1.08102291	      0.00000000	      0.00000000	      0.00000000	     -0.00000000
      1.08112363	      0.00000000	      0.00000000	      0.00000000	     -0.00000000
      1.08122435	      0.00000000	      0.00000000	      0.00000000	     -0.00000000
      1.08132508	      0.00000000	      0.00000000	      0.00000000	     -0.00000000
      1.08142580	      0.00000000	      0.00000000	      0.00000000	     -0.00000000
      1.08152652	      0.00000000	      0.00000000	      0.00000000	     -0.00000000
      1.08162725	      0.00000000	      0.00000000	      0.00000000	     -0.00000000
      1.08174834	      0.00000000	      0.00000000	      0.00000000	     -0.00000000
      1.08186943	      0.00000000	      0.00000000	      0.00000000	     -0.00000000
      1.08199052	      0.00000000	      0.00000000	      0.00000000	     -0.00000000
      1.08211161	      0.00000000	      0.00000000	      0.00000000	     -0.00000000
      1.08223270	      0.00000000	      0.00000000	      0.00000000	     -0.00000000
      1.08235379	      0.00000000	      0.00000000	      0.00000000	     -0.00000000
      1.08247488	      0.00000000	      0.00000000	      0.00000000	     -0.00000000
      1.08259597	      0.00000000	      0.00000000	      0.00000000	     -0.00000000
      1.08271706	      0.00000000	      0.00000000	      0.00000000	     -0.00000000
      1.08283815	      0.00000000	      0.00000000	      0.00000000	     -0.00000000
      1.08295924	      0.00000000	      0.00000000	      0.00000000	     -0.00000000
      1.08308033	      0.00000000	      0.00000000	      0.00000000	     -0.00000000
      1.08320142	      0.00000000	      0.00000000	      0.00000000	     -0.00000000
      1.08332251	      0.00000000	      0.00000000	      0.00000000	     -0.00000000
      1.08344360	      0.00000000	      0.00000000	      0.00000000	     -0.00000000
      1.08351852	      0.00000000	      0.00000000	      0.00000000	     -0.00000000
      1.08355840	      0.00000000	      0.00000000	      0.00000000	     -0.00000000
      1.08359829	      0.00000000	      0.00000000	      0.00000000	     -0.00000000
      1.08379771	      0.00000000	      0.00000000	      0.00000000	     -0.00000000
      1.08479485	      0.00000000	      0.00000000	      0.00000000	     -0.00000000
      1.08579198	      0.00000000	      0.00000000	      0.00000000	     -0.00000000
      1.08715263	      0.00000000	      0.00000000	      0.00000000	     -0.00000000
      1.08851328	      0.00000000	      0.00000000	      0.00000000	     -0.00000000
      1.08987393	      0.00000000	      0.00000000	      0.00000000	     -0.00000000
      1.09109506	      0.00000000	      0.00000000	      0.00000000	     -0.00000000
      1.09231620	      0.00000000	      0.00000000	      0.00000000	     -0.00000000
      1.09353734	      0.00000000	      0.00000000	      0.00000000	     -0.00000000
      1.09475848	      0.00000000	      0.00000000	      0.00000000	     -0.00000000
      1.09597962	      0.00000000	      0.00000000	      0.00000000	     -0.00000000
      1.09720076	      0.00000000	      0.00000000	      0.00000000	     -0.00000000
      1.09735375	      0.00000000	      0.00000000	      0.00000000	     -0.00000000
      1.09743025	      0.00000000	      0.00000000	      0.00000000	     -0.00000000
      1.09781274	      0.00000000	      0.00000000	      0.00000000	     -0.00000000
      1.09782948	      0.00000000	      0.00000000	      0.00000000	     -0.00000000
      1.09783948	      0.00000000	      0.00000000	      0.00000000	     -0.00000000
      1.09784948	      0.00000000	      0.00000000	      0.00000000	     -0.00000000
      1.09785948	      0.00000000	      0.00000000	      0.00000000	     -0.00000000
      1.09786948	      0.00000000	      0.00000000	      0.00000000	     -0.00000000
      1.09787948	      0.00000000	      0.00000000	      0.00000000	     -0.00000000
      1.09788948	      0.00000000	      0.00000000	      0.00000000	     -0.00000000
      1.09789948	      0.00000000	      0.00000000	      0.00000000	     -0.00000000
      1.09790948	      0.00000000	      0.00000000	      0.00000000	     -0.00000000
      1.09791948	      0.00000000	      0.00000000	      0.00000000	     -0.00000000
      1.09792948	      0.00000000	      0.00000000	      0.00000000	     -0.00000000
      1.09793948	      0.00000000	      0.00000000	      0.00000000	     -0.00000000
      1.09794948	      0.00000000	      0.00000000	      0.00000000	     -0.00000000
      1.09795948	      0.00000000	      0.00000000	      0.00000000	     -0.00000000
      1.09796948	      0.00000000	      0.00000000	      0.00000000	     -0.00000000
      1.09797948	      0.00000000	      0.00000000	      0.00000000	     -0.00000000
      1.09798948	      0.00000000	      0.00000000	      0.00000000	     -0.00000000
      1.09799948	      0.00000000	      0.00000000	      0.00000000	     -0.00000000
      1.09801251	      0.00000000	      0.00000000	      0.00000000	     -0.00000000
      1.09802280	      0.00000000	      0.00000000	      0.00000000	     -0.00000000
      1.09803309	      0.00000000	      0.00000000	      0.00000000	     -0.00000000
      1.09804309	      0.00000000	      0.00000000	      0.00000000	     -0.00000000
      1.09805309	      0.00000000	      0.00000000	      0.00000000	     -0.00000000
      1.09806309	      0.00000000	      0.00000000	      0.00000000	     -0.00000000
      1.09807309	      0.00000000	      0.00000000	      0.00000000	     -0.00000000
      1.09808309	      0.00000000	      0.00000000	      0.00000000	     -0.00000000
      1.09809309	      0.00000000	      0.00000000	      0.00000000	     -0.00000000
      1.09810309	      0.00000000	      0.00000000	      0.00000000	     -0.00000000
      1.09811309	      0.00000000	      0.00000000	      0.00000000	     -0.00000000
      1.09812309	      0.00000000	      0.00000000	      0.00000000	     -0.00000000
      1.09813309	      0.00000000	      0.00000000	      0.00000000	     -0.00000000
      1.09814309	      0.00000000	      0.00000000	      0.00000000	     -0.00000000
      1.09815309	      0.00000000	      0.00000000	      0.00000000	     -0.00000000
      1.09816309	      0.00000000	      0.00000000	      0.00000000	     -0.00000000
      1.09817309	      0.00000000	      0.00000000	      0.00000000	     -0.00000000
      1.09818309	      0.00000000	      0.00000000	      0.00000000	     -0.00000000
      1.09819513	      0.00000000	      0.00000000	      0.00000000	     -0.00000000
      1.09820716	      0.00000000	      0.00000000	      0.00000000	     -0.00000000
      1.09821919	      0.00000000	      0.00000000	      0.00000000	     -0.00000000
      1.09823515	      0.00000000	      0.00000000	      0.00000000	     -0.00000000
      1.09825435	      0.00000000	      0.00000000	      0.00000000	     -0.00000000
      1.09827096	      0.00000000	      0.00000000	      0.00000000	     -0.00000000
      1.09828757	      0.00000000	      0.00000000	      0.00000000	     -0.00000000
      1.09830418	      0.00000000	      0.00000000	      0.00000000	     -0.00000000
      1.09831904	      0.00000000	      0.00000000	      0.00000000	     -0.00000000
      1.09833391	      0.00000000	      0.00000000	      0.00000000	     -0.00000000
      1.09834877	      0.00000000	      0.00000000	      0.00000000	     -0.00000000
      1.09836363	      0.00000000	      0.00000000	      0.00000000	     -0.00000000
      1.09837850	      0.00000000	      0.00000000	      0.00000000	     -0.00000000
      1.09839336	      0.00000000	      0.00000000	      0.00000000	     -0.00000000
      1.09840823	      0.00000000	      0.00000000	      0.00000000	     -0.00000000
      1.09842309	      0.00000000	      0.00000000	      0.00000000	     -0.00000000
      1.09843796	      0.00000000	      0.00000000	      0.00000000	     -0.00000000
      1.09845282	      0.00000000	      0.00000000	      0.00000000	     -0.00000000
      1.09846769	      0.00000000	      0.00000000	      0.00000000	     -0.00000000
      1.09848255	      0.00000000	      0.00000000	      0.00000000	     -0.00000000
      1.09849741	      0.00000000	      0.00000000	      0.00000000	     -0.00000000
      1.09851228	      0.00000000	      0.00000000	      0.00000000	     -0.00000000
      1.09852714	      0.00000000	      0.00000000	      0.00000000	     -0.00000000
      1.09854201	      0.00000000	      0.00000000	      0.00000000	     -0.00000000
      1.09855687	      0.00000000	      0.00000000	      0.00000000	     -0.00000000
      1.09857174	      0.00000000	      0.00000000	      0.00000000	     -0.00000000
      1.09858660	      0.00000000	      0.00000000	      0.00000000	     -0.00000000
      1.09860147	      0.00000000	      0.00000000	      0.00000000	     -0.00000000
      1.09861633	      0.00000000	      0.00000000	      0.00000000	     -0.00000000
      1.09863119	      0.00000000	      0.00000000	      0.00000000	     -0.00000000
      1.09864606	      0.00000000	      0.00000000	      0.00000000	     -0.00000000
      1.09866092	      0.00000000	      0.00000000	      0.00000000	     -0.00000000
      1.09867579	      0.00000000	      0.00000000	      0.00000000	     -0.00000000
      1.09869373	      0.00000000	      0.00000000	      0.00000000	     -0.00000000
      1.09871167	      0.00000000	      0.00000000	      0.00000000	     -0.00000000
      1.09872961	      0.00000000	      0.00000000	      0.00000000	     -0.00000000
      1.09874755	      0.00000000	      0.00000000	      0.00000000	     -0.00000000
      1.09876549	      0.00000000	      0.00000000	      0.00000000	     -0.00000000
      1.09878343	      0.00000000	      0.00000000	      0.00000000	     -0.00000000
      1.09880137	      0.00000000	      0.00000000	      0.00000000	     -0.00000000
      1.09881931	      0.00000000	      0.00000000	      0.00000000	     -0.00000000
      1.09883725	      0.00000000	      0.00000000	      0.00000000	     -0.00000000
      1.09885920	      0.00000000	      0.00000000	      0.00000000	     -0.00000000
      1.09888115	      0.00000000	      0.00000000	      0.00000000	     -0.00000000
      1.09890311	      0.00000000	      0.00000000	      0.00000000	     -0.00000000
      1.09892506	      0.00000000	      0.00000000	      0.00000000	     -0.00000000
      1.09895163	      0.00000000	      0.00000000	      0.00000000	     -0.00000000
      1.09897820	      0.00000000	      0.00000000	      0.00000000	     -0.00000000
      1.09900477	      0.00000000	      0.00000000	      0.00000000	     -0.00000000
      1.09903134	      0.00000000	      0.00000000	      0.00000000	     -0.00000000
      1.09906366	      0.00000000	      0.00000000	      0.00000000	     -0.00000000
      1.09909598	      0.00000000	      0.00000000	      0.00000000	     -0.00000000
      1.09912830	      0.00000000	      0.00000000	      0.00000000	     -0.00000000
      1.09916063	      0.00000000	      0.00000000	      0.00000000	     -0.00000000
      1.09920014	      0.00000000	      0.00000000	      0.00000000	     -0.00000000
      1.09923966	      0.00000000	      0.00000000	      0.00000000	     -0.00000000
      1.09927918	      0.00000000	      0.00000000	      0.00000000	     -0.00000000
      1.09931870	      0.00000000	      0.00000000	      0.00000000	     -0.00000000
      1.09936809	      0.00000000	      0.00000000	      0.00000000	     -0.00000000
      1.09941747	      0.00000000	      0.00000000	      0.00000000	     -0.00000000
      1.09946686	      0.00000000	      0.00000000	      0.00000000	     -0.00000000
      1.09952616	      0.00000000	      0.00000000	      0.00000000	     -0.00000000
      1.09958545	      0.00000000	      0.00000000	      0.00000000	     -0.00000000
      1.09964475	      0.00000000	      0.00000000	      0.00000000	     -0.00000000
      1.09971945	      0.00000000	      0.00000000	      0.00000000	     -0.00000000
      1.09979415	      0.00000000	      0.00000000	      0.00000000	     -0.00000000
      1.09986885	      0.00000000	      0.00000000	      0.00000000	     -0.00000000
      1.09996498	      0.00000000	      0.00000000	      0.00000000	     -0.00000000
      1.10006112	      0.00000000	      0.00000000	      0.00000000	     -0.00000000
      1.10015726	      0.00000000	      0.00000000	      0.00000000	     -0.00000000
      1.10027796	      0.00000000	      0.00000000	      0.00000000	     -0.00000000
      1.10039867	      0.00000000	      0.00000000	      0.00000000	     -0.00000000
      1.10051937	      0.00000000	      0.00000000	      0.00000000	     -0.00000000
      1.10064008	      0.00000000	      0.00000000	      0.00000000	     -0.00000000
      1.10079613	      0.00000000	      0.00000000	      0.00000000	     -0.00000000
      1.10095218	      0.00000000	      0.00000000	      0.00000000	     -0.00000000
      1.10115407	      0.00000000	      0.00000000	      0.00000000	     -0.00000000
      1.10134053	      0.00000000	      0.00000000	      0.00000000	     -0.00000000
      1.10152699	      0.00000000	      0.00000000	      0.00000000	     -0.00000000
      1.10171346	      0.00000000	      0.00000000	      0.00000000	     -0.00000000
      1.10189992	      0.00000000	      0.00000000	      0.00000000	     -0.00000000
      1.10208638	      0.00000000	      0.00000000	      0.00000000	     -0.00000000
      1.10227284	      0.00000000	      0.00000000	      0.00000000	     -0.00000000
      1.10249825	      0.00000000	      0.00000000	      0.00000000	      0.00000000
      1.10268784	      0.00000000	      0.00000000	      0.00000000	      0.00000000
      1.10287743	      0.00000000	      0.00000000	      0.00000000	      0.00000000
      1.10306702	      0.00000000	      0.00000000	      0.00000000	      0.00000000
      1.10325660	      0.00000000	      0.00000000	      0.00000000	      0.00000000
      1.10344619	      0.00000000	      0.00000000	      0.00000000	      0.00000000
      1.10363578	      0.00000000	      0.00000000	      0.00000000	      0.00000000
      1.10382537	      0.00000000	      0.00000000	      0.00000000	      0.00000000
      1.10401496	      0.00000000	      0.00000000	      0.00000000	      0.00000000
      1.10420454	      0.00000000	      0.00000000	      0.00000000	      0.00000000
      1.10439413	      0.00000000	      0.00000000	      0.00000000	      0.00000000
      1.10462601	      0.00000000	      0.00000000	      0.00000000	      0.00000000
      1.10485788	      0.00000000	      0.00000000	      0.00000000	      0.00000000
      1.10514038	      0.00000000	      0.00000000	      0.00000000	      0.00000000
      1.10538796	      0.00000000	      0.00000000	      0.00000000	      0.00000000
      1.10563554	      0.00000000	      0.00000000	      0.00000000	      0.00000000
      1.10588312	      0.00000000	      0.00000000	      0.00000000	      0.00000000
      1.10610113	      0.00000000	      0.00000000	      0.00000000	      0.00000000
      1.10631913	      0.00000000	      0.00000000	      0.00000000	      0.00000000
      1.10653714	      0.00000000	      0.00000000	      0.00000000	      0.00000000
      1.10675515	      0.00000000	      0.00000000	      0.00000000	      0.00000000
      1.10685048	      0.00000000	      0.00000000	      0.00000000	      0.00000000
      1.10694581	      0.00000000	      0.00000000	      0.00000000	      0.00000000
      1.10702543	      0.00000000	      0.00000000	      0.00000000	      0.00000000
      1.10710505	      0.00000000	      0.00000000	      0.00000000	      0.00000000
      1.10717370	      0.00000000	      0.00000000	      0.00000000	      0.00000000
      1.10724235	      0.00000000	      0.00000000	      0.00000000	      0.00000000
      1.10731100	      0.00000000	      0.00000000	      0.00000000	      0.00000000
      1.10737965	      0.00000000	      0.00000000	      0.00000000	      0.00000000
      1.10743981	      0.00000000	      0.00000000	      0.00000000	      0.00000000
      1.10749997	      0.00000000	      0.00000000	      0.00000000	      0.00000000
      1.10756013	      0.00000000	      0.00000000	      0.00000000	      0.00000000
      1.10762029	      0.00000000	      0.00000000	      0.00000000	      0.00000000
      1.10768046	      0.00000000	      0.00000000	      0.00000000	      0.00000000
      1.10774062	      0.00000000	      0.00000000	      0.00000000	      0.00000000
      1.10780078	      0.00000000	      0.00000000	      0.00000000	      0.00000000
      1.10786094	      0.00000000	      0.00000000	      0.00000000	      0.00000000
      1.10791481	      0.00000000	      0.00000000	      0.00000000	      0.00000000
      1.10796868	      0.00000000	      0.00000000	      0.00000000	      0.00000000
      1.10802255	      0.00000000	      0.00000000	      0.00000000	      0.00000000
      1.10807642	      0.00000000	      0.00000000	      0.00000000	      0.00000000
      1.10813029	      0.00000000	      0.00000000	      0.00000000	      0.00000000
      1.10818416	      0.00000000	      0.00000000	      0.00000000	      0.00000000
      1.10823803	      0.00000000	      0.00000000	      0.00000000	      0.00000000
      1.10829190	      0.00000000	      0.00000000	      0.00000000	      0.00000000
      1.10834577	      0.00000000	      0.00000000	      0.00000000	      0.00000000
      1.10839963	      0.00000000	      0.00000000	      0.00000000	      0.00000000
      1.10845350	      0.00000000	      0.00000000	      0.00000000	      0.00000000
      1.10850737	      0.00000000	      0.00000000	      0.00000000	      0.00000000
      1.10856124	      0.00000000	      0.00000000	      0.00000000	      0.00000000
      1.10861511	      0.00000000	      0.00000000	      0.00000000	      0.00000000
      1.10866898	      0.00000000	      0.00000000	      0.00000000	      0.00000000
      1.10872285	      0.00000000	      0.00000000	      0.00000000	      0.00000000
      1.10877672	      0.00000000	      0.00000000	      0.00000000	      0.00000000
      1.10883059	      0.00000000	      0.00000000	      0.00000000	      0.00000000
      1.10888446	      0.00000000	      0.00000000	      0.00000000	      0.00000000
      1.10893833	      0.00000000	      0.00000000	      0.00000000	      0.00000000
      1.10899220	      0.00000000	      0.00000000	      0.00000000	      0.00000000
      1.10904607	      0.00000000	      0.00000000	      0.00000000	      0.00000000
      1.10909994	      0.00000000	      0.00000000	      0.00000000	      0.00000000
      1.10915381	      0.00000000	      0.00000000	      0.00000000	      0.00000000
      1.10920768	      0.00000000	      0.00000000	      0.00000000	      0.00000000
      1.10926154	      0.00000000	      0.00000000	      0.00000000	      0.00000000
      1.10931541	      0.00000000	      0.00000000	      0.00000000	      0.00000000
      1.10936928	      0.00000000	      0.00000000	      0.00000000	      0.00000000
      1.10942315	      0.00000000	      0.00000000	      0.00000000	      0.00000000
      1.10947702	      0.00000000	      0.00000000	      0.00000000	      0.00000000
      1.10953089	      0.00000000	      0.00000000	      0.00000000	      0.00000000
      1.10958476	      0.00000000	      0.00000000	      0.00000000	      0.00000000
      1.10963863	      0.00000000	      0.00000000	      0.00000000	      0.00000000
      1.10969250	      0.00000000	      0.00000000	      0.00000000	      0.00000000
      1.10974637	      0.00000000	      0.00000000	      0.00000000	      0.00000000
      1.10980024	      0.00000000	      0.00000000	      0.00000000	      0.00000000
      1.10985411	      0.00000000	      0.00000000	      0.00000000	      0.00000000
      1.10990798	      0.00000000	      0.00000000	      0.00000000	      0.00000000
      1.10996185	      0.00000000	      0.00000000	      0.00000000	      0.00000000
      1.11001572	      0.00000000	      0.00000000	      0.00000000	      0.00000000
      1.11006959	      0.00000000	      0.00000000	      0.00000000	      0.00000000
      1.11012346	      0.00000000	      0.00000000	      0.00000000	      0.00000000
      1.11017732	      0.00000000	      0.00000000	      0.00000000	      0.00000000
      1.11024228	      0.00000000	      0.00000000	      0.00000000	      0.00000000
      1.11030724	      0.00000000	      0.00000000	      0.00000000	      0.00000000
      1.11037219	      0.00000000	      0.00000000	      0.00000000	      0.00000000
      1.11043715	      0.00000000	      0.00000000	      0.00000000	      0.00000000
      1.11050210	      0.00000000	      0.00000000	      0.00000000	      0.00000000
      1.11058526	      0.00000000	      0.00000000	      0.00000000	      0.00000000
      1.11066842	      0.00000000	      0.00000000	      0.00000000	      0.00000000
      1.11077109	      0.00000000	      0.00000000	      0.00000000	      0.00000000
      1.11085383	      0.00000000	      0.00000000	      0.00000000	      0.00000000
      1.11093657	      0.00000000	      0.00000000	      0.00000000	      0.00000000
      1.11100784	      0.00000000	      0.00000000	      0.00000000	      0.00000000
      1.11107911	      0.00000000	      0.00000000	      0.00000000	      0.00000000
      1.11115038	      0.00000000	      0.00000000	      0.00000000	      0.00000000
      1.11122165	      0.00000000	      0.00000000	      0.00000000	      0.00000000
      1.11128436	      0.00000000	      0.00000000	      0.00000000	      0.00000000
      1.11134707	      0.00000000	      0.00000000	      0.00000000	      0.00000000
      1.11140978	      0.00000000	      0.00000000	      0.00000000	      0.00000000
      1.11147249	      0.00000000	      0.00000000	      0.00000000	      0.00000000
      1.11153520	      0.00000000	      0.00000000	      0.00000000	      0.00000000
      1.11159791	      0.00000000	      0.00000000	      0.00000000	      0.00000000
      1.11166062	      0.00000000	      0.00000000	      0.00000000	      0.00000000
      1.11172333	      0.00000000	      0.00000000	      0.00000000	      0.00000000
      1.11178604	      0.00000000	      0.00000000	      0.00000000	      0.00000000
      1.11184874	      0.00000000	      0.00000000	      0.00000000	      0.00000000
      1.11190491	      0.00000000	      0.00000000	      0.00000000	      0.00000000
      1.11196107	      0.00000000	      0.00000000	      0.00000000	      0.00000000
      1.11201724	      0.00000000	      0.00000000	      0.00000000	      0.00000000
      1.11207340	      0.00000000	      0.00000000	      0.00000000	      0.00000000
      1.11212957	      0.00000000	      0.00000000	      0.00000000	      0.00000000
      1.11218573	      0.00000000	      0.00000000	      0.00000000	      0.00000000
      1.11224190	      0.00000000	      0.00000000	      0.00000000	      0.00000000
      1.11229806	      0.00000000	      0.00000000	      0.00000000	      0.00000000
      1.11235422	      0.00000000	      0.00000000	      0.00000000	      0.00000000
      1.11241039	      0.00000000	      0.00000000	      0.00000000	      0.00000000
      1.11246655	      0.00000000	      0.00000000	      0.00000000	      0.00000000
      1.11252272	      0.00000000	      0.00000000	      0.00000000	      0.00000000
      1.11257888	      0.00000000	      0.00000000	      0.00000000	      0.00000000
      1.11263505	      0.00000000	      0.00000000	      0.00000000	      0.00000000
      1.11269121	      0.00000000	      0.00000000	      0.00000000	      0.00000000
      1.11274737	      0.00000000	      0.00000000	      0.00000000	      0.00000000
      1.11280354	      0.00000000	      0.00000000	      0.00000000	      0.00000000
      1.11285970	      0.00000000	      0.00000000	      0.00000000	      0.00000000
      1.11291587	      0.00000000	      0.00000000	      0.00000000	      0.00000000
      1.11297203	      0.00000000	      0.00000000	      0.00000000	      0.00000000
      1.11302820	      0.00000000	      0.00000000	      0.00000000	      0.00000000
      1.11308436	      0.00000000	      0.00000000	      0.00000000	      0.00000000
      1.11314053	      0.00000000	      0.00000000	      0.00000000	      0.00000000
      1.11319669	      0.00000000	      0.00000000	      0.00000000	      0.00000000
      1.11325285	      0.00000000	      0.00000000	      0.00000000	      0.00000000
      1.11330902	      0.00000000	      0.00000000	      0.00000000	      0.00000000
      1.11336518	      0.00000000	      0.00000000	      0.00000000	      0.00000000
      1.11342135	      0.00000000	      0.00000000	      0.00000000	      0.00000000
      1.11347751	      0.00000000	      0.00000000	      0.00000000	      0.00000000
      1.11353368	      0.00000000	      0.00000000	      0.00000000	      0.00000000
      1.11358984	      0.00000000	      0.00000000	      0.00000000	      0.00000000
      1.11364600	      0.00000000	      0.00000000	      0.00000000	      0.00000000
      1.11370217	      0.00000000	      0.00000000	      0.00000000	      0.00000000
      1.11375833	      0.00000000	      0.00000000	      0.00000000	      0.00000000
      1.11381450	      0.00000000	      0.00000000	      0.00000000	      0.00000000
      1.11387066	      0.00000000	      0.00000000	      0.00000000	      0.00000000
      1.11392683	      0.00000000	      0.00000000	      0.00000000	      0.00000000
      1.11398299	      0.00000000	      0.00000000	      0.00000000	      0.00000000
      1.11403916	      0.00000000	      0.00000000	      0.00000000	      0.00000000
      1.11409532	      0.00000000	      0.00000000	      0.00000000	      0.00000000
      1.11415148	      0.00000000	      0.00000000	      0.00000000	      0.00000000
      1.11420765	      0.00000000	      0.00000000	      0.00000000	      0.00000000
      1.11426381	      0.00000000	      0.00000000	      0.00000000	      0.00000000
      1.11431998	      0.00000000	      0.00000000	      0.00000000	      0.00000000
      1.11437614	      0.00000000	      0.00000000	      0.00000000	      0.00000000
      1.11443231	      0.00000000	      0.00000000	      0.00000000	      0.00000000
      1.11448847	      0.00000000	      0.00000000	      0.00000000	      0.00000000
      1.11454463	      0.00000000	      0.00000000	      0.00000000	      0.00000000
      1.11460080	      0.00000000	      0.00000000	      0.00000000	      0.00000000
      1.11466844	      0.00000000	      0.00000000	      0.00000000	      0.00000000
      1.11473609	      0.00000000	      0.00000000	      0.00000000	      0.00000000
      1.11480374	      0.00000000	      0.00000000	      0.00000000	      0.00000000
      1.11487138	      0.00000000	      0.00000000	      0.00000000	      0.00000000
      1.11493903	      0.00000000	      0.00000000	      0.00000000	      0.00000000
      1.11500667	      0.00000000	      0.00000000	      0.00000000	      0.00000000
      1.11507432	      0.00000000	      0.00000000	      0.00000000	      0.00000000
      1.11514196	      0.00000000	      0.00000000	      0.00000000	      0.00000000
      1.11520961	      0.00000000	      0.00000000	      0.00000000	      0.00000000
      1.11527725	      0.00000000	      0.00000000	      0.00000000	      0.00000000
      1.11534490	      0.00000000	      0.00000000	      0.00000000	      0.00000000
      1.11541254	      0.00000000	      0.00000000	      0.00000000	      0.00000000
      1.11548019	      0.00000000	      0.00000000	      0.00000000	      0.00000000
      1.11554783	      0.00000000	      0.00000000	      0.00000000	      0.00000000
      1.11561548	      0.00000000	      0.00000000	      0.00000000	      0.00000000
      1.11569772	      0.00000000	      0.00000000	      0.00000000	      0.00000000
      1.11577996	      0.00000000	      0.00000000	      0.00000000	      0.00000000
      1.11586220	      0.00000000	      0.00000000	      0.00000000	      0.00000000
      1.11594444	      0.00000000	      0.00000000	      0.00000000	      0.00000000
      1.11602668	      0.00000000	      0.00000000	      0.00000000	      0.00000000
      1.11610893	      0.00000000	      0.00000000	      0.00000000	      0.00000000
      1.11619117	      0.00000000	      0.00000000	      0.00000000	      0.00000000
      1.11627341	      0.00000000	      0.00000000	      0.00000000	      0.00000000
      1.11635565	      0.00000000	      0.00000000	      0.00000000	      0.00000000
      1.11645541	      0.00000000	      0.00000000	      0.00000000	      0.00000000
      1.11655517	      0.00000000	      0.00000000	      0.00000000	      0.00000000
      1.11665493	      0.00000000	      0.00000000	      0.00000000	      0.00000000
      1.11675469	      0.00000000	      0.00000000	      0.00000000	      0.00000000
      1.11685445	      0.00000000	      0.00000000	      0.00000000	      0.00000000
      1.11695421	      0.00000000	      0.00000000	      0.00000000	      0.00000000
      1.11707942	      0.00000000	      0.00000000	      0.00000000	      0.00000000
      1.11720464	      0.00000000	      0.00000000	      0.00000000	      0.00000000
      1.11732986	      0.00000000	      0.00000000	      0.00000000	      0.00000000
      1.11748819	      0.00000000	      0.00000000	      0.00000000	      0.00000000
      1.11764652	      0.00000000	      0.00000000	      0.00000000	      0.00000000
      1.11781005	      0.00000000	      0.00000000	      0.00000000	      0.00000000
      1.11797358	      0.00000000	      0.00000000	      0.00000000	      0.00000000
      1.11813711	      0.00000000	      0.00000000	      0.00000000	      0.00000000
      1.11827836	      0.00000000	      0.00000000	      0.00000000	      0.00000000
      1.11841962	      0.00000000	      0.00000000	      0.00000000	      0.00000000
      1.11856087	      0.00000000	      0.00000000	      0.00000000	      0.00000000
      1.11870213	      0.00000000	      0.00000000	      0.00000000	      0.00000000
      1.11884339	      0.00000000	      0.00000000	      0.00000000	      0.00000000
      1.11898464	      0.00000000	      0.00000000	      0.00000000	      0.00000000
      1.11912590	      0.00000000	      0.00000000	      0.00000000	      0.00000000
      1.11926715	      0.00000000	      0.00000000	      0.00000000	      0.00000000
      1.11940841	      0.00000000	      0.00000000	      0.00000000	      0.00000000
      1.11954967	      0.00000000	      0.00000000	      0.00000000	      0.00000000
      1.11969092	      0.00000000	      0.00000000	      0.00000000	      0.00000000
      1.11983218	      0.00000000	      0.00000000	      0.00000000	      0.00000000
      1.11997344	      0.00000000	      0.00000000	      0.00000000	      0.00000000
      1.12011469	      0.00000000	      0.00000000	      0.00000000	      0.00000000
      1.12025595	      0.00000000	      0.00000000	      0.00000000	      0.00000000
      1.12039720	      0.00000000	      0.00000000	      0.00000000	      0.00000000
      1.12053846	      0.00000000	      0.00000000	      0.00000000	      0.00000000
      1.12067972	      0.00000000	      0.00000000	      0.00000000	      0.00000000
      1.12082097	      0.00000000	      0.00000000	      0.00000000	      0.00000000
      1.12096223	      0.00000000	      0.00000000	      0.00000000	      0.00000000
      1.12110348	      0.00000000	      0.00000000	      0.00000000	      0.00000000
      1.12124474	      0.00000000	      0.00000000	      0.00000000	      0.00000000
      1.12138600	      0.00000000	      0.00000000	      0.00000000	      0.00000000
      1.12152725	      0.00000000	      0.00000000	      0.00000000	      0.00000000
      1.12166851	      0.00000000	      0.00000000	      0.00000000	      0.00000000
      1.12184171	      0.00000000	      0.00000000	      0.00000000	      0.00000000
      1.12201490	      0.00000000	      0.00000000	      0.00000000	      0.00000000
      1.12218810	      0.00000000	      0.00000000	      0.00000000	      0.00000000
      1.12236129	      0.00000000	      0.00000000	      0.00000000	      0.00000000
      1.12253449	      0.00000000	      0.00000000	      0.00000000	      0.00000000
      1.12274783	      0.00000000	      0.00000000	      0.00000000	      0.00000000
      1.12296118	      0.00000000	      0.00000000	      0.00000000	      0.00000000
      1.12322344	      0.00000000	      0.00000000	      0.00000000	      0.00000000
      1.12348174	      0.00000000	      0.00000000	      0.00000000	      0.00000000
      1.12374004	      0.00000000	      0.00000000	      0.00000000	      0.00000000
      1.12395274	      0.00000000	      0.00000000	      0.00000000	      0.00000000
      1.12416543	      0.00000000	      0.00000000	      0.00000000	      0.00000000
      1.12437813	      0.00000000	      0.00000000	      0.00000000	      0.00000000
      1.12459082	      0.00000000	      0.00000000	      0.00000000	      0.00000000
      1.12477796	      0.00000000	      0.00000000	      0.00000000	      0.00000000
      1.12496510	      0.00000000	      0.00000000	      0.00000000	      0.00000000
      1.12515224	      0.00000000	      0.00000000	      0.00000000	      0.00000000
      1.12533938	      0.00000000	      0.00000000	      0.00000000	      0.00000000
      1.12552652	      0.00000000	      0.00000000	      0.00000000	      0.00000000
      1.12571366	      0.00000000	      0.00000000	      0.00000000	      0.00000000
      1.12590079	      0.00000000	      0.00000000	      0.00000000	      0.00000000
      1.12608793	      0.00000000	      0.00000000	      0.00000000	      0.00000000
      1.12627507	      0.00000000	      0.00000000	      0.00000000	      0.00000000
      1.12646221	      0.00000000	      0.00000000	      0.00000000	      0.00000000
      1.12664935	      0.00000000	      0.00000000	      0.00000000	      0.00000000
      1.12683649	      0.00000000	      0.00000000	      0.00000000	      0.00000000
      1.12702362	      0.00000000	      0.00000000	      0.00000000	      0.00000000
      1.12721076	      0.00000000	      0.00000000	      0.00000000	      0.00000000
      1.12739790	      0.00000000	      0.00000000	      0.00000000	      0.00000000
      1.12758504	      0.00000000	      0.00000000	      0.00000000	      0.00000000
      1.12777218	      0.00000000	      0.00000000	      0.00000000	      0.00000000
      1.12795932	      0.00000000	      0.00000000	      0.00000000	      0.00000000
      1.12814646	      0.00000000	      0.00000000	      0.00000000	      0.00000000
      1.12833359	      0.00000000	      0.00000000	      0.00000000	      0.00000000
      1.12852073	      0.00000000	      0.00000000	      0.00000000	      0.00000000
      1.12870787	      0.00000000	      0.00000000	      0.00000000	      0.00000000
      1.12889501	      0.00000000	      0.00000000	      0.00000000	      0.00000000
      1.12908215	      0.00000000	      0.00000000	      0.00000000	      0.00000000
      1.12926929	      0.00000000	      0.00000000	      0.00000000	      0.00000000
      1.12945643	      0.00000000	      0.00000000	      0.00000000	      0.00000000
      1.12964356	      0.00000000	      0.00000000	      0.00000000	      0.00000000
      1.12983070	      0.00000000	      0.00000000	      0.00000000	      0.00000000
      1.13001784	      0.00000000	      0.00000000	      0.00000000	      0.00000000
      1.13020498	      0.00000000	      0.00000000	      0.00000000	      0.00000000
      1.13039212	      0.00000000	      0.00000000	      0.00000000	      0.00000000
      1.13057926	      0.00000000	      0.00000000	      0.00000000	      0.00000000
      1.13076640	      0.00000000	      0.00000000	      0.00000000	      0.00000000
      1.13095353	      0.00000000	      0.00000000	      0.00000000	      0.00000000
      1.13114067	      0.00000000	      0.00000000	      0.00000000	      0.00000000
      1.13132781	      0.00000000	      0.00000000	      0.00000000	      0.00000000
      1.13151495	      0.00000000	      0.00000000	      0.00000000	      0.00000000
      1.13170209	      0.00000000	      0.00000000	      0.00000000	      0.00000000
      1.13188923	      0.00000000	      0.00000000	      0.00000000	      0.00000000
      1.13207637	      0.00000000	      0.00000000	      0.00000000	      0.00000000
      1.13226350	      0.00000000	      0.00000000	      0.00000000	      0.00000000
      1.13245064	      0.00000000	      0.00000000	      0.00000000	      0.00000000
      1.13263778	      0.00000000	      0.00000000	      0.00000000	      0.00000000
      1.13282492	      0.00000000	      0.00000000	      0.00000000	      0.00000000
      1.13301206	      0.00000000	      0.00000000	      0.00000000	      0.00000000
      1.13319920	      0.00000000	      0.00000000	      0.00000000	      0.00000000
      1.13338634	      0.00000000	      0.00000000	      0.00000000	      0.00000000
      1.13357347	      0.00000000	      0.00000000	      0.00000000	      0.00000000
      1.13376061	      0.00000000	      0.00000000	      0.00000000	      0.00000000
      1.13394775	      0.00000000	      0.00000000	      0.00000000	      0.00000000
      1.13413489	      0.00000000	      0.00000000	      0.00000000	      0.00000000
      1.13432203	      0.00000000	      0.00000000	      0.00000000	      0.00000000
      1.13450917	      0.00000000	      0.00000000	      0.00000000	      0.00000000
      1.13469631	      0.00000000	      0.00000000	      0.00000000	      0.00000000
      1.13488344	      0.00000000	      0.00000000	      0.00000000	      0.00000000
      1.13507058	      0.00000000	      0.00000000	      0.00000000	      0.00000000
      1.13525772	      0.00000000	      0.00000000	      0.00000000	     -0.00000000
      1.13544486	      0.00000000	      0.00000000	      0.00000000	     -0.00000000
      1.13563200	      0.00000000	      0.00000000	      0.00000000	     -0.00000000
      1.13581914	      0.00000000	      0.00000000	      0.00000000	     -0.00000000
      1.13600628	      0.00000000	      0.00000000	      0.00000000	     -0.00000000
      1.13619341	      0.00000000	      0.00000000	      0.00000000	     -0.00000000
      1.13638055	      0.00000000	      0.00000000	      0.00000000	     -0.00000000
      1.13656769	      0.00000000	      0.00000000	      0.00000000	     -0.00000000
      1.13675483	      0.00000000	      0.00000000	      0.00000000	     -0.00000000
      1.13694197	      0.00000000	      0.00000000	      0.00000000	     -0.00000000
      1.13712911	      0.00000000	      0.00000000	      0.00000000	     -0.00000000
      1.13731625	      0.00000000	      0.00000000	      0.00000000	     -0.00000000
      1.13750338	      0.00000000	      0.00000000	      0.00000000	     -0.00000000
      1.13769052	      0.00000000	      0.00000000	      0.00000000	     -0.00000000
      1.13787766	      0.00000000	      0.00000000	      0.00000000	     -0.00000000
      1.13806480	      0.00000000	      0.00000000	      0.00000000	     -0.00000000
      1.13825194	      0.00000000	      0.00000000	      0.00000000	     -0.00000000
      1.13843908	      0.00000000	      0.00000000	      0.00000000	     -0.00000000
      1.13862622	      0.00000000	      0.00000000	      0.00000000	     -0.00000000
      1.13881335	      0.00000000	      0.00000000	      0.00000000	     -0.00000000
      1.13900049	      0.00000000	      0.00000000	      0.00000000	     -0.00000000
      1.13918763	      0.00000000	      0.00000000	      0.00000000	     -0.00000000
      1.13937477	      0.00000000	      0.00000000	      0.00000000	     -0.00000000
      1.13956191	      0.00000000	      0.00000000	      0.00000000	     -0.00000000
      1.13974905	      0.00000000	      0.00000000	      0.00000000	     -0.00000000
      1.13993619	      0.00000000	      0.00000000	      0.00000000	     -0.00000000
      1.14012332	      0.00000000	      0.00000000	      0.00000000	     -0.00000000
      1.14031046	      0.00000000	      0.00000000	      0.00000000	     -0.00000000
      1.14049760	      0.00000000	      0.00000000	      0.00000000	     -0.00000000
      1.14068474	      0.00000000	      0.00000000	      0.00000000	     -0.00000000
      1.14087188	      0.00000000	      0.00000000	      0.00000000	     -0.00000000
      1.14105902	      0.00000000	      0.00000000	      0.00000000	     -0.00000000
      1.14124616	      0.00000000	      0.00000000	      0.00000000	     -0.00000000
      1.14143329	      0.00000000	      0.00000000	      0.00000000	     -0.00000000
      1.14162043	      0.00000000	      0.00000000	      0.00000000	     -0.00000000
      1.14180757	      0.00000000	      0.00000000	      0.00000000	     -0.00000000
      1.14199471	      0.00000000	      0.00000000	      0.00000000	     -0.00000000
      1.14218185	      0.00000000	      0.00000000	      0.00000000	     -0.00000000
      1.14236899	      0.00000000	      0.00000000	      0.00000000	     -0.00000000
      1.14255612	      0.00000000	      0.00000000	      0.00000000	     -0.00000000
      1.14274326	      0.00000000	      0.00000000	      0.00000000	     -0.00000000
      1.14293040	      0.00000000	      0.00000000	      0.00000000	     -0.00000000
      1.14311754	      0.00000000	      0.00000000	      0.00000000	     -0.00000000
      1.14330468	      0.00000000	      0.00000000	      0.00000000	     -0.00000000
      1.14349182	      0.00000000	      0.00000000	      0.00000000	     -0.00000000
      1.14367896	      0.00000000	      0.00000000	      0.00000000	     -0.00000000
      1.14386609	      0.00000000	      0.00000000	      0.00000000	     -0.00000000
      1.14405323	      0.00000000	      0.00000000	      0.00000000	     -0.00000000
      1.14424037	      0.00000000	      0.00000000	      0.00000000	     -0.00000000
      1.14442751	      0.00000000	      0.00000000	      0.00000000	     -0.00000000
      1.14461465	      0.00000000	      0.00000000	      0.00000000	     -0.00000000
      1.14480179	      0.00000000	      0.00000000	      0.00000000	     -0.00000000
      1.14498893	      0.00000000	      0.00000000	      0.00000000	     -0.00000000
      1.14517606	      0.00000000	      0.00000000	      0.00000000	     -0.00000000
      1.14536320	      0.00000000	      0.00000000	      0.00000000	     -0.00000000
      1.14555034	      0.00000000	      0.00000000	      0.00000000	     -0.00000000
      1.14573748	      0.00000000	      0.00000000	      0.00000000	     -0.00000000
      1.14592462	      0.00000000	      0.00000000	      0.00000000	     -0.00000000
      1.14611176	      0.00000000	      0.00000000	      0.00000000	     -0.00000000
      1.14629890	      0.00000000	      0.00000000	      0.00000000	     -0.00000000
      1.14648603	      0.00000000	      0.00000000	      0.00000000	     -0.00000000
      1.14667317	      0.00000000	      0.00000000	      0.00000000	     -0.00000000
      1.14686031	      0.00000000	      0.00000000	      0.00000000	     -0.00000000
      1.14704745	      0.00000000	      0.00000000	      0.00000000	     -0.00000000
      1.14723459	      0.00000000	      0.00000000	      0.00000000	     -0.00000000
      1.14742173	      0.00000000	      0.00000000	      0.00000000	     -0.00000000
      1.14760887	      0.00000000	      0.00000000	      0.00000000	     -0.00000000
      1.14779600	      0.00000000	      0.00000000	      0.00000000	     -0.00000000
      1.14798314	      0.00000000	      0.00000000	      0.00000000	     -0.00000000
      1.14817028	      0.00000000	      0.00000000	      0.00000000	     -0.00000000
      1.14835742	      0.00000000	      0.00000000	      0.00000000	     -0.00000000
      1.14854456	      0.00000000	      0.00000000	      0.00000000	     -0.00000000
      1.14873170	      0.00000000	      0.00000000	      0.00000000	     -0.00000000
      1.14891884	      0.00000000	      0.00000000	      0.00000000	     -0.00000000
      1.14910597	      0.00000000	      0.00000000	      0.00000000	     -0.00000000
      1.14929311	      0.00000000	      0.00000000	      0.00000000	     -0.00000000
      1.14948025	      0.00000000	      0.00000000	      0.00000000	     -0.00000000
      1.14966739	      0.00000000	      0.00000000	      0.00000000	     -0.00000000
      1.14985453	      0.00000000	      0.00000000	      0.00000000	     -0.00000000
      1.15004167	      0.00000000	      0.00000000	      0.00000000	     -0.00000000
      1.15022881	      0.00000000	      0.00000000	      0.00000000	     -0.00000000
      1.15041594	      0.00000000	      0.00000000	      0.00000000	     -0.00000000
      1.15060308	      0.00000000	      0.00000000	      0.00000000	     -0.00000000
      1.15079022	      0.00000000	      0.00000000	      0.00000000	     -0.00000000
      1.15097736	      0.00000000	      0.00000000	      0.00000000	     -0.00000000
      1.15116450	      0.00000000	      0.00000000	      0.00000000	     -0.00000000
      1.15135164	      0.00000000	      0.00000000	      0.00000000	     -0.00000000
      1.15153878	      0.00000000	      0.00000000	      0.00000000	     -0.00000000
      1.15172591	      0.00000000	      0.00000000	      0.00000000	     -0.00000000
      1.15191305	      0.00000000	      0.00000000	      0.00000000	     -0.00000000
      1.15210019	      0.00000000	      0.00000000	      0.00000000	     -0.00000000
      1.15228733	      0.00000000	      0.00000000	      0.00000000	     -0.00000000
      1.15247447	      0.00000000	      0.00000000	      0.00000000	     -0.00000000
      1.15266161	      0.00000000	      0.00000000	      0.00000000	     -0.00000000
      1.15284875	      0.00000000	      0.00000000	      0.00000000	     -0.00000000
      1.15303588	      0.00000000	      0.00000000	      0.00000000	     -0.00000000
      1.15322302	      0.00000000	      0.00000000	      0.00000000	     -0.00000000
      1.15341016	      0.00000000	      0.00000000	      0.00000000	     -0.00000000
      1.15359730	      0.00000000	      0.00000000	      0.00000000	     -0.00000000
      1.15378444	      0.00000000	      0.00000000	      0.00000000	     -0.00000000
      1.15397158	      0.00000000	      0.00000000	      0.00000000	     -0.00000000
      1.15415872	      0.00000000	      0.00000000	      0.00000000	     -0.00000000
      1.15434585	      0.00000000	      0.00000000	      0.00000000	     -0.00000000
      1.15457082	      0.00000000	      0.00000000	      0.00000000	     -0.00000000
      1.15479579	      0.00000000	      0.00000000	      0.00000000	     -0.00000000
      1.15495227	      0.00000000	      0.00000000	      0.00000000	     -0.00000000
      1.15510874	      0.00000000	      0.00000000	      0.00000000	     -0.00000000
      1.15529956	      0.00000000	      0.00000000	      0.00000000	     -0.00000000
      1.15549039	      0.00000000	      0.00000000	      0.00000000	     -0.00000000
      1.15567086	      0.00000000	      0.00000000	      0.00000000	     -0.00000000
      1.15585133	      0.00000000	      0.00000000	      0.00000000	     -0.00000000
      1.15605198	      0.00000000	      0.00000000	      0.00000000	     -0.00000000
      1.15625264	      0.00000000	      0.00000000	      0.00000000	     -0.00000000
      1.15640913	      0.00000000	      0.00000000	      0.00000000	     -0.00000000
      1.15661844	      0.00000000	      0.00000000	      0.00000000	     -0.00000000
      1.15682774	      0.00000000	      0.00000000	      0.00000000	     -0.00000000
      1.15699411	      0.00000000	      0.00000000	      0.00000000	     -0.00000000
      1.15716048	      0.00000000	      0.00000000	      0.00000000	     -0.00000000
      1.15733981	      0.00000000	      0.00000000	      0.00000000	     -0.00000000
      1.15751913	      0.00000000	      0.00000000	      0.00000000	     -0.00000000
      1.15771289	      0.00000000	      0.00000000	      0.00000000	     -0.00000000
      1.15790664	      0.00000000	      0.00000000	      0.00000000	     -0.00000000
      1.15806923	      0.00000000	      0.00000000	      0.00000000	     -0.00000000
      1.15827938	      0.00000000	      0.00000000	      0.00000000	     -0.00000000
      1.15848952	      0.00000000	      0.00000000	      0.00000000	     -0.00000000
      1.15865562	      0.00000000	      0.00000000	      0.00000000	     -0.00000000
      1.15882172	      0.00000000	      0.00000000	      0.00000000	     -0.00000000
      1.15898812	      0.00000000	      0.00000000	      0.00000000	     -0.00000000
      1.15919614	      0.00000000	      0.00000000	      0.00000000	     -0.00000000
      1.15940416	      0.00000000	      0.00000000	      0.00000000	     -0.00000000
      1.15956483	      0.00000000	      0.00000000	      0.00000000	     -0.00000000
      1.15975897	      0.00000000	      0.00000000	      0.00000000	     -0.00000000
      1.15999923	      0.00000000	      0.00000000	      0.00000000	     -0.00000000
      1.16019293	      0.00000000	      0.00000000	      0.00000000	     -0.00000000
      1.16035302	      0.00000000	      0.00000000	      0.00000000	     -0.00000000
      1.16051311	      0.00000000	      0.00000000	      0.00000000	     -0.00000000
      1.16065065	      0.00000000	      0.00000000	      0.00000000	     -0.00000000
      1.16086593	      0.00000000	      0.00000000	      0.00000000	     -0.00000000
      1.16103773	      0.00000000	      0.00000000	      0.00000000	     -0.00000000
      1.16120953	      0.00000000	      0.00000000	      0.00000000	     -0.00000000
      1.16138133	      0.00000000	      0.00000000	      0.00000000	     -0.00000000
      1.16155374	      0.00000000	      0.00000000	      0.00000000	     -0.00000000
      1.16172615	      0.00000000	      0.00000000	      0.00000000	     -0.00000000
      1.16189292	      0.00000000	      0.00000000	      0.00000000	     -0.00000000
      1.16209356	      0.00000000	      0.00000000	      0.00000000	     -0.00000000
      1.16231330	      0.00000000	      0.00000000	      0.00000000	     -0.00000000
      1.16253304	      0.00000000	      0.00000000	      0.00000000	     -0.00000000
      1.16267605	      0.00000000	      0.00000000	      0.00000000	     -0.00000000
      1.16281906	      0.00000000	      0.00000000	      0.00000000	     -0.00000000
      1.16299757	      0.00000000	      0.00000000	      0.00000000	     -0.00000000
      1.16317608	      0.00000000	      0.00000000	      0.00000000	     -0.00000000
      1.16331367	      0.00000000	      0.00000000	      0.00000000	     -0.00000000
      1.16353067	      0.00000000	      0.00000000	      0.00000000	     -0.00000000
      1.16369230	      0.00000000	      0.00000000	      0.00000000	     -0.00000000
      1.16385392	      0.00000000	      0.00000000	      0.00000000	     -0.00000000
      1.16401555	      0.00000000	      0.00000000	      0.00000000	     -0.00000000
      1.16418952	      0.00000000	      0.00000000	      0.00000000	     -0.00000000
      1.16436350	      0.00000000	      0.00000000	      0.00000000	     -0.00000000
      1.16453198	      0.00000000	      0.00000000	      0.00000000	     -0.00000000
      1.16470045	      0.00000000	      0.00000000	      0.00000000	     -0.00000000
      1.16484754	      0.00000000	      0.00000000	      0.00000000	     -0.00000000
      1.16506203	      0.00000000	      0.00000000	      0.00000000	     -0.00000000
      1.16523774	      0.00000000	      0.00000000	      0.00000000	     -0.00000000
      1.16541346	      0.00000000	      0.00000000	      0.00000000	     -0.00000000
      1.16558917	      0.00000000	      0.00000000	      0.00000000	     -0.00000000
      1.16573897	      0.00000000	      0.00000000	      0.00000000	     -0.00000000
      1.16588877	      0.00000000	      0.00000000	      0.00000000	     -0.00000000
      1.16606707	      0.00000000	      0.00000000	      0.00000000	     -0.00000000
      1.16624536	      0.00000000	      0.00000000	      0.00000000	     -0.00000000
      1.16641141	      0.00000000	      0.00000000	      0.00000000	     -0.00000000
      1.16657745	      0.00000000	      0.00000000	      0.00000000	     -0.00000000
      1.16674986	      0.00000000	      0.00000000	      0.00000000	     -0.00000000
      1.16692227	      0.00000000	      0.00000000	      0.00000000	     -0.00000000
      1.16709055	      0.00000000	      0.00000000	      0.00000000	     -0.00000000
      1.16725883	      0.00000000	      0.00000000	      0.00000000	     -0.00000000
      1.16742880	      0.00000000	      0.00000000	      0.00000000	     -0.00000000
      1.16759878	      0.00000000	      0.00000000	      0.00000000	     -0.00000000
      1.16776642	      0.00000000	      0.00000000	      0.00000000	     -0.00000000
      1.16793407	      0.00000000	      0.00000000	      0.00000000	     -0.00000000
      1.16810235	      0.00000000	      0.00000000	      0.00000000	     -0.00000000
      1.16827063	      0.00000000	      0.00000000	      0.00000000	     -0.00000000
      1.16843719	      0.00000000	      0.00000000	      0.00000000	     -0.00000000
      1.16860375	      0.00000000	      0.00000000	      0.00000000	     -0.00000000
      1.16877068	      0.00000000	      0.00000000	      0.00000000	     -0.00000000
      1.16893761	      0.00000000	      0.00000000	      0.00000000	     -0.00000000
      1.16910306	      0.00000000	      0.00000000	      0.00000000	     -0.00000000
      1.16926851	      0.00000000	      0.00000000	      0.00000000	     -0.00000000
      1.16943428	      0.00000000	      0.00000000	      0.00000000	     -0.00000000
      1.16960005	      0.00000000	      0.00000000	      0.00000000	     -0.00000000
      1.16976438	      0.00000000	      0.00000000	      0.00000000	     -0.00000000
      1.16992871	      0.00000000	      0.00000000	      0.00000000	     -0.00000000
      1.17009343	      0.00000000	      0.00000000	      0.00000000	     -0.00000000
      1.17025815	      0.00000000	      0.00000000	      0.00000000	     -0.00000000
      1.17042288	      0.00000000	      0.00000000	      0.00000000	     -0.00000000
      1.17058760	      0.00000000	      0.00000000	      0.00000000	     -0.00000000
      1.17075232	      0.00000000	      0.00000000	      0.00000000	     -0.00000000
      1.17091704	      0.00000000	      0.00000000	      0.00000000	     -0.00000000
      1.17108176	      0.00000000	      0.00000000	      0.00000000	     -0.00000000
      1.17124648	      0.00000000	      0.00000000	      0.00000000	     -0.00000000
      1.17141121	      0.00000000	      0.00000000	      0.00000000	     -0.00000000
      1.17157593	      0.00000000	      0.00000000	      0.00000000	     -0.00000000
      1.17172396	      0.00000000	      0.00000000	      0.00000000	     -0.00000000
      1.17187200	      0.00000000	      0.00000000	      0.00000000	     -0.00000000
      1.17204747	      0.00000000	      0.00000000	      0.00000000	     -0.00000000
      1.17222295	      0.00000000	      0.00000000	      0.00000000	     -0.00000000
      1.17236595	      0.00000000	      0.00000000	      0.00000000	     -0.00000000
      1.17250894	      0.00000000	      0.00000000	      0.00000000	     -0.00000000
      1.17268922	      0.00000000	      0.00000000	      0.00000000	     -0.00000000
      1.17286950	      0.00000000	      0.00000000	      0.00000000	     -0.00000000
      1.17300474	      0.00000000	      0.00000000	      0.00000000	     -0.00000000
      1.17313998	      0.00000000	      0.00000000	      0.00000000	     -0.00000000
      1.17332473	      0.00000000	      0.00000000	      0.00000000	     -0.00000000
      1.17350949	      0.00000000	      0.00000000	      0.00000000	     -0.00000000
      1.17363980	      0.00000000	      0.00000000	      0.00000000	     -0.00000000
      1.17377011	      0.00000000	      0.00000000	      0.00000000	     -0.00000000
      1.17395515	      0.00000000	      0.00000000	      0.00000000	     -0.00000000
      1.17414018	      0.00000000	      0.00000000	      0.00000000	     -0.00000000
      1.17427178	      0.00000000	      0.00000000	      0.00000000	     -0.00000000
      1.17440338	      0.00000000	      0.00000000	      0.00000000	     -0.00000000
      1.17458922	      0.00000000	      0.00000000	      0.00000000	     -0.00000000
      1.17477505	      0.00000000	      0.00000000	      0.00000000	     -0.00000000
      1.17490033	      0.00000000	      0.00000000	      0.00000000	     -0.00000000
      1.17502560	      0.00000000	      0.00000000	      0.00000000	     -0.00000000
      1.17520995	      0.00000000	      0.00000000	      0.00000000	     -0.00000000
      1.17539431	      0.00000000	      0.00000000	      0.00000000	     -0.00000000
      1.17552589	      0.00000000	      0.00000000	      0.00000000	     -0.00000000
      1.17565748	      0.00000000	      0.00000000	      0.00000000	     -0.00000000
      1.17584376	      0.00000000	      0.00000000	      0.00000000	     -0.00000000
      1.17600395	      0.00000000	      0.00000000	      0.00000000	     -0.00000000
      1.17616415	      0.00000000	      0.00000000	      0.00000000	     -0.00000000
      1.17632434	      0.00000000	      0.00000000	      0.00000000	     -0.00000000
      1.17646021	      0.00000000	      0.00000000	      0.00000000	     -0.00000000
      1.17659607	      0.00000000	      0.00000000	      0.00000000	     -0.00000000
      1.17679257	      0.00000000	      0.00000000	      0.00000000	     -0.00000000
      1.17692196	      0.00000000	      0.00000000	      0.00000000	     -0.00000000
      1.17705136	      0.00000000	      0.00000000	      0.00000000	     -0.00000000
      1.17722788	      0.00000000	      0.00000000	      0.00000000	     -0.00000000
      1.17740353	      0.00000000	      0.00000000	      0.00000000	     -0.00000000
      1.17763431	      0.00000000	      0.00000000	      0.00000000	     -0.00000000
      1.17774900	      0.00000000	      0.00000000	      0.00000000	     -0.00000000
      1.17786369	      0.00000000	      0.00000000	      0.00000000	     -0.00000000
      1.17802060	      0.00000000	      0.00000000	      0.00000000	     -0.00000000
      1.17824497	      0.00000000	      0.00000000	      0.00000000	     -0.00000000
      1.17839263	      0.00000000	      0.00000000	      0.00000000	     -0.00000000
      1.17858192	      0.00000000	      0.00000000	      0.00000000	     -0.00000000
      1.17872830	      0.00000000	      0.00000000	      0.00000000	     -0.00000000
      1.17887468	      0.00000000	      0.00000000	      0.00000000	     -0.00000000
      1.17904368	      0.00000000	      0.00000000	      0.00000000	     -0.00000000
      1.17921267	      0.00000000	      0.00000000	      0.00000000	     -0.00000000
      1.17934088	      0.00000000	      0.00000000	      0.00000000	     -0.00000000
      1.17946909	      0.00000000	      0.00000000	      0.00000000	     -0.00000000
      1.17967340	      0.00000000	      0.00000000	      0.00000000	     -0.00000000
      1.17979391	      0.00000000	      0.00000000	      0.00000000	     -0.00000000
      1.17991442	      0.00000000	      0.00000000	      0.00000000	     -0.00000000
      1.18009942	      0.00000000	      0.00000000	      0.00000000	     -0.00000000
      1.18033149	      0.00000000	      0.00000000	      0.00000000	     -0.00000000
      1.18044983	      0.00000000	      0.00000000	      0.00000000	     -0.00000000
      1.18056817	      0.00000000	      0.00000000	      0.00000000	     -0.00000000
      1.18075299	      0.00000000	      0.00000000	      0.00000000	     -0.00000000
      1.18091631	      0.00000000	      0.00000000	      0.00000000	     -0.00000000
      1.18105636	      0.00000000	      0.00000000	      0.00000000	     -0.00000000
      1.18119641	      0.00000000	      0.00000000	      0.00000000	     -0.00000000
      1.18136877	      0.00000000	      0.00000000	      0.00000000	     -0.00000000
      1.18150407	      0.00000000	      0.00000000	      0.00000000	     -0.00000000
      1.18163938	      0.00000000	      0.00000000	      0.00000000	     -0.00000000
      1.18177469	      0.00000000	      0.00000000	      0.00000000	     -0.00000000
      1.18195354	      0.00000000	      0.00000000	      0.00000000	     -0.00000000
      1.18209917	      0.00000000	      0.00000000	      0.00000000	     -0.00000000
      1.18224480	      0.00000000	      0.00000000	      0.00000000	     -0.00000000
      1.18239043	      0.00000000	      0.00000000	      0.00000000	     -0.00000000
      1.18253606	      0.00000000	      0.00000000	      0.00000000	     -0.00000000
      1.18268169	      0.00000000	      0.00000000	      0.00000000	     -0.00000000
      1.18282732	      0.00000000	      0.00000000	      0.00000000	     -0.00000000
      1.18297295	      0.00000000	      0.00000000	      0.00000000	     -0.00000000
      1.18313018	      0.00000000	      0.00000000	      0.00000000	     -0.00000000
      1.18328741	      0.00000000	      0.00000000	      0.00000000	     -0.00000000
      1.18341910	      0.00000000	      0.00000000	      0.00000000	     -0.00000000
      1.18355080	      0.00000000	      0.00000000	      0.00000000	     -0.00000000
      1.18372605	      0.00000000	      0.00000000	      0.00000000	     -0.00000000
      1.18386051	      0.00000000	      0.00000000	      0.00000000	     -0.00000000
      1.18399498	      0.00000000	      0.00000000	      0.00000000	     -0.00000000
      1.18412944	      0.00000000	      0.00000000	      0.00000000	     -0.00000000
      1.18430452	      0.00000000	      0.00000000	      0.00000000	     -0.00000000
      1.18444516	      0.00000000	      0.00000000	      0.00000000	     -0.00000000
      1.18458580	      0.00000000	      0.00000000	      0.00000000	     -0.00000000
      1.18472644	      0.00000000	      0.00000000	      0.00000000	     -0.00000000
      1.18486708	      0.00000000	      0.00000000	      0.00000000	     -0.00000000
      1.18500772	      0.00000000	      0.00000000	      0.00000000	     -0.00000000
      1.18517208	      0.00000000	      0.00000000	      0.00000000	     -0.00000000
      1.18531632	      0.00000000	      0.00000000	      0.00000000	     -0.00000000
      1.18546056	      0.00000000	      0.00000000	      0.00000000	     -0.00000000
      1.18560480	      0.00000000	      0.00000000	      0.00000000	     -0.00000000
      1.18574904	      0.00000000	      0.00000000	      0.00000000	     -0.00000000
      1.18589328	      0.00000000	      0.00000000	      0.00000000	     -0.00000000
      1.18603753	      0.00000000	      0.00000000	      0.00000000	     -0.00000000
      1.18618177	      0.00000000	      0.00000000	      0.00000000	     -0.00000000
      1.18632601	      0.00000000	      0.00000000	      0.00000000	     -0.00000000
      1.18647025	      0.00000000	      0.00000000	      0.00000000	     -0.00000000
      1.18661449	      0.00000000	      0.00000000	      0.00000000	     -0.00000000
      1.18675873	      0.00000000	      0.00000000	      0.00000000	     -0.00000000
      1.18690297	      0.00000000	      0.00000000	      0.00000000	     -0.00000000
      1.18704721	      0.00000000	      0.00000000	      0.00000000	     -0.00000000
      1.18717454	      0.00000000	      0.00000000	      0.00000000	     -0.00000000
      1.18730186	      0.00000000	      0.00000000	      0.00000000	     -0.00000000
      1.18746831	      0.00000000	      0.00000000	      0.00000000	     -0.00000000
      1.18760556	      0.00000000	      0.00000000	      0.00000000	     -0.00000000
      1.18774282	      0.00000000	      0.00000000	      0.00000000	     -0.00000000
      1.18788007	      0.00000000	      0.00000000	      0.00000000	     -0.00000000
      1.18801732	      0.00000000	      0.00000000	      0.00000000	      0.00000000
      1.18815458	      0.00000000	      0.00000000	      0.00000000	      0.00000000
      1.18831710	      0.00000000	      0.00000000	      0.00000000	      0.00000000
      1.18845577	      0.00000000	      0.00000000	      0.00000000	      0.00000000
      1.18859444	      0.00000000	      0.00000000	      0.00000000	      0.00000000
      1.18873312	      0.00000000	      0.00000000	      0.00000000	      0.00000000
      1.18887179	      0.00000000	      0.00000000	      0.00000000	      0.00000000
      1.18901046	      0.00000000	      0.00000000	      0.00000000	      0.00000000
      1.18914913	      0.00000000	      0.00000000	      0.00000000	      0.00000000
      1.18928781	      0.00000000	      0.00000000	      0.00000000	      0.00000000
      1.18945578	      0.00000000	      0.00000000	      0.00000000	      0.00000000
      1.18957377	      0.00000000	      0.00000000	      0.00000000	      0.00000000
      1.18969176	      0.00000000	      0.00000000	      0.00000000	      0.00000000
      1.18985607	      0.00000000	      0.00000000	      0.00000000	      0.00000000
      1.19001424	      0.00000000	      0.00000000	      0.00000000	      0.00000000
      1.19017241	      0.00000000	      0.00000000	      0.00000000	      0.00000000
      1.19029770	      0.00000000	      0.00000000	      0.00000000	      0.00000000
      1.19042299	      0.00000000	      0.00000000	      0.00000000	      0.00000000
      1.19058914	      0.00000000	      0.00000000	      0.00000000	      0.00000000
      1.19072040	      0.00000000	      0.00000000	      0.00000000	      0.00000000
      1.19085166	      0.00000000	      0.00000000	      0.00000000	      0.00000000
      1.19098291	      0.00000000	      0.00000000	      0.00000000	      0.00000000
      1.19115271	      0.00000000	      0.00000000	      0.00000000	      0.00000000
      1.19127283	      0.00000000	      0.00000000	      0.00000000	      0.00000000
      1.19139295	      0.00000000	      0.00000000	      0.00000000	      0.00000000
      1.19155199	      0.00000000	      0.00000000	      0.00000000	      0.00000000
      1.19170181	      0.00000000	      0.00000000	      0.00000000	      0.00000000
      1.19185163	      0.00000000	      0.00000000	      0.00000000	      0.00000000
      1.19198050	      0.00000000	      0.00000000	      0.00000000	      0.00000000
      1.19210937	      0.00000000	      0.00000000	      0.00000000	      0.00000000
      1.19226402	      0.00000000	      0.00000000	      0.00000000	      0.00000000
      1.19239657	      0.00000000	      0.00000000	      0.00000000	      0.00000000
      1.19252912	      0.00000000	      0.00000000	      0.00000000	      0.00000000
      1.19266168	      0.00000000	      0.00000000	      0.00000000	      0.00000000
      1.19279423	      0.00000000	      0.00000000	      0.00000000	      0.00000000
      1.19292679	      0.00000000	      0.00000000	      0.00000000	      0.00000000
      1.19310137	      0.00000000	      0.00000000	      0.00000000	      0.00000000
      1.19321255	      0.00000000	      0.00000000	      0.00000000	      0.00000000
      1.19332374	      0.00000000	      0.00000000	      0.00000000	      0.00000000
      1.19349378	      0.00000000	      0.00000000	      0.00000000	      0.00000000
      1.19365470	      0.00000000	      0.00000000	      0.00000000	      0.00000000
      1.19381430	      0.00000000	      0.00000000	      0.00000000	      0.00000000
      1.19394334	      0.00000000	      0.00000000	      0.00000000	      0.00000000
      1.19407239	      0.00000000	      0.00000000	      0.00000000	      0.00000000
      1.19420143	      0.00000000	      0.00000000	      0.00000000	      0.00000000
      1.19436014	      0.00000000	      0.00000000	      0.00000000	      0.00000000
      1.19449348	      0.00000000	      0.00000000	      0.00000000	      0.00000000
      1.19462682	      0.00000000	      0.00000000	      0.00000000	      0.00000000
      1.19476016	      0.00000000	      0.00000000	      0.00000000	      0.00000000
      1.19489351	      0.00000000	      0.00000000	      0.00000000	      0.00000000
      1.19502685	      0.00000000	      0.00000000	      0.00000000	      0.00000000
      1.19516019	      0.00000000	      0.00000000	      0.00000000	      0.00000000
      1.19532145	      0.00000000	      0.00000000	      0.00000000	      0.00000000
      1.19543592	      0.00000000	      0.00000000	      0.00000000	      0.00000000
      1.19555040	      0.00000000	      0.00000000	      0.00000000	      0.00000000
      1.19570833	      0.00000000	      0.00000000	      0.00000000	      0.00000000
      1.19585726	      0.00000000	      0.00000000	      0.00000000	      0.00000000
      1.19600618	      0.00000000	      0.00000000	      0.00000000	      0.00000000
      1.19612798	      0.00000000	      0.00000000	      0.00000000	      0.00000000
      1.19624979	      0.00000000	      0.00000000	      0.00000000	      0.00000000
      1.19640545	      0.00000000	      0.00000000	      0.00000000	      0.00000000
      1.19653506	      0.00000000	      0.00000000	      0.00000000	      0.00000000
      1.19666467	      0.00000000	      0.00000000	      0.00000000	      0.00000000
      1.19679428	      0.00000000	      0.00000000	      0.00000000	      0.00000000
      1.19692388	      0.00000000	      0.00000000	      0.00000000	      0.00000000
      1.19705349	      0.00000000	      0.00000000	      0.00000000	      0.00000000
      1.19721998	      0.00000000	      0.00000000	      0.00000000	      0.00000000
      1.19733041	      0.00000000	      0.00000000	      0.00000000	      0.00000000
      1.19744084	      0.00000000	      0.00000000	      0.00000000	      0.00000000
      1.19760248	      0.00000000	      0.00000000	      0.00000000	      0.00000000
      1.19775514	      0.00000000	      0.00000000	      0.00000000	      0.00000000
      1.19790781	      0.00000000	      0.00000000	      0.00000000	      0.00000000
      1.19802458	      0.00000000	      0.00000000	      0.00000000	      0.00000000
      1.19814134	      0.00000000	      0.00000000	      0.00000000	      0.00000000
      1.19830231	      0.00000000	      0.00000000	      0.00000000	      0.00000000
      1.19842882	      0.00000000	      0.00000000	      0.00000000	      0.00000000
      1.19855532	      0.00000000	      0.00000000	      0.00000000	      0.00000000
      1.19868182	      0.00000000	      0.00000000	      0.00000000	      0.00000000
      1.19883766	      0.00000000	      0.00000000	      0.00000000	      0.00000000
      1.19895533	      0.00000000	      0.00000000	      0.00000000	      0.00000000
      1.19907299	      0.00000000	      0.00000000	      0.00000000	      0.00000000
      1.19921996	      0.00000000	      0.00000000	      0.00000000	      0.00000000
      1.19935828	      0.00000000	      0.00000000	      0.00000000	      0.00000000
      1.19949661	      0.00000000	      0.00000000	      0.00000000	      0.00000000
      1.19963493	      0.00000000	      0.00000000	      0.00000000	      0.00000000
      1.19975319	      0.00000000	      0.00000000	      0.00000000	      0.00000000
      1.19987145	      0.00000000	      0.00000000	      0.00000000	      0.00000000
      1.19998972	      0.00000000	      0.00000000	      0.00000000	      0.00000000
      1.20016834	      0.00000000	      0.00000000	      0.00000000	      0.00000000
      1.20027518	      0.00000000	      0.00000000	      0.00000000	      0.00000000
      1.20038203	      0.00000000	      0.00000000	      0.00000000	      0.00000000
      1.20054660	      0.00000000	      0.00000000	      0.00000000	      0.00000000
      1.20070093	      0.00000000	      0.00000000	      0.00000000	      0.00000000
      1.20084776	      0.00000000	      0.00000000	      0.00000000	      0.00000000
      1.20097427	      0.00000000	      0.00000000	      0.00000000	      0.00000000
      1.20110077	      0.00000000	      0.00000000	      0.00000000	      0.00000000
      1.20122728	      0.00000000	      0.00000000	      0.00000000	      0.00000000
      1.20135378	      0.00000000	      0.00000000	      0.00000000	      0.00000000
      1.20150897	      0.00000000	      0.00000000	      0.00000000	      0.00000000
      1.20162135	      0.00000000	      0.00000000	      0.00000000	      0.00000000
      1.20173373	      0.00000000	      0.00000000	      0.00000000	      0.00000000
      1.20188313	      0.00000000	      0.00000000	      0.00000000	      0.00000000
      1.20202297	      0.00000000	      0.00000000	      0.00000000	      0.00000000
      1.20216281	      0.00000000	      0.00000000	      0.00000000	      0.00000000
      1.20228364	      0.00000000	      0.00000000	      0.00000000	      0.00000000
      1.20240448	      0.00000000	      0.00000000	      0.00000000	      0.00000000
      1.20252531	      0.00000000	      0.00000000	      0.00000000	      0.00000000
      1.20267829	      0.00000000	      0.00000000	      0.00000000	      0.00000000
      1.20280692	      0.00000000	      0.00000000	      0.00000000	      0.00000000
      1.20293555	      0.00000000	      0.00000000	      0.00000000	      0.00000000
      1.20306417	      0.00000000	      0.00000000	      0.00000000	      0.00000000
      1.20319280	      0.00000000	      0.00000000	      0.00000000	      0.00000000
      1.20332142	      0.00000000	      0.00000000	      0.00000000	      0.00000000
      1.20345005	      0.00000000	      0.00000000	      0.00000000	      0.00000000
      1.20357868	      0.00000000	      0.00000000	      0.00000000	      0.00000000
      1.20370730	      0.00000000	      0.00000000	      0.00000000	      0.00000000
      1.20383593	      0.00000000	      0.00000000	      0.00000000	      0.00000000
      1.20396455	      0.00000000	      0.00000000	      0.00000000	      0.00000000
      1.20409318	      0.00000000	      0.00000000	      0.00000000	      0.00000000
      1.20422181	      0.00000000	      0.00000000	      0.00000000	      0.00000000
      1.20435043	      0.00000000	      0.00000000	      0.00000000	      0.00000000
      1.20447906	      0.00000000	      0.00000000	      0.00000000	      0.00000000
      1.20460769	      0.00000000	      0.00000000	      0.00000000	      0.00000000
      1.20473631	      0.00000000	      0.00000000	      0.00000000	      0.00000000
      1.20486494	      0.00000000	      0.00000000	      0.00000000	      0.00000000
      1.20499356	      0.00000000	      0.00000000	      0.00000000	      0.00000000
      1.20510762	      0.00000000	      0.00000000	      0.00000000	      0.00000000
      1.20522167	      0.00000000	      0.00000000	      0.00000000	      0.00000000
      1.20536665	      0.00000000	      0.00000000	      0.00000000	      0.00000000
      1.20549461	      0.00000000	      0.00000000	      0.00000000	      0.00000000
      1.20562257	      0.00000000	      0.00000000	      0.00000000	      0.00000000
      1.20575052	      0.00000000	      0.00000000	      0.00000000	      0.00000000
      1.20587848	      0.00000000	      0.00000000	      0.00000000	      0.00000000
      1.20600644	      0.00000000	      0.00000000	      0.00000000	      0.00000000
      1.20613440	      0.00000000	      0.00000000	      0.00000000	      0.00000000
      1.20626235	      0.00000000	      0.00000000	      0.00000000	      0.00000000
      1.20637598	      0.00000000	      0.00000000	      0.00000000	      0.00000000
      1.20648961	      0.00000000	      0.00000000	      0.00000000	      0.00000000
      1.20663296	      0.00000000	      0.00000000	      0.00000000	      0.00000000
      1.20676023	      0.00000000	      0.00000000	      0.00000000	      0.00000000
      1.20688750	      0.00000000	      0.00000000	      0.00000000	      0.00000000
      1.20701478	      0.00000000	      0.00000000	      0.00000000	      0.00000000
      1.20714205	      0.00000000	      0.00000000	      0.00000000	      0.00000000
      1.20726932	      0.00000000	      0.00000000	      0.00000000	      0.00000000
      1.20739660	      0.00000000	      0.00000000	      0.00000000	      0.00000000
      1.20752387	      0.00000000	      0.00000000	      0.00000000	      0.00000000
      1.20763496	      0.00000000	      0.00000000	      0.00000000	      0.00000000
      1.20774606	      0.00000000	      0.00000000	      0.00000000	      0.00000000
      1.20789082	      0.00000000	      0.00000000	      0.00000000	      0.00000000
      1.20801786	      0.00000000	      0.00000000	      0.00000000	      0.00000000
      1.20814489	      0.00000000	      0.00000000	      0.00000000	      0.00000000
      1.20827193	      0.00000000	      0.00000000	      0.00000000	      0.00000000
      1.20839896	      0.00000000	      0.00000000	      0.00000000	      0.00000000
      1.20852599	      0.00000000	      0.00000000	      0.00000000	      0.00000000
      1.20863826	      0.00000000	      0.00000000	      0.00000000	      0.00000000
      1.20875052	      0.00000000	      0.00000000	      0.00000000	      0.00000000
      1.20889198	      0.00000000	      0.00000000	      0.00000000	      0.00000000
      1.20901817	      0.00000000	      0.00000000	      0.00000000	      0.00000000
      1.20914436	      0.00000000	      0.00000000	      0.00000000	      0.00000000
      1.20927055	      0.00000000	      0.00000000	      0.00000000	      0.00000000
      1.20939674	      0.00000000	      0.00000000	      0.00000000	      0.00000000
      1.20952294	      0.00000000	      0.00000000	      0.00000000	      0.00000000
      1.20963532	      0.00000000	      0.00000000	      0.00000000	      0.00000000
      1.20974770	      0.00000000	      0.00000000	      0.00000000	      0.00000000
      1.20988726	      0.00000000	      0.00000000	      0.00000000	      0.00000000
      1.21002683	      0.00000000	      0.00000000	      0.00000000	      0.00000000
      1.21012991	      0.00000000	      0.00000000	      0.00000000	      0.00000000
      1.21023300	      0.00000000	      0.00000000	      0.00000000	      0.00000000
      1.21039165	      0.00000000	      0.00000000	      0.00000000	      0.00000000
      1.21051304	      0.00000000	      0.00000000	      0.00000000	      0.00000000
      1.21063444	      0.00000000	      0.00000000	      0.00000000	      0.00000000
      1.21075583	      0.00000000	      0.00000000	      0.00000000	      0.00000000
      1.21087723	      0.00000000	      0.00000000	      0.00000000	      0.00000000
      1.21099862	      0.00000000	      0.00000000	      0.00000000	      0.00000000
      1.21112002	      0.00000000	      0.00000000	      0.00000000	      0.00000000
      1.21124141	      0.00000000	      0.00000000	      0.00000000	      0.00000000
      1.21139212	      0.00000000	      0.00000000	      0.00000000	      0.00000000
      1.21149550	      0.00000000	      0.00000000	      0.00000000	      0.00000000
      1.21159888	      0.00000000	      0.00000000	      0.00000000	      0.00000000
      1.21174725	      0.00000000	      0.00000000	      0.00000000	      0.00000000
      1.21188241	      0.00000000	      0.00000000	      0.00000000	      0.00000000
      1.21201757	      0.00000000	      0.00000000	      0.00000000	      0.00000000
      1.21212959	      0.00000000	      0.00000000	      0.00000000	      0.00000000
      1.21224162	      0.00000000	      0.00000000	      0.00000000	      0.00000000
      1.21238074	      0.00000000	      0.00000000	      0.00000000	      0.00000000
      1.21250239	      0.00000000	      0.00000000	      0.00000000	      0.00000000
      1.21262405	      0.00000000	      0.00000000	      0.00000000	      0.00000000
      1.21274570	      0.00000000	      0.00000000	      0.00000000	      0.00000000
      1.21286735	      0.00000000	      0.00000000	      0.00000000	      0.00000000
      1.21298901	      0.00000000	      0.00000000	      0.00000000	      0.00000000
      1.21311066	      0.00000000	      0.00000000	      0.00000000	      0.00000000
      1.21323232	      0.00000000	      0.00000000	      0.00000000	      0.00000000
      1.21335397	      0.00000000	      0.00000000	      0.00000000	      0.00000000
      1.21347563	      0.00000000	      0.00000000	      0.00000000	      0.00000000
      1.21359728	      0.00000000	      0.00000000	      0.00000000	      0.00000000
      1.21371894	      0.00000000	      0.00000000	      0.00000000	      0.00000000
      1.21384059	      0.00000000	      0.00000000	      0.00000000	      0.00000000
      1.21396224	      0.00000000	      0.00000000	      0.00000000	      0.00000000
      1.21408390	      0.00000000	      0.00000000	      0.00000000	      0.00000000
      1.21420555	      0.00000000	      0.00000000	      0.00000000	      0.00000000
      1.21432721	      0.00000000	      0.00000000	      0.00000000	      0.00000000
      1.21444886	      0.00000000	      0.00000000	      0.00000000	      0.00000000
      1.21457052	      0.00000000	      0.00000000	      0.00000000	      0.00000000
      1.21469217	      0.00000000	      0.00000000	      0.00000000	      0.00000000
      1.21481383	      0.00000000	      0.00000000	      0.00000000	      0.00000000
      1.21493548	      0.00000000	      0.00000000	      0.00000000	      0.00000000
      1.21505713	      0.00000000	      0.00000000	      0.00000000	      0.00000000
      1.21517879	      0.00000000	      0.00000000	      0.00000000	      0.00000000
      1.21530044	      0.00000000	      0.00000000	      0.00000000	      0.00000000
      1.21542210	      0.00000000	      0.00000000	      0.00000000	      0.00000000
      1.21553131	      0.00000000	      0.00000000	      0.00000000	      0.00000000
      1.21564053	      0.00000000	      0.00000000	      0.00000000	      0.00000000
      1.21577481	      0.00000000	      0.00000000	      0.00000000	      0.00000000
      1.21590910	      0.00000000	      0.00000000	      0.00000000	      0.00000000
      1.21601216	      0.00000000	      0.00000000	      0.00000000	      0.00000000
      1.21611523	      0.00000000	      0.00000000	      0.00000000	      0.00000000
      1.21626182	      0.00000000	      0.00000000	      0.00000000	      0.00000000
      1.21638379	      0.00000000	      0.00000000	      0.00000000	      0.00000000
      1.21650577	      0.00000000	      0.00000000	      0.00000000	      0.00000000
      1.21662775	      0.00000000	      0.00000000	      0.00000000	      0.00000000
      1.21674972	      0.00000000	      0.00000000	      0.00000000	      0.00000000
      1.21687170	      0.00000000	      0.00000000	      0.00000000	      0.00000000
      1.21698036	      0.00000000	      0.00000000	      0.00000000	      0.00000000
      1.21708901	      0.00000000	      0.00000000	      0.00000000	      0.00000000
      1.21722231	      0.00000000	      0.00000000	      0.00000000	      0.00000000
      1.21735561	      0.00000000	      0.00000000	      0.00000000	      0.00000000
      1.21745802	      0.00000000	      0.00000000	      0.00000000	      0.00000000
      1.21756043	      0.00000000	      0.00000000	      0.00000000	      0.00000000
      1.21770568	      0.00000000	      0.00000000	      0.00000000	      0.00000000
      1.21782737	      0.00000000	      0.00000000	      0.00000000	      0.00000000
      1.21794906	      0.00000000	      0.00000000	      0.00000000	      0.00000000
      1.21807074	      0.00000000	      0.00000000	      0.00000000	      0.00000000
      1.21819243	      0.00000000	      0.00000000	      0.00000000	      0.00000000
      1.21831412	      0.00000000	      0.00000000	      0.00000000	      0.00000000
      1.21841877	      0.00000000	      0.00000000	      0.00000000	      0.00000000
      1.21852341	      0.00000000	      0.00000000	      0.00000000	      0.00000000
      1.21866030	      0.00000000	      0.00000000	      0.00000000	      0.00000000
      1.21879719	      0.00000000	      0.00000000	      0.00000000	      0.00000000
      1.21889525	      0.00000000	      0.00000000	      0.00000000	      0.00000000
      1.21899330	      0.00000000	      0.00000000	      0.00000000	      0.00000000
      1.21914592	      0.00000000	      0.00000000	      0.00000000	      0.00000000
      1.21926612	      0.00000000	      0.00000000	      0.00000000	      0.00000000
      1.21938631	      0.00000000	      0.00000000	      0.00000000	      0.00000000
      1.21950651	      0.00000000	      0.00000000	      0.00000000	      0.00000000
      1.21962670	      0.00000000	      0.00000000	      0.00000000	      0.00000000
      1.21974690	      0.00000000	      0.00000000	      0.00000000	      0.00000000
      1.21986709	      0.00000000	      0.00000000	      0.00000000	      0.00000000
      1.21997443	      0.00000000	      0.00000000	      0.00000000	      0.00000000
      1.22008176	      0.00000000	      0.00000000	      0.00000000	      0.00000000
      1.22018909	      0.00000000	      0.00000000	      0.00000000	      0.00000000
      1.22034160	      0.00000000	      0.00000000	      0.00000000	      0.00000000
      1.22044680	      0.00000000	      0.00000000	      0.00000000	      0.00000000
      1.22055201	      0.00000000	      0.00000000	      0.00000000	      0.00000000
      1.22068849	      0.00000000	      0.00000000	      0.00000000	      0.00000000
      1.22082498	      0.00000000	      0.00000000	      0.00000000	      0.00000000
      1.22092473	      0.00000000	      0.00000000	      0.00000000	      0.00000000
      1.22102447	      0.00000000	      0.00000000	      0.00000000	      0.00000000
      1.22116451	      0.00000000	      0.00000000	      0.00000000	      0.00000000
      1.22129084	      0.00000000	      0.00000000	      0.00000000	      0.00000000
      1.22141717	      0.00000000	      0.00000000	      0.00000000	      0.00000000
      1.22152715	      0.00000000	      0.00000000	      0.00000000	      0.00000000
      1.22163712	      0.00000000	      0.00000000	      0.00000000	      0.00000000
      1.22174710	      0.00000000	      0.00000000	      0.00000000	      0.00000000
      1.22188567	      0.00000000	      0.00000000	      0.00000000	      0.00000000
      1.22199915	      0.00000000	      0.00000000	      0.00000000	      0.00000000
      1.22211264	      0.00000000	      0.00000000	      0.00000000	      0.00000000
      1.22222613	      0.00000000	      0.00000000	      0.00000000	      0.00000000
      1.22233961	      0.00000000	      0.00000000	      0.00000000	      0.00000000
      1.22247903	      0.00000000	      0.00000000	      0.00000000	      0.00000000
      1.22258222	      0.00000000	      0.00000000	      0.00000000	      0.00000000
      1.22268542	      0.00000000	      0.00000000	      0.00000000	      0.00000000
      1.22281949	      0.00000000	      0.00000000	      0.00000000	      0.00000000
      1.22295357	      0.00000000	      0.00000000	      0.00000000	      0.00000000
      1.22305577	      0.00000000	      0.00000000	      0.00000000	      0.00000000
      1.22315797	      0.00000000	      0.00000000	      0.00000000	      0.00000000
      1.22329164	      0.00000000	      0.00000000	      0.00000000	      0.00000000
      1.22341347	      0.00000000	      0.00000000	      0.00000000	      0.00000000
      1.22353529	      0.00000000	      0.00000000	      0.00000000	      0.00000000
      1.22365711	      0.00000000	      0.00000000	      0.00000000	      0.00000000
      1.22376222	      0.00000000	      0.00000000	      0.00000000	      0.00000000
      1.22386733	      0.00000000	      0.00000000	      0.00000000	      0.00000000
      1.22399382	      0.00000000	      0.00000000	      0.00000000	      0.00000000
      1.22412032	      0.00000000	      0.00000000	      0.00000000	      0.00000000
      1.22423014	      0.00000000	      0.00000000	      0.00000000	      0.00000000
      1.22433996	      0.00000000	      0.00000000	      0.00000000	      0.00000000
      1.22444978	      0.00000000	      0.00000000	      0.00000000	      0.00000000
      1.22458521	      0.00000000	      0.00000000	      0.00000000	      0.00000000
      1.22469256	      0.00000000	      0.00000000	      0.00000000	      0.00000000
      1.22479991	      0.00000000	      0.00000000	      0.00000000	      0.00000000
      1.22490727	      0.00000000	      0.00000000	      0.00000000	      0.00000000
      1.22505303	      0.00000000	      0.00000000	      0.00000000	      0.00000000
      1.22515590	      0.00000000	      0.00000000	      0.00000000	      0.00000000
      1.22525877	      0.00000000	      0.00000000	      0.00000000	      0.00000000
      1.22539207	      0.00000000	      0.00000000	      0.00000000	      0.00000000
      1.22552538	      0.00000000	      0.00000000	      0.00000000	      0.00000000
      1.22562394	      0.00000000	      0.00000000	      0.00000000	      0.00000000
      1.22572250	      0.00000000	      0.00000000	      0.00000000	      0.00000000
      1.22585844	      0.00000000	      0.00000000	      0.00000000	      0.00000000
      1.22598121	      0.00000000	      0.00000000	      0.00000000	      0.00000000
      1.22610398	      0.00000000	      0.00000000	      0.00000000	      0.00000000
      1.22621294	      0.00000000	      0.00000000	      0.00000000	      0.00000000
      1.22632190	      0.00000000	      0.00000000	      0.00000000	      0.00000000
      1.22643086	      0.00000000	      0.00000000	      0.00000000	      0.00000000
      1.22656285	      0.00000000	      0.00000000	      0.00000000	      0.00000000
      1.22667416	      0.00000000	      0.00000000	      0.00000000	      0.00000000
      1.22678547	      0.00000000	      0.00000000	      0.00000000	      0.00000000
      1.22689678	      0.00000000	      0.00000000	      0.00000000	      0.00000000
      1.22700810	      0.00000000	      0.00000000	      0.00000000	      0.00000000
      1.22714328	      0.00000000	      0.00000000	      0.00000000	      0.00000000
      1.22724537	      0.00000000	      0.00000000	      0.00000000	      0.00000000
      1.22734745	      0.00000000	      0.00000000	      0.00000000	      0.00000000
      1.22747742	      0.00000000	      0.00000000	      0.00000000	      0.00000000
      1.22760740	      0.00000000	      0.00000000	      0.00000000	      0.00000000
      1.22770848	      0.00000000	      0.00000000	      0.00000000	      0.00000000
      1.22780955	      0.00000000	      0.00000000	      0.00000000	      0.00000000
      1.22793917	      0.00000000	      0.00000000	      0.00000000	      0.00000000
      1.22806879	      0.00000000	      0.00000000	      0.00000000	      0.00000000
      1.22817126	      0.00000000	      0.00000000	      0.00000000	      0.00000000
      1.22827373	      0.00000000	      0.00000000	      0.00000000	      0.00000000
      1.22840112	      0.00000000	      0.00000000	      0.00000000	      0.00000000
      1.22852852	      0.00000000	      0.00000000	      0.00000000	      0.00000000
      1.22863154	      0.00000000	      0.00000000	      0.00000000	      0.00000000
      1.22873456	      0.00000000	      0.00000000	      0.00000000	      0.00000000
      1.22886039	      0.00000000	      0.00000000	      0.00000000	      0.00000000
      1.22898622	      0.00000000	      0.00000000	      0.00000000	      0.00000000
      1.22909023	      0.00000000	      0.00000000	      0.00000000	      0.00000000
      1.22919424	      0.00000000	      0.00000000	      0.00000000	      0.00000000
      1.22929825	      0.00000000	      0.00000000	      0.00000000	      0.00000000
      1.22944488	      0.00000000	      0.00000000	      0.00000000	      0.00000000
      1.22954540	      0.00000000	      0.00000000	      0.00000000	      0.00000000
      1.22964593	      0.00000000	      0.00000000	      0.00000000	      0.00000000
      1.22977822	      0.00000000	      0.00000000	      0.00000000	      0.00000000
      1.22991050	      0.00000000	      0.00000000	      0.00000000	      0.00000000
      1.23000601	      0.00000000	      0.00000000	      0.00000000	      0.00000000
      1.23010153	      0.00000000	      0.00000000	      0.00000000	      0.00000000
      1.23023738	      0.00000000	      0.00000000	      0.00000000	      0.00000000
      1.23035931	      0.00000000	      0.00000000	      0.00000000	      0.00000000
      1.23048123	      0.00000000	      0.00000000	      0.00000000	      0.00000000
      1.23058689	      0.00000000	      0.00000000	      0.00000000	      0.00000000
      1.23069255	      0.00000000	      0.00000000	      0.00000000	      0.00000000
      1.23079821	      0.00000000	      0.00000000	      0.00000000	      0.00000000
      1.23093242	      0.00000000	      0.00000000	      0.00000000	      0.00000000
      1.23104162	      0.00000000	      0.00000000	      0.00000000	      0.00000000
      1.23115082	      0.00000000	      0.00000000	      0.00000000	      0.00000000
      1.23126002	      0.00000000	      0.00000000	      0.00000000	      0.00000000
      1.23136921	      0.00000000	      0.00000000	      0.00000000	      0.00000000
      1.23150413	      0.00000000	      0.00000000	      0.00000000	      0.00000000
      1.23160332	      0.00000000	      0.00000000	      0.00000000	      0.00000000
      1.23170251	      0.00000000	      0.00000000	      0.00000000	      0.00000000
      1.23183217	      0.00000000	      0.00000000	      0.00000000	      0.00000000
      1.23194869	      0.00000000	      0.00000000	      0.00000000	      0.00000000
      1.23206520	      0.00000000	      0.00000000	      0.00000000	      0.00000000
      1.23218172	      0.00000000	      0.00000000	      0.00000000	      0.00000000
      1.23229824	      0.00000000	      0.00000000	      0.00000000	      0.00000000
      1.23239634	      0.00000000	      0.00000000	      0.00000000	      0.00000000
      1.23249443	      0.00000000	      0.00000000	      0.00000000	      0.00000000
      1.23262449	      0.00000000	      0.00000000	      0.00000000	      0.00000000
      1.23274134	      0.00000000	      0.00000000	      0.00000000	      0.00000000
      1.23285819	      0.00000000	      0.00000000	      0.00000000	      0.00000000
      1.23296203	      0.00000000	      0.00000000	      0.00000000	      0.00000000
      1.23306587	      0.00000000	      0.00000000	      0.00000000	      0.00000000
      1.23316971	      0.00000000	      0.00000000	      0.00000000	      0.00000000
      1.23330646	      0.00000000	      0.00000000	      0.00000000	      0.00000000
      1.23340883	      0.00000000	      0.00000000	      0.00000000	      0.00000000
      1.23351121	      0.00000000	      0.00000000	      0.00000000	      0.00000000
      1.23363592	      0.00000000	      0.00000000	      0.00000000	      0.00000000
      1.23376064	      0.00000000	      0.00000000	      0.00000000	      0.00000000
      1.23385842	      0.00000000	      0.00000000	      0.00000000	      0.00000000
      1.23395620	      0.00000000	      0.00000000	      0.00000000	      0.00000000
      1.23408343	      0.00000000	      0.00000000	      0.00000000	      0.00000000
      1.23420035	      0.00000000	      0.00000000	      0.00000000	      0.00000000
      1.23431728	      0.00000000	      0.00000000	      0.00000000	      0.00000000
      1.23443421	      0.00000000	      0.00000000	      0.00000000	      0.00000000
      1.23453351	      0.00000000	      0.00000000	      0.00000000	      0.00000000
      1.23463282	      0.00000000	      0.00000000	      0.00000000	      0.00000000
      1.23475568	      0.00000000	      0.00000000	      0.00000000	      0.00000000
      1.23487854	      0.00000000	      0.00000000	      0.00000000	      0.00000000
      1.23498254	      0.00000000	      0.00000000	      0.00000000	      0.00000000
      1.23508655	      0.00000000	      0.00000000	      0.00000000	      0.00000000
      1.23519055	      0.00000000	      0.00000000	      0.00000000	      0.00000000
      1.23532476	      0.00000000	      0.00000000	      0.00000000	      0.00000000
      1.23542621	      0.00000000	      0.00000000	      0.00000000	      0.00000000
      1.23552766	      0.00000000	      0.00000000	      0.00000000	      0.00000000
      1.23565134	      0.00000000	      0.00000000	      0.00000000	      0.00000000
      1.23577501	      0.00000000	      0.00000000	      0.00000000	      0.00000000
      1.23587237	      0.00000000	      0.00000000	      0.00000000	      0.00000000
      1.23596972	      0.00000000	      0.00000000	      0.00000000	      0.00000000
      1.23609563	      0.00000000	      0.00000000	      0.00000000	      0.00000000
      1.23621135	      0.00000000	      0.00000000	      0.00000000	      0.00000000
      1.23632708	      0.00000000	      0.00000000	      0.00000000	      0.00000000
      1.23644281	      0.00000000	      0.00000000	      0.00000000	      0.00000000
      1.23654216	      0.00000000	      0.00000000	      0.00000000	      0.00000000
      1.23664151	      0.00000000	      0.00000000	      0.00000000	      0.00000000
      1.23676250	      0.00000000	      0.00000000	      0.00000000	      0.00000000
      1.23688349	      0.00000000	      0.00000000	      0.00000000	      0.00000000
      1.23698710	      0.00000000	      0.00000000	      0.00000000	      0.00000000
      1.23709071	      0.00000000	      0.00000000	      0.00000000	      0.00000000
      1.23719431	      0.00000000	      0.00000000	      0.00000000	      0.00000000
      1.23732590	      0.00000000	      0.00000000	      0.00000000	      0.00000000
      1.23742731	      0.00000000	      0.00000000	      0.00000000	      0.00000000
      1.23752872	      0.00000000	      0.00000000	      0.00000000	      0.00000000
      1.23765044	      0.00000000	      0.00000000	      0.00000000	      0.00000000
      1.23777216	      0.00000000	      0.00000000	      0.00000000	      0.00000000
      1.23786948	      0.00000000	      0.00000000	      0.00000000	      0.00000000
      1.23796680	      0.00000000	      0.00000000	      0.00000000	      0.00000000
      1.23809079	      0.00000000	      0.00000000	      0.00000000	      0.00000000
      1.23821479	      0.00000000	      0.00000000	      0.00000000	      0.00000000
      1.23831379	      0.00000000	      0.00000000	      0.00000000	      0.00000000
      1.23841278	      0.00000000	      0.00000000	      0.00000000	      0.00000000
      1.23853496	      0.00000000	      0.00000000	      0.00000000	      0.00000000
      1.23865714	      0.00000000	      0.00000000	      0.00000000	      0.00000000
      1.23875574	      0.00000000	      0.00000000	      0.00000000	      0.00000000
      1.23885435	      0.00000000	      0.00000000	      0.00000000	      0.00000000
      1.23897628	      0.00000000	      0.00000000	      0.00000000	      0.00000000
      1.23909820	      0.00000000	      0.00000000	      0.00000000	      0.00000000
      1.23919708	      0.00000000	      0.00000000	      0.00000000	      0.00000000
      1.23929595	      0.00000000	      0.00000000	      0.00000000	      0.00000000
      1.23941722	      0.00000000	      0.00000000	      0.00000000	      0.00000000
      1.23953848	      0.00000000	      0.00000000	      0.00000000	      0.00000000
      1.23963731	      0.00000000	      0.00000000	      0.00000000	      0.00000000
      1.23973615	      0.00000000	      0.00000000	      0.00000000	      0.00000000
      1.23985702	      0.00000000	      0.00000000	      0.00000000	      0.00000000
      1.23997789	      0.00000000	      0.00000000	      0.00000000	      0.00000000
      1.24007670	      0.00000000	      0.00000000	      0.00000000	      0.00000000
      1.24017551	      0.00000000	      0.00000000	      0.00000000	      0.00000000
      1.24029604	      0.00000000	      0.00000000	      0.00000000	      0.00000000
      1.24041656	      0.00000000	      0.00000000	      0.00000000	      0.00000000
      1.24051525	      0.00000000	      0.00000000	      0.00000000	      0.00000000
      1.24061393	      0.00000000	      0.00000000	      0.00000000	      0.00000000
      1.24073425	      0.00000000	      0.00000000	      0.00000000	      0.00000000
      1.24085457	      0.00000000	      0.00000000	      0.00000000	      0.00000000
      1.24095305	      0.00000000	      0.00000000	      0.00000000	      0.00000000
      1.24105152	      0.00000000	      0.00000000	      0.00000000	      0.00000000
      1.24117176	      0.00000000	      0.00000000	      0.00000000	      0.00000000
      1.24129199	      0.00000000	      0.00000000	      0.00000000	      0.00000000
      1.24139016	      0.00000000	      0.00000000	      0.00000000	      0.00000000
      1.24148833	      0.00000000	      0.00000000	      0.00000000	      0.00000000
      1.24160864	      0.00000000	      0.00000000	      0.00000000	      0.00000000
      1.24172894	      0.00000000	      0.00000000	      0.00000000	      0.00000000
      1.24182668	      0.00000000	      0.00000000	      0.00000000	      0.00000000
      1.24192443	      0.00000000	      0.00000000	      0.00000000	      0.00000000
      1.24204499	      0.00000000	      0.00000000	      0.00000000	      0.00000000
      1.24216555	      0.00000000	      0.00000000	      0.00000000	      0.00000000
      1.24226272	      0.00000000	      0.00000000	      0.00000000	      0.00000000
      1.24235990	      0.00000000	      0.00000000	      0.00000000	      0.00000000
      1.24248094	      0.00000000	      0.00000000	      0.00000000	      0.00000000
      1.24260197	      0.00000000	      0.00000000	      0.00000000	      0.00000000
      1.24269842	      0.00000000	      0.00000000	      0.00000000	      0.00000000
      1.24279487	      0.00000000	      0.00000000	      0.00000000	      0.00000000
      1.24291665	      0.00000000	      0.00000000	      0.00000000	      0.00000000
      1.24303843	      0.00000000	      0.00000000	      0.00000000	      0.00000000
      1.24313395	      0.00000000	      0.00000000	      0.00000000	      0.00000000
      1.24322948	      0.00000000	      0.00000000	      0.00000000	      0.00000000
      1.24335234	      0.00000000	      0.00000000	      0.00000000	      0.00000000
      1.24347520	      0.00000000	      0.00000000	      0.00000000	      0.00000000
      1.24356958	      0.00000000	      0.00000000	      0.00000000	      0.00000000
      1.24366396	      0.00000000	      0.00000000	      0.00000000	      0.00000000
      1.24378834	      0.00000000	      0.00000000	      0.00000000	      0.00000000
      1.24391272	      0.00000000	      0.00000000	      0.00000000	      0.00000000
      1.24400568	      0.00000000	      0.00000000	      0.00000000	      0.00000000
      1.24409864	      0.00000000	      0.00000000	      0.00000000	      0.00000000
      1.24422511	      0.00000000	      0.00000000	      0.00000000	      0.00000000
      1.24433710	      0.00000000	      0.00000000	      0.00000000	      0.00000000
      1.24444910	      0.00000000	      0.00000000	      0.00000000	      0.00000000
      1.24456109	      0.00000000	      0.00000000	      0.00000000	      0.00000000
      1.24465974	      0.00000000	      0.00000000	      0.00000000	      0.00000000
      1.24475839	      0.00000000	      0.00000000	      0.00000000	      0.00000000
      1.24485703	      0.00000000	      0.00000000	      0.00000000	      0.00000000
      1.24499089	      0.00000000	      0.00000000	      0.00000000	      0.00000000
      1.24508990	      0.00000000	      0.00000000	      0.00000000	      0.00000000
      1.24518891	      0.00000000	      0.00000000	      0.00000000	      0.00000000
      1.24530916	      0.00000000	      0.00000000	      0.00000000	      0.00000000
      1.24542940	      0.00000000	      0.00000000	      0.00000000	      0.00000000
      1.24551989	      0.00000000	      0.00000000	      0.00000000	      0.00000000
      1.24561038	      0.00000000	      0.00000000	      0.00000000	      0.00000000
      1.24573862	      0.00000000	      0.00000000	      0.00000000	      0.00000000
      1.24585176	      0.00000000	      0.00000000	      0.00000000	      0.00000000
      1.24596489	      0.00000000	      0.00000000	      0.00000000	      0.00000000
      1.24607803	      0.00000000	      0.00000000	      0.00000000	      0.00000000
      1.24617158	      0.00000000	      0.00000000	      0.00000000	      0.00000000
      1.24626512	      0.00000000	      0.00000000	      0.00000000	      0.00000000
      1.24638652	      0.00000000	      0.00000000	      0.00000000	      0.00000000
      1.24650791	      0.00000000	      0.00000000	      0.00000000	      0.00000000
      1.24660292	      0.00000000	      0.00000000	      0.00000000	      0.00000000
      1.24669793	      0.00000000	      0.00000000	      0.00000000	      0.00000000
      1.24681921	      0.00000000	      0.00000000	      0.00000000	      0.00000000
      1.24694049	      0.00000000	      0.00000000	      0.00000000	      0.00000000
      1.24703266	      0.00000000	      0.00000000	      0.00000000	      0.00000000
      1.24712483	      0.00000000	      0.00000000	      0.00000000	      0.00000000
      1.24724970	      0.00000000	      0.00000000	      0.00000000	      0.00000000
      1.24737457	      0.00000000	      0.00000000	      0.00000000	      0.00000000
      1.24746465	      0.00000000	      0.00000000	      0.00000000	      0.00000000
      1.24755473	      0.00000000	      0.00000000	      0.00000000	      0.00000000
      1.24768346	      0.00000000	      0.00000000	      0.00000000	      0.00000000
      1.24779465	      0.00000000	      0.00000000	      0.00000000	      0.00000000
      1.24790583	      0.00000000	      0.00000000	      0.00000000	      0.00000000
      1.24801701	      0.00000000	      0.00000000	      0.00000000	      0.00000000
      1.24811399	      0.00000000	      0.00000000	      0.00000000	      0.00000000
      1.24821096	      0.00000000	      0.00000000	      0.00000000	      0.00000000
      1.24830794	      0.00000000	      0.00000000	      0.00000000	      0.00000000
      1.24844229	      0.00000000	      0.00000000	      0.00000000	      0.00000000
      1.24854024	      0.00000000	      0.00000000	      0.00000000	      0.00000000
      1.24863820	      0.00000000	      0.00000000	      0.00000000	      0.00000000
      1.24875774	      0.00000000	      0.00000000	      0.00000000	      0.00000000
      1.24886439	      0.00000000	      0.00000000	      0.00000000	      0.00000000
      1.24897104	      0.00000000	      0.00000000	      0.00000000	      0.00000000
      1.24907769	      0.00000000	      0.00000000	      0.00000000	      0.00000000
      1.24918434	      0.00000000	      0.00000000	      0.00000000	      0.00000000
      1.24929099	      0.00000000	      0.00000000	      0.00000000	      0.00000000
      1.24939764	      0.00000000	      0.00000000	      0.00000000	      0.00000000
      1.24950429	      0.00000000	      0.00000000	      0.00000000	      0.00000000
      1.24961094	      0.00000000	      0.00000000	      0.00000000	      0.00000000
      1.24970600	      0.00000000	      0.00000000	      0.00000000	      0.00000000
      1.24980105	      0.00000000	      0.00000000	      0.00000000	      0.00000000
      1.24991748	      0.00000000	      0.00000000	      0.00000000	      0.00000000
      1.25003391	      0.00000000	      0.00000000	      0.00000000	      0.00000000
      1.25012888	      0.00000000	      0.00000000	      0.00000000	      0.00000000
      1.25022386	      0.00000000	      0.00000000	      0.00000000	      0.00000000
      1.25034271	      0.00000000	      0.00000000	      0.00000000	      0.00000000
      1.25046157	      0.00000000	      0.00000000	      0.00000000	      0.00000000
      1.25055163	      0.00000000	      0.00000000	      0.00000000	      0.00000000
      1.25064169	      0.00000000	      0.00000000	      0.00000000	      0.00000000
      1.25076788	      0.00000000	      0.00000000	      0.00000000	      0.00000000
      1.25088036	      0.00000000	      0.00000000	      0.00000000	      0.00000000
      1.25099283	      0.00000000	      0.00000000	      0.00000000	      0.00000000
      1.25108564	      0.00000000	      0.00000000	      0.00000000	      0.00000000
      1.25117845	      0.00000000	      0.00000000	      0.00000000	      0.00000000
      1.25129754	      0.00000000	      0.00000000	      0.00000000	      0.00000000
      1.25141663	      0.00000000	      0.00000000	      0.00000000	      0.00000000
      1.25150925	      0.00000000	      0.00000000	      0.00000000	      0.00000000
      1.25160187	      0.00000000	      0.00000000	      0.00000000	      0.00000000
      1.25172263	      0.00000000	      0.00000000	      0.00000000	      0.00000000
      1.25184339	      0.00000000	      0.00000000	      0.00000000	      0.00000000
      1.25193284	      0.00000000	      0.00000000	      0.00000000	      0.00000000
      1.25202228	      0.00000000	      0.00000000	      0.00000000	      0.00000000
      1.25214783	      0.00000000	      0.00000000	      0.00000000	      0.00000000
      1.25225685	      0.00000000	      0.00000000	      0.00000000	      0.00000000
      1.25236586	      0.00000000	      0.00000000	      0.00000000	      0.00000000
      1.25247488	      0.00000000	      0.00000000	      0.00000000	      0.00000000
      1.25257177	      0.00000000	      0.00000000	      0.00000000	      0.00000000
      1.25266865	      0.00000000	      0.00000000	      0.00000000	      0.00000000
      1.25276554	      0.00000000	      0.00000000	      0.00000000	      0.00000000
      1.25289305	      0.00000000	      0.00000000	      0.00000000	      0.00000000
      1.25299104	      0.00000000	      0.00000000	      0.00000000	      0.00000000
      1.25308902	      0.00000000	      0.00000000	      0.00000000	      0.00000000
      1.25318700	      0.00000000	      0.00000000	      0.00000000	      0.00000000
      1.25331517	      0.00000000	      0.00000000	      0.00000000	      0.00000000
      1.25341085	      0.00000000	      0.00000000	      0.00000000	      0.00000000
      1.25350652	      0.00000000	      0.00000000	      0.00000000	      0.00000000
      1.25362441	      0.00000000	      0.00000000	      0.00000000	      0.00000000
      1.25373048	      0.00000000	      0.00000000	      0.00000000	      0.00000000
      1.25383655	      0.00000000	      0.00000000	      0.00000000	      0.00000000
      1.25394262	      0.00000000	      0.00000000	      0.00000000	      0.00000000
      1.25404869	      0.00000000	      0.00000000	      0.00000000	      0.00000000
      1.25415476	      0.00000000	      0.00000000	      0.00000000	      0.00000000
      1.25424739	      0.00000000	      0.00000000	      0.00000000	      0.00000000
      1.25434002	      0.00000000	      0.00000000	      0.00000000	      0.00000000
      1.25445566	      0.00000000	      0.00000000	      0.00000000	      0.00000000
      1.25457129	      0.00000000	      0.00000000	      0.00000000	      0.00000000
      1.25466598	      0.00000000	      0.00000000	      0.00000000	      0.00000000
      1.25476067	      0.00000000	      0.00000000	      0.00000000	      0.00000000
      1.25487600	      0.00000000	      0.00000000	      0.00000000	      0.00000000
      1.25499133	      0.00000000	      0.00000000	      0.00000000	      0.00000000
      1.25508289	      0.00000000	      0.00000000	      0.00000000	      0.00000000
      1.25517445	      0.00000000	      0.00000000	      0.00000000	      0.00000000
      1.25529339	      0.00000000	      0.00000000	      0.00000000	      0.00000000
      1.25541233	      0.00000000	      0.00000000	      0.00000000	      0.00000000
      1.25550167	      0.00000000	      0.00000000	      0.00000000	      0.00000000
      1.25559100	      0.00000000	      0.00000000	      0.00000000	      0.00000000
      1.25571377	      0.00000000	      0.00000000	      0.00000000	      0.00000000
      1.25583653	      0.00000000	      0.00000000	      0.00000000	      0.00000000
      1.25592260	      0.00000000	      0.00000000	      0.00000000	      0.00000000
      1.25600867	      0.00000000	      0.00000000	      0.00000000	      0.00000000
      1.25613762	      0.00000000	      0.00000000	      0.00000000	      0.00000000
      1.25624634	      0.00000000	      0.00000000	      0.00000000	      0.00000000
      1.25635507	      0.00000000	      0.00000000	      0.00000000	      0.00000000
      1.25646379	      0.00000000	      0.00000000	      0.00000000	      0.00000000
      1.25655781	      0.00000000	      0.00000000	      0.00000000	      0.00000000
      1.25665182	      0.00000000	      0.00000000	      0.00000000	      0.00000000
      1.25676509	      0.00000000	      0.00000000	      0.00000000	      0.00000000
      1.25687837	      0.00000000	      0.00000000	      0.00000000	      0.00000000
      1.25697224	      0.00000000	      0.00000000	      0.00000000	      0.00000000
      1.25706612	      0.00000000	      0.00000000	      0.00000000	      0.00000000
      1.25718047	      0.00000000	      0.00000000	      0.00000000	      0.00000000
      1.25729481	      0.00000000	      0.00000000	      0.00000000	      0.00000000
      1.25738633	      0.00000000	      0.00000000	      0.00000000	      0.00000000
      1.25747785	      0.00000000	      0.00000000	      0.00000000	      0.00000000
      1.25759515	      0.00000000	      0.00000000	      0.00000000	      0.00000000
      1.25771245	      0.00000000	      0.00000000	      0.00000000	      0.00000000
      1.25780170	      0.00000000	      0.00000000	      0.00000000	      0.00000000
      1.25789094	      0.00000000	      0.00000000	      0.00000000	      0.00000000
      1.25801189	      0.00000000	      0.00000000	      0.00000000	      0.00000000
      1.25813285	      0.00000000	      0.00000000	      0.00000000	      0.00000000
      1.25821905	      0.00000000	      0.00000000	      0.00000000	      0.00000000
      1.25830526	      0.00000000	      0.00000000	      0.00000000	      0.00000000
      1.25843177	      0.00000000	      0.00000000	      0.00000000	      0.00000000
      1.25853937	      0.00000000	      0.00000000	      0.00000000	      0.00000000
      1.25864697	      0.00000000	      0.00000000	      0.00000000	      0.00000000
      1.25875456	      0.00000000	      0.00000000	      0.00000000	      0.00000000
      1.25884870	      0.00000000	      0.00000000	      0.00000000	      0.00000000
      1.25894284	      0.00000000	      0.00000000	      0.00000000	      0.00000000
      1.25903698	      0.00000000	      0.00000000	      0.00000000	      0.00000000
      1.25916570	      0.00000000	      0.00000000	      0.00000000	      0.00000000
      1.25926116	      0.00000000	      0.00000000	      0.00000000	      0.00000000
      1.25935663	      0.00000000	      0.00000000	      0.00000000	      0.00000000
      1.25947147	      0.00000000	      0.00000000	      0.00000000	      0.00000000
      1.25957408	      0.00000000	      0.00000000	      0.00000000	      0.00000000
      1.25967669	      0.00000000	      0.00000000	      0.00000000	      0.00000000
      1.25977930	      0.00000000	      0.00000000	      0.00000000	      0.00000000
      1.25988191	      0.00000000	      0.00000000	      0.00000000	      0.00000000
      1.25998452	      0.00000000	      0.00000000	      0.00000000	      0.00000000
      1.26008713	      0.00000000	      0.00000000	      0.00000000	      0.00000000
      1.26018975	      0.00000000	      0.00000000	      0.00000000	      0.00000000
      1.26029236	      0.00000000	      0.00000000	      0.00000000	      0.00000000
[truncated: 552,841 more chars]
