# Supplementary material for: Musculoskeletal simulations to examine the effects of accentuated eccentric loading (AEL) on jump height
Source: PeerJ. 2023 Jan 23;11:e14687. doi: 10.7717/peerj.14687 (PMC9879160; doi:10.7717/peerj.14687)
Supplement: Supplemental Information 3 — Added30 folder contains the code and simulation results for a complete jump with an additional 30% model mass. Dropped30 folder contains the code and simulation results for the push-off phase with the original model mass. [file peerj-11-14687-s003.zip › Supplementary Simulation code and output results AEL30/Added30/Optimized_for_J_Results/TwoSegment_Two_Segment_FiberVelocity.sto]

FiberVelocity
version=1
nRows=11206
nColumns=5
inDegrees=no

This analysis gathers basic information about muscles during a simulation (e.g., forces, tendon lengths, moment arms, etc).
Units are S.I. units (second, meters, Newtons, ...)
Angles are in degrees.

endheader
time	vastus	recfem	glut	ham
      0.00000000	      0.00000008	      0.00000001	      0.00000001	      0.00000000
      0.00010000	      0.00000942	      0.00000448	      0.00000001	     -0.00000254
      0.00022775	      0.00004447	      0.00002112	      0.00000003	     -0.00001208
      0.00035551	      0.00009968	      0.00004711	      0.00000006	     -0.00002708
      0.00048326	      0.00017045	      0.00008014	      0.00000011	     -0.00004627
      0.00061102	      0.00025337	      0.00011850	      0.00000018	     -0.00006870
      0.00073877	      0.00034599	      0.00016095	      0.00000025	     -0.00009370
      0.00090160	      0.00047529	      0.00021962	      0.00000038	     -0.00012854
      0.00106443	      0.00061485	      0.00028223	      0.00000054	     -0.00016607
      0.00122727	      0.00076293	      0.00034796	      0.00000074	     -0.00020581
      0.00143196	      0.00095942	      0.00043419	      0.00000105	     -0.00025849
      0.00163665	      0.00116613	      0.00052385	      0.00000145	     -0.00031386
      0.00188399	      0.00142826	      0.00063628	      0.00000209	     -0.00038408
      0.00213133	      0.00170304	      0.00075287	      0.00000294	     -0.00045777
      0.00244952	      0.00207415	      0.00090875	      0.00000447	     -0.00055751
      0.00276770	      0.00246428	      0.00107112	      0.00000665	     -0.00066277
      0.00319857	      0.00302164	      0.00130124	      0.00001113	     -0.00081403
      0.00362945	      0.00361103	      0.00154301	      0.00001821	     -0.00097526
      0.00422764	      0.00447961	      0.00189767	      0.00003490	     -0.00121548
      0.00482583	      0.00540322	      0.00227387	      0.00006450	     -0.00147445
      0.00564354	      0.00674812	      0.00282164	      0.00014108	     -0.00185808
      0.00650068	      0.00825109	      0.00343521	      0.00029892	     -0.00229568
      0.00735781	      0.00984001	      0.00408637	      0.00058989	     -0.00276798
      0.00811487	      0.01130778	      0.00469048	      0.00101280	     -0.00321260
      0.00887194	      0.01283003	      0.00531968	      0.00164229	     -0.00368164
      0.00979351	      0.01474909	      0.00611665	      0.00273638	     -0.00428370
      0.01058353	      0.01644578	      0.00682453	      0.00396482	     -0.00482535
      0.01125028	      0.01791088	      0.00743806	      0.00518126	     -0.00529969
      0.01191703	      0.01940341	      0.00806509	      0.00651859	     -0.00578891
      0.01250231	      0.02073420	      0.00862573	      0.00775409	     -0.00622997
      0.01337770	      0.02275707	      0.00948054	      0.00964051	     -0.00690877
      0.01407208	      0.02438651	      0.01017118	      0.01112297	     -0.00746254
      0.01476646	      0.02603562	      0.01087185	      0.01256484	     -0.00802906
      0.01546084	      0.02770243	      0.01158163	      0.01395333	     -0.00860761
      0.01616453	      0.02940782	      0.01230936	      0.01530248	     -0.00920552
      0.01686821	      0.03112786	      0.01304476	      0.01659612	     -0.00981449
      0.01760856	      0.03295161	      0.01382595	      0.01790419	     -0.01046649
      0.01834891	      0.03478815	      0.01461403	      0.01916673	     -0.01112947
      0.01908926	      0.03663595	      0.01540826	      0.02039262	     -0.01180288
      0.01982961	      0.03849354	      0.01620798	      0.02158979	     -0.01248620
      0.02047932	      0.04013075	      0.01691383	      0.02262199	     -0.01309366
      0.02112903	      0.04177364	      0.01762306	      0.02364079	     -0.01370813
      0.02177874	      0.04342145	      0.01833532	      0.02464907	     -0.01432933
      0.02250922	      0.04527908	      0.01913932	      0.02577289	     -0.01503552
      0.02323970	      0.04714106	      0.01994630	      0.02688857	     -0.01574964
      0.02388406	      0.04878645	      0.02066030	      0.02786736	     -0.01638594
      0.02452842	      0.05043400	      0.02137605	      0.02884200	     -0.01702804
      0.02525103	      0.05228355	      0.02218049	      0.02993078	     -0.01775482
      0.02597364	      0.05413455	      0.02298652	      0.03101570	     -0.01848853
      0.02664909	      0.05586551	      0.02374113	      0.03202664	     -0.01918047
      0.02732453	      0.05759678	      0.02449665	      0.03303473	     -0.01987820
      0.02804574	      0.05944523	      0.02530413	      0.03410809	     -0.02062948
      0.02876695	      0.06129313	      0.02611218	      0.03517840	     -0.02138715
      0.02946373	      0.06307754	      0.02689319	      0.03620956	     -0.02212512
      0.03016051	      0.06486075	      0.02767433	      0.03723787	     -0.02286889
      0.03085729	      0.06664244	      0.02845543	      0.03826329	     -0.02361839
      0.03155407	      0.06842235	      0.02923631	      0.03928575	     -0.02437357
      0.03225085	      0.07020021	      0.03001682	      0.04030518	     -0.02513438
      0.03294763	      0.07197579	      0.03079680	      0.04132151	     -0.02590078
      0.03364441	      0.07374887	      0.03157611	      0.04233465	     -0.02667273
      0.03434120	      0.07551924	      0.03235461	      0.04334450	     -0.02745021
      0.03503798	      0.07728670	      0.03313216	      0.04435097	     -0.02823318
      0.03573476	      0.07905105	      0.03390863	      0.04535396	     -0.02902162
      0.03643154	      0.08081212	      0.03468389	      0.04635336	     -0.02981550
      0.03712832	      0.08256972	      0.03545783	      0.04734906	     -0.03061480
      0.03782510	      0.08432368	      0.03623031	      0.04834095	     -0.03141948
      0.03852188	      0.08607382	      0.03700124	      0.04932890	     -0.03222952
      0.03921866	      0.08781998	      0.03777048	      0.05031280	     -0.03304488
      0.03991544	      0.08956198	      0.03853794	      0.05129250	     -0.03386554
      0.04061222	      0.09129965	      0.03930349	      0.05226789	     -0.03469145
      0.04130900	      0.09303281	      0.04006704	      0.05323883	     -0.03552257
      0.04200579	      0.09476131	      0.04082846	      0.05420517	     -0.03635885
      0.04270257	      0.09648496	      0.04158767	      0.05516677	     -0.03720024
      0.04339935	      0.09820359	      0.04234454	      0.05612349	     -0.03804666
      0.04409613	      0.09991702	      0.04309898	      0.05707517	     -0.03889805
      0.04479291	      0.10162507	      0.04385089	      0.05802167	     -0.03975433
      0.04548969	      0.10332756	      0.04460016	      0.05896285	     -0.04061540
      0.04618647	      0.10502431	      0.04534669	      0.05989854	     -0.04148116
      0.04688325	      0.10671512	      0.04609037	      0.06082863	     -0.04235151
      0.04750840	      0.10822690	      0.04675511	      0.06165821	     -0.04313618
      0.04813355	      0.10973362	      0.04741740	      0.06248309	     -0.04392434
      0.04875869	      0.11123513	      0.04807717	      0.06330317	     -0.04471588
      0.04938384	      0.11273130	      0.04873437	      0.06411840	     -0.04551069
      0.05000899	      0.11422197	      0.04938890	      0.06492872	     -0.04630863
      0.05063413	      0.11570702	      0.05004072	      0.06573409	     -0.04710957
      0.05125928	      0.11718630	      0.05068973	      0.06653447	     -0.04791335
      0.05188443	      0.11865965	      0.05133588	      0.06732985	     -0.04871982
      0.05250958	      0.12012695	      0.05197910	      0.06812021	     -0.04952880
      0.05313472	      0.12158803	      0.05261931	      0.06890556	     -0.05034010
      0.05375987	      0.12304277	      0.05325644	      0.06968588	     -0.05115352
      0.05438502	      0.12449101	      0.05389044	      0.07046119	     -0.05196883
      0.05501016	      0.12593261	      0.05452124	      0.07123148	     -0.05278581
      0.05563531	      0.12736742	      0.05514876	      0.07199674	     -0.05360419
      0.05626046	      0.12879530	      0.05577294	      0.07275696	     -0.05442371
      0.05688561	      0.13021612	      0.05639373	      0.07351211	     -0.05524408
      0.05751075	      0.13162973	      0.05701105	      0.07426216	     -0.05606497
      0.05813590	      0.13303599	      0.05762486	      0.07500706	     -0.05688606
      0.05876105	      0.13443477	      0.05823507	      0.07574674	     -0.05770698
      0.05938619	      0.13582594	      0.05884165	      0.07648116	     -0.05852735
      0.06001134	      0.13720935	      0.05944452	      0.07721023	     -0.05934674
      0.06063649	      0.13858489	      0.06004364	      0.07793388	     -0.06016471
      0.06126164	      0.13995242	      0.06063895	      0.07865202	     -0.06098078
      0.06188678	      0.14131183	      0.06123039	      0.07936457	     -0.06179444
      0.06251193	      0.14266299	      0.06181792	      0.08007144	     -0.06260512
      0.06313708	      0.14400578	      0.06240149	      0.08077255	     -0.06341225
      0.06376222	      0.14534009	      0.06298104	      0.08146781	     -0.06421517
      0.06438737	      0.14666582	      0.06355654	      0.08215714	     -0.06501319
      0.06501252	      0.14798285	      0.06412794	      0.08284047	     -0.06580558
      0.06563767	      0.14929108	      0.06469519	      0.08351770	     -0.06659154
      0.06626281	      0.15059042	      0.06525827	      0.08418878	     -0.06737020
      0.06688796	      0.15188078	      0.06581712	      0.08485363	     -0.06814065
      0.06751311	      0.15316206	      0.06637173	      0.08551219	     -0.06890189
      0.06813825	      0.15443418	      0.06692204	      0.08616439	     -0.06965285
      0.06876340	      0.15569705	      0.06746804	      0.08681018	     -0.07039239
      0.06938855	      0.15695062	      0.06800968	      0.08744951	     -0.07111925
      0.07001370	      0.15819480	      0.06854696	      0.08808233	     -0.07183212
      0.07063884	      0.15942954	      0.06907984	      0.08870859	     -0.07252958
      0.07126399	      0.16065476	      0.06960831	      0.08932826	     -0.07321010
      0.07188914	      0.16187043	      0.07013234	      0.08994130	     -0.07387206
      0.07251429	      0.16307649	      0.07065192	      0.09054767	     -0.07451374
      0.07313943	      0.16427290	      0.07116703	      0.09114735	     -0.07513333
      0.07376458	      0.16545961	      0.07167768	      0.09174032	     -0.07572890
      0.07438973	      0.16663662	      0.07218384	      0.09232656	     -0.07629846
      0.07501487	      0.16780387	      0.07268552	      0.09290605	     -0.07683994
      0.07564002	      0.16896136	      0.07318270	      0.09347877	     -0.07735123
      0.07626517	      0.17010908	      0.07367540	      0.09404473	     -0.07783021
      0.07689032	      0.17124701	      0.07416362	      0.09460391	     -0.07827477
      0.07751546	      0.17237514	      0.07464736	      0.09515632	     -0.07868291
      0.07814061	      0.17349350	      0.07512663	      0.09570196	     -0.07905277
      0.07876576	      0.17460207	      0.07560145	      0.09624083	     -0.07938273
      0.07939090	      0.17570088	      0.07607182	      0.09677294	     -0.07967153
      0.08001605	      0.17678993	      0.07653776	      0.09729830	     -0.07991837
      0.08064120	      0.17786925	      0.07699929	      0.09781693	     -0.08012303
      0.08126635	      0.17893886	      0.07745642	      0.09832885	     -0.08028607
      0.08189149	      0.17999879	      0.07790918	      0.09883406	     -0.08040894
      0.08251664	      0.18104905	      0.07835759	      0.09933259	     -0.08049414
      0.08314179	      0.18208967	      0.07880166	      0.09982446	     -0.08054535
      0.08376693	      0.18312068	      0.07924141	      0.10030969	     -0.08056754
      0.08439208	      0.18414209	      0.07967686	      0.10078884	     -0.08056701
      0.08501723	      0.18515391	      0.08010801	      0.10127009	     -0.08055139
      0.08564238	      0.18615613	      0.08053488	      0.10175208	     -0.08052952
      0.08626752	      0.18714875	      0.08095748	      0.10223167	     -0.08050719
      0.08689267	      0.18813178	      0.08137580	      0.10270719	     -0.08048482
      0.08751782	      0.18910521	      0.08178985	      0.10317770	     -0.08046242
      0.08814296	      0.19006907	      0.08219965	      0.10364273	     -0.08043999
      0.08876811	      0.19102337	      0.08260521	      0.10410201	     -0.08041754
      0.08939326	      0.19196814	      0.08300655	      0.10455542	     -0.08039505
      0.09001841	      0.19290341	      0.08340368	      0.10500289	     -0.08037254
      0.09064355	      0.19382924	      0.08379663	      0.10544442	     -0.08035000
      0.09126870	      0.19474564	      0.08418543	      0.10588000	     -0.08032743
      0.09189385	      0.19565267	      0.08457009	      0.10630966	     -0.08030484
      0.09251899	      0.19655037	      0.08495065	      0.10673342	     -0.08028223
      0.09314414	      0.19743880	      0.08532714	      0.10715132	     -0.08025960
      0.09376929	      0.19831801	      0.08569958	      0.10756338	     -0.08023694
      0.09439444	      0.19918805	      0.08606800	      0.10796964	     -0.08021426
      0.09501958	      0.20004898	      0.08643245	      0.10837015	     -0.08019156
      0.09564473	      0.20090085	      0.08679295	      0.10876494	     -0.08016885
      0.09626988	      0.20174374	      0.08714954	      0.10915405	     -0.08014611
      0.09689502	      0.20257770	      0.08750225	      0.10953753	     -0.08012336
      0.09752017	      0.20340280	      0.08785112	      0.10991541	     -0.08010059
      0.09814532	      0.20421911	      0.08819620	      0.11028774	     -0.08007780
      0.09877047	      0.20502670	      0.08853750	      0.11065458	     -0.08005500
      0.09939561	      0.20582563	      0.08887509	      0.11101595	     -0.08003218
      0.10002076	      0.20661598	      0.08920898	      0.11137191	     -0.08000935
      0.10024644	      0.20689921	      0.08932863	      0.11149911	     -0.08000110
      0.10035984	      0.20704110	      0.08937132	      0.11156275	     -0.07999696
      0.10047323	      0.20718272	      0.08912811	      0.11162622	     -0.07999281
      0.10104021	      0.20788660	      0.08281409	      0.11194092	     -0.07997208
      0.10160718	      0.20858335	      0.07066262	      0.11225121	     -0.07995134
      0.10229672	      0.20942039	      0.05251378	      0.11262248	     -0.07992611
      0.10298626	      0.21024500	      0.03446435	      0.11298681	     -0.07990085
      0.10367579	      0.21105610	      0.01843553	      0.11334392	     -0.07987559
      0.10436533	      0.21185296	      0.00463640	      0.11369362	     -0.07985031
      0.10505487	      0.21263519	     -0.00720416	      0.11403580	     -0.07982501
      0.10574440	      0.21340269	     -0.01726865	      0.11437042	     -0.07979971
      0.10643394	      0.21415551	     -0.02573974	      0.11469748	     -0.07977439
      0.10712348	      0.21489381	     -0.03283388	      0.11501701	     -0.07974906
      0.10781302	      0.21561785	     -0.03875881	      0.11532907	     -0.07972372
      0.10850255	      0.21632793	     -0.04369761	      0.11563376	     -0.07969836
      0.10919209	      0.21702434	     -0.04780546	      0.11593115	     -0.07967300
      0.10988163	      0.21770743	     -0.05121133	      0.11622136	     -0.07964763
      0.11057116	      0.21837750	     -0.05402126	      0.11650448	     -0.07962225
      0.11126070	      0.21903486	     -0.05632191	      0.11678063	     -0.07959686
      0.11195024	      0.21967980	     -0.05818382	      0.11704992	     -0.07957146
      0.11263977	      0.22031259	     -0.05966426	      0.11731244	     -0.07954606
      0.11332931	      0.22093351	     -0.06080965	      0.11756831	     -0.07952064
      0.11401885	      0.22154278	     -0.06165770	      0.11781763	     -0.07949522
      0.11470838	      0.22214064	     -0.06223919	      0.11806050	     -0.07946979
      0.11539792	      0.22272729	     -0.06257969	      0.11829702	     -0.07944436
      0.11608746	      0.22330294	     -0.06270106	      0.11852729	     -0.07941892
      0.11677699	      0.22386777	     -0.06262295	      0.11875141	     -0.07939347
      0.11746653	      0.22442196	     -0.06236420	      0.11896946	     -0.07936802
      0.11815607	      0.22496568	     -0.06194407	      0.11918154	     -0.07934256
      0.11884560	      0.22549911	     -0.06138323	      0.11938775	     -0.07931709
      0.11953514	      0.22602243	     -0.06070428	      0.11958816	     -0.07929163
      0.12022468	      0.22653581	     -0.05993172	      0.11978289	     -0.07926615
      0.12091421	      0.22703945	     -0.05909127	      0.11997201	     -0.07924068
      0.12160375	      0.22753357	     -0.05820869	      0.12015564	     -0.07921520
      0.12229329	      0.22801839	     -0.05730843	      0.12033388	     -0.07918971
      0.12298282	      0.22849414	     -0.05641227	      0.12050682	     -0.07916422
      0.12367236	      0.22896107	     -0.05553839	      0.12067459	     -0.07913873
      0.12436190	      0.22941942	     -0.05470096	      0.12083729	     -0.07911323
      0.12505143	      0.22986945	     -0.05391009	      0.12099502	     -0.07908774
      0.12574097	      0.23031139	     -0.05317226	      0.12114791	     -0.07906223
      0.12643051	      0.23074547	     -0.05249086	      0.12129605	     -0.07903673
      0.12712004	      0.23117191	     -0.05186685	      0.12143956	     -0.07901122
      0.12780958	      0.23159094	     -0.05129935	      0.12157853	     -0.07898572
      0.12849912	      0.23200273	     -0.05078011	      0.12171307	     -0.07896021
      0.12918865	      0.23240746	     -0.05028818	      0.12184328	     -0.07893469
      0.12987819	      0.23280527	     -0.04980174	      0.12196923	     -0.07890918
      0.13056773	      0.23319624	     -0.04929982	      0.12209102	     -0.07888367
      0.13125726	      0.23358043	     -0.04876293	      0.12220870	     -0.07885815
      0.13187673	      0.23391985	     -0.04823660	      0.12231099	     -0.07883522
      0.13249619	      0.23425386	     -0.04765811	      0.12241005	     -0.07881230
      0.13311566	      0.23458247	     -0.04702023	      0.12250593	     -0.07878937
      0.13373512	      0.23490571	     -0.04631902	      0.12259866	     -0.07876645
      0.13435458	      0.23522360	     -0.04555402	      0.12268828	     -0.07874352
      0.13497405	      0.23553616	     -0.04472799	      0.12277484	     -0.07872059
      0.13559351	      0.23584345	     -0.04384645	      0.12285837	     -0.07869767
      0.13621298	      0.23614553	     -0.04291703	      0.12293890	     -0.07867474
      0.13683244	      0.23644246	     -0.04194861	      0.12301648	     -0.07865181
      0.13745190	      0.23673433	     -0.04095064	      0.12309116	     -0.07862888
      0.13807137	      0.23702123	     -0.03993251	      0.12316298	     -0.07860595
      0.13869083	      0.23730328	     -0.03890303	      0.12323199	     -0.07858303
      0.13931029	      0.23758058	     -0.03787019	      0.12329825	     -0.07856010
      0.13992976	      0.23785325	     -0.03684098	      0.12336179	     -0.07853717
      0.14054922	      0.23812140	     -0.03582129	      0.12342267	     -0.07851424
      0.14116869	      0.23838515	     -0.03481599	      0.12348094	     -0.07849132
      0.14178815	      0.23864462	     -0.03382895	      0.12353666	     -0.07846839
      0.14240761	      0.23889990	     -0.03286319	      0.12358986	     -0.07844547
      0.14302708	      0.23915111	     -0.03192094	      0.12364062	     -0.07842254
      0.14364654	      0.23939835	     -0.03100378	      0.12368896	     -0.07839962
      0.14426601	      0.23964171	     -0.03011275	      0.12373495	     -0.07837670
      0.14488547	      0.23988130	     -0.02924841	      0.12377862	     -0.07835377
      0.14550493	      0.24011721	     -0.02841096	      0.12382004	     -0.07833085
      0.14612440	      0.24034951	     -0.02760027	      0.12385924	     -0.07830793
      0.14674386	      0.24057830	     -0.02681601	      0.12389627	     -0.07828501
      0.14736332	      0.24080366	     -0.02605762	      0.12393118	     -0.07826210
      0.14798279	      0.24102565	     -0.02532441	      0.12396400	     -0.07823918
      0.14860225	      0.24124437	     -0.02461558	      0.12399480	     -0.07821626
      0.14922172	      0.24145987	     -0.02393023	      0.12402360	     -0.07819335
      0.14984118	      0.24167223	     -0.02326742	      0.12405044	     -0.07817044
      0.15046064	      0.24188152	     -0.02262615	      0.12407538	     -0.07814753
      0.15108011	      0.24208780	     -0.02200539	      0.12409845	     -0.07812462
      0.15169957	      0.24229113	     -0.02140412	      0.12411970	     -0.07810171
      0.15231904	      0.24249158	     -0.02082129	      0.12413915	     -0.07807880
      0.15293850	      0.24268920	     -0.02025585	      0.12415685	     -0.07805590
      0.15355796	      0.24288405	     -0.01970677	      0.12417283	     -0.07803300
      0.15417743	      0.24307619	     -0.01917302	      0.12418713	     -0.07801010
      0.15479689	      0.24326567	     -0.01865357	      0.12419980	     -0.07798720
      0.15541635	      0.24345253	     -0.01814743	      0.12421085	     -0.07796430
      0.15603582	      0.24363685	     -0.01765359	      0.12422034	     -0.07794140
      0.15665528	      0.24381865	     -0.01717107	      0.12422828	     -0.07791851
      0.15727475	      0.24399799	     -0.01669891	      0.12423472	     -0.07789562
      0.15789421	      0.24417492	     -0.01623614	      0.12423968	     -0.07787273
      0.15851367	      0.24434947	     -0.01578181	      0.12424321	     -0.07784984
      0.15913314	      0.24452170	     -0.01533500	      0.12424532	     -0.07782696
      0.15975260	      0.24469164	     -0.01489476	      0.12424606	     -0.07780407
      0.16037207	      0.24485933	     -0.01446016	      0.12424545	     -0.07778119
      0.16099153	      0.24502482	     -0.01403029	      0.12424352	     -0.07775832
      0.16161099	      0.24518813	     -0.01360424	      0.12424030	     -0.07773544
      0.16223046	      0.24534931	     -0.01318108	      0.12423583	     -0.07771257
      0.16284992	      0.24550839	     -0.01275992	      0.12423012	     -0.07768969
      0.16346939	      0.24566540	     -0.01233985	      0.12422321	     -0.07766682
      0.16408885	      0.24582037	     -0.01191998	      0.12421512	     -0.07764396
      0.16470831	      0.24597334	     -0.01149943	      0.12420589	     -0.07762109
      0.16532778	      0.24612433	     -0.01107734	      0.12419554	     -0.07759823
      0.16594724	      0.24627337	     -0.01065286	      0.12418410	     -0.07757537
      0.16656670	      0.24642049	     -0.01022519	      0.12417160	     -0.07755252
      0.16718617	      0.24656571	     -0.00979358	      0.12415806	     -0.07752966
      0.16780563	      0.24670907	     -0.00935731	      0.12414351	     -0.07750681
      0.16842510	      0.24685057	     -0.00891577	      0.12412798	     -0.07748396
      0.16904456	      0.24699025	     -0.00846843	      0.12411149	     -0.07746112
      0.16966402	      0.24712813	     -0.00801487	      0.12409408	     -0.07743827
      0.17028349	      0.24726423	     -0.00755482	      0.12407578	     -0.07741543
      0.17090295	      0.24739858	     -0.00708816	      0.12405660	     -0.07739260
      0.17152242	      0.24753119	     -0.00661497	      0.12403659	     -0.07736976
      0.17214188	      0.24766209	     -0.00613552	      0.12401576	     -0.07734693
      0.17276134	      0.24779132	     -0.00565028	      0.12399415	     -0.07732410
      0.17338081	      0.24791888	     -0.00515998	      0.12397179	     -0.07730127
      0.17400027	      0.24804481	     -0.00466551	      0.12394872	     -0.07727845
      0.17461973	      0.24816915	     -0.00416800	      0.12392495	     -0.07725563
      0.17523920	      0.24829191	     -0.00366874	      0.12390053	     -0.07723281
      0.17585866	      0.24841313	     -0.00316918	      0.12387547	     -0.07721000
      0.17647813	      0.24853285	     -0.00267083	      0.12384982	     -0.07718719
      0.17709759	      0.24865110	     -0.00217530	      0.12382361	     -0.07716438
      0.17771705	      0.24876792	     -0.00168419	      0.12379685	     -0.07714157
      0.17833652	      0.24888335	     -0.00119905	      0.12376957	     -0.07711877
      0.17895598	      0.24899742	     -0.00072135	      0.12374180	     -0.07709597
      0.17957545	      0.24911018	     -0.00025246	      0.12371355	     -0.07707318
      0.18019491	      0.24922166	      0.00020639	      0.12368484	     -0.07705038
      0.18081437	      0.24933191	      0.00065417	      0.12365567	     -0.07702760
      0.18143384	      0.24944096	      0.00108998	      0.12362604	     -0.07700481
      0.18205330	      0.24954884	      0.00151312	      0.12359595	     -0.07698203
      0.18267276	      0.24965561	      0.00192305	      0.12356539	     -0.07695925
      0.18329223	      0.24976129	      0.00231936	      0.12353433	     -0.07693647
      0.18391169	      0.24986592	      0.00270181	      0.12350277	     -0.07691370
      0.18453116	      0.24996953	      0.00307027	      0.12347065	     -0.07689093
      0.18515062	      0.25007214	      0.00342494	      0.12343795	     -0.07686816
      0.18577008	      0.25017380	      0.00376647	      0.12340464	     -0.07684540
      0.18638955	      0.25027453	      0.00409553	      0.12337067	     -0.07682264
      0.18700901	      0.25037434	      0.00441273	      0.12333600	     -0.07679988
      0.18762848	      0.25047327	      0.00471867	      0.12330059	     -0.07677713
      0.18824794	      0.25057133	      0.00501389	      0.12326442	     -0.07675438
      0.18886740	      0.25066854	      0.00529892	      0.12322745	     -0.07673163
      0.18948687	      0.25076493	      0.00557425	      0.12318965	     -0.07670889
      0.19010633	      0.25086050	      0.00584035	      0.12315102	     -0.07668615
      0.19072579	      0.25095529	      0.00609766	      0.12311153	     -0.07666341
      0.19128269	      0.25103986	      0.00632182	      0.12307531	     -0.07664298
      0.19183958	      0.25112380	      0.00653951	      0.12303839	     -0.07662254
      0.19239647	      0.25120715	      0.00675099	      0.12300077	     -0.07660211
      0.19295337	      0.25128991	      0.00695652	      0.12296247	     -0.07658168
      0.19351026	      0.25137209	      0.00715636	      0.12292350	     -0.07656126
      0.19406715	      0.25145371	      0.00735075	      0.12288387	     -0.07654084
      0.19462404	      0.25153478	      0.00753990	      0.12284358	     -0.07652042
      0.19518094	      0.25161530	      0.00772405	      0.12280266	     -0.07650000
      0.19573783	      0.25169530	      0.00790338	      0.12276113	     -0.07647959
      0.19629472	      0.25177477	      0.00807811	      0.12271900	     -0.07645918
      0.19685162	      0.25185374	      0.00824842	      0.12267628	     -0.07643877
      0.19740851	      0.25193221	      0.00841448	      0.12263300	     -0.07641837
      0.19796540	      0.25201018	      0.00857647	      0.12258918	     -0.07639796
      0.19852229	      0.25208768	      0.00873456	      0.12254483	     -0.07637756
      0.19907919	      0.25216470	      0.00888891	      0.12249997	     -0.07635717
      0.19939680	      0.25220843	      0.00897531	      0.12247417	     -0.07634554
      0.19955510	      0.25223017	      0.00901929	      0.12246125	     -0.07633974
      0.19971340	      0.25225187	      0.00906857	      0.12244829	     -0.07633395
      0.20024971	      0.25232511	      0.00927564	      0.12240410	     -0.07631431
      0.20078602	      0.25239795	      0.00954101	      0.12235948	     -0.07629468
      0.20132233	      0.25247040	      0.00986029	      0.12231446	     -0.07627505
      0.20185864	      0.25254247	      0.01022946	      0.12226904	     -0.07625542
      0.20239494	      0.25261418	      0.01064485	      0.12222324	     -0.07623579
      0.20293125	      0.25268555	      0.01110310	      0.12217707	     -0.07621617
      0.20346756	      0.25275659	      0.01160114	      0.12213056	     -0.07619655
      0.20400387	      0.25282733	      0.01213614	      0.12208370	     -0.07617694
      0.20454018	      0.25289778	      0.01270555	      0.12203652	     -0.07615732
      0.20507649	      0.25296797	      0.01330700	      0.12198903	     -0.07613771
      0.20561279	      0.25303789	      0.01393835	      0.12194125	     -0.07611811
      0.20614910	      0.25310759	      0.01459760	      0.12189317	     -0.07609850
      0.20668541	      0.25317706	      0.01528298	      0.12184482	     -0.07607890
      0.20722172	      0.25324633	      0.01599282	      0.12179621	     -0.07605930
      0.20775803	      0.25331541	      0.01672564	      0.12174735	     -0.07603970
      0.20829434	      0.25338433	      0.01748006	      0.12169824	     -0.07602011
      0.20883065	      0.25345308	      0.01825483	      0.12164891	     -0.07600052
      0.20936695	      0.25352170	      0.01904882	      0.12159936	     -0.07598093
      0.20990326	      0.25359019	      0.01986100	      0.12154960	     -0.07596135
      0.21043957	      0.25365857	      0.02069043	      0.12149964	     -0.07594177
      0.21097588	      0.25372685	      0.02153627	      0.12144949	     -0.07592219
      0.21151219	      0.25379505	      0.02239775	      0.12139916	     -0.07590261
      0.21204850	      0.25386319	      0.02327418	      0.12134866	     -0.07588304
      0.21258481	      0.25393126	      0.02416492	      0.12129800	     -0.07586347
      0.21312111	      0.25399930	      0.02506941	      0.12124718	     -0.07584390
      0.21365742	      0.25406731	      0.02598713	      0.12119622	     -0.07582433
      0.21419373	      0.25413530	      0.02691763	      0.12114512	     -0.07580477
      0.21473004	      0.25420329	      0.02786047	      0.12109390	     -0.07578521
      0.21526635	      0.25427129	      0.02881529	      0.12104255	     -0.07576566
      0.21580266	      0.25433932	      0.02978171	      0.12099108	     -0.07574610
      0.21633897	      0.25440738	      0.03075943	      0.12093951	     -0.07572655
      0.21687527	      0.25447549	      0.03174814	      0.12088784	     -0.07570701
      0.21741158	      0.25454367	      0.03274755	      0.12083608	     -0.07568746
      0.21794789	      0.25461192	      0.03375740	      0.12078424	     -0.07566792
      0.21848420	      0.25468025	      0.03477743	      0.12073231	     -0.07564838
      0.21902051	      0.25474868	      0.03580738	      0.12068032	     -0.07562884
      0.21955682	      0.25481722	      0.03684700	      0.12062825	     -0.07560931
      0.22009312	      0.25488588	      0.03789601	      0.12057613	     -0.07558977
      0.22062943	      0.25495467	      0.03895417	      0.12052396	     -0.07557025
      0.22116574	      0.25502361	      0.04002118	      0.12047174	     -0.07555072
      0.22170205	      0.25509271	      0.04109676	      0.12041948	     -0.07553119
      0.22223836	      0.25516197	      0.04218059	      0.12036719	     -0.07551167
      0.22277467	      0.25523142	      0.04327233	      0.12031487	     -0.07549215
      0.22331098	      0.25530105	      0.04437163	      0.12026252	     -0.07547264
      0.22384728	      0.25537089	      0.04547810	      0.12021016	     -0.07545312
      0.22438359	      0.25544094	      0.04659133	      0.12015779	     -0.07543361
      0.22491990	      0.25551122	      0.04771087	      0.12010540	     -0.07541410
      0.22545621	      0.25558174	      0.04883623	      0.12005302	     -0.07539460
      0.22599252	      0.25565250	      0.04996692	      0.12000064	     -0.07537509
      0.22652883	      0.25572352	      0.05110236	      0.11994827	     -0.07535559
      0.22706514	      0.25579481	      0.05224199	      0.11989591	     -0.07533609
      0.22760144	      0.25586639	      0.05338519	      0.11984357	     -0.07531659
      0.22813775	      0.25593826	      0.05453129	      0.11979126	     -0.07529710
      0.22867406	      0.25601043	      0.05567961	      0.11973897	     -0.07527761
      0.22921037	      0.25608292	      0.05682943	      0.11968671	     -0.07525812
      0.22974668	      0.25615574	      0.05798000	      0.11963449	     -0.07523863
      0.23028299	      0.25622890	      0.05913053	      0.11958231	     -0.07521914
      0.23081930	      0.25630241	      0.06028024	      0.11953018	     -0.07519966
      0.23135560	      0.25637629	      0.06142828	      0.11947810	     -0.07518018
      0.23189191	      0.25645054	      0.06257381	      0.11942606	     -0.07516070
      0.23242822	      0.25652518	      0.06371598	      0.11937409	     -0.07514122
      0.23296453	      0.25660023	      0.06485391	      0.11932218	     -0.07512175
      0.23350084	      0.25667568	      0.06598673	      0.11927033	     -0.07510227
      0.23403715	      0.25675157	      0.06711356	      0.11921855	     -0.07508280
      0.23457345	      0.25682790	      0.06823352	      0.11916684	     -0.07506334
      0.23510976	      0.25690469	      0.06934574	      0.11911520	     -0.07504387
      0.23564607	      0.25698195	      0.07044938	      0.11906365	     -0.07502440
      0.23618238	      0.25705970	      0.07154358	      0.11901217	     -0.07500494
      0.23671869	      0.25713795	      0.07262755	      0.11896078	     -0.07498548
      0.23725500	      0.25721673	      0.07370048	      0.11890948	     -0.07496602
      0.23779131	      0.25729605	      0.07476162	      0.11885827	     -0.07494657
      0.23832761	      0.25737592	      0.07581024	      0.11880715	     -0.07492711
      0.23886392	      0.25745638	      0.07684565	      0.11875612	     -0.07490766
      0.23940023	      0.25753744	      0.07786720	      0.11870520	     -0.07488821
      0.23993654	      0.25761912	      0.07887430	      0.11865437	     -0.07486876
      0.24047285	      0.25770144	      0.07986638	      0.11860365	     -0.07484931
      0.24100916	      0.25778443	      0.08084293	      0.11855304	     -0.07482987
      0.24154547	      0.25786811	      0.08180349	      0.11850253	     -0.07481042
      0.24208177	      0.25795250	      0.08274765	      0.11845213	     -0.07479098
      0.24261808	      0.25803762	      0.08367505	      0.11840185	     -0.07477154
      0.24315439	      0.25812348	      0.08458537	      0.11835167	     -0.07475210
      0.24336421	      0.25815729	      0.08493682	      0.11833208	     -0.07474450
      0.24345996	      0.25814726	      0.08509632	      0.11832314	     -0.07474103
      0.24355572	      0.25783943	      0.08525527	      0.11831421	     -0.07473756
      0.24403449	      0.25207945	      0.08604160	      0.11826958	     -0.07472021
      0.24451326	      0.24166170	      0.08681384	      0.11822491	     -0.07470286
      0.24499203	      0.22891326	      0.08757178	      0.11817981	     -0.07468551
      0.24547080	      0.21533882	      0.08831525	      0.11813370	     -0.07466816
      0.24594957	      0.20189047	      0.08904407	      0.11808587	     -0.07465082
      0.24642834	      0.18914529	      0.08975811	      0.11803556	     -0.07463347
      0.24690711	      0.17742405	      0.09045729	      0.11798205	     -0.07461613
      0.24738588	      0.16687336	      0.09114155	      0.11792467	     -0.07459879
      0.24786465	      0.15752499	      0.09181090	      0.11786284	     -0.07458144
      0.24834342	      0.14933933	      0.09246536	      0.11779611	     -0.07456410
      0.24882219	      0.14223687	      0.09310500	      0.11772413	     -0.07454677
      0.24930097	      0.13612011	      0.09372993	      0.11764668	     -0.07452943
      0.24977974	      0.13088790	      0.09434027	      0.11756361	     -0.07451209
      0.25025851	      0.12644402	      0.09493616	      0.11747488	     -0.07449476
      0.25073728	      0.12270174	      0.09551778	      0.11738053	     -0.07447742
      0.25121605	      0.11958556	      0.09608529	      0.11728064	     -0.07446009
      0.25169482	      0.11703134	      0.09663889	      0.11717537	     -0.07444276
      0.25217359	      0.11498518	      0.09717878	      0.11706488	     -0.07442542
      0.25265236	      0.11340185	      0.09770514	      0.11694941	     -0.07440809
      0.25313113	      0.11224264	      0.09821820	      0.11682916	     -0.07439076
      0.25360990	      0.11147299	      0.09871815	      0.11670438	     -0.07437343
      0.25408867	      0.11105990	      0.09920520	      0.11657532	     -0.07435611
      0.25456744	      0.11096930	      0.09967956	      0.11644221	     -0.07433878
      0.25504621	      0.11116369	      0.10014144	      0.11630531	     -0.07432145
      0.25552498	      0.11160041	      0.10059106	      0.11616484	     -0.07430413
      0.25600375	      0.11223107	      0.10102862	      0.11602106	     -0.07428680
      0.25648252	      0.11300243	      0.10145434	      0.11587417	     -0.07426948
      0.25696129	      0.11385882	      0.10186843	      0.11572442	     -0.07425215
      0.25744006	      0.11474567	      0.10227111	      0.11557203	     -0.07423483
      0.25791884	      0.11561334	      0.10266260	      0.11541723	     -0.07421751
      0.25839761	      0.11642033	      0.10304312	      0.11526022	     -0.07420019
      0.25887638	      0.11713532	      0.10341289	      0.11510123	     -0.07418287
      0.25935515	      0.11773766	      0.10377214	      0.11494046	     -0.07416555
      0.25983392	      0.11821662	      0.10412108	      0.11477811	     -0.07414823
      0.26031269	      0.11856981	      0.10445994	      0.11461435	     -0.07413091
      0.26079146	      0.11880110	      0.10478894	      0.11444935	     -0.07411359
      0.26127023	      0.11891871	      0.10510830	      0.11428325	     -0.07409627
      0.26174900	      0.11893340	      0.10541824	      0.11411619	     -0.07407895
      0.26222777	      0.11886171	      0.10571898	      0.11394826	     -0.07406164
      0.26270654	      0.11875932	      0.10601073	      0.11377956	     -0.07404432
      0.26318531	      0.11869408	      0.10629369	      0.11361014	     -0.07402700
      0.26366408	      0.11872399	      0.10656809	      0.11344006	     -0.07400969
      0.26414285	      0.11889832	      0.10683410	      0.11326931	     -0.07399237
      0.26462162	      0.11925683	      0.10709192	      0.11309786	     -0.07397506
      0.26510039	      0.11982794	      0.10734174	      0.11292570	     -0.07395774
      0.26557916	      0.12062631	      0.10758374	      0.11275276	     -0.07394043
      0.26605793	      0.12165107	      0.10781809	      0.11257899	     -0.07392311
      0.26653671	      0.12288553	      0.10804498	      0.11240433	     -0.07390580
      0.26701548	      0.12429892	      0.10826457	      0.11222872	     -0.07388848
      0.26749425	      0.12584997	      0.10847704	      0.11205215	     -0.07387117
      0.26797302	      0.12749167	      0.10868257	      0.11187458	     -0.07385385
      0.26845179	      0.12917621	      0.10888131	      0.11169601	     -0.07383654
      0.26893056	      0.13085918	      0.10907346	      0.11151648	     -0.07381923
      0.26940933	      0.13250258	      0.10925917	      0.11133601	     -0.07380191
      0.26988810	      0.13407639	      0.10943862	      0.11115465	     -0.07378460
      0.27036687	      0.13555893	      0.10961198	      0.11097247	     -0.07376728
      0.27084564	      0.13693630	      0.10977941	      0.11078952	     -0.07374997
      0.27132441	      0.13820130	      0.10994106	      0.11060586	     -0.07373265
      0.27180318	      0.13935203	      0.11009711	      0.11042156	     -0.07371534
      0.27228195	      0.14039063	      0.11024770	      0.11023667	     -0.07369803
      0.27276072	      0.14132200	      0.11039298	      0.11005123	     -0.07368071
      0.27323949	      0.14215283	      0.11053309	      0.10986528	     -0.07366340
      0.27371826	      0.14289079	      0.11066817	      0.10967885	     -0.07364608
      0.27419703	      0.14354393	      0.11079837	      0.10949197	     -0.07362877
      0.27467581	      0.14412031	      0.11092380	      0.10930464	     -0.07361145
      0.27515458	      0.14462766	      0.11104461	      0.10911688	     -0.07359413
      0.27563335	      0.14507327	      0.11116090	      0.10892871	     -0.07357682
      0.27611212	      0.14546385	      0.11127280	      0.10874011	     -0.07355950
      0.27659089	      0.14580555	      0.11138042	      0.10855109	     -0.07354218
      0.27706966	      0.14610391	      0.11148387	      0.10836165	     -0.07352486
      0.27754843	      0.14636393	      0.11158326	      0.10817178	     -0.07350754
      0.27802720	      0.14659008	      0.11167870	      0.10798148	     -0.07349023
      0.27850597	      0.14678636	      0.11177027	      0.10779075	     -0.07347291
      0.27898474	      0.14695634	      0.11185809	      0.10759958	     -0.07345558
      0.27946351	      0.14710322	      0.11194224	      0.10740796	     -0.07343826
      0.27994228	      0.14722987	      0.11202280	      0.10721590	     -0.07342094
      0.28042105	      0.14733886	      0.11209988	      0.10702338	     -0.07340362
      0.28089982	      0.14743253	      0.11217354	      0.10683040	     -0.07338630
      0.28137859	      0.14751298	      0.11224388	      0.10663697	     -0.07336897
      0.28185736	      0.14758213	      0.11231096	      0.10644307	     -0.07335165
      0.28233613	      0.14764176	      0.11237487	      0.10624870	     -0.07333432
      0.28281490	      0.14769350	      0.11243566	      0.10605386	     -0.07331699
      0.28329368	      0.14773887	      0.11249343	      0.10585856	     -0.07329966
      0.28377245	      0.14777929	      0.11254822	      0.10566278	     -0.07328234
      0.28425122	      0.14781610	      0.11260010	      0.10546652	     -0.07326500
      0.28472999	      0.14785057	      0.11264914	      0.10526980	     -0.07324767
      0.28520876	      0.14788394	      0.11269539	      0.10507259	     -0.07323034
      0.28568753	      0.14791736	      0.11273891	      0.10487492	     -0.07321301
      0.28616630	      0.14795200	      0.11277976	      0.10467676	     -0.07319567
      0.28664507	      0.14798894	      0.11281799	      0.10447812	     -0.07317834
      0.28712384	      0.14802929	      0.11285364	      0.10427901	     -0.07316100
      0.28732971	      0.14804795	      0.11286820	      0.10399251	     -0.07315354
      0.28753558	      0.14806752	      0.11288229	      0.10332216	     -0.07314609
      0.28799882	      0.14811528	      0.11291232	      0.10083608	     -0.07312931
      0.28846205	      0.14816896	      0.11294007	      0.09756668	     -0.07311253
      0.28892529	      0.14822940	      0.11296558	      0.09397723	     -0.07309575
      0.28938852	      0.14829741	      0.11298888	      0.09034816	     -0.07307897
      0.28985176	      0.14837376	      0.11301001	      0.08684470	     -0.07306219
      0.29031499	      0.14845918	      0.11302900	      0.08355882	     -0.07304540
      0.29077823	      0.14855435	      0.11304588	      0.08053572	     -0.07302861
      0.29124146	      0.14865991	      0.11306069	      0.07779100	     -0.07301183
      0.29170470	      0.14877640	      0.11307345	      0.07532194	     -0.07299504
      0.29216793	      0.14890430	      0.11308418	      0.07311511	     -0.07297825
      0.29263117	      0.14904396	      0.11309292	      0.07115149	     -0.07296145
      0.29309440	      0.14919560	      0.11309967	      0.06940979	     -0.07294466
      0.29355764	      0.14935927	      0.11310447	      0.06786859	     -0.07292786
      0.29402087	      0.14953482	      0.11310733	      0.06650753	     -0.07291106
      0.29448411	      0.14972186	      0.11310827	      0.06530802	     -0.07289426
      0.29494734	      0.14991975	      0.11310730	      0.06425351	     -0.07287746
      0.29541057	      0.15012756	      0.11310444	      0.06332949	     -0.07286066
      0.29587381	      0.15034402	      0.11309971	      0.06252340	     -0.07284385
      0.29633704	      0.15056757	      0.11309312	      0.06182444	     -0.07282704
      0.29680028	      0.15079631	      0.11308469	      0.06122330	     -0.07281023
      0.29726351	      0.15102799	      0.11307441	      0.06071196	     -0.07279342
      0.29772675	      0.15126010	      0.11306232	      0.06028334	     -0.07277660
      0.29818998	      0.15148986	      0.11304842	      0.05993110	     -0.07275978
      0.29865322	      0.15171429	      0.11303272	      0.05964930	     -0.07274296
      0.29911645	      0.15193028	      0.11301523	      0.05943218	     -0.07272614
      0.29957969	      0.15213467	      0.11299597	      0.05927387	     -0.07270932
      0.30004292	      0.15232434	      0.11297495	      0.05916817	     -0.07269249
      0.30050616	      0.15249629	      0.11295218	      0.05910843	     -0.07267566
      0.30096939	      0.15264774	      0.11292767	      0.05908739	     -0.07265883
      0.30143263	      0.15277617	      0.11290143	      0.05909724	     -0.07264199
      0.30189586	      0.15287942	      0.11287348	      0.05912974	     -0.07262516
      0.30235910	      0.15295573	      0.11284383	      0.05917646	     -0.07260832
      0.30282233	      0.15300373	      0.11281248	      0.05922908	     -0.07259147
      0.30328557	      0.15302249	      0.11277946	      0.05927978	     -0.07257463
      0.30374880	      0.15301147	      0.11274476	      0.05932154	     -0.07255778
      0.30421204	      0.15297054	      0.11270842	      0.05934846	     -0.07254092
      0.30467527	      0.15289992	      0.11267042	      0.05935590	     -0.07252407
      0.30513851	      0.15280013	      0.11263079	      0.05934056	     -0.07250721
      0.30569583	      0.15264255	      0.11258096	      0.05928914	     -0.07248692
      0.30625316	      0.15244570	      0.11252881	      0.05920054	     -0.07246663
      0.30667229	      0.15227305	      0.11248806	      0.05910970	     -0.07245137
      0.30718971	      0.15203240	      0.11243597	      0.05897020	     -0.07243252
      0.30770713	      0.15176317	      0.11238191	      0.05880249	     -0.07241367
      0.30820751	      0.15147752	      0.11232777	      0.05861594	     -0.07239544
      0.30870789	      0.15116933	      0.11227183	      0.05840799	     -0.07237720
      0.30923029	      0.15082776	      0.11221150	      0.05817083	     -0.07235816
      0.30975268	      0.15046993	      0.11214923	      0.05791643	     -0.07233911
      0.31021250	      0.15014398	      0.11209281	      0.05768770	     -0.07232234
      0.31078009	      0.14973001	      0.11202111	      0.05741745	     -0.07230163
      0.31134769	      0.14930549	      0.11194716	      0.05717671	     -0.07228091
      0.31178335	      0.14897365	      0.11188888	      0.05702043	     -0.07226501
      0.31221901	      0.14863735	      0.11182929	      0.05689413	     -0.07224911
      0.31273977	      0.14823023	      0.11175634	      0.05678738	     -0.07223009
      0.31326052	      0.14781818	      0.11168153	      0.05673217	     -0.07221106
      0.31371117	      0.14745802	      0.11161530	      0.05672677	     -0.07219460
      0.31416181	      0.14709483	      0.11154770	      0.05675952	     -0.07217812
      0.31465116	      0.14669728	      0.11147274	      0.05683495	     -0.07216023
      0.31514050	      0.14629662	      0.11139618	      0.05694640	     -0.07214234
      0.31555120	      0.14595807	      0.11133069	      0.05706251	     -0.07212732
      0.31614785	      0.14546271	      0.11123354	      0.05725746	     -0.07210548
      0.31662547	      0.14506327	      0.11115409	      0.05742667	     -0.07208800
      0.31710308	      0.14466131	      0.11107313	      0.05759930	     -0.07207052
      0.31758070	      0.14425690	      0.11099068	      0.05776847	     -0.07205302
      0.31805832	      0.14385005	      0.11090675	      0.05792835	     -0.07203553
      0.31853593	      0.14344081	      0.11082134	      0.05807431	     -0.07201802
      0.31895596	      0.14307892	      0.11074501	      0.05818843	     -0.07200263
      0.31937598	      0.14271520	      0.11066755	      0.05828753	     -0.07198723
      0.31988783	      0.14226947	      0.11057163	      0.05838657	     -0.07196845
      0.32039968	      0.14182103	      0.11047404	      0.05846107	     -0.07194967
      0.32080750	      0.14146176	      0.11039510	      0.05850288	     -0.07193470
      0.32121532	      0.14110076	      0.11031511	      0.05852948	     -0.07191973
      0.32174580	      0.14062861	      0.11020950	      0.05854221	     -0.07190025
      0.32220987	      0.14021318	      0.11011568	      0.05853414	     -0.07188320
      0.32267393	      0.13979552	      0.11002051	      0.05850933	     -0.07186614
      0.32313800	      0.13937567	      0.10992402	      0.05846894	     -0.07184908
      0.32355014	      0.13900097	      0.10983721	      0.05842098	     -0.07183392
      0.32396228	      0.13862457	      0.10974936	      0.05836249	     -0.07181876
      0.32448527	      0.13814456	      0.10963640	      0.05827434	     -0.07179951
      0.32490336	      0.13775893	      0.10954490	      0.05819361	     -0.07178412
      0.32532145	      0.13737167	      0.10945235	      0.05810454	     -0.07176872
      0.32573954	      0.13698283	      0.10935875	      0.05800781	     -0.07175332
      0.32629149	      0.13646713	      0.10923358	      0.05786945	     -0.07173298
      0.32667243	      0.13610972	      0.10914614	      0.05776750	     -0.07171893
      0.32705336	      0.13575113	      0.10905784	      0.05766074	     -0.07170488
      0.32757533	      0.13525793	      0.10893547	      0.05750730	     -0.07168563
      0.32803790	      0.13481916	      0.10882570	      0.05736505	     -0.07166855
      0.32850047	      0.13437888	      0.10871468	      0.05721746	     -0.07165147
      0.32896304	      0.13393714	      0.10860243	      0.05706504	     -0.07163438
      0.32933804	      0.13357802	      0.10851053	      0.05693823	     -0.07162052
      0.32971304	      0.13321802	      0.10841782	      0.05680876	     -0.07160666
      0.33022086	      0.13272917	      0.10829101	      0.05662957	     -0.07158788
      0.33067095	      0.13229466	      0.10817740	      0.05646736	     -0.07157122
      0.33112105	      0.13185905	      0.10806265	      0.05630229	     -0.07155456
      0.33151212	      0.13147967	      0.10796203	      0.05615675	     -0.07154008
      0.33190319	      0.13109950	      0.10786057	      0.05600943	     -0.07152559
      0.33229427	      0.13071855	      0.10775827	      0.05586048	     -0.07151110
      0.33284014	      0.13018553	      0.10761407	      0.05565012	     -0.07149086
      0.33319451	      0.12983873	      0.10751959	      0.05551220	     -0.07147771
      0.33354887	      0.12949132	      0.10742444	      0.05537331	     -0.07146456
      0.33404685	      0.12900209	      0.10728959	      0.05517669	     -0.07144607
      0.33450967	      0.12854634	      0.10716307	      0.05499261	     -0.07142888
      0.33500477	      0.12805765	      0.10702648	      0.05479448	     -0.07141048
      0.33537675	      0.12768973	      0.10692302	      0.05464491	     -0.07139665
      0.33574872	      0.12732114	      0.10681883	      0.05449483	     -0.07138282
      0.33627010	      0.12680336	      0.10667160	      0.05428376	     -0.07136341
      0.33661620	      0.12645892	      0.10657309	      0.05414329	     -0.07135053
      0.33696230	      0.12611389	      0.10647398	      0.05400259	     -0.07133764
      0.33743059	      0.12564612	      0.10633891	      0.05381197	     -0.07132018
      0.33784504	      0.12523121	      0.10621846	      0.05364313	     -0.07130473
      0.33844038	      0.12463372	      0.10604394	      0.05340057	     -0.07128252
      0.33895058	      0.12412026	      0.10589300	      0.05319284	     -0.07126347
      0.33964399	      0.12342033	      0.10568583	      0.05291105	     -0.07123757
      0.33992185	      0.12313919	      0.10560216	      0.05279838	     -0.07122718
      0.34027209	      0.12278427	      0.10549618	      0.05265663	     -0.07121408
      0.34086031	      0.12218682	      0.10531689	      0.05241934	     -0.07119207
      0.34116856	      0.12187306	      0.10522229	      0.05229545	     -0.07118053
      0.34147681	      0.12155885	      0.10512725	      0.05217192	     -0.07116899
      0.34196052	      0.12106487	      0.10497723	      0.05197887	     -0.07115086
      0.34244423	      0.12056980	      0.10482614	      0.05178691	     -0.07113272
      0.34275831	      0.12030131	      0.10472748	      0.05166291	     -0.07112094
      0.34307238	      0.12013265	      0.10462837	      0.05153945	     -0.07110915
      0.34345870	      0.12004651	      0.10450587	      0.05138838	     -0.07109464
      0.34396827	      0.12011007	      0.10434329	      0.05119056	     -0.07107549
      0.34445389	      0.12032976	      0.10418732	      0.05100368	     -0.07105723
      0.34498869	      0.12072120	      0.10401441	      0.05079988	     -0.07103710
      0.34530032	      0.12101063	      0.10391312	      0.05068217	     -0.07102537
      0.34561195	      0.12133906	      0.10381143	      0.05056527	     -0.07101363
      0.34596812	      0.12175655	      0.10369475	      0.05043269	     -0.07100020
      0.34647207	      0.12241282	      0.10352882	      0.05024707	     -0.07098120
      0.34689787	      0.12301722	      0.10338788	      0.05009211	     -0.07096513
      0.34724212	      0.12353335	      0.10327345	      0.04996814	     -0.07095213
      0.34758637	      0.12406990	      0.10315861	      0.04984538	     -0.07093912
      0.34799315	      0.12472547	      0.10302238	      0.04970191	     -0.07092374
      0.34839993	      0.12539944	      0.10288560	      0.04956020	     -0.07090835
      0.34880671	      0.12608712	      0.10274828	      0.04942030	     -0.07089295
      0.34915854	      0.12668968	      0.10262910	      0.04930075	     -0.07087963
      0.34951036	      0.12729686	      0.10250954	      0.04918258	     -0.07086629
      0.34986219	      0.12790640	      0.10238961	      0.04906577	     -0.07085295
      0.35025575	      0.12858851	      0.10225505	      0.04893673	     -0.07083802
      0.35064930	      0.12926845	      0.10212005	      0.04880936	     -0.07082307
      0.35104286	      0.12994390	      0.10198465	      0.04868364	     -0.07080812
      0.35143641	      0.13061280	      0.10184884	      0.04855952	     -0.07079316
      0.35175591	      0.13114976	      0.10173831	      0.04845988	     -0.07078100
      0.35207540	      0.13168033	      0.10162753	      0.04836122	     -0.07076884
      0.35247398	      0.13233208	      0.10148899	      0.04823942	     -0.07075366
      0.35287256	      0.13297131	      0.10135010	      0.04811896	     -0.07073846
      0.35327114	      0.13359686	      0.10121086	      0.04799969	     -0.07072326
      0.35362231	      0.13413587	      0.10108790	      0.04789549	     -0.07070985
      0.35397348	      0.13466288	      0.10096469	      0.04779201	     -0.07069644
      0.35432466	      0.13517738	      0.10084123	      0.04768913	     -0.07068301
      0.35469741	      0.13570935	      0.10070992	      0.04758044	     -0.07066876
      0.35507017	      0.13622632	      0.10057835	      0.04747212	     -0.07065449
      0.35544293	      0.13672795	      0.10044653	      0.04736401	     -0.07064021
      0.35581569	      0.13721397	      0.10031445	      0.04725592	     -0.07062592
      0.35618844	      0.13768417	      0.10018214	      0.04714768	     -0.07061162
      0.35656120	      0.13813843	      0.10004958	      0.04703910	     -0.07059731
      0.35688672	      0.13852201	      0.09993363	      0.04694385	     -0.07058481
      0.35721224	      0.13889333	      0.09981751	      0.04684807	     -0.07057230
      0.35759600	      0.13931536	      0.09968038	      0.04673430	     -0.07055753
      0.35797976	      0.13972042	      0.09954302	      0.04661942	     -0.07054276
      0.35836352	      0.14010859	      0.09940542	      0.04650324	     -0.07052797
      0.35870723	      0.14044201	      0.09928197	      0.04639792	     -0.07051472
      0.35905094	      0.14076210	      0.09915834	      0.04629128	     -0.07050145
      0.35939465	      0.14106897	      0.09903452	      0.04618320	     -0.07048818
      0.35975484	      0.14137651	      0.09890455	      0.04606829	     -0.07047426
      0.36011503	      0.14166987	      0.09877438	      0.04595156	     -0.07046033
      0.36046445	      0.14194109	      0.09864789	      0.04583650	     -0.07044680
      0.36081387	      0.14219932	      0.09852120	      0.04571957	     -0.07043327
      0.36117250	      0.14245106	      0.09839096	      0.04559754	     -0.07041936
      0.36153112	      0.14268955	      0.09826050	      0.04547342	     -0.07040545
      0.36188169	      0.14291010	      0.09813276	      0.04535001	     -0.07039184
      0.36223225	      0.14311844	      0.09800479	      0.04522454	     -0.07037821
      0.36258722	      0.14331718	      0.09787500	      0.04509536	     -0.07036440
      0.36294218	      0.14350387	      0.09774497	      0.04496404	     -0.07035058
      0.36329243	      0.14367651	      0.09761644	      0.04483238	     -0.07033694
      0.36364267	      0.14383787	      0.09748767	      0.04469866	     -0.07032328
      0.36399443	      0.14398883	      0.09735809	      0.04456231	     -0.07030955
      0.36434620	      0.14412891	      0.09722827	      0.04442396	     -0.07029581
      0.36469529	      0.14425738	      0.09709917	      0.04428471	     -0.07028216
      0.36504438	      0.14437559	      0.09696982	      0.04414358	     -0.07026850
      0.36539352	      0.14448378	      0.09684018	      0.04400061	     -0.07025482
      0.36574266	      0.14458216	      0.09671026	      0.04385586	     -0.07024114
      0.36609016	      0.14467056	      0.09658067	      0.04371011	     -0.07022750
      0.36643765	      0.14474967	      0.09645080	      0.04356275	     -0.07021385
      0.36678454	      0.14481960	      0.09632085	      0.04341410	     -0.07020022
      0.36713144	      0.14488071	      0.09619061	      0.04326399	     -0.07018657
      0.36747713	      0.14493303	      0.09606051	      0.04311302	     -0.07017295
      0.36782283	      0.14497700	      0.09593010	      0.04296074	     -0.07015932
      0.36816767	      0.14501273	      0.09579969	      0.04280761	     -0.07014572
      0.36851250	      0.14504053	      0.09566895	      0.04265333	     -0.07013210
      0.36885630	      0.14506055	      0.09553828	      0.04249844	     -0.07011850
      0.36920009	      0.14507306	      0.09540727	      0.04234256	     -0.07010490
      0.36954291	      0.14507824	      0.09527628	      0.04218631	     -0.07009132
      0.36988574	      0.14507631	      0.09514494	      0.04202940	     -0.07007773
      0.37022750	      0.14506748	      0.09501365	      0.04187245	     -0.07006416
      0.37056926	      0.14505191	      0.09488200	      0.04171512	     -0.07005058
      0.37090989	      0.14502985	      0.09475042	      0.04155802	     -0.07003703
      0.37125053	      0.14500143	      0.09461846	      0.04140073	     -0.07002347
      0.37158981	      0.14496693	      0.09448665	      0.04124394	     -0.07000995
      0.37192909	      0.14492642	      0.09435446	      0.04108710	     -0.06999642
      0.37226645	      0.14488030	      0.09422263	      0.04093116	     -0.06998294
      0.37260381	      0.14482851	      0.09409042	      0.04077527	     -0.06996946
      0.37293719	      0.14477189	      0.09395938	      0.04062132	     -0.06995611
      0.37327056	      0.14470999	      0.09382795	      0.04046750	     -0.06994276
      0.37358312	      0.14464726	      0.09370436	      0.04032343	     -0.06993022
      0.37399408	      0.14455806	      0.09354134	      0.04013426	     -0.06991372
      0.37448949	      0.14444064	      0.09334401	      0.03990666	     -0.06989380
      0.37476358	      0.14437117	      0.09323444	      0.03978097	     -0.06988276
      0.37503767	      0.14429856	      0.09312460	      0.03965545	     -0.06987172
      0.37538619	      0.14420181	      0.09298453	      0.03949612	     -0.06985766
      0.37573470	      0.14410020	      0.09284400	      0.03933710	     -0.06984358
      0.37605533	      0.14400254	      0.09271431	      0.03919109	     -0.06983062
      0.37644701	      0.14387793	      0.09255534	      0.03901312	     -0.06981476
      0.37680952	      0.14375753	      0.09240770	      0.03884879	     -0.06980006
      0.37724882	      0.14360527	      0.09222810	      0.03865016	     -0.06978223
      0.37754092	      0.14350028	      0.09210826	      0.03851841	     -0.06977036
      0.37793508	      0.14335396	      0.09194604	      0.03834105	     -0.06975431
      0.37832923	      0.14320246	      0.09178321	      0.03816416	     -0.06973825
      0.37862816	      0.14308419	      0.09165931	      0.03803033	     -0.06972605
      0.37892709	      0.14296307	      0.09153507	      0.03789679	     -0.06971383
      0.37922540	      0.14283942	      0.09141074	      0.03776381	     -0.06970163
      0.37963153	      0.14266673	      0.09124090	      0.03758322	     -0.06968500
      0.38003766	      0.14248912	      0.09107042	      0.03740316	     -0.06966834
      0.38030964	      0.14236752	      0.09095589	      0.03728287	     -0.06965717
      0.38058163	      0.14224381	      0.09084107	      0.03716282	     -0.06964598
      0.38089189	      0.14210017	      0.09070974	      0.03702617	     -0.06963321
      0.38129692	      0.14190873	      0.09053773	      0.03684826	     -0.06961651
      0.38170194	      0.14171293	      0.09036508	      0.03667089	     -0.06959979
      0.38199382	      0.14156920	      0.09024028	      0.03654339	     -0.06958772
      0.38228569	      0.14142331	      0.09011514	      0.03641618	     -0.06957564
      0.38258023	      0.14127395	      0.08998853	      0.03628809	     -0.06956343
      0.38298622	      0.14106461	      0.08981347	      0.03611199	     -0.06954658
      0.38339221	      0.14085137	      0.08963778	      0.03593642	     -0.06952970
      0.38364316	      0.14071765	      0.08952887	      0.03582817	     -0.06951925
      0.38389411	      0.14058249	      0.08941972	      0.03572012	     -0.06950879
      0.38424075	      0.14039351	      0.08926857	      0.03557121	     -0.06949432
      0.38458738	      0.14020189	      0.08911697	      0.03542269	     -0.06947983
      0.38490018	      0.14002678	      0.08897979	      0.03528899	     -0.06946673
      0.38521298	      0.13984962	      0.08884225	      0.03515561	     -0.06945362
      0.38551720	      0.13967539	      0.08870814	      0.03502619	     -0.06944085
      0.38590379	      0.13945131	      0.08853723	      0.03486214	     -0.06942460
      0.38639442	      0.13916270	      0.08831955	      0.03465463	     -0.06940393
      0.38688816	      0.13886764	      0.08809964	      0.03444657	     -0.06938308
      0.38712853	      0.13872236	      0.08799226	      0.03434555	     -0.06937292
      0.38736890	      0.13857602	      0.08788469	      0.03424471	     -0.06936274
      0.38772369	      0.13835815	      0.08772555	      0.03409620	     -0.06934769
      0.38807848	      0.13813806	      0.08756597	      0.03394808	     -0.06933262
      0.38838919	      0.13794354	      0.08742588	      0.03381868	     -0.06931940
      0.38869990	      0.13774740	      0.08728546	      0.03368957	     -0.06930617
      0.38902011	      0.13754359	      0.08714041	      0.03355683	     -0.06929250
      0.38934031	      0.13733812	      0.08699503	      0.03342439	     -0.06927881
      0.38965583	      0.13713407	      0.08685146	      0.03329419	     -0.06926531
      0.38997134	      0.13692846	      0.08670757	      0.03316430	     -0.06925178
      0.39028055	      0.13672548	      0.08656624	      0.03303728	     -0.06923850
      0.39058976	      0.13652105	      0.08642462	      0.03291055	     -0.06922520
      0.39089698	      0.13631655	      0.08628362	      0.03278491	     -0.06921196
      0.39128926	      0.13605342	      0.08610315	      0.03262488	     -0.06919503
      0.39176652	      0.13573036	      0.08588297	      0.03243080	     -0.06917438
      0.39203331	      0.13554838	      0.08575960	      0.03232259	     -0.06916281
      0.39237081	      0.13531679	      0.08560322	      0.03218599	     -0.06914816
      0.39282197	      0.13500482	      0.08539368	      0.03200390	     -0.06912852
      0.39310980	      0.13480441	      0.08525970	      0.03188803	     -0.06911597
      0.39339762	      0.13460292	      0.08512548	      0.03177240	     -0.06910340
      0.39368545	      0.13440039	      0.08499104	      0.03165700	     -0.06909081
      0.39395139	      0.13421234	      0.08486661	      0.03155058	     -0.06907916
      0.39434310	      0.13393377	      0.08468301	      0.03139418	     -0.06906196
      0.39466136	      0.13370608	      0.08453353	      0.03126743	     -0.06904797
      0.39497961	      0.13347720	      0.08438380	      0.03114095	     -0.06903394
      0.39529786	      0.13324712	      0.08423380	      0.03101475	     -0.06901989
      0.39561612	      0.13301589	      0.08408355	      0.03088883	     -0.06900581
      0.39593437	      0.13278352	      0.08393305	      0.03076318	     -0.06899171
      0.39625262	      0.13255002	      0.08378230	      0.03063780	     -0.06897758
      0.39657088	      0.13231541	      0.08363131	      0.03051269	     -0.06896342
      0.39688913	      0.13207972	      0.08348008	      0.03038785	     -0.06894923
      0.39720739	      0.13184295	      0.08332861	      0.03026328	     -0.06893502
      0.39748994	      0.13163186	      0.08319394	      0.03015291	     -0.06892237
      0.39777250	      0.13141994	      0.08305909	      0.03004274	     -0.06890971
      0.39808970	      0.13118107	      0.08290749	      0.02991932	     -0.06889546
      0.39840690	      0.13094119	      0.08275568	      0.02979615	     -0.06888119
      0.39870987	      0.13071116	      0.08261048	      0.02967876	     -0.06886752
      0.39901283	      0.13048024	      0.08246508	      0.02956161	     -0.06885383
      0.39928014	      0.13027576	      0.08233664	      0.02945844	     -0.06884173
      0.39966820	      0.12997772	      0.08214992	      0.02930899	     -0.06882413
      0.39998377	      0.12973432	      0.08199786	      0.02918774	     -0.06880978
      0.40029935	      0.12949000	      0.08184560	      0.02906675	     -0.06879540
      0.40061492	      0.12924479	      0.08169315	      0.02894600	     -0.06878099
      0.40093050	      0.12899869	      0.08154051	      0.02882551	     -0.06876655
      0.40124607	      0.12875171	      0.08138769	      0.02870526	     -0.06875207
      0.40152622	      0.12853174	      0.08125187	      0.02859872	     -0.06873920
      0.40180637	      0.12831110	      0.08111591	      0.02849238	     -0.06872629
      0.40212029	      0.12806308	      0.08096341	      0.02837345	     -0.06871181
      0.40243421	      0.12781424	      0.08081073	      0.02825477	     -0.06869729
      0.40273404	      0.12757581	      0.08066475	      0.02814164	     -0.06868339
      0.40303388	      0.12733665	      0.08051862	      0.02802873	     -0.06866946
      0.40330604	      0.12711894	      0.08038585	      0.02792643	     -0.06865679
      0.40368861	      0.12681193	      0.08019902	      0.02778294	     -0.06863894
      0.40401985	      0.12654519	      0.08003708	      0.02765899	     -0.06862344
      0.40429781	      0.12632071	      0.07990106	      0.02755518	     -0.06861040
      0.40457578	      0.12609564	      0.07976492	      0.02745156	     -0.06859734
      0.40488499	      0.12584460	      0.07961334	      0.02733650	     -0.06858278
      0.40519420	      0.12559285	      0.07946163	      0.02722168	     -0.06856818
      0.40548373	      0.12535650	      0.07931946	      0.02711438	     -0.06855448
      0.40584473	      0.12506096	      0.07914202	      0.02698087	     -0.06853735
      0.40632188	      0.12466893	      0.07890724	      0.02680489	     -0.06851464
      0.40657078	      0.12446381	      0.07878465	      0.02671330	     -0.06850276
      0.40681968	      0.12425826	      0.07866198	      0.02662187	     -0.06849085
      0.40716022	      0.12397636	      0.07849403	      0.02649700	     -0.06847452
      0.40750076	      0.12369368	      0.07832594	      0.02637241	     -0.06845815
      0.40778951	      0.12345340	      0.07818330	      0.02626698	     -0.06844423
      0.40807827	      0.12321257	      0.07804056	      0.02616175	     -0.06843028
      0.40837283	      0.12296636	      0.07789487	      0.02605460	     -0.06841601
      0.40874680	      0.12265298	      0.07770975	      0.02591886	     -0.06839785
      0.40920584	      0.12226713	      0.07748233	      0.02575269	     -0.06837547
      0.40945960	      0.12205329	      0.07735651	      0.02566105	     -0.06836306
      0.40981971	      0.12174916	      0.07717786	      0.02553125	     -0.06834540
      0.41017982	      0.12144426	      0.07699908	      0.02540175	     -0.06832769
      0.41043912	      0.12122425	      0.07687027	      0.02530869	     -0.06831491
      0.41069843	      0.12100386	      0.07674140	      0.02521578	     -0.06830209
      0.41091770	      0.12081719	      0.07663238	      0.02513734	     -0.06829123
      0.41126210	      0.12052346	      0.07646106	      0.02501436	     -0.06827412
      0.41160650	      0.12022908	      0.07628964	      0.02489165	     -0.06825697
      0.41187347	      0.12000044	      0.07615669	      0.02479671	     -0.06824363
      0.41214045	      0.11977142	      0.07602369	      0.02470194	     -0.06823026
      0.41243401	      0.11951916	      0.07587737	      0.02459822	     -0.06821552
      0.41272757	      0.11926645	      0.07573099	      0.02450248	     -0.06820074
      0.41303839	      0.11899841	      0.07557593	      0.02441430	     -0.06818505
      0.41334921	      0.11872988	      0.07542081	      0.02433864	     -0.06816931
      0.41360897	      0.11850510	      0.07529111	      0.02428433	     -0.06815612
      0.41398608	      0.11817819	      0.07510275	      0.02421879	     -0.06813691
      0.41429055	      0.11791375	      0.07495060	      0.02417650	     -0.06812135
      0.41459502	      0.11764888	      0.07479840	      0.02414294	     -0.06810575
      0.41489949	      0.11738358	      0.07464613	      0.02411747	     -0.06809010
      0.41520395	      0.11711786	      0.07449382	      0.02409949	     -0.06807440
      0.41550842	      0.11685173	      0.07434145	      0.02408844	     -0.06805865
      0.41581289	      0.11658520	      0.07418904	      0.02408380	     -0.06804285
      0.41611736	      0.11631826	      0.07403657	      0.02408510	     -0.06802701
      0.41642183	      0.11605095	      0.07388406	      0.02409189	     -0.06801112
      0.41672630	      0.11578325	      0.07373150	      0.02410374	     -0.06799518
      0.41699993	      0.11554234	      0.07359436	      0.02411839	     -0.06798080
      0.41727357	      0.11530113	      0.07345718	      0.02413655	     -0.06796639
      0.41757898	      0.11503158	      0.07330403	      0.02416064	     -0.06795026
      0.41788438	      0.11476167	      0.07315085	      0.02418845	     -0.06793407
      0.41817757	      0.11450223	      0.07300377	      0.02421836	     -0.06791848
      0.41847076	      0.11424249	      0.07285665	      0.02425115	     -0.06790285
      0.41875185	      0.11399318	      0.07271557	      0.02428506	     -0.06788781
      0.41910746	      0.11367736	      0.07253705	      0.02433110	     -0.06786872
      0.41956175	      0.11327331	      0.07230893	      0.02439446	     -0.06784422
      0.41991023	      0.11296291	      0.07213391	      0.02444608	     -0.06782535
      0.42017320	      0.11272842	      0.07200181	      0.02448654	     -0.06781105
      0.42043617	      0.11249371	      0.07186969	      0.02452817	     -0.06779672
      0.42072589	      0.11223489	      0.07172411	      0.02457522	     -0.06778088
      0.42108017	      0.11191807	      0.07154607	      0.02463424	     -0.06776144
      0.42142870	      0.11160603	      0.07137089	      0.02469365	     -0.06774224
      0.42177723	      0.11129366	      0.07119569	      0.02475414	     -0.06772296
      0.42205192	      0.11104725	      0.07105759	      0.02480244	     -0.06770771
      0.42232661	      0.11080064	      0.07091948	      0.02485116	     -0.06769241
      0.42253534	      0.11061311	      0.07081452	      0.02488841	     -0.06768076
      0.42287195	      0.11031049	      0.07064526	      0.02494877	     -0.06766190
      0.42320855	      0.11000759	      0.07047599	      0.02500935	     -0.06764296
      0.42347009	      0.10977207	      0.07034445	      0.02505647	     -0.06762820
      0.42373163	      0.10953639	      0.07021291	      0.02510355	     -0.06761339
      0.42402586	      0.10927108	      0.07006493	      0.02515638	     -0.06759667
      0.42432009	      0.10900559	      0.06991694	      0.02520899	     -0.06757990
      0.42455304	      0.10879527	      0.06979977	      0.02525043	     -0.06756657
      0.42493116	      0.10845367	      0.06960958	      0.02531718	     -0.06754486
      0.42519378	      0.10821625	      0.06947748	      0.02536309	     -0.06752972
      0.42545641	      0.10797871	      0.06934538	      0.02540858	     -0.06751454
      0.42571903	      0.10774105	      0.06921328	      0.02545358	     -0.06749930
      0.42599776	      0.10748869	      0.06907309	      0.02550077	     -0.06748307
      0.42636278	      0.10715803	      0.06888950	      0.02556160	     -0.06746174
      0.42672781	      0.10682716	      0.06870592	      0.02562121	     -0.06744031
      0.42700032	      0.10658003	      0.06856887	      0.02566486	     -0.06742424
      0.42727283	      0.10633280	      0.06843183	      0.02570774	     -0.06740812
      0.42756970	      0.10606336	      0.06828254	      0.02575353	     -0.06739049
      0.42786658	      0.10579381	      0.06813327	      0.02579831	     -0.06737280
      0.42815215	      0.10553443	      0.06798969	      0.02584040	     -0.06735572
      0.42849571	      0.10522227	      0.06781698	      0.02588971	     -0.06733508
      0.42878919	      0.10495552	      0.06766945	      0.02593063	     -0.06731738
      0.42916643	      0.10461253	      0.06747985	      0.02598157	     -0.06729452
      0.42962772	      0.10419297	      0.06724804	      0.02604122	     -0.06726642
      0.42985953	      0.10398206	      0.06713157	      0.02607008	     -0.06725223
      0.43009133	      0.10377112	      0.06701511	      0.02609817	     -0.06723800
      0.43040970	      0.10348137	      0.06685519	      0.02613547	     -0.06721838
      0.43072807	      0.10319156	      0.06669529	      0.02617129	     -0.06719868
      0.43100820	      0.10293651	      0.06655461	      0.02620156	     -0.06718128
      0.43128834	      0.10268143	      0.06641396	      0.02623064	     -0.06716381
      0.43157997	      0.10241584	      0.06626756	      0.02625964	     -0.06714555
      0.43187161	      0.10215024	      0.06612118	      0.02628734	     -0.06712722
      0.43214878	      0.10189778	      0.06598209	      0.02631244	     -0.06710973
      0.43249956	      0.10157826	      0.06580610	      0.02634249	     -0.06708750
      0.43297244	      0.10114751	      0.06556891	      0.02637995	     -0.06705736
      0.43319792	      0.10094212	      0.06545585	      0.02639657	     -0.06704292
      0.43342339	      0.10073673	      0.06534280	      0.02641238	     -0.06702843
      0.43376550	      0.10042511	      0.06517132	      0.02643484	     -0.06700637
      0.43410760	      0.10011350	      0.06499989	      0.02645544	     -0.06698420
      0.43435199	      0.09989092	      0.06487745	      0.02646903	     -0.06696829
      0.43459638	      0.09966835	      0.06475504	      0.02648166	     -0.06695234
      0.43485569	      0.09943222	      0.06462518	      0.02649404	     -0.06693534
      0.43521971	      0.09910076	      0.06444293	      0.02650963	     -0.06691138
      0.43554152	      0.09880780	      0.06428187	      0.02652167	     -0.06689010
      0.43580064	      0.09857194	      0.06415222	      0.02653019	     -0.06687289
      0.43605976	      0.09833611	      0.06402260	      0.02653766	     -0.06685562
      0.43635926	      0.09806359	      0.06387282	      0.02654500	     -0.06683558
      0.43665876	      0.09779112	      0.06372308	      0.02655095	     -0.06681545
      0.43694567	      0.09753016	      0.06357969	      0.02655536	     -0.06679608
      0.43723257	      0.09726927	      0.06343633	      0.02655851	     -0.06677664
      0.43752212	      0.09700603	      0.06329171	      0.02656043	     -0.06675693
      0.43781167	      0.09674287	      0.06314712	      0.02656109	     -0.06673715
      0.43809719	      0.09648344	      0.06300459	      0.02656052	     -0.06671755
      0.43838271	      0.09622409	      0.06286211	      0.02655874	     -0.06669788
      0.43864595	      0.09598504	      0.06273079	      0.02655603	     -0.06667967
      0.43900374	      0.09566025	      0.06255237	      0.02655075	     -0.06665481
      0.43936152	      0.09533560	      0.06237402	      0.02654362	     -0.06662982
      0.43960691	      0.09511302	      0.06225174	      0.02653768	     -0.06661260
      0.43985230	      0.09489051	      0.06212950	      0.02653089	     -0.06659532
      0.44012086	      0.09464707	      0.06199576	      0.02652250	     -0.06657634
      0.44047948	      0.09432215	      0.06181724	      0.02650974	     -0.06655088
      0.44083809	      0.09399739	      0.06163881	      0.02649523	     -0.06652529
      0.44109683	      0.09376318	      0.06151012	      0.02648369	     -0.06650674
      0.44135558	      0.09352906	      0.06138148	      0.02647126	     -0.06648812
      0.44165014	      0.09326265	      0.06123507	      0.02645604	     -0.06646683
      0.44194470	      0.09299636	      0.06108873	      0.02643969	     -0.06644546
      0.44223035	      0.09273826	      0.06094687	      0.02642277	     -0.06642464
      0.44251601	      0.09248028	      0.06080507	      0.02640483	     -0.06640374
      0.44280096	      0.09222307	      0.06066367	      0.02638591	     -0.06638280
      0.44308591	      0.09196598	      0.06052233	      0.02636600	     -0.06636177
      0.44335830	      0.09172035	      0.06038727	      0.02634604	     -0.06634159
      0.44370899	      0.09140431	      0.06021347	      0.02631904	     -0.06631549
      0.44417748	      0.09098244	      0.05998143	      0.02628071	     -0.06628041
      0.44443390	      0.09075170	      0.05985449	      0.02625865	     -0.06626111
      0.44469033	      0.09052108	      0.05972760	      0.02623585	     -0.06624174
      0.44494676	      0.09029058	      0.05960076	      0.02621232	     -0.06622229
      0.44521058	      0.09005356	      0.05947032	      0.02618734	     -0.06620221
      0.44557412	      0.08972717	      0.05929065	      0.02615169	     -0.06617441
      0.44593767	      0.08940104	      0.05911109	      0.02611462	     -0.06614647
      0.44615830	      0.08920324	      0.05900217	      0.02609144	     -0.06612944
      0.44637893	      0.08900554	      0.05889328	      0.02606777	     -0.06611235
      0.44668330	      0.08873298	      0.05874313	      0.02603428	     -0.06608869
      0.44698768	      0.08846060	      0.05859306	      0.02599987	     -0.06606493
      0.44726875	      0.08820925	      0.05845454	      0.02596727	     -0.06604289
      0.44754983	      0.08795807	      0.05831608	      0.02593391	     -0.06602076
      0.44783877	      0.08770004	      0.05817382	      0.02589883	     -0.06599792
      0.44812770	      0.08744221	      0.05803163	      0.02586296	     -0.06597499
      0.44841426	      0.08718667	      0.05789068	      0.02582662	     -0.06595215
      0.44870082	      0.08693132	      0.05774980	      0.02578953	     -0.06592922
      0.44898818	      0.08667545	      0.05760859	      0.02575160	     -0.06590614
      0.44927553	      0.08641978	      0.05746746	      0.02571294	     -0.06588295
      0.44956232	      0.08616480	      0.05732667	      0.02567365	     -0.06585973
      0.44984911	      0.08591002	      0.05718596	      0.02563366	     -0.06583640
      0.45013564	      0.08565567	      0.05704545	      0.02559302	     -0.06581301
      0.45042217	      0.08540152	      0.05690500	      0.02555170	     -0.06578952
      0.45070813	      0.08514807	      0.05676491	      0.02550981	     -0.06576598
      0.45099410	      0.08489482	      0.05662489	      0.02546727	     -0.06574235
      0.45127963	      0.08464216	      0.05648515	      0.02542416	     -0.06571867
      0.45156516	      0.08438972	      0.05634549	      0.02538042	     -0.06569489
      0.45185023	      0.08413788	      0.05620613	      0.02533615	     -0.06567105
      0.45213531	      0.08388625	      0.05606684	      0.02529127	     -0.06564712
      0.45242003	      0.08363515	      0.05592779	      0.02524587	     -0.06562313
      0.45270474	      0.08338426	      0.05578883	      0.02519989	     -0.06559905
      0.45298911	      0.08313389	      0.05565010	      0.02515340	     -0.06557490
      0.45327349	      0.08288374	      0.05551145	      0.02510636	     -0.06555067
      0.45355756	      0.08263406	      0.05537302	      0.02505882	     -0.06552636
      0.45384164	      0.08238461	      0.05523467	      0.02501075	     -0.06550196
      0.45412543	      0.08213563	      0.05509653	      0.02496221	     -0.06547750
      0.45440921	      0.08188687	      0.05495846	      0.02491316	     -0.06545295
      0.45469274	      0.08163856	      0.05482061	      0.02486365	     -0.06542832
      0.45497626	      0.08139048	      0.05468283	      0.02481365	     -0.06540361
      0.45525952	      0.08114287	      0.05454525	      0.02476321	     -0.06537883
      0.45554278	      0.08089547	      0.05440776	      0.02471230	     -0.06535395
      0.45582578	      0.08064853	      0.05427046	      0.02466098	     -0.06532901
      0.45610878	      0.08040182	      0.05413324	      0.02460920	     -0.06530398
      0.45639153	      0.08015557	      0.05399622	      0.02455703	     -0.06527889
      0.45667427	      0.07990955	      0.05385929	      0.02450442	     -0.06525370
      0.45695677	      0.07966397	      0.05372255	      0.02445143	     -0.06522844
      0.45723926	      0.07941864	      0.05358589	      0.02439802	     -0.06520310
      0.45752151	      0.07917375	      0.05344943	      0.02434425	     -0.06517769
      0.45780376	      0.07892911	      0.05331304	      0.02429008	     -0.06515219
      0.45808576	      0.07868491	      0.05317686	      0.02423556	     -0.06512663
      0.45836776	      0.07844095	      0.05304075	      0.02418066	     -0.06510098
      0.45864951	      0.07819745	      0.05290485	      0.02412543	     -0.06507526
      0.45893127	      0.07795419	      0.05276902	      0.02406984	     -0.06504946
      0.45921278	      0.07771137	      0.05263339	      0.02401393	     -0.06502359
      0.45949429	      0.07746881	      0.05249784	      0.02395766	     -0.06499764
      0.45977557	      0.07722669	      0.05236248	      0.02390110	     -0.06497162
      0.46005684	      0.07698482	      0.05222721	      0.02384420	     -0.06494552
      0.46033787	      0.07674340	      0.05209213	      0.02378702	     -0.06491936
      0.46061890	      0.07650222	      0.05195713	      0.02372951	     -0.06489311
      0.46089970	      0.07626150	      0.05182233	      0.02367173	     -0.06486679
      0.46118049	      0.07602103	      0.05168760	      0.02361365	     -0.06484040
      0.46146105	      0.07578100	      0.05155308	      0.02355531	     -0.06481394
      0.46174161	      0.07554123	      0.05141863	      0.02349667	     -0.06478740
      0.46202193	      0.07530191	      0.05128437	      0.02343779	     -0.06476080
      0.46230226	      0.07506283	      0.05115020	      0.02337862	     -0.06473412
      0.46258235	      0.07482421	      0.05101622	      0.02331923	     -0.06470738
      0.46286244	      0.07458584	      0.05088232	      0.02325956	     -0.06468056
      0.46314230	      0.07434792	      0.05074862	      0.02319968	     -0.06465368
      0.46342216	      0.07411026	      0.05061499	      0.02313953	     -0.06462672
      0.46370179	      0.07387304	      0.05048156	      0.02307919	     -0.06459970
      0.46398143	      0.07363608	      0.05034821	      0.02301859	     -0.06457260
      0.46426083	      0.07339956	      0.05021505	      0.02295780	     -0.06454545
      0.46454023	      0.07316330	      0.05008197	      0.02289677	     -0.06451822
      0.46481941	      0.07292749	      0.04994908	      0.02283556	     -0.06449093
      0.46509859	      0.07269194	      0.04981627	      0.02277412	     -0.06446357
      0.46537754	      0.07245683	      0.04968365	      0.02271251	     -0.06443615
      0.46565649	      0.07222198	      0.04955111	      0.02265068	     -0.06440865
      0.46593522	      0.07198758	      0.04941877	      0.02258870	     -0.06438111
      0.46621395	      0.07175344	      0.04928650	      0.02252650	     -0.06435348
      0.46649246	      0.07151974	      0.04915442	      0.02246415	     -0.06432581
      0.46677097	      0.07128630	      0.04902243	      0.02240161	     -0.06429806
      0.46704926	      0.07105330	      0.04889062	      0.02233892	     -0.06427026
      0.46732754	      0.07082056	      0.04875889	      0.02227605	     -0.06424238
      0.46760561	      0.07058827	      0.04862735	      0.02221304	     -0.06421446
      0.46788368	      0.07035624	      0.04849589	      0.02214985	     -0.06418646
      0.46816154	      0.07012465	      0.04836462	      0.02208654	     -0.06415842
      0.46843939	      0.06989332	      0.04823343	      0.02202305	     -0.06413030
      0.46871703	      0.06966243	      0.04810242	      0.02195945	     -0.06410214
      0.46899466	      0.06943181	      0.04797150	      0.02189569	     -0.06407390
      0.46927209	      0.06920162	      0.04784076	      0.02183182	     -0.06404562
      0.46954951	      0.06897170	      0.04771010	      0.02176779	     -0.06401727
      0.46982672	      0.06874221	      0.04757963	      0.02170367	     -0.06398888
      0.47010393	      0.06851299	      0.04744924	      0.02163939	     -0.06396042
      0.47038093	      0.06828421	      0.04731903	      0.02157503	     -0.06393191
      0.47065793	      0.06805568	      0.04718890	      0.02151052	     -0.06390334
      0.47093472	      0.06782760	      0.04705895	      0.02144593	     -0.06387472
      0.47121151	      0.06759977	      0.04692909	      0.02138121	     -0.06384604
      0.47148809	      0.06737238	      0.04679940	      0.02131640	     -0.06381731
      0.47176467	      0.06714526	      0.04666980	      0.02125147	     -0.06378852
      0.47204105	      0.06691857	      0.04654038	      0.02118647	     -0.06375969
      0.47231742	      0.06669214	      0.04641104	      0.02112135	     -0.06373080
      0.47259359	      0.06646614	      0.04628188	      0.02105616	     -0.06370187
      0.47286977	      0.06624040	      0.04615280	      0.02099087	     -0.06367287
      0.47314573	      0.06601510	      0.04602390	      0.02092551	     -0.06364384
      0.47342170	      0.06579006	      0.04589508	      0.02086004	     -0.06361474
      0.47369746	      0.06556545	      0.04576644	      0.02079452	     -0.06358561
      0.47397323	      0.06534110	      0.04563788	      0.02072890	     -0.06355641
      0.47424879	      0.06511718	      0.04550949	      0.02066323	     -0.06352718
      0.47452435	      0.06489352	      0.04538119	      0.02059747	     -0.06349789
      0.47479972	      0.06467029	      0.04525306	      0.02053166	     -0.06346857
      0.47507508	      0.06444732	      0.04512502	      0.02046576	     -0.06343919
      0.47535024	      0.06422477	      0.04499714	      0.02039983	     -0.06340977
      0.47562541	      0.06400249	      0.04486935	      0.02033381	     -0.06338030
      0.47590038	      0.06378063	      0.04474174	      0.02026776	     -0.06335079
      0.47617535	      0.06355903	      0.04461420	      0.02020163	     -0.06332123
      0.47645012	      0.06333786	      0.04448684	      0.02013547	     -0.06329163
      0.47672489	      0.06311694	      0.04435956	      0.02006923	     -0.06326198
      0.47699947	      0.06289645	      0.04423245	      0.02000298	     -0.06323230
      0.47727405	      0.06267621	      0.04410542	      0.01993665	     -0.06320257
      0.47754844	      0.06245639	      0.04397856	      0.01987030	     -0.06317281
      0.47782283	      0.06223684	      0.04385179	      0.01980389	     -0.06314299
      0.47809702	      0.06201770	      0.04372518	      0.01973746	     -0.06311314
      0.47837122	      0.06179882	      0.04359865	      0.01967098	     -0.06308325
      0.47864523	      0.06158035	      0.04347230	      0.01960448	     -0.06305332
      0.47891923	      0.06136214	      0.04334602	      0.01953792	     -0.06302335
      0.47919305	      0.06114435	      0.04321991	      0.01947136	     -0.06299334
      0.47946687	      0.06092681	      0.04309388	      0.01940474	     -0.06296329
      0.47974050	      0.06070969	      0.04296802	      0.01933813	     -0.06293321
      0.48001413	      0.06049282	      0.04284224	      0.01927146	     -0.06290309
      0.48028757	      0.06027636	      0.04271663	      0.01920479	     -0.06287294
      0.48056102	      0.06006016	      0.04259109	      0.01913808	     -0.06284274
      0.48083428	      0.05984437	      0.04246572	      0.01907137	     -0.06281252
      0.48110754	      0.05962883	      0.04234043	      0.01900462	     -0.06278225
      0.48138061	      0.05941370	      0.04221531	      0.01893788	     -0.06275195
      0.48165369	      0.05919882	      0.04209026	      0.01887109	     -0.06272162
      0.48192659	      0.05898435	      0.04196538	      0.01880432	     -0.06269126
      0.48219948	      0.05877013	      0.04184058	      0.01873752	     -0.06266085
      0.48247238	      0.05855617	      0.04171585	      0.01867068	     -0.06263041
      0.48274527	      0.05834247	      0.04159121	      0.01860381	     -0.06259992
      0.48301817	      0.05812902	      0.04146665	      0.01853691	     -0.06256939
      0.48329106	      0.05791583	      0.04134216	      0.01846998	     -0.06253882
      0.48356396	      0.05770290	      0.04121776	      0.01840303	     -0.06250821
      0.48383685	      0.05749022	      0.04109343	      0.01833605	     -0.06247756
      0.48410975	      0.05727780	      0.04096919	      0.01826905	     -0.06244687
      0.48438264	      0.05706563	      0.04084502	      0.01820203	     -0.06241613
      0.48465554	      0.05685372	      0.04072093	      0.01813498	     -0.06238536
      0.48492843	      0.05664206	      0.04059692	      0.01806792	     -0.06235455
      0.48520133	      0.05643066	      0.04047300	      0.01800084	     -0.06232371
      0.48547422	      0.05621951	      0.04034914	      0.01793374	     -0.06229282
      0.48574712	      0.05600862	      0.04022537	      0.01786663	     -0.06226190
      0.48602002	      0.05579798	      0.04010168	      0.01779950	     -0.06223094
      0.48629291	      0.05558759	      0.03997807	      0.01773236	     -0.06219995
      0.48656581	      0.05537745	      0.03985453	      0.01766521	     -0.06216892
      0.48683870	      0.05516757	      0.03973107	      0.01759804	     -0.06213785
      0.48711160	      0.05495794	      0.03960769	      0.01753087	     -0.06210675
      0.48738449	      0.05474857	      0.03948439	      0.01746369	     -0.06207561
      0.48765739	      0.05453944	      0.03936117	      0.01739650	     -0.06204444
      0.48793028	      0.05433056	      0.03923803	      0.01732930	     -0.06201324
      0.48820318	      0.05412194	      0.03911496	      0.01726210	     -0.06198200
      0.48847607	      0.05391356	      0.03899197	      0.01719490	     -0.06195073
      0.48874897	      0.05370544	      0.03886906	      0.01712769	     -0.06191943
      0.48899448	      0.05351841	      0.03875855	      0.01706722	     -0.06189124
      0.48923999	      0.05333158	      0.03864810	      0.01700675	     -0.06186303
      0.48953482	      0.05310749	      0.03851555	      0.01693414	     -0.06182911
      0.48982965	      0.05288369	      0.03838309	      0.01686153	     -0.06179516
      0.49007215	      0.05269983	      0.03827420	      0.01680180	     -0.06176720
      0.49031465	      0.05251617	      0.03816538	      0.01674208	     -0.06173923
      0.49061299	      0.05229048	      0.03803159	      0.01666861	     -0.06170477
      0.49091133	      0.05206508	      0.03789788	      0.01659514	     -0.06167029
      0.49115105	      0.05188418	      0.03779051	      0.01653611	     -0.06164255
      0.49139078	      0.05170346	      0.03768320	      0.01647709	     -0.06161479
      0.49169129	      0.05147719	      0.03754876	      0.01640311	     -0.06157996
      0.49199180	      0.05125122	      0.03741442	      0.01632913	     -0.06154510
      0.49222943	      0.05107275	      0.03730825	      0.01627064	     -0.06151751
      0.49246706	      0.05089445	      0.03720214	      0.01621216	     -0.06148990
      0.49277004	      0.05066739	      0.03706693	      0.01613761	     -0.06145466
      0.49307302	      0.05044063	      0.03693182	      0.01606306	     -0.06141939
      0.49330646	      0.05026611	      0.03682778	      0.01600564	     -0.06139220
      0.49353991	      0.05009177	      0.03672379	      0.01594822	     -0.06136498
      0.49384639	      0.04986315	      0.03658735	      0.01587285	     -0.06132922
      0.49415288	      0.04963483	      0.03645101	      0.01579750	     -0.06129343
      0.49438183	      0.04946447	      0.03634922	      0.01574122	     -0.06126668
      0.49461077	      0.04929428	      0.03624749	      0.01568495	     -0.06123990
      0.49492032	      0.04906443	      0.03611002	      0.01560889	     -0.06120368
      0.49522987	      0.04883490	      0.03597265	      0.01553285	     -0.06116742
      0.49545585	      0.04866752	      0.03587243	      0.01547735	     -0.06114093
      0.49568184	      0.04850029	      0.03577226	      0.01542186	     -0.06111443
      0.49599357	      0.04826989	      0.03563416	      0.01534533	     -0.06107784
      0.49630530	      0.04803979	      0.03549615	      0.01526883	     -0.06104122
      0.49652873	      0.04787506	      0.03539730	      0.01521401	     -0.06101496
      0.49675216	      0.04771048	      0.03529850	      0.01515921	     -0.06098869
      0.49706589	      0.04747966	      0.03515985	      0.01508227	     -0.06095176
      0.49737961	      0.04724914	      0.03502130	      0.01500537	     -0.06091482
      0.49760048	      0.04708704	      0.03492381	      0.01495124	     -0.06088879
      0.49782136	      0.04692508	      0.03482638	      0.01489712	     -0.06086274
      0.49813692	      0.04669395	      0.03468725	      0.01481983	     -0.06082551
      0.49845248	      0.04646313	      0.03454823	      0.01474257	     -0.06078825
      0.49867120	      0.04630332	      0.03445192	      0.01468903	     -0.06076241
      0.49888993	      0.04614366	      0.03435566	      0.01463551	     -0.06073656
      0.49920728	      0.04591226	      0.03421608	      0.01455788	     -0.06069902
      0.49952462	      0.04568118	      0.03407660	      0.01448028	     -0.06066147
      0.49974099	      0.04552379	      0.03398156	      0.01442739	     -0.06063584
      0.49995736	      0.04536655	      0.03388656	      0.01437452	     -0.06061021
      0.50027627	      0.04513504	      0.03374663	      0.01429661	     -0.06057241
      0.50059518	      0.04490384	      0.03360679	      0.01421874	     -0.06053458
      0.50080995	      0.04474832	      0.03351268	      0.01416632	     -0.06050909
      0.50102471	      0.04459293	      0.03341860	      0.01411391	     -0.06048360
      0.50134549	      0.04436109	      0.03327818	      0.01403566	     -0.06044549
      0.50166626	      0.04412956	      0.03313786	      0.01395745	     -0.06040736
      0.50187815	      0.04397679	      0.03304523	      0.01390581	     -0.06038217
      0.50209003	      0.04382415	      0.03295264	      0.01385419	     -0.06035696
      0.50241154	      0.04359279	      0.03281223	      0.01377588	     -0.06031869
      0.50273305	      0.04336174	      0.03267191	      0.01369761	     -0.06028041
      0.50294578	      0.04320902	      0.03257913	      0.01364585	     -0.06025506
      0.50315851	      0.04305643	      0.03248638	      0.01359410	     -0.06022970
      0.50348392	      0.04282328	      0.03234460	      0.01351497	     -0.06019090
      0.50376699	      0.04262071	      0.03222134	      0.01344617	     -0.06015713
      0.50402001	      0.04243983	      0.03211124	      0.01338470	     -0.06012693
      0.50427303	      0.04225914	      0.03200119	      0.01332325	     -0.06009672
      0.50457921	      0.04204074	      0.03186811	      0.01324893	     -0.06006014
      0.50481947	      0.04186953	      0.03176374	      0.01319063	     -0.06003143
      0.50505974	      0.04169849	      0.03165942	      0.01313235	     -0.06000270
      0.50530001	      0.04152761	      0.03155515	      0.01307410	     -0.05997397
      0.50561753	      0.04130203	      0.03141745	      0.01299715	     -0.05993598
      0.50589081	      0.04110810	      0.03129900	      0.01293095	     -0.05990327
      0.50616409	      0.04091439	      0.03118063	      0.01286479	     -0.05987054
      0.50643737	      0.04072088	      0.03106232	      0.01279865	     -0.05983781
      0.50667643	      0.04055177	      0.03095889	      0.01274082	     -0.05980916
      0.50691548	      0.04038282	      0.03085551	      0.01268302	     -0.05978051
      0.50723533	      0.04015701	      0.03071728	      0.01260571	     -0.05974215
      0.50747592	      0.03998734	      0.03061336	      0.01254759	     -0.05971329
      0.50771650	      0.03981783	      0.03050950	      0.01248949	     -0.05968442
      0.50795709	      0.03964848	      0.03040569	      0.01243142	     -0.05965555
      0.50827791	      0.03942289	      0.03026734	      0.01235402	     -0.05961702
      0.50854463	      0.03923554	      0.03015240	      0.01228970	     -0.05958499
      0.50881135	      0.03904839	      0.03003752	      0.01222541	     -0.05955294
      0.50907807	      0.03886143	      0.02992271	      0.01216116	     -0.05952088
      0.50934479	      0.03867465	      0.02980796	      0.01209693	     -0.05948882
      0.50961151	      0.03848806	      0.02969327	      0.01203273	     -0.05945674
      0.50987823	      0.03830165	      0.02957865	      0.01196856	     -0.05942466
      0.51014495	      0.03811543	      0.02946410	      0.01190442	     -0.05939256
      0.51041167	      0.03792940	      0.02934961	      0.01184032	     -0.05936046
      0.51067839	      0.03774354	      0.02923518	      0.01177624	     -0.05932835
      0.51094511	      0.03755787	      0.02912082	      0.01171219	     -0.05929623
      0.51121183	      0.03737238	      0.02900652	      0.01164817	     -0.05926410
      0.51147855	      0.03718707	      0.02889229	      0.01158419	     -0.05923196
      0.51174527	      0.03700194	      0.02877812	      0.01152023	     -0.05919982
      0.51198462	      0.03683595	      0.02867572	      0.01146287	     -0.05917097
      0.51222397	      0.03667011	      0.02857337	      0.01140553	     -0.05914211
      0.51253292	      0.03645625	      0.02844134	      0.01133154	     -0.05910485
      0.51278431	      0.03628242	      0.02833397	      0.01127138	     -0.05907452
      0.51303570	      0.03610874	      0.02822665	      0.01121124	     -0.05904419
      0.51328708	      0.03593522	      0.02811939	      0.01115113	     -0.05901385
      0.51360653	      0.03571493	      0.02798318	      0.01107479	     -0.05897529
      0.51383533	      0.03555732	      0.02788567	      0.01102013	     -0.05894767
      0.51406412	      0.03539983	      0.02778822	      0.01096551	     -0.05892004
      0.51436398	      0.03519360	      0.02766055	      0.01089394	     -0.05888383
      0.51465558	      0.03499327	      0.02753649	      0.01082439	     -0.05884860
      0.51494718	      0.03479314	      0.02741250	      0.01075487	     -0.05881337
      0.51519265	      0.03462482	      0.02730817	      0.01069638	     -0.05878370
      0.51543813	      0.03445664	      0.02720390	      0.01063791	     -0.05875403
      0.51574266	      0.03424820	      0.02707462	      0.01056541	     -0.05871722
      0.51599079	      0.03407852	      0.02696935	      0.01050637	     -0.05868721
      0.51623892	      0.03390898	      0.02686412	      0.01044736	     -0.05865721
      0.51648706	      0.03373958	      0.02675895	      0.01038838	     -0.05862720
      0.51681430	      0.03351639	      0.02662033	      0.01031063	     -0.05858761
      0.51704021	      0.03336246	      0.02652469	      0.01025698	     -0.05856028
      0.51726612	      0.03320864	      0.02642910	      0.01020335	     -0.05853294
      0.51757208	      0.03300049	      0.02629969	      0.01013076	     -0.05849591
      0.51786561	      0.03280100	      0.02617563	      0.01006116	     -0.05846039
      0.51815914	      0.03260170	      0.02605164	      0.00999159	     -0.05842485
      0.51840079	      0.03243777	      0.02594962	      0.00993435	     -0.05839560
      0.51864244	      0.03227397	      0.02584765	      0.00987713	     -0.05836634
      0.51894898	      0.03206636	      0.02571836	      0.00980458	     -0.05832922
      0.51919970	      0.03189671	      0.02561269	      0.00974528	     -0.05829885
      0.51945042	      0.03172720	      0.02550706	      0.00968600	     -0.05826848
      0.51970114	      0.03155782	      0.02540149	      0.00962676	     -0.05823811
      0.52001489	      0.03134605	      0.02526945	      0.00955265	     -0.05820010
      0.52024887	      0.03118825	      0.02517104	      0.00949741	     -0.05817175
      0.52048285	      0.03103057	      0.02507268	      0.00944220	     -0.05814340
      0.52077725	      0.03083234	      0.02494898	      0.00937276	     -0.05810772
      0.52105697	      0.03064416	      0.02483152	      0.00930682	     -0.05807382
      0.52133669	      0.03045615	      0.02471412	      0.00924091	     -0.05803992
      0.52158760	      0.03028763	      0.02460887	      0.00918182	     -0.05800951
      0.52183852	      0.03011924	      0.02450368	      0.00912276	     -0.05797909
      0.52208944	      0.02995098	      0.02439853	      0.00906372	     -0.05794867
      0.52234035	      0.02978284	      0.02429344	      0.00900471	     -0.05791825
      0.52267992	      0.02955550	      0.02415130	      0.00892490	     -0.05787708
      0.52289539	      0.02941136	      0.02406116	      0.00887428	     -0.05785095
      0.52311086	      0.02926732	      0.02397106	      0.00882368	     -0.05782482
      0.52343739	      0.02904921	      0.02383460	      0.00874703	     -0.05778523
      0.52374737	      0.02884234	      0.02370513	      0.00867432	     -0.05774764
      0.52405734	      0.02863567	      0.02357574	      0.00860164	     -0.05771004
      0.52428472	      0.02848418	      0.02348088	      0.00854836	     -0.05768247
      0.52451209	      0.02833280	      0.02338607	      0.00849510	     -0.05765489
      0.52483889	      0.02811539	      0.02324987	      0.00841859	     -0.05761525
      0.52509111	      0.02794775	      0.02314482	      0.00835957	     -0.05758466
      0.52534332	      0.02778022	      0.02303982	      0.00830058	     -0.05755407
      0.52559553	      0.02761281	      0.02293488	      0.00824162	     -0.05752347
      0.52590330	      0.02740868	      0.02280689	      0.00816970	     -0.05748614
      0.52613996	      0.02725184	      0.02270852	      0.00811443	     -0.05745743
      0.52637662	      0.02709510	      0.02261021	      0.00805919	     -0.05742872
      0.52666820	      0.02690213	      0.02248913	      0.00799115	     -0.05739335
      0.52695979	      0.02670931	      0.02236813	      0.00792315	     -0.05735798
      0.52720443	      0.02654765	      0.02226667	      0.00786612	     -0.05732830
      0.52744907	      0.02638610	      0.02216525	      0.00780912	     -0.05729862
      0.52769371	      0.02622465	      0.02206388	      0.00775214	     -0.05726895
      0.52801753	      0.02601112	      0.02192978	      0.00767677	     -0.05722967
      0.52825168	      0.02585683	      0.02183287	      0.00762229	     -0.05720126
      0.52848583	      0.02570264	      0.02173600	      0.00756784	     -0.05717286
      0.52878427	      0.02550625	      0.02161261	      0.00749847	     -0.05713666
      0.52908271	      0.02531002	      0.02148928	      0.00742913	     -0.05710045
      0.52931677	      0.02515622	      0.02139261	      0.00737478	     -0.05707206
      0.52955084	      0.02500251	      0.02129598	      0.00732045	     -0.05704367
      0.52984419	      0.02481001	      0.02117495	      0.00725239	     -0.05700809
      0.53013753	      0.02461765	      0.02105399	      0.00718437	     -0.05697251
      0.53037877	      0.02445957	      0.02095456	      0.00712846	     -0.05694325
      0.53062002	      0.02430158	      0.02085518	      0.00707257	     -0.05691399
      0.53086126	      0.02414369	      0.02075585	      0.00701671	     -0.05688473
      0.53119540	      0.02392516	      0.02061835	      0.00693937	     -0.05684421
      0.53142760	      0.02377340	      0.02052285	      0.00688566	     -0.05681605
      0.53165980	      0.02362173	      0.02042739	      0.00683196	     -0.05678790
      0.53196380	      0.02342330	      0.02030249	      0.00676170	     -0.05675104
      0.53226779	      0.02322502	      0.02017767	      0.00669148	     -0.05671418
      0.53249142	      0.02307925	      0.02008589	      0.00663985	     -0.05668706
      0.53271506	      0.02293355	      0.01999415	      0.00658823	     -0.05665995
      0.53302458	      0.02273204	      0.01986724	      0.00651683	     -0.05662243
      0.53330338	      0.02255065	      0.01975300	      0.00645255	     -0.05658863
      0.53358219	      0.02236938	      0.01963882	      0.00638830	     -0.05655483
      0.53383025	      0.02220820	      0.01953728	      0.00633116	     -0.05652477
      0.53407832	      0.02204711	      0.01943579	      0.00627405	     -0.05649470
      0.53432639	      0.02188611	      0.01933435	      0.00621696	     -0.05646464
      0.53462642	      0.02169151	      0.01921172	      0.00614794	     -0.05642828
      0.53487905	      0.02152777	      0.01910854	      0.00608986	     -0.05639767
      0.53513167	      0.02136413	      0.01900540	      0.00603181	     -0.05636706
      0.53538429	      0.02120058	      0.01890232	      0.00597378	     -0.05633646
      0.53563691	      0.02103712	      0.01879928	      0.00591578	     -0.05630585
      0.53594785	      0.02083606	      0.01867253	      0.00584443	     -0.05626819
      0.53618188	      0.02068483	      0.01857719	      0.00579075	     -0.05623984
      0.53641591	      0.02053367	      0.01848189	      0.00573709	     -0.05621150
      0.53671393	      0.02034130	      0.01836060	      0.00566880	     -0.05617541
      0.53701196	      0.02014905	      0.01823937	      0.00560054	     -0.05613932
      0.53723573	      0.02000478	      0.01814840	      0.00554931	     -0.05611223
      0.53745951	      0.01986059	      0.01805746	      0.00549810	     -0.05608513
      0.53776893	      0.01966132	      0.01793179	      0.00542733	     -0.05604768
      0.53804225	      0.01948541	      0.01782085	      0.00536484	     -0.05601460
      0.53831558	      0.01930961	      0.01770996	      0.00530239	     -0.05598152
      0.53858890	      0.01913391	      0.01759914	      0.00523997	     -0.05594844
      0.53882490	      0.01898229	      0.01750350	      0.00518609	     -0.05591988
      0.53906091	      0.01883074	      0.01740790	      0.00513224	     -0.05589133
      0.53934794	      0.01864652	      0.01729169	      0.00506678	     -0.05585661
      0.53963497	      0.01846242	      0.01717555	      0.00500135	     -0.05582189
      0.53987228	      0.01831029	      0.01707958	      0.00494728	     -0.05579319
      0.54010960	      0.01815824	      0.01698365	      0.00489323	     -0.05576449
      0.54039878	      0.01797306	      0.01686682	      0.00482740	     -0.05572952
      0.54068796	      0.01778798	      0.01675006	      0.00476161	     -0.05569456
      0.54091818	      0.01764072	      0.01665715	      0.00470925	     -0.05566673
      0.54114840	      0.01749354	      0.01656428	      0.00465692	     -0.05563890
      0.54144736	      0.01730251	      0.01644376	      0.00458900	     -0.05560277
      0.54174632	      0.01711159	      0.01632330	      0.00452111	     -0.05556664
      0.54196853	      0.01696976	      0.01623382	      0.00447068	     -0.05553980
      0.54219074	      0.01682800	      0.01614437	      0.00442026	     -0.05551295
      0.54250450	      0.01662794	      0.01601815	      0.00434911	     -0.05547505
      0.54278470	      0.01644938	      0.01590549	      0.00428561	     -0.05544121
      0.54306490	      0.01627093	      0.01579289	      0.00422213	     -0.05540738
      0.54329183	      0.01612647	      0.01570175	      0.00417075	     -0.05537998
      0.54351877	      0.01598208	      0.01561065	      0.00411939	     -0.05535258
      0.54381820	      0.01579166	      0.01549051	      0.00405166	     -0.05531644
      0.54411762	      0.01560135	      0.01537044	      0.00398396	     -0.05528030
      0.54434481	      0.01545703	      0.01527939	      0.00393262	     -0.05525289
      0.54457200	      0.01531277	      0.01518838	      0.00388130	     -0.05522548
      0.54487516	      0.01512038	      0.01506700	      0.00381286	     -0.05518890
      0.54517832	      0.01492810	      0.01494570	      0.00374445	     -0.05515234
      0.54539919	      0.01478808	      0.01485737	      0.00369464	     -0.05512571
      0.54562006	      0.01464812	      0.01476908	      0.00364485	     -0.05509907
      0.54593282	      0.01445005	      0.01464413	      0.00357438	     -0.05506137
      0.54620621	      0.01427699	      0.01453497	      0.00351281	     -0.05502842
      0.54647960	      0.01410403	      0.01442587	      0.00345128	     -0.05499547
      0.54675300	      0.01393116	      0.01431684	      0.00338978	     -0.05496253
      0.54698710	      0.01378320	      0.01422352	      0.00333714	     -0.05493432
      0.54722120	      0.01363531	      0.01413024	      0.00328452	     -0.05490612
      0.54750712	      0.01345477	      0.01401639	      0.00322029	     -0.05487169
      0.54779304	      0.01327433	      0.01390259	      0.00315610	     -0.05483726
      0.54803339	      0.01312273	      0.01380699	      0.00310216	     -0.05480832
      0.54827374	      0.01297119	      0.01371144	      0.00304825	     -0.05477939
      0.54851409	      0.01281972	      0.01361593	      0.00299437	     -0.05475046
      0.54883792	      0.01261576	      0.01348732	      0.00292181	     -0.05471150
      0.54907424	      0.01246698	      0.01339353	      0.00286889	     -0.05468307
      0.54931055	      0.01231828	      0.01329978	      0.00281599	     -0.05465464
      0.54960427	      0.01213354	      0.01318332	      0.00275028	     -0.05461932
      0.54989799	      0.01194891	      0.01306693	      0.00268460	     -0.05458400
      0.55012104	      0.01180876	      0.01297859	      0.00263475	     -0.05455719
      0.55034409	      0.01166868	      0.01289030	      0.00258493	     -0.05453037
      0.55064751	      0.01147820	      0.01277025	      0.00251718	     -0.05449391
      0.55092310	      0.01130530	      0.01266128	      0.00245569	     -0.05446080
      0.55119869	      0.01113248	      0.01255238	      0.00239423	     -0.05442769
      0.55144518	      0.01097798	      0.01245502	      0.00233928	     -0.05439809
      0.55169168	      0.01082355	      0.01235772	      0.00228437	     -0.05436849
      0.55193817	      0.01066919	      0.01226046	      0.00222948	     -0.05433889
      0.55218466	      0.01051489	      0.01216326	      0.00217462	     -0.05430930
      0.55251313	      0.01030940	      0.01203381	      0.00210156	     -0.05426988
      0.55273598	      0.01017005	      0.01194603	      0.00205201	     -0.05424314
      0.55295883	      0.01003076	      0.01185830	      0.00200249	     -0.05421641
      0.55326857	      0.00983725	      0.01173643	      0.00193371	     -0.05417926
      0.55354244	      0.00966624	      0.01162873	      0.00187292	     -0.05414642
      0.55381632	      0.00949532	      0.01152110	      0.00181216	     -0.05411358
      0.55409019	      0.00932447	      0.01141353	      0.00175145	     -0.05408075
      0.55432249	      0.00917964	      0.01132234	      0.00169997	     -0.05405292
      0.55455478	      0.00903487	      0.01123120	      0.00164853	     -0.05402508
      0.55483884	      0.00885791	      0.01111980	      0.00158565	     -0.05399106
      0.55512290	      0.00868105	      0.01100848	      0.00152280	     -0.05395703
      0.55537051	      0.00852696	      0.01091149	      0.00146806	     -0.05392739
      0.55561811	      0.00837294	      0.01081456	      0.00141334	     -0.05389774
      0.55586572	      0.00821898	      0.01071768	      0.00135865	     -0.05386811
      0.55611332	      0.00806510	      0.01062085	      0.00130400	     -0.05383848
      0.55642120	      0.00787386	      0.01050053	      0.00123607	     -0.05380164
      0.55666618	      0.00772176	      0.01040484	      0.00118206	     -0.05377234
      0.55691116	      0.00756973	      0.01030920	      0.00112807	     -0.05374305
      0.55715614	      0.00741777	      0.01021361	      0.00107411	     -0.05371376
      0.55746174	      0.00722830	      0.01009445	      0.00100685	     -0.05367723
      0.55771206	      0.00707319	      0.00999690	      0.00095178	     -0.05364731
      0.55796237	      0.00691814	      0.00989940	      0.00089674	     -0.05361740
      0.55821269	      0.00676317	      0.00980195	      0.00084174	     -0.05358750
      0.55846301	      0.00660827	      0.00970456	      0.00078676	     -0.05355761
      0.55877835	      0.00641323	      0.00958195	      0.00071755	     -0.05351996
      0.55900128	      0.00627541	      0.00949531	      0.00066865	     -0.05349335
      0.55922421	      0.00613765	      0.00940873	      0.00061978	     -0.05346674
      0.55952687	      0.00595072	      0.00929124	      0.00055346	     -0.05343063
      0.55980458	      0.00577928	      0.00918350	      0.00049265	     -0.05339750
      0.56008229	      0.00560794	      0.00907584	      0.00043188	     -0.05336438
      0.56032624	      0.00545750	      0.00898131	      0.00037853	     -0.05333529
      0.56057019	      0.00530712	      0.00888684	      0.00032521	     -0.05330621
      0.56081414	      0.00515681	      0.00879241	      0.00027192	     -0.05327714
      0.56111362	      0.00497238	      0.00867656	      0.00020654	     -0.05324146
      0.56136889	      0.00481526	      0.00857788	      0.00015084	     -0.05321105
      0.56162415	      0.00465822	      0.00847926	      0.00009518	     -0.05318065
      0.56187941	      0.00450125	      0.00838069	      0.00003956	     -0.05315026
      0.56213468	      0.00434436	      0.00828218	     -0.00001603	     -0.05311988
      0.56238994	      0.00418754	      0.00818372	     -0.00007159	     -0.05308950
      0.56264520	      0.00403080	      0.00808532	     -0.00012712	     -0.05305913
      0.56290047	      0.00387414	      0.00798698	     -0.00018261	     -0.05302876
      0.56315573	      0.00371755	      0.00788869	     -0.00023806	     -0.05299841
      0.56346453	      0.00352821	      0.00776987	     -0.00030510	     -0.05296170
      0.56368434	      0.00339351	      0.00768534	     -0.00035279	     -0.05293557
      0.56390415	      0.00325887	      0.00760085	     -0.00040045	     -0.05290945
      0.56420711	      0.00307338	      0.00748448	     -0.00046610	     -0.05287346
      0.56449137	      0.00289945	      0.00737535	     -0.00052765	     -0.05283970
      0.56477563	      0.00272560	      0.00726630	     -0.00058916	     -0.05280594
      0.56501128	      0.00258156	      0.00717595	     -0.00064011	     -0.05277797
      0.56524693	      0.00243758	      0.00708565	     -0.00069103	     -0.05275000
      0.56554347	      0.00225650	      0.00697209	     -0.00075506	     -0.05271482
      0.56579511	      0.00210291	      0.00687578	     -0.00080936	     -0.05268497
      0.56604676	      0.00194939	      0.00677952	     -0.00086362	     -0.05265513
      0.56629841	      0.00179595	      0.00668332	     -0.00091784	     -0.05262529
      0.56655006	      0.00164259	      0.00658718	     -0.00097203	     -0.05259547
      0.56680170	      0.00148931	      0.00649109	     -0.00102618	     -0.05256565
      0.56711084	      0.00130111	      0.00637313	     -0.00109264	     -0.05252903
      0.56733265	      0.00116614	      0.00628855	     -0.00114030	     -0.05250276
      0.56755447	      0.00103123	      0.00620400	     -0.00118792	     -0.05247649
      0.56785281	      0.00084987	      0.00609036	     -0.00125193	     -0.05244118
      0.56813487	      0.00067851	      0.00598299	     -0.00131239	     -0.05240780
      0.56841692	      0.00050725	      0.00587570	     -0.00137281	     -0.05237443
      0.56865478	      0.00036290	      0.00578527	     -0.00142372	     -0.05234630
      0.56889264	      0.00021863	      0.00569490	     -0.00147459	     -0.05231817
      0.56918650	      0.00004047	      0.00558331	     -0.00153739	     -0.05228343
      0.56943590	     -0.00011064	      0.00548867	     -0.00159065	     -0.05225396
      0.56968531	     -0.00026168	      0.00539408	     -0.00164386	     -0.05222449
      0.56993471	     -0.00041264	      0.00529955	     -0.00169704	     -0.05219503
      0.57018411	     -0.00056352	      0.00520508	     -0.00175017	     -0.05216558
      0.57043351	     -0.00071432	      0.00511066	     -0.00180327	     -0.05213614
      0.57075934	     -0.00091120	      0.00498740	     -0.00187257	     -0.05209768
      0.57097019	     -0.00103853	      0.00490769	     -0.00191738	     -0.05207280
      0.57118103	     -0.00116580	      0.00482801	     -0.00196216	     -0.05204793
      0.57149719	     -0.00135653	      0.00470862	     -0.00202926	     -0.05201065
      0.57179665	     -0.00153705	      0.00459562	     -0.00209274	     -0.05197534
      0.57210645	     -0.00172369	      0.00447880	     -0.00215836	     -0.05193883
      0.57234478	     -0.00186717	      0.00438899	     -0.00220879	     -0.05191075
      0.57258311	     -0.00201057	      0.00429923	     -0.00225919	     -0.05188268
      0.57288575	     -0.00219255	      0.00418533	     -0.00232313	     -0.05184704
      0.57312514	     -0.00233641	      0.00409529	     -0.00237366	     -0.05181886
      0.57336453	     -0.00248018	      0.00400531	     -0.00242416	     -0.05179069
      0.57360392	     -0.00262386	      0.00391538	     -0.00247461	     -0.05176253
      0.57393442	     -0.00282209	      0.00379130	     -0.00254420	     -0.05172365
      0.57414977	     -0.00295117	      0.00371051	     -0.00258951	     -0.05169833
      0.57436512	     -0.00308018	      0.00362977	     -0.00263478	     -0.05167301
      0.57467329	     -0.00326467	      0.00351429	     -0.00269951	     -0.05163680
      0.57496795	     -0.00344094	      0.00340397	     -0.00276134	     -0.05160218
      0.57526260	     -0.00361707	      0.00329372	     -0.00282311	     -0.05156757
      0.57549826	     -0.00375783	      0.00320561	     -0.00287246	     -0.05153990
      0.57573391	     -0.00389851	      0.00311754	     -0.00292178	     -0.05151224
      0.57603667	     -0.00407913	      0.00300448	     -0.00298508	     -0.05147671
      0.57627784	     -0.00422289	      0.00291448	     -0.00303546	     -0.05144842
      0.57651901	     -0.00436657	      0.00282453	     -0.00308580	     -0.05142014
      0.57676019	     -0.00451015	      0.00273464	     -0.00313610	     -0.05139186
      0.57708298	     -0.00470217	      0.00261441	     -0.00320335	     -0.05135403
      0.57730103	     -0.00483179	      0.00253325	     -0.00324874	     -0.05132848
      0.57751907	     -0.00496133	      0.00245214	     -0.00329409	     -0.05130293
      0.57782053	     -0.00514030	      0.00234007	     -0.00335674	     -0.05126763
      0.57811019	     -0.00531212	      0.00223246	     -0.00341687	     -0.05123372
      0.57839985	     -0.00548380	      0.00212494	     -0.00347695	     -0.05119982
      0.57863645	     -0.00562393	      0.00203717	     -0.00352597	     -0.05117214
      0.57887306	     -0.00576397	      0.00194945	     -0.00357496	     -0.05114446
      0.57917383	     -0.00594185	      0.00183803	     -0.00363717	     -0.05110930
      0.57941448	     -0.00608406	      0.00174893	     -0.00368690	     -0.05108116
      0.57965514	     -0.00622618	      0.00165989	     -0.00373658	     -0.05105304
      0.57989579	     -0.00636819	      0.00157091	     -0.00378623	     -0.05102493
      0.58022028	     -0.00655953	      0.00145101	     -0.00385310	     -0.05098703
      0.58043621	     -0.00668675	      0.00137128	     -0.00389755	     -0.05096182
      0.58065214	     -0.00681389	      0.00129160	     -0.00394198	     -0.05093661
      0.58095551	     -0.00699237	      0.00117973	     -0.00400433	     -0.05090121
      0.58124769	     -0.00716413	      0.00107206	     -0.00406432	     -0.05086713
      0.58153987	     -0.00733573	      0.00096448	     -0.00412425	     -0.05083306
      0.58178350	     -0.00747870	      0.00087484	     -0.00417417	     -0.05080466
      0.58202713	     -0.00762157	      0.00078525	     -0.00422404	     -0.05077627
      0.58232014	     -0.00779325	      0.00067759	     -0.00428397	     -0.05074214
      0.58255867	     -0.00793290	      0.00059000	     -0.00433271	     -0.05071435
      0.58279721	     -0.00807245	      0.00050247	     -0.00438141	     -0.05068658
      0.58303575	     -0.00821190	      0.00041499	     -0.00443006	     -0.05065882
      0.58336765	     -0.00840576	      0.00029336	     -0.00449769	     -0.05062020
      0.58357846	     -0.00852879	      0.00021617	     -0.00454060	     -0.05059567
      0.58378928	     -0.00865174	      0.00013901	     -0.00458348	     -0.05057116
      0.58410022	     -0.00883294	      0.00002529	     -0.00464667	     -0.05053501
      0.58440504	     -0.00901040	     -0.00008609	     -0.00470854	     -0.05049959
      0.58475951	     -0.00921655	     -0.00021551	     -0.00478040	     -0.05045841
      0.58497805	     -0.00934354	     -0.00029524	     -0.00482466	     -0.05043303
      0.58519659	     -0.00947043	     -0.00037492	     -0.00486889	     -0.05040766
      0.58555832	     -0.00968027	     -0.00050670	     -0.00494200	     -0.05036568
      0.58575951	     -0.00979688	     -0.00057994	     -0.00498263	     -0.05034234
      0.58596071	     -0.00991342	     -0.00065314	     -0.00502323	     -0.05031900
      0.58629257	     -0.01010547	     -0.00077379	     -0.00509012	     -0.05028052
      0.58661501	     -0.01029188	     -0.00089090	     -0.00515504	     -0.05024315
      0.58684985	     -0.01042752	     -0.00097614	     -0.00520227	     -0.05021594
      0.58708470	     -0.01056306	     -0.00106132	     -0.00524947	     -0.05018874
      0.58740190	     -0.01074597	     -0.00117628	     -0.00531314	     -0.05015201
      0.58762667	     -0.01087546	     -0.00125767	     -0.00535821	     -0.05012600
      0.58785144	     -0.01100486	     -0.00133902	     -0.00540325	     -0.05009999
      0.58813972	     -0.01117068	     -0.00144327	     -0.00546096	     -0.05006664
      0.58841924	     -0.01133132	     -0.00154428	     -0.00551685	     -0.05003431
      0.58869877	     -0.01149180	     -0.00164520	     -0.00557269	     -0.05000200
      0.58894269	     -0.01163173	     -0.00173321	     -0.00562136	     -0.04997381
      0.58918662	     -0.01177154	     -0.00182115	     -0.00566999	     -0.04994563
      0.58943055	     -0.01191124	     -0.00190903	     -0.00571858	     -0.04991746
      0.58972331	     -0.01207876	     -0.00201442	     -0.00577684	     -0.04988366
      0.58998635	     -0.01222913	     -0.00210904	     -0.00582912	     -0.04985330
      0.59024940	     -0.01237938	     -0.00220358	     -0.00588136	     -0.04982295
      0.59051244	     -0.01252948	     -0.00229805	     -0.00593354	     -0.04979261
      0.59077549	     -0.01267946	     -0.00239245	     -0.00598567	     -0.04976228
      0.59101015	     -0.01281314	     -0.00247659	     -0.00603213	     -0.04973523
      0.59124482	     -0.01294672	     -0.00256068	     -0.00607856	     -0.04970819
      0.59154307	     -0.01311634	     -0.00266748	     -0.00613750	     -0.04967384
      0.59178463	     -0.01325359	     -0.00275389	     -0.00618518	     -0.04964602
      0.59202618	     -0.01339072	     -0.00284025	     -0.00623283	     -0.04961822
      0.59226774	     -0.01352774	     -0.00292654	     -0.00628043	     -0.04959042
      0.59258842	     -0.01370948	     -0.00304101	     -0.00634355	     -0.04955353
      0.59280245	     -0.01383066	     -0.00311734	     -0.00638564	     -0.04952891
      0.59301648	     -0.01395175	     -0.00319362	     -0.00642769	     -0.04950431
      0.59331728	     -0.01412178	     -0.00330074	     -0.00648673	     -0.04946974
      0.59355815	     -0.01425781	     -0.00338645	     -0.00653396	     -0.04944206
      0.59395816	     -0.01448346	     -0.00352864	     -0.00661230	     -0.04939613
      0.59420126	     -0.01462045	     -0.00361498	     -0.00665985	     -0.04936822
      0.59444437	     -0.01475732	     -0.00370124	     -0.00670736	     -0.04934032
      0.59468748	     -0.01489408	     -0.00378745	     -0.00675482	     -0.04931243
      0.59498418	     -0.01506084	     -0.00389257	     -0.00681269	     -0.04927840
      0.59524210	     -0.01520565	     -0.00398386	     -0.00686294	     -0.04924883
      0.59550001	     -0.01535033	     -0.00407508	     -0.00691314	     -0.04921928
      0.59575792	     -0.01549487	     -0.00416623	     -0.00696329	     -0.04918973
      0.59601583	     -0.01563929	     -0.00425730	     -0.00701339	     -0.04916019
      0.59627374	     -0.01578358	     -0.00434830	     -0.00706344	     -0.04913066
      0.59653165	     -0.01592774	     -0.00443922	     -0.00711344	     -0.04910115
      0.59678956	     -0.01607177	     -0.00453007	     -0.00716339	     -0.04907164
      0.59704747	     -0.01621567	     -0.00462085	     -0.00721329	     -0.04904214
      0.59730539	     -0.01635943	     -0.00471154	     -0.00726315	     -0.04901265
      0.59756330	     -0.01650307	     -0.00480217	     -0.00731295	     -0.04898317
      0.59782121	     -0.01664657	     -0.00489271	     -0.00736270	     -0.04895371
      0.59807912	     -0.01678995	     -0.00498319	     -0.00741241	     -0.04892425
      0.59833703	     -0.01693319	     -0.00507358	     -0.00746206	     -0.04889480
      0.59859494	     -0.01707631	     -0.00516391	     -0.00751167	     -0.04886536
      0.59885285	     -0.01721929	     -0.00525415	     -0.00756122	     -0.04883593
      0.59908384	     -0.01734724	     -0.00533491	     -0.00760556	     -0.04880959
      0.59931483	     -0.01747508	     -0.00541561	     -0.00764987	     -0.04878325
      0.59961962	     -0.01764360	     -0.00552200	     -0.00770826	     -0.04874851
      0.59985661	     -0.01777451	     -0.00560465	     -0.00775362	     -0.04872150
      0.60009359	     -0.01790531	     -0.00568723	     -0.00779894	     -0.04869451
      0.60033058	     -0.01803600	     -0.00576975	     -0.00784421	     -0.04866752
      0.60063188	     -0.01820200	     -0.00587457	     -0.00790172	     -0.04863322
      0.60088924	     -0.01834364	     -0.00596402	     -0.00795078	     -0.04860394
      0.60114659	     -0.01848515	     -0.00605340	     -0.00799979	     -0.04857466
      0.60140394	     -0.01862653	     -0.00614269	     -0.00804876	     -0.04854540
      0.60166129	     -0.01876778	     -0.00623191	     -0.00809768	     -0.04851614
      0.60191865	     -0.01890891	     -0.00632105	     -0.00814654	     -0.04848690
      0.60217600	     -0.01904990	     -0.00641012	     -0.00819537	     -0.04845767
      0.60243335	     -0.01919076	     -0.00649911	     -0.00824414	     -0.04842844
      0.60269071	     -0.01933149	     -0.00658802	     -0.00829286	     -0.04839923
      0.60294806	     -0.01947209	     -0.00667685	     -0.00834154	     -0.04837002
      0.60320541	     -0.01961256	     -0.00676561	     -0.00839017	     -0.04834083
      0.60346276	     -0.01975290	     -0.00685429	     -0.00843875	     -0.04831165
      0.60372012	     -0.01989312	     -0.00694289	     -0.00848728	     -0.04828248
      0.60397747	     -0.02003320	     -0.00703142	     -0.00853576	     -0.04825331
      0.60423482	     -0.02017315	     -0.00711986	     -0.00858420	     -0.04822416
      0.60449217	     -0.02031297	     -0.00720823	     -0.00863259	     -0.04819502
      0.60474953	     -0.02045266	     -0.00729653	     -0.00868093	     -0.04816589
      0.60500688	     -0.02059223	     -0.00738474	     -0.00872922	     -0.04813676
      0.60526423	     -0.02073166	     -0.00747288	     -0.00877747	     -0.04810765
      0.60552159	     -0.02087097	     -0.00756094	     -0.00882566	     -0.04807855
      0.60577894	     -0.02101014	     -0.00764892	     -0.00887381	     -0.04804946
      0.60603629	     -0.02114919	     -0.00773682	     -0.00892192	     -0.04802038
      0.60629364	     -0.02128810	     -0.00782465	     -0.00896997	     -0.04799131
      0.60655100	     -0.02142689	     -0.00791239	     -0.00901798	     -0.04796225
      0.60680835	     -0.02156555	     -0.00800006	     -0.00906594	     -0.04793320
      0.60706570	     -0.02170408	     -0.00808765	     -0.00911386	     -0.04790416
      0.60732305	     -0.02184248	     -0.00817517	     -0.00916172	     -0.04787513
      0.60758041	     -0.02198075	     -0.00826260	     -0.00920955	     -0.04784611
      0.60783776	     -0.02211889	     -0.00834996	     -0.00925732	     -0.04781710
      0.60809511	     -0.02225691	     -0.00843723	     -0.00930505	     -0.04778811
      0.60835247	     -0.02239479	     -0.00852443	     -0.00935273	     -0.04775912
      0.60860982	     -0.02253255	     -0.00861155	     -0.00940036	     -0.04773014
      0.60886717	     -0.02267018	     -0.00869859	     -0.00944795	     -0.04770117
      0.60912452	     -0.02280768	     -0.00878556	     -0.00949549	     -0.04767222
      0.60935546	     -0.02293096	     -0.00886353	     -0.00953811	     -0.04764624
      0.60958641	     -0.02305414	     -0.00894144	     -0.00958069	     -0.04762027
      0.60989499	     -0.02321857	     -0.00904544	     -0.00963754	     -0.04758559
      0.61012598	     -0.02334153	     -0.00912321	     -0.00968004	     -0.04755964
      0.61035696	     -0.02346439	     -0.00920092	     -0.00972251	     -0.04753369
      0.61058795	     -0.02358714	     -0.00927857	     -0.00976494	     -0.04750776
      0.61089238	     -0.02374877	     -0.00938081	     -0.00982081	     -0.04747359
      0.61116285	     -0.02389222	     -0.00947155	     -0.00987039	     -0.04744324
      0.61143331	     -0.02403553	     -0.00956221	     -0.00991992	     -0.04741291
      0.61166649	     -0.02415896	     -0.00964029	     -0.00996258	     -0.04738676
      0.61189966	     -0.02428230	     -0.00971831	     -0.01000520	     -0.04736063
      0.61213283	     -0.02440552	     -0.00979626	     -0.01004779	     -0.04733451
      0.61243361	     -0.02456432	     -0.00989672	     -0.01010266	     -0.04730082
      0.61269819	     -0.02470387	     -0.00998500	     -0.01015088	     -0.04727120
      0.61296277	     -0.02484328	     -0.01007320	     -0.01019906	     -0.04724159
      0.61322734	     -0.02498256	     -0.01016131	     -0.01024718	     -0.04721199
      0.61345399	     -0.02510177	     -0.01023672	     -0.01028837	     -0.04718665
      0.61368063	     -0.02522087	     -0.01031207	     -0.01032952	     -0.04716131
      0.61400240	     -0.02538980	     -0.01041894	     -0.01038788	     -0.04712535
      0.61422297	     -0.02550549	     -0.01049213	     -0.01042785	     -0.04710071
      0.61444354	     -0.02562108	     -0.01056526	     -0.01046779	     -0.04707608
      0.61473095	     -0.02577157	     -0.01066047	     -0.01051978	     -0.04704399
      0.61500338	     -0.02591406	     -0.01075062	     -0.01056900	     -0.04701360
      0.61534774	     -0.02609398	     -0.01086444	     -0.01063115	     -0.04697519
      0.61557006	     -0.02621002	     -0.01093785	     -0.01067124	     -0.04695040
      0.61579238	     -0.02632597	     -0.01101120	     -0.01071129	     -0.04692562
      0.61609937	     -0.02648592	     -0.01111239	     -0.01076654	     -0.04689142
      0.61636296	     -0.02662312	     -0.01119919	     -0.01081393	     -0.04686206
      0.61662655	     -0.02676018	     -0.01128590	     -0.01086127	     -0.04683272
      0.61689014	     -0.02689712	     -0.01137253	     -0.01090857	     -0.04680338
      0.61712087	     -0.02701688	     -0.01144829	     -0.01094993	     -0.04677772
      0.61735160	     -0.02713654	     -0.01152399	     -0.01099126	     -0.04675206
      0.61766671	     -0.02729980	     -0.01162726	     -0.01104764	     -0.04671703
      0.61788991	     -0.02741533	     -0.01170034	     -0.01108754	     -0.04669222
      0.61811311	     -0.02753076	     -0.01177337	     -0.01112741	     -0.04666743
      0.61839595	     -0.02767691	     -0.01186582	     -0.01117788	     -0.04663602
      0.61867194	     -0.02781938	     -0.01195593	     -0.01122708	     -0.04660539
      0.61894794	     -0.02796171	     -0.01204596	     -0.01127623	     -0.04657476
      0.61920792	     -0.02809565	     -0.01213068	     -0.01132248	     -0.04654593
      0.61946790	     -0.02822946	     -0.01221532	     -0.01136869	     -0.04651711
      0.61972788	     -0.02836315	     -0.01229988	     -0.01141486	     -0.04648829
      0.61998786	     -0.02849672	     -0.01238435	     -0.01146098	     -0.04645949
      0.62024784	     -0.02863016	     -0.01246875	     -0.01150706	     -0.04643070
      0.62050782	     -0.02876348	     -0.01255307	     -0.01155310	     -0.04640192
      0.62076780	     -0.02889668	     -0.01263730	     -0.01159909	     -0.04637315
      0.62102778	     -0.02902975	     -0.01272146	     -0.01164504	     -0.04634439
      0.62128776	     -0.02916270	     -0.01280553	     -0.01169095	     -0.04631564
      0.62154774	     -0.02929552	     -0.01288952	     -0.01173681	     -0.04628691
      0.62180773	     -0.02942822	     -0.01297344	     -0.01178263	     -0.04625818
      0.62206771	     -0.02956080	     -0.01305727	     -0.01182841	     -0.04622947
      0.62230052	     -0.02967943	     -0.01313227	     -0.01186937	     -0.04620376
      0.62253334	     -0.02979795	     -0.01320721	     -0.01191029	     -0.04617807
      0.62284548	     -0.02995670	     -0.01330758	     -0.01196510	     -0.04614363
      0.62306923	     -0.03007039	     -0.01337946	     -0.01200436	     -0.04611895
      0.62329297	     -0.03018399	     -0.01345127	     -0.01204358	     -0.04609428
      0.62357398	     -0.03032653	     -0.01354138	     -0.01209279	     -0.04606332
      0.62384819	     -0.03046549	     -0.01362922	     -0.01214077	     -0.04603311
      0.62412241	     -0.03060432	     -0.01371698	     -0.01218871	     -0.04600291
      0.62438531	     -0.03073729	     -0.01380102	     -0.01223462	     -0.04597398
      0.62464821	     -0.03087014	     -0.01388499	     -0.01228049	     -0.04594505
      0.62491111	     -0.03100286	     -0.01396887	     -0.01232631	     -0.04591613
      0.62517401	     -0.03113546	     -0.01405267	     -0.01237209	     -0.04588723
      0.62543691	     -0.03126794	     -0.01413639	     -0.01241784	     -0.04585834
      0.62569981	     -0.03140030	     -0.01422002	     -0.01246353	     -0.04582945
      0.62596271	     -0.03153253	     -0.01430358	     -0.01250919	     -0.04580058
      0.62622561	     -0.03166464	     -0.01438705	     -0.01255480	     -0.04577172
      0.62644890	     -0.03177675	     -0.01445788	     -0.01259351	     -0.04574722
      0.62667219	     -0.03188877	     -0.01452865	     -0.01263219	     -0.04572273
      0.62697261	     -0.03203935	     -0.01462377	     -0.01268418	     -0.04568979
      0.62723436	     -0.03217042	     -0.01470656	     -0.01272944	     -0.04566110
      0.62749610	     -0.03230136	     -0.01478927	     -0.01277465	     -0.04563242
      0.62775785	     -0.03243219	     -0.01487190	     -0.01281983	     -0.04560375
      0.62801960	     -0.03256290	     -0.01495445	     -0.01286496	     -0.04557510
      0.62828134	     -0.03269349	     -0.01503692	     -0.01291005	     -0.04554645
      0.62850754	     -0.03280624	     -0.01510812	     -0.01294898	     -0.04552171
      0.62873374	     -0.03291891	     -0.01517926	     -0.01298789	     -0.04549697
      0.62906261	     -0.03308256	     -0.01528259	     -0.01304440	     -0.04546102
      0.62927490	     -0.03318810	     -0.01534922	     -0.01308084	     -0.04543783
      0.62948719	     -0.03329356	     -0.01541579	     -0.01311726	     -0.04541464
      0.62978396	     -0.03344086	     -0.01550877	     -0.01316812	     -0.04538224
      0.63019481	     -0.03364453	     -0.01563733	     -0.01323845	     -0.04533740
      0.63042558	     -0.03375880	     -0.01570945	     -0.01327792	     -0.04531223
      0.63065635	     -0.03387298	     -0.01578150	     -0.01331735	     -0.04528706
      0.63094282	     -0.03401460	     -0.01587086	     -0.01336626	     -0.04525584
      0.63121417	     -0.03414861	     -0.01595542	     -0.01341254	     -0.04522627
      0.63148551	     -0.03428249	     -0.01603989	     -0.01345877	     -0.04519672
      0.63174688	     -0.03441134	     -0.01612117	     -0.01350327	     -0.04516827
      0.63200824	     -0.03454006	     -0.01620236	     -0.01354773	     -0.04513983
      0.63226960	     -0.03466867	     -0.01628348	     -0.01359215	     -0.04511140
      0.63253096	     -0.03479716	     -0.01636452	     -0.01363653	     -0.04508298
      0.63279233	     -0.03492554	     -0.01644548	     -0.01368087	     -0.04505457
      0.63305369	     -0.03505381	     -0.01652636	     -0.01372517	     -0.04502618
      0.63331505	     -0.03518196	     -0.01660716	     -0.01376944	     -0.04499779
      0.63357641	     -0.03530999	     -0.01668788	     -0.01381367	     -0.04496942
      0.63383778	     -0.03543792	     -0.01676851	     -0.01385785	     -0.04494106
      0.63409914	     -0.03556572	     -0.01684907	     -0.01390200	     -0.04491271
      0.63433025	     -0.03567865	     -0.01692024	     -0.01394101	     -0.04488764
      0.63456136	     -0.03579148	     -0.01699135	     -0.01397999	     -0.04486259
      0.63488027	     -0.03594703	     -0.01708937	     -0.01403373	     -0.04482804
      0.63509977	     -0.03605399	     -0.01715676	     -0.01407069	     -0.04480427
      0.63531926	     -0.03616088	     -0.01722410	     -0.01410761	     -0.04478050
      0.63560659	     -0.03630067	     -0.01731216	     -0.01415591	     -0.04474941
      0.63584754	     -0.03641780	     -0.01738593	     -0.01419638	     -0.04472334
      0.63622120	     -0.03659925	     -0.01750021	     -0.01425908	     -0.04468294
      0.63646992	     -0.03671991	     -0.01757619	     -0.01430077	     -0.04465606
      0.63671865	     -0.03684046	     -0.01765209	     -0.01434243	     -0.04462918
      0.63696738	     -0.03696091	     -0.01772793	     -0.01438405	     -0.04460232
      0.63724417	     -0.03709485	     -0.01781223	     -0.01443034	     -0.04457244
      0.63752097	     -0.03722865	     -0.01789645	     -0.01447658	     -0.04454257
      0.63775745	     -0.03734287	     -0.01796833	     -0.01451605	     -0.04451707
      0.63799392	     -0.03745700	     -0.01804015	     -0.01455550	     -0.04449157
      0.63831021	     -0.03760950	     -0.01813611	     -0.01460821	     -0.04445748
      0.63852859	     -0.03771470	     -0.01820229	     -0.01464457	     -0.04443396
      0.63874697	     -0.03781983	     -0.01826842	     -0.01468091	     -0.04441044
      0.63903560	     -0.03795866	     -0.01835574	     -0.01472890	     -0.04437936
      0.63931136	     -0.03809117	     -0.01843908	     -0.01477471	     -0.04434969
      0.63968341	     -0.03826977	     -0.01855137	     -0.01483646	     -0.04430968
      0.63991585	     -0.03838123	     -0.01862145	     -0.01487499	     -0.04428469
      0.64019621	     -0.03851556	     -0.01870589	     -0.01492144	     -0.04425456
      0.64046822	     -0.03864577	     -0.01878773	     -0.01496646	     -0.04422534
      0.64074022	     -0.03877587	     -0.01886949	     -0.01501145	     -0.04419614
      0.64101223	     -0.03890585	     -0.01895116	     -0.01505639	     -0.04416695
      0.64128424	     -0.03903572	     -0.01903275	     -0.01510130	     -0.04413777
      0.64151444	     -0.03914553	     -0.01910173	     -0.01513928	     -0.04411308
      0.64174463	     -0.03925525	     -0.01917065	     -0.01517723	     -0.04408841
      0.64207148	     -0.03941091	     -0.01926840	     -0.01523107	     -0.04405339
      0.64228502	     -0.03951252	     -0.01933220	     -0.01526622	     -0.04403051
      0.64249856	     -0.03961406	     -0.01939595	     -0.01530134	     -0.04400765
      0.64279507	     -0.03975493	     -0.01948438	     -0.01535007	     -0.04397592
      0.64317984	     -0.03993754	     -0.01959899	     -0.01541324	     -0.04393476
      0.64343054	     -0.04005639	     -0.01967357	     -0.01545436	     -0.04390796
      0.64368123	     -0.04017514	     -0.01974808	     -0.01549545	     -0.04388116
      0.64393192	     -0.04029380	     -0.01982252	     -0.01553651	     -0.04385438
      0.64420646	     -0.04042364	     -0.01990395	     -0.01558144	     -0.04382507
      0.64448100	     -0.04055336	     -0.01998531	     -0.01562633	     -0.04379576
      0.64472178	     -0.04066703	     -0.02005658	     -0.01566567	     -0.04377007
      0.64496255	     -0.04078062	     -0.02012780	     -0.01570499	     -0.04374439
      0.64527153	     -0.04092625	     -0.02021909	     -0.01575540	     -0.04371145
      0.64549471	     -0.04103136	     -0.02028496	     -0.01579178	     -0.04368767
      0.64571789	     -0.04113639	     -0.02035078	     -0.01582814	     -0.04366389
      0.64600088	     -0.04126946	     -0.02043415	     -0.01587421	     -0.04363376
      0.64627202	     -0.04139684	     -0.02051395	     -0.01591831	     -0.04360490
      0.64661090	     -0.04155590	     -0.02061357	     -0.01597338	     -0.04356885
      0.64684422	     -0.04166531	     -0.02068208	     -0.01601127	     -0.04354404
      0.64707754	     -0.04177464	     -0.02075054	     -0.01604913	     -0.04351924
      0.64737400	     -0.04191344	     -0.02083743	     -0.01609720	     -0.04348774
      0.64767047	     -0.04205212	     -0.02092423	     -0.01614523	     -0.04345625
      0.64788280	     -0.04215136	     -0.02098633	     -0.01617961	     -0.04343371
      0.64809512	     -0.04225053	     -0.02104838	     -0.01621396	     -0.04341118
      0.64840313	     -0.04239428	     -0.02113830	     -0.01626376	     -0.04337850
      0.64867899	     -0.04252290	     -0.02121876	     -0.01630832	     -0.04334925
      0.64892079	     -0.04263556	     -0.02128920	     -0.01634735	     -0.04332363
      0.64916259	     -0.04274812	     -0.02135959	     -0.01638636	     -0.04329801
      0.64947119	     -0.04289167	     -0.02144932	     -0.01643610	     -0.04326533
      0.64969465	     -0.04299552	     -0.02151423	     -0.01647209	     -0.04324167
      0.64991810	     -0.04309931	     -0.02157909	     -0.01650806	     -0.04321803
      0.65020124	     -0.04323070	     -0.02166118	     -0.01655361	     -0.04318808
      0.65047270	     -0.04335657	     -0.02173981	     -0.01659724	     -0.04315938
      0.65081172	     -0.04351363	     -0.02183790	     -0.01665169	     -0.04312355
      0.65104532	     -0.04362174	     -0.02190541	     -0.01668917	     -0.04309888
      0.65127891	     -0.04372978	     -0.02197286	     -0.01672663	     -0.04307421
      0.65157561	     -0.04386690	     -0.02205844	     -0.01677418	     -0.04304290
      0.65187231	     -0.04400389	     -0.02214393	     -0.01682169	     -0.04301160
      0.65208510	     -0.04410206	     -0.02220519	     -0.01685574	     -0.04298916
      0.65229790	     -0.04420017	     -0.02226639	     -0.01688977	     -0.04296673
      0.65260608	     -0.04434215	     -0.02235494	     -0.01693902	     -0.04293426
      0.65288226	     -0.04446927	     -0.02243421	     -0.01698312	     -0.04290517
      0.65312429	     -0.04458059	     -0.02250361	     -0.01702175	     -0.04287969
      0.65336631	     -0.04469182	     -0.02257295	     -0.01706034	     -0.04285422
      0.65367551	     -0.04483380	     -0.02266143	     -0.01710961	     -0.04282170
      0.65389902	     -0.04493636	     -0.02272533	     -0.01714521	     -0.04279819
      0.65412253	     -0.04503885	     -0.02278918	     -0.01718078	     -0.04277470
      0.65440620	     -0.04516882	     -0.02287013	     -0.01722590	     -0.04274490
      0.65467671	     -0.04529266	     -0.02294724	     -0.01726889	     -0.04271649
      0.65501787	     -0.04544870	     -0.02304439	     -0.01732307	     -0.04268068
      0.65525573	     -0.04555740	     -0.02311204	     -0.01736081	     -0.04265573
      0.65549359	     -0.04566603	     -0.02317964	     -0.01739853	     -0.04263078
      0.65578670	     -0.04579978	     -0.02326285	     -0.01744498	     -0.04260006
      0.65607981	     -0.04593341	     -0.02334597	     -0.01749140	     -0.04256935
      0.65629755	     -0.04603261	     -0.02340766	     -0.01752586	     -0.04254654
      0.65651529	     -0.04613174	     -0.02346929	     -0.01756030	     -0.04252374
      0.65682303	     -0.04627174	     -0.02355632	     -0.01760894	     -0.04249154
      0.65709363	     -0.04639474	     -0.02363276	     -0.01765169	     -0.04246323
      0.65736424	     -0.04651765	     -0.02370912	     -0.01769440	     -0.04243494
      0.65760511	     -0.04662697	     -0.02377703	     -0.01773240	     -0.04240976
      0.65784598	     -0.04673621	     -0.02384487	     -0.01777037	     -0.04238460
      0.65808685	     -0.04684537	     -0.02391266	     -0.01780832	     -0.04235945
      0.65837636	     -0.04697648	     -0.02399405	     -0.01785390	     -0.04232922
      0.65866586	     -0.04710748	     -0.02407535	     -0.01789945	     -0.04229902
      0.65888799	     -0.04720791	     -0.02413766	     -0.01793438	     -0.04227585
      0.65911011	     -0.04730828	     -0.02419993	     -0.01796929	     -0.04225270
      0.65941577	     -0.04744629	     -0.02428552	     -0.01801729	     -0.04222084
      0.65968379	     -0.04756720	     -0.02436050	     -0.01805935	     -0.04219293
      0.65995180	     -0.04768802	     -0.02443540	     -0.01810139	     -0.04216502
      0.66021982	     -0.04780875	     -0.02451022	     -0.01814340	     -0.04213713
      0.66044577	     -0.04791046	     -0.02457324	     -0.01817880	     -0.04211362
      0.66067172	     -0.04801210	     -0.02463621	     -0.01821417	     -0.04209013
      0.66097387	     -0.04814792	     -0.02472033	     -0.01826145	     -0.04205872
      0.66123871	     -0.04826688	     -0.02479398	     -0.01830286	     -0.04203120
      0.66150354	     -0.04838574	     -0.02486756	     -0.01834425	     -0.04200370
      0.66176838	     -0.04850451	     -0.02494106	     -0.01838561	     -0.04197621
      0.66200439	     -0.04861028	     -0.02500651	     -0.01842244	     -0.04195172
      0.66224039	     -0.04871598	     -0.02507189	     -0.01845926	     -0.04192724
      0.66255705	     -0.04885769	     -0.02515953	     -0.01850862	     -0.04189441
      0.66278007	     -0.04895742	     -0.02522119	     -0.01854337	     -0.04187130
      0.66300309	     -0.04905709	     -0.02528280	     -0.01857810	     -0.04184820
      0.66328952	     -0.04918501	     -0.02536185	     -0.01862267	     -0.04181854
      0.66354664	     -0.04929975	     -0.02543274	     -0.01866266	     -0.04179193
      0.66390250	     -0.04945842	     -0.02553074	     -0.01871797	     -0.04175511
      0.66412165	     -0.04955606	     -0.02559103	     -0.01875201	     -0.04173245
      0.66450879	     -0.04972839	     -0.02569740	     -0.01881210	     -0.04169244
      0.66470853	     -0.04981724	     -0.02575223	     -0.01884309	     -0.04167181
      0.66490828	     -0.04990603	     -0.02580701	     -0.01887406	     -0.04165118
      0.66523635	     -0.05005177	     -0.02589691	     -0.01892490	     -0.04161732
      0.66552194	     -0.05017853	     -0.02597507	     -0.01896912	     -0.04158786
      0.66576251	     -0.05028524	     -0.02604085	     -0.01900636	     -0.04156305
      0.66600308	     -0.05039187	     -0.02610657	     -0.01904357	     -0.04153825
      0.66632185	     -0.05053306	     -0.02619356	     -0.01909285	     -0.04150541
      0.66653989	     -0.05062956	     -0.02625300	     -0.01912654	     -0.04148296
      0.66675792	     -0.05072600	     -0.02631239	     -0.01916021	     -0.04146051
      0.66705085	     -0.05085549	     -0.02639211	     -0.01920542	     -0.04143037
      0.66737023	     -0.05099655	     -0.02647893	     -0.01925469	     -0.04139752
      0.66768395	     -0.05113499	     -0.02656411	     -0.01930305	     -0.04136527
      0.66791655	     -0.05123756	     -0.02662720	     -0.01933888	     -0.04134137
      0.66814915	     -0.05134007	     -0.02669023	     -0.01937470	     -0.04131748
      0.66844757	     -0.05147150	     -0.02677102	     -0.01942062	     -0.04128684
      0.66874599	     -0.05160281	     -0.02685173	     -0.01946652	     -0.04125622
      0.66895869	     -0.05169635	     -0.02690919	     -0.01949922	     -0.04123440
      0.66917139	     -0.05178983	     -0.02696662	     -0.01953190	     -0.04121259
      0.66947921	     -0.05192503	     -0.02704964	     -0.01957918	     -0.04118104
      0.66978704	     -0.05206012	     -0.02713256	     -0.01962642	     -0.04114951
      0.66999825	     -0.05215275	     -0.02718941	     -0.01965882	     -0.04112789
      0.67020947	     -0.05224533	     -0.02724621	     -0.01969121	     -0.04110627
      0.67051551	     -0.05237938	     -0.02732844	     -0.01973811	     -0.04107495
      0.67082156	     -0.05251333	     -0.02741057	     -0.01978499	     -0.04104366
      0.67103944	     -0.05260863	     -0.02746899	     -0.01981835	     -0.04102139
      0.67125733	     -0.05270387	     -0.02752736	     -0.01985169	     -0.04099913
      0.67156474	     -0.05283816	     -0.02760964	     -0.01989871	     -0.04096773
      0.67187216	     -0.05297235	     -0.02769182	     -0.01994570	     -0.04093635
      0.67208077	     -0.05306334	     -0.02774753	     -0.01997757	     -0.04091506
      0.67228938	     -0.05315429	     -0.02780321	     -0.02000943	     -0.04089379
      0.67259312	     -0.05328663	     -0.02788419	     -0.02005579	     -0.04086282
      0.67289687	     -0.05341887	     -0.02796509	     -0.02010213	     -0.04083187
      0.67312345	     -0.05351744	     -0.02802537	     -0.02013668	     -0.04080879
      0.67335003	     -0.05361597	     -0.02808561	     -0.02017121	     -0.04078572
      0.67365365	     -0.05374789	     -0.02816624	     -0.02021746	     -0.04075482
      0.67392633	     -0.05386630	     -0.02823859	     -0.02025898	     -0.04072708
      0.67419901	     -0.05398462	     -0.02831086	     -0.02030048	     -0.04069936
      0.67443893	     -0.05408866	     -0.02837439	     -0.02033698	     -0.04067497
      0.67467885	     -0.05419263	     -0.02843786	     -0.02037345	     -0.04065060
      0.67491877	     -0.05429655	     -0.02850128	     -0.02040992	     -0.04062624
      0.67521265	     -0.05442375	     -0.02857888	     -0.02045456	     -0.04059641
      0.67550653	     -0.05455086	     -0.02865641	     -0.02049918	     -0.04056659
      0.67572896	     -0.05464701	     -0.02871502	     -0.02053294	     -0.04054404
      0.67595139	     -0.05474310	     -0.02877360	     -0.02056668	     -0.04052149
      0.67625773	     -0.05487536	     -0.02885419	     -0.02061313	     -0.04049045
      0.67653121	     -0.05499334	     -0.02892605	     -0.02065458	     -0.04046275
      0.67677705	     -0.05509934	     -0.02899060	     -0.02069182	     -0.04043787
      0.67702289	     -0.05520527	     -0.02905509	     -0.02072904	     -0.04041299
      0.67733100	     -0.05533795	     -0.02913582	     -0.02077568	     -0.04038183
      0.67755755	     -0.05543544	     -0.02919513	     -0.02080995	     -0.04035893
      0.67778409	     -0.05553288	     -0.02925439	     -0.02084421	     -0.04033603
      0.67806734	     -0.05565463	     -0.02932841	     -0.02088702	     -0.04030742
      0.67834138	     -0.05577234	     -0.02939996	     -0.02092843	     -0.04027976
      0.67867809	     -0.05591687	     -0.02948777	     -0.02097928	     -0.04024578
      0.67891409	     -0.05601811	     -0.02954925	     -0.02101490	     -0.04022197
      0.67915010	     -0.05611928	     -0.02961068	     -0.02105051	     -0.04019818
      0.67944739	     -0.05624665	     -0.02968798	     -0.02109535	     -0.04016822
      0.67974467	     -0.05637393	     -0.02976521	     -0.02114016	     -0.04013828
      0.67996357	     -0.05646760	     -0.02982202	     -0.02117315	     -0.04011624
      0.68018248	     -0.05656121	     -0.02987878	     -0.02120612	     -0.04009421
      0.68049000	     -0.05669265	     -0.02995845	     -0.02125243	     -0.04006327
      0.68079753	     -0.05682399	     -0.03003804	     -0.02129871	     -0.04003236
      0.68100734	     -0.05691355	     -0.03009228	     -0.02133027	     -0.04001127
      0.68121715	     -0.05700306	     -0.03014648	     -0.02136183	     -0.03999019
      0.68152046	     -0.05713238	     -0.03022477	     -0.02140742	     -0.03995974
      0.68182377	     -0.05726162	     -0.03030297	     -0.02145300	     -0.03992929
      0.68205372	     -0.05735954	     -0.03036220	     -0.02148754	     -0.03990623
      0.68228367	     -0.05745740	     -0.03042139	     -0.02152206	     -0.03988317
      0.68258530	     -0.05758570	     -0.03049894	     -0.02156734	     -0.03985293
      0.68288693	     -0.05771390	     -0.03057642	     -0.02161259	     -0.03982272
      0.68309979	     -0.05780433	     -0.03063104	     -0.02164451	     -0.03980140
      0.68331265	     -0.05789471	     -0.03068562	     -0.02167642	     -0.03978009
      0.68361877	     -0.05802461	     -0.03076405	     -0.02172230	     -0.03974947
      0.68392489	     -0.05815442	     -0.03084238	     -0.02176816	     -0.03971885
      0.68414542	     -0.05824788	     -0.03089876	     -0.02180118	     -0.03969681
      0.68436594	     -0.05834130	     -0.03095510	     -0.02183419	     -0.03967478
      0.68467253	     -0.05847109	     -0.03103335	     -0.02188007	     -0.03964416
      0.68497912	     -0.05860080	     -0.03111151	     -0.02192593	     -0.03961355
      0.68519198	     -0.05869080	     -0.03116573	     -0.02195775	     -0.03959231
      0.68540484	     -0.05878076	     -0.03121991	     -0.02198957	     -0.03957108
      0.68570998	     -0.05890965	     -0.03129750	     -0.02203517	     -0.03954066
      0.68601513	     -0.05903846	     -0.03137501	     -0.02208075	     -0.03951026
      0.68623927	     -0.05913301	     -0.03143189	     -0.02211421	     -0.03948793
      0.68646341	     -0.05922752	     -0.03148873	     -0.02214767	     -0.03946562
      0.68676882	     -0.05935623	     -0.03156610	     -0.02219324	     -0.03943523
      0.68707424	     -0.05948485	     -0.03164339	     -0.02223879	     -0.03940485
      0.68728683	     -0.05957433	     -0.03169715	     -0.02227049	     -0.03938372
      0.68749942	     -0.05966377	     -0.03175086	     -0.02230218	     -0.03936259
      0.68780418	     -0.05979191	     -0.03182778	     -0.02234760	     -0.03933232
      0.68810894	     -0.05991997	     -0.03190463	     -0.02239299	     -0.03930206
      0.68833502	     -0.06001492	     -0.03196158	     -0.02242666	     -0.03927963
      0.68856110	     -0.06010982	     -0.03201849	     -0.02246031	     -0.03925720
      0.68886558	     -0.06023756	     -0.03209506	     -0.02250563	     -0.03922701
      0.68917007	     -0.06036522	     -0.03217155	     -0.02255092	     -0.03919684
      0.68938357	     -0.06045468	     -0.03222514	     -0.02258267	     -0.03917569
      0.68959707	     -0.06054411	     -0.03227869	     -0.02261441	     -0.03915455
      0.68990215	     -0.06067182	     -0.03235513	     -0.02265976	     -0.03912436
      0.69020722	     -0.06079945	     -0.03243149	     -0.02270508	     -0.03909418
      0.69043245	     -0.06089362	     -0.03248782	     -0.02273854	     -0.03907191
      0.69065767	     -0.06098775	     -0.03254410	     -0.02277198	     -0.03904965
      0.69096257	     -0.06111511	     -0.03262022	     -0.02281724	     -0.03901953
      0.69126747	     -0.06124239	     -0.03269626	     -0.02286249	     -0.03898943
      0.69148187	     -0.06133184	     -0.03274968	     -0.02289429	     -0.03896827
      0.69169628	     -0.06142125	     -0.03280306	     -0.02292609	     -0.03894712
      0.69200141	     -0.06154844	     -0.03287897	     -0.02297133	     -0.03891703
      0.69230654	     -0.06167554	     -0.03295479	     -0.02301656	     -0.03888696
      0.69253168	     -0.06176928	     -0.03301069	     -0.02304992	     -0.03886478
      0.69275683	     -0.06186298	     -0.03306654	     -0.02308327	     -0.03884261
      0.69306174	     -0.06198980	     -0.03314212	     -0.02312843	     -0.03881260
      0.69336664	     -0.06211654	     -0.03321761	     -0.02317357	     -0.03878261
      0.69358204	     -0.06220603	     -0.03327089	     -0.02320545	     -0.03876143
      0.69379744	     -0.06229548	     -0.03332414	     -0.02323732	     -0.03874025
      0.69410267	     -0.06242218	     -0.03339952	     -0.02328248	     -0.03871027
      0.69440790	     -0.06254879	     -0.03347483	     -0.02332762	     -0.03868030
      0.69463274	     -0.06264202	     -0.03353025	     -0.02336086	     -0.03865823
      0.69485759	     -0.06273520	     -0.03358563	     -0.02339409	     -0.03863617
      0.69516256	     -0.06286152	     -0.03366068	     -0.02343916	     -0.03860626
      0.69546753	     -0.06298777	     -0.03373565	     -0.02348421	     -0.03857637
      0.69568403	     -0.06307735	     -0.03378883	     -0.02351619	     -0.03855516
      0.69590053	     -0.06316689	     -0.03384196	     -0.02354816	     -0.03853396
      0.69620583	     -0.06329309	     -0.03391683	     -0.02359323	     -0.03850408
      0.69651112	     -0.06341922	     -0.03399161	     -0.02363828	     -0.03847421
      0.69673566	     -0.06351194	     -0.03404657	     -0.02367141	     -0.03845226
      0.69696020	     -0.06360462	     -0.03410148	     -0.02370453	     -0.03843031
      0.69726520	     -0.06373044	     -0.03417601	     -0.02374951	     -0.03840051
      0.69757019	     -0.06385620	     -0.03425045	     -0.02379448	     -0.03837073
      0.69778790	     -0.06394592	     -0.03430355	     -0.02382657	     -0.03834948
      0.69800561	     -0.06403560	     -0.03435660	     -0.02385865	     -0.03832824
      0.69831092	     -0.06416131	     -0.03443094	     -0.02390364	     -0.03829846
      0.69861623	     -0.06428694	     -0.03450521	     -0.02394861	     -0.03826871
      0.69884049	     -0.06437918	     -0.03455971	     -0.02398163	     -0.03824686
      0.69906474	     -0.06447138	     -0.03461417	     -0.02401465	     -0.03822502
      0.69936971	     -0.06459670	     -0.03468816	     -0.02405954	     -0.03819534
      0.69967468	     -0.06472195	     -0.03476208	     -0.02410442	     -0.03816567
      0.69989370	     -0.06481186	     -0.03481513	     -0.02413664	     -0.03814437
      0.70011272	     -0.06490173	     -0.03486813	     -0.02416886	     -0.03812308
      0.70041797	     -0.06502693	     -0.03494194	     -0.02421375	     -0.03809342
      0.70072323	     -0.06515206	     -0.03501567	     -0.02425864	     -0.03806378
      0.70094727	     -0.06524385	     -0.03506974	     -0.02429157	     -0.03804204
      0.70117131	     -0.06533561	     -0.03512377	     -0.02432450	     -0.03802030
      0.70147620	     -0.06546041	     -0.03519723	     -0.02436930	     -0.03799074
      0.70178108	     -0.06558516	     -0.03527062	     -0.02441409	     -0.03796119
      0.70200147	     -0.06567528	     -0.03532363	     -0.02444646	     -0.03793983
      0.70222187	     -0.06576538	     -0.03537660	     -0.02447882	     -0.03791849
      0.70252699	     -0.06589005	     -0.03544986	     -0.02452362	     -0.03788896
      0.70283211	     -0.06601466	     -0.03552306	     -0.02456841	     -0.03785944
      0.70305606	     -0.06610607	     -0.03557674	     -0.02460128	     -0.03783779
      0.70328002	     -0.06619745	     -0.03563037	     -0.02463414	     -0.03781614
      0.70358476	     -0.06632174	     -0.03570330	     -0.02467885	     -0.03778670
      0.70388951	     -0.06644596	     -0.03577615	     -0.02472354	     -0.03775727
      0.70411128	     -0.06653632	     -0.03582913	     -0.02475607	     -0.03773587
      0.70433306	     -0.06662665	     -0.03588206	     -0.02478858	     -0.03771447
      0.70463796	     -0.06675077	     -0.03595478	     -0.02483328	     -0.03768507
      0.70494285	     -0.06687483	     -0.03602742	     -0.02487797	     -0.03765569
      0.70516693	     -0.06696597	     -0.03608076	     -0.02491080	     -0.03763410
      0.70539100	     -0.06705706	     -0.03613407	     -0.02494363	     -0.03761252
      0.70569555	     -0.06718082	     -0.03620645	     -0.02498824	     -0.03758321
      0.70600009	     -0.06730451	     -0.03627876	     -0.02503285	     -0.03755392
      0.70622318	     -0.06739509	     -0.03633169	     -0.02506551	     -0.03753247
      0.70644628	     -0.06748563	     -0.03638458	     -0.02509818	     -0.03751103
      0.70675086	     -0.06760918	     -0.03645673	     -0.02514276	     -0.03748177
      0.70705544	     -0.06773267	     -0.03652881	     -0.02518734	     -0.03745252
      0.70727991	     -0.06782364	     -0.03658189	     -0.02522019	     -0.03743098
      0.70750437	     -0.06791457	     -0.03663493	     -0.02525303	     -0.03740945
      0.70780865	     -0.06803779	     -0.03670677	     -0.02529754	     -0.03738027
      0.70811294	     -0.06816095	     -0.03677853	     -0.02534204	     -0.03735111
      0.70833722	     -0.06825169	     -0.03683139	     -0.02537484	     -0.03732963
      0.70856151	     -0.06834239	     -0.03688421	     -0.02540763	     -0.03730816
      0.70886573	     -0.06846537	     -0.03695579	     -0.02545211	     -0.03727904
      0.70916995	     -0.06858829	     -0.03702731	     -0.02549657	     -0.03724994
      0.70939505	     -0.06867920	     -0.03708018	     -0.02552947	     -0.03722842
      0.70962015	     -0.06877008	     -0.03713302	     -0.02556236	     -0.03720691
      0.70992412	     -0.06889275	     -0.03720431	     -0.02560677	     -0.03717788
      0.71022810	     -0.06901536	     -0.03727553	     -0.02565117	     -0.03714886
      0.71045345	     -0.06910622	     -0.03732829	     -0.02568408	     -0.03712735
      0.71067880	     -0.06919705	     -0.03738101	     -0.02571699	     -0.03710586
      0.71098263	     -0.06931946	     -0.03745204	     -0.02576135	     -0.03707689
      0.71128646	     -0.06944181	     -0.03752299	     -0.02580570	     -0.03704794
      0.71151239	     -0.06953275	     -0.03757571	     -0.02583868	     -0.03702643
      0.71173832	     -0.06962366	     -0.03762839	     -0.02587165	     -0.03700492
      0.71204193	     -0.06974578	     -0.03769913	     -0.02591596	     -0.03697603
      0.71234554	     -0.06986784	     -0.03776981	     -0.02596025	     -0.03694715
      0.71257191	     -0.06995880	     -0.03782246	     -0.02599327	     -0.03692564
      0.71279827	     -0.07004974	     -0.03787507	     -0.02602629	     -0.03690413
      0.71310169	     -0.07017158	     -0.03794554	     -0.02607054	     -0.03687531
      0.71340511	     -0.07029336	     -0.03801594	     -0.02611478	     -0.03684651
      0.71363198	     -0.07038439	     -0.03806854	     -0.02614786	     -0.03682499
      0.71385886	     -0.07047538	     -0.03812110	     -0.02618093	     -0.03680347
      0.71416206	     -0.07059694	     -0.03819129	     -0.02622512	     -0.03677473
      0.71446526	     -0.07071844	     -0.03826142	     -0.02626931	     -0.03674600
      0.71469264	     -0.07080952	     -0.03831396	     -0.02630244	     -0.03672447
      0.71492001	     -0.07090057	     -0.03836647	     -0.02633556	     -0.03670295
      0.71522299	     -0.07102185	     -0.03843638	     -0.02637970	     -0.03667429
      0.71552597	     -0.07114307	     -0.03850623	     -0.02642383	     -0.03664564
      0.71575387	     -0.07123421	     -0.03855873	     -0.02645702	     -0.03662410
      0.71598176	     -0.07132532	     -0.03861119	     -0.02649020	     -0.03660257
      0.71628451	     -0.07144632	     -0.03868083	     -0.02653428	     -0.03657399
      0.71658726	     -0.07156726	     -0.03875041	     -0.02657835	     -0.03654541
      0.71681568	     -0.07165847	     -0.03880286	     -0.02661160	     -0.03652387
      0.71704410	     -0.07174965	     -0.03885528	     -0.02664484	     -0.03650233
      0.71734661	     -0.07187036	     -0.03892464	     -0.02668886	     -0.03647382
      0.71764912	     -0.07199102	     -0.03899395	     -0.02673287	     -0.03644533
      0.71787809	     -0.07208231	     -0.03904636	     -0.02676618	     -0.03642377
      0.71810705	     -0.07217357	     -0.03909874	     -0.02679949	     -0.03640223
      0.71840931	     -0.07229399	     -0.03916783	     -0.02684345	     -0.03637380
      0.71871156	     -0.07241436	     -0.03923685	     -0.02688740	     -0.03634538
      0.71894109	     -0.07250574	     -0.03928923	     -0.02692077	     -0.03632382
      0.71917062	     -0.07259709	     -0.03934158	     -0.02695414	     -0.03630226
      0.71947260	     -0.07271722	     -0.03941039	     -0.02699804	     -0.03627391
      0.71977459	     -0.07283731	     -0.03947914	     -0.02704193	     -0.03624557
      0.72000469	     -0.07292877	     -0.03953149	     -0.02707537	     -0.03622399
      0.72023480	     -0.07302021	     -0.03958380	     -0.02710881	     -0.03620242
      0.72053650	     -0.07314006	     -0.03965234	     -0.02715264	     -0.03617416
      0.72083821	     -0.07325985	     -0.03972082	     -0.02719647	     -0.03614590
      0.72106890	     -0.07335142	     -0.03977314	     -0.02722997	     -0.03612431
      0.72129960	     -0.07344296	     -0.03982542	     -0.02726348	     -0.03610273
      0.72160101	     -0.07356251	     -0.03989368	     -0.02730725	     -0.03607454
      0.72190242	     -0.07368201	     -0.03996189	     -0.02735101	     -0.03604637
      0.72213373	     -0.07377369	     -0.04001419	     -0.02738459	     -0.03602477
      0.72236504	     -0.07386534	     -0.04006645	     -0.02741816	     -0.03600317
      0.72266614	     -0.07398459	     -0.04013444	     -0.02746186	     -0.03597507
      0.72296724	     -0.07410380	     -0.04020236	     -0.02750555	     -0.03594698
      0.72319918	     -0.07419559	     -0.04025464	     -0.02753920	     -0.03592536
      0.72343113	     -0.07428736	     -0.04030689	     -0.02757285	     -0.03590374
      0.72373190	     -0.07440631	     -0.04037460	     -0.02761648	     -0.03587573
      0.72403266	     -0.07452521	     -0.04044225	     -0.02766010	     -0.03584773
      0.72426526	     -0.07461714	     -0.04049452	     -0.02769383	     -0.03582609
      0.72449786	     -0.07470903	     -0.04054676	     -0.02772756	     -0.03580445
      0.72479828	     -0.07482768	     -0.04061418	     -0.02777111	     -0.03577652
      0.72509870	     -0.07494628	     -0.04068155	     -0.02781466	     -0.03574861
      0.72533198	     -0.07503834	     -0.04073382	     -0.02784847	     -0.03572695
      0.72556525	     -0.07513037	     -0.04078606	     -0.02788227	     -0.03570530
      0.72586530	     -0.07524870	     -0.04085320	     -0.02792575	     -0.03567746
      0.72616536	     -0.07536699	     -0.04092028	     -0.02796922	     -0.03564963
      0.72639933	     -0.07545920	     -0.04097256	     -0.02800311	     -0.03562795
      0.72663331	     -0.07555138	     -0.04102480	     -0.02803700	     -0.03560627
      0.72693297	     -0.07566940	     -0.04109165	     -0.02808040	     -0.03557852
      0.72723263	     -0.07578737	     -0.04115845	     -0.02812378	     -0.03555079
      0.72746734	     -0.07587973	     -0.04121074	     -0.02815776	     -0.03552908
      0.72770205	     -0.07597207	     -0.04126298	     -0.02819174	     -0.03550738
      0.72800129	     -0.07608976	     -0.04132955	     -0.02823505	     -0.03547973
      0.72830054	     -0.07620741	     -0.04139607	     -0.02827835	     -0.03545209
      0.72853601	     -0.07629995	     -0.04144837	     -0.02831242	     -0.03543035
      0.72877148	     -0.07639247	     -0.04150063	     -0.02834649	     -0.03540862
      0.72907027	     -0.07650982	     -0.04156691	     -0.02838971	     -0.03538107
      0.72936907	     -0.07662713	     -0.04163313	     -0.02843292	     -0.03535352
      0.72960534	     -0.07671986	     -0.04168546	     -0.02846709	     -0.03533176
      0.72984161	     -0.07681256	     -0.04173775	     -0.02850125	     -0.03531000
      0.73013992	     -0.07692957	     -0.04180373	     -0.02854437	     -0.03528254
      0.73043824	     -0.07704654	     -0.04186965	     -0.02858749	     -0.03525509
      0.73067535	     -0.07713947	     -0.04192202	     -0.02862176	     -0.03523329
      0.73091246	     -0.07723238	     -0.04197435	     -0.02865602	     -0.03521150
      0.73121025	     -0.07734903	     -0.04204002	     -0.02869904	     -0.03518414
      0.73150805	     -0.07746563	     -0.04210565	     -0.02874206	     -0.03515680
      0.73174604	     -0.07755879	     -0.04215806	     -0.02877643	     -0.03513496
      0.73198404	     -0.07765192	     -0.04221043	     -0.02881080	     -0.03511313
      0.73228127	     -0.07776819	     -0.04227580	     -0.02885372	     -0.03508588
      0.73257850	     -0.07788442	     -0.04234111	     -0.02889663	     -0.03505865
      0.73281744	     -0.07797783	     -0.04239358	     -0.02893112	     -0.03503677
      0.73305638	     -0.07807121	     -0.04244602	     -0.02896560	     -0.03501489
      0.73335298	     -0.07818709	     -0.04251106	     -0.02900840	     -0.03498776
      0.73364959	     -0.07830292	     -0.04257606	     -0.02905120	     -0.03496063
      0.73388954	     -0.07839660	     -0.04262860	     -0.02908581	     -0.03493870
      0.73412950	     -0.07849025	     -0.04268112	     -0.02912042	     -0.03491678
      0.73442541	     -0.07860571	     -0.04274583	     -0.02916309	     -0.03488976
      0.73472132	     -0.07872113	     -0.04281050	     -0.02920576	     -0.03486275
      0.73496237	     -0.07881511	     -0.04286313	     -0.02924051	     -0.03484077
      0.73520342	     -0.07890907	     -0.04291574	     -0.02927526	     -0.03481879
      0.73549856	     -0.07902408	     -0.04298011	     -0.02931779	     -0.03479189
      0.73579369	     -0.07913904	     -0.04304442	     -0.02936032	     -0.03476501
      0.73603594	     -0.07923338	     -0.04309718	     -0.02939523	     -0.03474296
      0.73627820	     -0.07932768	     -0.04314991	     -0.02943013	     -0.03472092
      0.73657244	     -0.07944219	     -0.04321390	     -0.02947251	     -0.03469416
      0.73686668	     -0.07955666	     -0.04327785	     -0.02951489	     -0.03466742
      0.73711028	     -0.07965140	     -0.04333076	     -0.02954996	     -0.03464528
      0.73735388	     -0.07974612	     -0.04338363	     -0.02958504	     -0.03462316
      0.73764708	     -0.07986008	     -0.04344723	     -0.02962724	     -0.03459655
      0.73794027	     -0.07997400	     -0.04351078	     -0.02966944	     -0.03456996
      0.73818541	     -0.08006921	     -0.04356387	     -0.02970472	     -0.03454773
      0.73843055	     -0.08016440	     -0.04361694	     -0.02974000	     -0.03452552
      0.73872249	     -0.08027773	     -0.04368009	     -0.02978200	     -0.03449908
      0.73901443	     -0.08039102	     -0.04374320	     -0.02982400	     -0.03447265
      0.73926138	     -0.08048682	     -0.04379655	     -0.02985952	     -0.03445030
      0.73950833	     -0.08058260	     -0.04384986	     -0.02989504	     -0.03442797
      0.73979869	     -0.08069518	     -0.04391251	     -0.02993679	     -0.03440172
      0.74008906	     -0.08080772	     -0.04397511	     -0.02997854	     -0.03437549
      0.74033824	     -0.08090426	     -0.04402880	     -0.03001437	     -0.03435299
      0.74058742	     -0.08100079	     -0.04408245	     -0.03005019	     -0.03433050
      0.74087571	     -0.08111242	     -0.04414449	     -0.03009163	     -0.03430449
      0.74116400	     -0.08122402	     -0.04420648	     -0.03013306	     -0.03427850
      0.74141611	     -0.08132158	     -0.04426066	     -0.03016929	     -0.03425579
      0.74166822	     -0.08141911	     -0.04431480	     -0.03020552	     -0.03423308
      0.74195356	     -0.08152947	     -0.04437604	     -0.03024651	     -0.03420739
      0.74223890	     -0.08163979	     -0.04443724	     -0.03028751	     -0.03418172
      0.74249518	     -0.08173885	     -0.04449217	     -0.03032432	     -0.03415867
      0.74275146	     -0.08183788	     -0.04454706	     -0.03036114	     -0.03413563
      0.74303220	     -0.08194632	     -0.04460716	     -0.03040146	     -0.03411041
      0.74331294	     -0.08205473	     -0.04466722	     -0.03044178	     -0.03408521
      0.74359367	     -0.08216311	     -0.04472723	     -0.03048210	     -0.03406001
      0.74387441	     -0.08227145	     -0.04478721	     -0.03052242	     -0.03403483
      0.74410947	     -0.08236214	     -0.04483739	     -0.03055617	     -0.03401376
      0.74434453	     -0.08245280	     -0.04488755	     -0.03058992	     -0.03399269
      0.74464280	     -0.08256782	     -0.04495116	     -0.03063275	     -0.03396598
      0.74494107	     -0.08268279	     -0.04501472	     -0.03067558	     -0.03393928
      0.74518570	     -0.08277706	     -0.04506682	     -0.03071070	     -0.03391739
      0.74543034	     -0.08287131	     -0.04511889	     -0.03074583	     -0.03389552
      0.74572312	     -0.08298407	     -0.04518118	     -0.03078787	     -0.03386935
      0.74601591	     -0.08309680	     -0.04524341	     -0.03082991	     -0.03384319
      0.74626677	     -0.08319335	     -0.04529671	     -0.03086592	     -0.03382080
      0.74651764	     -0.08328988	     -0.04534997	     -0.03090194	     -0.03379841
      0.74680509	     -0.08340046	     -0.04541096	     -0.03094322	     -0.03377277
      0.74709255	     -0.08351101	     -0.04547191	     -0.03098450	     -0.03374714
      0.74734915	     -0.08360966	     -0.04552629	     -0.03102134	     -0.03372428
      0.74760576	     -0.08370829	     -0.04558064	     -0.03105820	     -0.03370143
      0.74788715	     -0.08381640	     -0.04564020	     -0.03109861	     -0.03367638
      0.74816853	     -0.08392449	     -0.04569971	     -0.03113902	     -0.03365135
      0.74844991	     -0.08403254	     -0.04575919	     -0.03117944	     -0.03362633
      0.74873129	     -0.08414056	     -0.04581864	     -0.03121986	     -0.03360132
      0.74896830	     -0.08423152	     -0.04586868	     -0.03125391	     -0.03358027
      0.74920531	     -0.08432245	     -0.04591869	     -0.03128797	     -0.03355923
      0.74950230	     -0.08443637	     -0.04598132	     -0.03133065	     -0.03353288
      0.74979930	     -0.08455025	     -0.04604391	     -0.03137333	     -0.03350654
      0.75004808	     -0.08464562	     -0.04609631	     -0.03140909	     -0.03348449
      0.75029686	     -0.08474097	     -0.04614868	     -0.03144486	     -0.03346245
      0.75058662	     -0.08485199	     -0.04620964	     -0.03148653	     -0.03343679
      0.75087639	     -0.08496297	     -0.04627056	     -0.03152820	     -0.03341114
      0.75113302	     -0.08506124	     -0.04632449	     -0.03156512	     -0.03338844
      0.75138966	     -0.08515949	     -0.04637838	     -0.03160205	     -0.03336575
      0.75167180	     -0.08526746	     -0.04643759	     -0.03164265	     -0.03334082
      0.75195394	     -0.08537541	     -0.04649677	     -0.03168326	     -0.03331590
      0.75223608	     -0.08548332	     -0.04655591	     -0.03172389	     -0.03329100
      0.75251822	     -0.08559120	     -0.04661502	     -0.03176452	     -0.03326611
      0.75275597	     -0.08568209	     -0.04666479	     -0.03179878	     -0.03324514
      0.75299372	     -0.08577295	     -0.04671455	     -0.03183304	     -0.03322419
      0.75329003	     -0.08588617	     -0.04677652	     -0.03187575	     -0.03319809
      0.75358634	     -0.08599935	     -0.04683845	     -0.03191847	     -0.03317200
      0.75383856	     -0.08609566	     -0.04689113	     -0.03195485	     -0.03314981
      0.75409077	     -0.08619195	     -0.04694379	     -0.03199125	     -0.03312762
      0.75437789	     -0.08630153	     -0.04700369	     -0.03203269	     -0.03310239
      0.75466501	     -0.08641108	     -0.04706356	     -0.03207415	     -0.03307716
      0.75495213	     -0.08652060	     -0.04712340	     -0.03211563	     -0.03305195
      0.75520842	     -0.08661834	     -0.04717678	     -0.03215267	     -0.03302946
      0.75546472	     -0.08671605	     -0.04723013	     -0.03218972	     -0.03300698
      0.75572101	     -0.08681374	     -0.04728345	     -0.03222679	     -0.03298451
      0.75600388	     -0.08692153	     -0.04734227	     -0.03226772	     -0.03295972
      0.75628674	     -0.08702929	     -0.04740105	     -0.03230867	     -0.03293495
      0.75656960	     -0.08713701	     -0.04745979	     -0.03234964	     -0.03291019
      0.75685246	     -0.08724471	     -0.04751850	     -0.03239063	     -0.03288544
      0.75709129	     -0.08733563	     -0.04756805	     -0.03242525	     -0.03286456
      0.75733012	     -0.08742652	     -0.04761757	     -0.03245990	     -0.03284368
      0.75762554	     -0.08753892	     -0.04767879	     -0.03250277	     -0.03281788
      0.75792095	     -0.08765128	     -0.04773997	     -0.03254566	     -0.03279209
      0.75817718	     -0.08774872	     -0.04779301	     -0.03258289	     -0.03276973
      0.75843341	     -0.08784614	     -0.04784601	     -0.03262014	     -0.03274738
      0.75871729	     -0.08795404	     -0.04790471	     -0.03266144	     -0.03272264
      0.75900117	     -0.08806192	     -0.04796337	     -0.03270275	     -0.03269791
      0.75928505	     -0.08816976	     -0.04802200	     -0.03274410	     -0.03267319
      0.75956893	     -0.08827758	     -0.04808060	     -0.03278547	     -0.03264849
      0.75980738	     -0.08836812	     -0.04812979	     -0.03282025	     -0.03262775
      0.76004582	     -0.08845865	     -0.04817895	     -0.03285504	     -0.03260702
      0.76034098	     -0.08857068	     -0.04823978	     -0.03289814	     -0.03258137
      0.76063615	     -0.08868268	     -0.04830057	     -0.03294126	     -0.03255574
      0.76089542	     -0.08878104	     -0.04835394	     -0.03297918	     -0.03253324
      0.76115469	     -0.08887937	     -0.04840728	     -0.03301711	     -0.03251074
      0.76143600	     -0.08898605	     -0.04846513	     -0.03305831	     -0.03248635
      0.76171732	     -0.08909270	     -0.04852295	     -0.03309953	     -0.03246197
      0.76199863	     -0.08919932	     -0.04858073	     -0.03314079	     -0.03243761
      0.76227995	     -0.08930592	     -0.04863848	     -0.03318208	     -0.03241326
      0.76253036	     -0.08940079	     -0.04868986	     -0.03321886	     -0.03239159
      0.76278077	     -0.08949564	     -0.04874121	     -0.03325567	     -0.03236994
      0.76306914	     -0.08960484	     -0.04880032	     -0.03329810	     -0.03234502
      0.76335750	     -0.08971402	     -0.04885939	     -0.03334055	     -0.03232011
      0.76364587	     -0.08982318	     -0.04891843	     -0.03338305	     -0.03229521
      0.76393424	     -0.08993231	     -0.04897743	     -0.03342559	     -0.03227033
      0.76416022	     -0.09001782	     -0.04902365	     -0.03345895	     -0.03225085
      0.76438620	     -0.09010331	     -0.04906985	     -0.03349233	     -0.03223137
      0.76467616	     -0.09021298	     -0.04912909	     -0.03353520	     -0.03220639
      0.76496611	     -0.09032263	     -0.04918831	     -0.03357811	     -0.03218142
      0.76523504	     -0.09042431	     -0.04924319	     -0.03361795	     -0.03215827
      0.76550396	     -0.09052596	     -0.04929805	     -0.03365782	     -0.03213514
      0.76578354	     -0.09063163	     -0.04935506	     -0.03369931	     -0.03211111
      0.76606313	     -0.09073728	     -0.04941203	     -0.03374084	     -0.03208709
      0.76633310	     -0.09083927	     -0.04946702	     -0.03378098	     -0.03206390
      0.76660307	     -0.09094125	     -0.04952198	     -0.03382116	     -0.03204073
      0.76687973	     -0.09104574	     -0.04957827	     -0.03386237	     -0.03201700
      0.76715639	     -0.09115021	     -0.04963453	     -0.03390363	     -0.03199328
      0.76742717	     -0.09125243	     -0.04968957	     -0.03394404	     -0.03197008
      0.76769794	     -0.09135464	     -0.04974457	     -0.03398450	     -0.03194689
      0.76797353	     -0.09145866	     -0.04980053	     -0.03402572	     -0.03192330
      0.76824912	     -0.09156265	     -0.04985646	     -0.03406698	     -0.03189972
      0.76852076	     -0.09166514	     -0.04991156	     -0.03410769	     -0.03187650
      0.76879240	     -0.09176761	     -0.04996663	     -0.03414844	     -0.03185329
      0.76906742	     -0.09187134	     -0.05002236	     -0.03418975	     -0.03182980
      0.76934244	     -0.09197506	     -0.05007805	     -0.03423109	     -0.03180632
      0.76961482	     -0.09207776	     -0.05013319	     -0.03427208	     -0.03178308
      0.76988719	     -0.09218045	     -0.05018830	     -0.03431312	     -0.03175985
      0.77016187	     -0.09228400	     -0.05024384	     -0.03435455	     -0.03173644
      0.77043656	     -0.09238753	     -0.05029936	     -0.03439602	     -0.03171305
      0.77070952	     -0.09249040	     -0.05035451	     -0.03443728	     -0.03168981
      0.77098248	     -0.09259326	     -0.05040962	     -0.03447859	     -0.03166658
      0.77125698	     -0.09269669	     -0.05046502	     -0.03452017	     -0.03164324
      0.77153148	     -0.09280010	     -0.05052039	     -0.03456180	     -0.03161991
      0.77180491	     -0.09290310	     -0.05057552	     -0.03460331	     -0.03159668
      0.77207834	     -0.09300609	     -0.05063062	     -0.03464487	     -0.03157347
      0.77235276	     -0.09310944	     -0.05068589	     -0.03468663	     -0.03155018
      0.77262719	     -0.09321279	     -0.05074114	     -0.03472844	     -0.03152691
      0.77290099	     -0.09331589	     -0.05079623	     -0.03477019	     -0.03150370
      0.77317479	     -0.09341898	     -0.05085130	     -0.03481200	     -0.03148051
      0.77344923	     -0.09352230	     -0.05090647	     -0.03485395	     -0.03145727
      0.77372367	     -0.09362561	     -0.05096161	     -0.03489596	     -0.03143405
      0.77399777	     -0.09372879	     -0.05101665	     -0.03493796	     -0.03141086
      0.77427187	     -0.09383196	     -0.05107167	     -0.03498001	     -0.03138769
      0.77454638	     -0.09393528	     -0.05112675	     -0.03502217	     -0.03136450
      0.77482089	     -0.09403859	     -0.05118180	     -0.03506438	     -0.03134132
      0.77509525	     -0.09414184	     -0.05123679	     -0.03510662	     -0.03131817
      0.77536960	     -0.09424508	     -0.05129175	     -0.03514890	     -0.03129503
      0.77564422	     -0.09434842	     -0.05134674	     -0.03519128	     -0.03127188
      0.77591884	     -0.09445175	     -0.05140170	     -0.03523371	     -0.03124874
      0.77619342	     -0.09455507	     -0.05145663	     -0.03527619	     -0.03122562
      0.77646799	     -0.09465838	     -0.05151153	     -0.03531872	     -0.03120251
      0.77674275	     -0.09476175	     -0.05156644	     -0.03536132	     -0.03117940
      0.77701751	     -0.09486513	     -0.05162133	     -0.03540398	     -0.03115630
      0.77729228	     -0.09496851	     -0.05167619	     -0.03544669	     -0.03113322
      0.77756706	     -0.09507189	     -0.05173103	     -0.03548946	     -0.03111014
      0.77784197	     -0.09517532	     -0.05178587	     -0.03553230	     -0.03108707
      0.77811688	     -0.09527875	     -0.05184068	     -0.03557519	     -0.03106401
      0.77839184	     -0.09538220	     -0.05189548	     -0.03561815	     -0.03104096
      0.77866681	     -0.09548565	     -0.05195025	     -0.03566115	     -0.03101792
      0.77894188	     -0.09558915	     -0.05200501	     -0.03570423	     -0.03099488
      0.77921695	     -0.09569265	     -0.05205975	     -0.03574736	     -0.03097186
      0.77949209	     -0.09579618	     -0.05211448	     -0.03579056	     -0.03094885
      0.77976724	     -0.09589971	     -0.05216918	     -0.03583381	     -0.03092584
      0.78004248	     -0.09600329	     -0.05222388	     -0.03587713	     -0.03090284
      0.78031771	     -0.09610687	     -0.05227855	     -0.03592050	     -0.03087986
      0.78059303	     -0.09621048	     -0.05233321	     -0.03596394	     -0.03085688
      0.78086835	     -0.09631411	     -0.05238785	     -0.03600744	     -0.03083391
      0.78114376	     -0.09641777	     -0.05244248	     -0.03605100	     -0.03081095
      0.78141916	     -0.09652144	     -0.05249708	     -0.03609462	     -0.03078800
      0.78169465	     -0.09662515	     -0.05255167	     -0.03613831	     -0.03076506
      0.78197014	     -0.09672887	     -0.05260624	     -0.03618205	     -0.03074213
      0.78224571	     -0.09683263	     -0.05266080	     -0.03622586	     -0.03071921
      0.78252128	     -0.09693641	     -0.05271534	     -0.03626973	     -0.03069630
      0.78279694	     -0.09704022	     -0.05276986	     -0.03631366	     -0.03067339
      0.78307259	     -0.09714405	     -0.05282436	     -0.03635766	     -0.03065050
      0.78334833	     -0.09724792	     -0.05287886	     -0.03640172	     -0.03062761
      0.78362407	     -0.09735181	     -0.05293332	     -0.03644584	     -0.03060474
      0.78389989	     -0.09745574	     -0.05298778	     -0.03649002	     -0.03058187
      0.78417570	     -0.09755968	     -0.05304221	     -0.03653427	     -0.03055902
      0.78445160	     -0.09766367	     -0.05309664	     -0.03657858	     -0.03053617
      0.78472750	     -0.09776768	     -0.05315104	     -0.03662295	     -0.03051333
      0.78500347	     -0.09787173	     -0.05320543	     -0.03666739	     -0.03049050
      0.78527944	     -0.09797580	     -0.05325979	     -0.03671188	     -0.03046769
      0.78555549	     -0.09807992	     -0.05331415	     -0.03675645	     -0.03044488
      0.78583154	     -0.09818405	     -0.05336848	     -0.03680107	     -0.03042208
      0.78610765	     -0.09828824	     -0.05342280	     -0.03684576	     -0.03039929
      0.78638377	     -0.09839244	     -0.05347709	     -0.03689051	     -0.03037652
      0.78665995	     -0.09849669	     -0.05353137	     -0.03693532	     -0.03035375
      0.78693613	     -0.09860096	     -0.05358563	     -0.03698020	     -0.03033099
      0.78721237	     -0.09870528	     -0.05363988	     -0.03702514	     -0.03030824
      0.78748860	     -0.09880962	     -0.05369410	     -0.03707014	     -0.03028550
      0.78776489	     -0.09891400	     -0.05374830	     -0.03711520	     -0.03026278
      0.78804117	     -0.09901841	     -0.05380248	     -0.03716032	     -0.03024006
      0.78831749	     -0.09912286	     -0.05385665	     -0.03720551	     -0.03021736
      0.78859380	     -0.09922733	     -0.05391078	     -0.03725075	     -0.03019467
      0.78887012	     -0.09933184	     -0.05396490	     -0.03729605	     -0.03017199
      0.78914644	     -0.09943637	     -0.05401899	     -0.03734141	     -0.03014933
      0.78942273	     -0.09954092	     -0.05407305	     -0.03738683	     -0.03012668
      0.78969901	     -0.09964550	     -0.05412709	     -0.03743230	     -0.03010404
      0.78997518	     -0.09975006	     -0.05418108	     -0.03747781	     -0.03008142
      0.79025135	     -0.09985466	     -0.05423504	     -0.03752338	     -0.03005882
      0.79052724	     -0.09995919	     -0.05428893	     -0.03756896	     -0.03003625
      0.79080313	     -0.10006375	     -0.05434279	     -0.03761460	     -0.03001370
      0.79107834	     -0.10016808	     -0.05439650	     -0.03766019	     -0.02999122
      0.79135355	     -0.10027246	     -0.05445018	     -0.03770583	     -0.02996874
      0.79162674	     -0.10037609	     -0.05450345	     -0.03775120	     -0.02994645
      0.79189993	     -0.10047977	     -0.05455669	     -0.03779663	     -0.02992416
      0.79216247	     -0.10057944	     -0.05460783	     -0.03784034	     -0.02990276
      0.79249562	     -0.10070596	     -0.05467270	     -0.03789588	     -0.02987562
      0.79289261	     -0.10085681	     -0.05474996	     -0.03796218	     -0.02984330
      0.79317582	     -0.10096447	     -0.05480504	     -0.03800955	     -0.02982026
      0.79345902	     -0.10107217	     -0.05486010	     -0.03805698	     -0.02979724
      0.79374222	     -0.10117992	     -0.05491513	     -0.03810447	     -0.02977422
      0.79399170	     -0.10127487	     -0.05496359	     -0.03814636	     -0.02975396
      0.79424117	     -0.10136986	     -0.05501203	     -0.03818830	     -0.02973371
      0.79452788	     -0.10147907	     -0.05506767	     -0.03823656	     -0.02971045
      0.79481459	     -0.10158833	     -0.05512329	     -0.03828488	     -0.02968721
      0.79508492	     -0.10169139	     -0.05517570	     -0.03833050	     -0.02966530
      0.79535524	     -0.10179449	     -0.05522810	     -0.03837618	     -0.02964341
      0.79563300	     -0.10190048	     -0.05528191	     -0.03842317	     -0.02962093
      0.79591075	     -0.10200651	     -0.05533570	     -0.03847023	     -0.02959846
      0.79618519	     -0.10211133	     -0.05538882	     -0.03851678	     -0.02957627
      0.79645963	     -0.10221620	     -0.05544192	     -0.03856339	     -0.02955410
      0.79673088	     -0.10231990	     -0.05549438	     -0.03860951	     -0.02953219
      0.79700213	     -0.10242365	     -0.05554681	     -0.03865570	     -0.02951030
      0.79720857	     -0.10250265	     -0.05558671	     -0.03869089	     -0.02949364
      0.79753018	     -0.10262577	     -0.05564883	     -0.03874578	     -0.02946771
      0.79785180	     -0.10274897	     -0.05571092	     -0.03880074	     -0.02944180
      0.79808116	     -0.10283688	     -0.05575518	     -0.03884000	     -0.02942333
      0.79831053	     -0.10292483	     -0.05579943	     -0.03887929	     -0.02940487
      0.79851738	     -0.10300418	     -0.05583932	     -0.03891476	     -0.02938823
      0.79883841	     -0.10312738	     -0.05590120	     -0.03896988	     -0.02936241
      0.79915943	     -0.10325067	     -0.05596305	     -0.03902508	     -0.02933662
      0.79939063	     -0.10333951	     -0.05600757	     -0.03906489	     -0.02931805
      0.79962184	     -0.10342839	     -0.05605208	     -0.03910474	     -0.02929949
      0.79984212	     -0.10351311	     -0.05609447	     -0.03914275	     -0.02928182
      0.80019558	     -0.10364914	     -0.05616246	     -0.03920381	     -0.02925347
      0.80044490	     -0.10374515	     -0.05621039	     -0.03924695	     -0.02923349
      0.80069422	     -0.10384121	     -0.05625830	     -0.03929013	     -0.02921352
      0.80094354	     -0.10393732	     -0.05630620	     -0.03933337	     -0.02919357
      0.80118273	     -0.10402958	     -0.05635213	     -0.03937489	     -0.02917443
      0.80152768	     -0.10416271	     -0.05641834	     -0.03943485	     -0.02914684
      0.80181798	     -0.10427483	     -0.05647403	     -0.03948539	     -0.02912365
      0.80207268	     -0.10437326	     -0.05652287	     -0.03952979	     -0.02910331
      0.80232738	     -0.10447175	     -0.05657169	     -0.03957424	     -0.02908298
      0.80261112	     -0.10458154	     -0.05662606	     -0.03962381	     -0.02906034
      0.80289487	     -0.10469140	     -0.05668040	     -0.03967346	     -0.02903772
      0.80316730	     -0.10479695	     -0.05673255	     -0.03972118	     -0.02901601
      0.80343973	     -0.10490257	     -0.05678468	     -0.03976897	     -0.02899431
      0.80371243	     -0.10500836	     -0.05683684	     -0.03981686	     -0.02897261
      0.80398512	     -0.10511423	     -0.05688897	     -0.03986481	     -0.02895091
      0.80421695	     -0.10520428	     -0.05693327	     -0.03990562	     -0.02893248
      0.80456292	     -0.10533877	     -0.05699936	     -0.03996661	     -0.02890499
      0.80483884	     -0.10544610	     -0.05705203	     -0.04001532	     -0.02888308
      0.80511476	     -0.10555352	     -0.05710468	     -0.04006409	     -0.02886119
      0.80539067	     -0.10566101	     -0.05715731	     -0.04011292	     -0.02883930
      0.80566659	     -0.10576857	     -0.05720992	     -0.04016182	     -0.02881743
      0.80594251	     -0.10587622	     -0.05726250	     -0.04021078	     -0.02879557
      0.80621842	     -0.10598394	     -0.05731506	     -0.04025980	     -0.02877373
      0.80649434	     -0.10609174	     -0.05736760	     -0.04030888	     -0.02875189
      0.80676737	     -0.10619849	     -0.05741956	     -0.04035751	     -0.02873030
      0.80704040	     -0.10630532	     -0.05747150	     -0.04040620	     -0.02870872
      0.80731655	     -0.10641345	     -0.05752401	     -0.04045550	     -0.02868691
      0.80759270	     -0.10652166	     -0.05757650	     -0.04050488	     -0.02866510
      0.80786434	     -0.10662818	     -0.05762810	     -0.04055350	     -0.02864367
      0.80813598	     -0.10673479	     -0.05767968	     -0.04060219	     -0.02862225
      0.80833780	     -0.10681405	     -0.05771799	     -0.04063840	     -0.02860634
      0.80865423	     -0.10693840	     -0.05777803	     -0.04069525	     -0.02858142
      0.80897066	     -0.10706287	     -0.05783804	     -0.04075218	     -0.02855651
      0.80921389	     -0.10715862	     -0.05788415	     -0.04079599	     -0.02853737
      0.80945712	     -0.10725444	     -0.05793023	     -0.04083986	     -0.02851824
      0.80972385	     -0.10735960	     -0.05798075	     -0.04088801	     -0.02849728
      0.81005462	     -0.10749011	     -0.05804336	     -0.04094782	     -0.02847130
      0.81043558	     -0.10764059	     -0.05811544	     -0.04101681	     -0.02844140
      0.81073967	     -0.10776083	     -0.05817294	     -0.04107197	     -0.02841755
      0.81099137	     -0.10786043	     -0.05822051	     -0.04111768	     -0.02839782
      0.81124307	     -0.10796011	     -0.05826806	     -0.04116344	     -0.02837810
      0.81152166	     -0.10807053	     -0.05832066	     -0.04121416	     -0.02835629
      0.81180024	     -0.10818104	     -0.05837324	     -0.04126494	     -0.02833449
      0.81205587	     -0.10828252	     -0.05842147	     -0.04131160	     -0.02831450
      0.81238708	     -0.10841413	     -0.05848392	     -0.04137213	     -0.02828861
      0.81271829	     -0.10854588	     -0.05854634	     -0.04143275	     -0.02826274
      0.81297456	     -0.10864791	     -0.05859461	     -0.04147972	     -0.02824274
      0.81323082	     -0.10875003	     -0.05864286	     -0.04152674	     -0.02822275
      0.81351290	     -0.10886252	     -0.05869594	     -0.04157857	     -0.02820076
      0.81379498	     -0.10897512	     -0.05874900	     -0.04163046	     -0.02817878
      0.81406035	     -0.10908114	     -0.05879890	     -0.04167935	     -0.02815811
      0.81440221	     -0.10921785	     -0.05886314	     -0.04174240	     -0.02813151
      0.81474407	     -0.10935471	     -0.05892734	     -0.04180556	     -0.02810492
      0.81499298	     -0.10945446	     -0.05897406	     -0.04185161	     -0.02808557
      0.81524190	     -0.10955429	     -0.05902076	     -0.04189772	     -0.02806624
      0.81551475	     -0.10966381	     -0.05907193	     -0.04194832	     -0.02804506
      0.81585178	     -0.10979924	     -0.05913510	     -0.04201090	     -0.02801891
      0.81629465	     -0.10997741	     -0.05921805	     -0.04209330	     -0.02798458
      0.81651105	     -0.11006457	     -0.05925856	     -0.04213362	     -0.02796781
      0.81672745	     -0.11015180	     -0.05929906	     -0.04217398	     -0.02795106
      0.81704738	     -0.11028087	     -0.05935889	     -0.04223372	     -0.02792630
      0.81736731	     -0.11041009	     -0.05941870	     -0.04229356	     -0.02790156
      0.81761642	     -0.11051079	     -0.05946524	     -0.04234021	     -0.02788230
      0.81786553	     -0.11061158	     -0.05951176	     -0.04238691	     -0.02786306
      0.81813059	     -0.11071893	     -0.05956124	     -0.04243667	     -0.02784260
      0.81845885	     -0.11085200	     -0.05962247	     -0.04249837	     -0.02781727
      0.81888291	     -0.11102413	     -0.05970153	     -0.04257822	     -0.02778458
      0.81912941	     -0.11112431	     -0.05974746	     -0.04262471	     -0.02776559
      0.81937592	     -0.11122457	     -0.05979337	     -0.04267126	     -0.02774661
      0.81962243	     -0.11132492	     -0.05983925	     -0.04271785	     -0.02772764
      0.81991247	     -0.11144311	     -0.05989321	     -0.04277275	     -0.02770533
      0.82020251	     -0.11156142	     -0.05994715	     -0.04282772	     -0.02768304
      0.82044663	     -0.11166110	     -0.05999252	     -0.04287405	     -0.02766428
      0.82078080	     -0.11179767	     -0.06005459	     -0.04293754	     -0.02763863
      0.82111496	     -0.11193441	     -0.06011662	     -0.04300114	     -0.02761299
      0.82135229	     -0.11203163	     -0.06016066	     -0.04304637	     -0.02759480
      0.82158961	     -0.11212892	     -0.06020467	     -0.04309165	     -0.02757661
      0.82185193	     -0.11223657	     -0.06025329	     -0.04314175	     -0.02755652
      0.82218789	     -0.11237458	     -0.06031553	     -0.04320601	     -0.02753081
      0.82252386	     -0.11251276	     -0.06037773	     -0.04327038	     -0.02750511
      0.82277730	     -0.11261711	     -0.06042462	     -0.04331900	     -0.02748574
      0.82303074	     -0.11272156	     -0.06047149	     -0.04336768	     -0.02746637
      0.82331546	     -0.11283902	     -0.06052412	     -0.04342244	     -0.02744464
      0.82360018	     -0.11295660	     -0.06057671	     -0.04347727	     -0.02742291
      0.82386107	     -0.11306445	     -0.06062488	     -0.04352758	     -0.02740301
      0.82420050	     -0.11320492	     -0.06068751	     -0.04359312	     -0.02737715
      0.82453992	     -0.11334557	     -0.06075010	     -0.04365877	     -0.02735130
      0.82479099	     -0.11344973	     -0.06079637	     -0.04370740	     -0.02733219
      0.82504206	     -0.11355398	     -0.06084261	     -0.04375608	     -0.02731309
      0.82527796	     -0.11365202	     -0.06088604	     -0.04380188	     -0.02729516
      0.82561685	     -0.11379302	     -0.06094839	     -0.04386776	     -0.02726941
      0.82591621	     -0.11391772	     -0.06100344	     -0.04392605	     -0.02724668
      0.82616765	     -0.11402257	     -0.06104964	     -0.04397507	     -0.02722760
      0.82641910	     -0.11412753	     -0.06109582	     -0.04402414	     -0.02720853
      0.82668632	     -0.11423918	     -0.06114488	     -0.04407637	     -0.02718828
      0.82701029	     -0.11437469	     -0.06120431	     -0.04413977	     -0.02716374
      0.82737717	     -0.11452835	     -0.06127156	     -0.04421169	     -0.02713597
      0.82770234	     -0.11466473	     -0.06133112	     -0.04427554	     -0.02711137
      0.82794452	     -0.11476641	     -0.06137546	     -0.04432316	     -0.02709307
      0.82818670	     -0.11486819	     -0.06141977	     -0.04437083	     -0.02707477
      0.82843704	     -0.11497350	     -0.06146555	     -0.04442017	     -0.02705587
      0.82877375	     -0.11511531	     -0.06152709	     -0.04448662	     -0.02703046
      0.82911045	     -0.11525730	     -0.06158857	     -0.04455318	     -0.02700507
      0.82934745	     -0.11535737	     -0.06163183	     -0.04460009	     -0.02698721
      0.82958444	     -0.11545753	     -0.06167505	     -0.04464706	     -0.02696936
      0.82985912	     -0.11557374	     -0.06172513	     -0.04470156	     -0.02694869
      0.83019056	     -0.11571415	     -0.06178551	     -0.04476743	     -0.02692375
      0.83056018	     -0.11587096	     -0.06185279	     -0.04484100	     -0.02689597
      0.83089076	     -0.11601142	     -0.06191292	     -0.04490691	     -0.02687114
      0.83113113	     -0.11611368	     -0.06195661	     -0.04495491	     -0.02685309
      0.83137150	     -0.11621605	     -0.06200027	     -0.04500296	     -0.02683506
      0.83163835	     -0.11632982	     -0.06204872	     -0.04505637	     -0.02681505
      0.83197065	     -0.11647169	     -0.06210901	     -0.04512297	     -0.02679015
      0.83230295	     -0.11661378	     -0.06216925	     -0.04518969	     -0.02676527
      0.83250422	     -0.11669994	     -0.06220571	     -0.04523015	     -0.02675020
      0.83281482	     -0.11683308	     -0.06226195	     -0.04529267	     -0.02672697
      0.83312543	     -0.11696641	     -0.06231815	     -0.04535528	     -0.02670375
      0.83338987	     -0.11708008	     -0.06236595	     -0.04540866	     -0.02668400
      0.83365430	     -0.11719390	     -0.06241373	     -0.04546211	     -0.02666426
      0.83392413	     -0.11731019	     -0.06246245	     -0.04551672	     -0.02664413
      0.83419395	     -0.11742664	     -0.06251114	     -0.04557141	     -0.02662401
      0.83448079	     -0.11755062	     -0.06256286	     -0.04562962	     -0.02660263
      0.83476763	     -0.11767477	     -0.06261455	     -0.04568792	     -0.02658127
      0.83504101	     -0.11779328	     -0.06266377	     -0.04574355	     -0.02656092
      0.83537732	     -0.11793930	     -0.06272428	     -0.04581210	     -0.02653591
      0.83571363	     -0.11808560	     -0.06278474	     -0.04588076	     -0.02651091
      0.83596106	     -0.11819340	     -0.06282919	     -0.04593135	     -0.02649253
      0.83630347	     -0.11834283	     -0.06289065	     -0.04600146	     -0.02646711
      0.83660733	     -0.11847569	     -0.06294514	     -0.04606378	     -0.02644457
      0.83685774	     -0.11858535	     -0.06299002	     -0.04611520	     -0.02642601
      0.83710816	     -0.11869518	     -0.06303487	     -0.04616669	     -0.02640746
      0.83734194	     -0.11879786	     -0.06307671	     -0.04621482	     -0.02639014
      0.83767776	     -0.11894562	     -0.06313677	     -0.04628406	     -0.02636529
      0.83801359	     -0.11909369	     -0.06319678	     -0.04635341	     -0.02634046
      0.83823430	     -0.11919118	     -0.06323619	     -0.04639906	     -0.02632414
      0.83845502	     -0.11928880	     -0.06327558	     -0.04644475	     -0.02630784
      0.83875078	     -0.11941983	     -0.06332832	     -0.04650606	     -0.02628600
      0.83904654	     -0.11955112	     -0.06338102	     -0.04656747	     -0.02626418
      0.83930424	     -0.11966573	     -0.06342690	     -0.04662104	     -0.02624518
      0.83962135	     -0.11980703	     -0.06348331	     -0.04668707	     -0.02622181
      0.84000601	     -0.11997884	     -0.06355167	     -0.04676730	     -0.02619349
      0.84039068	     -0.12015111	     -0.06361997	     -0.04684769	     -0.02616519
      0.84062555	     -0.12025654	     -0.06366163	     -0.04689685	     -0.02614792
      0.84086042	     -0.12036213	     -0.06370326	     -0.04694607	     -0.02613067
      0.84115371	     -0.12049425	     -0.06375521	     -0.04700761	     -0.02610913
      0.84144700	     -0.12062664	     -0.06380712	     -0.04706925	     -0.02608760
      0.84168018	     -0.12073211	     -0.06384835	     -0.04711832	     -0.02607050
      0.84201264	     -0.12088280	     -0.06390710	     -0.04718838	     -0.02604613
      0.84234510	     -0.12103386	     -0.06396579	     -0.04725856	     -0.02602178
      0.84257477	     -0.12113843	     -0.06400630	     -0.04730711	     -0.02600497
      0.84280443	     -0.12124319	     -0.06404678	     -0.04735572	     -0.02598816
      0.84309442	     -0.12137572	     -0.06409786	     -0.04741717	     -0.02596696
      0.84338440	     -0.12150854	     -0.06414889	     -0.04747872	     -0.02594577
      0.84361896	     -0.12161619	     -0.06419013	     -0.04752857	     -0.02592864
      0.84395587	     -0.12177115	     -0.06424933	     -0.04760027	     -0.02590405
      0.84425783	     -0.12191038	     -0.06430233	     -0.04766465	     -0.02588202
      0.84450915	     -0.12202651	     -0.06434640	     -0.04771830	     -0.02586370
      0.84476048	     -0.12214286	     -0.06439045	     -0.04777203	     -0.02584539
      0.84498096	     -0.12224511	     -0.06442906	     -0.04781921	     -0.02582934
      0.84532026	     -0.12240281	     -0.06448843	     -0.04789194	     -0.02580465
      0.84560114	     -0.12253366	     -0.06453753	     -0.04795223	     -0.02578423
      0.84588203	     -0.12266479	     -0.06458658	     -0.04801262	     -0.02576381
      0.84616291	     -0.12279620	     -0.06463560	     -0.04807309	     -0.02574342
      0.84644379	     -0.12292788	     -0.06468457	     -0.04813365	     -0.02572303
      0.84672468	     -0.12305983	     -0.06473350	     -0.04819430	     -0.02570266
      0.84699444	     -0.12318682	     -0.06478045	     -0.04825263	     -0.02568310
      0.84726421	     -0.12331405	     -0.06482737	     -0.04831104	     -0.02566356
      0.84752167	     -0.12343571	     -0.06487211	     -0.04836687	     -0.02564492
      0.84785224	     -0.12359225	     -0.06492949	     -0.04843865	     -0.02562100
      0.84818281	     -0.12374915	     -0.06498682	     -0.04851056	     -0.02559709
      0.84843458	     -0.12386890	     -0.06503045	     -0.04856541	     -0.02557890
      0.84868635	     -0.12398885	     -0.06507404	     -0.04862033	     -0.02556072
      0.84897717	     -0.12412766	     -0.06512434	     -0.04868386	     -0.02553973
      0.84926798	     -0.12426675	     -0.06517460	     -0.04874749	     -0.02551876
      0.84952894	     -0.12439178	     -0.06521966	     -0.04880467	     -0.02549995
      0.84986075	     -0.12455108	     -0.06527690	     -0.04887748	     -0.02547605
      0.85019256	     -0.12471072	     -0.06533408	     -0.04895042	     -0.02545216
      0.85044445	     -0.12483215	     -0.06537745	     -0.04900588	     -0.02543404
      0.85069634	     -0.12495376	     -0.06542079	     -0.04906141	     -0.02541594
      0.85098977	     -0.12509568	     -0.06547122	     -0.04912619	     -0.02539485
      0.85128320	     -0.12523786	     -0.06552161	     -0.04919107	     -0.02537378
      0.85153152	     -0.12535839	     -0.06556422	     -0.04924605	     -0.02535597
      0.85186367	     -0.12551990	     -0.06562116	     -0.04931972	     -0.02533215
      0.85219582	     -0.12568174	     -0.06567804	     -0.04939351	     -0.02530835
      0.85244119	     -0.12580151	     -0.06572002	     -0.04944810	     -0.02529078
      0.85268657	     -0.12592146	     -0.06576197	     -0.04950277	     -0.02527321
      0.85296644	     -0.12605848	     -0.06580978	     -0.04956521	     -0.02525320
      0.85324630	     -0.12619575	     -0.06585754	     -0.04962774	     -0.02523319
      0.85354107	     -0.12634056	     -0.06590780	     -0.04969370	     -0.02521213
      0.85383583	     -0.12648564	     -0.06595802	     -0.04975977	     -0.02519109
      0.85410601	     -0.12661883	     -0.06600401	     -0.04982042	     -0.02517181
      0.85443712	     -0.12678237	     -0.06606032	     -0.04989486	     -0.02514821
      0.85476823	     -0.12694623	     -0.06611657	     -0.04996944	     -0.02512462
      0.85500548	     -0.12706384	     -0.06615684	     -0.05002296	     -0.02510773
      0.85532786	     -0.12722392	     -0.06621151	     -0.05009579	     -0.02508479
      0.85565023	     -0.12738431	     -0.06626613	     -0.05016875	     -0.02506187
      0.85591364	     -0.12751560	     -0.06631072	     -0.05022845	     -0.02504315
      0.85617704	     -0.12764709	     -0.06635527	     -0.05028825	     -0.02502445
      0.85641826	     -0.12776770	     -0.06639605	     -0.05034308	     -0.02500733
      0.85674805	     -0.12793287	     -0.06645174	     -0.05041816	     -0.02498394
      0.85707783	     -0.12809838	     -0.06650738	     -0.05049337	     -0.02496056
      0.85732244	     -0.12822137	     -0.06654862	     -0.05054925	     -0.02494324
      0.85756705	     -0.12834454	     -0.06658983	     -0.05060520	     -0.02492592
      0.85784997	     -0.12848723	     -0.06663745	     -0.05067001	     -0.02490591
      0.85813289	     -0.12863018	     -0.06668504	     -0.05073492	     -0.02488590
      0.85842304	     -0.12877704	     -0.06673381	     -0.05080159	     -0.02486540
      0.85871319	     -0.12892418	     -0.06678253	     -0.05086837	     -0.02484492
      0.85900117	     -0.12907047	     -0.06683086	     -0.05093475	     -0.02482460
      0.85928914	     -0.12921704	     -0.06687914	     -0.05100124	     -0.02480429
      0.85958436	     -0.12936757	     -0.06692861	     -0.05106951	     -0.02478349
      0.85987959	     -0.12951839	     -0.06697803	     -0.05113790	     -0.02476270
      0.86015937	     -0.12966158	     -0.06702484	     -0.05120281	     -0.02474301
      0.86043915	     -0.12980503	     -0.06707161	     -0.05126782	     -0.02472333
      0.86074640	     -0.12996285	     -0.06712294	     -0.05133934	     -0.02470173
      0.86105365	     -0.13012098	     -0.06717423	     -0.05141097	     -0.02468015
      0.86127077	     -0.13023291	     -0.06721045	     -0.05146167	     -0.02466491
      0.86160236	     -0.13040415	     -0.06726574	     -0.05153921	     -0.02464165
      0.86193395	     -0.13057573	     -0.06732098	     -0.05161690	     -0.02461841
      0.86215880	     -0.13069229	     -0.06735841	     -0.05166967	     -0.02460266
      0.86238365	     -0.13080900	     -0.06739583	     -0.05172250	     -0.02458692
      0.86267878	     -0.13096243	     -0.06744491	     -0.05179194	     -0.02456626
      0.86297390	     -0.13111614	     -0.06749396	     -0.05186150	     -0.02454563
      0.86319774	     -0.13123289	     -0.06753115	     -0.05191434	     -0.02452998
      0.86352978	     -0.13140637	     -0.06758627	     -0.05199284	     -0.02450679
      0.86386182	     -0.13158017	     -0.06764136	     -0.05207149	     -0.02448362
      0.86408884	     -0.13169918	     -0.06767901	     -0.05212535	     -0.02446779
      0.86431586	     -0.13181835	     -0.06771664	     -0.05217928	     -0.02445196
      0.86461033	     -0.13197313	     -0.06776543	     -0.05224933	     -0.02443145
      0.86490480	     -0.13212816	     -0.06781419	     -0.05231951	     -0.02441095
      0.86514717	     -0.13225593	     -0.06785431	     -0.05237736	     -0.02439408
      0.86547493	     -0.13242897	     -0.06790854	     -0.05245572	     -0.02437129
      0.86580270	     -0.13260228	     -0.06796274	     -0.05253423	     -0.02434852
      0.86605388	     -0.13273529	     -0.06800426	     -0.05259449	     -0.02433108
      0.86630507	     -0.13286845	     -0.06804577	     -0.05265485	     -0.02431365
      0.86658671	     -0.13301792	     -0.06809229	     -0.05272263	     -0.02429411
      0.86686834	     -0.13316758	     -0.06813879	     -0.05279051	     -0.02427460
      0.86716490	     -0.13332536	     -0.06818774	     -0.05286212	     -0.02425406
      0.86746146	     -0.13348334	     -0.06823668	     -0.05293385	     -0.02423353
      0.86774012	     -0.13363194	     -0.06828264	     -0.05300136	     -0.02421425
      0.86801877	     -0.13378070	     -0.06832860	     -0.05306899	     -0.02419499
      0.86832787	     -0.13394589	     -0.06837956	     -0.05314413	     -0.02417364
      0.86863696	     -0.13411126	     -0.06843050	     -0.05321941	     -0.02415231
      0.86883234	     -0.13421588	     -0.06846270	     -0.05326706	     -0.02413883
      0.86913103	     -0.13437596	     -0.06851191	     -0.05334002	     -0.02411823
      0.86942973	     -0.13453620	     -0.06856112	     -0.05341311	     -0.02409765
      0.86967970	     -0.13467042	     -0.06860229	     -0.05347438	     -0.02408044
      0.86999086	     -0.13483764	     -0.06865353	     -0.05355078	     -0.02405903
      0.87030202	     -0.13500501	     -0.06870477	     -0.05362731	     -0.02403763
      0.87056668	     -0.13514750	     -0.06874835	     -0.05369252	     -0.02401944
      0.87089388	     -0.13532380	     -0.06880222	     -0.05377328	     -0.02399697
      0.87122107	     -0.13550026	     -0.06885609	     -0.05385420	     -0.02397452
      0.87147025	     -0.13563476	     -0.06889711	     -0.05391594	     -0.02395743
      0.87177297	     -0.13579827	     -0.06894695	     -0.05399106	     -0.02393669
      0.87207570	     -0.13596192	     -0.06899679	     -0.05406633	     -0.02391595
      0.87238221	     -0.13612775	     -0.06904726	     -0.05414267	     -0.02389498
      0.87268873	     -0.13629371	     -0.06909774	     -0.05421916	     -0.02387402
      0.87296256	     -0.13644209	     -0.06914284	     -0.05428761	     -0.02385530
      0.87323639	     -0.13659056	     -0.06918794	     -0.05435618	     -0.02383660
      0.87354924	     -0.13676033	     -0.06923948	     -0.05443466	     -0.02381525
      0.87386208	     -0.13693022	     -0.06929103	     -0.05451329	     -0.02379391
      0.87409352	     -0.13705599	     -0.06932917	     -0.05457156	     -0.02377814
      0.87441284	     -0.13722964	     -0.06938181	     -0.05465209	     -0.02375638
      0.87473216	     -0.13740343	     -0.06943446	     -0.05473277	     -0.02373465
      0.87498474	     -0.13754100	     -0.06947612	     -0.05479671	     -0.02371747
      0.87523733	     -0.13767866	     -0.06951780	     -0.05486075	     -0.02370030
      0.87553198	     -0.13783936	     -0.06956643	     -0.05493558	     -0.02368028
      0.87582662	     -0.13800018	     -0.06961508	     -0.05501054	     -0.02366028
      0.87610065	     -0.13814985	     -0.06966034	     -0.05508039	     -0.02364168
      0.87637467	     -0.13829963	     -0.06970561	     -0.05515035	     -0.02362310
      0.87668548	     -0.13846965	     -0.06975699	     -0.05522985	     -0.02360205
      0.87699628	     -0.13863981	     -0.06980840	     -0.05530950	     -0.02358100
      0.87720693	     -0.13875522	     -0.06984325	     -0.05536358	     -0.02356675
      0.87753651	     -0.13893592	     -0.06989781	     -0.05544833	     -0.02354446
      0.87786609	     -0.13911680	     -0.06995240	     -0.05553326	     -0.02352219
      0.87809577	     -0.13924295	     -0.06999047	     -0.05559255	     -0.02350668
      0.87832544	     -0.13936918	     -0.07002855	     -0.05565192	     -0.02349118
      0.87861876	     -0.13953053	     -0.07007722	     -0.05572787	     -0.02347139
      0.87891208	     -0.13969202	     -0.07012591	     -0.05580397	     -0.02345162
      0.87918098	     -0.13984020	     -0.07017058	     -0.05587386	     -0.02343351
      0.87944988	     -0.13998850	     -0.07021528	     -0.05594386	     -0.02341540
      0.87976125	     -0.14016039	     -0.07026708	     -0.05602508	     -0.02339446
      0.88007263	     -0.14033246	     -0.07031892	     -0.05610646	     -0.02337352
      0.88026994	     -0.14044158	     -0.07035179	     -0.05615811	     -0.02336027
      0.88056557	     -0.14060522	     -0.07040107	     -0.05623563	     -0.02334042
      0.88086120	     -0.14076903	     -0.07045039	     -0.05631329	     -0.02332058
      0.88108688	     -0.14089419	     -0.07048807	     -0.05637268	     -0.02330545
      0.88141076	     -0.14107398	     -0.07054219	     -0.05645806	     -0.02328374
      0.88173464	     -0.14125398	     -0.07059637	     -0.05654362	     -0.02326205
      0.88198490	     -0.14139321	     -0.07063826	     -0.05660986	     -0.02324530
      0.88223516	     -0.14153257	     -0.07068019	     -0.05667620	     -0.02322857
      0.88252269	     -0.14169284	     -0.07072841	     -0.05675256	     -0.02320935
      0.88281022	     -0.14185328	     -0.07077667	     -0.05682906	     -0.02319014
      0.88310147	     -0.14201598	     -0.07082561	     -0.05690671	     -0.02317070
      0.88339273	     -0.14217886	     -0.07087459	     -0.05698450	     -0.02315127
      0.88369076	     -0.14234572	     -0.07092477	     -0.05706425	     -0.02313141
      0.88398878	     -0.14251277	     -0.07097500	     -0.05714417	     -0.02311156
      0.88428009	     -0.14267624	     -0.07102415	     -0.05722243	     -0.02309216
      0.88457139	     -0.14283990	     -0.07107336	     -0.05730084	     -0.02307279
      0.88487323	     -0.14300968	     -0.07112441	     -0.05738226	     -0.02305272
      0.88517506	     -0.14317967	     -0.07117551	     -0.05746383	     -0.02303267
      0.88546117	     -0.14334099	     -0.07122401	     -0.05754131	     -0.02301368
      0.88574727	     -0.14350250	     -0.07127257	     -0.05761893	     -0.02299470
      0.88605401	     -0.14367588	     -0.07132469	     -0.05770232	     -0.02297437
      0.88636075	     -0.14384947	     -0.07137689	     -0.05778588	     -0.02295405
      0.88663482	     -0.14400477	     -0.07142358	     -0.05786069	     -0.02293591
      0.88690889	     -0.14416026	     -0.07147032	     -0.05793564	     -0.02291778
      0.88721992	     -0.14433693	     -0.07152345	     -0.05802086	     -0.02289721
      0.88753095	     -0.14451384	     -0.07157664	     -0.05810627	     -0.02287667
      0.88778164	     -0.14465660	     -0.07161957	     -0.05817523	     -0.02286012
      0.88810075	     -0.14483856	     -0.07167429	     -0.05826319	     -0.02283907
      0.88841986	     -0.14502077	     -0.07172910	     -0.05835134	     -0.02281803
      0.88866660	     -0.14516184	     -0.07177153	     -0.05841964	     -0.02280177
      0.88896605	     -0.14533325	     -0.07182309	     -0.05850268	     -0.02278206
      0.88926551	     -0.14550490	     -0.07187474	     -0.05858589	     -0.02276236
      0.88956578	     -0.14567725	     -0.07192660	     -0.05866950	     -0.02274262
      0.88986604	     -0.14584984	     -0.07197853	     -0.05875328	     -0.02272289
      0.89016112	     -0.14601967	     -0.07202965	     -0.05883578	     -0.02270352
      0.89045619	     -0.14618974	     -0.07208085	     -0.05891846	     -0.02268416
      0.89075701	     -0.14636335	     -0.07213312	     -0.05900291	     -0.02266444
      0.89105783	     -0.14653721	     -0.07218548	     -0.05908755	     -0.02264473
      0.89135067	     -0.14670670	     -0.07223653	     -0.05917011	     -0.02262556
      0.89164351	     -0.14687642	     -0.07228766	     -0.05925284	     -0.02260640
      0.89194650	     -0.14705227	     -0.07234065	     -0.05933861	     -0.02258660
      0.89224949	     -0.14722838	     -0.07239372	     -0.05942457	     -0.02256680
      0.89253895	     -0.14739687	     -0.07244451	     -0.05950687	     -0.02254791
      0.89282842	     -0.14756559	     -0.07249539	     -0.05958933	     -0.02252902
      0.89313422	     -0.14774409	     -0.07254922	     -0.05967663	     -0.02250909
      0.89344003	     -0.14792286	     -0.07260315	     -0.05976412	     -0.02248917
      0.89372408	     -0.14808916	     -0.07265333	     -0.05984556	     -0.02247068
      0.89400813	     -0.14825568	     -0.07270360	     -0.05992717	     -0.02245220
      0.89431660	     -0.14843679	     -0.07275828	     -0.06001597	     -0.02243215
      0.89462507	     -0.14861817	     -0.07281306	     -0.06010497	     -0.02240061
      0.89491570	     -0.14878932	     -0.07286476	     -0.06018901	     -0.02227071
      0.89520634	     -0.14896072	     -0.07291655	     -0.06027322	     -0.02190957
      0.89553321	     -0.14915378	     -0.07297492	     -0.06036815	     -0.02105138
      0.89586009	     -0.14934715	     -0.07303339	     -0.06046329	     -0.01953439
      0.89618696	     -0.14954083	     -0.07309197	     -0.06055867	     -0.01721878
      0.89645353	     -0.14969899	     -0.07313983	     -0.06063661	     -0.01469178
      0.89672009	     -0.14985734	     -0.07318775	     -0.06071471	     -0.01159576
      0.89705765	     -0.15005814	     -0.07324854	     -0.06081382	     -0.00692319
      0.89739521	     -0.15025923	     -0.07330944	     -0.06091317	     -0.00153738
      0.89766717	     -0.15042145	     -0.07335858	     -0.06099339	      0.00320881
      0.89793914	     -0.15058385	     -0.07340779	     -0.06107377	      0.00822558
      0.89821111	     -0.15074643	     -0.07345706	     -0.06115430	      0.01343685
      0.89850664	     -0.15092331	     -0.07351067	     -0.06124199	      0.01924298
      0.89880218	     -0.15110038	     -0.07356437	     -0.06132987	      0.02512467
      0.89908249	     -0.15126851	     -0.07361536	     -0.06141338	      0.03070947
      0.89942954	     -0.15147693	     -0.07367860	     -0.06151700	      0.03754777
      0.89977659	     -0.15168561	     -0.07374194	     -0.06162087	      0.04421602
      0.90002445	     -0.15183482	     -0.07378724	     -0.06169520	      0.04883319
      0.90033848	     -0.15202406	     -0.07384472	     -0.06178955	      0.05447403
      0.90065251	     -0.15221352	     -0.07390228	     -0.06188410	      0.05985525
      0.90092189	     -0.15237621	     -0.07395173	     -0.06196537	      0.06425098
      0.90124729	     -0.15257296	     -0.07401156	     -0.06206372	      0.06928102
      0.90157269	     -0.15276995	     -0.07407148	     -0.06216228	      0.07400277
      0.90181345	     -0.15291585	     -0.07411589	     -0.06223535	      0.07729993
      0.90213504	     -0.15311093	     -0.07417528	     -0.06233311	      0.08144908
      0.90245662	     -0.15330625	     -0.07423478	     -0.06243107	      0.08531637
      0.90270799	     -0.15345908	     -0.07428136	     -0.06250779	      0.08815104
      0.90295937	     -0.15361207	     -0.07432801	     -0.06258463	      0.09082760
      0.90325958	     -0.15379496	     -0.07438380	     -0.06267656	      0.09382660
      0.90355978	     -0.15397805	     -0.07443968	     -0.06276866	      0.09662205
      0.90384187	     -0.15415029	     -0.07449227	     -0.06285536	      0.09907415
      0.90412395	     -0.15432270	     -0.07454495	     -0.06294222	      0.10136737
      0.90443321	     -0.15451194	     -0.07460280	     -0.06303763	      0.10371059
      0.90474247	     -0.15470141	     -0.07466075	     -0.06313323	      0.10588726
      0.90502661	     -0.15487569	     -0.07471409	     -0.06322122	      0.10775072
      0.90531076	     -0.15505016	     -0.07476752	     -0.06330938	      0.10949271
      0.90562103	     -0.15524088	     -0.07482597	     -0.06340583	      0.11126613
      0.90593130	     -0.15543184	     -0.07488452	     -0.06350248	      0.11291529
      0.90621632	     -0.15560746	     -0.07493841	     -0.06359142	      0.11432912
      0.90650133	     -0.15578327	     -0.07499238	     -0.06368053	      0.11565353
      0.90681153	     -0.15597483	     -0.07505124	     -0.06377771	      0.11700119
      0.90712173	     -0.15616663	     -0.07511020	     -0.06387508	      0.11825888
      0.90740842	     -0.15634410	     -0.07516480	     -0.06396525	      0.11934773
      0.90769511	     -0.15652177	     -0.07521950	     -0.06405560	      0.12037159
      0.90800508	     -0.15671409	     -0.07527875	     -0.06415347	      0.12141133
      0.90831504	     -0.15690664	     -0.07533811	     -0.06425154	      0.12238699
      0.90860394	     -0.15708632	     -0.07539355	     -0.06434314	      0.12324348
      0.90889284	     -0.15726619	     -0.07544909	     -0.06443491	      0.12405318
      0.90920253	     -0.15745924	     -0.07550874	     -0.06453349	      0.12487348
      0.90951221	     -0.15765251	     -0.07556851	     -0.06463227	      0.12564865
      0.90980350	     -0.15783452	     -0.07562484	     -0.06472538	      0.12634016
      0.91009479	     -0.15801674	     -0.07568128	     -0.06481869	      0.12699828
      0.91040414	     -0.15821048	     -0.07574133	     -0.06491798	      0.12766373
      0.91071349	     -0.15840445	     -0.07580151	     -0.06501749	      0.12829772
      0.91100716	     -0.15858880	     -0.07585876	     -0.06511215	      0.12887301
      0.91130083	     -0.15877335	     -0.07591611	     -0.06520701	      0.12942467
      0.91160979	     -0.15896775	     -0.07597658	     -0.06530703	      0.12998178
      0.91191876	     -0.15916236	     -0.07603717	     -0.06540727	      0.13051713
      0.91221468	     -0.15934898	     -0.07609532	     -0.06550349	      0.13101129
      0.91251060	     -0.15953580	     -0.07615359	     -0.06559991	      0.13148889
      0.91281914	     -0.15973080	     -0.07621448	     -0.06570067	      0.13197076
      0.91312767	     -0.15992603	     -0.07627549	     -0.06580165	      0.13243770
      0.91342566	     -0.16011479	     -0.07633453	     -0.06589941	      0.13287581
      0.91372366	     -0.16030375	     -0.07639371	     -0.06599737	      0.13330240
      0.91403175	     -0.16049933	     -0.07645501	     -0.06609889	      0.13373244
      0.91433984	     -0.16069512	     -0.07651645	     -0.06620064	      0.13415232
      0.91463968	     -0.16088587	     -0.07657637	     -0.06629989	      0.13455212
      0.91493953	     -0.16107681	     -0.07663642	     -0.06639937	      0.13494401
      0.91524719	     -0.16127293	     -0.07669816	     -0.06650168	      0.13533865
      0.91555485	     -0.16146926	     -0.07676004	     -0.06660423	      0.13572646
      0.91585630	     -0.16166181	     -0.07682080	     -0.06670494	      0.13610044
      0.91615775	     -0.16185455	     -0.07688170	     -0.06680589	      0.13646906
      0.91646503	     -0.16205120	     -0.07694391	     -0.06690903	      0.13683983
      0.91677231	     -0.16224804	     -0.07700625	     -0.06701242	      0.13720605
      0.91707511	     -0.16244219	     -0.07706782	     -0.06711454	      0.13756294
      0.91737792	     -0.16263652	     -0.07712953	     -0.06721691	      0.13791627
      0.91768072	     -0.16283101	     -0.07719137	     -0.06731952	      0.13826638
      0.91798353	     -0.16302566	     -0.07725335	     -0.06742238	      0.13861362
      0.91828633	     -0.16322048	     -0.07731547	     -0.06752548	      0.13895828
      0.91858914	     -0.16341545	     -0.07737773	     -0.06762884	      0.13930064
      0.91889194	     -0.16361057	     -0.07744012	     -0.06773244	      0.13964095
      0.91919475	     -0.16380583	     -0.07750266	     -0.06783630	      0.13997943
      0.91949755	     -0.16400123	     -0.07756533	     -0.06794041	      0.14031630
      0.91980036	     -0.16419677	     -0.07762815	     -0.06804478	      0.14065175
      0.92010316	     -0.16439244	     -0.07769111	     -0.06814940	      0.14098594
      0.92040597	     -0.16458822	     -0.07775421	     -0.06825428	      0.14131903
      0.92070877	     -0.16478413	     -0.07781745	     -0.06835942	      0.14165117
      0.92101158	     -0.16498014	     -0.07788084	     -0.06846483	      0.14198250
      0.92131438	     -0.16517626	     -0.07794437	     -0.06857050	      0.14231312
      0.92161719	     -0.16537247	     -0.07800805	     -0.06867643	      0.14264315
      0.92191999	     -0.16556877	     -0.07807188	     -0.06878263	      0.14297268
      0.92222280	     -0.16576516	     -0.07813585	     -0.06888910	      0.14330182
      0.92252561	     -0.16596163	     -0.07819997	     -0.06899584	      0.14363063
      0.92282841	     -0.16615816	     -0.07826424	     -0.06910285	      0.14395920
      0.92313122	     -0.16635476	     -0.07832866	     -0.06921013	      0.14428759
      0.92343402	     -0.16655142	     -0.07839322	     -0.06931769	      0.14461587
      0.92373683	     -0.16674813	     -0.07845794	     -0.06942552	      0.14494410
      0.92403963	     -0.16694488	     -0.07852281	     -0.06953363	      0.14527232
      0.92434244	     -0.16714167	     -0.07858783	     -0.06964203	      0.14560058
      0.92464524	     -0.16733849	     -0.07865301	     -0.06975070	      0.14592892
      0.92494805	     -0.16753533	     -0.07871834	     -0.06985965	      0.14625739
      0.92525085	     -0.16773219	     -0.07878382	     -0.06996889	      0.14658603
      0.92555366	     -0.16792906	     -0.07884946	     -0.07007842	      0.14691485
      0.92585646	     -0.16812594	     -0.07891525	     -0.07018823	      0.14724390
      0.92615927	     -0.16832282	     -0.07898121	     -0.07029833	      0.14757320
      0.92646207	     -0.16851969	     -0.07904731	     -0.07040873	      0.14790277
      0.92676488	     -0.16871656	     -0.07911358	     -0.07051941	      0.14823265
      0.92706768	     -0.16891341	     -0.07918001	     -0.07063039	      0.14856284
      0.92737049	     -0.16911025	     -0.07924659	     -0.07074166	      0.14889337
      0.92767329	     -0.16930707	     -0.07931334	     -0.07085323	      0.14922425
      0.92797610	     -0.16950387	     -0.07938024	     -0.07096510	      0.14955551
      0.92827890	     -0.16970064	     -0.07944731	     -0.07107727	      0.14988715
      0.92858171	     -0.16989739	     -0.07951454	     -0.07118975	      0.15021918
      0.92888451	     -0.17009412	     -0.07958193	     -0.07130252	      0.15055163
      0.92918732	     -0.17029082	     -0.07964949	     -0.07141560	      0.15088450
      0.92949012	     -0.17048750	     -0.07971722	     -0.07152899	      0.15121780
      0.92979293	     -0.17068416	     -0.07978510	     -0.07164268	      0.15155154
      0.93009573	     -0.17088081	     -0.07985316	     -0.07175669	      0.15188572
      0.93039854	     -0.17107745	     -0.07992138	     -0.07187100	      0.15222037
      0.93070134	     -0.17127408	     -0.07998977	     -0.07198563	      0.15255547
      0.93100415	     -0.17147072	     -0.08005833	     -0.07210058	      0.15289105
      0.93130695	     -0.17166736	     -0.08012706	     -0.07221584	      0.15322710
      0.93160976	     -0.17186403	     -0.08019595	     -0.07233142	      0.15356363
      0.93191256	     -0.17206072	     -0.08026502	     -0.07244731	      0.15390064
      0.93221537	     -0.17225746	     -0.08033426	     -0.07256353	      0.15423815
      0.93251817	     -0.17245425	     -0.08040367	     -0.07268007	      0.15457615
      0.93282098	     -0.17265110	     -0.08047326	     -0.07279694	      0.15491465
      0.93312378	     -0.17284804	     -0.08054302	     -0.07291413	      0.15525365
      0.93342659	     -0.17304508	     -0.08061295	     -0.07303165	      0.15559315
      0.93372939	     -0.17324223	     -0.08068306	     -0.07314950	      0.15593316
      0.93403220	     -0.17343951	     -0.08075335	     -0.07326768	      0.15627368
      0.93433500	     -0.17363694	     -0.08082381	     -0.07338619	      0.15661472
      0.93463781	     -0.17383454	     -0.08089445	     -0.07350504	      0.15695627
      0.93494061	     -0.17403233	     -0.08096527	     -0.07362422	      0.15729833
      0.93524342	     -0.17423033	     -0.08103627	     -0.07374374	      0.15764092
      0.93554622	     -0.17442857	     -0.08110745	     -0.07386360	      0.15798402
      0.93584903	     -0.17462706	     -0.08117880	     -0.07398379	      0.15832765
      0.93615183	     -0.17482583	     -0.08125035	     -0.07410433	      0.15867181
      0.93645464	     -0.17502490	     -0.08132207	     -0.07422522	      0.15901648
      0.93675744	     -0.17522429	     -0.08139397	     -0.07434645	      0.15936169
      0.93706025	     -0.17542403	     -0.08146606	     -0.07446803	      0.15970742
      0.93736305	     -0.17562415	     -0.08153834	     -0.07458995	      0.16005368
      0.93766586	     -0.17582466	     -0.08161080	     -0.07471223	      0.16040048
      0.93796866	     -0.17602559	     -0.08168344	     -0.07483486	      0.16074780
      0.93827147	     -0.17622696	     -0.08175628	     -0.07495784	      0.16109566
      0.93857428	     -0.17642881	     -0.08182930	     -0.07508118	      0.16144405
      0.93887708	     -0.17663114	     -0.08190251	     -0.07520488	      0.16179297
      0.93917989	     -0.17683399	     -0.08197591	     -0.07532893	      0.16214243
      0.93948269	     -0.17703738	     -0.08204950	     -0.07545335	      0.16249243
      0.93978550	     -0.17724133	     -0.08212328	     -0.07557813	      0.16284296
      0.94008830	     -0.17744586	     -0.08219725	     -0.07570327	      0.16319403
      0.94039111	     -0.17765100	     -0.08227141	     -0.07582878	      0.16354563
      0.94069391	     -0.17785677	     -0.08234577	     -0.07595465	      0.16389778
      0.94099672	     -0.17806318	     -0.08242033	     -0.07608090	      0.16425046
      0.94129952	     -0.17827026	     -0.08249508	     -0.07620751	      0.16460368
      0.94160233	     -0.17847802	     -0.08257002	     -0.07633450	      0.16495745
      0.94190513	     -0.17868650	     -0.08264516	     -0.07646186	      0.16531175
      0.94220794	     -0.17889569	     -0.08272050	     -0.07658960	      0.16566659
      0.94251074	     -0.17910563	     -0.08279604	     -0.07671772	      0.16602198
      0.94281355	     -0.17931632	     -0.08287177	     -0.07684622	      0.16637791
      0.94311635	     -0.17952780	     -0.08294771	     -0.07697509	      0.16673438
      0.94341916	     -0.17974006	     -0.08302385	     -0.07710435	      0.16709139
      0.94372196	     -0.17995312	     -0.08310019	     -0.07723400	      0.16744895
      0.94402477	     -0.18016701	     -0.08317673	     -0.07736403	      0.16780705
      0.94432757	     -0.18038172	     -0.08325348	     -0.07749445	      0.16816570
      0.94463038	     -0.18059729	     -0.08333043	     -0.07762527	      0.16852489
      0.94493318	     -0.18081371	     -0.08340759	     -0.07775647	      0.16888463
      0.94523599	     -0.18103100	     -0.08348495	     -0.07788807	      0.16924491
      0.94553879	     -0.18124917	     -0.08356253	     -0.07802007	      0.16960574
      0.94584160	     -0.18146822	     -0.08364030	     -0.07815246	      0.16996712
      0.94614440	     -0.18168818	     -0.08371829	     -0.07828525	      0.17032904
      0.94644721	     -0.18190905	     -0.08379649	     -0.07841844	      0.17069152
      0.94675001	     -0.18213084	     -0.08387490	     -0.07855204	      0.17105454
      0.94705282	     -0.18235355	     -0.08395352	     -0.07868605	      0.17141811
      0.94735562	     -0.18257719	     -0.08403236	     -0.07882046	      0.17178223
      0.94765843	     -0.18280177	     -0.08411141	     -0.07895528	      0.17214691
      0.94796123	     -0.18302730	     -0.08419067	     -0.07909051	      0.17251213
      0.94826404	     -0.18325378	     -0.08427015	     -0.07922615	      0.17287791
      0.94856684	     -0.18348121	     -0.08434984	     -0.07936221	      0.17324424
      0.94886965	     -0.18370961	     -0.08442976	     -0.07949869	      0.17361112
      0.94917245	     -0.18393898	     -0.08450989	     -0.07963558	      0.17397856
      0.94947526	     -0.18416932	     -0.08459024	     -0.07977290	      0.17434655
      0.94977806	     -0.18440063	     -0.08467081	     -0.07991064	      0.17471510
      0.95008087	     -0.18463292	     -0.08475161	     -0.08004881	      0.17508421
      0.95038367	     -0.18486619	     -0.08483262	     -0.08018740	      0.17545387
      0.95068648	     -0.18510045	     -0.08491386	     -0.08032642	      0.17582409
      0.95098928	     -0.18533569	     -0.08499533	     -0.08046588	      0.17619487
      0.95129209	     -0.18557193	     -0.08507702	     -0.08060576	      0.17656621
      0.95159489	     -0.18580915	     -0.08515894	     -0.08074609	      0.17693811
      0.95189770	     -0.18604737	     -0.08524108	     -0.08088685	      0.17731057
      0.95220050	     -0.18628658	     -0.08532346	     -0.08102805	      0.17768360
      0.95250331	     -0.18652680	     -0.08540607	     -0.08116969	      0.17805718
      0.95280611	     -0.18676800	     -0.08548890	     -0.08131178	      0.17843133
      0.95310892	     -0.18701021	     -0.08557197	     -0.08145431	      0.17880604
      0.95341172	     -0.18725342	     -0.08565527	     -0.08159730	      0.17918132
      0.95371453	     -0.18749763	     -0.08573881	     -0.08174073	      0.17955717
      0.95401734	     -0.18774284	     -0.08582258	     -0.08188462	      0.17993358
      0.95432014	     -0.18798905	     -0.08590659	     -0.08202896	      0.18031056
      0.95462295	     -0.18823626	     -0.08599084	     -0.08217376	      0.18068811
      0.95492575	     -0.18848448	     -0.08607533	     -0.08231902	      0.18106622
      0.95522856	     -0.18873370	     -0.08616006	     -0.08246474	      0.18144491
      0.95553136	     -0.18898392	     -0.08624503	     -0.08261093	      0.18182417
      0.95583417	     -0.18923514	     -0.08633024	     -0.08275758	      0.18220401
      0.95613697	     -0.18948737	     -0.08641569	     -0.08290470	      0.18258441
      0.95643978	     -0.18974060	     -0.08650140	     -0.08305230	      0.18296539
      0.95674258	     -0.18999483	     -0.08658734	     -0.08320036	      0.18334695
      0.95704539	     -0.19025006	     -0.08667354	     -0.08334891	      0.18372908
      0.95734819	     -0.19050630	     -0.08675998	     -0.08349793	      0.18411179
      0.95765100	     -0.19076354	     -0.08684668	     -0.08364744	      0.18449508
      0.95795380	     -0.19102178	     -0.08693363	     -0.08379743	      0.18487895
      0.95825661	     -0.19128103	     -0.08702082	     -0.08394790	      0.18526339
      0.95855941	     -0.19154127	     -0.08710828	     -0.08409886	      0.18564843
      0.95886222	     -0.19180252	     -0.08719599	     -0.08425032	      0.18603404
      0.95916502	     -0.19206477	     -0.08728395	     -0.08440227	      0.18642024
      0.95946783	     -0.19232802	     -0.08737218	     -0.08455471	      0.18680702
      0.95977063	     -0.19259227	     -0.08746066	     -0.08470766	      0.18719439
      0.96007344	     -0.19285753	     -0.08754941	     -0.08486110	      0.18758235
      0.96037624	     -0.19312378	     -0.08763842	     -0.08501505	      0.18797090
      0.96067905	     -0.19339104	     -0.08772769	     -0.08516951	      0.18836004
      0.96098185	     -0.19365930	     -0.08781723	     -0.08532447	      0.18874977
      0.96128466	     -0.19392857	     -0.08790703	     -0.08547995	      0.18914009
      0.96158746	     -0.19419883	     -0.08799710	     -0.08563594	      0.18953100
      0.96189027	     -0.19447010	     -0.08808744	     -0.08579245	      0.18992252
      0.96219307	     -0.19474237	     -0.08817805	     -0.08594949	      0.19031463
      0.96249588	     -0.19501565	     -0.08826894	     -0.08610704	      0.19070734
      0.96279868	     -0.19528992	     -0.08836010	     -0.08626512	      0.19110064
      0.96310149	     -0.19556521	     -0.08845153	     -0.08642373	      0.19149455
      0.96340429	     -0.19584150	     -0.08854325	     -0.08658287	      0.19188906
      0.96370710	     -0.19611880	     -0.08863524	     -0.08674254	      0.19228418
      0.96400990	     -0.19639710	     -0.08872751	     -0.08690275	      0.19267990
      0.96431271	     -0.19667641	     -0.08882006	     -0.08706350	      0.19307623
      0.96461551	     -0.19695673	     -0.08891290	     -0.08722479	      0.19347317
      0.96491832	     -0.19723806	     -0.08900602	     -0.08738663	      0.19387072
      0.96522112	     -0.19752041	     -0.08909943	     -0.08754902	      0.19426888
      0.96552393	     -0.19780376	     -0.08919312	     -0.08771196	      0.19466765
      0.96582673	     -0.19808813	     -0.08928711	     -0.08787546	      0.19506704
      0.96612954	     -0.19837352	     -0.08938139	     -0.08803951	      0.19546705
      0.96643234	     -0.19865992	     -0.08947596	     -0.08820412	      0.19586768
      0.96673515	     -0.19894734	     -0.08957083	     -0.08836930	      0.19626892
      0.96703795	     -0.19923578	     -0.08966600	     -0.08853504	      0.19667079
      0.96734076	     -0.19952525	     -0.08976146	     -0.08870135	      0.19707328
      0.96764356	     -0.19981574	     -0.08985722	     -0.08886824	      0.19747640
      0.96794637	     -0.20010726	     -0.08995329	     -0.08903570	      0.19788015
      0.96824917	     -0.20039980	     -0.09004966	     -0.08920375	      0.19828452
      0.96855198	     -0.20069338	     -0.09014634	     -0.08937237	      0.19868953
      0.96885478	     -0.20098799	     -0.09024332	     -0.08954158	      0.19909517
      0.96915759	     -0.20128364	     -0.09034062	     -0.08971138	      0.19950145
      0.96946039	     -0.20158032	     -0.09043822	     -0.08988177	      0.19990836
      0.96976320	     -0.20187805	     -0.09053614	     -0.09005276	      0.20031591
      0.97006601	     -0.20217682	     -0.09063438	     -0.09022434	      0.20072411
      0.97036881	     -0.20247664	     -0.09073293	     -0.09039653	      0.20113294
      0.97067162	     -0.20277751	     -0.09083180	     -0.09056933	      0.20154243
      0.97097442	     -0.20307943	     -0.09093099	     -0.09074273	      0.20195256
      0.97127723	     -0.20338241	     -0.09103051	     -0.09091674	      0.20236334
      0.97158003	     -0.20368645	     -0.09113035	     -0.09109137	      0.20277478
      0.97188284	     -0.20399155	     -0.09123052	     -0.09126662	      0.20318687
      0.97218564	     -0.20429772	     -0.09133102	     -0.09144249	      0.20359962
      0.97248845	     -0.20460496	     -0.09143185	     -0.09161899	      0.20401302
      0.97279125	     -0.20491328	     -0.09153301	     -0.09179612	      0.20442709
      0.97309406	     -0.20522267	     -0.09163451	     -0.09197388	      0.20484183
      0.97339686	     -0.20553315	     -0.09173635	     -0.09215227	      0.20525723
      0.97369967	     -0.20584471	     -0.09183853	     -0.09233131	      0.20567330
      0.97400247	     -0.20615737	     -0.09194105	     -0.09251099	      0.20609004
      0.97430528	     -0.20647112	     -0.09204391	     -0.09269132	      0.20650746
      0.97460808	     -0.20678597	     -0.09214712	     -0.09287230	      0.20692555
      0.97491089	     -0.20710192	     -0.09225068	     -0.09305393	      0.20734433
      0.97521369	     -0.20741899	     -0.09235460	     -0.09323622	      0.20776379
      0.97551650	     -0.20773716	     -0.09245886	     -0.09341917	      0.20818393
      0.97581930	     -0.20805646	     -0.09256348	     -0.09360279	      0.20860477
      0.97612211	     -0.20837688	     -0.09266846	     -0.09378708	      0.20902630
      0.97642491	     -0.20869843	     -0.09277380	     -0.09397204	      0.20944852
      0.97672772	     -0.20902111	     -0.09287951	     -0.09415768	      0.20987144
      0.97703052	     -0.20934494	     -0.09298557	     -0.09434400	      0.21029506
      0.97733333	     -0.20966991	     -0.09309201	     -0.09453101	      0.21071939
      0.97763613	     -0.20999603	     -0.09319882	     -0.09471870	      0.21114443
      0.97793894	     -0.21032330	     -0.09330600	     -0.09490708	      0.21157018
      0.97824174	     -0.21065174	     -0.09341356	     -0.09509616	      0.21199664
      0.97854455	     -0.21098135	     -0.09352149	     -0.09528595	      0.21242382
      0.97884735	     -0.21131213	     -0.09362980	     -0.09547643	      0.21285173
      0.97915016	     -0.21164409	     -0.09373850	     -0.09566762	      0.21328036
      0.97945296	     -0.21197724	     -0.09384759	     -0.09585953	      0.21370972
      0.97975577	     -0.21231159	     -0.09395706	     -0.09605215	      0.21413982
      0.98005857	     -0.21264713	     -0.09406692	     -0.09624549	      0.21457065
      0.98036138	     -0.21298388	     -0.09417718	     -0.09643956	      0.21500223
      0.98066418	     -0.21332184	     -0.09428783	     -0.09663435	      0.21543456
      0.98096699	     -0.21366102	     -0.09439889	     -0.09682988	      0.21586763
      0.98126979	     -0.21400143	     -0.09451034	     -0.09702614	      0.21630146
      0.98157260	     -0.21434307	     -0.09462220	     -0.09722315	      0.21673606
      0.98187540	     -0.21468595	     -0.09473447	     -0.09742089	      0.21717141
      0.98217821	     -0.21503008	     -0.09484715	     -0.09761939	      0.21760754
      0.98248101	     -0.21537547	     -0.09496024	     -0.09781864	      0.21804444
      0.98278382	     -0.21572212	     -0.09507375	     -0.09801864	      0.21848213
      0.98308662	     -0.21607005	     -0.09518768	     -0.09821941	      0.21892060
      0.98338943	     -0.21641925	     -0.09530203	     -0.09842094	      0.21935986
      0.98369223	     -0.21676973	     -0.09541681	     -0.09862325	      0.21979991
      0.98399504	     -0.21712152	     -0.09553202	     -0.09882632	      0.22024077
      0.98429784	     -0.21747460	     -0.09564766	     -0.09903018	      0.22068244
      0.98460065	     -0.21782900	     -0.09576373	     -0.09923481	      0.22112493
      0.98490345	     -0.21818471	     -0.09588024	     -0.09944023	      0.22156823
      0.98520626	     -0.21854176	     -0.09599719	     -0.09964645	      0.22201236
      0.98550907	     -0.21890014	     -0.09611459	     -0.09985346	      0.22245733
      0.98581187	     -0.21925986	     -0.09623243	     -0.10006126	      0.22290314
      0.98611468	     -0.21962094	     -0.09635072	     -0.10026987	      0.22334980
      0.98641748	     -0.21998338	     -0.09646947	     -0.10047929	      0.22379731
      0.98672029	     -0.22034719	     -0.09658868	     -0.10068952	      0.22424569
      0.98702309	     -0.22071239	     -0.09670835	     -0.10090057	      0.22469495
      0.98732590	     -0.22107897	     -0.09682848	     -0.10111244	      0.22514508
      0.98762870	     -0.22144696	     -0.09694908	     -0.10132513	      0.22559610
      0.98793151	     -0.22181635	     -0.09707015	     -0.10153865	      0.22604802
      0.98823431	     -0.22218716	     -0.09719169	     -0.10175301	      0.22650085
      0.98853712	     -0.22255941	     -0.09731372	     -0.10196820	      0.22695459
      0.98883992	     -0.22293309	     -0.09743622	     -0.10218424	      0.22740927
      0.98914273	     -0.22330822	     -0.09755922	     -0.10240112	      0.22786488
      0.98944553	     -0.22368480	     -0.09768270	     -0.10261885	      0.22832143
      0.98974834	     -0.22406286	     -0.09780667	     -0.10283743	      0.22877895
      0.99005114	     -0.22444240	     -0.09793114	     -0.10305688	      0.22923744
      0.99035395	     -0.22482342	     -0.09805611	     -0.10327718	      0.22969690
      0.99065675	     -0.22520595	     -0.09818159	     -0.10349836	      0.23015736
      0.99095956	     -0.22558999	     -0.09830757	     -0.10372040	      0.23061883
      0.99126236	     -0.22597555	     -0.09843407	     -0.10394332	      0.23108132
      0.99156517	     -0.22636264	     -0.09856108	     -0.10416712	      0.23154484
      0.99186797	     -0.22675128	     -0.09868862	     -0.10439180	      0.23200941
      0.99217078	     -0.22714148	     -0.09881667	     -0.10461737	      0.23247504
      0.99247358	     -0.22753324	     -0.09894526	     -0.10484383	      0.23294175
      0.99277639	     -0.22792658	     -0.09907438	     -0.10507118	      0.23340955
      0.99307919	     -0.22832151	     -0.09920403	     -0.10529944	      0.23387846
      0.99338200	     -0.22871805	     -0.09933422	     -0.10552859	      0.23434849
      0.99368480	     -0.22911619	     -0.09946496	     -0.10575865	      0.23481966
      0.99398761	     -0.22951597	     -0.09959625	     -0.10598962	      0.23529199
      0.99429041	     -0.22991738	     -0.09972809	     -0.10622150	      0.23576550
      0.99456265	     -0.23027969	     -0.09984710	     -0.10643076	      0.23619223
      0.99483489	     -0.23064333	     -0.09996657	     -0.10664076	      0.23661994
      0.99510713	     -0.23100834	     -0.10008649	     -0.10685151	      0.23704864
      0.99537938	     -0.23137470	     -0.10020687	     -0.10706301	      0.23747835
      0.99565162	     -0.23174243	     -0.10032772	     -0.10727525	      0.23790908
      0.99592386	     -0.23211155	     -0.10044904	     -0.10748825	      0.23834084
      0.99619610	     -0.23248206	     -0.10057082	     -0.10770200	      0.23877366
      0.99646834	     -0.23285396	     -0.10069308	     -0.10791651	      0.23920754
      0.99674058	     -0.23322728	     -0.10081582	     -0.10813177	      0.23964249
      0.99701282	     -0.23360201	     -0.10093904	     -0.10834780	      0.24007854
      0.99728506	     -0.23397818	     -0.10106274	     -0.10856459	      0.24051570
      0.99755730	     -0.23435578	     -0.10118693	     -0.10878214	      0.24095398
      0.99782954	     -0.23473484	     -0.10131161	     -0.10900045	      0.24139340
      0.99810178	     -0.23511536	     -0.10143679	     -0.10921954	      0.24183396
      0.99837402	     -0.23549734	     -0.10156247	     -0.10943939	      0.24227569
      0.99864626	     -0.23588081	     -0.10168865	     -0.10966000	      0.24271860
      0.99891850	     -0.23626577	     -0.10181534	     -0.10988139	      0.24316269
      0.99919074	     -0.23665223	     -0.10194253	     -0.11010355	      0.24360798
      0.99946298	     -0.23704020	     -0.10207024	     -0.11032648	      0.24405449
      0.99973522	     -0.23742969	     -0.10219847	     -0.11055018	      0.24450221
      1.00000746	     -0.23782073	     -0.10232722	     -0.11077466	      0.24495116
      1.00027971	     -0.23821330	     -0.10245650	     -0.11099990	      0.24540135
      1.00055195	     -0.23860744	     -0.10258630	     -0.11122592	      0.24585279
      1.00082419	     -0.23900314	     -0.10271664	     -0.11145271	      0.24630546
      1.00109643	     -0.23940042	     -0.10284752	     -0.11168028	      0.24675939
      1.00136867	     -0.23979929	     -0.10297894	     -0.11190861	      0.24721457
      1.00164091	     -0.24019977	     -0.10311090	     -0.11213772	      0.24767100
      1.00191315	     -0.24060186	     -0.10324341	     -0.11236759	      0.24812867
      1.00218539	     -0.24100557	     -0.10337648	     -0.11259823	      0.24858759
      1.00245763	     -0.24141093	     -0.10351011	     -0.11282965	      0.24904774
      1.00272987	     -0.24181793	     -0.10364430	     -0.11306182	      0.24950912
      1.00300211	     -0.24222660	     -0.10377905	     -0.11329476	      0.24997171
      1.00327435	     -0.24263694	     -0.10391438	     -0.11352846	      0.25043551
      1.00354659	     -0.24304897	     -0.10405028	     -0.11376292	      0.25090048
      1.00381883	     -0.24346270	     -0.10418676	     -0.11399813	      0.25136663
      1.00409107	     -0.24387814	     -0.10432383	     -0.11423410	      0.25183391
      1.00436331	     -0.24429531	     -0.10446149	     -0.11447081	      0.25230232
      1.00463555	     -0.24471421	     -0.10459974	     -0.11470827	      0.25277183
      1.00490780	     -0.24513487	     -0.10473859	     -0.11494647	      0.25324241
      1.00518004	     -0.24555729	     -0.10487804	     -0.11518540	      0.25371403
      1.00545228	     -0.24598149	     -0.10501810	     -0.11542507	      0.25418666
      1.00572452	     -0.24640748	     -0.10515877	     -0.11566545	      0.25466027
      1.00599676	     -0.24683527	     -0.10530006	     -0.11590656	      0.25513483
      1.00626900	     -0.24726489	     -0.10544197	     -0.11614838	      0.25561030
      1.00654124	     -0.24769633	     -0.10558451	     -0.11639091	      0.25608666
      1.00681348	     -0.24812962	     -0.10572768	     -0.11663413	      0.25656386
      1.00708572	     -0.24856478	     -0.10587149	     -0.11687805	      0.25704188
      1.00735796	     -0.24900180	     -0.10601594	     -0.11712265	      0.25752067
      1.00763020	     -0.24944072	     -0.10616104	     -0.11736792	      0.25800021
      1.00790244	     -0.24988154	     -0.10630679	     -0.11761386	      0.25848046
      1.00817468	     -0.25032427	     -0.10645320	     -0.11786045	      0.25896138
      1.00844692	     -0.25076894	     -0.10660027	     -0.11810769	      0.25944295
      1.00871916	     -0.25121556	     -0.10674801	     -0.11835556	      0.25992514
      1.00899140	     -0.25166414	     -0.10689643	     -0.11860405	      0.26040791
      1.00926364	     -0.25211470	     -0.10704552	     -0.11885316	      0.26089124
      1.00953588	     -0.25256726	     -0.10719530	     -0.11910286	      0.26137510
      1.00980813	     -0.25302182	     -0.10734577	     -0.11935315	      0.26185947
      1.01008037	     -0.25347841	     -0.10749694	     -0.11960402	      0.26234433
      1.01035261	     -0.25393703	     -0.10764880	     -0.11985544	      0.26282965
      1.01062485	     -0.25439772	     -0.10780138	     -0.12010741	      0.26331542
      1.01089709	     -0.25486048	     -0.10795467	     -0.12035991	      0.26380162
      1.01116933	     -0.25532532	     -0.10810868	     -0.12061292	      0.26428823
      1.01144157	     -0.25579227	     -0.10826341	     -0.12086644	      0.26477525
      1.01171381	     -0.25626135	     -0.10841888	     -0.12112044	      0.26526266
      1.01198605	     -0.25673256	     -0.10857508	     -0.12137491	      0.26575044
      1.01225829	     -0.25720593	     -0.10873203	     -0.12162984	      0.26623860
      1.01253053	     -0.25768147	     -0.10888972	     -0.12188520	      0.26672713
      1.01280277	     -0.25815920	     -0.10904817	     -0.12214098	      0.26721603
      1.01307501	     -0.25863914	     -0.10920739	     -0.12239717	      0.26770529
      1.01334725	     -0.25912131	     -0.10936737	     -0.12265375	      0.26819490
      1.01361949	     -0.25960572	     -0.10952813	     -0.12291070	      0.26868488
      1.01389173	     -0.26009239	     -0.10968967	     -0.12316800	      0.26917522
      1.01416397	     -0.26058134	     -0.10985200	     -0.12342565	      0.26966593
      1.01443622	     -0.26107258	     -0.11001512	     -0.12368363	      0.27015700
      1.01470846	     -0.26156614	     -0.11017905	     -0.12394192	      0.27064845
      1.01498070	     -0.26206204	     -0.11034378	     -0.12420052	      0.27114028
      1.01525294	     -0.26256029	     -0.11050933	     -0.12445940	      0.27163250
      1.01552518	     -0.26306091	     -0.11067571	     -0.12471857	      0.27212512
      1.01576996	     -0.26351308	     -0.11082601	     -0.12495182	      0.27256838
      1.01601474	     -0.26396719	     -0.11097698	     -0.12518530	      0.27301199
      1.01625952	     -0.26442327	     -0.11112864	     -0.12541898	      0.27345593
      1.01650430	     -0.26488133	     -0.11128098	     -0.12565286	      0.27390021
      1.01674908	     -0.26534137	     -0.11143402	     -0.12588696	      0.27434486
      1.01699386	     -0.26580342	     -0.11158775	     -0.12612126	      0.27478986
      1.01723864	     -0.26626749	     -0.11174218	     -0.12635577	      0.27523523
      1.01748343	     -0.26673359	     -0.11189733	     -0.12659048	      0.27568098
      1.01772821	     -0.26720175	     -0.11205318	     -0.12682542	      0.27612711
      1.01797299	     -0.26767197	     -0.11220976	     -0.12706058	      0.27657363
      1.01821777	     -0.26814427	     -0.11236706	     -0.12729597	      0.27702056
      1.01846255	     -0.26861866	     -0.11252509	     -0.12753161	      0.27746790
      1.01870733	     -0.26909517	     -0.11268386	     -0.12776750	      0.27791565
      1.01895211	     -0.26957381	     -0.11284337	     -0.12800367	      0.27836384
      1.01919689	     -0.27005458	     -0.11300362	     -0.12824013	      0.27881245
      1.01944167	     -0.27053752	     -0.11316464	     -0.12847691	      0.27926151
      1.01968645	     -0.27102263	     -0.11332641	     -0.12871403	      0.27971102
      1.01993124	     -0.27150993	     -0.11348895	     -0.12895150	      0.28016100
      1.02017602	     -0.27199944	     -0.11365226	     -0.12918937	      0.28061144
      1.02042080	     -0.27249117	     -0.11381635	     -0.12942766	      0.28106235
      1.02066558	     -0.27298514	     -0.11398122	     -0.12966641	      0.28151375
      1.02091036	     -0.27348138	     -0.11414688	     -0.12990565	      0.28196564
      1.02115514	     -0.27397988	     -0.11431335	     -0.13014541	      0.28241803
      1.02139992	     -0.27448068	     -0.11448061	     -0.13038575	      0.28287093
      1.02164470	     -0.27498379	     -0.11464869	     -0.13062669	      0.28332434
      1.02188948	     -0.27548922	     -0.11481758	     -0.13086830	      0.28377828
      1.02213426	     -0.27599700	     -0.11498730	     -0.13111060	      0.28423275
      1.02237904	     -0.27650714	     -0.11515784	     -0.13135365	      0.28468775
      1.02262383	     -0.27701966	     -0.11532923	     -0.13159750	      0.28514330
      1.02286861	     -0.27753458	     -0.11550145	     -0.13184220	      0.28559939
      1.02311339	     -0.27805192	     -0.11567453	     -0.13208780	      0.28605605
      1.02335817	     -0.27857169	     -0.11584846	     -0.13233436	      0.28651327
      1.02360295	     -0.27909392	     -0.11602325	     -0.13258192	      0.28697106
      1.02384773	     -0.27961862	     -0.11619892	     -0.13283055	      0.28742943
      1.02409251	     -0.28014581	     -0.11637546	     -0.13308030	      0.28788838
      1.02433729	     -0.28067552	     -0.11655288	     -0.13333123	      0.28834792
      1.02458207	     -0.28120775	     -0.11673120	     -0.13358339	      0.28880806
      1.02482685	     -0.28174253	     -0.11691041	     -0.13383683	      0.28926879
      1.02507164	     -0.28227988	     -0.11709053	     -0.13409162	      0.28973014
      1.02531642	     -0.28281983	     -0.11727156	     -0.13434781	      0.29019210
      1.02556120	     -0.28336238	     -0.11745351	     -0.13460545	      0.29065467
      1.02580598	     -0.28390756	     -0.11763639	     -0.13486460	      0.29111787
      1.02605076	     -0.28445539	     -0.11782021	     -0.13512530	      0.29158170
      1.02629554	     -0.28500589	     -0.11800497	     -0.13538763	      0.29204617
      1.02654032	     -0.28555908	     -0.11819067	     -0.13565161	      0.29251127
      1.02678510	     -0.28611499	     -0.11837734	     -0.13591731	      0.29297701
      1.02702988	     -0.28667363	     -0.11856497	     -0.13618477	      0.29344341
      1.02727466	     -0.28723503	     -0.11875358	     -0.13645405	      0.29391046
      1.02751945	     -0.28779920	     -0.11894317	     -0.13672517	      0.29437816
      1.02776423	     -0.28836617	     -0.11913374	     -0.13699820	      0.29484653
      1.02800901	     -0.28893597	     -0.11932532	     -0.13727316	      0.29531556
      1.02825379	     -0.28950861	     -0.11951790	     -0.13755011	      0.29578527
      1.02849857	     -0.29008412	     -0.11971150	     -0.13782908	      0.29625565
      1.02874335	     -0.29066252	     -0.11990613	     -0.13811010	      0.29672671
      1.02898813	     -0.29124383	     -0.12010178	     -0.13839321	      0.29719845
      1.02923291	     -0.29182808	     -0.12029848	     -0.13867845	      0.29767089
      1.02947769	     -0.29241529	     -0.12049622	     -0.13896583	      0.29814401
      1.02972247	     -0.29300549	     -0.12069502	     -0.13925541	      0.29861783
      1.02996725	     -0.29359870	     -0.12089490	     -0.13954719	      0.29909234
      1.03021204	     -0.29419494	     -0.12109584	     -0.13984120	      0.29956756
      1.03045682	     -0.29479425	     -0.12129788	     -0.14013747	      0.30004349
      1.03070160	     -0.29539664	     -0.12150100	     -0.14043602	      0.30052012
      1.03094638	     -0.29600214	     -0.12170524	     -0.14073686	      0.30099747
      1.03119116	     -0.29661077	     -0.12191058	     -0.14104002	      0.30147553
      1.03143594	     -0.29722257	     -0.12211705	     -0.14134551	      0.30195432
      1.03168072	     -0.29783756	     -0.12232466	     -0.14165334	      0.30243383
      1.03192550	     -0.29845577	     -0.12253340	     -0.14196352	      0.30291406
      1.03217028	     -0.29907722	     -0.12274330	     -0.14227607	      0.30339503
      1.03241506	     -0.29970194	     -0.12295436	     -0.14259098	      0.30387672
      1.03265985	     -0.30032996	     -0.12316660	     -0.14290828	      0.30435916
      1.03290463	     -0.30096130	     -0.12338002	     -0.14322796	      0.30484233
      1.03314941	     -0.30159601	     -0.12359463	     -0.14355002	      0.30532625
      1.03339419	     -0.30223409	     -0.12381045	     -0.14387447	      0.30581091
      1.03363897	     -0.30287559	     -0.12402748	     -0.14420130	      0.30629632
      1.03388375	     -0.30352054	     -0.12424573	     -0.14453052	      0.30678248
      1.03412853	     -0.30416895	     -0.12446523	     -0.14486212	      0.30726940
      1.03437331	     -0.30482087	     -0.12468597	     -0.14519609	      0.30775707
      1.03461809	     -0.30547633	     -0.12490797	     -0.14553244	      0.30824550
      1.03486287	     -0.30613535	     -0.12513124	     -0.14587114	      0.30873470
      1.03510766	     -0.30679796	     -0.12535579	     -0.14621221	      0.30922466
      1.03535244	     -0.30746421	     -0.12558164	     -0.14655561	      0.30971539
      1.03559722	     -0.30813411	     -0.12580879	     -0.14690135	      0.31020689
      1.03584200	     -0.30880771	     -0.12603726	     -0.14724942	      0.31069917
      1.03608678	     -0.30948503	     -0.12626705	     -0.14759979	      0.31119222
      1.03633156	     -0.31016612	     -0.12649819	     -0.14795246	      0.31168606
      1.03657634	     -0.31085100	     -0.12673068	     -0.14830741	      0.31218067
      1.03682112	     -0.31153970	     -0.12696454	     -0.14866462	      0.31267607
      1.03706590	     -0.31223227	     -0.12719977	     -0.14902408	      0.31317226
      1.03731068	     -0.31292874	     -0.12743640	     -0.14938578	      0.31366924
      1.03753087	     -0.31355860	     -0.12765045	     -0.14971303	      0.31411696
      1.03775107	     -0.31419167	     -0.12786565	     -0.15004206	      0.31456534
      1.03797126	     -0.31482798	     -0.12808201	     -0.15037286	      0.31501436
      1.03819145	     -0.31546755	     -0.12829953	     -0.15070542	      0.31546402
      1.03841164	     -0.31611041	     -0.12851822	     -0.15103971	      0.31591434
      1.03863183	     -0.31675659	     -0.12873810	     -0.15137574	      0.31636530
      1.03885202	     -0.31740611	     -0.12895918	     -0.15171348	      0.31681692
      1.03907221	     -0.31805901	     -0.12918146	     -0.15205293	      0.31726919
      1.03929240	     -0.31871531	     -0.12940495	     -0.15239407	      0.31772212
      1.03951259	     -0.31937504	     -0.12962968	     -0.15273689	      0.31817571
      1.03973278	     -0.32003823	     -0.12985563	     -0.15308139	      0.31862996
      1.03995297	     -0.32070492	     -0.13008284	     -0.15342755	      0.31908487
      1.04017316	     -0.32137512	     -0.13031130	     -0.15377537	      0.31954044
      1.04039335	     -0.32204887	     -0.13054104	     -0.15412483	      0.31999668
      1.04061354	     -0.32272621	     -0.13077205	     -0.15447594	      0.32045358
      1.04083373	     -0.32340716	     -0.13100435	     -0.15482870	      0.32091116
      1.04105392	     -0.32409175	     -0.13123796	     -0.15518309	      0.32136940
      1.04127411	     -0.32478001	     -0.13147288	     -0.15553912	      0.32182832
      1.04149430	     -0.32547199	     -0.13170913	     -0.15589679	      0.32228791
      1.04171449	     -0.32616770	     -0.13194671	     -0.15625612	      0.32274818
      1.04193469	     -0.32686719	     -0.13218565	     -0.15661710	      0.32320912
      1.04215488	     -0.32757048	     -0.13242595	     -0.15697975	      0.32367074
      1.04237507	     -0.32827762	     -0.13266761	     -0.15734409	      0.32413305
      1.04259526	     -0.32898863	     -0.13291067	     -0.15771013	      0.32459603
      1.04281545	     -0.32970354	     -0.13315512	     -0.15807790	      0.32505970
      1.04303564	     -0.33042241	     -0.13340099	     -0.15844742	      0.32552406
      1.04325583	     -0.33114525	     -0.13364828	     -0.15881873	      0.32598910
      1.04347602	     -0.33187211	     -0.13389701	     -0.15919186	      0.32645483
      1.04369621	     -0.33260301	     -0.13414718	     -0.15956686	      0.32692125
      1.04391640	     -0.33333801	     -0.13439882	     -0.15994377	      0.32738836
      1.04413659	     -0.33407714	     -0.13465194	     -0.16032264	      0.32785617
      1.04435678	     -0.33482042	     -0.13490655	     -0.16070354	      0.32832467
      1.04457697	     -0.33556791	     -0.13516266	     -0.16108652	      0.32879386
      1.04479716	     -0.33631964	     -0.13542029	     -0.16147166	      0.32926375
      1.04501735	     -0.33707565	     -0.13567945	     -0.16185903	      0.32973434
      1.04523754	     -0.33783598	     -0.13594016	     -0.16224872	      0.33020563
      1.04545773	     -0.33860067	     -0.13620243	     -0.16264082	      0.33067762
      1.04567792	     -0.33936976	     -0.13646627	     -0.16303542	      0.33115031
      1.04589811	     -0.34014328	     -0.13673171	     -0.16343263	      0.33162371
      1.04611831	     -0.34092130	     -0.13699875	     -0.16383255	      0.33209780
      1.04633850	     -0.34170383	     -0.13726742	     -0.16423529	      0.33257261
      1.04655869	     -0.34249093	     -0.13753771	     -0.16464099	      0.33304812
      1.04677888	     -0.34328265	     -0.13780967	     -0.16504976	      0.33352433
      1.04699907	     -0.34407901	     -0.13808328	     -0.16546174	      0.33400126
      1.04721926	     -0.34488008	     -0.13835859	     -0.16587706	      0.33447889
      1.04743945	     -0.34568588	     -0.13863559	     -0.16629586	      0.33495723
      1.04765964	     -0.34649648	     -0.13891431	     -0.16671830	      0.33543628
      1.04787983	     -0.34731191	     -0.13919476	     -0.16714451	      0.33591604
      1.04810002	     -0.34813222	     -0.13947697	     -0.16757466	      0.33639651
      1.04832021	     -0.34895746	     -0.13976094	     -0.16800890	      0.33687769
      1.04854040	     -0.34978767	     -0.14004670	     -0.16844739	      0.33735959
      1.04876059	     -0.35062291	     -0.14033425	     -0.16889028	      0.33784219
      1.04898078	     -0.35146321	     -0.14062363	     -0.16933774	      0.33832551
      1.04920097	     -0.35230864	     -0.14091485	     -0.16978992	      0.33880954
      1.04942116	     -0.35315924	     -0.14120792	     -0.17024700	      0.33929428
      1.04964135	     -0.35401507	     -0.14150287	     -0.17070913	      0.33977974
      1.04986154	     -0.35487616	     -0.14179971	     -0.17117646	      0.34026590
      1.05008174	     -0.35574258	     -0.14209846	     -0.17164916	      0.34075278
      1.05030193	     -0.35661438	     -0.14239915	     -0.17212738	      0.34124037
      1.05052212	     -0.35749161	     -0.14270179	     -0.17261128	      0.34172866
      1.05074231	     -0.35837433	     -0.14300640	     -0.17310099	      0.34221767
      1.05096250	     -0.35926258	     -0.14331300	     -0.17359667	      0.34270739
      1.05118269	     -0.36015643	     -0.14362161	     -0.17409845	      0.34319782
      1.05140288	     -0.36105593	     -0.14393226	     -0.17460648	      0.34368895
      1.05162307	     -0.36196114	     -0.14424496	     -0.17512088	      0.34418079
      1.05184326	     -0.36287211	     -0.14455973	     -0.17564178	      0.34467334
      1.05206345	     -0.36378890	     -0.14487660	     -0.17616931	      0.34516659
      1.05228364	     -0.36471158	     -0.14519559	     -0.17670356	      0.34566054
      1.05250383	     -0.36564020	     -0.14551672	     -0.17724467	      0.34615520
      1.05272402	     -0.36657482	     -0.14584001	     -0.17779262	      0.34665056
      1.05294421	     -0.36751550	     -0.14616549	     -0.17834733	      0.34714662
      1.05316440	     -0.36846231	     -0.14649318	     -0.17890873	      0.34764337
      1.05338459	     -0.36941530	     -0.14682310	     -0.17947672	      0.34814082
      1.05360478	     -0.37037455	     -0.14715527	     -0.18005123	      0.34863897
      1.05382497	     -0.37134012	     -0.14748973	     -0.18063216	      0.34913781
      1.05404516	     -0.37231206	     -0.14782649	     -0.18121944	      0.34963734
      1.05426536	     -0.37329046	     -0.14816558	     -0.18181298	      0.35013755
      1.05448555	     -0.37427537	     -0.14850703	     -0.18241269	      0.35063846
      1.05470574	     -0.37526686	     -0.14885086	     -0.18301849	      0.35114005
      1.05492593	     -0.37626501	     -0.14919709	     -0.18363030	      0.35164232
      1.05512394	     -0.37716837	     -0.14951053	     -0.18418555	      0.35209459
      1.05532196	     -0.37807722	     -0.14982596	     -0.18474552	      0.35254741
      1.05551997	     -0.37899161	     -0.15014339	     -0.18531014	      0.35300077
      1.05571798	     -0.37991159	     -0.15046286	     -0.18587936	      0.35345468
      1.05591600	     -0.38083722	     -0.15078437	     -0.18645311	      0.35390914
      1.05611401	     -0.38176855	     -0.15110795	     -0.18703132	      0.35436414
      1.05631203	     -0.38270564	     -0.15143362	     -0.18761392	      0.35481968
      1.05651004	     -0.38364855	     -0.15176140	     -0.18820085	      0.35527575
      1.05670806	     -0.38459732	     -0.15209131	     -0.18879204	      0.35573171
      1.05690607	     -0.38555202	     -0.15242338	     -0.18938742	      0.35618432
      1.05710409	     -0.38651270	     -0.15275762	     -0.18998692	      0.35663338
      1.05730210	     -0.38747943	     -0.15309406	     -0.19059048	      0.35707916
      1.05750011	     -0.38845226	     -0.15343273	     -0.19119802	      0.35752190
      1.05769813	     -0.38943126	     -0.15377364	     -0.19180949	      0.35796183
      1.05789614	     -0.39041648	     -0.15411682	     -0.19242480	      0.35839916
      1.05809416	     -0.39140799	     -0.15446229	     -0.19304390	      0.35883409
      1.05829217	     -0.39240585	     -0.15481008	     -0.19366672	      0.35926680
      1.05849019	     -0.39341013	     -0.15516022	     -0.19429319	      0.35969746
      1.05868820	     -0.39442089	     -0.15551272	     -0.19492326	      0.36012623
      1.05888621	     -0.39543819	     -0.15586762	     -0.19555686	      0.36055325
      1.05908423	     -0.39646210	     -0.15622494	     -0.19619393	      0.36097866
      1.05928224	     -0.39749269	     -0.15658470	     -0.19683443	      0.36140259
      1.05948026	     -0.39853003	     -0.15694694	     -0.19747829	      0.36182515
      1.05967827	     -0.39957418	     -0.15731167	     -0.19812549	      0.36224644
      1.05987629	     -0.40062522	     -0.15767894	     -0.19877597	      0.36266658
      1.06007430	     -0.40168321	     -0.15804876	     -0.19942969	      0.36308566
      1.06027232	     -0.40274823	     -0.15842117	     -0.20008664	      0.36350375
      1.06047033	     -0.40382035	     -0.15879619	     -0.20074678	      0.36392095
      1.06066834	     -0.40489964	     -0.15917386	     -0.20141010	      0.36433732
      1.06086636	     -0.40598618	     -0.15955420	     -0.20207659	      0.36475294
      1.06106437	     -0.40708004	     -0.15993725	     -0.20274625	      0.36516787
      1.06126239	     -0.40818129	     -0.16032303	     -0.20341909	      0.36558216
      1.06146040	     -0.40929003	     -0.16071159	     -0.20409511	      0.36599589
      1.06165842	     -0.41040632	     -0.16110294	     -0.20477436	      0.36640908
      1.06185643	     -0.41153024	     -0.16149713	     -0.20545686	      0.36682180
      1.06205444	     -0.41266188	     -0.16189419	     -0.20614266	      0.36723409
      1.06225246	     -0.41380132	     -0.16229415	     -0.20683181	      0.36764599
      1.06245047	     -0.41494863	     -0.16269705	     -0.20752438	      0.36805753
      1.06264849	     -0.41610391	     -0.16310293	     -0.20822044	      0.36846875
      1.06284650	     -0.41726723	     -0.16351181	     -0.20892008	      0.36887969
      1.06304452	     -0.41843869	     -0.16392374	     -0.20962339	      0.36929038
      1.06324253	     -0.41961837	     -0.16433876	     -0.21033048	      0.36970084
      1.06344055	     -0.42080635	     -0.16475690	     -0.21104146	      0.37011110
      1.06363856	     -0.42200274	     -0.16517820	     -0.21175645	      0.37052118
      1.06383657	     -0.42320762	     -0.16560271	     -0.21247560	      0.37093112
      1.06403459	     -0.42442108	     -0.16603047	     -0.21319903	      0.37134093
      1.06423260	     -0.42564321	     -0.16646150	     -0.21392690	      0.37175064
      1.06443062	     -0.42687412	     -0.16689587	     -0.21465936	      0.37216025
      1.06462863	     -0.42811389	     -0.16733362	     -0.21539659	      0.37256981
      1.06482665	     -0.42936262	     -0.16777478	     -0.21613873	      0.37297931
      1.06502466	     -0.43062042	     -0.16821940	     -0.21688599	      0.37338879
      1.06522268	     -0.43188738	     -0.16866754	     -0.21763852	      0.37379825
      1.06542069	     -0.43316360	     -0.16911923	     -0.21839653	      0.37420772
      1.06559888	     -0.43432008	     -0.16952880	     -0.21908350	      0.37457622
      1.06577708	     -0.43548422	     -0.16994132	     -0.21977519	      0.37494476
      1.06595527	     -0.43665609	     -0.17035684	     -0.22047175	      0.37531334
      1.06613346	     -0.43783579	     -0.17077539	     -0.22117333	      0.37568198
      1.06631166	     -0.43902337	     -0.17119701	     -0.22188007	      0.37605070
      1.06648985	     -0.44021894	     -0.17162175	     -0.22259213	      0.37641950
      1.06666804	     -0.44142256	     -0.17204964	     -0.22330964	      0.37678841
      1.06684623	     -0.44263432	     -0.17248073	     -0.22403276	      0.37715743
      1.06702443	     -0.44385431	     -0.17291506	     -0.22476163	      0.37752659
      1.06720262	     -0.44508260	     -0.17335267	     -0.22549640	      0.37789590
      1.06738081	     -0.44631929	     -0.17379360	     -0.22623722	      0.37826538
      1.06755901	     -0.44756447	     -0.17423791	     -0.22698423	      0.37863505
      1.06773720	     -0.44881821	     -0.17468564	     -0.22773758	      0.37900493
      1.06791539	     -0.45008061	     -0.17513684	     -0.22849741	      0.37937504
      1.06809359	     -0.45135176	     -0.17559157	     -0.22926386	      0.37974541
      1.06827178	     -0.45263176	     -0.17604986	     -0.23003707	      0.38011606
      1.06844997	     -0.45392070	     -0.17651177	     -0.23081717	      0.38048703
      1.06862817	     -0.45521868	     -0.17697736	     -0.23160429	      0.38085833
      1.06880636	     -0.45652579	     -0.17744669	     -0.23239856	      0.38123001
      1.06898455	     -0.45784213	     -0.17791981	     -0.23320011	      0.38160210
      1.06916274	     -0.45916781	     -0.17839677	     -0.23400905	      0.38197463
      1.06934094	     -0.46050292	     -0.17887765	     -0.23482551	      0.38234765
      1.06951913	     -0.46184757	     -0.17936250	     -0.23564959	      0.38272120
      1.06969732	     -0.46320188	     -0.17985138	     -0.23648140	      0.38309534
      1.06987552	     -0.46456594	     -0.18034438	     -0.23732104	      0.38347010
      1.07005371	     -0.46593988	     -0.18084154	     -0.23816860	      0.38384555
      1.07023190	     -0.46732379	     -0.18134295	     -0.23902419	      0.38422176
      1.07041010	     -0.46871781	     -0.18184868	     -0.23988786	      0.38459878
      1.07058829	     -0.47012205	     -0.18235881	     -0.24075971	      0.38497668
      1.07074823	     -0.47139124	     -0.18282048	     -0.24154926	      0.38531669
      1.07090817	     -0.47266885	     -0.18328582	     -0.24234549	      0.38565754
      1.07106811	     -0.47395497	     -0.18375489	     -0.24314843	      0.38599928
      1.07122804	     -0.47524970	     -0.18422774	     -0.24395812	      0.38634200
      1.07138798	     -0.47655314	     -0.18470445	     -0.24477458	      0.38668577
      1.07154792	     -0.47786538	     -0.18518507	     -0.24559782	      0.38703065
      1.07170786	     -0.47918652	     -0.18566969	     -0.24642786	      0.38737675
      1.07186780	     -0.48051668	     -0.18615837	     -0.24726469	      0.38772415
      1.07202774	     -0.48185595	     -0.18665120	     -0.24810830	      0.38807295
      1.07218768	     -0.48320445	     -0.18714824	     -0.24895867	      0.38842325
      1.07234761	     -0.48456229	     -0.18764957	     -0.24981578	      0.38877517
      1.07250755	     -0.48592959	     -0.18815529	     -0.25067958	      0.38912882
      1.07266749	     -0.48730646	     -0.18866548	     -0.25155001	      0.38948434
      1.07282743	     -0.48869303	     -0.18918024	     -0.25242701	      0.38984186
      1.07298737	     -0.49008944	     -0.18969964	     -0.25331049	      0.39020152
      1.07314731	     -0.49149580	     -0.19022380	     -0.25420035	      0.39056349
      1.07330725	     -0.49291226	     -0.19075282	     -0.25509646	      0.39092792
      1.07346719	     -0.49433895	     -0.19128680	     -0.25599869	      0.39129501
      1.07361071	     -0.49562809	     -0.19177031	     -0.25681341	      0.39162683
      1.07375424	     -0.49692570	     -0.19225798	     -0.25763279	      0.39196108
      1.07389777	     -0.49823190	     -0.19274991	     -0.25845666	      0.39229792
      1.07404130	     -0.49954679	     -0.19324619	     -0.25928486	      0.39263750
      1.07418482	     -0.50087050	     -0.19374691	     -0.26011719	      0.39298000
      1.07432835	     -0.50220316	     -0.19425217	     -0.26095343	      0.39332559
      1.07447188	     -0.50354489	     -0.19476206	     -0.26179332	      0.39367447
      1.07461540	     -0.50489583	     -0.19527670	     -0.26263659	      0.39402684
      1.07475893	     -0.50625611	     -0.19579619	     -0.26348292	      0.39438290
      1.07490246	     -0.50762588	     -0.19632065	     -0.26433196	      0.39474289
      1.07504599	     -0.50900528	     -0.19685019	     -0.26518332	      0.39510703
      1.07518951	     -0.51039446	     -0.19738493	     -0.26603656	      0.39547557
      1.07533304	     -0.51179360	     -0.19792501	     -0.26689116	      0.39584876
      1.07547657	     -0.51320284	     -0.19847056	     -0.26774659	      0.39622688
      1.07562010	     -0.51462236	     -0.19902171	     -0.26860220	      0.39661021
      1.07574809	     -0.51589708	     -0.19951806	     -0.26936482	      0.39695669
      1.07587609	     -0.51718025	     -0.20001908	     -0.27012645	      0.39730776
      1.07600408	     -0.51847200	     -0.20052489	     -0.27088649	      0.39766366
      1.07613208	     -0.51977246	     -0.20103560	     -0.27164423	      0.39802461
      1.07626008	     -0.52108179	     -0.20155131	     -0.27239889	      0.39839087
      1.07638807	     -0.52240012	     -0.20207216	     -0.27314959	      0.39876268
      1.07651607	     -0.52372760	     -0.20259827	     -0.27389533	      0.39914030
      1.07664406	     -0.52506440	     -0.20312977	     -0.27463503	      0.39952401
      1.07677206	     -0.52641068	     -0.20366678	     -0.27536742	      0.39991409
      1.07690005	     -0.52776660	     -0.20420945	     -0.27609109	      0.40031082
      1.07702805	     -0.52913233	     -0.20475791	     -0.27680443	      0.40071451
      1.07715604	     -0.53050806	     -0.20531232	     -0.27750564	      0.40112545
      1.07728404	     -0.53189397	     -0.20587283	     -0.27819263	      0.40154397
      1.07741204	     -0.53329024	     -0.20643958	     -0.27886304	      0.40197039
      1.07754003	     -0.53469707	     -0.20701274	     -0.27951418	      0.40240504
      1.07765442	     -0.53596350	     -0.20753055	     -0.28007728	      0.40280075
      1.07776882	     -0.53723867	     -0.20805374	     -0.28061998	      0.40320355
      1.07788321	     -0.53852274	     -0.20858242	     -0.28113943	      0.40361371
      1.07799760	     -0.53981587	     -0.20911673	     -0.28163239	      0.40403149
      1.07811200	     -0.54111822	     -0.20965680	     -0.28209519	      0.40445715
      1.07822639	     -0.54242995	     -0.21020276	     -0.28252365	      0.40489097
      1.07834078	     -0.54375125	     -0.21075476	     -0.28291306	      0.40533322
      1.07845518	     -0.54508228	     -0.21131292	     -0.28325810	      0.40578418
      1.07856957	     -0.54642323	     -0.21187741	     -0.28355280	      0.40624415
      1.07868396	     -0.54777429	     -0.21244837	     -0.28379050	      0.40671342
      1.07879836	     -0.54913566	     -0.21302595	     -0.28396389	      0.40719228
      1.07891275	     -0.55050753	     -0.21361030	     -0.28406503	      0.40768104
      1.07902714	     -0.55189012	     -0.21420160	     -0.28408555	      0.40818001
      1.07914154	     -0.55328364	     -0.21480001	     -0.28401690	      0.40868951
      1.07925593	     -0.55468831	     -0.21540569	     -0.28385085	      0.40920985
      1.07937032	     -0.55610437	     -0.21601881	     -0.28358014	      0.40974135
      1.07948471	     -0.55753206	     -0.21663956	     -0.28319937	      0.41028435
      1.07959911	     -0.55897162	     -0.21726812	     -0.28270604	      0.41083919
      1.07971350	     -0.56042333	     -0.21790468	     -0.28210167	      0.41140623
      1.07981422	     -0.56171204	     -0.21847204	     -0.28148259	      0.41191642
      1.07991495	     -0.56301096	     -0.21904604	     -0.28079019	      0.41243759
      1.08001567	     -0.56432034	     -0.21962686	     -0.28003548	      0.41297011
      1.08011640	     -0.56564039	     -0.22021465	     -0.27923221	      0.41351426
      1.08021712	     -0.56697133	     -0.22080955	     -0.27839611	      0.41407030
      1.08031784	     -0.56831337	     -0.22141172	     -0.27754391	      0.41463846
      1.08041857	     -0.56966673	     -0.22202132	     -0.27668694	      0.41521898
      1.08051929	     -0.57103163	     -0.22263848	     -0.27582627	      0.41581209
      1.08062001	     -0.57240831	     -0.22326339	     -0.27496189	      0.41641804
      1.08072074	     -0.57379701	     -0.22389618	     -0.27409378	      0.41703706
      1.08082146	     -0.57519798	     -0.22453704	     -0.27322192	      0.41766939
      1.08092218	     -0.57661148	     -0.22518612	     -0.27234629	      0.41831527
      1.08102291	     -0.57803777	     -0.22584359	     -0.27146687	      0.41897496
      1.08112363	     -0.57947715	     -0.22650963	     -0.27058365	      0.41964869
      1.08122435	     -0.58092990	     -0.22718441	     -0.26969660	      0.42033673
      1.08132508	     -0.58239633	     -0.22786812	     -0.26880571	      0.42103932
      1.08142580	     -0.58387674	     -0.22856093	     -0.26791096	      0.42175673
      1.08152652	     -0.58537146	     -0.22926303	     -0.26701234	      0.42248922
      1.08162725	     -0.58688084	     -0.22997463	     -0.26610983	      0.42323705
      1.08174834	     -0.58871531	     -0.23084293	     -0.26501965	      0.42415679
      1.08186943	     -0.59057212	     -0.23172558	     -0.26392380	      0.42509960
      1.08199052	     -0.59245193	     -0.23262293	     -0.26282224	      0.42606596
      1.08211161	     -0.59435546	     -0.23353534	     -0.26171495	      0.42705639
      1.08223270	     -0.59628344	     -0.23446319	     -0.26060191	      0.42807141
      1.08235379	     -0.59823665	     -0.23540687	     -0.25948309	      0.42911159
      1.08247488	     -0.60021591	     -0.23636679	     -0.25835846	      0.43017747
      1.08259597	     -0.60222209	     -0.23734336	     -0.25722801	      0.43126965
      1.08271706	     -0.60425607	     -0.23833700	     -0.25609171	      0.43238874
      1.08283815	     -0.60631880	     -0.23934815	     -0.25494954	      0.43353537
      1.08295924	     -0.60841128	     -0.24037728	     -0.25380147	      0.43471021
      1.08308033	     -0.61053454	     -0.24142486	     -0.25264751	      0.43591395
      1.08320142	     -0.61268968	     -0.24249136	     -0.25148761	      0.43714732
      1.08332251	     -0.61487783	     -0.24357731	     -0.25032177	      0.43841107
      1.08344360	     -0.61710020	     -0.24468323	     -0.24914998	      0.43970599
      1.08351852	     -0.61849291	     -0.24537772	     -0.24842198	      0.44052317
      1.08355840	     -0.61923998	     -0.24575069	     -0.24803349	      0.44096326
      1.08359829	     -0.61999100	     -0.24612592	     -0.24764434	      0.44140683
      1.08379771	     -0.62380461	     -0.24803586	     -0.24568887	      0.44367246
      1.08479485	     -0.64427925	     -0.25840308	     -0.23566702	      0.45577977
      1.08579198	     -0.66690309	     -0.27005052	     -0.22523908	      0.46814306
      1.08715263	     -0.70035719	     -0.28778748	     -0.21037631	      0.48345341
      1.08851328	     -0.73534771	     -0.30733395	     -0.19485178	      0.49521629
      1.08987393	     -0.77028043	     -0.32830410	     -0.17880412	      0.50219339
      1.09109506	     -0.80069128	     -0.34799641	     -0.16413476	      0.50380020
      1.09231620	     -0.82995092	     -0.36819409	     -0.14943603	      0.50075090
      1.09353734	     -0.85806349	     -0.38858959	     -0.13497188	      0.49296709
      1.09475848	     -0.88498218	     -0.40888436	     -0.12103237	      0.48048349
      1.09597962	     -0.91048944	     -0.42879685	     -0.10789976	      0.46344532
      1.09720076	     -0.93419827	     -0.44807024	     -0.09580896	      0.44209677
      1.09735375	     -0.93701734	     -0.45042832	     -0.09437629	      0.43913357
      1.09743025	     -0.93841294	     -0.45160214	     -0.09366711	      0.43762867
      1.09781274	     -0.94524589	     -0.45741691	     -0.09019364	      0.42987465
      1.09782948	     -0.94553912	     -0.45766917	     -0.09004446	      0.42952680
      1.09783948	     -0.94571412	     -0.45781984	     -0.08995542	      0.42931858
      1.09784948	     -0.94588895	     -0.45797044	     -0.08986646	      0.42911011
      1.09785948	     -0.94606361	     -0.45812098	     -0.08977759	      0.42890138
      1.09786948	     -0.94623808	     -0.45827145	     -0.08968880	      0.42869239
      1.09787948	     -0.94641237	     -0.45842185	     -0.08960010	      0.42848314
      1.09788948	     -0.94658643	     -0.45857217	     -0.08951148	      0.42827358
      1.09789948	     -0.94676020	     -0.45872239	     -0.08942294	      0.42806368
      1.09790948	     -0.94693359	     -0.45887246	     -0.08933448	      0.42785332
      1.09791948	     -0.94710645	     -0.45902234	     -0.08924612	      0.42764240
      1.09792948	     -0.94727859	     -0.45917197	     -0.08915783	      0.42743071
      1.09793948	     -0.94744973	     -0.45932123	     -0.08906963	      0.42721803
      1.09794948	     -0.94761956	     -0.45947002	     -0.08898151	      0.42700406
      1.09795948	     -0.94778765	     -0.45961820	     -0.08889348	      0.42678842
      1.09796948	     -0.94795354	     -0.45976558	     -0.08880553	      0.42657067
      1.09797948	     -0.94811663	     -0.45991195	     -0.08871766	      0.42635029
      1.09798948	     -0.94827625	     -0.46005709	     -0.08862988	      0.42612668
      1.09799948	     -0.94843163	     -0.46020071	     -0.08854218	      0.42589914
      1.09801251	     -0.94862632	     -0.46038508	     -0.08842802	      0.42559540
      1.09802280	     -0.94877250	     -0.46052797	     -0.08833797	      0.42534858
      1.09803309	     -0.94891068	     -0.46066800	     -0.08824800	      0.42509445
      1.09804309	     -0.94903601	     -0.46080085	     -0.08816067	      0.42483940
      1.09805309	     -0.94915120	     -0.46093007	     -0.08807342	      0.42457515
      1.09806309	     -0.94925481	     -0.46105514	     -0.08798626	      0.42430042
      1.09807309	     -0.94934531	     -0.46117551	     -0.08789918	      0.42401386
      1.09808309	     -0.94942107	     -0.46129060	     -0.08781219	      0.42371404
      1.09809309	     -0.94948039	     -0.46139979	     -0.08772528	      0.42339945
      1.09810309	     -0.94952148	     -0.46150244	     -0.08763846	      0.42306852
      1.09811309	     -0.94954250	     -0.46159789	     -0.08755172	      0.42271965
      1.09812309	     -0.94954154	     -0.46168544	     -0.08746506	      0.42235117
      1.09813309	     -0.94951666	     -0.46176441	     -0.08737849	      0.42196140
      1.09814309	     -0.94946589	     -0.46183407	     -0.08729200	      0.42154863
      1.09815309	     -0.94938726	     -0.46189372	     -0.08720560	      0.42111116
      1.09816309	     -0.94927879	     -0.46194265	     -0.08711928	      0.42064731
      1.09817309	     -0.94913855	     -0.46198015	     -0.08703305	      0.42015541
      1.09818309	     -0.94896463	     -0.46200552	     -0.08694690	      0.41963385
      1.09819513	     -0.94870808	     -0.46201905	     -0.08684335	      0.41896473
      1.09820716	     -0.94839705	     -0.46201295	     -0.08673992	      0.41824785
      1.09821919	     -0.94802867	     -0.46198618	     -0.08663661	      0.41748086
      1.09823515	     -0.94744741	     -0.46191720	     -0.08649983	      0.41638309
      1.09825435	     -0.94660063	     -0.46178103	     -0.08633549	      0.41493412
      1.09827096	     -0.94573314	     -0.46161443	     -0.08619359	      0.41356411
      1.09828757	     -0.94473673	     -0.46140117	     -0.08605193	      0.41208328
      1.09830418	     -0.94360935	     -0.46114042	     -0.08591049	      0.41049039
      1.09831904	     -0.94248871	     -0.46086650	     -0.08578412	      0.40896974
      1.09833391	     -0.94126293	     -0.46055432	     -0.08565793	      0.40736002
      1.09834877	     -0.93993316	     -0.46020422	     -0.08553192	      0.40566268
      1.09836363	     -0.93850134	     -0.45981681	     -0.08540611	      0.40387978
      1.09837850	     -0.93697004	     -0.45939293	     -0.08528048	      0.40201400
      1.09839336	     -0.93534247	     -0.45893365	     -0.08515504	      0.40006850
      1.09840823	     -0.93362234	     -0.45844019	     -0.08502979	      0.39804685
      1.09842309	     -0.93181375	     -0.45791394	     -0.08490472	      0.39595297
      1.09843796	     -0.92992118	     -0.45735639	     -0.08477985	      0.39379104
      1.09845282	     -0.92794932	     -0.45676914	     -0.08465516	      0.39156541
      1.09846769	     -0.92590303	     -0.45615382	     -0.08453065	      0.38928055
      1.09848255	     -0.92378728	     -0.45551211	     -0.08440634	      0.38694098
      1.09849741	     -0.92160703	     -0.45484570	     -0.08428221	      0.38455120
      1.09851228	     -0.91936723	     -0.45415626	     -0.08415827	      0.38211565
      1.09852714	     -0.91707272	     -0.45344543	     -0.08403451	      0.37963867
      1.09854201	     -0.91472823	     -0.45271483	     -0.08391095	      0.37712446
      1.09855687	     -0.91233832	     -0.45196599	     -0.08378757	      0.37457708
      1.09857174	     -0.90990736	     -0.45120042	     -0.08366438	      0.37200037
      1.09858660	     -0.90743950	     -0.45041953	     -0.08354138	      0.36939800
      1.09860147	     -0.90493870	     -0.44962466	     -0.08341856	      0.36677343
      1.09861633	     -0.90240867	     -0.44881709	     -0.08329593	      0.36412991
      1.09863119	     -0.89985288	     -0.44799802	     -0.08317349	      0.36147047
      1.09864606	     -0.89727459	     -0.44716855	     -0.08305124	      0.35879795
      1.09866092	     -0.89467681	     -0.44632975	     -0.08292917	      0.35611497
      1.09867579	     -0.89206234	     -0.44548257	     -0.08280729	      0.35342394
      1.09869373	     -0.88888840	     -0.44445023	     -0.08266045	      0.35016864
      1.09871167	     -0.88569804	     -0.44340845	     -0.08251388	      0.34690845
      1.09872961	     -0.88249498	     -0.44235854	     -0.08236758	      0.34364660
      1.09874755	     -0.87928258	     -0.44130168	     -0.08222155	      0.34038597
      1.09876549	     -0.87606381	     -0.44023894	     -0.08207580	      0.33712914
      1.09878343	     -0.87284134	     -0.43917129	     -0.08193032	      0.33387840
      1.09880137	     -0.86961752	     -0.43809959	     -0.08178511	      0.33063579
      1.09881931	     -0.86639444	     -0.43702461	     -0.08164018	      0.32740310
      1.09883725	     -0.86317394	     -0.43594705	     -0.08149552	      0.32418193
      1.09885920	     -0.85923869	     -0.43462574	     -0.08131886	      0.32025768
      1.09888115	     -0.85531224	     -0.43330247	     -0.08114261	      0.31635496
      1.09890311	     -0.85139675	     -0.43197811	     -0.08096677	      0.31247563
      1.09892506	     -0.84749402	     -0.43065339	     -0.08079133	      0.30862125
      1.09895163	     -0.84279011	     -0.42905066	     -0.08057957	      0.30399192
      1.09897820	     -0.83810920	     -0.42744934	     -0.08036840	      0.29940294
      1.09900477	     -0.83345296	     -0.42585024	     -0.08015783	      0.29485581
      1.09903134	     -0.82882266	     -0.42425403	     -0.07994786	      0.29035167
      1.09906366	     -0.82322585	     -0.42231685	     -0.07969321	      0.28493127
      1.09909598	     -0.81766992	     -0.42038563	     -0.07943945	      0.27957687
      1.09912830	     -0.81215552	     -0.41846102	     -0.07918657	      0.27428917
      1.09916063	     -0.80668292	     -0.41654357	     -0.07893457	      0.26906851
      1.09920014	     -0.80004864	     -0.41420955	     -0.07862767	      0.26277677
      1.09923966	     -0.79347622	     -0.41188742	     -0.07832208	      0.25658517
      1.09927918	     -0.78696477	     -0.40957763	     -0.07801780	      0.25049315
      1.09931870	     -0.78051309	     -0.40728050	     -0.07771483	      0.24449988
      1.09936809	     -0.77253240	     -0.40442795	     -0.07733806	      0.23714744
      1.09941747	     -0.76463998	     -0.40159584	     -0.07696333	      0.22994543
      1.09946686	     -0.75683277	     -0.39878436	     -0.07659064	      0.22289143
      1.09952616	     -0.74756718	     -0.39543612	     -0.07614585	      0.21461389
      1.09958545	     -0.73841485	     -0.39211782	     -0.07570400	      0.20654153
      1.09964475	     -0.72937097	     -0.38882946	     -0.07526506	      0.19866982
      1.09971945	     -0.71812550	     -0.38472939	     -0.07471626	      0.18903204
      1.09979415	     -0.70703772	     -0.38067641	     -0.07417207	      0.17969677
      1.09986885	     -0.69610166	     -0.37667022	     -0.07363247	      0.17065549
      1.09996498	     -0.68224362	     -0.37158254	     -0.07294474	      0.15943899
      1.10006112	     -0.66862485	     -0.36657087	     -0.07226456	      0.14867944
      1.10015726	     -0.65524450	     -0.36163431	     -0.07159188	      0.13836136
      1.10027796	     -0.63878671	     -0.35554107	     -0.07075785	      0.12600955
      1.10039867	     -0.62272012	     -0.34956286	     -0.06993549	      0.11430528
      1.10051937	     -0.60705861	     -0.34369774	     -0.06912470	      0.10322565
      1.10064008	     -0.59181585	     -0.33794374	     -0.06832540	      0.09275080
      1.10079613	     -0.57274799	     -0.33066637	     -0.06730891	      0.08007837
      1.10095218	     -0.55441198	     -0.32356712	     -0.06631120	      0.06836089
      1.10115407	     -0.53177636	     -0.31463951	     -0.06504788	      0.05458438
      1.10134053	     -0.51194149	     -0.30664473	     -0.06390826	      0.04321455
      1.10152699	     -0.49309983	     -0.29888292	     -0.06279422	      0.03308830
      1.10171346	     -0.47520243	     -0.29134691	     -0.06170533	      0.02409008
      1.10189992	     -0.45815869	     -0.28402961	     -0.06064112	      0.01603045
      1.10208638	     -0.44186942	     -0.27692405	     -0.05960112	      0.00868852
      1.10227284	     -0.42624710	     -0.27002341	     -0.05858486	      0.00187739
      1.10249825	     -0.40814774	     -0.26194525	     -0.05738729	     -0.00581387
      1.10268784	     -0.39352285	     -0.25536678	     -0.05640572	     -0.01187880
      1.10287743	     -0.37940036	     -0.24897835	     -0.05544707	     -0.01760184
      1.10306702	     -0.36575540	     -0.24277343	     -0.05451082	     -0.02300451
      1.10325660	     -0.35257570	     -0.23674565	     -0.05359644	     -0.02810464
      1.10344619	     -0.33985758	     -0.23088881	     -0.05270344	     -0.03291665
      1.10363578	     -0.32760208	     -0.22519686	     -0.05183130	     -0.03745198
      1.10382537	     -0.31581167	     -0.21966395	     -0.05097952	     -0.04171972
      1.10401496	     -0.30448793	     -0.21428440	     -0.05014760	     -0.04572723
      1.10420454	     -0.29363014	     -0.20905272	     -0.04933504	     -0.04948070
      1.10439413	     -0.28323463	     -0.20396359	     -0.04854136	     -0.05298567
      1.10462601	     -0.27113889	     -0.19792566	     -0.04759562	     -0.05694233
      1.10485788	     -0.25970662	     -0.19208433	     -0.04667653	     -0.06054503
      1.10514038	     -0.24664130	     -0.18522099	     -0.04559159	     -0.06447116
      1.10538796	     -0.23593419	     -0.17942415	     -0.04467111	     -0.06750903
      1.10563554	     -0.22588334	     -0.17382142	     -0.04377795	     -0.07018671
      1.10588312	     -0.21645091	     -0.16840427	     -0.04291117	     -0.07252133
      1.10610113	     -0.20862662	     -0.16378142	     -0.04216903	     -0.07430793
      1.10631913	     -0.20122622	     -0.15929123	     -0.04144604	     -0.07585688
      1.10653714	     -0.19422442	     -0.15492897	     -0.04074160	     -0.07718303
      1.10675515	     -0.18759675	     -0.15069023	     -0.04005514	     -0.07830215
      1.10685048	     -0.18481014	     -0.14887446	     -0.03976048	     -0.07873068
      1.10694581	     -0.18208866	     -0.14708119	     -0.03946910	     -0.07912425
      1.10702543	     -0.17986430	     -0.14560050	     -0.03922823	     -0.07942720
      1.10710505	     -0.17768294	     -0.14413508	     -0.03898960	     -0.07970766
      1.10717370	     -0.17583574	     -0.14288363	     -0.03878562	     -0.07993208
      1.10724235	     -0.17401898	     -0.14164326	     -0.03858326	     -0.08014100
      1.10731100	     -0.17223197	     -0.14041387	     -0.03838252	     -0.08033498
      1.10737965	     -0.17047400	     -0.13919531	     -0.03818337	     -0.08051460
      1.10743981	     -0.16895673	     -0.13813625	     -0.03801014	     -0.08066065
      1.10749997	     -0.16746076	     -0.13708535	     -0.03783812	     -0.08079650
      1.10756013	     -0.16598564	     -0.13604254	     -0.03766729	     -0.08092254
      1.10762029	     -0.16453090	     -0.13500773	     -0.03749764	     -0.08103915
      1.10768046	     -0.16309608	     -0.13398085	     -0.03732917	     -0.08114673
      1.10774062	     -0.16168074	     -0.13296184	     -0.03716185	     -0.08124567
      1.10780078	     -0.16028443	     -0.13195061	     -0.03699569	     -0.08133635
      1.10786094	     -0.15890670	     -0.13094711	     -0.03683067	     -0.08141915
      1.10791481	     -0.15768849	     -0.13005506	     -0.03668387	     -0.08148693
      1.10796868	     -0.15648451	     -0.12916911	     -0.03653797	     -0.08154899
      1.10802255	     -0.15529448	     -0.12828921	     -0.03639296	     -0.08160559
      1.10807642	     -0.15411808	     -0.12741531	     -0.03624884	     -0.08165701
      1.10813029	     -0.15295502	     -0.12654738	     -0.03610560	     -0.08170352
      1.10818416	     -0.15180501	     -0.12568538	     -0.03596323	     -0.08174539
      1.10823803	     -0.15066775	     -0.12482928	     -0.03582173	     -0.08178288
      1.10829190	     -0.14954297	     -0.12397903	     -0.03568109	     -0.08181626
      1.10834577	     -0.14843037	     -0.12313460	     -0.03554131	     -0.08184580
      1.10839963	     -0.14732970	     -0.12229597	     -0.03540237	     -0.08187174
      1.10845350	     -0.14624067	     -0.12146309	     -0.03526427	     -0.08189434
      1.10850737	     -0.14516302	     -0.12063595	     -0.03512701	     -0.08191386
      1.10856124	     -0.14409650	     -0.11981452	     -0.03499057	     -0.08193054
      1.10861511	     -0.14304083	     -0.11899877	     -0.03485496	     -0.08194463
      1.10866898	     -0.14199579	     -0.11818868	     -0.03472016	     -0.08195636
      1.10872285	     -0.14096111	     -0.11738424	     -0.03458617	     -0.08196597
      1.10877672	     -0.13993656	     -0.11658541	     -0.03445298	     -0.08197369
      1.10883059	     -0.13892192	     -0.11579219	     -0.03432059	     -0.08197973
      1.10888446	     -0.13791694	     -0.11500457	     -0.03418899	     -0.08198432
      1.10893833	     -0.13692141	     -0.11422252	     -0.03405817	     -0.08198767
      1.10899220	     -0.13593511	     -0.11344603	     -0.03392813	     -0.08198998
      1.10904607	     -0.13495784	     -0.11267510	     -0.03379887	     -0.08199145
      1.10909994	     -0.13398938	     -0.11190972	     -0.03367037	     -0.08199228
      1.10915381	     -0.13302953	     -0.11114988	     -0.03354264	     -0.08199264
      1.10920768	     -0.13207812	     -0.11039558	     -0.03341565	     -0.08199272
      1.10926154	     -0.13113494	     -0.10964682	     -0.03328942	     -0.08199267
      1.10931541	     -0.13019982	     -0.10890358	     -0.03316394	     -0.08199262
      1.10936928	     -0.12927259	     -0.10816588	     -0.03303919	     -0.08199256
      1.10942315	     -0.12835307	     -0.10743371	     -0.03291517	     -0.08199251
      1.10947702	     -0.12744111	     -0.10670708	     -0.03279188	     -0.08199245
      1.10953089	     -0.12653655	     -0.10598599	     -0.03266932	     -0.08199239
      1.10958476	     -0.12563923	     -0.10527044	     -0.03254747	     -0.08199234
      1.10963863	     -0.12474903	     -0.10456043	     -0.03242633	     -0.08199228
      1.10969250	     -0.12386579	     -0.10385599	     -0.03230590	     -0.08199222
      1.10974637	     -0.12298939	     -0.10315711	     -0.03218616	     -0.08199216
      1.10980024	     -0.12211971	     -0.10246379	     -0.03206713	     -0.08199211
      1.10985411	     -0.12125662	     -0.10177606	     -0.03194878	     -0.08199205
      1.10990798	     -0.12040001	     -0.10109392	     -0.03183112	     -0.08199199
      1.10996185	     -0.11954977	     -0.10041738	     -0.03171414	     -0.08199193
      1.11001572	     -0.11870581	     -0.09974645	     -0.03159783	     -0.08199187
      1.11006959	     -0.11786803	     -0.09908113	     -0.03148219	     -0.08199181
      1.11012346	     -0.11703633	     -0.09842145	     -0.03136722	     -0.08199175
      1.11017732	     -0.11621063	     -0.09776741	     -0.03125291	     -0.08199169
      1.11024228	     -0.11522288	     -0.09698630	     -0.03111594	     -0.08199162
      1.11030724	     -0.11424362	     -0.09621342	     -0.03097992	     -0.08199155
      1.11037219	     -0.11327271	     -0.09544879	     -0.03084483	     -0.08199147
      1.11043715	     -0.11231007	     -0.09469244	     -0.03071067	     -0.08199140
      1.11050210	     -0.11135558	     -0.09394439	     -0.03057743	     -0.08199132
      1.11058526	     -0.11014541	     -0.09299884	     -0.03040818	     -0.08199123
      1.11066842	     -0.10894830	     -0.09206693	     -0.03024041	     -0.08199113
      1.11077109	     -0.10748799	     -0.09093512	     -0.03003526	     -0.08199101
      1.11085383	     -0.10632546	     -0.09003830	     -0.02987155	     -0.08199091
      1.11093657	     -0.10517549	     -0.08915505	     -0.02970925	     -0.08199081
      1.11100784	     -0.10419492	     -0.08840510	     -0.02957056	     -0.08199073
      1.11107911	     -0.10322358	     -0.08766523	     -0.02943289	     -0.08199064
      1.11115038	     -0.10226144	     -0.08693542	     -0.02929624	     -0.08199056
      1.11122165	     -0.10130847	     -0.08621568	     -0.02916059	     -0.08199047
      1.11128436	     -0.10047755	     -0.08559072	     -0.02904206	     -0.08199039
      1.11134707	     -0.09965371	     -0.08497353	     -0.02892430	     -0.08199031
      1.11140978	     -0.09883695	     -0.08436410	     -0.02880729	     -0.08199023
      1.11147249	     -0.09802727	     -0.08376241	     -0.02869103	     -0.08199016
      1.11153520	     -0.09722465	     -0.08316844	     -0.02857551	     -0.08199008
      1.11159791	     -0.09642912	     -0.08258218	     -0.02846074	     -0.08199000
      1.11166062	     -0.09564066	     -0.08200359	     -0.02834669	     -0.08198992
      1.11172333	     -0.09485929	     -0.08143266	     -0.02823338	     -0.08198984
      1.11178604	     -0.09408502	     -0.08086934	     -0.02812078	     -0.08198976
      1.11184874	     -0.09331783	     -0.08031361	     -0.02800889	     -0.08198968
      1.11190491	     -0.09263675	     -0.07982230	     -0.02790929	     -0.08198960
      1.11196107	     -0.09196137	     -0.07933701	     -0.02781024	     -0.08198953
      1.11201724	     -0.09129170	     -0.07885773	     -0.02771176	     -0.08198945
      1.11207340	     -0.09062774	     -0.07838442	     -0.02761383	     -0.08198938
      1.11212957	     -0.08996950	     -0.07791704	     -0.02751646	     -0.08198931
      1.11218573	     -0.08931698	     -0.07745556	     -0.02741963	     -0.08198923
      1.11224190	     -0.08867018	     -0.07699994	     -0.02732334	     -0.08198915
      1.11229806	     -0.08802911	     -0.07655014	     -0.02722760	     -0.08198908
      1.11235422	     -0.08739377	     -0.07610613	     -0.02713238	     -0.08198900
      1.11241039	     -0.08676416	     -0.07566786	     -0.02703770	     -0.08198893
      1.11246655	     -0.08614027	     -0.07523528	     -0.02694355	     -0.08198885
      1.11252272	     -0.08552211	     -0.07480837	     -0.02684992	     -0.08198877
      1.11257888	     -0.08490967	     -0.07438706	     -0.02675681	     -0.08198869
      1.11263505	     -0.08430295	     -0.07397131	     -0.02666422	     -0.08198862
      1.11269121	     -0.08370195	     -0.07356109	     -0.02657214	     -0.08198854
      1.11274737	     -0.08310665	     -0.07315633	     -0.02648057	     -0.08198846
      1.11280354	     -0.08251705	     -0.07275699	     -0.02638950	     -0.08198838
      1.11285970	     -0.08193314	     -0.07236303	     -0.02629893	     -0.08198830
      1.11291587	     -0.08135491	     -0.07197438	     -0.02620886	     -0.08198822
      1.11297203	     -0.08078234	     -0.07159100	     -0.02611929	     -0.08198814
      1.11302820	     -0.08021542	     -0.07121284	     -0.02603020	     -0.08198806
      1.11308436	     -0.07965414	     -0.07083983	     -0.02594160	     -0.08198798
      1.11314053	     -0.07909849	     -0.07047194	     -0.02585349	     -0.08198789
      1.11319669	     -0.07854843	     -0.07010910	     -0.02576585	     -0.08198781
      1.11325285	     -0.07800395	     -0.06975126	     -0.02567870	     -0.08198773
      1.11330902	     -0.07746503	     -0.06939837	     -0.02559201	     -0.08198765
      1.11336518	     -0.07693165	     -0.06905036	     -0.02550579	     -0.08198756
      1.11342135	     -0.07640379	     -0.06870719	     -0.02542004	     -0.08198748
      1.11347751	     -0.07588141	     -0.06836878	     -0.02533476	     -0.08198740
      1.11353368	     -0.07536449	     -0.06803510	     -0.02524993	     -0.08198731
      1.11358984	     -0.07485300	     -0.06770607	     -0.02516556	     -0.08198723
      1.11364600	     -0.07434691	     -0.06738165	     -0.02508164	     -0.08198714
      1.11370217	     -0.07384620	     -0.06706177	     -0.02499817	     -0.08198706
      1.11375833	     -0.07335082	     -0.06674638	     -0.02491515	     -0.08198697
      1.11381450	     -0.07286075	     -0.06643541	     -0.02483258	     -0.08198688
      1.11387066	     -0.07237594	     -0.06612881	     -0.02475044	     -0.08198680
      1.11392683	     -0.07189637	     -0.06582652	     -0.02466874	     -0.08198671
      1.11398299	     -0.07142199	     -0.06552848	     -0.02458747	     -0.08198662
      1.11403916	     -0.07095277	     -0.06523464	     -0.02450664	     -0.08198653
      1.11409532	     -0.07048867	     -0.06494493	     -0.02442623	     -0.08198644
      1.11415148	     -0.07002965	     -0.06465929	     -0.02434625	     -0.08198635
      1.11420765	     -0.06957566	     -0.06437768	     -0.02426670	     -0.08198626
      1.11426381	     -0.06912666	     -0.06410002	     -0.02418756	     -0.08198617
      1.11431998	     -0.06868261	     -0.06382626	     -0.02410883	     -0.08198608
      1.11437614	     -0.06824347	     -0.06355635	     -0.02403052	     -0.08198599
      1.11443231	     -0.06780919	     -0.06329022	     -0.02395262	     -0.08198590
      1.11448847	     -0.06737973	     -0.06302783	     -0.02387513	     -0.08198581
      1.11454463	     -0.06695503	     -0.06276910	     -0.02379805	     -0.08198572
      1.11460080	     -0.06653505	     -0.06251399	     -0.02372136	     -0.08198562
      1.11466844	     -0.06603543	     -0.06221144	     -0.02362953	     -0.08198551
      1.11473609	     -0.06554250	     -0.06191396	     -0.02353828	     -0.08198540
      1.11480374	     -0.06505618	     -0.06162145	     -0.02344759	     -0.08198528
      1.11487138	     -0.06457639	     -0.06133380	     -0.02335747	     -0.08198517
      1.11493903	     -0.06410303	     -0.06105093	     -0.02326791	     -0.08198505
      1.11500667	     -0.06363602	     -0.06077274	     -0.02317890	     -0.08198494
      1.11507432	     -0.06317527	     -0.06049914	     -0.02309045	     -0.08198482
      1.11514196	     -0.06272069	     -0.06023002	     -0.02300254	     -0.08198471
      1.11520961	     -0.06227219	     -0.05996531	     -0.02291518	     -0.08198459
      1.11527725	     -0.06182969	     -0.05970491	     -0.02282835	     -0.08198447
      1.11534490	     -0.06139308	     -0.05944873	     -0.02274205	     -0.08198435
      1.11541254	     -0.06096229	     -0.05919669	     -0.02265629	     -0.08198423
      1.11548019	     -0.06053722	     -0.05894868	     -0.02257105	     -0.08198411
      1.11554783	     -0.06011778	     -0.05870464	     -0.02248632	     -0.08198399
      1.11561548	     -0.05970388	     -0.05846448	     -0.02240212	     -0.08198387
      1.11569772	     -0.05920801	     -0.05817759	     -0.02230044	     -0.08198372
      1.11577996	     -0.05872003	     -0.05789615	     -0.02219950	     -0.08198357
      1.11586220	     -0.05823979	     -0.05762003	     -0.02209931	     -0.08198342
      1.11594444	     -0.05776713	     -0.05734908	     -0.02199985	     -0.08198326
      1.11602668	     -0.05730189	     -0.05708315	     -0.02190111	     -0.08198311
      1.11610893	     -0.05684391	     -0.05682211	     -0.02180310	     -0.08198296
      1.11619117	     -0.05639303	     -0.05656583	     -0.02170580	     -0.08198280
      1.11627341	     -0.05594911	     -0.05631417	     -0.02160921	     -0.08198264
      1.11635565	     -0.05551200	     -0.05606702	     -0.02151332	     -0.08198249
      1.11645541	     -0.05499069	     -0.05577306	     -0.02139793	     -0.08198229
      1.11655517	     -0.05447890	     -0.05548532	     -0.02128355	     -0.08198210
      1.11665493	     -0.05397638	     -0.05520358	     -0.02117016	     -0.08198190
      1.11675469	     -0.05348288	     -0.05492763	     -0.02105776	     -0.08198170
      1.11685445	     -0.05299813	     -0.05465727	     -0.02094633	     -0.08198151
      1.11695421	     -0.05252191	     -0.05439231	     -0.02083586	     -0.08198130
      1.11707942	     -0.05193586	     -0.05406708	     -0.02069855	     -0.08198105
      1.11720464	     -0.05136240	     -0.05374969	     -0.02056271	     -0.08198079
      1.11732986	     -0.05080109	     -0.05343980	     -0.02042833	     -0.08198053
      1.11748819	     -0.05010804	     -0.05305816	     -0.02026046	     -0.08198020
      1.11764652	     -0.04943289	     -0.05268733	     -0.02009483	     -0.08197986
      1.11781005	     -0.04875351	     -0.05231502	     -0.01992610	     -0.08197951
      1.11797358	     -0.04809152	     -0.05195296	     -0.01975968	     -0.08197913
      1.11813711	     -0.04744610	     -0.05160054	     -0.01959553	     -0.08197757
      1.11827836	     -0.04690136	     -0.05130345	     -0.01945553	     -0.08197308
      1.11841962	     -0.04636795	     -0.05101279	     -0.01931717	     -0.08196343
      1.11856087	     -0.04584542	     -0.05072822	     -0.01918043	     -0.08194624
      1.11870213	     -0.04533336	     -0.05044945	     -0.01904528	     -0.08191892
      1.11884339	     -0.04483136	     -0.05017618	     -0.01891168	     -0.08187871
      1.11898464	     -0.04433902	     -0.04990812	     -0.01877963	     -0.08182265
      1.11912590	     -0.04385599	     -0.04964502	     -0.01864909	     -0.08174765
      1.11926715	     -0.04338191	     -0.04938663	     -0.01852004	     -0.08165054
      1.11940841	     -0.04291645	     -0.04913271	     -0.01839246	     -0.08152803
      1.11954967	     -0.04245929	     -0.04888303	     -0.01826632	     -0.08137684
      1.11969092	     -0.04201014	     -0.04863740	     -0.01814161	     -0.08119373
      1.11983218	     -0.04156871	     -0.04839561	     -0.01801831	     -0.08097551
      1.11997344	     -0.04113472	     -0.04815747	     -0.01789638	     -0.08071917
      1.12011469	     -0.04070794	     -0.04792281	     -0.01777581	     -0.08042188
      1.12025595	     -0.04028810	     -0.04769146	     -0.01765659	     -0.08008107
      1.12039720	     -0.03987499	     -0.04746326	     -0.01753868	     -0.07969448
      1.12053846	     -0.03946838	     -0.04723807	     -0.01742208	     -0.07926020
      1.12067972	     -0.03906807	     -0.04701575	     -0.01730675	     -0.07877672
      1.12082097	     -0.03867386	     -0.04679617	     -0.01719269	     -0.07824294
      1.12096223	     -0.03828556	     -0.04657920	     -0.01707986	     -0.07765823
      1.12110348	     -0.03790300	     -0.04636473	     -0.01696827	     -0.07702240
      1.12124474	     -0.03752601	     -0.04615264	     -0.01685788	     -0.07633569
      1.12138600	     -0.03715443	     -0.04594285	     -0.01674868	     -0.07559880
      1.12152725	     -0.03678811	     -0.04573524	     -0.01664065	     -0.07481284
      1.12166851	     -0.03642690	     -0.04552973	     -0.01653378	     -0.07397931
      1.12184171	     -0.03599081	     -0.04528050	     -0.01640429	     -0.07289514
      1.12201490	     -0.03556197	     -0.04503414	     -0.01627648	     -0.07174628
      1.12218810	     -0.03514015	     -0.04479053	     -0.01615033	     -0.07053735
      1.12236129	     -0.03472515	     -0.04454953	     -0.01602580	     -0.06927341
      1.12253449	     -0.03431677	     -0.04431104	     -0.01590286	     -0.06795982
      1.12274783	     -0.03382255	     -0.04402054	     -0.01575357	     -0.06628174
      1.12296118	     -0.03333776	     -0.04373349	     -0.01560661	     -0.06454738
      1.12322344	     -0.03275430	     -0.04338509	     -0.01542907	     -0.06235367
      1.12348174	     -0.03219263	     -0.04304652	     -0.01525749	     -0.06014374
      1.12374004	     -0.03164338	     -0.04271224	     -0.01508908	     -0.05790182
      1.12395274	     -0.03120011	     -0.04244004	     -0.01495273	     -0.05604271
      1.12416543	     -0.03076476	     -0.04217049	     -0.01481843	     -0.05418028
      1.12437813	     -0.03033710	     -0.04190350	     -0.01468614	     -0.05232162
      1.12459082	     -0.02991694	     -0.04163897	     -0.01455582	     -0.05047307
      1.12477796	     -0.02955332	     -0.04140820	     -0.01444276	     -0.04885944
      1.12496510	     -0.02919524	     -0.04117922	     -0.01433116	     -0.04726130
      1.12515224	     -0.02884258	     -0.04095198	     -0.01422101	     -0.04568160
      1.12533938	     -0.02849523	     -0.04072645	     -0.01411227	     -0.04412289
      1.12552652	     -0.02815309	     -0.04050257	     -0.01400492	     -0.04258738
      1.12571366	     -0.02781606	     -0.04028032	     -0.01389894	     -0.04107694
      1.12590079	     -0.02748403	     -0.04005965	     -0.01379431	     -0.03959317
      1.12608793	     -0.02715692	     -0.03984054	     -0.01369099	     -0.03813737
      1.12627507	     -0.02683463	     -0.03962295	     -0.01358897	     -0.03671063
      1.12646221	     -0.02651708	     -0.03940686	     -0.01348822	     -0.03531379
      1.12664935	     -0.02620418	     -0.03919225	     -0.01338873	     -0.03394751
      1.12683649	     -0.02589586	     -0.03897908	     -0.01329047	     -0.03261230
      1.12702362	     -0.02559202	     -0.03876734	     -0.01319342	     -0.03130848
      1.12721076	     -0.02529260	     -0.03855700	     -0.01309756	     -0.03003625
      1.12739790	     -0.02499753	     -0.03834804	     -0.01300287	     -0.02879571
      1.12758504	     -0.02470672	     -0.03814045	     -0.01290934	     -0.02758683
      1.12777218	     -0.02442012	     -0.03793421	     -0.01281693	     -0.02640950
      1.12795932	     -0.02413765	     -0.03772930	     -0.01272564	     -0.02526354
      1.12814646	     -0.02385924	     -0.03752571	     -0.01263544	     -0.02414869
      1.12833359	     -0.02358483	     -0.03732342	     -0.01254632	     -0.02306464
      1.12852073	     -0.02331437	     -0.03712243	     -0.01245825	     -0.02201102
      1.12870787	     -0.02304778	     -0.03692270	     -0.01237123	     -0.02098743
      1.12889501	     -0.02278500	     -0.03672424	     -0.01228524	     -0.01999342
      1.12908215	     -0.02252599	     -0.03652704	     -0.01220025	     -0.01902850
      1.12926929	     -0.02227067	     -0.03633107	     -0.01211625	     -0.01809219
      1.12945643	     -0.02201900	     -0.03613633	     -0.01203323	     -0.01718396
      1.12964356	     -0.02177091	     -0.03594281	     -0.01195117	     -0.01630326
      1.12983070	     -0.02152636	     -0.03575051	     -0.01187005	     -0.01544954
      1.13001784	     -0.02128529	     -0.03555940	     -0.01178987	     -0.01462223
      1.13020498	     -0.02104765	     -0.03536948	     -0.01171060	     -0.01382075
      1.13039212	     -0.02081339	     -0.03518075	     -0.01163223	     -0.01304453
      1.13057926	     -0.02058246	     -0.03499319	     -0.01155475	     -0.01229298
      1.13076640	     -0.02035480	     -0.03480679	     -0.01147814	     -0.01156551
      1.13095353	     -0.02013037	     -0.03462156	     -0.01140239	     -0.01086153
      1.13114067	     -0.01990913	     -0.03443747	     -0.01132748	     -0.01018045
      1.13132781	     -0.01969103	     -0.03425452	     -0.01125341	     -0.00952170
      1.13151495	     -0.01947601	     -0.03407271	     -0.01118016	     -0.00888469
      1.13170209	     -0.01926404	     -0.03389203	     -0.01110772	     -0.00826884
      1.13188923	     -0.01905506	     -0.03371246	     -0.01103608	     -0.00767360
      1.13207637	     -0.01884905	     -0.03353401	     -0.01096521	     -0.00709838
      1.13226350	     -0.01864594	     -0.03335666	     -0.01089512	     -0.00654265
      1.13245064	     -0.01844571	     -0.03318041	     -0.01082579	     -0.00600585
      1.13263778	     -0.01824831	     -0.03300526	     -0.01075720	     -0.00548743
      1.13282492	     -0.01805369	     -0.03283119	     -0.01068936	     -0.00498688
      1.13301206	     -0.01786183	     -0.03265820	     -0.01062224	     -0.00450367
      1.13319920	     -0.01767267	     -0.03248628	     -0.01055584	     -0.00403729
      1.13338634	     -0.01748617	     -0.03231542	     -0.01049014	     -0.00358724
      1.13357347	     -0.01730231	     -0.03214563	     -0.01042513	     -0.00315302
      1.13376061	     -0.01712104	     -0.03197689	     -0.01036081	     -0.00273416
      1.13394775	     -0.01694232	     -0.03180920	     -0.01029717	     -0.00233018
      1.13413489	     -0.01676612	     -0.03164255	     -0.01023419	     -0.00194062
      1.13432203	     -0.01659240	     -0.03147693	     -0.01017186	     -0.00156504
      1.13450917	     -0.01642113	     -0.03131235	     -0.01011018	     -0.00120299
      1.13469631	     -0.01625226	     -0.03114879	     -0.01004914	     -0.00085405
      1.13488344	     -0.01608577	     -0.03098624	     -0.00998873	     -0.00051780
      1.13507058	     -0.01592161	     -0.03082471	     -0.00992893	     -0.00019384
      1.13525772	     -0.01575977	     -0.03066418	     -0.00986974	      0.00011825
      1.13544486	     -0.01560019	     -0.03050465	     -0.00981115	      0.00041883
      1.13563200	     -0.01544285	     -0.03034611	     -0.00975316	      0.00070830
      1.13581914	     -0.01528773	     -0.03018856	     -0.00969575	      0.00098702
      1.13600628	     -0.01513477	     -0.03003200	     -0.00963892	      0.00125534
      1.13619341	     -0.01498396	     -0.02987641	     -0.00958265	      0.00151363
      1.13638055	     -0.01483526	     -0.02972179	     -0.00952694	      0.00176220
      1.13656769	     -0.01468865	     -0.02956814	     -0.00947179	      0.00200140
      1.13675483	     -0.01454408	     -0.02941544	     -0.00941718	      0.00223153
      1.13694197	     -0.01440153	     -0.02926370	     -0.00936311	      0.00245291
      1.13712911	     -0.01426098	     -0.02911291	     -0.00930957	      0.00266582
      1.13731625	     -0.01412239	     -0.02896306	     -0.00925655	      0.00287057
      1.13750338	     -0.01398574	     -0.02881415	     -0.00920404	      0.00306743
      1.13769052	     -0.01385099	     -0.02866617	     -0.00915205	      0.00325666
      1.13787766	     -0.01371812	     -0.02851911	     -0.00910056	      0.00343855
      1.13806480	     -0.01358710	     -0.02837298	     -0.00904956	      0.00361332
      1.13825194	     -0.01345790	     -0.02822776	     -0.00899905	      0.00378125
      1.13843908	     -0.01333051	     -0.02808345	     -0.00894902	      0.00394255
      1.13862622	     -0.01320488	     -0.02794005	     -0.00889947	      0.00409747
      1.13881335	     -0.01308100	     -0.02779755	     -0.00885038	      0.00424622
      1.13900049	     -0.01295884	     -0.02765594	     -0.00880176	      0.00438903
      1.13918763	     -0.01283838	     -0.02751521	     -0.00875360	      0.00452610
      1.13937477	     -0.01271958	     -0.02737537	     -0.00870588	      0.00465764
      1.13956191	     -0.01260243	     -0.02723641	     -0.00865862	      0.00478384
      1.13974905	     -0.01248690	     -0.02709833	     -0.00861179	      0.00490489
      1.13993619	     -0.01237297	     -0.02696110	     -0.00856539	      0.00502097
      1.14012332	     -0.01226062	     -0.02682475	     -0.00851942	      0.00513227
      1.14031046	     -0.01214982	     -0.02668925	     -0.00847388	      0.00523895
      1.14049760	     -0.01204054	     -0.02655460	     -0.00842875	      0.00534118
      1.14068474	     -0.01193277	     -0.02642079	     -0.00838403	      0.00543912
      1.14087188	     -0.01182649	     -0.02628783	     -0.00833972	      0.00553293
      1.14105902	     -0.01172167	     -0.02615571	     -0.00829581	      0.00562275
      1.14124616	     -0.01161829	     -0.02602442	     -0.00825230	      0.00570873
      1.14143329	     -0.01151633	     -0.02589395	     -0.00820918	      0.00579102
      1.14162043	     -0.01141577	     -0.02576431	     -0.00816644	      0.00586974
      1.14180757	     -0.01131659	     -0.02563548	     -0.00812409	      0.00594502
      1.14199471	     -0.01121877	     -0.02550746	     -0.00808211	      0.00601700
      1.14218185	     -0.01112228	     -0.02538025	     -0.00804050	      0.00608579
      1.14236899	     -0.01102711	     -0.02525385	     -0.00799926	      0.00615151
      1.14255612	     -0.01093325	     -0.02512824	     -0.00795839	      0.00621428
      1.14274326	     -0.01084066	     -0.02500342	     -0.00791787	      0.00627420
      1.14293040	     -0.01074934	     -0.02487939	     -0.00787771	      0.00633139
      1.14311754	     -0.01065926	     -0.02475614	     -0.00783789	      0.00638594
      1.14330468	     -0.01057040	     -0.02463367	     -0.00779843	      0.00643795
      1.14349182	     -0.01048275	     -0.02451197	     -0.00775930	      0.00648752
      1.14367896	     -0.01039629	     -0.02439104	     -0.00772051	      0.00653474
      1.14386609	     -0.01031100	     -0.02427088	     -0.00768205	      0.00657970
      1.14405323	     -0.01022687	     -0.02415147	     -0.00764392	      0.00662248
      1.14424037	     -0.01014387	     -0.02403282	     -0.00760612	      0.00666317
      1.14442751	     -0.01006200	     -0.02391491	     -0.00756864	      0.00670184
      1.14461465	     -0.00998123	     -0.02379775	     -0.00753147	      0.00673858
      1.14480179	     -0.00990154	     -0.02368134	     -0.00749462	      0.00677345
      1.14498893	     -0.00982293	     -0.02356565	     -0.00745808	      0.00680653
      1.14517606	     -0.00974538	     -0.02345070	     -0.00742184	      0.00683789
      1.14536320	     -0.00966886	     -0.02333648	     -0.00738591	      0.00686760
      1.14555034	     -0.00959337	     -0.02322298	     -0.00735028	      0.00689571
      1.14573748	     -0.00951889	     -0.02311019	     -0.00731494	      0.00692229
      1.14592462	     -0.00944541	     -0.02299812	     -0.00727989	      0.00694741
      1.14611176	     -0.00937290	     -0.02288676	     -0.00724514	      0.00697111
      1.14629890	     -0.00930137	     -0.02277610	     -0.00721067	      0.00699345
      1.14648603	     -0.00923078	     -0.02266615	     -0.00717648	      0.00701449
      1.14667317	     -0.00916114	     -0.02255688	     -0.00714256	      0.00703427
      1.14686031	     -0.00909241	     -0.02244831	     -0.00710893	      0.00705285
      1.14704745	     -0.00902460	     -0.02234043	     -0.00707557	      0.00707028
      1.14723459	     -0.00895769	     -0.02223323	     -0.00704247	      0.00708660
      1.14742173	     -0.00889166	     -0.02212671	     -0.00700965	      0.00710185
      1.14760887	     -0.00882650	     -0.02202087	     -0.00697708	      0.00711608
      1.14779600	     -0.00876220	     -0.02191569	     -0.00694478	      0.00712932
      1.14798314	     -0.00869874	     -0.02181118	     -0.00691273	      0.00714163
      1.14817028	     -0.00863612	     -0.02170734	     -0.00688094	      0.00715303
      1.14835742	     -0.00857432	     -0.02160415	     -0.00684940	      0.00716357
      1.14854456	     -0.00851332	     -0.02150161	     -0.00681811	      0.00717327
      1.14873170	     -0.00845313	     -0.02139972	     -0.00678707	      0.00718218
      1.14891884	     -0.00839372	     -0.02129849	     -0.00675627	      0.00719032
      1.14910597	     -0.00833508	     -0.02119789	     -0.00672571	      0.00719773
      1.14929311	     -0.00827721	     -0.02109793	     -0.00669539	      0.00720444
      1.14948025	     -0.00822009	     -0.02099860	     -0.00666530	      0.00721048
      1.14966739	     -0.00816370	     -0.02089990	     -0.00663545	      0.00721587
      1.14985453	     -0.00810805	     -0.02080183	     -0.00660582	      0.00722064
      1.15004167	     -0.00805312	     -0.02070438	     -0.00657643	      0.00722483
      1.15022881	     -0.00799889	     -0.02060755	     -0.00654726	      0.00722844
      1.15041594	     -0.00794536	     -0.02051134	     -0.00651831	      0.00723152
      1.15060308	     -0.00789252	     -0.02041573	     -0.00648958	      0.00723407
      1.15079022	     -0.00784036	     -0.02032073	     -0.00646108	      0.00723613
      1.15097736	     -0.00778886	     -0.02022633	     -0.00643278	      0.00723772
      1.15116450	     -0.00773802	     -0.02013254	     -0.00640471	      0.00723885
      1.15135164	     -0.00768783	     -0.02003933	     -0.00637684	      0.00723955
      1.15153878	     -0.00763828	     -0.01994672	     -0.00634918	      0.00723983
      1.15172591	     -0.00758936	     -0.01985470	     -0.00632173	      0.00723972
      1.15191305	     -0.00754106	     -0.01976326	     -0.00629448	      0.00723923
      1.15210019	     -0.00749337	     -0.01967240	     -0.00626744	      0.00723838
      1.15228733	     -0.00744628	     -0.01958212	     -0.00624060	      0.00723718
      1.15247447	     -0.00739978	     -0.01949241	     -0.00621395	      0.00723566
      1.15266161	     -0.00735387	     -0.01940328	     -0.00618750	      0.00723382
      1.15284875	     -0.00730854	     -0.01931470	     -0.00616125	      0.00723169
      1.15303588	     -0.00726377	     -0.01922669	     -0.00613519	      0.00722927
      1.15322302	     -0.00721956	     -0.01913924	     -0.00610931	      0.00722658
      1.15341016	     -0.00717591	     -0.01905235	     -0.00608363	      0.00722363
      1.15359730	     -0.00713279	     -0.01896601	     -0.00605813	      0.00722044
      1.15378444	     -0.00709022	     -0.01888021	     -0.00603282	      0.00721701
      1.15397158	     -0.00704817	     -0.01879496	     -0.00600769	      0.00721336
      1.15415872	     -0.00700663	     -0.01871026	     -0.00598274	      0.00720950
      1.15434585	     -0.00696562	     -0.01862609	     -0.00595797	      0.00720545
      1.15457082	     -0.00691698	     -0.01852561	     -0.00592843	      0.00720032
      1.15479579	     -0.00686905	     -0.01842591	     -0.00589913	      0.00719494
      1.15495227	     -0.00683613	     -0.01835700	     -0.00587891	      0.00719105
      1.15510874	     -0.00680355	     -0.01828847	     -0.00585880	      0.00718705
      1.15529956	     -0.00676427	     -0.01820538	     -0.00583444	      0.00718203
      1.15549039	     -0.00672547	     -0.01812284	     -0.00581026	      0.00717686
      1.15567086	     -0.00668922	     -0.01804526	     -0.00578755	      0.00717185
      1.15585133	     -0.00665340	     -0.01796816	     -0.00576499	      0.00716671
      1.15605198	     -0.00661405	     -0.01788299	     -0.00574008	      0.00716088
      1.15625264	     -0.00657522	     -0.01779840	     -0.00571537	      0.00715491
      1.15640913	     -0.00654528	     -0.01773283	     -0.00569622	      0.00715017
      1.15661844	     -0.00650571	     -0.01764568	     -0.00567078	      0.00714373
      1.15682774	     -0.00646666	     -0.01755915	     -0.00564553	      0.00713717
      1.15699411	     -0.00643600	     -0.01749080	     -0.00562561	      0.00713187
      1.15716048	     -0.00640566	     -0.01742285	     -0.00560580	      0.00712652
      1.15733981	     -0.00637332	     -0.01735003	     -0.00558459	      0.00712068
      1.15751913	     -0.00634134	     -0.01727766	     -0.00556352	      0.00711478
      1.15771289	     -0.00630720	     -0.01719996	     -0.00554090	      0.00710834
      1.15790664	     -0.00627347	     -0.01712277	     -0.00551845	      0.00710183
      1.15806923	     -0.00624549	     -0.01705839	     -0.00549972	      0.00709632
      1.15827938	     -0.00620975	     -0.01697571	     -0.00547569	      0.00708914
      1.15848952	     -0.00617447	     -0.01689362	     -0.00545183	      0.00708191
      1.15865562	     -0.00614691	     -0.01682915	     -0.00543311	      0.00707616
      1.15882172	     -0.00611964	     -0.01676504	     -0.00541449	      0.00707037
      1.15898812	     -0.00609261	     -0.01670119	     -0.00539595	      0.00706455
      1.15919614	     -0.00605920	     -0.01662187	     -0.00537293	      0.00705724
      1.15940416	     -0.00602622	     -0.01654311	     -0.00535008	      0.00704989
      1.15956483	     -0.00600103	     -0.01648266	     -0.00533254	      0.00704420
      1.15975897	     -0.00597093	     -0.01641006	     -0.00531149	      0.00703730
      1.15999923	     -0.00593418	     -0.01632088	     -0.00528563	      0.00702873
      1.16019293	     -0.00590494	     -0.01624951	     -0.00526494	      0.00702181
      1.16035302	     -0.00588103	     -0.01619087	     -0.00524794	      0.00701608
      1.16051311	     -0.00585735	     -0.01613256	     -0.00523105	      0.00701035
      1.16065065	     -0.00583720	     -0.01608272	     -0.00521660	      0.00700542
      1.16086593	     -0.00580598	     -0.01600518	     -0.00519413	      0.00699770
      1.16103773	     -0.00578136	     -0.01594370	     -0.00517632	      0.00699153
      1.16120953	     -0.00575700	     -0.01588258	     -0.00515862	      0.00698537
      1.16138133	     -0.00573288	     -0.01582183	     -0.00514102	      0.00697921
      1.16155374	     -0.00570893	     -0.01576121	     -0.00512346	      0.00697303
      1.16172615	     -0.00568523	     -0.01570095	     -0.00510601	      0.00696686
      1.16189292	     -0.00566253	     -0.01564300	     -0.00508922	      0.00696089
      1.16209356	     -0.00563551	     -0.01557372	     -0.00506916	      0.00695373
      1.16231330	     -0.00560630	     -0.01549838	     -0.00504734	      0.00694590
      1.16253304	     -0.00557746	     -0.01542361	     -0.00502568	      0.00693809
      1.16267605	     -0.00555889	     -0.01537525	     -0.00501167	      0.00693302
      1.16281906	     -0.00554047	     -0.01532713	     -0.00499773	      0.00692795
      1.16299757	     -0.00551770	     -0.01526739	     -0.00498042	      0.00692165
      1.16317608	     -0.00549517	     -0.01520801	     -0.00496322	      0.00691537
      1.16331367	     -0.00547796	     -0.01516249	     -0.00495003	      0.00691053
      1.16353067	     -0.00545110	     -0.01509113	     -0.00492935	      0.00690294
      1.16369230	     -0.00543131	     -0.01503833	     -0.00491404	      0.00689730
      1.16385392	     -0.00541171	     -0.01498582	     -0.00489882	      0.00689168
      1.16401555	     -0.00539228	     -0.01493359	     -0.00488368	      0.00688608
      1.16418952	     -0.00537158	     -0.01487770	     -0.00486747	      0.00688007
      1.16436350	     -0.00535107	     -0.01482215	     -0.00485135	      0.00687409
      1.16453198	     -0.00533141	     -0.01476866	     -0.00483584	      0.00686832
      1.16470045	     -0.00531194	     -0.01471548	     -0.00482040	      0.00686257
      1.16484754	     -0.00529509	     -0.01466930	     -0.00480700	      0.00685758
      1.16506203	     -0.00527077	     -0.01460238	     -0.00478757	      0.00685032
      1.16523774	     -0.00525107	     -0.01454792	     -0.00477176	      0.00684441
      1.16541346	     -0.00523156	     -0.01449379	     -0.00475603	      0.00683853
      1.16558917	     -0.00521224	     -0.01443998	     -0.00474040	      0.00683267
      1.16573897	     -0.00519592	     -0.01439436	     -0.00472714	      0.00682771
      1.16588877	     -0.00517973	     -0.01434898	     -0.00471395	      0.00682276
      1.16606707	     -0.00516065	     -0.01429527	     -0.00469833	      0.00681690
      1.16624536	     -0.00514175	     -0.01424189	     -0.00468279	      0.00681108
      1.16641141	     -0.00512431	     -0.01419246	     -0.00466841	      0.00680568
      1.16657745	     -0.00510703	     -0.01414332	     -0.00465410	      0.00680031
      1.16674986	     -0.00508926	     -0.01409259	     -0.00463933	      0.00679477
      1.16692227	     -0.00507165	     -0.01404216	     -0.00462463	      0.00678926
      1.16709055	     -0.00505463	     -0.01399322	     -0.00461037	      0.00678391
      1.16725883	     -0.00503776	     -0.01394457	     -0.00459618	      0.00677859
      1.16742880	     -0.00502087	     -0.01389570	     -0.00458192	      0.00677325
      1.16759878	     -0.00500414	     -0.01384713	     -0.00456775	      0.00676795
      1.16776642	     -0.00498779	     -0.01379950	     -0.00455384	      0.00676274
      1.16793407	     -0.00497159	     -0.01375214	     -0.00454000	      0.00675757
      1.16810235	     -0.00495547	     -0.01370487	     -0.00452619	      0.00675241
      1.16827063	     -0.00493949	     -0.01365788	     -0.00451244	      0.00674728
      1.16843719	     -0.00492382	     -0.01361163	     -0.00449891	      0.00674224
      1.16860375	     -0.00490828	     -0.01356565	     -0.00448545	      0.00673723
      1.16877068	     -0.00489285	     -0.01351983	     -0.00447203	      0.00673224
      1.16893761	     -0.00487755	     -0.01347427	     -0.00445868	      0.00672728
      1.16910306	     -0.00486252	     -0.01342937	     -0.00444552	      0.00672240
      1.16926851	     -0.00484762	     -0.01338473	     -0.00443242	      0.00671755
      1.16943428	     -0.00483282	     -0.01334026	     -0.00441937	      0.00671272
      1.16960005	     -0.00481815	     -0.01329604	     -0.00440638	      0.00670793
      1.16976438	     -0.00480372	     -0.01325245	     -0.00439357	      0.00670321
      1.16992871	     -0.00478942	     -0.01320910	     -0.00438082	      0.00669852
      1.17009343	     -0.00477521	     -0.01316590	     -0.00436811	      0.00669386
      1.17025815	     -0.00476112	     -0.01312294	     -0.00435546	      0.00668922
      1.17042288	     -0.00474714	     -0.01308023	     -0.00434288	      0.00668462
      1.17058760	     -0.00473328	     -0.01303776	     -0.00433036	      0.00668005
      1.17075232	     -0.00471954	     -0.01299552	     -0.00431790	      0.00667552
      1.17091704	     -0.00470591	     -0.01295353	     -0.00430550	      0.00667101
      1.17108176	     -0.00469239	     -0.01291178	     -0.00429317	      0.00666654
      1.17124648	     -0.00467899	     -0.01287026	     -0.00428090	      0.00666210
      1.17141121	     -0.00466570	     -0.01282897	     -0.00426868	      0.00665770
      1.17157593	     -0.00465251	     -0.01278792	     -0.00425653	      0.00665333
      1.17172396	     -0.00464075	     -0.01275123	     -0.00424566	      0.00664943
      1.17187200	     -0.00462908	     -0.01271472	     -0.00423484	      0.00664555
      1.17204747	     -0.00461536	     -0.01267169	     -0.00422207	      0.00664099
      1.17222295	     -0.00460175	     -0.01262891	     -0.00420937	      0.00663647
      1.17236595	     -0.00459075	     -0.01259425	     -0.00419907	      0.00663281
      1.17250894	     -0.00457983	     -0.01255975	     -0.00418882	      0.00662918
      1.17268922	     -0.00456616	     -0.01251651	     -0.00417595	      0.00662464
      1.17286950	     -0.00455262	     -0.01247353	     -0.00416315	      0.00662013
      1.17300474	     -0.00454254	     -0.01244147	     -0.00415359	      0.00661678
      1.17313998	     -0.00453252	     -0.01240955	     -0.00414407	      0.00661345
      1.17332473	     -0.00451894	     -0.01236619	     -0.00413113	      0.00660893
      1.17350949	     -0.00450548	     -0.01232310	     -0.00411826	      0.00660446
      1.17363980	     -0.00449606	     -0.01229288	     -0.00410922	      0.00660133
      1.17377011	     -0.00448669	     -0.01226279	     -0.00410022	      0.00659822
      1.17395515	     -0.00447350	     -0.01222030	     -0.00408749	      0.00659384
      1.17414018	     -0.00446042	     -0.01217808	     -0.00407483	      0.00658949
      1.17427178	     -0.00445118	     -0.01214821	     -0.00406587	      0.00658643
      1.17440338	     -0.00444201	     -0.01211849	     -0.00405695	      0.00658339
      1.17458922	     -0.00442914	     -0.01207674	     -0.00404440	      0.00657913
      1.17477505	     -0.00441639	     -0.01203525	     -0.00403192	      0.00657491
      1.17490033	     -0.00440786	     -0.01200744	     -0.00402354	      0.00657209
      1.17502560	     -0.00439937	     -0.01197975	     -0.00401520	      0.00656929
      1.17520995	     -0.00438698	     -0.01193921	     -0.00400297	      0.00656520
      1.17539431	     -0.00437469	     -0.01189893	     -0.00399081	      0.00656115
      1.17552589	     -0.00436598	     -0.01187034	     -0.00398217	      0.00655829
      1.17565748	     -0.00435732	     -0.01184188	     -0.00397356	      0.00655544
      1.17584376	     -0.00434515	     -0.01180181	     -0.00396143	      0.00655145
      1.17600395	     -0.00433477	     -0.01176756	     -0.00395105	      0.00654805
      1.17616415	     -0.00432447	     -0.01173349	     -0.00394071	      0.00654468
      1.17632434	     -0.00431423	     -0.01169962	     -0.00393043	      0.00654134
      1.17646021	     -0.00430561	     -0.01167104	     -0.00392174	      0.00653853
      1.17659607	     -0.00429705	     -0.01164259	     -0.00391308	      0.00653574
      1.17679257	     -0.00428475	     -0.01160168	     -0.00390062	      0.00653174
      1.17692196	     -0.00427671	     -0.01157489	     -0.00389246	      0.00652914
      1.17705136	     -0.00426871	     -0.01154823	     -0.00388432	      0.00652655
      1.17722788	     -0.00425788	     -0.01151204	     -0.00387327	      0.00652305
      1.17740353	     -0.00424719	     -0.01147626	     -0.00386232	      0.00651961
      1.17763431	     -0.00423326	     -0.01142957	     -0.00384802	      0.00651513
      1.17774900	     -0.00422639	     -0.01140651	     -0.00384095	      0.00651293
      1.17786369	     -0.00421956	     -0.01138353	     -0.00383390	      0.00651075
      1.17802060	     -0.00421026	     -0.01135226	     -0.00382430	      0.00650778
      1.17824497	     -0.00419708	     -0.01130782	     -0.00381063	      0.00650359
      1.17839263	     -0.00418847	     -0.01127877	     -0.00380168	      0.00650087
      1.17858192	     -0.00417752	     -0.01124175	     -0.00379027	      0.00649741
      1.17872830	     -0.00416911	     -0.01121328	     -0.00378148	      0.00649476
      1.17887468	     -0.00416076	     -0.01118496	     -0.00377273	      0.00649214
      1.17904368	     -0.00415117	     -0.01115244	     -0.00376266	      0.00648914
      1.17921267	     -0.00414166	     -0.01112012	     -0.00375265	      0.00648617
      1.17934088	     -0.00413449	     -0.01109572	     -0.00374508	      0.00648394
      1.17946909	     -0.00412735	     -0.01107143	     -0.00373754	      0.00648173
      1.17967340	     -0.00411606	     -0.01103295	     -0.00372558	      0.00647824
      1.17979391	     -0.00410945	     -0.01101038	     -0.00371856	      0.00647621
      1.17991442	     -0.00410287	     -0.01098791	     -0.00371156	      0.00647419
      1.18009942	     -0.00409283	     -0.01095359	     -0.00370085	      0.00647112
      1.18033149	     -0.00408034	     -0.01091085	     -0.00368750	      0.00646732
      1.18044983	     -0.00407402	     -0.01088919	     -0.00368073	      0.00646541
      1.18056817	     -0.00406773	     -0.01086762	     -0.00367397	      0.00646351
      1.18075299	     -0.00405797	     -0.01083411	     -0.00366347	      0.00646058
      1.18091631	     -0.00404940	     -0.01080468	     -0.00365423	      0.00645802
      1.18105636	     -0.00404210	     -0.01077957	     -0.00364634	      0.00645585
      1.18119641	     -0.00403485	     -0.01075459	     -0.00363848	      0.00645370
      1.18136877	     -0.00402597	     -0.01072401	     -0.00362884	      0.00645108
      1.18150407	     -0.00401904	     -0.01070014	     -0.00362131	      0.00644904
      1.18163938	     -0.00401215	     -0.01067637	     -0.00361380	      0.00644703
      1.18177469	     -0.00400530	     -0.01065272	     -0.00360632	      0.00644503
      1.18195354	     -0.00399630	     -0.01062163	     -0.00359648	      0.00644243
      1.18209917	     -0.00398902	     -0.01059646	     -0.00358850	      0.00644033
      1.18224480	     -0.00398178	     -0.01057142	     -0.00358055	      0.00643826
      1.18239043	     -0.00397459	     -0.01054650	     -0.00357263	      0.00643620
      1.18253606	     -0.00396743	     -0.01052172	     -0.00356474	      0.00643417
      1.18268169	     -0.00396032	     -0.01049705	     -0.00355688	      0.00643217
      1.18282732	     -0.00395324	     -0.01047252	     -0.00354905	      0.00643018
      1.18297295	     -0.00394621	     -0.01044811	     -0.00354125	      0.00642822
      1.18313018	     -0.00393865	     -0.01042189	     -0.00353287	      0.00642613
      1.18328741	     -0.00393115	     -0.01039582	     -0.00352451	      0.00642406
      1.18341910	     -0.00392490	     -0.01037410	     -0.00351754	      0.00642234
      1.18355080	     -0.00391868	     -0.01035247	     -0.00351060	      0.00642065
      1.18372605	     -0.00391045	     -0.01032385	     -0.00350139	      0.00641842
      1.18386051	     -0.00390417	     -0.01030201	     -0.00349436	      0.00641673
      1.18399498	     -0.00389793	     -0.01028027	     -0.00348735	      0.00641506
      1.18412944	     -0.00389172	     -0.01025863	     -0.00348036	      0.00641341
      1.18430452	     -0.00388367	     -0.01023062	     -0.00347130	      0.00641129
      1.18444516	     -0.00387725	     -0.01020824	     -0.00346405	      0.00640961
      1.18458580	     -0.00387087	     -0.01018597	     -0.00345683	      0.00640795
      1.18472644	     -0.00386451	     -0.01016381	     -0.00344963	      0.00640631
      1.18486708	     -0.00385819	     -0.01014176	     -0.00344247	      0.00640469
      1.18500772	     -0.00385190	     -0.01011982	     -0.00343532	      0.00640309
      1.18517208	     -0.00384459	     -0.01009431	     -0.00342701	      0.00640124
      1.18531632	     -0.00383822	     -0.01007206	     -0.00341974	      0.00639965
      1.18546056	     -0.00383188	     -0.01004991	     -0.00341249	      0.00639807
      1.18560480	     -0.00382557	     -0.01002788	     -0.00340528	      0.00639652
      1.18574904	     -0.00381929	     -0.01000596	     -0.00339809	      0.00639498
      1.18589328	     -0.00381305	     -0.00998415	     -0.00339093	      0.00639347
      1.18603753	     -0.00380684	     -0.00996245	     -0.00338379	      0.00639197
      1.18618177	     -0.00380066	     -0.00994086	     -0.00337668	      0.00639050
      1.18632601	     -0.00379451	     -0.00991939	     -0.00336959	      0.00638905
      1.18647025	     -0.00378840	     -0.00989802	     -0.00336253	      0.00638762
      1.18661449	     -0.00378232	     -0.00987676	     -0.00335550	      0.00638067
      1.18675873	     -0.00377626	     -0.00985561	     -0.00334849	      0.00625620
      1.18690297	     -0.00377024	     -0.00983457	     -0.00334151	      0.00595874
      1.18704721	     -0.00376425	     -0.00981364	     -0.00333455	      0.00549945
      1.18717454	     -0.00375899	     -0.00979525	     -0.00332843	      0.00496866
      1.18730186	     -0.00375375	     -0.00977694	     -0.00332233	      0.00432855
      1.18746831	     -0.00374694	     -0.00975314	     -0.00331439	      0.00333990
      1.18760556	     -0.00374135	     -0.00973361	     -0.00330786	      0.00240638
      1.18774282	     -0.00373579	     -0.00971418	     -0.00330135	      0.00137593
      1.18788007	     -0.00373025	     -0.00969485	     -0.00329487	      0.00025753
      1.18801732	     -0.00372474	     -0.00967561	     -0.00328841	     -0.00094021
      1.18815458	     -0.00371926	     -0.00965646	     -0.00328197	     -0.00220891
      1.18831710	     -0.00371280	     -0.00963391	     -0.00327437	     -0.00379187
      1.18845577	     -0.00370731	     -0.00961477	     -0.00326792	     -0.00520270
      1.18859444	     -0.00370185	     -0.00959572	     -0.00326148	     -0.00666108
      1.18873312	     -0.00369641	     -0.00957677	     -0.00325507	     -0.00816006
      1.18887179	     -0.00369100	     -0.00955791	     -0.00324868	     -0.00969315
      1.18901046	     -0.00368561	     -0.00953914	     -0.00324231	     -0.01125433
      1.18914913	     -0.00368025	     -0.00952047	     -0.00323596	     -0.01283802
      1.18928781	     -0.00367491	     -0.00950188	     -0.00322963	     -0.01443910
      1.18945578	     -0.00366847	     -0.00947949	     -0.00322200	     -0.01639506
      1.18957377	     -0.00366397	     -0.00946384	     -0.00321665	     -0.01777599
      1.18969176	     -0.00365948	     -0.00944826	     -0.00321133	     -0.01916001
      1.18985607	     -0.00365326	     -0.00942666	     -0.00320393	     -0.02108851
      1.19001424	     -0.00364730	     -0.00940599	     -0.00319684	     -0.02294164
      1.19017241	     -0.00364137	     -0.00938543	     -0.00318978	     -0.02478734
      1.19029770	     -0.00363669	     -0.00936922	     -0.00318420	     -0.02624163
      1.19042299	     -0.00363203	     -0.00935309	     -0.00317864	     -0.02768730
      1.19058914	     -0.00362587	     -0.00933180	     -0.00317130	     -0.02958862
      1.19072040	     -0.00362103	     -0.00931506	     -0.00316552	     -0.03107613
      1.19085166	     -0.00361620	     -0.00929841	     -0.00315975	     -0.03254938
      1.19098291	     -0.00361139	     -0.00928182	     -0.00315401	     -0.03400721
      1.19115271	     -0.00360519	     -0.00926048	     -0.00314660	     -0.03586854
      1.19127283	     -0.00360083	     -0.00924545	     -0.00314138	     -0.03716765
      1.19139295	     -0.00359648	     -0.00923049	     -0.00313617	     -0.03845144
      1.19155199	     -0.00359074	     -0.00921077	     -0.00312930	     -0.04012665
      1.19170181	     -0.00358535	     -0.00919229	     -0.00312286	     -0.04167844
      1.19185163	     -0.00357998	     -0.00917390	     -0.00311643	     -0.04320391
      1.19198050	     -0.00357538	     -0.00915816	     -0.00311093	     -0.04449452
      1.19210937	     -0.00357080	     -0.00914248	     -0.00310543	     -0.04576488
      1.19226402	     -0.00356531	     -0.00912375	     -0.00309887	     -0.04726227
      1.19239657	     -0.00356063	     -0.00910778	     -0.00309326	     -0.04852188
      1.19252912	     -0.00355596	     -0.00909187	     -0.00308767	     -0.04975932
      1.19266168	     -0.00355131	     -0.00907604	     -0.00308209	     -0.05097443
      1.19279423	     -0.00354667	     -0.00906027	     -0.00307654	     -0.05216714
      1.19292679	     -0.00354204	     -0.00904457	     -0.00307100	     -0.05333738
      1.19310137	     -0.00353597	     -0.00902399	     -0.00306373	     -0.05484434
      1.19321255	     -0.00353212	     -0.00901094	     -0.00305911	     -0.05578376
      1.19332374	     -0.00352827	     -0.00899794	     -0.00305451	     -0.05670741
      1.19349378	     -0.00352241	     -0.00897815	     -0.00304750	     -0.05808964
      1.19365470	     -0.00351688	     -0.00895952	     -0.00304088	     -0.05936394
      1.19381430	     -0.00351142	     -0.00894113	     -0.00303435	     -0.06059577
      1.19394334	     -0.00350701	     -0.00892633	     -0.00302908	     -0.06156853
      1.19407239	     -0.00350262	     -0.00891158	     -0.00302384	     -0.06252073
      1.19420143	     -0.00349824	     -0.00889690	     -0.00301860	     -0.06345256
      1.19436014	     -0.00349287	     -0.00887892	     -0.00301219	     -0.06457097
      1.19449348	     -0.00348837	     -0.00886388	     -0.00300682	     -0.06548730
      1.19462682	     -0.00348388	     -0.00884890	     -0.00300146	     -0.06638262
      1.19476016	     -0.00347940	     -0.00883399	     -0.00299612	     -0.06725719
      1.19489351	     -0.00347493	     -0.00881913	     -0.00299080	     -0.06811128
      1.19502685	     -0.00347048	     -0.00880433	     -0.00298550	     -0.06894518
      1.19516019	     -0.00346603	     -0.00878959	     -0.00298021	     -0.06975918
      1.19532145	     -0.00346067	     -0.00877184	     -0.00297383	     -0.07071747
      1.19543592	     -0.00345688	     -0.00875929	     -0.00296932	     -0.07138062
      1.19555040	     -0.00345309	     -0.00874678	     -0.00296482	     -0.07202981
      1.19570833	     -0.00344788	     -0.00872959	     -0.00295864	     -0.07290291
      1.19585726	     -0.00344298	     -0.00871346	     -0.00295282	     -0.07370266
      1.19600618	     -0.00343809	     -0.00869739	     -0.00294703	     -0.07448005
      1.19612798	     -0.00343410	     -0.00868430	     -0.00294230	     -0.07509957
      1.19624979	     -0.00343011	     -0.00867125	     -0.00293759	     -0.07570469
      1.19640545	     -0.00342504	     -0.00865465	     -0.00293159	     -0.07645749
      1.19653506	     -0.00342082	     -0.00864088	     -0.00292661	     -0.07706701
      1.19666467	     -0.00341661	     -0.00862715	     -0.00292164	     -0.07766118
      1.19679428	     -0.00341241	     -0.00861348	     -0.00291669	     -0.07824030
      1.19692388	     -0.00340822	     -0.00859986	     -0.00291176	     -0.07880469
      1.19705349	     -0.00340404	     -0.00858628	     -0.00290683	     -0.07935464
      1.19721998	     -0.00339868	     -0.00856891	     -0.00290053	     -0.08004037
      1.19733041	     -0.00339513	     -0.00855743	     -0.00289636	     -0.08048265
      1.19744084	     -0.00339159	     -0.00854599	     -0.00289221	     -0.08091513
      1.19760248	     -0.00338642	     -0.00852930	     -0.00288614	     -0.08153087
      1.19775514	     -0.00338154	     -0.00851360	     -0.00288043	     -0.08209397
      1.19790781	     -0.00337668	     -0.00849797	     -0.00287475	     -0.08263964
      1.19802458	     -0.00337297	     -0.00848605	     -0.00287041	     -0.08304553
      1.19814134	     -0.00336926	     -0.00847417	     -0.00286608	     -0.08344169
      1.19830231	     -0.00336417	     -0.00845786	     -0.00286014	     -0.08397224
      1.19842882	     -0.00336017	     -0.00844508	     -0.00285548	     -0.08437681
      1.19855532	     -0.00335618	     -0.00843234	     -0.00285083	     -0.08477076
      1.19868182	     -0.00335219	     -0.00841965	     -0.00284620	     -0.08515433
      1.19883766	     -0.00334730	     -0.00840407	     -0.00284051	     -0.08561294
      1.19895533	     -0.00334360	     -0.00839234	     -0.00283623	     -0.08594928
      1.19907299	     -0.00333992	     -0.00838065	     -0.00283196	     -0.08627726
      1.19921996	     -0.00333532	     -0.00836610	     -0.00282665	     -0.08667548
      1.19935828	     -0.00333101	     -0.00835245	     -0.00282166	     -0.08703894
      1.19949661	     -0.00332670	     -0.00833885	     -0.00281668	     -0.08739170
      1.19963493	     -0.00332240	     -0.00832529	     -0.00281172	     -0.08773403
      1.19975319	     -0.00331873	     -0.00831374	     -0.00280750	     -0.08801866
      1.19987145	     -0.00331507	     -0.00830221	     -0.00280328	     -0.08829603
      1.19998972	     -0.00331141	     -0.00829072	     -0.00279908	     -0.08856629
      1.20016834	     -0.00330590	     -0.00827343	     -0.00279274	     -0.08896139
      1.20027518	     -0.00330261	     -0.00826312	     -0.00278897	     -0.08919037
      1.20038203	     -0.00329932	     -0.00825284	     -0.00278520	     -0.08941399
      1.20054660	     -0.00329426	     -0.00823705	     -0.00277942	     -0.08974817
      1.20070093	     -0.00328953	     -0.00822230	     -0.00277402	     -0.09005055
      1.20084776	     -0.00328504	     -0.00820832	     -0.00276889	     -0.09032867
      1.20097427	     -0.00328118	     -0.00819630	     -0.00276449	     -0.09056099
      1.20110077	     -0.00327732	     -0.00818433	     -0.00276010	     -0.09078673
      1.20122728	     -0.00327347	     -0.00817239	     -0.00275572	     -0.09100604
      1.20135378	     -0.00326962	     -0.00816048	     -0.00275135	     -0.09121908
      1.20150897	     -0.00326492	     -0.00814591	     -0.00274601	     -0.09147207
      1.20162135	     -0.00326151	     -0.00813540	     -0.00274216	     -0.09164969
      1.20173373	     -0.00325811	     -0.00812491	     -0.00273831	     -0.09182272
      1.20188313	     -0.00325360	     -0.00811101	     -0.00273321	     -0.09204579
      1.20202297	     -0.00324939	     -0.00809804	     -0.00272845	     -0.09224760
      1.20216281	     -0.00324518	     -0.00808511	     -0.00272371	     -0.09244283
      1.20228364	     -0.00324155	     -0.00807396	     -0.00271962	     -0.09260636
      1.20240448	     -0.00323793	     -0.00806285	     -0.00271555	     -0.09276521
      1.20252531	     -0.00323431	     -0.00805176	     -0.00271148	     -0.09291949
      1.20267829	     -0.00322973	     -0.00803777	     -0.00270635	     -0.09310842
      1.20280692	     -0.00322589	     -0.00802604	     -0.00270205	     -0.09326187
      1.20293555	     -0.00322206	     -0.00801434	     -0.00269776	     -0.09341052
      1.20306417	     -0.00321823	     -0.00800267	     -0.00269348	     -0.09355448
      1.20319280	     -0.00321441	     -0.00799103	     -0.00268921	     -0.09369387
      1.20332142	     -0.00321059	     -0.00797943	     -0.00268496	     -0.09382879
      1.20345005	     -0.00320678	     -0.00796785	     -0.00268071	     -0.09395934
      1.20357868	     -0.00320298	     -0.00795631	     -0.00267648	     -0.09408564
      1.20370730	     -0.00319918	     -0.00794479	     -0.00267226	     -0.09420777
      1.20383593	     -0.00319539	     -0.00793331	     -0.00266805	     -0.09432584
      1.20396455	     -0.00319160	     -0.00792185	     -0.00266386	     -0.09443994
      1.20409318	     -0.00318782	     -0.00791042	     -0.00265967	     -0.09455015
      1.20422181	     -0.00318405	     -0.00789903	     -0.00265550	     -0.09465658
      1.20435043	     -0.00318028	     -0.00788766	     -0.00265134	     -0.09475931
      1.20447906	     -0.00317652	     -0.00787632	     -0.00264718	     -0.09485842
      1.20460769	     -0.00317276	     -0.00786501	     -0.00264304	     -0.09495399
      1.20473631	     -0.00316901	     -0.00785373	     -0.00263892	     -0.09504611
      1.20486494	     -0.00316526	     -0.00784247	     -0.00263480	     -0.09513484
      1.20499356	     -0.00316152	     -0.00783124	     -0.00263069	     -0.09522027
      1.20510762	     -0.00315821	     -0.00782131	     -0.00262706	     -0.09529332
      1.20522167	     -0.00315491	     -0.00781140	     -0.00262344	     -0.09536388
      1.20536665	     -0.00315071	     -0.00779883	     -0.00261884	     -0.09545005
      1.20549461	     -0.00314701	     -0.00778777	     -0.00261480	     -0.09552290
      1.20562257	     -0.00314332	     -0.00777673	     -0.00261077	     -0.09559281
      1.20575052	     -0.00313963	     -0.00776572	     -0.00260675	     -0.09565986
      1.20587848	     -0.00313595	     -0.00775474	     -0.00260274	     -0.09572409
      1.20600644	     -0.00313227	     -0.00774378	     -0.00259874	     -0.09578557
      1.20613440	     -0.00312860	     -0.00773284	     -0.00259475	     -0.09584435
      1.20626235	     -0.00312494	     -0.00772193	     -0.00259077	     -0.09590050
      1.20637598	     -0.00312169	     -0.00771227	     -0.00258725	     -0.09594819
      1.20648961	     -0.00311845	     -0.00770262	     -0.00258373	     -0.09599387
      1.20663296	     -0.00311436	     -0.00769048	     -0.00257931	     -0.09604871
      1.20676023	     -0.00311073	     -0.00767973	     -0.00257540	     -0.09609484
      1.20688750	     -0.00310712	     -0.00766900	     -0.00257149	     -0.09613860
      1.20701478	     -0.00310350	     -0.00765829	     -0.00256760	     -0.09618004
      1.20714205	     -0.00309990	     -0.00764761	     -0.00256371	     -0.09621921
      1.20726932	     -0.00309630	     -0.00763695	     -0.00255984	     -0.09625616
      1.20739660	     -0.00309270	     -0.00762631	     -0.00255597	     -0.09629092
      1.20752387	     -0.00308911	     -0.00761570	     -0.00255212	     -0.09632353
      1.20763496	     -0.00308598	     -0.00760646	     -0.00254876	     -0.09635027
      1.20774606	     -0.00308285	     -0.00759723	     -0.00254541	     -0.09637544
      1.20789082	     -0.00307879	     -0.00758523	     -0.00254106	     -0.09640591
      1.20801786	     -0.00307522	     -0.00757473	     -0.00253725	     -0.09643052
      1.20814489	     -0.00307167	     -0.00756425	     -0.00253345	     -0.09645318
      1.20827193	     -0.00306812	     -0.00755378	     -0.00252966	     -0.09647392
      1.20839896	     -0.00306457	     -0.00754335	     -0.00252589	     -0.09649277
      1.20852599	     -0.00306103	     -0.00753293	     -0.00252212	     -0.09650977
      1.20863826	     -0.00305790	     -0.00752374	     -0.00251879	     -0.09652328
      1.20875052	     -0.00305478	     -0.00751457	     -0.00251548	     -0.09653539
      1.20889198	     -0.00305086	     -0.00750304	     -0.00251131	     -0.09654869
      1.20901817	     -0.00304736	     -0.00749277	     -0.00250761	     -0.09655873
      1.20914436	     -0.00304387	     -0.00748253	     -0.00250391	     -0.09656710
      1.20927055	     -0.00304038	     -0.00747230	     -0.00250022	     -0.09657380
      1.20939674	     -0.00303690	     -0.00746210	     -0.00249654	     -0.09657887
      1.20952294	     -0.00303342	     -0.00745191	     -0.00249287	     -0.09658234
      1.20963532	     -0.00303033	     -0.00744286	     -0.00248962	     -0.09658410
      1.20974770	     -0.00302725	     -0.00743382	     -0.00248636	     -0.09658463
      1.20988726	     -0.00302342	     -0.00742262	     -0.00248234	     -0.09658358
      1.21002683	     -0.00301960	     -0.00741144	     -0.00247832	     -0.09658068
      1.21012991	     -0.00301678	     -0.00740320	     -0.00247536	     -0.09657737
      1.21023300	     -0.00301396	     -0.00739497	     -0.00247241	     -0.09657308
      1.21039165	     -0.00300964	     -0.00738233	     -0.00246787	     -0.09656458
      1.21051304	     -0.00300634	     -0.00737268	     -0.00246441	     -0.09655656
      1.21063444	     -0.00300304	     -0.00736304	     -0.00246096	     -0.09654723
      1.21075583	     -0.00299974	     -0.00735343	     -0.00245752	     -0.09653661
      1.21087723	     -0.00299645	     -0.00734383	     -0.00245408	     -0.09652472
      1.21099862	     -0.00299317	     -0.00733424	     -0.00245066	     -0.09651158
      1.21112002	     -0.00298989	     -0.00732468	     -0.00244724	     -0.09649721
      1.21124141	     -0.00298661	     -0.00731513	     -0.00244383	     -0.09648161
      1.21139212	     -0.00298256	     -0.00730330	     -0.00243961	     -0.09646057
      1.21149550	     -0.00297978	     -0.00729519	     -0.00243672	     -0.09644508
      1.21159888	     -0.00297700	     -0.00728710	     -0.00243384	     -0.09642873
      1.21174725	     -0.00297302	     -0.00727551	     -0.00242971	     -0.09640380
      1.21188241	     -0.00296940	     -0.00726497	     -0.00242597	     -0.09637959
      1.21201757	     -0.00296579	     -0.00725446	     -0.00242223	     -0.09635399
      1.21212959	     -0.00296280	     -0.00724575	     -0.00241914	     -0.09633171
      1.21224162	     -0.00295981	     -0.00723706	     -0.00241605	     -0.09630850
      1.21238074	     -0.00295611	     -0.00722629	     -0.00241223	     -0.09627837
      1.21250239	     -0.00295288	     -0.00721688	     -0.00240890	     -0.09625086
      1.21262405	     -0.00294965	     -0.00720749	     -0.00240558	     -0.09622229
      1.21274570	     -0.00294643	     -0.00719812	     -0.00240226	     -0.09619265
      1.21286735	     -0.00294321	     -0.00718876	     -0.00239895	     -0.09616196
      1.21298901	     -0.00294000	     -0.00717942	     -0.00239565	     -0.09613023
      1.21311066	     -0.00293679	     -0.00717009	     -0.00239236	     -0.09609748
      1.21323232	     -0.00293359	     -0.00716077	     -0.00238908	     -0.09606371
      1.21335397	     -0.00293039	     -0.00715147	     -0.00238580	     -0.09602894
      1.21347563	     -0.00292720	     -0.00714218	     -0.00238253	     -0.09599318
      1.21359728	     -0.00292401	     -0.00713291	     -0.00237927	     -0.09595643
      1.21371894	     -0.00292082	     -0.00712366	     -0.00237601	     -0.09591871
      1.21384059	     -0.00291765	     -0.00711441	     -0.00237277	     -0.09588003
      1.21396224	     -0.00291447	     -0.00710518	     -0.00236953	     -0.09584040
      1.21408390	     -0.00291130	     -0.00709597	     -0.00236630	     -0.09579982
      1.21420555	     -0.00290813	     -0.00708676	     -0.00236308	     -0.09575832
      1.21432721	     -0.00290497	     -0.00707757	     -0.00235986	     -0.09571589
      1.21444886	     -0.00290182	     -0.00706840	     -0.00235666	     -0.09567255
      1.21457052	     -0.00289867	     -0.00705924	     -0.00235346	     -0.09562831
      1.21469217	     -0.00289552	     -0.00705009	     -0.00235026	     -0.09558317
      1.21481383	     -0.00289238	     -0.00704095	     -0.00234708	     -0.09553715
      1.21493548	     -0.00288924	     -0.00703183	     -0.00234390	     -0.09549026
      1.21505713	     -0.00288611	     -0.00702272	     -0.00234073	     -0.09544250
      1.21517879	     -0.00288298	     -0.00701362	     -0.00233757	     -0.09539389
      1.21530044	     -0.00287986	     -0.00700454	     -0.00233441	     -0.09534443
      1.21542210	     -0.00287674	     -0.00699546	     -0.00233127	     -0.09529414
      1.21553131	     -0.00287394	     -0.00698733	     -0.00232845	     -0.09524829
      1.21564053	     -0.00287115	     -0.00697921	     -0.00232563	     -0.09520178
      1.21577481	     -0.00286772	     -0.00696923	     -0.00232218	     -0.09514369
      1.21590910	     -0.00286430	     -0.00695927	     -0.00231874	     -0.09508464
      1.21601216	     -0.00286168	     -0.00695164	     -0.00231610	     -0.09503866
      1.21611523	     -0.00285906	     -0.00694401	     -0.00231347	     -0.09499213
      1.21626182	     -0.00285534	     -0.00693318	     -0.00230974	     -0.09492498
      1.21638379	     -0.00285225	     -0.00692418	     -0.00230664	     -0.09486827
      1.21650577	     -0.00284917	     -0.00691519	     -0.00230355	     -0.09481081
      1.21662775	     -0.00284608	     -0.00690621	     -0.00230047	     -0.09475260
      1.21674972	     -0.00284301	     -0.00689724	     -0.00229739	     -0.09469366
      1.21687170	     -0.00283994	     -0.00688829	     -0.00229432	     -0.09463399
      1.21698036	     -0.00283720	     -0.00688032	     -0.00229159	     -0.09458023
      1.21708901	     -0.00283448	     -0.00687236	     -0.00228887	     -0.09452592
      1.21722231	     -0.00283113	     -0.00686261	     -0.00228554	     -0.09445854
      1.21735561	     -0.00282780	     -0.00685287	     -0.00228221	     -0.09439034
      1.21745802	     -0.00282524	     -0.00684539	     -0.00227966	     -0.09433739
      1.21756043	     -0.00282268	     -0.00683793	     -0.00227712	     -0.09428398
      1.21770568	     -0.00281906	     -0.00682735	     -0.00227352	     -0.09420744
      1.21782737	     -0.00281603	     -0.00681850	     -0.00227052	     -0.09414261
      1.21794906	     -0.00281300	     -0.00680966	     -0.00226751	     -0.09407715
      1.21807074	     -0.00280998	     -0.00680083	     -0.00226452	     -0.09401108
      1.21819243	     -0.00280697	     -0.00679201	     -0.00226153	     -0.09394440
      1.21831412	     -0.00280396	     -0.00678320	     -0.00225856	     -0.09387712
      1.21841877	     -0.00280137	     -0.00677564	     -0.00225600	     -0.09381880
      1.21852341	     -0.00279879	     -0.00676808	     -0.00225345	     -0.09376005
      1.21866030	     -0.00279542	     -0.00675820	     -0.00225012	     -0.09368258
      1.21879719	     -0.00279205	     -0.00674833	     -0.00224679	     -0.09360441
      1.21889525	     -0.00278964	     -0.00674127	     -0.00224442	     -0.09354800
      1.21899330	     -0.00278724	     -0.00673421	     -0.00224205	     -0.09349125
      1.21914592	     -0.00278350	     -0.00672325	     -0.00223837	     -0.09340225
      1.21926612	     -0.00278056	     -0.00671462	     -0.00223548	     -0.09333160
      1.21938631	     -0.00277762	     -0.00670600	     -0.00223259	     -0.09326047
      1.21950651	     -0.00277469	     -0.00669739	     -0.00222971	     -0.09318888
      1.21962670	     -0.00277177	     -0.00668879	     -0.00222684	     -0.09311683
      1.21974690	     -0.00276884	     -0.00668019	     -0.00222398	     -0.09304435
      1.21986709	     -0.00276593	     -0.00667161	     -0.00222112	     -0.09297143
      1.21997443	     -0.00276332	     -0.00666395	     -0.00221857	     -0.09290597
      1.22008176	     -0.00276073	     -0.00665630	     -0.00221603	     -0.09284018
      1.22018909	     -0.00275813	     -0.00664865	     -0.00221349	     -0.09277408
      1.22034160	     -0.00275445	     -0.00663780	     -0.00220989	     -0.09267963
      1.22044680	     -0.00275191	     -0.00663032	     -0.00220742	     -0.09261414
      1.22055201	     -0.00274938	     -0.00662285	     -0.00220495	     -0.09254838
      1.22068849	     -0.00274610	     -0.00661316	     -0.00220175	     -0.09246267
      1.22082498	     -0.00274282	     -0.00660349	     -0.00219856	     -0.09237654
      1.22092473	     -0.00274043	     -0.00659642	     -0.00219623	     -0.09231334
      1.22102447	     -0.00273805	     -0.00658936	     -0.00219391	     -0.09224994
      1.22116451	     -0.00273470	     -0.00657946	     -0.00219066	     -0.09216058
      1.22129084	     -0.00273169	     -0.00657053	     -0.00218773	     -0.09207966
      1.22141717	     -0.00272868	     -0.00656161	     -0.00218481	     -0.09199845
      1.22152715	     -0.00272606	     -0.00655386	     -0.00218228	     -0.09192753
      1.22163712	     -0.00272345	     -0.00654611	     -0.00217975	     -0.09185641
      1.22174710	     -0.00272084	     -0.00653836	     -0.00217722	     -0.09178511
      1.22188567	     -0.00271756	     -0.00652861	     -0.00217404	     -0.09169503
      1.22199915	     -0.00271487	     -0.00652063	     -0.00217145	     -0.09162107
      1.22211264	     -0.00271219	     -0.00651266	     -0.00216886	     -0.09154695
      1.22222613	     -0.00270951	     -0.00650469	     -0.00216627	     -0.09147268
      1.22233961	     -0.00270684	     -0.00649673	     -0.00216369	     -0.09139827
      1.22247903	     -0.00270356	     -0.00648696	     -0.00216053	     -0.09130670
      1.22258222	     -0.00270114	     -0.00647974	     -0.00215820	     -0.09123881
      1.22268542	     -0.00269872	     -0.00647251	     -0.00215587	     -0.09117084
      1.22281949	     -0.00269558	     -0.00646314	     -0.00215285	     -0.09108243
      1.22295357	     -0.00269244	     -0.00645377	     -0.00214983	     -0.09099391
      1.22305577	     -0.00269006	     -0.00644663	     -0.00214754	     -0.09092638
      1.22315797	     -0.00268767	     -0.00643950	     -0.00214525	     -0.09085880
      1.22329164	     -0.00268456	     -0.00643017	     -0.00214227	     -0.09077037
      1.22341347	     -0.00268173	     -0.00642168	     -0.00213955	     -0.09068975
      1.22353529	     -0.00267890	     -0.00641320	     -0.00213684	     -0.09060912
      1.22365711	     -0.00267608	     -0.00640472	     -0.00213414	     -0.09052848
      1.22376222	     -0.00267364	     -0.00639741	     -0.00213181	     -0.09045892
      1.22386733	     -0.00267121	     -0.00639010	     -0.00212949	     -0.09038937
      1.22399382	     -0.00266829	     -0.00638132	     -0.00212670	     -0.09030571
      1.22412032	     -0.00266538	     -0.00637254	     -0.00212392	     -0.09022211
      1.22423014	     -0.00266285	     -0.00636492	     -0.00212150	     -0.09014958
      1.22433996	     -0.00266032	     -0.00635730	     -0.00211910	     -0.09007712
      1.22444978	     -0.00265780	     -0.00634969	     -0.00211669	     -0.09000472
      1.22458521	     -0.00265470	     -0.00634031	     -0.00211374	     -0.08991557
      1.22469256	     -0.00265224	     -0.00633288	     -0.00211140	     -0.08984499
      1.22479991	     -0.00264979	     -0.00632546	     -0.00210907	     -0.08977451
      1.22490727	     -0.00264733	     -0.00631803	     -0.00210674	     -0.08970414
      1.22505303	     -0.00264401	     -0.00630796	     -0.00210358	     -0.08960878
      1.22515590	     -0.00264167	     -0.00630086	     -0.00210136	     -0.08954162
      1.22525877	     -0.00263933	     -0.00629376	     -0.00209914	     -0.08947459
      1.22539207	     -0.00263631	     -0.00628456	     -0.00209628	     -0.08938792
      1.22552538	     -0.00263329	     -0.00627537	     -0.00209341	     -0.08930148
      1.22562394	     -0.00263105	     -0.00626858	     -0.00209130	     -0.08923774
      1.22572250	     -0.00262883	     -0.00626179	     -0.00208920	     -0.08917413
      1.22585844	     -0.00262576	     -0.00625243	     -0.00208630	     -0.08908666
      1.22598121	     -0.00262299	     -0.00624398	     -0.00208368	     -0.08900792
      1.22610398	     -0.00262023	     -0.00623554	     -0.00208107	     -0.08892943
      1.22621294	     -0.00261778	     -0.00622805	     -0.00207877	     -0.08885999
      1.22632190	     -0.00261534	     -0.00622056	     -0.00207646	     -0.08879078
      1.22643086	     -0.00261289	     -0.00621308	     -0.00207416	     -0.08872178
      1.22656285	     -0.00260994	     -0.00620402	     -0.00207138	     -0.08863852
      1.22667416	     -0.00260745	     -0.00619638	     -0.00206904	     -0.08856858
      1.22678547	     -0.00260497	     -0.00618875	     -0.00206670	     -0.08849889
      1.22689678	     -0.00260249	     -0.00618112	     -0.00206437	     -0.08842947
      1.22700810	     -0.00260001	     -0.00617349	     -0.00206204	     -0.08836032
      1.22714328	     -0.00259701	     -0.00616423	     -0.00205922	     -0.08827672
      1.22724537	     -0.00259474	     -0.00615724	     -0.00205710	     -0.08821387
      1.22734745	     -0.00259248	     -0.00615025	     -0.00205498	     -0.08815127
      1.22747742	     -0.00258961	     -0.00614136	     -0.00205228	     -0.08807192
      1.22760740	     -0.00258674	     -0.00613247	     -0.00204959	     -0.08799300
      1.22770848	     -0.00258451	     -0.00612556	     -0.00204751	     -0.08793191
      1.22780955	     -0.00258228	     -0.00611865	     -0.00204543	     -0.08787110
      1.22793917	     -0.00257943	     -0.00610980	     -0.00204276	     -0.08779349
      1.22806879	     -0.00257658	     -0.00610095	     -0.00204010	     -0.08771634
      1.22817126	     -0.00257433	     -0.00609395	     -0.00203800	     -0.08765567
      1.22827373	     -0.00257209	     -0.00608696	     -0.00203591	     -0.08759528
      1.22840112	     -0.00256930	     -0.00607827	     -0.00203331	     -0.08752062
      1.22852852	     -0.00256652	     -0.00606958	     -0.00203071	     -0.08744642
      1.22863154	     -0.00256427	     -0.00606256	     -0.00202862	     -0.08738675
      1.22873456	     -0.00256203	     -0.00605554	     -0.00202653	     -0.08732739
      1.22886039	     -0.00255929	     -0.00604697	     -0.00202399	     -0.08725531
      1.22898622	     -0.00255656	     -0.00603840	     -0.00202144	     -0.08718371
      1.22909023	     -0.00255430	     -0.00603132	     -0.00201935	     -0.08712488
      1.22919424	     -0.00255205	     -0.00602424	     -0.00201726	     -0.08706638
      1.22929825	     -0.00254980	     -0.00601716	     -0.00201517	     -0.08700820
      1.22944488	     -0.00254664	     -0.00600719	     -0.00201223	     -0.08692676
      1.22954540	     -0.00254447	     -0.00600035	     -0.00201022	     -0.08687132
      1.22964593	     -0.00254230	     -0.00599352	     -0.00200821	     -0.08681619
      1.22977822	     -0.00253946	     -0.00598452	     -0.00200558	     -0.08674413
      1.22991050	     -0.00253662	     -0.00597554	     -0.00200295	     -0.08667263
      1.23000601	     -0.00253457	     -0.00596905	     -0.00200105	     -0.08662135
      1.23010153	     -0.00253253	     -0.00596256	     -0.00199916	     -0.08657037
      1.23023738	     -0.00252962	     -0.00595334	     -0.00199648	     -0.08649837
      1.23035931	     -0.00252702	     -0.00594506	     -0.00199407	     -0.08643426
      1.23048123	     -0.00252442	     -0.00593679	     -0.00199167	     -0.08637064
      1.23058689	     -0.00252217	     -0.00592962	     -0.00198960	     -0.08631590
      1.23069255	     -0.00251993	     -0.00592245	     -0.00198752	     -0.08626154
      1.23079821	     -0.00251768	     -0.00591529	     -0.00198546	     -0.08620754
      1.23093242	     -0.00251484	     -0.00590619	     -0.00198283	     -0.08613950
      1.23104162	     -0.00251253	     -0.00589879	     -0.00198071	     -0.08608457
      1.23115082	     -0.00251022	     -0.00589139	     -0.00197858	     -0.08603005
      1.23126002	     -0.00250792	     -0.00588399	     -0.00197646	     -0.08597593
      1.23136921	     -0.00250562	     -0.00587659	     -0.00197435	     -0.08592222
      1.23150413	     -0.00250278	     -0.00586745	     -0.00197174	     -0.08585640
      1.23160332	     -0.00250069	     -0.00586074	     -0.00196982	     -0.08580841
      1.23170251	     -0.00249861	     -0.00585402	     -0.00196791	     -0.08576075
      1.23183217	     -0.00249590	     -0.00584525	     -0.00196542	     -0.08569896
      1.23194869	     -0.00249346	     -0.00583736	     -0.00196318	     -0.08564391
      1.23206520	     -0.00249102	     -0.00582948	     -0.00196095	     -0.08558932
      1.23218172	     -0.00248859	     -0.00582159	     -0.00195872	     -0.08553520
      1.23229824	     -0.00248617	     -0.00581371	     -0.00195650	     -0.08548154
      1.23239634	     -0.00248413	     -0.00580708	     -0.00195463	     -0.08543672
      1.23249443	     -0.00248209	     -0.00580044	     -0.00195276	     -0.08539223
      1.23262449	     -0.00247939	     -0.00579165	     -0.00195030	     -0.08533374
      1.23274134	     -0.00247697	     -0.00578375	     -0.00194808	     -0.08528168
      1.23285819	     -0.00247456	     -0.00577585	     -0.00194587	     -0.08523009
      1.23296203	     -0.00247241	     -0.00576884	     -0.00194392	     -0.08518462
      1.23306587	     -0.00247027	     -0.00576182	     -0.00194196	     -0.08513952
      1.23316971	     -0.00246813	     -0.00575480	     -0.00194001	     -0.08509479
      1.23330646	     -0.00246532	     -0.00574557	     -0.00193744	     -0.08503643
      1.23340883	     -0.00246322	     -0.00573865	     -0.00193553	     -0.08499315
      1.23351121	     -0.00246112	     -0.00573174	     -0.00193361	     -0.08495022
      1.23363592	     -0.00245857	     -0.00572331	     -0.00193128	     -0.08489840
      1.23376064	     -0.00245602	     -0.00571489	     -0.00192896	     -0.08484709
      1.23385842	     -0.00245402	     -0.00570829	     -0.00192715	     -0.08480723
      1.23395620	     -0.00245203	     -0.00570169	     -0.00192533	     -0.08476768
      1.23408343	     -0.00244944	     -0.00569310	     -0.00192298	     -0.08471670
      1.23420035	     -0.00244706	     -0.00568521	     -0.00192082	     -0.08467032
      1.23431728	     -0.00244469	     -0.00567732	     -0.00191866	     -0.08462438
      1.23443421	     -0.00244232	     -0.00566943	     -0.00191651	     -0.08457889
      1.23453351	     -0.00244031	     -0.00566273	     -0.00191468	     -0.08454061
      1.23463282	     -0.00243831	     -0.00565603	     -0.00191286	     -0.08450265
      1.23475568	     -0.00243583	     -0.00564774	     -0.00191061	     -0.08445612
      1.23487854	     -0.00243335	     -0.00563945	     -0.00190837	     -0.08441008
      1.23498254	     -0.00243126	     -0.00563244	     -0.00190647	     -0.08437148
      1.23508655	     -0.00242917	     -0.00562543	     -0.00190458	     -0.08433323
      1.23519055	     -0.00242708	     -0.00561841	     -0.00190268	     -0.08429532
      1.23532476	     -0.00242440	     -0.00560936	     -0.00190025	     -0.08424691
      1.23542621	     -0.00242237	     -0.00560252	     -0.00189841	     -0.08421069
      1.23552766	     -0.00242034	     -0.00559568	     -0.00189658	     -0.08417479
      1.23565134	     -0.00241787	     -0.00558734	     -0.00189435	     -0.08413146
      1.23577501	     -0.00241541	     -0.00557900	     -0.00189212	     -0.08408861
      1.23587237	     -0.00241348	     -0.00557244	     -0.00189037	     -0.08405520
      1.23596972	     -0.00241154	     -0.00556588	     -0.00188863	     -0.08402209
      1.23609563	     -0.00240905	     -0.00555739	     -0.00188637	     -0.08397970
      1.23621135	     -0.00240676	     -0.00554959	     -0.00188430	     -0.08394116
      1.23632708	     -0.00240447	     -0.00554179	     -0.00188224	     -0.08390302
      1.23644281	     -0.00240219	     -0.00553399	     -0.00188018	     -0.08386528
      1.23654216	     -0.00240023	     -0.00552729	     -0.00187841	     -0.08383320
      1.23664151	     -0.00239827	     -0.00552060	     -0.00187665	     -0.08380142
      1.23676250	     -0.00239589	     -0.00551244	     -0.00187451	     -0.08376310
      1.23688349	     -0.00239352	     -0.00550429	     -0.00187237	     -0.08372521
      1.23698710	     -0.00239149	     -0.00549731	     -0.00187054	     -0.08369310
      1.23709071	     -0.00238946	     -0.00549033	     -0.00186871	     -0.08366131
      1.23719431	     -0.00238744	     -0.00548335	     -0.00186689	     -0.08362981
      1.23732590	     -0.00238487	     -0.00547448	     -0.00186458	     -0.08359024
      1.23742731	     -0.00238290	     -0.00546765	     -0.00186280	     -0.08356006
      1.23752872	     -0.00238092	     -0.00546081	     -0.00186103	     -0.08353014
      1.23765044	     -0.00237856	     -0.00545261	     -0.00185891	     -0.08349457
      1.23777216	     -0.00237620	     -0.00544441	     -0.00185679	     -0.08345935
      1.23786948	     -0.00237432	     -0.00543785	     -0.00185509	     -0.08343143
      1.23796680	     -0.00237243	     -0.00543130	     -0.00185340	     -0.08340373
      1.23809079	     -0.00237004	     -0.00542294	     -0.00185125	     -0.08336873
      1.23821479	     -0.00236765	     -0.00541459	     -0.00184911	     -0.08333404
      1.23831379	     -0.00236574	     -0.00540792	     -0.00184740	     -0.08330656
      1.23841278	     -0.00236384	     -0.00540125	     -0.00184569	     -0.08327927
      1.23853496	     -0.00236149	     -0.00539302	     -0.00184359	     -0.08324583
      1.23865714	     -0.00235915	     -0.00538479	     -0.00184149	     -0.08321265
      1.23875574	     -0.00235726	     -0.00537814	     -0.00183980	     -0.08318605
      1.23885435	     -0.00235538	     -0.00537150	     -0.00183811	     -0.08315960
      1.23897628	     -0.00235305	     -0.00536328	     -0.00183603	     -0.08312709
      1.23909820	     -0.00235073	     -0.00535507	     -0.00183395	     -0.08309480
      1.23919708	     -0.00234885	     -0.00534841	     -0.00183227	     -0.08306875
      1.23929595	     -0.00234697	     -0.00534174	     -0.00183059	     -0.08304282
      1.23941722	     -0.00234467	     -0.00533357	     -0.00182853	     -0.08301118
      1.23953848	     -0.00234237	     -0.00532540	     -0.00182648	     -0.08297970
      1.23963731	     -0.00234050	     -0.00531874	     -0.00182481	     -0.08295415
      1.23973615	     -0.00233864	     -0.00531208	     -0.00182314	     -0.08292869
      1.23985702	     -0.00233636	     -0.00530394	     -0.00182110	     -0.08289767
      1.23997789	     -0.00233408	     -0.00529579	     -0.00181907	     -0.08286676
      1.24007670	     -0.00233222	     -0.00528913	     -0.00181741	     -0.08284156
      1.24017551	     -0.00233036	     -0.00528247	     -0.00181575	     -0.08281643
      1.24029604	     -0.00232810	     -0.00527435	     -0.00181374	     -0.08278585
      1.24041656	     -0.00232585	     -0.00526622	     -0.00181173	     -0.08275534
      1.24051525	     -0.00232400	     -0.00525957	     -0.00181008	     -0.08273040
      1.24061393	     -0.00232216	     -0.00525292	     -0.00180844	     -0.08270550
      1.24073425	     -0.00231992	     -0.00524481	     -0.00180644	     -0.08267516
      1.24085457	     -0.00231768	     -0.00523670	     -0.00180445	     -0.08264486
      1.24095305	     -0.00231585	     -0.00523006	     -0.00180282	     -0.08262007
      1.24105152	     -0.00231402	     -0.00522342	     -0.00180119	     -0.08259528
      1.24117176	     -0.00231179	     -0.00521532	     -0.00179921	     -0.08256502
      1.24129199	     -0.00230956	     -0.00520721	     -0.00179723	     -0.08253474
      1.24139016	     -0.00230775	     -0.00520059	     -0.00179561	     -0.08251000
      1.24148833	     -0.00230594	     -0.00519397	     -0.00179400	     -0.08248523
      1.24160864	     -0.00230372	     -0.00518585	     -0.00179203	     -0.08245485
      1.24172894	     -0.00230150	     -0.00517774	     -0.00179006	     -0.08242441
      1.24182668	     -0.00229971	     -0.00517115	     -0.00178847	     -0.08239963
      1.24192443	     -0.00229791	     -0.00516456	     -0.00178688	     -0.08237481
      1.24204499	     -0.00229570	     -0.00515642	     -0.00178491	     -0.08234412
      1.24216555	     -0.00229350	     -0.00514829	     -0.00178296	     -0.08231333
      1.24226272	     -0.00229172	     -0.00514173	     -0.00178138	     -0.08228844
      1.24235990	     -0.00228995	     -0.00513518	     -0.00177981	     -0.08226349
      1.24248094	     -0.00228774	     -0.00512701	     -0.00177785	     -0.08223229
      1.24260197	     -0.00228554	     -0.00511884	     -0.00177590	     -0.08220097
      1.24269842	     -0.00228379	     -0.00511233	     -0.00177435	     -0.08217591
      1.24279487	     -0.00228204	     -0.00510582	     -0.00177280	     -0.08215076
      1.24291665	     -0.00227983	     -0.00509760	     -0.00177084	     -0.08211886
      1.24303843	     -0.00227762	     -0.00508938	     -0.00176889	     -0.08208680
      1.24313395	     -0.00227590	     -0.00508293	     -0.00176737	     -0.08206152
      1.24322948	     -0.00227417	     -0.00507648	     -0.00176584	     -0.08203614
      1.24335234	     -0.00227196	     -0.00506818	     -0.00176388	     -0.08200331
      1.24347520	     -0.00226975	     -0.00505988	     -0.00176193	     -0.08197029
      1.24356958	     -0.00226805	     -0.00505351	     -0.00176043	     -0.08194477
      1.24366396	     -0.00226636	     -0.00504713	     -0.00175893	     -0.08191913
      1.24378834	     -0.00226413	     -0.00503873	     -0.00175696	     -0.08188513
      1.24391272	     -0.00226190	     -0.00503032	     -0.00175500	     -0.08185089
      1.24400568	     -0.00226024	     -0.00502404	     -0.00175353	     -0.08182514
      1.24409864	     -0.00225858	     -0.00501776	     -0.00175207	     -0.08179924
      1.24422511	     -0.00225633	     -0.00500921	     -0.00175008	     -0.08176377
      1.24433710	     -0.00225433	     -0.00500164	     -0.00174832	     -0.08173213
      1.24444910	     -0.00225234	     -0.00499406	     -0.00174657	     -0.08170027
      1.24456109	     -0.00225035	     -0.00498649	     -0.00174482	     -0.08166817
      1.24465974	     -0.00224861	     -0.00497982	     -0.00174328	     -0.08163970
      1.24475839	     -0.00224686	     -0.00497314	     -0.00174174	     -0.08161104
      1.24485703	     -0.00224511	     -0.00496647	     -0.00174020	     -0.08158218
      1.24499089	     -0.00224275	     -0.00495741	     -0.00173812	     -0.08154272
      1.24508990	     -0.00224100	     -0.00495071	     -0.00173659	     -0.08151330
      1.24518891	     -0.00223926	     -0.00494401	     -0.00173505	     -0.08148367
      1.24530916	     -0.00223715	     -0.00493587	     -0.00173319	     -0.08144740
      1.24542940	     -0.00223503	     -0.00492773	     -0.00173134	     -0.08141082
      1.24551989	     -0.00223345	     -0.00492160	     -0.00172994	     -0.08138308
      1.24561038	     -0.00223186	     -0.00491547	     -0.00172855	     -0.08135516
      1.24573862	     -0.00222962	     -0.00490679	     -0.00172658	     -0.08131528
      1.24585176	     -0.00222764	     -0.00489912	     -0.00172485	     -0.08127977
      1.24596489	     -0.00222567	     -0.00489145	     -0.00172312	     -0.08124397
      1.24607803	     -0.00222369	     -0.00488379	     -0.00172139	     -0.08120787
      1.24617158	     -0.00222207	     -0.00487744	     -0.00171996	     -0.08117779
      1.24626512	     -0.00222044	     -0.00487110	     -0.00171854	     -0.08114749
      1.24638652	     -0.00221833	     -0.00486287	     -0.00171669	     -0.08110787
      1.24650791	     -0.00221623	     -0.00485463	     -0.00171485	     -0.08106788
      1.24660292	     -0.00221458	     -0.00484819	     -0.00171341	     -0.08103632
      1.24669793	     -0.00221294	     -0.00484174	     -0.00171197	     -0.08100454
      1.24681921	     -0.00221084	     -0.00483351	     -0.00171014	     -0.08096364
      1.24694049	     -0.00220875	     -0.00482528	     -0.00170831	     -0.08092237
      1.24703266	     -0.00220716	     -0.00481902	     -0.00170692	     -0.08089076
      1.24712483	     -0.00220558	     -0.00481276	     -0.00170554	     -0.08085892
      1.24724970	     -0.00220343	     -0.00480428	     -0.00170367	     -0.08081544
      1.24737457	     -0.00220129	     -0.00479579	     -0.00170180	     -0.08077155
      1.24746465	     -0.00219974	     -0.00478967	     -0.00170045	     -0.08073964
      1.24755473	     -0.00219820	     -0.00478355	     -0.00169910	     -0.08070752
      1.24768346	     -0.00219600	     -0.00477479	     -0.00169718	     -0.08066124
      1.24779465	     -0.00219410	     -0.00476723	     -0.00169553	     -0.08062092
      1.24790583	     -0.00219220	     -0.00475967	     -0.00169388	     -0.08058027
      1.24801701	     -0.00219031	     -0.00475210	     -0.00169223	     -0.08053930
      1.24811399	     -0.00218866	     -0.00474550	     -0.00169079	     -0.08050329
      1.24821096	     -0.00218701	     -0.00473890	     -0.00168936	     -0.08046704
      1.24830794	     -0.00218536	     -0.00473230	     -0.00168793	     -0.08043053
      1.24844229	     -0.00218309	     -0.00472315	     -0.00168595	     -0.08037955
      1.24854024	     -0.00218143	     -0.00471648	     -0.00168451	     -0.08034207
      1.24863820	     -0.00217977	     -0.00470980	     -0.00168307	     -0.08030434
      1.24875774	     -0.00217775	     -0.00470165	     -0.00168132	     -0.08025795
      1.24886439	     -0.00217595	     -0.00469438	     -0.00167975	     -0.08021625
      1.24897104	     -0.00217415	     -0.00468711	     -0.00167820	     -0.08017424
      1.24907769	     -0.00217236	     -0.00467983	     -0.00167664	     -0.08013194
      1.24918434	     -0.00217056	     -0.00467255	     -0.00167508	     -0.08008934
      1.24929099	     -0.00216877	     -0.00466527	     -0.00167353	     -0.08004644
      1.24939764	     -0.00216698	     -0.00465799	     -0.00167198	     -0.08000325
      1.24950429	     -0.00216519	     -0.00465071	     -0.00167044	     -0.07995977
      1.24961094	     -0.00216341	     -0.00464342	     -0.00166889	     -0.07991599
      1.24970600	     -0.00216182	     -0.00463693	     -0.00166752	     -0.07987673
      1.24980105	     -0.00216023	     -0.00463043	     -0.00166615	     -0.07983724
      1.24991748	     -0.00215829	     -0.00462247	     -0.00166447	     -0.07978856
      1.25003391	     -0.00215635	     -0.00461450	     -0.00166280	     -0.07973954
      1.25012888	     -0.00215477	     -0.00460800	     -0.00166143	     -0.07969930
      1.25022386	     -0.00215319	     -0.00460150	     -0.00166007	     -0.07965885
      1.25034271	     -0.00215121	     -0.00459337	     -0.00165837	     -0.07960790
      1.25046157	     -0.00214924	     -0.00458523	     -0.00165667	     -0.07955662
      1.25055163	     -0.00214775	     -0.00457906	     -0.00165538	     -0.07951753
      1.25064169	     -0.00214626	     -0.00457288	     -0.00165410	     -0.07947826
      1.25076788	     -0.00214417	     -0.00456423	     -0.00165230	     -0.07942290
      1.25088036	     -0.00214231	     -0.00455652	     -0.00165071	     -0.07937325
      1.25099283	     -0.00214046	     -0.00454880	     -0.00164911	     -0.07932330
      1.25108564	     -0.00213893	     -0.00454244	     -0.00164780	     -0.07928188
      1.25117845	     -0.00213740	     -0.00453606	     -0.00164649	     -0.07924026
      1.25129754	     -0.00213544	     -0.00452789	     -0.00164480	     -0.07918658
      1.25141663	     -0.00213348	     -0.00451970	     -0.00164313	     -0.07913258
      1.25150925	     -0.00213196	     -0.00451334	     -0.00164182	     -0.07909038
      1.25160187	     -0.00213044	     -0.00450697	     -0.00164052	     -0.07904799
      1.25172263	     -0.00212846	     -0.00449867	     -0.00163883	     -0.07899246
      1.25184339	     -0.00212649	     -0.00449036	     -0.00163714	     -0.07893662
      1.25193284	     -0.00212503	     -0.00448420	     -0.00163589	     -0.07889507
      1.25202228	     -0.00212356	     -0.00447805	     -0.00163464	     -0.07885337
      1.25214783	     -0.00212152	     -0.00446940	     -0.00163289	     -0.07879456
      1.25225685	     -0.00211974	     -0.00446189	     -0.00163137	     -0.07874325
      1.25236586	     -0.00211797	     -0.00445437	     -0.00162985	     -0.07869172
      1.25247488	     -0.00211619	     -0.00444686	     -0.00162834	     -0.07863996
      1.25257177	     -0.00211462	     -0.00444017	     -0.00162700	     -0.07859379
      1.25266865	     -0.00211305	     -0.00443349	     -0.00162566	     -0.07854744
      1.25276554	     -0.00211148	     -0.00442680	     -0.00162432	     -0.07850093
      1.25289305	     -0.00210941	     -0.00441799	     -0.00162256	     -0.07843948
      1.25299104	     -0.00210782	     -0.00441123	     -0.00162122	     -0.07839207
      1.25308902	     -0.00210624	     -0.00440445	     -0.00161987	     -0.07834450
      1.25318700	     -0.00210466	     -0.00439768	     -0.00161852	     -0.07829678
      1.25331517	     -0.00210259	     -0.00438881	     -0.00161677	     -0.07823413
      1.25341085	     -0.00210105	     -0.00438219	     -0.00161546	     -0.07818720
      1.25350652	     -0.00209951	     -0.00437557	     -0.00161415	     -0.07814014
      1.25362441	     -0.00209761	     -0.00436740	     -0.00161254	     -0.07808196
      1.25373048	     -0.00209591	     -0.00436006	     -0.00161110	     -0.07802945
      1.25383655	     -0.00209421	     -0.00435270	     -0.00160966	     -0.07797679
      1.25394262	     -0.00209250	     -0.00434535	     -0.00160822	     -0.07792397
      1.25404869	     -0.00209080	     -0.00433799	     -0.00160678	     -0.07787101
      1.25415476	     -0.00208911	     -0.00433063	     -0.00160534	     -0.07781791
      1.25424739	     -0.00208763	     -0.00432420	     -0.00160409	     -0.07777142
      1.25434002	     -0.00208615	     -0.00431776	     -0.00160284	     -0.07772484
      1.25445566	     -0.00208430	     -0.00430973	     -0.00160128	     -0.07766655
      1.25457129	     -0.00208246	     -0.00430169	     -0.00159973	     -0.07760811
      1.25466598	     -0.00208095	     -0.00429510	     -0.00159846	     -0.07756015
      1.25476067	     -0.00207944	     -0.00428851	     -0.00159719	     -0.07751209
      1.25487600	     -0.00207761	     -0.00428048	     -0.00159564	     -0.07745345
      1.25499133	     -0.00207577	     -0.00427245	     -0.00159410	     -0.07739468
      1.25508289	     -0.00207432	     -0.00426607	     -0.00159288	     -0.07734794
      1.25517445	     -0.00207287	     -0.00425969	     -0.00159166	     -0.07730112
      1.25529339	     -0.00207098	     -0.00425140	     -0.00159007	     -0.07724021
      1.25541233	     -0.00206910	     -0.00424310	     -0.00158849	     -0.07717917
      1.25550167	     -0.00206769	     -0.00423686	     -0.00158731	     -0.07713326
      1.25559100	     -0.00206628	     -0.00423062	     -0.00158612	     -0.07708730
      1.25571377	     -0.00206434	     -0.00422205	     -0.00158450	     -0.07702404
      1.25583653	     -0.00206240	     -0.00421346	     -0.00158288	     -0.07696069
      1.25592260	     -0.00206105	     -0.00420745	     -0.00158174	     -0.07691622
      1.25600867	     -0.00205969	     -0.00420142	     -0.00158061	     -0.07687171
      1.25613762	     -0.00205767	     -0.00419240	     -0.00157891	     -0.07680496
      1.25624634	     -0.00205596	     -0.00418478	     -0.00157749	     -0.07674861
      1.25635507	     -0.00205425	     -0.00417717	     -0.00157606	     -0.07669220
      1.25646379	     -0.00205255	     -0.00416955	     -0.00157464	     -0.07663575
      1.25655781	     -0.00205107	     -0.00416295	     -0.00157341	     -0.07658690
      1.25665182	     -0.00204960	     -0.00415636	     -0.00157218	     -0.07653802
      1.25676509	     -0.00204783	     -0.00414841	     -0.00157071	     -0.07647909
      1.25687837	     -0.00204606	     -0.00414045	     -0.00156923	     -0.07642013
      1.25697224	     -0.00204459	     -0.00413385	     -0.00156801	     -0.07637124
      1.25706612	     -0.00204313	     -0.00412725	     -0.00156679	     -0.07632233
      1.25718047	     -0.00204135	     -0.00411921	     -0.00156531	     -0.07626274
      1.25729481	     -0.00203957	     -0.00411117	     -0.00156383	     -0.07620314
      1.25738633	     -0.00203814	     -0.00410472	     -0.00156265	     -0.07615542
      1.25747785	     -0.00203672	     -0.00409828	     -0.00156147	     -0.07610770
      1.25759515	     -0.00203490	     -0.00409001	     -0.00155996	     -0.07604653
      1.25771245	     -0.00203308	     -0.00408174	     -0.00155845	     -0.07598536
      1.25780170	     -0.00203169	     -0.00407545	     -0.00155731	     -0.07593882
      1.25789094	     -0.00203031	     -0.00406915	     -0.00155616	     -0.07589229
      1.25801189	     -0.00202844	     -0.00406061	     -0.00155462	     -0.07582924
      1.25813285	     -0.00202657	     -0.00405207	     -0.00155307	     -0.07576620
      1.25821905	     -0.00202524	     -0.00404598	     -0.00155197	     -0.07572129
      1.25830526	     -0.00202391	     -0.00403988	     -0.00155087	     -0.07567639
      1.25843177	     -0.00202196	     -0.00403093	     -0.00154926	     -0.07561053
      1.25853937	     -0.00202030	     -0.00402332	     -0.00154789	     -0.07555454
      1.25864697	     -0.00201864	     -0.00401570	     -0.00154653	     -0.07549859
      1.25875456	     -0.00201699	     -0.00400808	     -0.00154517	     -0.07544268
      1.25884870	     -0.00201554	     -0.00400140	     -0.00154398	     -0.07539379
      1.25894284	     -0.00201409	     -0.00399473	     -0.00154279	     -0.07534493
      1.25903698	     -0.00201265	     -0.00398805	     -0.00154160	     -0.07529610
      1.25916570	     -0.00201067	     -0.00397891	     -0.00153998	     -0.07522940
      1.25926116	     -0.00200921	     -0.00397213	     -0.00153878	     -0.07517998
      1.25935663	     -0.00200775	     -0.00396535	     -0.00153758	     -0.07513060
      1.25947147	     -0.00200600	     -0.00395719	     -0.00153614	     -0.07507126
      1.25957408	     -0.00200443	     -0.00394989	     -0.00153486	     -0.07501830
      1.25967669	     -0.00200286	     -0.00394259	     -0.00153357	     -0.07496539
      1.25977930	     -0.00200130	     -0.00393528	     -0.00153229	     -0.07491254
      1.25988191	     -0.00199973	     -0.00392798	     -0.00153101	     -0.07485976
      1.25998452	     -0.00199817	     -0.00392066	     -0.00152974	     -0.07480704
      1.26008713	     -0.00199661	     -0.00391335	     -0.00152846	     -0.07475438
      1.26018975	     -0.00199505	     -0.00390603	     -0.00152719	     -0.07470180
      1.26029236	     -0.00199349	     -0.00389871	     -0.00152592	     -0.07464929
[truncated: 552,841 more chars]
