# Supplementary material for: Musculoskeletal simulations to examine the effects of accentuated eccentric loading (AEL) on jump height
Source: PeerJ. 2023 Jan 23;11:e14687. doi: 10.7717/peerj.14687 (PMC9879160; doi:10.7717/peerj.14687)
Supplement: Supplemental Information 3 — Added30 folder contains the code and simulation results for a complete jump with an additional 30% model mass. Dropped30 folder contains the code and simulation results for the push-off phase with the original model mass. [file peerj-11-14687-s003.zip › Supplementary Simulation code and output results AEL30/Added30/Optimized_for_J_Results/TwoSegment_Two_Segment_forces.sto]

ModelForces
version=1
nRows=11206
nColumns=21
inDegrees=no

This file contains the forces exerted on a model during a simulation.

A force is a generalized force, meaning that it can be either a force (N) or a torque (Nm).

Units are S.I. units (second, meters, Newtons, ...)
Angles are in degrees.

endheader
time	vastus	recfem	glut	ham	GRF_ContactForce.shank.force.X	GRF_ContactForce.shank.force.Y	GRF_ContactForce.shank.force.Z	GRF_ContactForce.shank.torque.X	GRF_ContactForce.shank.torque.Y	GRF_ContactForce.shank.torque.Z	GRF_ContactForce.Platform.force.X	GRF_ContactForce.Platform.force.Y	GRF_ContactForce.Platform.force.Z	GRF_ContactForce.Platform.torque.X	GRF_ContactForce.Platform.torque.Y	GRF_ContactForce.Platform.torque.Z	hipLimitTorque	PotentialEnergy	kneeLimitTorque	PotentialEnergy
      0.00000000	     68.06913601	     21.93930261	      0.00059054	     67.70307771	     -0.00000000	    386.74568880	      0.00000000	      0.00000000	      0.00000000	      6.74142155	      0.00000000	   -386.74568880	      0.00000000	      0.00000000	      0.00000000	     -0.00000000	      0.00000000	      0.00000000	      0.00000000	      0.00000000
      0.00010000	     68.07584328	     21.94018479	      0.00059334	     67.70085370	     -8.80215524	    390.05694736	     -0.00000000	      0.00000000	      0.00000000	      4.90000602	      8.80215524	   -390.05694736	      0.00000000	     -0.00000000	      0.00000000	      0.03057646	      0.00000000	      0.00000000	      0.00000000	      0.00000000
      0.00022775	     68.10101666	     21.94347275	      0.00060465	     67.69252344	    -17.51458498	    394.96999432	     -0.00000000	      0.00000000	      0.00000000	      3.10595094	     17.51458498	   -394.96999432	      0.00000000	     -0.00000000	      0.00000000	      0.06074110	      0.00000000	      0.00000000	      0.00000000	      0.00000000
      0.00035551	     68.14068434	     21.94861062	      0.00062426	     67.67942514	    -24.09954950	    400.42606558	     -0.00000000	      0.00000000	      0.00000000	      1.78045532	     24.09954950	   -400.42606558	      0.00000000	     -0.00000000	      0.00000000	      0.08342867	      0.00000000	      0.00000000	      0.00000000	      0.00000000
      0.00048326	     68.19152651	     21.95513800	      0.00065215	     67.66267417	    -29.11842070	    406.24662837	     -0.00000000	      0.00000000	      0.00000000	      0.79927599	     29.11842070	   -406.24662837	      0.00000000	     -0.00000000	      0.00000000	      0.10060959	      0.00000000	      0.00000000	      0.00000000	      0.00000000
      0.00061102	     68.25111615	     21.96271935	      0.00068865	     67.64308449	    -32.97936954	    412.30105942	     -0.00000000	      0.00000000	      0.00000000	      0.07206229	     32.97936954	   -412.30105942	      0.00000000	     -0.00000000	      0.00000000	      0.11371674	      0.00000000	      0.00000000	      0.00000000	      0.00000000
      0.00073877	     68.31768158	     21.97111090	      0.00073438	     67.62124828	    -35.98274845	    418.49376960	      0.00000000	     -0.00000000	     -0.00000000	     -0.46766078	     35.98274845	   -418.49376960	     -0.00000000	      0.00000000	      0.00000000	      0.12380462	      0.00000000	      0.00000000	      0.00000000	      0.00000000
      0.00090160	     68.41063393	     21.98270757	      0.00080745	     67.59082511	    -38.91332890	    426.47907129	     -0.00000000	      0.00000000	      0.00000000	     -0.96026775	     38.91332890	   -426.47907129	      0.00000000	     -0.00000000	      0.00000000	      0.13349945	      0.00000000	      0.00000000	      0.00000000	      0.00000000
      0.00106443	     68.51097873	     21.99508506	      0.00089946	     67.55805581	    -41.13866283	    434.47630928	      0.00000000	     -0.00000000	     -0.00000000	     -1.30042930	     41.13866283	   -434.47630928	     -0.00000000	      0.00000000	      0.00000000	      0.14070503	      0.00000000	      0.00000000	      0.00000000	      0.00000000
      0.00122727	     68.61747237	     22.00807863	      0.00101366	     67.52334256	    -42.88539807	    442.41928275	      0.00000000	     -0.00000000	     -0.00000000	     -1.53820312	     42.88539807	   -442.41928275	     -0.00000000	      0.00000000	      0.00000000	      0.14621756	      0.00000000	      0.00000000	      0.00000000	      0.00000000
      0.00143196	     68.75882459	     22.02512731	      0.00119506	     67.47733706	    -44.63487788	    452.26339863	      0.00000000	     -0.00000000	     -0.00000000	     -1.74316387	     44.63487788	   -452.26339863	     -0.00000000	      0.00000000	      0.00000000	      0.15156311	      0.00000000	      0.00000000	      0.00000000	      0.00000000
      0.00163665	     68.90756037	     22.04285671	      0.00142832	     67.42897668	    -46.06778164	    461.90541259	      0.00000000	     -0.00000000	     -0.00000000	     -1.88323112	     46.06778164	   -461.90541259	     -0.00000000	      0.00000000	      0.00000000	      0.15577927	      0.00000000	      0.00000000	      0.00000000	      0.00000000
      0.00188399	     69.09624145	     22.06508944	      0.00179826	     67.36764129	    -47.54482013	    473.25082600	      0.00000000	     -0.00000000	     -0.00000000	     -2.00276286	     47.54482013	   -473.25082600	     -0.00000000	      0.00000000	      0.00000000	      0.15995877	      0.00000000	      0.00000000	      0.00000000	      0.00000000
      0.00213133	     69.29408607	     22.08814873	      0.00229296	     67.30327903	    -48.85446212	    484.24496925	      0.00000000	     -0.00000000	     -0.00000000	     -2.09212850	     48.85446212	   -484.24496925	     -0.00000000	      0.00000000	      0.00000000	      0.16352913	      0.00000000	      0.00000000	      0.00000000	      0.00000000
      0.00244952	     69.56138456	     22.11898095	      0.00317639	     67.21614673	    -50.39216193	    497.86766410	      0.00000000	     -0.00000000	     -0.00000000	     -2.18417138	     50.39216193	   -497.86766410	     -0.00000000	      0.00000000	      0.00000000	      0.16757863	      0.00000000	      0.00000000	      0.00000000	      0.00000000
      0.00276770	     69.84248788	     22.15110273	      0.00444146	     67.12419606	    -51.82239634	    510.91642383	      0.00000000	     -0.00000000	     -0.00000000	     -2.26272379	     51.82239634	   -510.91642383	     -0.00000000	      0.00000000	      0.00000000	      0.17122538	      0.00000000	      0.00000000	      0.00000000	      0.00000000
      0.00319857	     70.24425936	     22.19663277	      0.00703727	     66.99205280	    -53.63631822	    527.70795831	      0.00000000	     -0.00000000	     -0.00000000	     -2.35739029	     53.63631822	   -527.70795831	     -0.00000000	      0.00000000	      0.00000000	      0.17570121	      0.00000000	      0.00000000	      0.00000000	      0.00000000
      0.00362945	     70.66930282	     22.24447593	      0.01113984	     66.85118736	    -55.33396697	    543.53993730	      0.00000000	     -0.00000000	     -0.00000000	     -2.44307245	     55.33396697	   -543.53993730	     -0.00000000	      0.00000000	     -0.00000000	      0.17974409	      0.00000000	      0.00000000	      0.00000000	      0.00000000
      0.00422764	     71.29599495	     22.31467006	      0.02080890	     66.64129674	    -57.52162629	    564.03205764	      0.00000000	     -0.00000000	     -0.00000000	     -2.55035701	     57.52162629	   -564.03205764	     -0.00000000	      0.00000000	     -0.00000000	      0.18474243	      0.00000000	      0.00000000	      0.00000000	      0.00000000
      0.00482583	     71.96271856	     22.38914306	      0.03796000	     66.41499791	    -59.53001134	    582.91867610	      0.00000000	     -0.00000000	     -0.00000000	     -2.64560896	     59.53001134	   -582.91867610	     -0.00000000	      0.00000000	     -0.00000000	      0.18911164	      0.00000000	      0.00000000	      0.00000000	      0.00000000
      0.00564354	     72.93398020	     22.49760085	      0.08233502	     66.07974816	    -62.01397400	    606.36314300	     -0.00000000	      0.00000000	      0.00000000	     -2.75848246	     62.01397400	   -606.36314300	      0.00000000	     -0.00000000	     -0.00000000	      0.19420859	      0.00000000	      0.00000000	      0.00000000	      0.00000000
      0.00650068	     74.01976482	     22.61910874	      0.17379546	     65.69729018	    -64.32574667	    628.27506151	     -0.00000000	      0.00000000	      0.00000000	     -2.85723594	     64.32574667	   -628.27506151	      0.00000000	     -0.00000000	     -0.00000000	      0.19862847	      0.00000000	      0.00000000	      0.00000000	      0.00000000
      0.00735781	     75.16775088	     22.74808102	      0.34239504	     65.28446363	    -66.37345327	    647.74107713	     -0.00000000	      0.00000000	      0.00000000	     -2.93844700	     66.37345327	   -647.74107713	      0.00000000	     -0.00000000	     -0.00000000	      0.20227350	      0.00000000	      0.00000000	      0.00000000	      0.00000000
      0.00811487	     76.22803768	     22.86774561	      0.58744963	     64.89581520	    -67.98447972	    663.10036476	      0.00000000	     -0.00000000	     -0.00000000	     -2.99675160	     67.98447972	   -663.10036476	     -0.00000000	      0.00000000	      0.00000000	      0.20495771	      0.00000000	      0.00000000	      0.00000000	      0.00000000
      0.00887194	     77.32722636	     22.99238756	      0.95220977	     64.48579581	    -69.42911856	    676.89882878	      0.00000000	     -0.00000000	     -0.00000000	     -3.04370753	     69.42911856	   -676.89882878	     -0.00000000	      0.00000000	      0.00000000	      0.20723012	      0.00000000	      0.00000000	      0.00000000	      0.00000000
      0.00979351	     78.71185185	     23.15026095	      1.58617681	     63.95947499	    -70.98455651	    691.78583026	      0.00000000	     -0.00000000	     -0.00000000	     -3.08667712	     70.98455651	   -691.78583026	     -0.00000000	      0.00000000	      0.00000000	      0.20954240	      0.00000000	      0.00000000	      0.00000000	      0.00000000
      0.01058353	     79.93462616	     23.29047857	      2.29800353	     63.48595425	    -72.16142301	    703.03299981	      0.00000000	     -0.00000000	     -0.00000000	     -3.11290156	     72.16142301	   -703.03299981	     -0.00000000	      0.00000000	      0.00000000	      0.21122092	      0.00000000	      0.00000000	      0.00000000	      0.00000000
      0.01125028	     80.98911756	     23.41199328	      3.00288026	     63.07127061	    -73.05003037	    711.53355090	      0.00000000	     -0.00000000	     -0.00000000	     -3.12739841	     73.05003037	   -711.53355090	     -0.00000000	      0.00000000	      0.00000000	      0.21245723	      0.00000000	      0.00000000	      0.00000000	      0.00000000
      0.01191703	     82.06178895	     23.53616061	      3.77780780	     62.64359057	    -73.85504108	    719.19615008	      0.00000000	     -0.00000000	     -0.00000000	     -3.13630753	     73.85504108	   -719.19615008	     -0.00000000	      0.00000000	      0.00000000	      0.21357839	      0.00000000	      0.00000000	      0.00000000	      0.00000000
      0.01250231	     83.01668653	     23.64716308	      4.49374058	     62.25801429	    -74.49728098	    725.27958114	      0.00000000	     -0.00000000	     -0.00000000	     -3.13965828	     74.49728098	   -725.27958114	     -0.00000000	      0.00000000	      0.00000000	      0.21448741	      0.00000000	      0.00000000	      0.00000000	      0.00000000
      0.01337770	     84.46504574	     23.81636075	      5.58686726	     61.66463487	    -75.35590144	    733.33970587	      0.00000000	     -0.00000000	     -0.00000000	     -3.13767833	     75.35590144	   -733.33970587	     -0.00000000	      0.00000000	      0.00000000	      0.21575866	      0.00000000	      0.00000000	      0.00000000	      0.00000000
      0.01407208	     85.62863299	     23.95301199	      6.44592741	     61.18058161	    -75.96135449	    738.91216804	      0.00000000	     -0.00000000	     -0.00000000	     -3.13147417	     75.96135449	   -738.91216804	     -0.00000000	      0.00000000	     -0.00000000	      0.21673575	      0.00000000	      0.00000000	      0.00000000	      0.00000000
      0.01476646	     86.80316734	     24.09159576	      7.28148652	     60.68542996	    -76.50190935	    743.81403942	      0.00000000	     -0.00000000	     -0.00000000	     -3.12064993	     76.50190935	   -743.81403942	     -0.00000000	      0.00000000	     -0.00000000	      0.21769415	      0.00000000	      0.00000000	      0.00000000	      0.00000000
      0.01546084	     87.98688856	     24.23191820	      8.08612779	     60.17981124	    -76.98769958	    748.09047061	      0.00000000	     -0.00000000	     -0.00000000	     -3.10662650	     76.98769958	   -748.09047061	     -0.00000000	      0.00000000	     -0.00000000	      0.21867144	      0.00000000	      0.00000000	      0.00000000	      0.00000000
      0.01616453	     89.19420249	     24.37571282	      8.86799390	     59.65733572	    -77.42544403	    751.82992213	      0.00000000	     -0.00000000	     -0.00000000	     -3.08869905	     77.42544403	   -751.82992213	     -0.00000000	      0.00000000	     -0.00000000	      0.21968578	      0.00000000	      0.00000000	      0.00000000	      0.00000000
      0.01686821	     90.40776624	     24.52093808	      9.61771656	     59.12527545	    -77.81576712	    755.01077137	      0.00000000	     -0.00000000	     -0.00000000	     -3.06798862	     77.81576712	   -755.01077137	     -0.00000000	      0.00000000	     -0.00000000	      0.22075087	      0.00000000	      0.00000000	      0.00000000	      0.00000000
      0.01760856	     91.68977459	     24.67510057	     10.37583330	     58.55571726	    -78.17674253	    757.79559096	      0.00000000	     -0.00000000	     -0.00000000	     -3.04284000	     78.17674253	   -757.79559096	     -0.00000000	      0.00000000	     -0.00000000	      0.22193021	      0.00000000	      0.00000000	      0.00000000	      0.00000000
      0.01834891	     92.97567333	     24.83050009	     11.10759842	     57.97668368	    -78.49418681	    760.04300383	      0.00000000	     -0.00000000	     -0.00000000	     -3.01521772	     78.49418681	   -760.04300383	     -0.00000000	      0.00000000	     -0.00000000	      0.22319478	      0.00000000	      0.00000000	      0.00000000	      0.00000000
      0.01908926	     94.26413496	     24.98697969	     11.81816128	     57.38868340	    -78.76792255	    761.79035907	      0.00000000	     -0.00000000	     -0.00000000	     -2.98448164	     78.76792255	   -761.79035907	     -0.00000000	      0.00000000	     -0.00000000	      0.22454101	      0.00000000	      0.00000000	      0.00000000	      0.00000000
      0.01982961	     95.55395853	     25.14439259	     12.51212017	     56.79218480	    -79.00678768	    763.07051905	      0.00000000	     -0.00000000	     -0.00000000	     -2.95201728	     79.00678768	   -763.07051905	     -0.00000000	     -0.00000000	     -0.00000000	      0.22599821	      0.00000000	      0.00000000	      0.00000000	      0.00000000
      0.02047932	     96.68615837	     25.28319671	     13.11049377	     56.26204768	    -79.18454654	    763.83465922	     -0.00000000	      0.00000000	      0.00000000	     -2.92102514	     79.18454654	   -763.83465922	      0.00000000	     -0.00000000	     -0.00000000	      0.22735374	      0.00000000	      0.00000000	      0.00000000	      0.00000000
      0.02112903	     97.81795112	     25.42253067	     13.70114517	     55.72595602	    -79.34004684	    764.28242889	      0.00000000	     -0.00000000	     -0.00000000	     -2.88901787	     79.34004684	   -764.28242889	     -0.00000000	     -0.00000000	     -0.00000000	      0.22880603	      0.00000000	      0.00000000	      0.00000000	      0.00000000
      0.02177874	     98.94877671	     25.56231577	     14.28574292	     55.18414936	    -79.47109997	    764.43264471	      0.00000000	     -0.00000000	     -0.00000000	     -2.85523611	     79.47109997	   -764.43264471	     -0.00000000	     -0.00000000	     -0.00000000	      0.23034387	      0.00000000	      0.00000000	      0.00000000	      0.00000000
      0.02250922	    100.21840948	     25.71992460	     14.93738809	     54.56843681	    -79.59424856	    764.26663492	      0.00000000	     -0.00000000	     -0.00000000	     -2.81590917	     79.59424856	   -764.26663492	     -0.00000000	      0.00000000	     -0.00000000	      0.23218976	      0.00000000	      0.00000000	      0.00000000	      0.00000000
      0.02323970	    101.48557900	     25.87791102	     15.58439602	     53.94606595	    -79.69129377	    763.76795910	      0.00000000	     -0.00000000	     -0.00000000	     -2.77473083	     79.69129377	   -763.76795910	     -0.00000000	      0.00000000	     -0.00000000	      0.23415286	      0.00000000	      0.00000000	      0.00000000	      0.00000000
      0.02388406	    102.60089780	     26.01751202	     16.15208195	     53.39174777	    -79.75890711	    763.06797189	      0.00000000	     -0.00000000	     -0.00000000	     -2.73743373	     79.75890711	   -763.06797189	     -0.00000000	      0.00000000	      0.00000000	      0.23599168	      0.00000000	      0.00000000	      0.00000000	      0.00000000
      0.02452842	    103.71359456	     26.15727636	     16.71743512	     52.83261253	    -79.80921015	    762.13818461	      0.00000000	     -0.00000000	     -0.00000000	     -2.69893027	     79.80921015	   -762.13818461	     -0.00000000	      0.00000000	      0.00000000	      0.23792555	      0.00000000	      0.00000000	      0.00000000	      0.00000000
      0.02525103	    104.95797062	     26.31413760	     17.34910205	     52.20003592	    -79.84796018	    760.83693843	      0.00000000	     -0.00000000	     -0.00000000	     -2.65474646	     79.84796018	   -760.83693843	     -0.00000000	      0.00000000	      0.00000000	      0.24021387	      0.00000000	      0.00000000	      0.00000000	      0.00000000
      0.02597364	    106.19843841	     26.47106180	     17.97863735	     51.56177580	    -79.86765278	    759.27803885	      0.00000000	     -0.00000000	     -0.00000000	     -2.60920617	     79.86765278	   -759.27803885	     -0.00000000	      0.00000000	      0.00000000	      0.24262214	      0.00000000	      0.00000000	      0.00000000	      0.00000000
      0.02664909	    107.35420658	     26.61774113	     18.56537132	     50.96018237	    -79.87152249	    757.60072000	      0.00000000	     -0.00000000	     -0.00000000	     -2.56582766	     79.87152249	   -757.60072000	     -0.00000000	      0.00000000	      0.00000000	      0.24498718	      0.00000000	      0.00000000	      0.00000000	      0.00000000
      0.02732453	    108.50620420	     26.76436383	     19.15057892	     50.35389854	    -79.86107637	    755.72240042	      0.00000000	     -0.00000000	     -0.00000000	     -2.52146029	     79.86107637	   -755.72240042	     -0.00000000	      0.00000000	      0.00000000	      0.24745674	      0.00000000	      0.00000000	      0.00000000	      0.00000000
      0.02804574	    109.73195127	     26.92080194	     19.77384029	     49.70149287	    -79.83620698	    753.50651673	      0.00000000	     -0.00000000	     -0.00000000	     -2.47330731	     79.83620698	   -753.50651673	     -0.00000000	      0.00000000	     -0.00000000	      0.25021187	      0.00000000	      0.00000000	      0.00000000	      0.00000000
      0.02876695	    110.95316265	     27.07706427	     20.39551745	     49.04399680	    -79.79655093	    751.08529078	      0.00000000	     -0.00000000	     -0.00000000	     -2.42407571	     79.79655093	   -751.08529078	     -0.00000000	      0.00000000	     -0.00000000	      0.25308131	      0.00000000	      0.00000000	      0.00000000	      0.00000000
      0.02946373	    112.12863336	     27.22781805	     20.99466618	     48.40404313	    -79.74636109	    748.56109810	      0.00000000	     -0.00000000	     -0.00000000	     -2.37584494	     79.74636109	   -748.56109810	     -0.00000000	      0.00000000	     -0.00000000	      0.25596517	      0.00000000	      0.00000000	      0.00000000	      0.00000000
      0.03016051	    113.29975692	     27.37831514	     21.59238236	     47.75953964	    -79.68403319	    745.86467855	      0.00000000	     -0.00000000	     -0.00000000	     -2.32675670	     79.68403319	   -745.86467855	     -0.00000000	      0.00000000	     -0.00000000	      0.25895176	      0.00000000	      0.00000000	      0.00000000	      0.00000000
      0.03085729	    114.46650586	     27.52851414	     22.18867000	     47.11057311	    -79.61090839	    743.00448711	      0.00000000	     -0.00000000	     -0.00000000	     -2.27701751	     79.61090839	   -743.00448711	     -0.00000000	      0.00000000	     -0.00000000	      0.26204110	      0.00000000	      0.00000000	      0.00000000	      0.00000000
      0.03155407	    115.62886862	     27.67837646	     22.78352731	     46.45722301	    -79.52683353	    739.98869652	      0.00000000	     -0.00000000	     -0.00000000	     -2.22651718	     79.52683353	   -739.98869652	     -0.00000000	      0.00000000	     -0.00000000	      0.26522745	      0.00000000	      0.00000000	      0.00000000	      0.00000000
      0.03225085	    116.78684231	     27.82786562	     23.37694908	     45.79956362	    -79.43268723	    736.82474101	      0.00000000	     -0.00000000	     -0.00000000	     -2.17538153	     79.43268723	   -736.82474101	     -0.00000000	      0.00000000	     -0.00000000	      0.26850899	      0.00000000	      0.00000000	      0.00000000	      0.00000000
      0.03294763	    117.94043261	     27.97694749	     23.96892925	     45.13766421	    -79.32847188	    733.51974941	      0.00000000	     -0.00000000	     -0.00000000	     -2.12355323	     79.32847188	   -733.51974941	     -0.00000000	      0.00000000	     -0.00000000	      0.27188055	      0.00000000	      0.00000000	      0.00000000	      0.00000000
      0.03364441	    119.08964897	     28.12558985	     24.55946224	     44.47159066	    -79.21473382	    730.08029575	      0.00000000	     -0.00000000	     -0.00000000	     -2.07110246	     79.21473382	   -730.08029575	     -0.00000000	      0.00000000	     -0.00000000	      0.27533900	      0.00000000	      0.00000000	      0.00000000	      0.00000000
      0.03434120	    120.23450409	     28.27376246	     25.14854444	     43.80140588	    -79.09155194	    726.51264977	      0.00000000	     -0.00000000	     -0.00000000	     -2.01800429	     79.09155194	   -726.51264977	     -0.00000000	      0.00000000	     -0.00000000	      0.27887944	      0.00000000	      0.00000000	      0.00000000	      0.00000000
      0.03503798	    121.37501084	     28.42143678	     25.73617517	     43.12717100	    -78.95925120	    722.82266277	      0.00000000	     -0.00000000	     -0.00000000	     -1.96429452	     78.95925120	   -722.82266277	     -0.00000000	      0.00000000	     -0.00000000	      0.28249788	      0.00000000	      0.00000000	      0.00000000	      0.00000000
      0.03573476	    122.51118158	     28.56858593	     26.32235770	     42.44894605	    -78.81792789	    719.01590346	      0.00000000	     -0.00000000	     -0.00000000	     -1.90996486	     78.81792789	   -719.01590346	     -0.00000000	      0.00000000	     -0.00000000	      0.28618945	      0.00000000	      0.00000000	      0.00000000	      0.00000000
      0.03643154	    123.64302634	     28.71518454	     26.90710003	     41.76679065	    -78.66776723	    715.09762035	      0.00000000	     -0.00000000	     -0.00000000	     -1.85503202	     78.66776723	   -715.09762035	     -0.00000000	      0.00000000	     -0.00000000	      0.28994965	      0.00000000	      0.00000000	      0.00000000	      0.00000000
      0.03712832	    124.77055218	     28.86120867	     27.49041588	     41.08076492	    -78.50884886	    711.07281384	      0.00000000	     -0.00000000	     -0.00000000	     -1.79949442	     78.50884886	   -711.07281384	     -0.00000000	      0.00000000	     -0.00000000	      0.29377355	      0.00000000	      0.00000000	      0.00000000	      0.00000000
      0.03782510	    125.89376215	     29.00663568	     28.07232545	     40.39093010	    -78.34127154	    706.94623519	      0.00000000	     -0.00000000	     -0.00000000	     -1.74335905	     78.34127154	   -706.94623519	     -0.00000000	      0.00000000	     -0.00000000	      0.29765630	      0.00000000	      0.00000000	      0.00000000	      0.00000000
      0.03852188	    127.01265481	     29.15144417	     28.65285637	     39.69734923	    -78.16508514	    702.72242680	      0.00000000	     -0.00000000	     -0.00000000	     -1.68662599	     78.16508514	   -702.72242680	     -0.00000000	      0.00000000	     -0.00000000	      0.30159289	      0.00000000	      0.00000000	      0.00000000	      0.00000000
      0.03921866	    128.12722370	     29.29561389	     29.23204460	     39.00008779	    -77.98033417	    698.40573504	      0.00000000	     -0.00000000	     -0.00000000	     -1.62929753	     77.98033417	   -698.40573504	     -0.00000000	      0.00000000	     -0.00000000	      0.30557829	      0.00000000	      0.00000000	      0.00000000	      0.00000000
      0.03991544	    129.23745706	     29.43912562	     29.80993541	     38.29921434	    -77.78703871	    694.00033576	      0.00000000	     -0.00000000	     -0.00000000	     -1.57137352	     77.78703871	   -694.00033576	     -0.00000000	      0.00000000	     -0.00000000	      0.30960740	      0.00000000	      0.00000000	      0.00000000	      0.00000000
      0.04061222	    130.34333762	     29.58196114	     30.38658431	     37.59480106	    -77.58520856	    689.51025016	      0.00000000	     -0.00000000	     -0.00000000	     -1.51285404	     77.58520856	   -689.51025016	     -0.00000000	      0.00000000	     -0.00000000	      0.31367510	      0.00000000	      0.00000000	      0.00000000	      0.00000000
      0.04130900	    131.44484247	     29.72410316	     30.96205811	     36.88692438	    -77.37484010	    684.93936326	      0.00000000	     -0.00000000	     -0.00000000	     -1.45373833	     77.37484010	   -684.93936326	     -0.00000000	     -0.00000000	     -0.00000000	      0.31777625	      0.00000000	      0.00000000	      0.00000000	      0.00000000
      0.04200579	    132.54194308	     29.86553522	     31.53643578	     36.17566548	    -77.15592139	    680.29143872	      0.00000000	     -0.00000000	     -0.00000000	     -1.39402554	     77.15592139	   -680.29143872	     -0.00000000	     -0.00000000	     -0.00000000	      0.32190571	      0.00000000	      0.00000000	      0.00000000	      0.00000000
      0.04270257	    133.63460531	     30.00624164	     32.10980934	     35.46111086	    -76.92843314	    675.57013332	      0.00000000	     -0.00000000	     -0.00000000	     -1.33371459	     76.92843314	   -675.57013332	     -0.00000000	     -0.00000000	     -0.00000000	      0.32605833	      0.00000000	      0.00000000	      0.00000000	      0.00000000
      0.04339935	    134.72278955	     30.14620749	     32.68228456	     34.74335287	    -76.69235137	    670.77900955	      0.00000000	     -0.00000000	     -0.00000000	     -1.27280443	     76.69235137	   -670.77900955	     -0.00000000	     -0.00000000	     -0.00000000	      0.33022901	      0.00000000	      0.00000000	      0.00000000	      0.00000000
      0.04409613	    135.80645090	     30.28541851	     33.25398143	     34.02249021	    -76.44764911	    665.92154721	      0.00000000	     -0.00000000	     -0.00000000	     -1.21129408	     76.44764911	   -665.92154721	     -0.00000000	     -0.00000000	     -0.00000000	      0.33441266	      0.00000000	      0.00000000	      0.00000000	      0.00000000
      0.04479291	    136.88553931	     30.42386107	     33.82503426	     33.29862845	    -76.19429835	    661.00115368	      0.00000000	     -0.00000000	     -0.00000000	     -1.14918281	     76.19429835	   -661.00115368	     -0.00000000	      0.00000000	     -0.00000000	      0.33860426	      0.00000000	      0.00000000	      0.00000000	      0.00000000
      0.04548969	    137.95999991	     30.56152212	     34.39559130	     32.57188059	    -75.93227168	    656.02117307	      0.00000000	     -0.00000000	     -0.00000000	     -1.08647022	     75.93227168	   -656.02117307	     -0.00000000	     -0.00000000	     -0.00000000	      0.34279884	      0.00000000	      0.00000000	      0.00000000	      0.00000000
      0.04618647	    139.02977321	     30.69838915	     34.96581380	     31.84236751	    -75.66154396	    650.98489435	      0.00000000	     -0.00000000	     -0.00000000	     -1.02315636	     75.66154396	   -650.98489435	     -0.00000000	     -0.00000000	     -0.00000000	      0.34699148	      0.00000000	      0.00000000	      0.00000000	      0.00000000
      0.04688325	    140.09479543	     30.83445014	     35.53587421	     31.11021856	    -75.38209377	    645.89555835	      0.00000000	     -0.00000000	     -0.00000000	     -0.95924178	     75.38209377	   -645.89555835	     -0.00000000	     -0.00000000	     -0.00000000	      0.35117739	      0.00000000	      0.00000000	      0.00000000	      0.00000000
      0.04750840	    141.04622911	     30.95582794	     36.04734034	     30.45120912	    -75.12306821	    641.28717592	      0.00000000	     -0.00000000	     -0.00000000	     -0.90119531	     75.12306821	   -641.28717592	     -0.00000000	     -0.00000000	     -0.00000000	      0.35491989	      0.00000000	      0.00000000	      0.00000000	      0.00000000
      0.04813355	    141.99373034	     31.07653932	     36.55895530	     29.79029608	    -74.85792250	    636.64067100	      0.00000000	     -0.00000000	     -0.00000000	     -0.84287192	     74.85792250	   -636.64067100	     -0.00000000	     -0.00000000	     -0.00000000	      0.35865346	      0.00000000	      0.00000000	      0.00000000	      0.00000000
      0.04875869	    142.93724782	     31.19657681	     37.07085436	     29.12759188	    -74.58565993	    631.95860253	     -0.00000000	      0.00000000	      0.00000000	     -0.78405309	     74.58565993	   -631.95860253	      0.00000000	     -0.00000000	     -0.00000000	      0.36237089	      0.00000000	      0.00000000	      0.00000000	      0.00000000
      0.04938384	    143.87672577	     31.31593287	     37.58316959	     28.46321643	    -74.30636228	    627.24319017	     -0.00000000	      0.00000000	      0.00000000	     -0.72475876	     74.30636228	   -627.24319017	      0.00000000	     -0.00000000	     -0.00000000	      0.36606932	      0.00000000	      0.00000000	      0.00000000	      0.00000000
      0.05000899	    144.81210692	     31.43460021	     38.09602668	     27.79729684	    -74.02003318	    622.49666107	     -0.00000000	      0.00000000	      0.00000000	     -0.66499080	     74.02003318	   -622.49666107	      0.00000000	     -0.00000000	     -0.00000000	      0.36974561	      0.00000000	      0.00000000	      0.00000000	      0.00000000
      0.05063413	    145.74333243	     31.55257180	     38.60954098	     27.12996790	    -73.72668887	    617.72122359	      0.00000000	     -0.00000000	     -0.00000000	     -0.60475306	     73.72668887	   -617.72122359	     -0.00000000	     -0.00000000	     -0.00000000	      0.37339674	      0.00000000	      0.00000000	      0.00000000	      0.00000000
      0.05125928	    146.67034217	     31.66984079	     39.12381339	     26.46137247	    -73.42635236	    612.91906986	     -0.00000000	      0.00000000	      0.00000000	     -0.54405003	     73.42635236	   -612.91906986	      0.00000000	     -0.00000000	     -0.00000000	      0.37701980	      0.00000000	      0.00000000	      0.00000000	      0.00000000
      0.05188443	    147.59307492	     31.78640058	     39.63892645	     25.79166194	    -73.11905429	    608.09237600	      0.00000000	     -0.00000000	     -0.00000000	     -0.48288697	     73.11905429	   -608.09237600	     -0.00000000	     -0.00000000	     -0.00000000	      0.38061197	      0.00000000	      0.00000000	      0.00000000	      0.00000000
      0.05250958	    148.51146858	     31.90224473	     40.15494078	     25.12099672	    -72.80483327	    603.24330203	     -0.00000000	      0.00000000	      0.00000000	     -0.42126992	     72.80483327	   -603.24330203	      0.00000000	     -0.00000000	     -0.00000000	      0.38417052	      0.00000000	      0.00000000	      0.00000000	      0.00000000
      0.05313472	    149.42546044	     32.01736704	     40.67189217	     24.44954675	    -72.48373618	    598.37399146	      0.00000000	     -0.00000000	     -0.00000000	     -0.35920578	     72.48373618	   -598.37399146	     -0.00000000	     -0.00000000	     -0.00000000	      0.38769285	      0.00000000	      0.00000000	      0.00000000	      0.00000000
      0.05375987	    150.33498733	     32.13176149	     41.18978966	     23.77749208	    -72.15581841	    593.48657070	      0.00000000	     -0.00000000	     -0.00000000	     -0.29670230	     72.15581841	   -593.48657070	     -0.00000000	     -0.00000000	     -0.00000000	      0.39117645	      0.00000000	      0.00000000	      0.00000000	      0.00000000
      0.05438502	    151.23998590	     32.24542226	     41.70861452	     23.10502347	    -71.82114405	    588.58314815	      0.00000000	     -0.00000000	     -0.00000000	     -0.23376810	     71.82114405	   -588.58314815	     -0.00000000	     -0.00000000	     -0.00000000	      0.39461895	      0.00000000	      0.00000000	      0.00000000	      0.00000000
      0.05501016	    152.14039280	     32.35834374	     42.22832049	     22.43234308	    -71.47978603	    583.66581313	     -0.00000000	      0.00000000	      0.00000000	     -0.17041273	     71.47978603	   -583.66581313	      0.00000000	     -0.00000000	     -0.00000000	      0.39801806	      0.00000000	      0.00000000	      0.00000000	      0.00000000
      0.05563531	    153.03614487	     32.47052048	     42.74883500	     21.75966516	    -71.13182616	    578.73663474	     -0.00000000	     -0.00000000	     -0.00000000	     -0.10664662	     71.13182616	   -578.73663474	      0.00000000	     -0.00000000	     -0.00000000	      0.40137165	      0.00000000	      0.00000000	      0.00000000	      0.00000000
      0.05626046	    153.92717938	     32.58194726	     43.27006132	     21.08721693	    -70.77735521	    573.79766055	     -0.00000000	      0.00000000	      0.00000000	     -0.04248113	     70.77735521	   -573.79766055	      0.00000000	     -0.00000000	     -0.00000000	      0.40467767	      0.00000000	      0.00000000	      0.00000000	      0.00000000
      0.05688561	    154.81343419	     32.69261907	     43.79188195	     20.41523936	    -70.41647287	    568.85091526	     -0.00000000	      0.00000000	      0.00000000	      0.02207144	     70.41647287	   -568.85091526	      0.00000000	     -0.00000000	     -0.00000000	      0.40793422	      0.00000000	      0.00000000	      0.00000000	      0.00000000
      0.05751075	    155.69484796	     32.80253108	     44.31416157	     19.74398823	    -70.04928774	    563.89839929	      0.00000000	     -0.00000000	     -0.00000000	      0.08699790	     70.04928774	   -563.89839929	     -0.00000000	     -0.00000000	     -0.00000000	      0.41113951	      0.00000000	      0.00000000	      0.00000000	      0.00000000
      0.05813590	    156.57136027	     32.91167867	     44.83675100	     19.07373514	    -69.67591733	    558.94208735	      0.00000000	     -0.00000000	     -0.00000000	      0.15228409	     69.67591733	   -558.94208735	     -0.00000000	     -0.00000000	     -0.00000000	      0.41429189	      0.00000000	      0.00000000	      0.00000000	      0.00000000
      0.05876105	    157.44291186	     33.02005746	     45.35949097	     18.40476869	    -69.29648793	    553.98392704	      0.00000000	     -0.00000000	     -0.00000000	      0.21791496	     69.29648793	   -553.98392704	     -0.00000000	     -0.00000000	     -0.00000000	      0.41738982	      0.00000000	      0.00000000	      0.00000000	      0.00000000
      0.05938619	    158.30944470	     33.12766325	     45.88221568	     17.73739576	    -68.91113463	    549.02583731	      0.00000000	     -0.00000000	     -0.00000000	      0.28387450	     68.91113463	   -549.02583731	     -0.00000000	     -0.00000000	     -0.00000000	      0.42043189	      0.00000000	      0.00000000	      0.00000000	      0.00000000
      0.06001134	    159.17090218	     33.23449209	     46.40475602	     17.07194293	    -68.52000124	    544.06970701	      0.00000000	     -0.00000000	     -0.00000000	      0.35014573	     68.52000124	   -544.06970701	     -0.00000000	     -0.00000000	     -0.00000000	      0.42341682	      0.00000000	      0.00000000	      0.00000000	      0.00000000
      0.06063649	    160.02722923	     33.34054023	     46.92694242	     16.40875806	    -68.12324022	    539.11739337	      0.00000000	     -0.00000000	     -0.00000000	      0.41671075	     68.12324022	   -539.11739337	     -0.00000000	     -0.00000000	     -0.00000000	      0.42634344	      0.00000000	      0.00000000	      0.00000000	      0.00000000
      0.06126164	    160.87837245	     33.44580418	     47.44860722	     15.74821191	    -67.72101266	    534.17072041	      0.00000000	     -0.00000000	     -0.00000000	      0.48355064	     67.72101266	   -534.17072041	     -0.00000000	     -0.00000000	     -0.00000000	      0.42921074	      0.00000000	      0.00000000	      0.00000000	      0.00000000
      0.06188678	    161.72428018	     33.55028065	     47.96958651	     15.09070010	    -67.31348820	    529.23147736	      0.00000000	     -0.00000000	     -0.00000000	      0.55064548	     67.31348820	   -529.23147736	     -0.00000000	     -0.00000000	     -0.00000000	      0.43201781	      0.00000000	      0.00000000	      0.00000000	      0.00000000
      0.06251193	    162.56490268	     33.65396663	     48.48972163	     14.43664508	    -66.90084504	    524.30141698	     -0.00000000	      0.00000000	      0.00000000	      0.61797430	     66.90084504	   -524.30141698	      0.00000000	     -0.00000000	     -0.00000000	      0.43476387	      0.00000000	      0.00000000	      0.00000000	      0.00000000
      0.06313708	    163.40019216	     33.75685931	     49.00886016	     13.78649840	    -66.48326982	    519.38225389	      0.00000000	     -0.00000000	     -0.00000000	      0.68551507	     66.48326982	   -519.38225389	     -0.00000000	     -0.00000000	     -0.00000000	      0.43744826	      0.00000000	      0.00000000	      0.00000000	      0.00000000
      0.06376222	    164.23010289	     33.85895617	     49.52685668	     13.14074309	    -66.06095765	    514.47566278	      0.00000000	     -0.00000000	     -0.00000000	      0.75324463	     66.06095765	   -514.47566278	     -0.00000000	     -0.00000000	     -0.00000000	      0.44007047	      0.00000000	      0.00000000	      0.00000000	      0.00000000
      0.06438737	    165.05459132	     33.96025493	     50.04357315	     12.49989630	    -65.63411204	    509.58327665	      0.00000000	     -0.00000000	     -0.00000000	      0.82113866	     65.63411204	   -509.58327665	     -0.00000000	     -0.00000000	     -0.00000000	      0.44263008	      0.00000000	      0.00000000	      0.00000000	      0.00000000
      0.06501252	    165.87361611	     34.06075355	     50.55887909	     11.86451217	    -65.20294483	    504.70668489	      0.00000000	     -0.00000000	     -0.00000000	      0.88917160	     65.20294483	   -504.70668489	     -0.00000000	     -0.00000000	     -0.00000000	      0.44512681	      0.00000000	      0.00000000	      0.00000000	      0.00000000
      0.06563767	    166.68713822	     34.16045030	     51.07265165	     11.23518479	    -64.76767620	    499.84743140	      0.00000000	     -0.00000000	     -0.00000000	      0.95731663	     64.76767620	   -499.84743140	     -0.00000000	     -0.00000000	     -0.00000000	      0.44756050	      0.00000000	      0.00000000	      0.00000000	      0.00000000
      0.06626281	    167.49512100	     34.25934368	     51.58477545	     10.61255154	    -64.32853460	    495.00701266	     -0.00000000	      0.00000000	      0.00000000	      1.02554559	     64.32853460	   -495.00701266	      0.00000000	     -0.00000000	     -0.00000000	      0.44993110	      0.00000000	      0.00000000	      0.00000000	      0.00000000
      0.06688796	    168.29753023	     34.35743250	     52.09514239	      9.99729644	    -63.88575669	    490.18687574	     -0.00000000	      0.00000000	      0.00000000	      1.09382888	     63.88575669	   -490.18687574	      0.00000000	     -0.00000000	     -0.00000000	      0.45223867	      0.00000000	      0.00000000	      0.00000000	      0.00000000
      0.06751311	    169.09433422	     34.45471583	     52.60365140	      9.39015380	    -63.43958731	    485.38841627	     -0.00000000	      0.00000000	      0.00000000	      1.16213545	     63.43958731	   -485.38841627	      0.00000000	     -0.00000000	     -0.00000000	      0.45448339	      0.00000000	      0.00000000	      0.00000000	      0.00000000
      0.06813825	    169.88550381	     34.55119306	     53.11020811	      8.79191188	    -62.99027942	    480.61297647	     -0.00000000	      0.00000000	      0.00000000	      1.23043267	     62.99027942	   -480.61297647	      0.00000000	     -0.00000000	     -0.00000000	      0.45666556	      0.00000000	      0.00000000	      0.00000000	      0.00000000
      0.06876340	    170.67101250	     34.64686385	     53.61472456	      8.20341670	    -62.53809401	    475.86184308	     -0.00000000	      0.00000000	      0.00000000	      1.29868626	     62.53809401	   -475.86184308	      0.00000000	     -0.00000000	     -0.00000000	      0.45878557	      0.00000000	      0.00000000	      0.00000000	      0.00000000
      0.06938855	    171.45083644	     34.74172818	     54.11711885	      7.62557573	    -62.08330001	    471.13624538	     -0.00000000	      0.00000000	      0.00000000	      1.36686024	     62.08330001	   -471.13624538	      0.00000000	     -0.00000000	     -0.00000000	      0.46084390	      0.00000000	      0.00000000	      0.00000000	      0.00000000
      0.07001370	    172.22495452	     34.83578633	     54.61731485	      7.05936143	    -61.62617417	    466.43735324	     -0.00000000	      0.00000000	      0.00000000	      1.43491683	     61.62617417	   -466.43735324	      0.00000000	     -0.00000000	     -0.00000000	      0.46284117	      0.00000000	      0.00000000	      0.00000000	      0.00000000
      0.07063884	    172.99334839	     34.92903891	     55.11524186	      6.50581443	    -61.16700090	    461.76627518	     -0.00000000	      0.00000000	      0.00000000	      1.50281638	     61.16700090	   -461.76627518	      0.00000000	     -0.00000000	     -0.00000000	      0.46477803	      0.00000000	      0.00000000	      0.00000000	      0.00000000
      0.07126399	    173.75600255	     35.02148685	     55.61083436	      5.96604612	    -60.70607200	    457.12405658	     -0.00000000	      0.00000000	      0.00000000	      1.57051731	     60.70607200	   -457.12405658	      0.00000000	     -0.00000000	     -0.00000000	      0.46665528	      0.00000000	      0.00000000	      0.00000000	      0.00000000
      0.07188914	    174.51290434	     35.11313140	     56.10403170	      5.44124036	    -60.24368638	    452.51167801	     -0.00000000	      0.00000000	      0.00000000	      1.63797610	     60.24368638	   -452.51167801	      0.00000000	     -0.00000000	     -0.00000000	      0.46847377	      0.00000000	      0.00000000	      0.00000000	      0.00000000
      0.07251429	    175.26404401	     35.20397416	     56.59477787	      4.93265379	    -59.78014955	    447.93005377	     -0.00000000	      0.00000000	      0.00000000	      1.70514726	     59.78014955	   -447.93005377	      0.00000000	     -0.00000000	     -0.00000000	      0.47023441	      0.00000000	      0.00000000	      0.00000000	      0.00000000
      0.07313943	    176.00941472	     35.29401706	     57.08302127	      4.44161442	    -59.31577303	    443.38003070	     -0.00000000	      0.00000000	      0.00000000	      1.77198335	     59.31577303	   -443.38003070	      0.00000000	     -0.00000000	     -0.00000000	      0.47193822	      0.00000000	      0.00000000	      0.00000000	      0.00000000
      0.07376458	    176.74901259	     35.38326239	     57.56871447	      3.96951761	    -58.85087350	    438.86238733	     -0.00000000	      0.00000000	      0.00000000	      1.83843508	     58.85087350	   -438.86238733	      0.00000000	     -0.00000000	     -0.00000000	      0.47358623	      0.00000000	      0.00000000	      0.00000000	      0.00000000
      0.07438973	    177.48283672	     35.47171278	     58.05181403	      3.51781896	    -58.38577166	    434.37783361	     -0.00000000	      0.00000000	      0.00000000	      1.90445149	     58.38577166	   -434.37783361	      0.00000000	     -0.00000000	     -0.00000000	      0.47517957	      0.00000000	      0.00000000	      0.00000000	      0.00000000
      0.07501487	    178.21088916	     35.55937121	     58.53228031	      3.08802272	    -57.92079073	    429.92701113	     -0.00000000	      0.00000000	      0.00000000	      1.96998017	     57.92079073	   -429.92701113	      0.00000000	     -0.00000000	     -0.00000000	      0.47671936	      0.00000000	      0.00000000	      0.00000000	      0.00000000
      0.07564002	    178.93317491	     35.64624102	     59.01007727	      2.68166511	    -57.45625444	    425.51049435	     -0.00000000	      0.00000000	      0.00000000	      2.03496768	     57.45625444	   -425.51049435	      0.00000000	     -0.00000000	     -0.00000000	      0.47820679	      0.00000000	      0.00000000	      0.00000000	      0.00000000
      0.07626517	    179.64970188	     35.73232588	     59.48517235	      2.30029072	    -56.99248456	    421.12879269	     -0.00000000	      0.00000000	      0.00000000	      2.09936005	     56.99248456	   -421.12879269	      0.00000000	     -0.00000000	     -0.00000000	      0.47964303	      0.00000000	      0.00000000	      0.00000000	      0.00000000
      0.07689032	    180.36048085	     35.81762982	     59.95753623	      1.94542108	    -56.52979760	    416.78235412	     -0.00000000	      0.00000000	      0.00000000	      2.16310356	     56.52979760	   -416.78235412	      0.00000000	     -0.00000000	     -0.00000000	      0.48102928	      0.00000000	      0.00000000	      0.00000000	      0.00000000
      0.07751546	    181.06552537	     35.90215721	     60.42714275	      1.61851348	    -56.06850082	    412.47157017	     -0.00000000	      0.00000000	      0.00000000	      2.22614566	     56.06850082	   -412.47157017	      0.00000000	     -0.00000000	     -0.00000000	      0.48236669	      0.00000000	      0.00000000	      0.00000000	      0.00000000
      0.07814061	    181.76485160	     35.98591270	     60.89396867	      1.32090894	    -55.60888723	    408.19678302	     -0.00000000	      0.00000000	      0.00000000	      2.28843622	     55.60888723	   -408.19678302	      0.00000000	     -0.00000000	     -0.00000000	      0.48365639	      0.00000000	      0.00000000	      0.00000000	      0.00000000
      0.07876576	    182.45847817	     36.06890127	     61.35799352	      1.05376789	    -55.15122965	    403.95829479	     -0.00000000	      0.00000000	      0.00000000	      2.34992904	     55.15122965	   -403.95829479	      0.00000000	     -0.00000000	     -0.00000000	      0.48489946	      0.00000000	      0.00000000	      0.00000000	      0.00000000
      0.07939090	    183.14642595	     36.15112815	     61.81919941	      0.81799301	    -54.69577364	    399.75637942	     -0.00000000	      0.00000000	      0.00000000	      2.41058376	     54.69577364	   -399.75637942	      0.00000000	     -0.00000000	      0.00000000	      0.48609688	      0.00000000	      0.00000000	      0.00000000	      0.00000000
      0.08001605	    183.82871772	     36.23259877	     62.27757083	      0.61413919	    -54.24272939	    395.59129743	     -0.00000000	      0.00000000	      0.00000000	      2.47036800	     54.24272939	   -395.59129743	      0.00000000	     -0.00000000	      0.00000000	      0.48724953	      0.00000000	      0.00000000	      0.00000000	      0.00000000
      0.08064120	    184.50537783	     36.31331878	     62.73309437	      0.44231180	    -53.79226269	    391.46331360	     -0.00000000	      0.00000000	      0.00000000	      2.52925995	     53.79226269	   -391.46331360	      0.00000000	     -0.00000000	      0.00000000	      0.48835818	      0.00000000	      0.00000000	      0.00000000	      0.00000000
      0.08126635	    185.17643177	     36.39329388	     63.18575853	      0.30205617	    -53.34448520	    387.37271764	     -0.00000000	      0.00000000	      0.00000000	      2.58725114	     53.34448520	   -387.37271764	      0.00000000	     -0.00000000	      0.00000000	      0.48942344	      0.00000000	      0.00000000	      0.00000000	      0.00000000
      0.08189149	    185.84190559	     36.47252987	     63.63555338	      0.19224299	    -52.89944448	    383.31984750	     -0.00000000	      0.00000000	      0.00000000	      2.64434945	     52.89944448	   -383.31984750	      0.00000000	     -0.00000000	     -0.00000000	      0.49044576	      0.00000000	      0.00000000	      0.00000000	      0.00000000
      0.08251664	    186.50182540	     36.55103246	     64.08247028	      0.11095628	    -52.45711433	    379.30511455	     -0.00000000	      0.00000000	      0.00000000	      2.70058210	     52.45711433	   -379.30511455	      0.00000000	     -0.00000000	     -0.00000000	      0.49142540	      0.00000000	      0.00000000	      0.00000000	      0.00000000
      0.08314179	    187.15621660	     36.62880721	     64.52650153	      0.05539314	    -52.01738626	    375.32902972	     -0.00000000	      0.00000000	      0.00000000	      2.75599853	     52.01738626	   -375.32902972	      0.00000000	     -0.00000000	      0.00000000	      0.49236247	      0.00000000	      0.00000000	      0.00000000	      0.00000000
      0.08376693	    187.80510328	     36.70585948	     64.96764001	      0.02178574	    -51.58006307	    371.39222899	     -0.00000000	      0.00000000	      0.00000000	      2.81067282	     51.58006307	   -371.39222899	      0.00000000	     -0.00000000	     -0.00000000	      0.49325689	      0.00000000	      0.00000000	      0.00000000	      0.00000000
      0.08439208	    188.44850741	     36.78219422	     65.40620268	      0.00535700	    -51.14484119	    367.49554248	     -0.00000000	      0.00000000	      0.00000000	      2.86471017	     51.14484119	   -367.49554248	      0.00000000	     -0.00000000	      0.00000000	      0.49410840	      0.00000000	      0.00000000	      0.00000000	      0.00000000
      0.08501723	    189.08644499	     36.85781565	     65.84693452	      0.00032086	    -50.71126839	    363.64048228	     -0.00000000	      0.00000000	      0.00000000	      2.91827450	     50.71126839	   -363.64048228	      0.00000000	     -0.00000000	      0.00000000	      0.49491683	      0.00000000	      0.00000000	      0.00000000	      0.00000000
      0.08564238	    189.71892571	     36.93272716	     66.28904225	      0.00000000	    -50.27897790	    359.82835100	     -0.00000000	      0.00000000	      0.00000000	      2.97150581	     50.27897790	   -359.82835100	      0.00000000	     -0.00000000	      0.00000000	      0.49568237	      0.00000000	      0.00000000	      0.00000000	      0.00000000
      0.08626752	    190.34595778	     37.00693168	     66.73070174	      0.00000000	    -49.84763117	    356.06023795	     -0.00000000	      0.00000000	      0.00000000	      3.02453196	     49.84763117	   -356.06023795	      0.00000000	     -0.00000000	      0.00000000	      0.49640527	      0.00000000	      0.00000000	      0.00000000	      0.00000000
      0.08689267	    190.96755098	     37.08043213	     67.17091288	      0.00000000	    -49.41720791	    352.33681745	     -0.00000000	      0.00000000	      0.00000000	      3.07739904	     49.41720791	   -352.33681745	      0.00000000	     -0.00000000	      0.00000000	      0.49708684	      0.00000000	      0.00000000	      0.00000000	      0.00000000
      0.08751782	    191.58371942	     37.15323179	     67.60912757	      0.00000000	    -48.98786381	    348.65846660	     -0.00000000	      0.00000000	      0.00000000	      3.13010562	     48.98786381	   -348.65846660	      0.00000000	     -0.00000000	      0.00000000	      0.49772892	      0.00000000	      0.00000000	      0.00000000	      0.00000000
      0.08814296	    192.19448155	     37.22533447	     68.04504581	      0.00000000	    -48.55977698	    345.02544072	     -0.00000000	      0.00000000	      0.00000000	      3.18264188	     48.55977698	   -345.02544072	      0.00000000	     -0.00000000	      0.00000000	      0.49833339	      0.00000000	      0.00000000	      0.00000000	      0.00000000
      0.08876811	    192.79985940	     37.29674438	     68.47850385	      0.00000000	    -48.13311910	    341.43791910	     -0.00000000	      0.00000000	      0.00000000	      3.23499726	     48.13311910	   -341.43791910	      0.00000000	     -0.00000000	      0.00000000	      0.49890208	      0.00000000	      0.00000000	      0.00000000	      0.00000000
      0.08939326	    193.39987786	     37.36746614	     68.90941297	      0.00000000	    -47.70805137	    337.89602053	     -0.00000000	      0.00000000	      0.00000000	      3.28716193	     47.70805137	   -337.89602053	      0.00000000	     -0.00000000	      0.00000000	      0.49943676	      0.00000000	      0.00000000	      0.00000000	      0.00000000
      0.09001841	    193.99456422	     37.43750470	     69.33772601	      0.00000000	    -47.28472506	    334.39981099	     -0.00000000	      0.00000000	      0.00000000	      3.33912680	     47.28472506	   -334.39981099	      0.00000000	     -0.00000000	     -0.00000000	      0.49993917	      0.00000000	      0.00000000	      0.00000000	      0.00000000
      0.09064355	    194.58394774	     37.50686529	     69.76341902	      0.00000000	    -46.86328248	    330.94930882	     -0.00000000	      0.00000000	      0.00000000	      3.39088347	     46.86328248	   -330.94930882	      0.00000000	     -0.00000000	      0.00000000	      0.50041101	      0.00000000	      0.00000000	      0.00000000	      0.00000000
      0.09126870	    195.16805947	     37.57555340	     70.18648127	      0.00000000	    -46.44385788	    327.54448886	     -0.00000000	      0.00000000	      0.00000000	      3.44242414	     46.44385788	   -327.54448886	      0.00000000	     -0.00000000	      0.00000000	      0.50085391	      0.00000000	      0.00000000	      0.00000000	      0.00000000
      0.09189385	    195.74693207	     37.64357473	     70.60690970	      0.00000000	    -46.02657806	    324.18528583	     -0.00000000	      0.00000000	      0.00000000	      3.49374153	     46.02657806	   -324.18528583	      0.00000000	     -0.00000000	      0.00000000	      0.50126949	      0.00000000	      0.00000000	      0.00000000	      0.00000000
      0.09251899	    196.32059976	     37.71093521	     71.02470598	      0.00000000	    -45.61156282	    320.87159750	     -0.00000000	      0.00000000	      0.00000000	      3.54482885	     45.61156282	   -320.87159750	      0.00000000	     -0.00000000	      0.00000000	      0.50165932	      0.00000000	      0.00000000	      0.00000000	      0.00000000
      0.09314414	    196.88909747	     37.77764091	     71.43987476	      0.00000000	    -45.19892547	    317.60328725	     -0.00000000	      0.00000000	      0.00000000	      3.59567975	     45.19892547	   -317.60328725	      0.00000000	     -0.00000000	      0.00000000	      0.50202493	      0.00000000	      0.00000000	      0.00000000	      0.00000000
      0.09376929	    197.45246179	     37.84369808	     71.85242281	      0.00000000	    -44.78877306	    314.38018663	     -0.00000000	      0.00000000	      0.00000000	      3.64628829	     44.78877306	   -314.38018663	      0.00000000	     -0.00000000	      0.00000000	      0.50236784	      0.00000000	      0.00000000	      0.00000000	      0.00000000
      0.09439444	    198.01073044	     37.90911312	     72.26235841	      0.00000000	    -44.38120666	    311.20209764	     -0.00000000	      0.00000000	      0.00000000	      3.69664892	     44.38120666	   -311.20209764	      0.00000000	     -0.00000000	      0.00000000	      0.50268949	      0.00000000	      0.00000000	      0.00000000	      0.00000000
      0.09501958	    198.56394216	     37.97389254	     72.66969112	      0.00000000	    -43.97632164	    308.06879482	     -0.00000000	      0.00000000	      0.00000000	      3.74675650	     43.97632164	   -308.06879482	      0.00000000	     -0.00000000	      0.00000000	      0.50299133	      0.00000000	      0.00000000	      0.00000000	      0.00000000
      0.09564473	    199.11213664	     38.03804297	     73.07443154	      0.00000000	    -43.57420785	    304.98002712	     -0.00000000	      0.00000000	      0.00000000	      3.79660623	     43.57420785	   -304.98002712	      0.00000000	     -0.00000000	      0.00000000	      0.50327476	      0.00000000	      0.00000000	      0.00000000	      0.00000000
      0.09626988	    199.65535450	     38.10157118	     73.47659121	      0.00000000	    -43.17494986	    301.93551979	     -0.00000000	      0.00000000	      0.00000000	      3.84619365	     43.17494986	   -301.93551979	      0.00000000	     -0.00000000	      0.00000000	      0.50354112	      0.00000000	      0.00000000	      0.00000000	      0.00000000
      0.09689502	    200.19363719	     38.16448400	     73.87618248	      0.00000000	    -42.77862711	    298.93497598	     -0.00000000	      0.00000000	      0.00000000	      3.89551466	     42.77862711	   -298.93497598	      0.00000000	     -0.00000000	      0.00000000	      0.50379175	      0.00000000	      0.00000000	      0.00000000	      0.00000000
      0.09752017	    200.72702696	     38.22678836	     74.27321852	      0.00000000	    -42.38531408	    295.97807840	     -0.00000000	      0.00000000	      0.00000000	      3.94456548	     42.38531408	   -295.97807840	      0.00000000	     -0.00000000	      0.00000000	      0.50402794	      0.00000000	      0.00000000	      0.00000000	      0.00000000
      0.09814532	    201.25556676	     38.28849129	     74.66771318	      0.00000000	    -41.99508048	    293.06449079	     -0.00000000	      0.00000000	      0.00000000	      3.99334261	     41.99508048	   -293.06449079	      0.00000000	     -0.00000000	      0.00000000	      0.50425094	      0.00000000	      0.00000000	      0.00000000	      0.00000000
      0.09877047	    201.77930025	     38.34959985	     75.05968102	      0.00000000	    -41.60799137	    290.19385930	     -0.00000000	      0.00000000	      0.00000000	      4.04184290	     41.60799137	   -290.19385930	      0.00000000	     -0.00000000	      0.00000000	      0.50446199	      0.00000000	      0.00000000	      0.00000000	      0.00000000
      0.09939561	    202.29827169	     38.41012121	     75.44913720	      0.00000000	    -41.22410734	    287.36581388	     -0.00000000	      0.00000000	      0.00000000	      4.09006345	     41.22410734	   -287.36581388	      0.00000000	     -0.00000000	      0.00000000	      0.50466226	      0.00000000	      0.00000000	      0.00000000	      0.00000000
      0.10002076	    202.81252593	     38.47006256	     75.83609750	      0.00000000	    -40.84348460	    284.57996953	     -0.00000000	      0.00000000	      0.00000000	      4.13800166	     40.84348460	   -284.57996953	      0.00000000	     -0.00000000	      0.00000000	      0.50485291	      0.00000000	      0.00000000	      0.00000000	      0.00000000
      0.10024644	    202.99702850	     38.49156108	     75.97518648	      0.00000000	    -40.70680552	    283.58468566	     -0.00000000	      0.00000000	      0.00000000	      4.15526169	     40.70680552	   -283.58468566	      0.00000000	     -0.00000000	      0.00000000	      0.50491944	      0.00000000	      0.00000000	      0.00000000	      0.00000000
      0.10035984	    203.08950233	     38.50233491	     76.04494974	      0.00000000	    -40.63830718	    283.08663545	     -0.00000000	      0.00000000	      0.00000000	      4.16391645	     40.63830718	   -283.08663545	      0.00000000	     -0.00000000	      0.00000000	      0.50495249	      0.00000000	      0.00000000	      0.00000000	      0.00000000
      0.10047323	    203.18182313	     38.51423473	     76.11463158	      0.00000000	    -40.56991912	    282.58995326	     -0.00000000	      0.00000000	      0.00000000	      4.17256172	     40.56991912	   -282.58995326	      0.00000000	     -0.00000000	      0.00000000	      0.50498528	      0.00000000	      0.00000000	      0.00000000	      0.00000000
      0.10104021	    203.64112917	     38.69392886	     76.46181756	      0.00000000	    -40.22719332	    280.13142798	     -0.00000000	      0.00000000	      0.00000000	      4.21636375	     40.22719332	   -280.13142798	      0.00000000	     -0.00000000	      0.00000000	      0.50514161	      0.00000000	      0.00000000	      0.00000000	      0.00000000
      0.10160718	    204.09652761	     39.28858812	     76.80695236	      0.00000000	    -39.87165369	    277.73578751	     -0.00000000	      0.00000000	      0.00000000	      4.26454581	     39.87165369	   -277.73578751	      0.00000000	     -0.00000000	      0.00000000	      0.50526879	      0.00000000	      0.00000000	      0.00000000	      0.00000000
      0.10229672	    204.64471258	     40.82608030	     77.22382122	      0.00000000	    -39.40071548	    274.94900447	     -0.00000000	      0.00000000	      0.00000000	      4.33551817	     39.40071548	   -274.94900447	      0.00000000	     -0.00000000	      0.00000000	      0.50536094	      0.00000000	      0.00000000	      0.00000000	      0.00000000
      0.10298626	    205.18609257	     43.35476581	     77.63737967	      0.00000000	    -38.87240607	    272.33431131	     -0.00000000	      0.00000000	      0.00000000	      4.42488571	     38.87240607	   -272.33431131	      0.00000000	     -0.00000000	      0.00000000	      0.50538006	      0.00000000	      0.00000000	      0.00000000	      0.00000000
      0.10367579	    205.72008040	     46.83979891	     78.04745323	      0.00000000	    -38.28312252	    269.90350507	     -0.00000000	      0.00000000	      0.00000000	      4.53410570	     38.28312252	   -269.90350507	      0.00000000	     -0.00000000	      0.00000000	      0.50534280	      0.00000000	      0.00000000	      0.00000000	      0.00000000
      0.10436533	    206.24627857	     51.19618051	     78.45391160	      0.00000000	    -37.63661961	    267.65286136	     -0.00000000	      0.00000000	      0.00000000	      4.66237315	     37.63661961	   -267.65286136	      0.00000000	     -0.00000000	     -0.00000000	      0.50527471	      0.00000000	      0.00000000	      0.00000000	      0.00000000
      0.10505487	    206.76448322	     56.33949612	     78.85667318	      0.00000000	    -36.93897884	    265.57232543	     -0.00000000	      0.00000000	      0.00000000	      4.80809080	     36.93897884	   -265.57232543	      0.00000000	     -0.00000000	     -0.00000000	      0.50520114	      0.00000000	      0.00000000	      0.00000000	      0.00000000
      0.10574440	    207.27463355	     62.19056990	     79.25569476	      0.00000000	    -36.19634166	    263.65017537	     -0.00000000	      0.00000000	      0.00000000	      4.96955825	     36.19634166	   -263.65017537	      0.00000000	     -0.00000000	     -0.00000000	      0.50514408	      0.00000000	      0.00000000	      0.00000000	      0.00000000
      0.10643394	    207.77676447	     68.67181808	     79.65096106	      0.00000000	    -35.41455168	    261.87412226	     -0.00000000	      0.00000000	      0.00000000	      5.14509710	     35.41455168	   -261.87412226	      0.00000000	     -0.00000000	     -0.00000000	      0.50512215	      0.00000000	      0.00000000	      0.00000000	      0.00000000
      0.10712348	    208.27097474	     75.71053752	     80.04247747	      0.00000000	    -34.59907556	    260.23181872	     -0.00000000	      0.00000000	      0.00000000	      5.33309096	     34.59907556	   -260.23181872	      0.00000000	     -0.00000000	     -0.00000000	      0.50515096	      0.00000000	      0.00000000	      0.00000000	      0.00000000
      0.10781302	    208.75740429	     83.24125665	     80.43026452	      0.00000000	    -33.75485964	    258.71143956	     -0.00000000	      0.00000000	      0.00000000	      5.53204354	     33.75485964	   -258.71143956	      0.00000000	     -0.00000000	      0.00000000	      0.50524344	      0.00000000	      0.00000000	      0.00000000	      0.00000000
      0.10850255	    209.23621715	     91.20646228	     80.81435352	      0.00000000	    -32.88625766	    257.30206002	     -0.00000000	      0.00000000	      0.00000000	      5.74061301	     32.88625766	   -257.30206002	      0.00000000	     -0.00000000	      0.00000000	      0.50541016	      0.00000000	      0.00000000	      0.00000000	      0.00000000
      0.10919209	    209.70758905	     99.55652370	     81.19478306	      0.00000000	    -31.99702515	    255.99383841	     -0.00000000	      0.00000000	      0.00000000	      5.95762349	     31.99702515	   -255.99383841	      0.00000000	     -0.00000000	      0.00000000	      0.50565978	      0.00000000	      0.00000000	      0.00000000	      0.00000000
      0.10988163	    210.17169888	    108.24923931	     81.57159647	      0.00000000	    -31.09035120	    254.77806919	     -0.00000000	      0.00000000	      0.00000000	      6.18206254	     31.09035120	   -254.77806919	      0.00000000	     -0.00000000	      0.00000000	      0.50599936	      0.00000000	      0.00000000	      0.00000000	      0.00000000
      0.11057116	    210.62872305	    117.24922540	     81.94483995	      0.00000000	    -30.16890666	    253.64715963	     -0.00000000	      0.00000000	      0.00000000	      6.41307166	     30.16890666	   -253.64715963	      0.00000000	     -0.00000000	      0.00000000	      0.50643471	      0.00000000	      0.00000000	      0.00000000	      0.00000000
      0.11126070	    211.07883203	    126.52726185	     82.31456119	      0.00000000	    -29.23489697	    252.59456504	     -0.00000000	      0.00000000	      0.00000000	      6.64993359	     29.23489697	   -252.59456504	      0.00000000	     -0.00000000	      0.00000000	      0.50697066	      0.00000000	      0.00000000	      0.00000000	      0.00000000
      0.11195024	    211.52218834	    136.05965152	     82.68080847	      0.00000000	    -28.29011360	    251.61470385	     -0.00000000	      0.00000000	      0.00000000	      6.89205878	     28.29011360	   -251.61470385	      0.00000000	     -0.00000000	      0.00000000	      0.50761125	      0.00000000	      0.00000000	      0.00000000	      0.00000000
      0.11263977	    211.95894554	    145.82761494	     83.04363000	      0.00000000	    -27.33598181	    250.70286513	     -0.00000000	      0.00000000	      0.00000000	      7.13897219	     27.33598181	   -250.70286513	      0.00000000	     -0.00000000	      0.00000000	      0.50835990	      0.00000000	      0.00000000	      0.00000000	      0.00000000
      0.11332931	    212.38924785	    155.81671761	     83.40307344	      0.00000000	    -26.37360426	    249.85511466	     -0.00000000	      0.00000000	      0.00000000	      7.39030064	     26.37360426	   -249.85511466	      0.00000000	     -0.00000000	      0.00000000	      0.50921960	      0.00000000	      0.00000000	      0.00000000	      0.00000000
      0.11401885	    212.81323021	    166.01630953	     83.75918557	      0.00000000	    -25.40380153	    249.06820145	     -0.00000000	      0.00000000	      0.00000000	      7.64576065	     25.40380153	   -249.06820145	      0.00000000	     -0.00000000	      0.00000000	      0.51019296	      0.00000000	      0.00000000	      0.00000000	      0.00000000
      0.11470838	    213.23101865	    176.41894258	     84.11201217	      0.00000000	    -24.42715155	    248.33946308	     -0.00000000	      0.00000000	      0.00000000	      7.90514633	     24.42715155	   -248.33946308	      0.00000000	     -0.00000000	      0.00000000	      0.51128236	      0.00000000	      0.00000000	      0.00000000	      0.00000000
      0.11539792	    213.64273090	    187.01972152	     84.46159784	      0.00000000	    -23.44403079	    247.66672625	     -0.00000000	      0.00000000	      0.00000000	      8.16831643	     23.44403079	   -247.66672625	      0.00000000	     -0.00000000	      0.00000000	      0.51248998	      0.00000000	      0.00000000	      0.00000000	      0.00000000
      0.11608746	    214.04847727	    197.81554142	     84.80798601	      0.00000000	    -22.45466031	    247.04819716	     -0.00000000	      0.00000000	      0.00000000	      8.43517965	     22.45466031	   -247.04819716	      0.00000000	     -0.00000000	      0.00000000	      0.51381790	      0.00000000	      0.00000000	      0.00000000	      0.00000000
      0.11677699	    214.44836176	    208.80417387	     85.15121909	      0.00000000	    -21.45915972	    246.48233660	     -0.00000000	      0.00000000	      0.00000000	      8.70567729	     21.45915972	   -246.48233660	      0.00000000	     -0.00000000	      0.00000000	      0.51526811	      0.00000000	      0.00000000	      0.00000000	      0.00000000
      0.11746653	    214.84248365	    219.98319404	     85.49133864	      0.00000000	    -20.45761112	    245.96771691	     -0.00000000	      0.00000000	      0.00000000	      8.97976256	     20.45761112	   -245.96771691	      0.00000000	     -0.00000000	      0.00000000	      0.51684255	      0.00000000	      0.00000000	      0.00000000	      0.00000000
      0.11815607	    215.23093934	    231.34879545	     85.82838575	      0.00000000	    -19.45013229	    245.50286335	     -0.00000000	      0.00000000	      0.00000000	      9.25737691	     19.45013229	   -245.50286335	      0.00000000	     -0.00000000	      0.00000000	      0.51854310	      0.00000000	      0.00000000	      0.00000000	      0.00000000
      0.11884560	    215.61382467	    242.89461479	     86.16240150	      0.00000000	    -18.43695458	    245.08609079	     -0.00000000	      0.00000000	      0.00000000	      9.53842470	     18.43695458	   -245.08609079	      0.00000000	     -0.00000000	      0.00000000	      0.52037158	      0.00000000	      0.00000000	      0.00000000	      0.00000000
      0.11953514	    215.99123735	    254.61076403	     86.49342756	      0.00000000	    -17.41849600	    244.71535663	     -0.00000000	      0.00000000	      0.00000000	      9.82274964	     17.41849600	   -244.71535663	      0.00000000	     -0.00000000	      0.00000000	      0.52232967	      0.00000000	      0.00000000	      0.00000000	      0.00000000
      0.12022468	    216.36327948	    266.48329981	     86.82150677	      0.00000000	    -16.39541586	    244.38815835	     -0.00000000	      0.00000000	      0.00000000	     10.11011704	     16.39541586	   -244.38815835	      0.00000000	     -0.00000000	      0.00000000	      0.52441891	      0.00000000	      0.00000000	      0.00000000	      0.00000000
      0.12091421	    216.73005946	    278.49431283	     87.14668369	      0.00000000	    -15.36863711	    244.10150301	     -0.00000000	      0.00000000	      0.00000000	     10.40020680	     15.36863711	   -244.10150301	      0.00000000	     -0.00000000	      0.00000000	      0.52664057	      0.00000000	      0.00000000	      0.00000000	      0.00000000
      0.12160375	    217.09169323	    290.62268132	     87.46900491	      0.00000000	    -14.33932749	    243.85196429	     -0.00000000	      0.00000000	      0.00000000	     10.69261974	     14.33932749	   -243.85196429	      0.00000000	     -0.00000000	      0.00000000	      0.52899565	      0.00000000	      0.00000000	      0.00000000	      0.00000000
      0.12229329	    217.44830426	    302.84535135	     87.78851922	      0.00000000	    -13.30884023	    243.63582088	     -0.00000000	      0.00000000	      0.00000000	     10.98689704	     13.30884023	   -243.63582088	      0.00000000	     -0.00000000	      0.00000000	      0.53148481	      0.00000000	      0.00000000	      0.00000000	      0.00000000
      0.12298282	    217.80002247	    315.13886259	     88.10527741	      0.00000000	    -12.27862624	    243.44924762	     -0.00000000	      0.00000000	      0.00000000	     11.28254895	     12.27862624	   -243.44924762	      0.00000000	     -0.00000000	      0.00000000	      0.53410837	      0.00000000	      0.00000000	      0.00000000	      0.00000000
      0.12367236	    218.14698217	    327.48080039	     88.41933188	      0.00000000	    -11.25013633	    243.28851810	     -0.00000000	      0.00000000	      0.00000000	     11.57908653	     11.25013633	   -243.28851810	      0.00000000	     -0.00000000	      0.00000000	      0.53686634	      0.00000000	      0.00000000	      0.00000000	      0.00000000
      0.12436190	    218.48931949	    339.85092678	     88.73073608	      0.00000000	    -10.22473250	    243.15017930	     -0.00000000	      0.00000000	      0.00000000	     11.87605034	     10.22473250	   -243.15017930	      0.00000000	     -0.00000000	     -0.00000000	      0.53975844	      0.00000000	      0.00000000	      0.00000000	      0.00000000
      0.12505143	    218.82716975	    352.23187537	     89.03954391	      0.00000000	     -9.20362166	    243.03117268	      0.00000000	     -0.00000000	     -0.00000000	     12.17303164	      9.20362166	   -243.03117268	     -0.00000000	     -0.00000000	     -0.00000000	      0.54278419	      0.00000000	      0.00000000	      0.00000000	      0.00000000
      0.12574097	    219.16066516	    364.60942099	     89.34580917	      0.00000000	     -8.18781704	    242.92889432	      0.00000000	     -0.00000000	     -0.00000000	     12.46968456	      8.18781704	   -242.92889432	     -0.00000000	     -0.00000000	     -0.00000000	      0.54594288	      0.00000000	      0.00000000	      0.00000000	      0.00000000
      0.12643051	    219.48993320	    376.97241449	     89.64958511	      0.00000000	     -7.17812530	    242.84120150	      0.00000000	     -0.00000000	     -0.00000000	     12.76572989	      7.17812530	   -242.84120150	     -0.00000000	     -0.00000000	     -0.00000000	      0.54923370	      0.00000000	      0.00000000	      0.00000000	      0.00000000
      0.12712004	    219.81509553	    389.31250002	     89.95092413	      0.00000000	     -6.17515353	    242.76638058	      0.00000000	     -0.00000000	     -0.00000000	     13.06095249	      6.17515353	   -242.76638058	     -0.00000000	     -0.00000000	     -0.00000000	      0.55265571	      0.00000000	      0.00000000	      0.00000000	      0.00000000
      0.12780958	    220.13626759	    401.62377795	     90.24987753	      0.00000000	     -5.17932782	    242.70309461	      0.00000000	     -0.00000000	     -0.00000000	     13.35519497	      5.17932782	   -242.70309461	     -0.00000000	     -0.00000000	     -0.00000000	      0.55620794	      0.00000000	      0.00000000	      0.00000000	      0.00000000
      0.12849912	    220.45355773	    413.91083010	     90.54649520	      0.00000000	     -4.19073380	    242.65069745	      0.00000000	     -0.00000000	     -0.00000000	     13.64841015	      4.19073380	   -242.65069745	     -0.00000000	     -0.00000000	     -0.00000000	      0.55988950	      0.00000000	      0.00000000	      0.00000000	      0.00000000
      0.12918865	    220.76705932	    426.19774962	     90.84082335	      0.00000000	     -3.20843327	    242.61058942	      0.00000000	     -0.00000000	     -0.00000000	     13.94088515	      3.20843327	   -242.61058942	     -0.00000000	     -0.00000000	     -0.00000000	      0.56370034	      0.00000000	      0.00000000	      0.00000000	      0.00000000
      0.12987819	    221.07684331	    438.51315896	     91.13290207	      0.00000000	     -2.23073567	    242.58559634	      0.00000000	     -0.00000000	     -0.00000000	     14.23315091	      2.23073567	   -242.58559634	     -0.00000000	     -0.00000000	     -0.00000000	      0.56764119	      0.00000000	      0.00000000	      0.00000000	      0.00000000
      0.13056773	    221.38296034	    450.88769007	     91.42276563	      0.00000000	     -1.25566164	    242.57900311	      0.00000000	     -0.00000000	     -0.00000000	     14.52582958	      1.25566164	   -242.57900311	     -0.00000000	     -0.00000000	     -0.00000000	      0.57171330	      0.00000000	      0.00000000	      0.00000000	      0.00000000
      0.13125726	    221.68544562	    463.35295873	     91.71044362	      0.00000000	     -0.28108988	    242.59426153	      0.00000000	     -0.00000000	     -0.00000000	     14.81958694	      0.28108988	   -242.59426153	     -0.00000000	     -0.00000000	     -0.00000000	      0.57591839	      0.00000000	      0.00000000	      0.00000000	      0.00000000
      0.13187673	    221.95411907	    474.65437357	     91.96705068	      0.00000000	      0.59607969	    242.63000617	      0.00000000	     -0.00000000	     -0.00000000	     15.08506361	     -0.59607969	   -242.63000617	     -0.00000000	     -0.00000000	     -0.00000000	      0.57981163	      0.00000000	      0.00000000	      0.00000000	      0.00000000
      0.13249619	    222.21988945	    486.07457261	     92.22192773	      0.00000000	      1.47588517	    242.68802262	      0.00000000	     -0.00000000	     -0.00000000	     15.35235701	     -1.47588517	   -242.68802262	     -0.00000000	     -0.00000000	     -0.00000000	      0.58381543	      0.00000000	      0.00000000	      0.00000000	      0.00000000
      0.13311566	    222.48276922	    497.63090230	     92.47509144	      0.00000000	      2.35984147	    242.77059159	      0.00000000	     -0.00000000	     -0.00000000	     15.62193939	     -2.35984147	   -242.77059159	     -0.00000000	     -0.00000000	     -0.00000000	      0.58793182	      0.00000000	      0.00000000	      0.00000000	      0.00000000
      0.13373512	    222.74276887	    509.33630043	     92.72655648	      0.00000000	      3.24911339	    242.87926141	      0.00000000	     -0.00000000	     -0.00000000	     15.89416734	     -3.24911339	   -242.87926141	     -0.00000000	     -0.00000000	      0.00000000	      0.59216266	      0.00000000	      0.00000000	      0.00000000	      0.00000000
      0.13435458	    222.99990103	    521.19847427	     92.97633671	      0.00000000	      4.14453441	    243.01491425	     -0.00000000	      0.00000000	      0.00000000	     16.16928876	     -4.14453441	   -243.01491425	      0.00000000	     -0.00000000	      0.00000000	      0.59650961	      0.00000000	      0.00000000	      0.00000000	      0.00000000
      0.13497405	    223.25418308	    533.21961038	     93.22444600	      0.00000000	      5.04658489	    243.17774839	     -0.00000000	     -0.00000000	      0.00000000	     16.44743631	     -5.04658489	   -243.17774839	      0.00000000	     -0.00000000	      0.00000000	      0.60097408	      0.00000000	      0.00000000	      0.00000000	      0.00000000
      0.13559351	    223.50563900	    545.39664529	     93.47089882	      0.00000000	      5.95538816	    243.36729481	     -0.00000000	      0.00000000	      0.00000000	     16.72862673	     -5.95538816	   -243.36729481	      0.00000000	     -0.00000000	      0.00000000	      0.60555712	      0.00000000	      0.00000000	      0.00000000	      0.00000000
      0.13621298	    223.75430034	    557.72200435	     93.71571062	      0.00000000	      6.87073694	    243.58248994	     -0.00000000	      0.00000000	      0.00000000	     17.01276995	     -6.87073694	   -243.58248994	      0.00000000	     -0.00000000	      0.00000000	      0.61025941	      0.00000000	      0.00000000	      0.00000000	      0.00000000
      0.13683244	    224.00020641	    570.18463568	     93.95889803	      0.00000000	      7.79214561	    243.82179375	     -0.00000000	      0.00000000	      0.00000000	     17.29968665	     -7.79214561	   -243.82179375	      0.00000000	     -0.00000000	      0.00000000	      0.61508125	      0.00000000	      0.00000000	      0.00000000	      0.00000000
      0.13745190	    224.24340375	    582.77114698	     94.20047886	      0.00000000	      8.71891805	    244.08333160	      0.00000000	     -0.00000000	     -0.00000000	     17.58913074	     -8.71891805	   -244.08333160	     -0.00000000	     -0.00000000	     -0.00000000	      0.62002260	      0.00000000	      0.00000000	      0.00000000	      0.00000000
      0.13807137	    224.48394502	    595.46688369	     94.44047204	      0.00000000	      9.65021960	    244.36503706	      0.00000000	     -0.00000000	     -0.00000000	     17.88081300	     -9.65021960	   -244.36503706	     -0.00000000	     -0.00000000	     -0.00000000	      0.62508318	      0.00000000	      0.00000000	      0.00000000	      0.00000000
      0.13869083	    224.72188764	    608.25684379	     94.67889741	      0.00000000	     10.58514400	    244.66477897	      0.00000000	     -0.00000000	     -0.00000000	     18.17442286	    -10.58514400	   -244.66477897	     -0.00000000	     -0.00000000	     -0.00000000	      0.63026245	      0.00000000	      0.00000000	      0.00000000	      0.00000000
      0.13931029	    224.95729225	    621.12638261	     94.91577546	      0.00000000	     11.52276947	    244.98046286	      0.00000000	     -0.00000000	     -0.00000000	     18.46964656	    -11.52276947	   -244.98046286	     -0.00000000	     -0.00000000	     -0.00000000	      0.63555977	      0.00000000	      0.00000000	      0.00000000	      0.00000000
      0.13992976	    225.19022131	    634.06170575	     95.15112716	      0.00000000	     12.46220170	    245.31010402	      0.00000000	     -0.00000000	     -0.00000000	     18.76618081	    -12.46220170	   -245.31010402	     -0.00000000	     -0.00000000	      0.00000000	      0.64097435	      0.00000000	      0.00000000	      0.00000000	      0.00000000
      0.14054922	    225.42073791	    647.05017582	     95.38497365	      0.00000000	     13.40260378	    245.65187412	     -0.00000000	      0.00000000	      0.00000000	     19.06374227	    -13.40260378	   -245.65187412	      0.00000000	     -0.00000000	      0.00000000	      0.64650536	      0.00000000	      0.00000000	      0.00000000	      0.00000000
      0.14116869	    225.64890473	    660.08047053	     95.61733609	      0.00000000	     14.34321473	    246.00412591	     -0.00000000	      0.00000000	      0.00000000	     19.36207315	    -14.34321473	   -246.00412591	      0.00000000	     -0.00000000	      0.00000000	      0.65215195	      0.00000000	      0.00000000	      0.00000000	      0.00000000
      0.14178815	    225.87478334	    673.14263067	     95.84823551	      0.00000000	     15.28335907	    246.36540121	     -0.00000000	      0.00000000	      0.00000000	     19.66094405	    -15.28335907	   -246.36540121	      0.00000000	     -0.00000000	      0.00000000	      0.65791324	      0.00000000	      0.00000000	      0.00000000	      0.00000000
      0.14240761	    226.09843369	    686.22803301	     96.07769262	      0.00000000	     16.22244961	    246.73442751	     -0.00000000	      0.00000000	      0.00000000	     19.96015451	    -16.22244961	   -246.73442751	      0.00000000	     -0.00000000	      0.00000000	      0.66378837	      0.00000000	      0.00000000	      0.00000000	      0.00000000
      0.14302708	    226.31991377	    699.32931538	     96.30572777	      0.00000000	     17.15998564	    247.11010711	      0.00000000	     -0.00000000	     -0.00000000	     20.25953221	    -17.15998564	   -247.11010711	     -0.00000000	     -0.00000000	      0.00000000	      0.66977648	      0.00000000	      0.00000000	      0.00000000	      0.00000000
      0.14364654	    226.53927948	    712.44027512	     96.53236083	      0.00000000	     18.09554823	    247.49150231	     -0.00000000	      0.00000000	      0.00000000	     20.55893121	    -18.09554823	   -247.49150231	      0.00000000	     -0.00000000	      0.00000000	      0.67587672	      0.00000000	      0.00000000	      0.00000000	      0.00000000
      0.14426601	    226.75658454	    725.55575550	     96.75761113	      0.00000000	     19.02879369	    247.87781869	     -0.00000000	      0.00000000	      0.00000000	     20.85822975	    -19.02879369	   -247.87781869	      0.00000000	     -0.00000000	      0.00000000	      0.68208830	      0.00000000	      0.00000000	      0.00000000	      0.00000000
      0.14488547	    226.97188052	    738.67153005	     96.98149742	      0.00000000	     19.95944646	    248.26838828	     -0.00000000	      0.00000000	      0.00000000	     21.15732778	    -19.95944646	   -248.26838828	      0.00000000	     -0.00000000	      0.00000000	      0.68841040	      0.00000000	      0.00000000	      0.00000000	      0.00000000
      0.14550493	    227.18521690	    751.78419104	     97.20403781	      0.00000000	     20.88729163	    248.66265340	     -0.00000000	      0.00000000	      0.00000000	     21.45614450	    -20.88729163	   -248.66265340	      0.00000000	     -0.00000000	      0.00000000	      0.69484227	      0.00000000	      0.00000000	      0.00000000	      0.00000000
      0.14612440	    227.39664119	    764.89104581	     97.42524972	      0.00000000	     21.81216782	    249.06015181	      0.00000000	     -0.00000000	     -0.00000000	     21.75461609	    -21.81216782	   -249.06015181	     -0.00000000	     -0.00000000	      0.00000000	      0.70138314	      0.00000000	      0.00000000	      0.00000000	      0.00000000
      0.14674386	    227.60619902	    777.99002261	     97.64514989	      0.00000000	     22.73396048	    249.46050336	      0.00000000	     -0.00000000	     -0.00000000	     22.05269344	    -22.73396048	   -249.46050336	     -0.00000000	     -0.00000000	     -0.00000000	      0.70803231	      0.00000000	      0.00000000	      0.00000000	      0.00000000
      0.14736332	    227.81393424	    791.07958688	     97.86375433	      0.00000000	     23.65259569	    249.86339825	      0.00000000	     -0.00000000	     -0.00000000	     22.35034026	    -23.65259569	   -249.86339825	     -0.00000000	     -0.00000000	     -0.00000000	      0.71478908	      0.00000000	      0.00000000	      0.00000000	      0.00000000
      0.14798279	    228.01988906	    804.15866760	     98.08107824	      0.00000000	     24.56803476	    250.26858686	      0.00000000	     -0.00000000	     -0.00000000	     22.64753132	    -24.56803476	   -250.26858686	     -0.00000000	     -0.00000000	     -0.00000000	      0.72165277	      0.00000000	      0.00000000	      0.00000000	      0.00000000
      0.14860225	    228.22410417	    817.22659334	     98.29713608	      0.00000000	     25.48026930	    250.67587100	     -0.00000000	      0.00000000	      0.00000000	     22.94425089	    -25.48026930	   -250.67587100	      0.00000000	     -0.00000000	      0.00000000	      0.72862274	      0.00000000	      0.00000000	      0.00000000	      0.00000000
      0.14922172	    228.42661879	    830.28303732	     98.51194144	      0.00000000	     26.38931699	    251.08509647	     -0.00000000	      0.00000000	      0.00000000	     23.24049146	    -26.38931699	   -251.08509647	      0.00000000	     -0.00000000	      0.00000000	      0.73569838	      0.00000000	      0.00000000	      0.00000000	      0.00000000
      0.14984118	    228.62747080	    843.32797039	     98.72550708	      0.00000000	     27.29521793	    251.49614678	     -0.00000000	      0.00000000	      0.00000000	     23.53625258	    -27.29521793	   -251.49614678	      0.00000000	     -0.00000000	      0.00000000	      0.74287910	      0.00000000	      0.00000000	      0.00000000	      0.00000000
      0.15046064	    228.82669679	    856.36162133	     98.93784488	      0.00000000	     28.19803141	    251.90893787	     -0.00000000	      0.00000000	      0.00000000	     23.83153987	    -28.19803141	   -251.90893787	      0.00000000	     -0.00000000	      0.00000000	      0.75016436	      0.00000000	      0.00000000	      0.00000000	      0.00000000
      0.15108011	    229.02433215	    869.38444348	     99.14896580	      0.00000000	     29.09783329	    252.32341375	     -0.00000000	      0.00000000	      0.00000000	     24.12636425	    -29.09783329	   -252.32341375	      0.00000000	     -0.00000000	      0.00000000	      0.75755362	      0.00000000	      0.00000000	      0.00000000	      0.00000000
      0.15169957	    229.22041114	    882.39708692	     99.35887986	      0.00000000	     29.99471370	    252.73954284	     -0.00000000	      0.00000000	      0.00000000	     24.42074120	    -29.99471370	   -252.73954284	      0.00000000	     -0.00000000	      0.00000000	      0.76504639	      0.00000000	      0.00000000	      0.00000000	      0.00000000
      0.15231904	    229.41496691	    895.40037556	     99.56759608	      0.00000000	     30.88877513	    253.15731495	     -0.00000000	      0.00000000	      0.00000000	     24.71469018	    -30.88877513	   -253.15731495	      0.00000000	     -0.00000000	      0.00000000	      0.77264223	      0.00000000	      0.00000000	      0.00000000	      0.00000000
      0.15293850	    229.60803158	    908.39528853	     99.77512251	      0.00000000	     31.78013085	    253.57673889	     -0.00000000	      0.00000000	      0.00000000	     25.00823423	    -31.78013085	   -253.57673889	      0.00000000	     -0.00000000	      0.00000000	      0.78034072	      0.00000000	      0.00000000	      0.00000000	      0.00000000
      0.15355796	    229.79963627	    921.38294526	     99.98146612	      0.00000000	     32.66890365	    253.99784047	     -0.00000000	      0.00000000	      0.00000000	     25.30139951	    -32.66890365	   -253.99784047	      0.00000000	     -0.00000000	      0.00000000	      0.78814147	      0.00000000	      0.00000000	      0.00000000	      0.00000000
      0.15417743	    229.98981114	    934.36459376	    100.18663278	      0.00000000	     33.55522478	    254.42066091	     -0.00000000	      0.00000000	      0.00000000	     25.59421505	    -33.55522478	   -254.42066091	      0.00000000	     -0.00000000	      0.00000000	      0.79604414	      0.00000000	      0.00000000	      0.00000000	      0.00000000
      0.15479689	    230.17858541	    947.34160177	    100.39062725	      0.00000000	     34.43923314	    254.84525565	     -0.00000000	      0.00000000	      0.00000000	     25.88671247	    -34.43923314	   -254.84525565	      0.00000000	     -0.00000000	      0.00000000	      0.80404843	      0.00000000	      0.00000000	      0.00000000	      0.00000000
      0.15541635	    230.36598740	    960.31545030	    100.59345308	      0.00000000	     35.32107467	    255.27169336	     -0.00000000	      0.00000000	      0.00000000	     26.17892584	    -35.32107467	   -255.27169336	      0.00000000	     -0.00000000	      0.00000000	      0.81215408	      0.00000000	      0.00000000	      0.00000000	      0.00000000
      0.15603582	    230.55204454	    973.28772936	    100.79511262	      0.00000000	     36.20090188	    255.70005525	     -0.00000000	      0.00000000	      0.00000000	     26.47089151	    -36.20090188	   -255.70005525	      0.00000000	     -0.00000000	      0.00000000	      0.82036088	      0.00000000	      0.00000000	      0.00000000	      0.00000000
      0.15665528	    230.73678342	    986.26013536	    100.99560690	      0.00000000	     37.07887355	    256.13043463	     -0.00000000	      0.00000000	      0.00000000	     26.76264809	    -37.07887355	   -256.13043463	      0.00000000	     -0.00000000	      0.00000000	      0.82866867	      0.00000000	      0.00000000	      0.00000000	      0.00000000
      0.15727475	    230.92022978	    999.23447021	    101.19493562	      0.00000000	     37.95515455	    256.56293650	     -0.00000000	      0.00000000	      0.00000000	     27.05423633	    -37.95515455	   -256.56293650	      0.00000000	     -0.00000000	      0.00000000	      0.83707732	      0.00000000	      0.00000000	      0.00000000	      0.00000000
      0.15789421	    231.10240851	   1012.21264159	    101.39309704	      0.00000000	     38.82991574	    256.99767748	     -0.00000000	      0.00000000	      0.00000000	     27.34569914	    -38.82991574	   -256.99767748	      0.00000000	     -0.00000000	      0.00000000	      0.84558677	      0.00000000	      0.00000000	      0.00000000	      0.00000000
      0.15851367	    231.28334371	   1025.19666426	    101.59008797	      0.00000000	     39.70333400	    257.43478565	     -0.00000000	      0.00000000	      0.00000000	     27.63708162	    -39.70333400	   -257.43478565	      0.00000000	     -0.00000000	      0.00000000	      0.85419701	      0.00000000	      0.00000000	      0.00000000	      0.00000000
      0.15913314	    231.46305868	   1038.18866209	    101.78590362	      0.00000000	     40.57559232	    257.87440062	     -0.00000000	      0.00000000	      0.00000000	     27.92843106	    -40.57559232	   -257.87440062	      0.00000000	     -0.00000000	      0.00000000	      0.86290807	      0.00000000	      0.00000000	      0.00000000	      0.00000000
      0.15975260	    231.64157591	   1051.19087050	    101.98053757	      0.00000000	     41.44687987	    258.31667360	     -0.00000000	      0.00000000	      0.00000000	     28.21979698	    -41.44687987	   -258.31667360	      0.00000000	     -0.00000000	      0.00000000	      0.87172005	      0.00000000	      0.00000000	      0.00000000	      0.00000000
      0.16037207	    231.81891711	   1064.20563896	    102.17398164	      0.00000000	     42.31739218	    258.76176745	     -0.00000000	      0.00000000	      0.00000000	     28.51123122	    -42.31739218	   -258.76176745	      0.00000000	     -0.00000000	      0.00000000	      0.88063312	      0.00000000	      0.00000000	      0.00000000	      0.00000000
      0.16099153	    231.99510321	   1077.23543319	    102.36622583	      0.00000000	     43.18733131	    259.20985678	     -0.00000000	      0.00000000	      0.00000000	     28.80278791	    -43.18733131	   -259.20985678	      0.00000000	     -0.00000000	      0.00000000	      0.88964749	      0.00000000	      0.00000000	      0.00000000	      0.00000000
      0.16161099	    232.17015438	   1090.28283649	    102.55725817	      0.00000000	     44.05690591	    259.66112793	     -0.00000000	      0.00000000	      0.00000000	     29.09452362	    -44.05690591	   -259.66112793	      0.00000000	     -0.00000000	      0.00000000	      0.89876346	      0.00000000	      0.00000000	      0.00000000	      0.00000000
      0.16223046	    232.34409001	   1103.35054964	    102.74706463	      0.00000000	     44.92633128	    260.11577887	     -0.00000000	      0.00000000	      0.00000000	     29.38649725	    -44.92633128	   -260.11577887	      0.00000000	     -0.00000000	      0.00000000	      0.90798137	      0.00000000	      0.00000000	      0.00000000	      0.00000000
      0.16284992	    232.51692876	   1116.44138870	    102.93562896	      0.00000000	     45.79582934	    260.57401884	     -0.00000000	      0.00000000	      0.00000000	     29.67877010	    -45.79582934	   -260.57401884	      0.00000000	     -0.00000000	      0.00000000	      0.91730167	      0.00000000	      0.00000000	      0.00000000	      0.00000000
      0.16346939	    232.68868852	   1129.55827986	    103.12293261	      0.00000000	     46.66562836	    261.03606788	     -0.00000000	      0.00000000	      0.00000000	     29.97140574	    -46.66562836	   -261.03606788	      0.00000000	     -0.00000000	      0.00000000	      0.92672483	      0.00000000	      0.00000000	      0.00000000	      0.00000000
      0.16408885	    232.85938647	   1142.70425030	    103.30895450	      0.00000000	     47.53596253	    261.50215585	     -0.00000000	      0.00000000	      0.00000000	     30.26446988	    -47.53596253	   -261.50215585	      0.00000000	     -0.00000000	      0.00000000	      0.93625142	      0.00000000	      0.00000000	      0.00000000	      0.00000000
      0.16470831	    233.02903907	   1155.88241396	    103.49367093	      0.00000000	     48.40707123	    261.97252114	     -0.00000000	      0.00000000	      0.00000000	     30.55803012	    -48.40707123	   -261.97252114	      0.00000000	     -0.00000000	      0.00000000	      0.94588208	      0.00000000	      0.00000000	      0.00000000	      0.00000000
      0.16532778	    233.19766209	   1169.09595090	    103.67705539	      0.00000000	     49.27919789	    262.44740873	     -0.00000000	      0.00000000	      0.00000000	     30.85215559	    -49.27919789	   -262.44740873	      0.00000000	     -0.00000000	      0.00000000	      0.95561752	      0.00000000	      0.00000000	      0.00000000	      0.00000000
      0.16594724	    233.36527062	   1182.34807888	    103.85907834	      0.00000000	     50.15258845	    262.92706767	     -0.00000000	      0.00000000	      0.00000000	     31.14691642	    -50.15258845	   -262.92706767	      0.00000000	     -0.00000000	      0.00000000	      0.96545849	      0.00000000	      0.00000000	      0.00000000	      0.00000000
      0.16656670	    233.53187916	   1195.64201557	    104.03970708	      0.00000000	     51.02748918	    263.41174762	     -0.00000000	      0.00000000	      0.00000000	     31.44238307	    -51.02748918	   -263.41174762	      0.00000000	     -0.00000000	      0.00000000	      0.97540583	      0.00000000	      0.00000000	      0.00000000	      0.00000000
      0.16718617	    233.69750160	   1208.98093011	    104.21890550	      0.00000000	     51.90414394	    263.90169456	     -0.00000000	      0.00000000	      0.00000000	     31.73862539	    -51.90414394	   -263.90169456	      0.00000000	     -0.00000000	      0.00000000	      0.98546039	      0.00000000	      0.00000000	      0.00000000	      0.00000000
      0.16780563	    233.86215132	   1222.36788273	    104.39663387	      0.00000000	     52.78279062	    264.39714540	     -0.00000000	      0.00000000	      0.00000000	     32.03571148	    -52.78279062	   -264.39714540	      0.00000000	     -0.00000000	      0.00000000	      0.99562310	      0.00000000	      0.00000000	      0.00000000	      0.00000000
      0.16842510	    234.02584127	   1235.80575167	    104.57284864	      0.00000000	     53.66365684	    264.89832146	     -0.00000000	      0.00000000	      0.00000000	     32.33370630	    -53.66365684	   -264.89832146	      0.00000000	     -0.00000000	      0.00000000	      1.00589488	      0.00000000	      0.00000000	      0.00000000	      0.00000000
      0.16904456	    234.18858404	   1249.29714733	    104.74750221	      0.00000000	     54.54695474	    265.40542078	     -0.00000000	      0.00000000	      0.00000000	     32.63266999	    -54.54695474	   -265.40542078	      0.00000000	     -0.00000000	      0.00000000	      1.01627665	      0.00000000	      0.00000000	      0.00000000	      0.00000000
      0.16966402	    234.35039196	   1262.84431468	    104.92054269	      0.00000000	     55.43287501	    265.91860940	     -0.00000000	      0.00000000	      0.00000000	     32.93265588	    -55.43287501	   -265.91860940	      0.00000000	     -0.00000000	      0.00000000	      1.02676930	      0.00000000	      0.00000000	      0.00000000	      0.00000000
      0.17028349	    234.51127725	   1276.44902632	    105.09191367	      0.00000000	     56.32158024	    266.43801172	     -0.00000000	      0.00000000	      0.00000000	     33.23370841	    -56.32158024	   -266.43801172	      0.00000000	     -0.00000000	      0.00000000	      1.03737370	      0.00000000	      0.00000000	      0.00000000	      0.00000000
      0.17090295	    234.67125215	   1290.11247025	    105.26155400	      0.00000000	     57.21319775	    266.96370022	     -0.00000000	      0.00000000	      0.00000000	     33.53586075	    -57.21319775	   -266.96370022	      0.00000000	     -0.00000000	      0.00000000	      1.04809058	      0.00000000	      0.00000000	      0.00000000	      0.00000000
      0.17152242	    234.83032904	   1303.83513826	    105.42939757	      0.00000000	     58.10781226	    267.49568524	     -0.00000000	      0.00000000	      0.00000000	     33.83913242	    -58.10781226	   -267.49568524	      0.00000000	     -0.00000000	      0.00000000	      1.05892058	      0.00000000	      0.00000000	      0.00000000	      0.00000000
      0.17214188	    234.98852050	   1317.61672271	    105.59537312	      0.00000000	     59.00545888	    268.03390525	     -0.00000000	      0.00000000	      0.00000000	     34.14352706	    -59.00545888	   -268.03390525	      0.00000000	     -0.00000000	      0.00000000	      1.06986416	      0.00000000	      0.00000000	      0.00000000	      0.00000000
      0.17276134	    235.14583941	   1331.45603057	    105.75940407	      0.00000000	     59.90611690	    268.57821857	     -0.00000000	      0.00000000	      0.00000000	     34.44903042	    -59.90611690	   -268.57821857	      0.00000000	     -0.00000000	      0.00000000	      1.08092161	      0.00000000	      0.00000000	      0.00000000	      0.00000000
      0.17338081	    235.30229921	   1345.35092436	    105.92140835	      0.00000000	     60.80970514	    269.12839730	     -0.00000000	      0.00000000	      0.00000000	     34.75560877	    -60.80970514	   -269.12839730	      0.00000000	     -0.00000000	      0.00000000	      1.09209294	      0.00000000	      0.00000000	      0.00000000	      0.00000000
      0.17400027	    235.45791403	   1359.29829861	    106.08129837	      0.00000000	     61.71607923	    269.68412445	     -0.00000000	      0.00000000	      0.00000000	     35.06320809	    -61.71607923	   -269.68412445	      0.00000000	     -0.00000000	      0.00000000	      1.10337796	      0.00000000	      0.00000000	      0.00000000	      0.00000000
      0.17461973	    235.61269887	   1373.29409876	    106.23898097	      0.00000000	     62.62503160	    270.24499479	     -0.00000000	      0.00000000	      0.00000000	     35.37175403	    -62.62503160	   -270.24499479	      0.00000000	     -0.00000000	      0.00000000	      1.11477616	      0.00000000	      0.00000000	      0.00000000	      0.00000000
      0.17523920	    235.76666968	   1387.33338576	    106.39435746	      0.00000000	     63.53629435	    270.81051997	     -0.00000000	      0.00000000	      0.00000000	     35.68115278	    -63.53629435	   -270.81051997	      0.00000000	     -0.00000000	      0.00000000	      1.12628678	      0.00000000	      0.00000000	      0.00000000	      0.00000000
      0.17585866	    235.91984338	   1401.41044528	    106.54732385	      0.00000000	     64.44954507	    271.38013782	     -0.00000000	      0.00000000	      0.00000000	     35.99129296	    -64.44954507	   -271.38013782	      0.00000000	     -0.00000000	      0.00000000	      1.13790875	      0.00000000	      0.00000000	      0.00000000	      0.00000000
      0.17647813	    236.07223785	   1415.51893598	    106.69777109	      0.00000000	     65.36441550	    271.95322552	     -0.00000000	      0.00000000	      0.00000000	     36.30204839	    -65.36441550	   -271.95322552	      0.00000000	     -0.00000000	      0.00000000	      1.14964078	      0.00000000	      0.00000000	      0.00000000	      0.00000000
      0.17709759	    236.22387187	   1429.65206686	    106.84558558	      0.00000000	     66.28050244	    272.52911586	     -0.00000000	      0.00000000	      0.00000000	     36.61328155	    -66.28050244	   -272.52911586	      0.00000000	     -0.00000000	      0.00000000	      1.16148133	      0.00000000	      0.00000000	      0.00000000	      0.00000000
      0.17771705	    236.37476497	   1443.80279109	    106.99064984	      0.00000000	     67.19738008	    273.10711527	     -0.00000000	      0.00000000	      0.00000000	     36.92484756	    -67.19738008	   -273.10711527	      0.00000000	     -0.00000000	      0.00000000	      1.17342867	      0.00000000	      0.00000000	      0.00000000	      0.00000000
      0.17833652	    236.52493732	   1457.96400239	    107.13284333	      0.00000000	     68.11461304	    273.68652263	     -0.00000000	      0.00000000	      0.00000000	     37.23659833	    -68.11461304	   -273.68652263	      0.00000000	     -0.00000000	      0.00000000	      1.18548093	      0.00000000	      0.00000000	      0.00000000	      0.00000000
      0.17895598	    236.67440951	   1472.12872079	    107.27204365	      0.00000000	     69.03176904	    274.26664726	     -0.00000000	      0.00000000	      0.00000000	     37.54838667	    -69.03176904	   -274.26664726	      0.00000000	     -0.00000000	      0.00000000	      1.19763616	      0.00000000	      0.00000000	      0.00000000	      0.00000000
      0.17957545	    236.82320237	   1486.29025698	    107.40812789	      0.00000000	     69.94843047	    274.84682523	     -0.00000000	      0.00000000	      0.00000000	     37.86006995	    -69.94843047	   -274.84682523	      0.00000000	     -0.00000000	      0.00000000	      1.20989234	      0.00000000	      0.00000000	      0.00000000	      0.00000000
      0.18019491	    236.97133677	   1500.44234758	    107.54097434	      0.00000000	     70.86420428	    275.42643308	     -0.00000000	      0.00000000	      0.00000000	     38.17151335	    -70.86420428	   -275.42643308	      0.00000000	     -0.00000000	      0.00000000	      1.22224745	      0.00000000	      0.00000000	      0.00000000	      0.00000000
      0.18081437	    237.11883342	   1514.57925692	    107.67046438	      0.00000000	     71.77872970	    276.00489834	     -0.00000000	      0.00000000	      0.00000000	     38.48259228	    -71.77872970	   -276.00489834	      0.00000000	     -0.00000000	      0.00000000	      1.23469954	      0.00000000	      0.00000000	      0.00000000	      0.00000000
      0.18143384	    237.26571273	   1528.69584440	    107.79648473	      0.00000000	     72.69168368	    276.58170688	     -0.00000000	      0.00000000	      0.00000000	     38.79319426	    -72.69168368	   -276.58170688	      0.00000000	     -0.00000000	      0.00000000	      1.24724669	      0.00000000	      0.00000000	      0.00000000	      0.00000000
      0.18205330	    237.41199465	   1542.78760151	    107.91892972	      0.00000000	     73.60278421	    277.15640709	     -0.00000000	      0.00000000	      0.00000000	     39.10321990	    -73.60278421	   -277.15640709	      0.00000000	     -0.00000000	      0.00000000	      1.25988711	      0.00000000	      0.00000000	      0.00000000	      0.00000000
      0.18267276	    237.55769855	   1556.85066219	    108.03770385	      0.00000000	     74.51179158	    277.72861148	     -0.00000000	      0.00000000	      0.00000000	     39.41258346	    -74.51179158	   -277.72861148	      0.00000000	     -0.00000000	      0.00000000	      1.27261911	      0.00000000	      0.00000000	      0.00000000	      0.00000000
      0.18329223	    237.70284315	   1570.88179087	    108.15272418	      0.00000000	     75.41850819	    278.29799594	     -0.00000000	      0.00000000	      0.00000000	     39.72121276	    -75.41850819	   -278.29799594	      0.00000000	     -0.00000000	      0.00000000	      1.28544114	      0.00000000	      0.00000000	      0.00000000	      0.00000000
      0.18391169	    237.84744645	   1584.87835345	    108.26392275	      0.00000000	     76.32277686	    278.86429732	     -0.00000000	      0.00000000	      0.00000000	     40.02904872	    -76.32277686	   -278.86429732	      0.00000000	     -0.00000000	      0.00000000	      1.29835177	      0.00000000	      0.00000000	      0.00000000	      0.00000000
      0.18453116	    237.99152571	   1598.83828617	    108.37124863	      0.00000000	     77.22447856	    279.42730999	     -0.00000000	      0.00000000	      0.00000000	     40.33604470	    -77.22447856	   -279.42730999	      0.00000000	     -0.00000000	      0.00000000	      1.31134973	      0.00000000	      0.00000000	      0.00000000	      0.00000000
      0.18515062	    238.13509736	   1612.76105463	    108.47466973	      0.00000000	     78.12355707	    279.98691934	     -0.00000000	      0.00000000	      0.00000000	     40.64217437	    -78.12355707	   -279.98691934	      0.00000000	     -0.00000000	      0.00000000	      1.32443401	      0.00000000	      0.00000000	      0.00000000	      0.00000000
      0.18577008	    238.27817649	   1626.64824663	    108.57417389	      0.00000000	     79.02009362	    280.54320325	     -0.00000000	      0.00000000	      0.00000000	     40.94745561	    -79.02009362	   -280.54320325	      0.00000000	     -0.00000000	      0.00000000	      1.33760421	      0.00000000	      0.00000000	      0.00000000	      0.00000000
      0.18638955	    238.42077665	   1640.50159124	    108.66976950	      0.00000000	     79.91423137	    281.09632857	     -0.00000000	      0.00000000	      0.00000000	     41.25192656	    -79.91423137	   -281.09632857	      0.00000000	     -0.00000000	      0.00000000	      1.35086026	      0.00000000	      0.00000000	      0.00000000	      0.00000000
      0.18700901	    238.56291011	   1654.32273373	    108.76148569	      0.00000000	     80.80611167	    281.64646430	     -0.00000000	      0.00000000	      0.00000000	     41.55562534	    -80.80611167	   -281.64646430	      0.00000000	     -0.00000000	      0.00000000	      1.36420213	      0.00000000	      0.00000000	      0.00000000	      0.00000000
      0.18762848	    238.70458829	   1668.11324044	    108.84937172	      0.00000000	     81.69586886	    282.19377436	     -0.00000000	      0.00000000	      0.00000000	     41.85858839	    -81.69586886	   -282.19377436	      0.00000000	     -0.00000000	      0.00000000	      1.37762983	      0.00000000	      0.00000000	      0.00000000	      0.00000000
      0.18824794	    238.84582198	   1681.87460324	    108.93349591	      0.00000000	     82.58363023	    282.73841735	     -0.00000000	      0.00000000	      0.00000000	     42.16085044	    -82.58363023	   -282.73841735	      0.00000000	     -0.00000000	      0.00000000	      1.39114339	      0.00000000	      0.00000000	      0.00000000	      0.00000000
      0.18886740	    238.98662148	   1695.60824379	    109.01394402	      0.00000000	     83.46951633	    283.28054687	     -0.00000000	      0.00000000	      0.00000000	     42.46244458	    -83.46951633	   -283.28054687	      0.00000000	     -0.00000000	      0.00000000	      1.40474289	      0.00000000	      0.00000000	      0.00000000	      0.00000000
      0.18948687	    239.12699670	   1709.31551749	    109.09081713	      0.00000000	     84.35364128	    283.82031175	     -0.00000000	      0.00000000	      0.00000000	     42.76340237	    -84.35364128	   -283.82031175	      0.00000000	     -0.00000000	      0.00000000	      1.41842840	      0.00000000	      0.00000000	      0.00000000	      0.00000000
      0.19010633	    239.26695719	   1722.99771710	    109.16422932	      0.00000000	     85.23611318	    284.35785629	     -0.00000000	      0.00000000	      0.00000000	     43.06375388	    -85.23611318	   -284.35785629	      0.00000000	     -0.00000000	      0.00000000	      1.43220004	      0.00000000	      0.00000000	      0.00000000	      0.00000000
      0.19072579	    239.40651219	   1736.65607626	    109.23430514	      0.00000000	     86.11703433	    284.89332044	     -0.00000000	      0.00000000	      0.00000000	     43.36352783	    -86.11703433	   -284.89332044	      0.00000000	     -0.00000000	      0.00000000	      1.44605794	      0.00000000	      0.00000000	      0.00000000	      0.00000000
      0.19128269	    239.53163685	   1748.91545096	    109.29456809	      0.00000000	     86.90873396	    285.37434375	     -0.00000000	      0.00000000	      0.00000000	     43.63286850	    -86.90873396	   -285.37434375	      0.00000000	     -0.00000000	      0.00000000	      1.45859449	      0.00000000	      0.00000000	      0.00000000	      0.00000000
      0.19183958	    239.65644325	   1761.15732848	    109.35233968	      0.00000000	     87.69845659	    285.85275239	     -0.00000000	      0.00000000	      0.00000000	     43.90150886	    -87.69845659	   -285.85275239	      0.00000000	     -0.00000000	      0.00000000	      1.47119701	      0.00000000	      0.00000000	      0.00000000	      0.00000000
      0.19239647	    239.78094112	   1773.38249606	    109.40772347	      0.00000000	     88.48702924	    286.32964037	     -0.00000000	      0.00000000	      0.00000000	     44.16970847	    -88.48702924	   -286.32964037	      0.00000000	     -0.00000000	      0.00000000	      1.48386917	      0.00000000	      0.00000000	      0.00000000	      0.00000000
      0.19295337	    239.90513687	   1785.59170870	    109.46082317	      0.00000000	     89.27460548	    286.80521968	     -0.00000000	      0.00000000	      0.00000000	     44.43751421	    -89.27460548	   -286.80521968	      0.00000000	     -0.00000000	      0.00000000	      1.49661152	      0.00000000	      0.00000000	      0.00000000	      0.00000000
      0.19351026	    240.02903634	   1797.78569147	    109.51174217	      0.00000000	     90.06125438	    287.27959290	     -0.00000000	      0.00000000	      0.00000000	     44.70494641	    -90.06125438	   -287.27959290	      0.00000000	     -0.00000000	      0.00000000	      1.50942429	      0.00000000	      0.00000000	      0.00000000	      0.00000000
      0.19406715	    240.15264518	   1809.96514105	    109.56058264	      0.00000000	     90.84703249	    287.75284726	     -0.00000000	      0.00000000	      0.00000000	     44.97202160	    -90.84703249	   -287.75284726	      0.00000000	     -0.00000000	      0.00000000	      1.52230766	      0.00000000	      0.00000000	      0.00000000	      0.00000000
      0.19462404	    240.27596887	   1822.13072700	    109.60744480	      0.00000000	     91.63199269	    288.22506593	     -0.00000000	      0.00000000	      0.00000000	     45.23875530	    -91.63199269	   -288.22506593	      0.00000000	     -0.00000000	      0.00000000	      1.53526181	      0.00000000	      0.00000000	      0.00000000	      0.00000000
      0.19518094	    240.39901277	   1834.28309310	    109.65242631	      0.00000000	     92.41618535	    288.69632944	     -0.00000000	      0.00000000	      0.00000000	     45.50516237	    -92.41618535	   -288.69632944	      0.00000000	     -0.00000000	      0.00000000	      1.54828692	      0.00000000	      0.00000000	      0.00000000	      0.00000000
      0.19573783	    240.52178206	   1846.42285852	    109.69562172	      0.00000000	     93.19965866	    289.16671587	     -0.00000000	      0.00000000	      0.00000000	     45.77125709	    -93.19965866	   -289.16671587	      0.00000000	     -0.00000000	      0.00000000	      1.56138319	      0.00000000	      0.00000000	      0.00000000	      0.00000000
      0.19629472	    240.64428179	   1858.55061891	    109.73712212	      0.00000000	     93.98245873	    289.63630090	     -0.00000000	      0.00000000	      0.00000000	     46.03705315	    -93.98245873	   -289.63630090	      0.00000000	     -0.00000000	      0.00000000	      1.57455081	      0.00000000	      0.00000000	      0.00000000	      0.00000000
      0.19685162	    240.76651689	   1870.66694755	    109.77701484	      0.00000000	     94.76462975	    290.10515786	     -0.00000000	      0.00000000	      0.00000000	     46.30256374	    -94.76462975	   -290.10515786	      0.00000000	     -0.00000000	      0.00000000	      1.58778999	      0.00000000	      0.00000000	      0.00000000	      0.00000000
      0.19740851	    240.88849211	   1882.77239630	    109.81538330	      0.00000000	     95.54621411	    290.57335777	     -0.00000000	      0.00000000	      0.00000000	     46.56780152	    -95.54621411	   -290.57335777	      0.00000000	     -0.00000000	      0.00000000	      1.60110095	      0.00000000	      0.00000000	      0.00000000	      0.00000000
      0.19796540	    241.01021211	   1894.86749658	    109.85230693	      0.00000000	     96.32725250	    291.04096941	     -0.00000000	      0.00000000	      0.00000000	     46.83277870	    -96.32725250	   -291.04096941	      0.00000000	     -0.00000000	      0.00000000	      1.61448389	      0.00000000	      0.00000000	      0.00000000	      0.00000000
      0.19852229	    241.13168139	   1906.95276032	    109.88786108	      0.00000000	     97.10778405	    291.50805932	     -0.00000000	      0.00000000	      0.00000000	     47.09750699	    -97.10778405	   -291.50805932	      0.00000000	      0.00000000	      0.00000000	      1.62793902	      0.00000000	      0.00000000	      0.00000000	      0.00000000
      0.19907919	    241.25290433	   1919.02868080	    109.92211712	      0.00000000	     97.88784637	    291.97469193	     -0.00000000	      0.00000000	      0.00000000	     47.36199769	    -97.88784637	   -291.97469193	      0.00000000	      0.00000000	      0.00000000	      1.64146658	      0.00000000	      0.00000000	      0.00000000	      0.00000000
      0.19939680	    241.32193721	   1925.91192510	    109.94110257	      0.00000000	     98.33366476	    292.24205564	     -0.00000000	      0.00000000	      0.00000000	     47.51309509	    -98.33366476	   -292.24205564	      0.00000000	      0.00000000	      0.00000000	      1.64922004	      0.00000000	      0.00000000	      0.00000000	      0.00000000
      0.19955510	    241.35631350	   1929.34154315	    109.95041899	      0.00000000	     98.55551786	    292.37489382	     -0.00000000	      0.00000000	      0.00000000	     47.58828331	    -98.55551786	   -292.37489382	      0.00000000	     -0.00000000	      0.00000000	      1.65309177	      0.00000000	      0.00000000	      0.00000000	      0.00000000
      0.19971340	    241.39067006	   1932.77034185	    109.95964015	      0.00000000	     98.77722384	    292.50756005	     -0.00000000	      0.00000000	      0.00000000	     47.66341789	    -98.77722384	   -292.50756005	      0.00000000	      0.00000000	      0.00000000	      1.65696879	      0.00000000	      0.00000000	      0.00000000	      0.00000000
      0.20024971	    241.50691848	   1944.37822021	    109.99018748	      0.00000000	     99.52642042	    292.95471319	     -0.00000000	      0.00000000	      0.00000000	     47.91730757	    -99.52642042	   -292.95471319	      0.00000000	      0.00000000	     -0.00000000	      1.67013876	      0.00000000	      0.00000000	      0.00000000	      0.00000000
      0.20078602	    241.62295601	   1955.96767800	    110.01971497	      0.00000000	    100.27570924	    293.40214494	     -0.00000000	      0.00000000	      0.00000000	     48.17114035	   -100.27570924	   -293.40214494	      0.00000000	      0.00000000	      0.00000000	      1.68337862	      0.00000000	      0.00000000	      0.00000000	      0.00000000
      0.20132233	    241.73878605	   1967.53232926	    110.04827259	      0.00000000	    101.02384614	    293.84829953	     -0.00000000	      0.00000000	      0.00000000	     48.42452333	   -101.02384614	   -293.84829953	      0.00000000	     -0.00000000	      0.00000000	      1.69668175	      0.00000000	      0.00000000	      0.00000000	      0.00000000
      0.20185864	    241.85441614	   1979.06627217	    110.07590826	      0.00000000	    101.77033024	    294.29255383	     -0.00000000	      0.00000000	      0.00000000	     48.67729693	   -101.77033024	   -294.29255383	      0.00000000	     -0.00000000	      0.00000000	      1.71004528	      0.00000000	      0.00000000	      0.00000000	      0.00000000
      0.20239494	    241.96985484	   1990.56404657	    110.10266747	      0.00000000	    102.51477913	    294.73443281	     -0.00000000	      0.00000000	      0.00000000	     48.92933848	   -102.51477913	   -294.73443281	      0.00000000	     -0.00000000	      0.00000000	      1.72346684	      0.00000000	      0.00000000	      0.00000000	      0.00000000
      0.20293125	    242.08511104	   2002.02059607	    110.12859334	      0.00000000	    103.25685029	    295.17351160	     -0.00000000	      0.00000000	      0.00000000	     49.18053765	   -103.25685029	   -295.17351160	      0.00000000	     -0.00000000	      0.00000000	      1.73694420	      0.00000000	      0.00000000	      0.00000000	      0.00000000
      0.20346756	    242.20019372	   2013.43123367	    110.15372664	      0.00000000	    103.99622928	    295.60940106	     -0.00000000	      0.00000000	      0.00000000	     49.43079279	   -103.99622928	   -295.60940106	      0.00000000	      0.00000000	      0.00000000	      1.75047523	      0.00000000	      0.00000000	      0.00000000	      0.00000000
      0.20400387	    242.31511180	   2024.79161042	    110.17810599	      0.00000000	    104.73262616	    296.04174366	     -0.00000000	      0.00000000	      0.00000000	     49.68000984	   -104.73262616	   -296.04174366	      0.00000000	     -0.00000000	      0.00000000	      1.76405783	      0.00000000	      0.00000000	      0.00000000	      0.00000000
      0.20454018	    242.42987410	   2036.09768687	    110.20176789	      0.00000000	    105.46577313	    296.47021072	     -0.00000000	      0.00000000	      0.00000000	     49.92810167	   -105.46577313	   -296.47021072	      0.00000000	      0.00000000	      0.00000000	      1.77769000	      0.00000000	      0.00000000	      0.00000000	      0.00000000
      0.20507649	    242.54448924	   2047.34570686	    110.22474688	      0.00000000	    106.19542251	    296.89450001	     -0.00000000	      0.00000000	      0.00000000	     50.17498747	   -106.19542251	   -296.89450001	      0.00000000	     -0.00000000	      0.00000000	      1.79136976	      0.00000000	      0.00000000	      0.00000000	      0.00000000
      0.20561279	    242.65896565	   2058.53217348	    110.24707564	      0.00000000	    106.92134492	    297.31433360	     -0.00000000	      0.00000000	      0.00000000	     50.42059219	   -106.92134492	   -297.31433360	      0.00000000	      0.00000000	      0.00000000	      1.80509523	      0.00000000	      0.00000000	      0.00000000	      0.00000000
      0.20614910	    242.77331155	   2069.65382707	    110.26878508	      0.00000000	    107.64332759	    297.72945583	     -0.00000000	      0.00000000	      0.00000000	     50.66484604	   -107.64332759	   -297.72945583	      0.00000000	      0.00000000	      0.00000000	      1.81886454	      0.00000000	      0.00000000	      0.00000000	      0.00000000
      0.20668541	    242.88753495	   2080.70762490	    110.28990450	      0.00000000	    108.36117286	    298.13963143	     -0.00000000	      0.00000000	      0.00000000	     50.90768406	   -108.36117286	   -298.13963143	      0.00000000	      0.00000000	      0.00000000	      1.83267590	      0.00000000	      0.00000000	      0.00000000	      0.00000000
      0.20722172	    243.00164363	   2091.69072250	    110.31046161	      0.00000000	    109.07469680	    298.54464381	     -0.00000000	      0.00000000	      0.00000000	     51.14904567	   -109.07469680	   -298.54464381	      0.00000000	      0.00000000	      0.00000000	      1.84652755	      0.00000000	      0.00000000	      0.00000000	      0.00000000
      0.20775803	    243.11564516	   2102.60045649	    110.33048270	      0.00000000	    109.78372794	    298.94429347	     -0.00000000	      0.00000000	      0.00000000	     51.38887430	   -109.78372794	   -298.94429347	      0.00000000	     -0.00000000	      0.00000000	      1.86041778	      0.00000000	      0.00000000	      0.00000000	      0.00000000
      0.20829434	    243.22954688	   2113.43432869	    110.34999268	      0.00000000	    110.48810611	    299.33839653	     -0.00000000	      0.00000000	      0.00000000	     51.62711704	   -110.48810611	   -299.33839653	      0.00000000	      0.00000000	      0.00000000	      1.87434491	      0.00000000	      0.00000000	      0.00000000	      0.00000000
      0.20883065	    243.34335595	   2124.18999156	    110.36901521	      0.00000000	    111.18768139	    299.72678336	     -0.00000000	      0.00000000	      0.00000000	     51.86372430	   -111.18768139	   -299.72678336	      0.00000000	      0.00000000	      0.00000000	      1.88830732	      0.00000000	      0.00000000	      0.00000000	      0.00000000
      0.20936695	    243.45707928	   2134.86523468	    110.38757271	      0.00000000	    111.88231314	    300.10929732	     -0.00000000	      0.00000000	      0.00000000	     52.09864951	   -111.88231314	   -300.10929732	      0.00000000	      0.00000000	      0.00000000	      1.90230338	      0.00000000	      0.00000000	      0.00000000	      0.00000000
      0.20990326	    243.57072361	   2145.45797241	    110.40568652	      0.00000000	    112.57186910	    300.48579363	     -0.00000000	      0.00000000	      0.00000000	     52.33184886	   -112.57186910	   -300.48579363	      0.00000000	      0.00000000	      0.00000000	      1.91633153	      0.00000000	      0.00000000	      0.00000000	      0.00000000
      0.21043957	    243.68429545	   2155.96623247	    110.42337691	      0.00000000	    113.25622456	    300.85613826	     -0.00000000	      0.00000000	      0.00000000	     52.56328103	   -113.25622456	   -300.85613826	      0.00000000	      0.00000000	      0.00000000	      1.93039021	      0.00000000	      0.00000000	      0.00000000	      0.00000000
      0.21097588	    243.79780113	   2166.38814544	    110.44066316	      0.00000000	    113.93526168	    301.22020695	      0.00000000	     -0.00000000	     -0.00000000	     52.79290697	   -113.93526168	   -301.22020695	     -0.00000000	      0.00000000	     -0.00000000	      1.94447791	      0.00000000	      0.00000000	      0.00000000	      0.00000000
      0.21151219	    243.91124677	   2176.72193517	    110.45756364	      0.00000000	    114.60886874	    301.57788433	     -0.00000000	      0.00000000	      0.00000000	     53.02068967	   -114.60886874	   -301.57788433	      0.00000000	      0.00000000	      0.00000000	      1.95859313	      0.00000000	      0.00000000	      0.00000000	      0.00000000
      0.21204850	    244.02463831	   2186.96590998	    110.47409584	      0.00000000	    115.27693955	    301.92906306	     -0.00000000	      0.00000000	      0.00000000	     53.24659399	   -115.27693955	   -301.92906306	      0.00000000	      0.00000000	      0.00000000	      1.97273437	      0.00000000	      0.00000000	      0.00000000	      0.00000000
      0.21258481	    244.13798147	   2197.11845465	    110.49027643	      0.00000000	    115.93937288	    302.27364311	     -0.00000000	      0.00000000	      0.00000000	     53.47058646	   -115.93937288	   -302.27364311	      0.00000000	      0.00000000	      0.00000000	      1.98690019	      0.00000000	      0.00000000	      0.00000000	      0.00000000
      0.21312111	    244.25128181	   2207.17802313	    110.50612134	      0.00000000	    116.59607197	    302.61153100	     -0.00000000	      0.00000000	      0.00000000	     53.69263510	   -116.59607197	   -302.61153100	      0.00000000	      0.00000000	      0.00000000	      2.00108912	      0.00000000	      0.00000000	      0.00000000	      0.00000000
      0.21365742	    244.36454465	   2217.14313199	    110.52164576	      0.00000000	    117.24694403	    302.94263924	     -0.00000000	      0.00000000	      0.00000000	     53.91270935	   -117.24694403	   -302.94263924	      0.00000000	      0.00000000	      0.00000000	      2.01529974	      0.00000000	      0.00000000	      0.00000000	      0.00000000
      0.21419373	    244.47777515	   2227.01235447	    110.53686421	      0.00000000	    117.89189986	    303.26688570	      0.00000000	     -0.00000000	      0.00000000	     54.13077983	   -117.89189986	   -303.26688570	     -0.00000000	      0.00000000	     -0.00000000	      2.02953063	      0.00000000	      0.00000000	      0.00000000	      0.00000000
      0.21473004	    244.59097827	   2236.78431527	    110.55179059	      0.00000000	    118.53085348	    303.58419315	      0.00000000	     -0.00000000	     -0.00000000	     54.34681832	   -118.53085348	   -303.58419315	     -0.00000000	      0.00000000	     -0.00000000	      2.04378036	      0.00000000	      0.00000000	      0.00000000	      0.00000000
      0.21526635	    244.70415875	   2246.45768587	    110.56643818	      0.00000000	    119.16372178	    303.89448879	      0.00000000	     -0.00000000	     -0.00000000	     54.56079759	   -119.16372178	   -303.89448879	     -0.00000000	      0.00000000	     -0.00000000	      2.05804754	      0.00000000	      0.00000000	      0.00000000	      0.00000000
      0.21580266	    244.81732115	   2256.03118053	    110.58081972	      0.00000000	    119.79042426	    304.19770381	      0.00000000	     -0.00000000	     -0.00000000	     54.77269134	   -119.79042426	   -304.19770381	     -0.00000000	      0.00000000	     -0.00000000	      2.07233077	      0.00000000	      0.00000000	      0.00000000	      0.00000000
      0.21633897	    244.93046980	   2265.50355281	    110.59494740	      0.00000000	    120.41088277	    304.49377311	      0.00000000	     -0.00000000	     -0.00000000	     54.98247413	   -120.41088277	   -304.49377311	     -0.00000000	      0.00000000	     -0.00000000	      2.08662866	      0.00000000	      0.00000000	      0.00000000	      0.00000000
      0.21687527	    245.04360883	   2274.87359271	    110.60883294	      0.00000000	    121.02502135	    304.78263494	      0.00000000	     -0.00000000	     -0.00000000	     55.19012126	   -121.02502135	   -304.78263494	     -0.00000000	      0.00000000	     -0.00000000	      2.10093982	      0.00000000	      0.00000000	      0.00000000	      0.00000000
      0.21741158	    245.15674216	   2284.14012434	    110.62248756	      0.00000000	    121.63276598	    305.06423069	      0.00000000	     -0.00000000	     -0.00000000	     55.39560879	   -121.63276598	   -305.06423069	     -0.00000000	      0.00000000	     -0.00000000	      2.11526288	      0.00000000	      0.00000000	      0.00000000	      0.00000000
      0.21794789	    245.26987347	   2293.30200407	    110.63592207	      0.00000000	    122.23404453	    305.33850466	      0.00000000	     -0.00000000	     -0.00000000	     55.59891344	   -122.23404453	   -305.33850466	     -0.00000000	      0.00000000	     -0.00000000	      2.12959646	      0.00000000	      0.00000000	      0.00000000	      0.00000000
      0.21848420	    245.38300620	   2302.35811933	    110.64914682	      0.00000000	    122.82878663	    305.60540389	      0.00000000	     -0.00000000	     -0.00000000	     55.80001259	   -122.82878663	   -305.60540389	     -0.00000000	      0.00000000	     -0.00000000	      2.14393918	      0.00000000	      0.00000000	      0.00000000	      0.00000000
      0.21902051	    245.49614356	   2311.30738779	    110.66217179	      0.00000000	    123.41692361	    305.86487809	      0.00000000	     -0.00000000	     -0.00000000	     55.99888421	   -123.41692361	   -305.86487809	     -0.00000000	      0.00000000	     -0.00000000	      2.15828968	      0.00000000	      0.00000000	      0.00000000	      0.00000000
      0.21955682	    245.60928849	   2320.14875710	    110.67500659	      0.00000000	    123.99838845	    306.11687953	      0.00000000	     -0.00000000	     -0.00000000	     56.19550694	   -123.99838845	   -306.11687953	     -0.00000000	      0.00000000	     -0.00000000	      2.17264659	      0.00000000	      0.00000000	      0.00000000	      0.00000000
      0.22009312	    245.72244368	   2328.88120508	    110.68766047	      0.00000000	    124.57311584	    306.36136299	      0.00000000	     -0.00000000	     -0.00000000	     56.38985999	   -124.57311584	   -306.36136299	     -0.00000000	      0.00000000	     -0.00000000	      2.18700855	      0.00000000	      0.00000000	      0.00000000	      0.00000000
      0.22062943	    245.83561152	   2337.50374042	    110.70014233	      0.00000000	    125.14104216	    306.59828582	      0.00000000	     -0.00000000	     -0.00000000	     56.58192322	   -125.14104216	   -306.59828582	     -0.00000000	      0.00000000	     -0.00000000	      2.20137421	      0.00000000	      0.00000000	      0.00000000	      0.00000000
      0.22116574	    245.94879411	   2346.01540371	    110.71246076	      0.00000000	    125.70210556	    306.82760793	      0.00000000	     -0.00000000	     -0.00000000	     56.77167711	   -125.70210556	   -306.82760793	     -0.00000000	      0.00000000	     -0.00000000	      2.21574221	      0.00000000	      0.00000000	      0.00000000	      0.00000000
      0.22170205	    246.06199322	   2354.41526902	    110.72462406	      0.00000000	    126.25624605	    307.04929187	      0.00000000	     -0.00000000	     -0.00000000	     56.95910282	   -126.25624605	   -307.04929187	     -0.00000000	      0.00000000	     -0.00000000	      2.23011121	      0.00000000	      0.00000000	      0.00000000	      0.00000000
      0.22223836	    246.17521030	   2362.70244581	    110.73664022	      0.00000000	    126.80340563	    307.26330299	      0.00000000	     -0.00000000	     -0.00000000	     57.14418221	   -126.80340563	   -307.26330299	     -0.00000000	      0.00000000	     -0.00000000	      2.24447987	      0.00000000	      0.00000000	      0.00000000	      0.00000000
      0.22277467	    246.28844643	   2370.87608121	    110.74851698	      0.00000000	    127.34352842	    307.46960951	      0.00000000	     -0.00000000	     -0.00000000	     57.32689790	   -127.34352842	   -307.46960951	     -0.00000000	      0.00000000	     -0.00000000	      2.25884687	      0.00000000	      0.00000000	      0.00000000	      0.00000000
      0.22331098	    246.40170231	   2378.93536265	    110.76026181	      0.00000000	    127.87656081	    307.66818274	      0.00000000	     -0.00000000	     -0.00000000	     57.50723330	   -127.87656081	   -307.66818274	     -0.00000000	      0.00000000	     -0.00000000	      2.27321088	      0.00000000	      0.00000000	      0.00000000	      0.00000000
      0.22384728	    246.51497823	   2386.87952085	    110.77188191	      0.00000000	    128.40245168	    307.85899725	      0.00000000	     -0.00000000	     -0.00000000	     57.68517268	   -128.40245168	   -307.85899725	     -0.00000000	      0.00000000	     -0.00000000	      2.28757060	      0.00000000	      0.00000000	      0.00000000	      0.00000000
      0.22438359	    246.62827403	   2394.70783302	    110.78338428	      0.00000000	    128.92115259	    308.04203109	      0.00000000	     -0.00000000	     -0.00000000	     57.86070123	   -128.92115259	   -308.04203109	     -0.00000000	      0.00000000	     -0.00000000	      2.30192474	      0.00000000	      0.00000000	      0.00000000	      0.00000000
      0.22491990	    246.74158908	   2402.41962633	    110.79477566	      0.00000000	    129.43261799	    308.21726605	      0.00000000	     -0.00000000	     -0.00000000	     58.03380513	   -129.43261799	   -308.21726605	     -0.00000000	      0.00000000	     -0.00000000	      2.31627203	      0.00000000	      0.00000000	      0.00000000	      0.00000000
      0.22545621	    246.85492225	   2410.01428163	    110.80606260	      0.00000000	    129.93680547	    308.38468786	      0.00000000	     -0.00000000	     -0.00000000	     58.20447164	   -129.93680547	   -308.38468786	     -0.00000000	      0.00000000	     -0.00000000	      2.33061120	      0.00000000	      0.00000000	      0.00000000	      0.00000000
      0.22599252	    246.96827184	   2417.49123725	    110.81725141	      0.00000000	    130.43367600	    308.54428654	      0.00000000	     -0.00000000	     -0.00000000	     58.37268913	   -130.43367600	   -308.54428654	     -0.00000000	      0.00000000	     -0.00000000	      2.34494103	      0.00000000	      0.00000000	      0.00000000	      0.00000000
      0.22652883	    247.08163558	   2424.84999297	    110.82834824	      0.00000000	    130.92319419	    308.69605657	      0.00000000	     -0.00000000	     -0.00000000	     58.53844724	   -130.92319419	   -308.69605657	     -0.00000000	      0.00000000	     -0.00000000	      2.35926031	      0.00000000	      0.00000000	      0.00000000	      0.00000000
      0.22706514	    247.19501053	   2432.09011406	    110.83935900	      0.00000000	    131.40532854	    308.83999728	      0.00000000	     -0.00000000	     -0.00000000	     58.70173688	   -131.40532854	   -308.83999728	     -0.00000000	      0.00000000	     -0.00000000	      2.37356785	      0.00000000	      0.00000000	      0.00000000	      0.00000000
      0.22760144	    247.30839306	   2439.21123529	    110.85028946	      0.00000000	    131.88005171	    308.97611305	      0.00000000	     -0.00000000	     -0.00000000	     58.86255035	   -131.88005171	   -308.97611305	     -0.00000000	      0.00000000	     -0.00000000	      2.38786251	      0.00000000	      0.00000000	      0.00000000	      0.00000000
      0.22813775	    247.42177879	   2446.21306496	    110.86114518	      0.00000000	    132.34734080	    309.10441365	      0.00000000	     -0.00000000	     -0.00000000	     59.02088144	   -132.34734080	   -309.10441365	     -0.00000000	      0.00000000	     -0.00000000	      2.40214317	      0.00000000	      0.00000000	      0.00000000	      0.00000000
      0.22867406	    247.53516252	   2453.09538881	    110.87193156	      0.00000000	    132.80717756	    309.22491447	      0.00000000	     -0.00000000	     -0.00000000	     59.17672548	   -132.80717756	   -309.22491447	     -0.00000000	      0.00000000	     -0.00000000	      2.41640874	      0.00000000	      0.00000000	      0.00000000	      0.00000000
      0.22921037	    247.64853816	   2459.85807379	    110.88265383	      0.00000000	    133.25954868	    309.33763682	      0.00000000	     -0.00000000	     -0.00000000	     59.33007943	   -133.25954868	   -309.33763682	     -0.00000000	      0.00000000	     -0.00000000	      2.43065818	      0.00000000	      0.00000000	      0.00000000	      0.00000000
      0.22974668	    247.76189863	   2466.50107167	    110.89331707	      0.00000000	    133.70444601	    309.44260815	      0.00000000	     -0.00000000	     -0.00000000	     59.48094195	   -133.70444601	   -309.44260815	     -0.00000000	      0.00000000	     -0.00000000	      2.44489050	      0.00000000	      0.00000000	      0.00000000	      0.00000000
      0.23028299	    247.87523582	   2473.02442235	    110.90392617	      0.00000000	    134.14186676	    309.53986231	      0.00000000	     -0.00000000	     -0.00000000	     59.62931348	   -134.14186676	   -309.53986231	     -0.00000000	      0.00000000	     -0.00000000	      2.45910474	      0.00000000	      0.00000000	      0.00000000	      0.00000000
      0.23081930	    247.98854044	   2479.42825695	    110.91448591	      0.00000000	    134.57181376	    309.62943971	      0.00000000	     -0.00000000	     -0.00000000	     59.77519630	   -134.57181376	   -309.62943971	     -0.00000000	      0.00000000	     -0.00000000	      2.47329998	      0.00000000	      0.00000000	      0.00000000	      0.00000000
      0.23135560	    248.10180197	   2485.71280045	    110.92500090	      0.00000000	    134.99429557	    309.71138755	      0.00000000	     -0.00000000	     -0.00000000	     59.91859456	   -134.99429557	   -309.71138755	     -0.00000000	      0.00000000	     -0.00000000	      2.48747539	      0.00000000	      0.00000000	      0.00000000	      0.00000000
      0.23189191	    248.21500851	   2491.87837410	    110.93547559	      0.00000000	    135.40932670	    309.78575996	      0.00000000	     -0.00000000	     -0.00000000	     60.05951440	   -135.40932670	   -309.78575996	     -0.00000000	      0.00000000	     -0.00000000	      2.50163015	      0.00000000	      0.00000000	      0.00000000	      0.00000000
      0.23242822	    248.32814666	   2497.92539723	    110.94591433	      0.00000000	    135.81692771	    309.85261806	      0.00000000	     -0.00000000	     -0.00000000	     60.19796389	   -135.81692771	   -309.85261806	     -0.00000000	      0.00000000	     -0.00000000	      2.51576353	      0.00000000	      0.00000000	      0.00000000	      0.00000000
      0.23296453	    248.44120139	   2503.85438874	    110.95632130	      0.00000000	    136.21712529	    309.91203012	      0.00000000	     -0.00000000	     -0.00000000	     60.33395314	   -136.21712529	   -309.91203012	     -0.00000000	      0.00000000	     -0.00000000	      2.52987483	      0.00000000	      0.00000000	      0.00000000	      0.00000000
      0.23350084	    248.55415587	   2509.66596803	    110.96670056	      0.00000000	    136.60995238	    309.96407154	      0.00000000	     -0.00000000	     -0.00000000	     60.46749431	   -136.60995238	   -309.96407154	     -0.00000000	      0.00000000	     -0.00000000	      2.54396343	      0.00000000	      0.00000000	      0.00000000	      0.00000000
      0.23403715	    248.66699134	   2515.36085543	    110.97705604	      0.00000000	    136.99544818	    310.00882487	      0.00000000	     -0.00000000	     -0.00000000	     60.59860157	   -136.99544818	   -310.00882487	     -0.00000000	      0.00000000	     -0.00000000	      2.55802877	      0.00000000	      0.00000000	      0.00000000	      0.00000000
      0.23457345	    248.77968688	   2520.93987213	    110.98739154	      0.00000000	    137.37365813	    310.04637976	      0.00000000	     -0.00000000	     -0.00000000	     60.72729115	   -137.37365813	   -310.04637976	     -0.00000000	      0.00000000	     -0.00000000	      2.57207034	      0.00000000	      0.00000000	      0.00000000	      0.00000000
      0.23510976	    248.89221926	   2526.40393952	    110.99771074	      0.00000000	    137.74463392	    310.07683290	      0.00000000	     -0.00000000	     -0.00000000	     60.85358131	   -137.74463392	   -310.07683290	     -0.00000000	      0.00000000	     -0.00000000	      2.58608772	      0.00000000	      0.00000000	      0.00000000	      0.00000000
      0.23564607	    249.00456268	   2531.75407800	    111.00801720	      0.00000000	    138.10843339	    310.10028783	      0.00000000	     -0.00000000	     -0.00000000	     60.97749231	   -138.10843339	   -310.10028783	     -0.00000000	      0.00000000	     -0.00000000	      2.60008054	      0.00000000	      0.00000000	      0.00000000	      0.00000000
      0.23618238	    249.11668860	   2536.99140533	    111.01831435	      0.00000000	    138.46512046	    310.11685482	      0.00000000	     -0.00000000	     -0.00000000	     61.09904637	   -138.46512046	   -310.11685482	     -0.00000000	      0.00000000	     -0.00000000	      2.61404848	      0.00000000	      0.00000000	      0.00000000	      0.00000000
      0.23671869	    249.22856542	   2542.11713429	    111.02860552	      0.00000000	    138.81476494	    310.12665061	      0.00000000	     -0.00000000	     -0.00000000	     61.21826764	   -138.81476494	   -310.12665061	     -0.00000000	      0.00000000	     -0.00000000	      2.62799132	      0.00000000	      0.00000000	      0.00000000	      0.00000000
      0.23725500	    249.34015827	   2547.13257004	    111.03889392	      0.00000000	    139.15744243	    310.12979820	      0.00000000	     -0.00000000	     -0.00000000	     61.33518214	   -139.15744243	   -310.12979820	     -0.00000000	      0.00000000	     -0.00000000	      2.64190888	      0.00000000	      0.00000000	      0.00000000	      0.00000000
      0.23779131	    249.45142871	   2552.03910678	    111.04918266	      0.00000000	    139.49323404	    310.12642649	      0.00000000	     -0.00000000	     -0.00000000	     61.44981765	   -139.49323404	   -310.12642649	     -0.00000000	      0.00000000	     -0.00000000	      2.65580106	      0.00000000	      0.00000000	      0.00000000	      0.00000000
      0.23832761	    249.56233449	   2556.83822412	    111.05947473	      0.00000000	    139.82222623	    310.11666998	      0.00000000	     -0.00000000	     -0.00000000	     61.56220371	   -139.82222623	   -310.11666998	     -0.00000000	      0.00000000	     -0.00000000	      2.66966781	      0.00000000	      0.00000000	      0.00000000	      0.00000000
      0.23886392	    249.67282920	   2561.53148292	    111.06977302	      0.00000000	    140.14451050	    310.10066842	      0.00000000	     -0.00000000	     -0.00000000	     61.67237143	   -140.14451050	   -310.10066842	     -0.00000000	      0.00000000	     -0.00000000	      2.68350915	      0.00000000	      0.00000000	      0.00000000	      0.00000000
      0.23940023	    249.78286204	   2566.12052082	    111.08008034	      0.00000000	    140.46018315	    310.07856636	      0.00000000	     -0.00000000	     -0.00000000	     61.78035349	   -140.46018315	   -310.07856636	     -0.00000000	      0.00000000	     -0.00000000	      2.69732517	      0.00000000	      0.00000000	      0.00000000	      0.00000000
      0.23993654	    249.89237756	   2570.60704739	    111.09039937	      0.00000000	    140.76934492	    310.05051277	      0.00000000	     -0.00000000	     -0.00000000	     61.88618397	   -140.76934492	   -310.05051277	     -0.00000000	      0.00000000	     -0.00000000	      2.71111601	      0.00000000	      0.00000000	      0.00000000	      0.00000000
      0.24047285	    250.00131541	   2574.99283898	    111.10073271	      0.00000000	    141.07210072	    310.01666056	      0.00000000	     -0.00000000	     -0.00000000	     61.98989829	   -141.07210072	   -310.01666056	     -0.00000000	      0.00000000	     -0.00000000	      2.72488185	      0.00000000	      0.00000000	      0.00000000	      0.00000000
      0.24100916	    250.10961018	   2579.27973337	    111.11108288	      0.00000000	    141.36855928	    309.97716615	      0.00000000	     -0.00000000	     -0.00000000	     62.09153304	   -141.36855928	   -309.97716615	     -0.00000000	      0.00000000	     -0.00000000	      2.73862296	      0.00000000	      0.00000000	      0.00000000	      0.00000000
      0.24154547	    250.21719133	   2583.46962416	    111.12145229	      0.00000000	    141.65883279	    309.93218902	      0.00000000	     -0.00000000	     -0.00000000	     62.19112591	   -141.65883279	   -309.93218902	     -0.00000000	      0.00000000	     -0.00000000	      2.75233963	      0.00000000	      0.00000000	      0.00000000	      0.00000000
      0.24208177	    250.32398318	   2587.56445507	    111.13184328	      0.00000000	    141.94303659	    309.88189120	      0.00000000	     -0.00000000	     -0.00000000	     62.28871556	   -141.94303659	   -309.88189120	     -0.00000000	      0.00000000	     -0.00000000	      2.76603222	      0.00000000	      0.00000000	      0.00000000	      0.00000000
      0.24261808	    250.42990507	   2591.56621412	    111.14225810	      0.00000000	    142.22128876	    309.82643683	      0.00000000	     -0.00000000	     -0.00000000	     62.38434150	   -142.22128876	   -309.82643683	     -0.00000000	      0.00000000	     -0.00000000	      2.77970111	      0.00000000	      0.00000000	      0.00000000	      0.00000000
      0.24315439	    250.53487172	   2595.47692778	    111.15269892	      0.00000000	    142.49370985	    309.76599175	      0.00000000	     -0.00000000	     -0.00000000	     62.47804396	   -142.49370985	   -309.76599175	     -0.00000000	      0.00000000	     -0.00000000	      2.79334676	      0.00000000	      0.00000000	      0.00000000	      0.00000000
      0.24336421	    250.57566230	   2596.98257797	    111.15679339	      0.00000000	    142.60015923	    309.74265042	      0.00000000	     -0.00000000	     -0.00000000	     62.51463713	   -142.60015923	   -309.74265042	     -0.00000000	      0.00000000	     -0.00000000	      2.79869159	      0.00000000	      0.00000000	      0.00000000	      0.00000000
      0.24345996	    250.59422225	   2597.66521206	    111.15866324	      0.00000000	    142.64814347	    309.73140594	      0.00000000	     -0.00000000	     -0.00000000	     62.53114557	   -142.64814347	   -309.73140594	     -0.00000000	      0.00000000	     -0.00000000	      2.80112697	      0.00000000	      0.00000000	      0.00000000	      0.00000000
      0.24355572	    250.62006984	   2598.34504710	    111.16053392	      0.00000000	    142.69589825	    309.71996539	      0.00000000	     -0.00000000	     -0.00000000	     62.54758053	   -142.69589825	   -309.71996539	     -0.00000000	      0.00000000	     -0.00000000	      2.80356133	      0.00000000	      0.00000000	      0.00000000	      0.00000000
      0.24403449	    251.34673429	   2601.70264364	    111.16989110	      0.00000000	    142.94806801	    309.68355133	      0.00000000	     -0.00000000	     -0.00000000	     62.63448775	   -142.94806801	   -309.68355133	     -0.00000000	      0.00000000	     -0.00000000	      2.81591433	      0.00000000	      0.00000000	      0.00000000	      0.00000000
      0.24451326	    254.01302213	   2604.99195977	    111.17918578	      0.00000000	    143.28614973	    309.77902367	      0.00000000	     -0.00000000	     -0.00000000	     62.75226044	   -143.28614973	   -309.77902367	     -0.00000000	      0.00000000	     -0.00000000	      2.82940106	      0.00000000	      0.00000000	      0.00000000	      0.00000000
      0.24499203	    259.41795693	   2608.21428708	    111.18819610	      0.00000000	    143.76480457	    310.11580503	      0.00000000	     -0.00000000	     -0.00000000	     62.92383659	   -143.76480457	   -310.11580503	     -0.00000000	     -0.00000000	     -0.00000000	      2.84503053	      0.00000000	      0.00000000	      0.00000000	      0.00000000
      0.24547080	    267.94079638	   2611.37086231	    111.19657403	      0.00000000	    144.40415933	    310.76949309	      0.00000000	     -0.00000000	     -0.00000000	     63.16203920	   -144.40415933	   -310.76949309	     -0.00000000	     -0.00000000	     -0.00000000	      2.86357937	      0.00000000	      0.00000000	      0.00000000	      0.00000000
      0.24594957	    279.69688762	   2614.46291783	    111.20389489	      0.00000000	    145.19956663	    311.78513860	      0.00000000	     -0.00000000	     -0.00000000	     63.47167830	   -145.19956663	   -311.78513860	     -0.00000000	      0.00000000	     -0.00000000	      2.88558765	      0.00000000	      0.00000000	      0.00000000	      0.00000000
      0.24642834	    294.63774631	   2617.49171127	    111.20970716	      0.00000000	    146.13238952	    313.18568851	      0.00000000	     -0.00000000	     -0.00000000	     63.85245760	   -146.13238952	   -313.18568851	     -0.00000000	      0.00000000	     -0.00000000	      2.91140837	      0.00000000	      0.00000000	      0.00000000	      0.00000000
      0.24690711	    312.61589652	   2620.45853824	    111.21357212	      0.00000000	    147.17712059	    314.97857857	      0.00000000	     -0.00000000	     -0.00000000	     64.30101387	   -147.17712059	   -314.97857857	     -0.00000000	      0.00000000	     -0.00000000	      2.94125112	      0.00000000	      0.00000000	      0.00000000	      0.00000000
      0.24738588	    333.42797391	   2623.36473451	    111.21509151	      0.00000000	    148.30578416	    317.16051224	      0.00000000	     -0.00000000	     -0.00000000	     64.81226057	   -148.30578416	   -317.16051224	     -0.00000000	      0.00000000	     -0.00000000	      2.97521658	      0.00000000	      0.00000000	      0.00000000	      0.00000000
      0.24786465	    356.84408284	   2626.21167180	    111.21392449	      0.00000000	    149.49064141	    319.72097348	      0.00000000	     -0.00000000	     -0.00000000	     65.38028168	   -149.49064141	   -319.72097348	     -0.00000000	      0.00000000	     -0.00000000	      3.01332408	      0.00000000	      0.00000000	      0.00000000	      0.00000000
      0.24834342	    382.62786386	   2629.00074995	    111.20979609	      0.00000000	    150.70583339	    322.64484559	      0.00000000	     -0.00000000	     -0.00000000	     65.99893222	   -150.70583339	   -322.64484559	     -0.00000000	      0.00000000	     -0.00000000	      3.05553355	      0.00000000	      0.00000000	      0.00000000	      0.00000000
      0.24882219	    410.54983145	   2631.73338749	    111.20249926	      0.00000000	    151.92832645	    325.91435322	      0.00000000	     -0.00000000	     -0.00000000	     66.66223557	   -151.92832645	   -325.91435322	     -0.00000000	      0.00000000	     -0.00000000	      3.10176306	      0.00000000	      0.00000000	      0.00000000	      0.00000000
      0.24930097	    440.39566749	   2634.41101159	    111.19189240	      0.00000000	    153.13837787	    329.51046610	      0.00000000	     -0.00000000	     -0.00000000	     67.36463253	   -153.13837787	   -329.51046610	     -0.00000000	      0.00000000	     -0.00000000	      3.15190248	      0.00000000	      0.00000000	      0.00000000	      0.00000000
      0.24977974	    471.97077629	   2637.03504849	    111.17789405	      0.00000000	    154.31966794	    333.41387347	      0.00000000	     -0.00000000	     -0.00000000	     68.10112053	   -154.31966794	   -333.41387347	     -0.00000000	      0.00000000	     -0.00000000	      3.20582371	      0.00000000	      0.00000000	      0.00000000	      0.00000000
      0.25025851	    505.10217836	   2639.60691473	    111.16047587	      0.00000000	    155.45920674	    337.60562610	      0.00000000	     -0.00000000	     -0.00000000	     68.86731384	   -155.45920674	   -337.60562610	     -0.00000000	      0.00000000	     -0.00000000	      3.26338825	      0.00000000	      0.00000000	      0.00000000	      0.00000000
      0.25073728	    539.63861171	   2642.12800968	    111.13965486	      0.00000000	    156.54709862	    342.06753178	      0.00000000	     -0.00000000	     -0.00000000	     69.65944928	   -156.54709862	   -342.06753178	     -0.00000000	      0.00000000	     -0.00000000	      3.32445260	      0.00000000	      0.00000000	      0.00000000	      0.00000000
      0.25121605	    575.44948983	   2644.59970931	    111.11548543	      0.00000000	    157.57622556	    346.78237544	      0.00000000	     -0.00000000	     -0.00000000	     70.47435691	   -157.57622556	   -346.78237544	     -0.00000000	      0.00000000	     -0.00000000	      3.38887199	      0.00000000	      0.00000000	      0.00000000	      0.00000000
      0.25169482	    612.42315449	   2647.02336130	    111.08805176	      0.00000000	    158.54189170	    351.73401737	      0.00000000	     -0.00000000	     -0.00000000	     71.30940933	   -158.54189170	   -351.73401737	     -0.00000000	     -0.00000000	     -0.00000000	      3.45650299	      0.00000000	      0.00000000	      0.00000000	      0.00000000
      0.25217359	    650.46467817	   2649.40028139	    111.05746086	      0.00000000	    159.44145506	    356.90740503	      0.00000000	     -0.00000000	     -0.00000000	     72.16245864	   -159.44145506	   -356.90740503	     -0.00000000	     -0.00000000	     -0.00000000	      3.52720511	      0.00000000	      0.00000000	      0.00000000	      0.00000000
      0.25265236	    689.49332902	   2651.73175089	    111.02383625	      0.00000000	    160.27396056	    362.28851841	      0.00000000	     -0.00000000	     -0.00000000	     73.03176549	   -160.27396056	   -362.28851841	     -0.00000000	     -0.00000000	     -0.00000000	      3.60084166	      0.00000000	      0.00000000	      0.00000000	      0.00000000
      0.25313113	    729.43971855	   2654.01901513	    110.98731259	      0.00000000	    161.03978021	    367.86425644	      0.00000000	     -0.00000000	     -0.00000000	     73.91592249	   -161.03978021	   -367.86425644	     -0.00000000	     -0.00000000	     -0.00000000	      3.67727991	      0.00000000	      0.00000000	      0.00000000	      0.00000000
      0.25360990	    770.24261797	   2656.26328283	    110.94803121	      0.00000000	    161.74026310	    373.62226474	      0.00000000	     -0.00000000	     -0.00000000	     74.81377205	   -161.74026310	   -373.62226474	     -0.00000000	     -0.00000000	     -0.00000000	      3.75639047	      0.00000000	      0.00000000	      0.00000000	      0.00000000
      0.25408867	    811.84546432	   2658.46572625	    110.90613650	      0.00000000	    162.37739811	    379.55070347	      0.00000000	     -0.00000000	     -0.00000000	     75.72431903	   -162.37739811	   -379.55070347	     -0.00000000	     -0.00000000	     -0.00000000	      3.83804591	      0.00000000	      0.00000000	      0.00000000	      0.00000000
      0.25456744	    854.19269188	   2660.62748199	    110.86177335	      0.00000000	    162.95349798	    385.63796091	      0.00000000	     -0.00000000	     -0.00000000	     76.64664037	   -162.95349798	   -385.63796091	     -0.00000000	     -0.00000000	     -0.00000000	      3.92211858	      0.00000000	      0.00000000	      0.00000000	      0.00000000
      0.25504621	    897.22620805	   2662.74965234	    110.81508537	      0.00000000	    163.47092188	    391.87233301	      0.00000000	     -0.00000000	     -0.00000000	     77.57979684	   -163.47092188	   -391.87233301	     -0.00000000	     -0.00000000	     -0.00000000	      4.00847791	      0.00000000	      0.00000000	      0.00000000	      0.00000000
      0.25552498	    940.88253224	   2664.83330710	    110.76621406	      0.00000000	    163.93186333	    398.24171032	      0.00000000	     -0.00000000	     -0.00000000	     78.52275696	   -163.93186333	   -398.24171032	     -0.00000000	     -0.00000000	     -0.00000000	      4.09698742	      0.00000000	      0.00000000	      0.00000000	      0.00000000
      0.25600375	    985.09122807	   2666.87948566	    110.71529857	      0.00000000	    164.33823523	    404.73333340	      0.00000000	     -0.00000000	     -0.00000000	     79.47434600	   -164.33823523	   -404.73333340	     -0.00000000	     -0.00000000	     -0.00000000	      4.18750223	      0.00000000	      0.00000000	      0.00000000	      0.00000000
      0.25648252	   1029.77515797	   2668.88919919	    110.66247598	      0.00000000	    164.69167621	    411.33368445	      0.00000000	     -0.00000000	     -0.00000000	     80.43323288	   -164.69167621	   -411.33368445	     -0.00000000	     -0.00000000	     -0.00000000	      4.27986758	      0.00000000	      0.00000000	      0.00000000	      0.00000000
      0.25696129	   1074.85271619	   2670.86343268	    110.60788176	      0.00000000	    164.99368020	    418.02856550	      0.00000000	     -0.00000000	     -0.00000000	     81.39796174	   -164.99368020	   -418.02856550	     -0.00000000	     -0.00000000	     -0.00000000	      4.37391931	      0.00000000	      0.00000000	      0.00000000	      0.00000000
      0.25744006	   1120.24164379	   2672.80314668	    110.55165002	      0.00000000	    165.24581713	    424.80337109	      0.00000000	     -0.00000000	     -0.00000000	     82.36702379	   -165.24581713	   -424.80337109	     -0.00000000	     -0.00000000	     -0.00000000	      4.46948618	      0.00000000	      0.00000000	      0.00000000	      0.00000000
      0.25791884	   1165.86353934	   2674.70927853	    110.49391342	      0.00000000	    165.44998212	    431.64350945	      0.00000000	     -0.00000000	     -0.00000000	     83.33895318	   -165.44998212	   -431.64350945	     -0.00000000	     -0.00000000	     -0.00000000	      4.56639400	      0.00000000	      0.00000000	      0.00000000	      0.00000000
      0.25839761	   1211.64799978	   2676.58274316	    110.43480248	      0.00000000	    165.60859956	    438.53488528	      0.00000000	     -0.00000000	     -0.00000000	     84.31242327	   -165.60859956	   -438.53488528	     -0.00000000	     -0.00000000	     -0.00000000	      4.66447081	      0.00000000	      0.00000000	      0.00000000	      0.00000000
      0.25887638	   1257.53553973	   2678.42443351	    110.37444433	      0.00000000	    165.72472496	    445.46434742	      0.00000000	     -0.00000000	     -0.00000000	     85.28632137	   -165.72472496	   -445.46434742	     -0.00000000	     -0.00000000	     -0.00000000	      4.76355189	      0.00000000	      0.00000000	      0.00000000	      0.00000000
      0.25935515	   1303.47890608	   2680.23522058	    110.31296114	      0.00000000	    165.80202269	    452.42002733	      0.00000000	     -0.00000000	     -0.00000000	     86.25978895	   -165.80202269	   -452.42002733	     -0.00000000	     -0.00000000	     -0.00000000	      4.86348419	      0.00000000	      0.00000000	      0.00000000	      0.00000000
      0.25983392	   1349.44288666	   2682.01595355	    110.25046829	      0.00000000	    165.84463597	    459.39153508	      0.00000000	     -0.00000000	     -0.00000000	     87.23222553	   -165.84463597	   -459.39153508	     -0.00000000	     -0.00000000	     -0.00000000	      4.96412928	      0.00000000	      0.00000000	      0.00000000	      0.00000000
      0.26031269	   1395.40302343	   2683.76745976	    110.18707278	      0.00000000	    165.85698950	    466.37001748	      0.00000000	     -0.00000000	     -0.00000000	     88.20326392	   -165.85698950	   -466.37001748	     -0.00000000	     -0.00000000	     -0.00000000	      5.06536500	      0.00000000	      0.00000000	      0.00000000	      0.00000000
      0.26079146	   1441.34373404	   2685.49054500	    110.12287185	      0.00000000	    165.84357176	    473.34810765	      0.00000000	     -0.00000000	     -0.00000000	     89.17272817	   -165.84357176	   -473.34810765	     -0.00000000	     -0.00000000	     -0.00000000	      5.16708586	      0.00000000	      0.00000000	      0.00000000	      0.00000000
      0.26127023	   1487.25627745	   2687.18599370	    110.05795215	      0.00000000	    165.80873534	    480.31980339	      0.00000000	     -0.00000000	     -0.00000000	     90.14058569	   -165.80873534	   -480.31980339	     -0.00000000	     -0.00000000	     -0.00000000	      5.26920246	      0.00000000	      0.00000000	      0.00000000	      0.00000000
      0.26174900	   1533.13685991	   2688.85456947	    109.99238933	      0.00000000	    165.75653900	    487.28030833	      0.00000000	     -0.00000000	     -0.00000000	     91.10690158	   -165.75653900	   -487.28030833	     -0.00000000	     -0.00000000	     -0.00000000	      5.37164032	      0.00000000	      0.00000000	      0.00000000	      0.00000000
      0.26222777	   1578.99117069	   2690.49701550	    109.92624811	      0.00000000	    165.69079439	    494.22606011	      0.00000000	     -0.00000000	     -0.00000000	     92.07185177	   -165.69079439	   -494.22606011	     -0.00000000	     -0.00000000	     -0.00000000	      5.47434030	      0.00000000	      0.00000000	      0.00000000	      0.00000000
      0.26270654	   1624.88108433	   2692.11405344	    109.85958160	      0.00000000	    165.61671053	    501.15721687	      0.00000000	     -0.00000000	     -0.00000000	     93.03632519	   -165.61671053	   -501.15721687	     -0.00000000	     -0.00000000	     -0.00000000	      5.57728378	      0.00000000	      0.00000000	      0.00000000	      0.00000000
      0.26318531	   1670.89195260	   2693.70637970	    109.79242774	      0.00000000	    165.54129176	    508.07922959	      0.00000000	     -0.00000000	     -0.00000000	     94.00219804	   -165.54129176	   -508.07922959	     -0.00000000	     -0.00000000	     -0.00000000	      5.68051126	      0.00000000	      0.00000000	      0.00000000	      0.00000000
      0.26366408	   1717.10286507	   2695.27466438	    109.72480694	      0.00000000	    165.47025373	    514.99919358	      0.00000000	     -0.00000000	     -0.00000000	     94.97134295	   -165.47025373	   -514.99919358	     -0.00000000	     -0.00000000	     -0.00000000	      5.78408858	      0.00000000	      0.00000000	      0.00000000	      0.00000000
      0.26414285	   1763.58641173	   2696.81955263	    109.65672285	      0.00000000	    165.40770349	    521.92485048	      0.00000000	     -0.00000000	     -0.00000000	     95.94544785	   -165.40770349	   -521.92485048	     -0.00000000	     -0.00000000	     -0.00000000	      5.88809585	      0.00000000	      0.00000000	      0.00000000	      0.00000000
      0.26462162	   1810.40595219	   2698.34166624	    109.58816443	      0.00000000	    165.35629099	    528.86411691	      0.00000000	     -0.00000000	     -0.00000000	     96.92598208	   -165.35629099	   -528.86411691	     -0.00000000	     -0.00000000	     -0.00000000	      5.99262124	      0.00000000	      0.00000000	      0.00000000	      0.00000000
      0.26510039	   1857.61080403	   2699.84160518	    109.51910904	      0.00000000	    165.31724010	    535.82445292	      0.00000000	     -0.00000000	     -0.00000000	     97.91412043	   -165.31724010	   -535.82445292	     -0.00000000	     -0.00000000	     -0.00000000	      6.09775300	      0.00000000	      0.00000000	      0.00000000	      0.00000000
      0.26557916	   1905.23067619	   2701.31994944	    109.44952600	      0.00000000	    165.29031223	    542.81209040	      0.00000000	     -0.00000000	     -0.00000000	     98.91063670	   -165.29031223	   -542.81209040	     -0.00000000	     -0.00000000	     -0.00000000	      6.20356991	      0.00000000	      0.00000000	      0.00000000	      0.00000000
      0.26605793	   1953.27112973	   2702.77726119	    109.37938066	      0.00000000	    165.27381223	    549.83125459	      0.00000000	     -0.00000000	     -0.00000000	     99.91580250	   -165.27381223	   -549.83125459	     -0.00000000	     -0.00000000	     -0.00000000	      6.31013129	      0.00000000	      0.00000000	      0.00000000	      0.00000000
      0.26653671	   2001.71178868	   2704.21408711	    109.30863866	      0.00000000	    165.26473584	    556.88355564	      0.00000000	     -0.00000000	     -0.00000000	    100.92933107	   -165.26473584	   -556.88355564	     -0.00000000	     -0.00000000	     -0.00000000	      6.41746858	      0.00000000	      0.00000000	      0.00000000	      0.00000000
      0.26701548	   2050.50828023	   2705.63096079	    109.23727010	      0.00000000	    165.25910760	    563.96770860	      0.00000000	     -0.00000000	     -0.00000000	    101.95039532	   -165.25910760	   -563.96770860	     -0.00000000	     -0.00000000	     -0.00000000	      6.52558024	      0.00000000	      0.00000000	      0.00000000	      0.00000000
      0.26749425	   2099.59769955	   2707.02840467	    109.16525306	      0.00000000	    165.25248220	    571.07965792	      0.00000000	     -0.00000000	     -0.00000000	    102.97772584	   -165.25248220	   -571.07965792	     -0.00000000	     -0.00000000	     -0.00000000	      6.63443122	      0.00000000	      0.00000000	      0.00000000	      0.00000000
      0.26797302	   2148.90631453	   2708.40693145	    109.09257617	      0.00000000	    165.24051510	    578.21307063	     -0.00000000	      0.00000000	      0.00000000	    104.00976871	   -165.24051510	   -578.21307063	      0.00000000	     -0.00000000	      0.00000000	      6.74395679	      0.00000000	      0.00000000	      0.00000000	      0.00000000
      0.26845179	   2198.35772753	   2709.76704476	    109.01923970	      0.00000000	    165.21948044	    585.36007038	      0.00000000	     -0.00000000	     -0.00000000	    105.04486655	   -165.21948044	   -585.36007038	     -0.00000000	     -0.00000000	     -0.00000000	      6.85406983	      0.00000000	      0.00000000	      0.00000000	      0.00000000
      0.26893056	   2247.87990687	   2711.10923905	    108.94525535	      0.00000000	    165.18663622	    592.51204813	     -0.00000000	      0.00000000	      0.00000000	    106.08142455	   -165.18663622	   -592.51204813	      0.00000000	     -0.00000000	      0.00000000	      6.96466959	      0.00000000	      0.00000000	      0.00000000	      0.00000000
      0.26940933	   2297.41014250	   2712.43399915	    108.87064477	      0.00000000	    165.14038995	    599.66040443	     -0.00000000	      0.00000000	      0.00000000	    107.11803499	   -165.14038995	   -599.66040443	      0.00000000	     -0.00000000	      0.00000000	      7.07565054	      0.00000000	      0.00000000	      0.00000000	      0.00000000
      0.26988810	   2346.89769862	   2713.74179933	    108.79543730	      0.00000000	    165.08027473	    606.79713175	     -0.00000000	      0.00000000	      0.00000000	    108.15354962	   -165.08027473	   -606.79713175	      0.00000000	     -0.00000000	      0.00000000	      7.18690990	      0.00000000	      0.00000000	      0.00000000	      0.00000000
      0.27036687	   2396.30446704	   2715.03310250	    108.71966726	      0.00000000	    165.00678500	    613.91520281	     -0.00000000	      0.00000000	      0.00000000	    109.18710383	   -165.00678500	   -613.91520281	      0.00000000	     -0.00000000	      0.00000000	      7.29835322	      0.00000000	      0.00000000	      0.00000000	      0.00000000
      0.27084564	   2445.60418327	   2716.30835931	    108.64337134	      0.00000000	    164.92113499	    621.00877486	      0.00000000	     -0.00000000	     -0.00000000	    110.21810401	   -164.92113499	   -621.00877486	     -0.00000000	     -0.00000000	     -0.00000000	      7.40989804	      0.00000000	      0.00000000	      0.00000000	      0.00000000
      0.27132441	   2494.78080094	   2717.56800761	    108.56658611	      0.00000000	    164.82499779	    628.07324488	      0.00000000	     -0.00000000	     -0.00000000	    111.24619240	   -164.82499779	   -628.07324488	     -0.00000000	     -0.00000000	     -0.00000000	      7.52147560	      0.00000000	      0.00000000	      0.00000000	      0.00000000
      0.27180318	   2543.82651618	   2718.81247203	    108.48934611	      0.00000000	    164.72026645	    635.10519823	      0.00000000	     -0.00000000	     -0.00000000	    112.27120156	   -164.72026645	   -635.10519823	     -0.00000000	     -0.00000000	     -0.00000000	      7.63303122	      0.00000000	      0.00000000	      0.00000000	      0.00000000
      0.27228195	   2592.73978828	   2720.04216377	    108.41168251	      0.00000000	    164.60886056	    642.10229105	      0.00000000	     -0.00000000	     -0.00000000	    113.29310779	   -164.60886056	   -642.10229105	     -0.00000000	     -0.00000000	     -0.00000000	      7.74452362	      0.00000000	      0.00000000	      0.00000000	      0.00000000
      0.27276072	   2641.52356051	   2721.25748066	    108.33362223	      0.00000000	    164.49258640	    649.06309876	      0.00000000	     -0.00000000	     -0.00000000	    114.31198881	   -164.49258640	   -649.06309876	     -0.00000000	     -0.00000000	     -0.00000000	      7.85592358	      0.00000000	      0.00000000	      0.00000000	      0.00000000
      0.27323949	   2690.18377542	   2722.45880725	    108.25518757	      0.00000000	    164.37304832	    655.98695431	      0.00000000	     -0.00000000	     -0.00000000	    115.32798849	   -164.37304832	   -655.98695431	     -0.00000000	     -0.00000000	     -0.00000000	      7.96721225	      0.00000000	      0.00000000	      0.00000000	      0.00000000
      0.27371826	   2738.72820493	   2723.64651510	    108.17639626	      0.00000000	    164.25160328	    662.87379184	      0.00000000	     -0.00000000	     -0.00000000	    116.34128932	   -164.25160328	   -662.87379184	     -0.00000000	     -0.00000000	     -0.00000000	      8.07837945	      0.00000000	      0.00000000	      0.00000000	      0.00000000
      0.27419703	   2787.16557290	   2724.82096308	    108.09726172	      0.00000000	    164.12934818	    669.72400470	      0.00000000	     -0.00000000	     -0.00000000	    117.35209198	   -164.12934818	   -669.72400470	     -0.00000000	     -0.00000000	     -0.00000000	      8.18942190	      0.00000000	      0.00000000	      0.00000000	      0.00000000
      0.27467581	   2835.50492713	   2725.98249773	    108.01779350	      0.00000000	    164.00712996	    676.53832242	      0.00000000	     -0.00000000	     -0.00000000	    118.36060117	   -164.00712996	   -676.53832242	     -0.00000000	     -0.00000000	     -0.00000000	      8.30034163	      0.00000000	      0.00000000	      0.00000000	      0.00000000
      0.27515458	   2883.75521213	   2727.13145364	    107.93799785	      0.00000000	    163.88556968	    683.31770796	      0.00000000	     -0.00000000	     -0.00000000	    119.36701619	   -163.88556968	   -683.31770796	     -0.00000000	     -0.00000000	     -0.00000000	      8.41114464	      0.00000000	      0.00000000	      0.00000000	      0.00000000
      0.27563335	   2931.92499600	   2728.26815379	    107.85787831	      0.00000000	    163.76509392	    690.06327458	      0.00000000	     -0.00000000	     -0.00000000	    120.37152528	   -163.76509392	   -690.06327458	     -0.00000000	     -0.00000000	     -0.00000000	      8.52183972	      0.00000000	      0.00000000	      0.00000000	      0.00000000
      0.27611212	   2980.02231118	   2729.39290997	    107.77743621	      0.00000000	    163.64596837	    696.77622052	      0.00000000	     -0.00000000	     -0.00000000	    121.37430257	   -163.64596837	   -696.77622052	     -0.00000000	      0.00000000	     -0.00000000	      8.63243748	      0.00000000	      0.00000000	      0.00000000	      0.00000000
      0.27659089	   3028.05457623	   2730.50602314	    107.69667125	      0.00000000	    163.52833051	    703.45777925	      0.00000000	     -0.00000000	     -0.00000000	    122.37550690	   -163.52833051	   -703.45777925	     -0.00000000	      0.00000000	     -0.00000000	      8.74294958	      0.00000000	      0.00000000	      0.00000000	      0.00000000
      0.27706966	   3076.02857323	   2731.60778376	    107.61558190	      0.00000000	    163.41221937	    710.10918281	      0.00000000	     -0.00000000	     -0.00000000	    123.37528184	   -163.41221937	   -710.10918281	     -0.00000000	      0.00000000	     -0.00000000	      8.85338820	      0.00000000	      0.00000000	      0.00000000	      0.00000000
      0.27754843	   3123.95046149	   2732.69847214	    107.53416580	      0.00000000	    163.29760130	    716.73163588	      0.00000000	     -0.00000000	     -0.00000000	    124.37375642	   -163.29760130	   -716.73163588	     -0.00000000	     -0.00000000	     -0.00000000	      8.96376554	      0.00000000	      0.00000000	      0.00000000	      0.00000000
      0.27802720	   3171.82581375	   2733.77835878	    107.45242006	      0.00000000	    163.18439156	    723.32629842	      0.00000000	     -0.00000000	     -0.00000000	    125.37104634	   -163.18439156	   -723.32629842	     -0.00000000	      0.00000000	     -0.00000000	      9.07409357	      0.00000000	      0.00000000	      0.00000000	      0.00000000
      0.27850597	   3219.65966508	   2734.84770467	    107.37034152	      0.00000000	    163.07247176	    729.89427503	      0.00000000	     -0.00000000	     -0.00000000	    126.36725531	   -163.07247176	   -729.89427503	     -0.00000000	      0.00000000	     -0.00000000	      9.18438375	      0.00000000	      0.00000000	      0.00000000	      0.00000000
      0.27898474	   3267.45656769	   2735.90676162	    107.28792689	      0.00000000	    162.96170351	    736.43660938	      0.00000000	     -0.00000000	     -0.00000000	    127.36247649	   -162.96170351	   -736.43660938	     -0.00000000	      0.00000000	     -0.00000000	      9.29464697	      0.00000000	      0.00000000	      0.00000000	      0.00000000
      0.27946351	   3315.22064731	   2736.95577253	    107.20517295	      0.00000000	    162.85193886	    742.95428242	      0.00000000	     -0.00000000	     -0.00000000	    128.35679390	   -162.85193886	   -742.95428242	     -0.00000000	      0.00000000	     -0.00000000	      9.40489344	      0.00000000	      0.00000000	      0.00000000	      0.00000000
      0.27994228	   3362.95565818	   2737.99497168	    107.12207660	      0.00000000	    162.74302793	    749.44821336	      0.00000000	     -0.00000000	     -0.00000000	    129.35028373	   -162.74302793	   -749.44821336	     -0.00000000	     -0.00000000	     -0.00000000	      9.51513266	      0.00000000	      0.00000000	      0.00000000	      0.00000000
      0.28042105	   3410.66503520	   2739.02458501	    107.03863492	      0.00000000	    162.63482434	    755.91926244	      0.00000000	     -0.00000000	     -0.00000000	    130.34301552	   -162.63482434	   -755.91926244	     -0.00000000	      0.00000000	     -0.00000000	      9.62537345	      0.00000000	      0.00000000	      0.00000000	      0.00000000
      0.28089982	   3458.35194225	   2740.04483040	    106.95484525	      0.00000000	    162.52718885	    762.36823506	      0.00000000	     -0.00000000	     -0.00000000	    131.33505324	   -162.52718885	   -762.36823506	     -0.00000000	      0.00000000	     -0.00000000	      9.73562399	      0.00000000	      0.00000000	      0.00000000	      0.00000000
      0.28137859	   3506.01931630	   2741.05591790	    106.87070514	      0.00000000	    162.41999169	    768.79588649	      0.00000000	     -0.00000000	     -0.00000000	    132.32645631	   -162.41999169	   -768.79588649	     -0.00000000	      0.00000000	     -0.00000000	      9.84589183	      0.00000000	      0.00000000	      0.00000000	      0.00000000
      0.28185736	   3553.66990737	   2742.05805000	    106.78621242	      0.00000000	    162.31311376	    775.20292714	      0.00000000	     -0.00000000	     -0.00000000	    133.31728037	   -162.31311376	   -775.20292714	     -0.00000000	      0.00000000	     -0.00000000	      9.95618398	      0.00000000	      0.00000000	      0.00000000	      0.00000000
      0.28233613	   3601.30631438	   2743.05142189	    106.70136513	      0.00000000	    162.20644719	    781.59002776	      0.00000000	     -0.00000000	     -0.00000000	    134.30757811	   -162.20644719	   -781.59002776	     -0.00000000	      0.00000000	     -0.00000000	     10.06650696	      0.00000000	      0.00000000	      0.00000000	      0.00000000
      0.28281490	   3648.93101730	   2744.03622164	    106.61616156	      0.00000000	    162.09989527	    787.95782470	      0.00000000	     -0.00000000	     -0.00000000	    135.29739989	   -162.09989527	   -787.95782470	     -0.00000000	      0.00000000	     -0.00000000	     10.17686688	      0.00000000	      0.00000000	      0.00000000	      0.00000000
      0.28329368	   3696.54640570	   2745.01263048	    106.53060017	      0.00000000	    161.99337209	    794.30692487	      0.00000000	     -0.00000000	     -0.00000000	    136.28679435	   -161.99337209	   -794.30692487	     -0.00000000	      0.00000000	     -0.00000000	     10.28726947	      0.00000000	      0.00000000	      0.00000000	      0.00000000
      0.28377245	   3744.15480422	   2745.98082302	    106.44467963	      0.00000000	    161.88680191	    800.63791048	      0.00000000	     -0.00000000	     -0.00000000	    137.27580890	   -161.88680191	   -800.63791048	     -0.00000000	      0.00000000	     -0.00000000	     10.39772019	      0.00000000	      0.00000000	      0.00000000	      0.00000000
      0.28425122	   3791.75849494	   2746.94096740	    106.35839874	      0.00000000	    161.78011840	    806.95134341	      0.00000000	     -0.00000000	     -0.00000000	    138.26449018	   -161.78011840	   -806.95134341	     -0.00000000	      0.00000000	     -0.00000000	     10.50822424	      0.00000000	      0.00000000	      0.00000000	      0.00000000
      0.28472999	   3839.35973720	   2747.89322560	    106.27175645	      0.00000000	    161.67326377	    813.24776919	      0.00000000	     -0.00000000	     -0.00000000	    139.25288446	   -161.67326377	   -813.24776919	     -0.00000000	      0.00000000	     -0.00000000	     10.61878663	      0.00000000	      0.00000000	      0.00000000	      0.00000000
      0.28520876	   3886.96078463	   2748.83775353	    106.18475181	      0.00000000	    161.56618793	    819.52772065	      0.00000000	     -0.00000000	     -0.00000000	    140.24103796	   -161.56618793	   -819.52772065	     -0.00000000	      0.00000000	     -0.00000000	     10.72941227	      0.00000000	      0.00000000	      0.00000000	      0.00000000
      0.28568753	   3934.56389982	   2749.77470132	    106.09738395	      0.00000000	    161.45884762	    825.79172113	      0.00000000	     -0.00000000	     -0.00000000	    141.22899717	   -161.45884762	   -825.79172113	     -0.00000000	     -0.00000000	     -0.00000000	     10.84010594	      0.00000000	      0.00000000	      0.00000000	      0.00000000
      0.28616630	   3982.17136630	   2750.70421341	    106.00965208	      0.00000000	    161.35120555	    832.04028729	      0.00000000	     -0.00000000	     -0.00000000	    142.21680905	   -161.35120555	   -832.04028729	     -0.00000000	     -0.00000000	     -0.00000000	     10.95087241	      0.00000000	      0.00000000	      0.00000000	      0.00000000
      0.28664507	   4029.78549793	   2751.62642883	    105.92155545	      0.00000000	    161.24322955	    838.27393150	      0.00000000	     -0.00000000	     -0.00000000	    143.20452125	   -161.24322955	   -838.27393150	     -0.00000000	     -0.00000000	     -0.00000000	     11.06171640	      0.00000000	      0.00000000	      0.00000000	      0.00000000
      0.28712384	   4077.40864540	   2752.54148129	    105.83309334	      0.00000000	    161.13489176	    844.49316379	      0.00000000	     -0.00000000	     -0.00000000	    144.19218223	   -161.13489176	   -844.49316379	     -0.00000000	     -0.00000000	     -0.00000000	     11.17264268	      0.00000000	      0.00000000	      0.00000000	      0.00000000
      0.28732971	   4097.89000314	   2752.93278556	    105.80338770	      0.00000000	    161.09090461	    847.16567826	      0.00000000	     -0.00000000	     -0.00000000	    144.61766224	   -161.09090461	   -847.16567826	     -0.00000000	     -0.00000000	     -0.00000000	     11.22039320	      0.00000000	      0.00000000	      0.00000000	      0.00000000
      0.28753558	   4118.37365742	   2753.32279839	    105.82396576	      0.00000000	    161.04477553	    849.83423025	      0.00000000	     -0.00000000	     -0.00000000	    145.04261623	   -161.04477553	   -849.83423025	     -0.00000000	     -0.00000000	     -0.00000000	     11.26814774	      0.00000000	      0.00000000	      0.00000000	      0.00000000
      0.28799882	   4164.47361601	   2754.19570046	    106.26176327	      0.00000000	    160.93179727	    855.82975075	      0.00000000	     -0.00000000	     -0.00000000	    145.99743659	   -160.93179727	   -855.82975075	     -0.00000000	     -0.00000000	     -0.00000000	     11.37569553	      0.00000000	      0.00000000	      0.00000000	      0.00000000
      0.28846205	   4210.58837026	   2755.06222621	    107.47906347	      0.00000000	    160.80914000	    861.83228488	      0.00000000	     -0.00000000	     -0.00000000	    146.95357761	   -160.80914000	   -861.83228488	     -0.00000000	     -0.00000000	     -0.00000000	     11.48363457	      0.00000000	      0.00000000	      0.00000000	      0.00000000
      0.28892529	   4256.72004561	   2755.92247743	    109.63218676	      0.00000000	    160.66205237	    867.84991224	      0.00000000	     -0.00000000	     -0.00000000	    147.90984876	   -160.66205237	   -867.84991224	     -0.00000000	     -0.00000000	     -0.00000000	     11.59213053	      0.00000000	      0.00000000	      0.00000000	      0.00000000
      0.28938852	   4302.87074241	   2756.77655350	    112.77743167	      0.00000000	    160.48132677	    873.89318578	      0.00000000	     -0.00000000	     -0.00000000	    148.86630176	   -160.48132677	   -873.89318578	     -0.00000000	     -0.00000000	     -0.00000000	     11.70136461	      0.00000000	      0.00000000	      0.00000000	      0.00000000
      0.28985176	   4349.04252680	   2757.62454924	    116.91201759	      0.00000000	    160.25943139	    879.96968779	      0.00000000	     -0.00000000	     -0.00000000	    149.82284701	   -160.25943139	   -879.96968779	     -0.00000000	     -0.00000000	     -0.00000000	     11.81147116	      0.00000000	      0.00000000	      0.00000000	      0.00000000
      0.29031499	   4395.23742660	   2758.46655485	    121.99904700	      0.00000000	    159.99126969	    886.08445374	      0.00000000	     -0.00000000	     -0.00000000	    150.77942880	   -159.99126969	   -886.08445374	     -0.00000000	     -0.00000000	     -0.00000000	     11.92254052	      0.00000000	      0.00000000	      0.00000000	      0.00000000
      0.29077823	   4441.45741536	   2759.30265582	    127.98284398	      0.00000000	    159.67393112	    892.24020658	      0.00000000	     -0.00000000	     -0.00000000	    151.73601464	   -159.67393112	   -892.24020658	     -0.00000000	     -0.00000000	     -0.00000000	     12.03462289	      0.00000000	      0.00000000	      0.00000000	      0.00000000
      0.29124146	   4487.70438469	   2760.13293286	    134.79851264	      0.00000000	    159.30633999	    898.43778360	      0.00000000	     -0.00000000	     -0.00000000	    152.69259640	   -159.30633999	   -898.43778360	     -0.00000000	     -0.00000000	     -0.00000000	     12.14773531	      0.00000000	      0.00000000	      0.00000000	      0.00000000
      0.29170470	   4533.98010432	   2760.95746195	    142.37796401	      0.00000000	    158.88885516	    904.67657094	      0.00000000	     -0.00000000	     -0.00000000	    153.64918587	   -158.88885516	   -904.67657094	     -0.00000000	      0.00000000	     -0.00000000	     12.26186906	      0.00000000	      0.00000000	      0.00000000	      0.00000000
      0.29216793	   4580.28617029	   2761.77631449	    150.65371186	      0.00000000	    158.42289247	    910.95490017	      0.00000000	     -0.00000000	     -0.00000000	    154.60580930	   -158.42289247	   -910.95490017	     -0.00000000	      0.00000000	     -0.00000000	     12.37699649	      0.00000000	      0.00000000	      0.00000000	      0.00000000
      0.29263117	   4626.62394191	   2762.58955749	    159.56120501	      0.00000000	    157.91059562	    917.27038354	      0.00000000	     -0.00000000	     -0.00000000	    155.56250178	   -157.91059562	   -917.27038354	     -0.00000000	      0.00000000	     -0.00000000	     12.49307681	      0.00000000	      0.00000000	      0.00000000	      0.00000000
      0.29309440	   4672.99446832	   2763.39725377	    169.04017292	      0.00000000	    157.35456476	    923.62018300	      0.00000000	     -0.00000000	     -0.00000000	    156.51930183	   -157.35456476	   -923.62018300	     -0.00000000	      0.00000000	     -0.00000000	     12.61006088	      0.00000000	      0.00000000	      0.00000000	      0.00000000
      0.29355764	   4719.39840640	   2764.19946227	    179.03530064	      0.00000000	    156.75764181	    930.00121617	      0.00000000	     -0.00000000	     -0.00000000	    157.47624657	   -156.75764181	   -930.00121617	     -0.00000000	     -0.00000000	     -0.00000000	     12.72789488	      0.00000000	      0.00000000	      0.00000000	      0.00000000
      0.29402087	   4765.83593200	   2764.99623830	    189.49645395	      0.00000000	    156.12274747	    936.41030650	      0.00000000	     -0.00000000	     -0.00000000	    158.43336730	   -156.12274747	   -936.41030650	     -0.00000000	     -0.00000000	     -0.00000000	     12.84652303	      0.00000000	      0.00000000	      0.00000000	      0.00000000
      0.29448411	   4812.30664778	   2765.78763383	    200.37861389	      0.00000000	    155.45276235	    942.84428677	      0.00000000	     -0.00000000	     -0.00000000	    159.39068572	   -155.45276235	   -942.84428677	     -0.00000000	     -0.00000000	     -0.00000000	     12.96588950	      0.00000000	      0.00000000	      0.00000000	      0.00000000
      0.29494734	   4858.80949151	   2766.57369774	    211.64163085	      0.00000000	    154.75044468	    949.30006480	      0.00000000	     -0.00000000	     -0.00000000	    160.34821062	   -154.75044468	   -949.30006480	     -0.00000000	     -0.00000000	     -0.00000000	     13.08593966	      0.00000000	      0.00000000	      0.00000000	      0.00000000
      0.29541057	   4905.34265015	   2767.35447612	    223.24987744	      0.00000000	    154.01837719	    955.77466019	      0.00000000	     -0.00000000	     -0.00000000	    161.30593512	   -154.01837719	   -955.77466019	     -0.00000000	     -0.00000000	     -0.00000000	     13.20662084	      0.00000000	      0.00000000	      0.00000000	      0.00000000
      0.29587381	   4951.90348576	   2768.13001250	    235.17185015	      0.00000000	    153.25893673	    962.26521962	      0.00000000	     -0.00000000	     -0.00000000	    162.26383445	   -153.25893673	   -962.26521962	     -0.00000000	     -0.00000000	     -0.00000000	     13.32788266	      0.00000000	      0.00000000	      0.00000000	      0.00000000
      0.29633704	   4998.48848016	   2768.90034812	    247.37975100	      0.00000000	    152.47428120	    968.76901743	      0.00000000	     -0.00000000	     -0.00000000	    163.22186430	   -152.47428120	   -968.76901743	     -0.00000000	     -0.00000000	     -0.00000000	     13.44967712	      0.00000000	      0.00000000	      0.00000000	      0.00000000
      0.29680028	   5045.09320539	   2769.66552214	    259.84906615	      0.00000000	    151.66634932	    975.28344689	      0.00000000	     -0.00000000	     -0.00000000	    164.17995993	   -151.66634932	   -975.28344689	     -0.00000000	     -0.00000000	     -0.00000000	     13.57195851	      0.00000000	      0.00000000	      0.00000000	      0.00000000
      0.29726351	   5091.71232683	   2770.42557185	    272.55814865	      0.00000000	    150.83687008	    981.80600662	      0.00000000	     -0.00000000	     -0.00000000	    165.13803596	   -150.83687008	   -981.80600662	     -0.00000000	     -0.00000000	     -0.00000000	     13.69468314	      0.00000000	      0.00000000	      0.00000000	      0.00000000
      0.29772675	   5138.33964428	   2771.18053287	    285.48780764	      0.00000000	    149.98737891	    988.33428568	      0.00000000	     -0.00000000	     -0.00000000	    166.09598703	   -149.98737891	   -988.33428568	     -0.00000000	     -0.00000000	     -0.00000000	     13.81780915	      0.00000000	      0.00000000	      0.00000000	      0.00000000
      0.29818998	   5184.96817441	   2771.93043932	    298.62090136	      0.00000000	    149.11923893	    994.86594982	      0.00000000	     -0.00000000	     -0.00000000	    167.05368937	   -149.11923893	   -994.86594982	     -0.00000000	     -0.00000000	     -0.00000000	     13.94129619	      0.00000000	      0.00000000	      0.00000000	      0.00000000
      0.29865322	   5231.59027482	   2772.67532398	    311.94193446	      0.00000000	    148.23366549	   1001.39873057	      0.00000000	     -0.00000000	     -0.00000000	    168.01100326	   -148.23366549	  -1001.39873057	     -0.00000000	     -0.00000000	     -0.00000000	     14.06510520	      0.00000000	      0.00000000	      0.00000000	      0.00000000
      0.29911645	   5278.19780661	   2773.41521841	    325.43666106	      0.00000000	    147.33175277	   1007.93041832	      0.00000000	     -0.00000000	     -0.00000000	    168.96777629	   -147.33175277	  -1007.93041832	     -0.00000000	     -0.00000000	     -0.00000000	     14.18919824	      0.00000000	      0.00000000	      0.00000000	      0.00000000
      0.29957969	   5324.78232839	   2774.15015308	    339.09170180	      0.00000000	    146.41450132	   1014.45885951	      0.00000000	     -0.00000000	     -0.00000000	    169.92384743	   -146.41450132	  -1014.45885951	     -0.00000000	     -0.00000000	     -0.00000000	     14.31353829	      0.00000000	      0.00000000	      0.00000000	      0.00000000
      0.30004292	   5371.33531184	   2774.88015744	    352.89418826	      0.00000000	    145.48284522	   1020.98195804	      0.00000000	     -0.00000000	     -0.00000000	    170.87905148	   -145.48284522	  -1020.98195804	     -0.00000000	     -0.00000000	     -0.00000000	     14.43808927	      0.00000000	      0.00000000	      0.00000000	      0.00000000
      0.30050616	   5417.84836589	   2775.60525998	    366.83145820	      0.00000000	    144.53767760	   1027.49768038	      0.00000000	     -0.00000000	     -0.00000000	    171.83322390	   -144.53767760	  -1027.49768038	     -0.00000000	     -0.00000000	     -0.00000000	     14.56281594	      0.00000000	      0.00000000	      0.00000000	      0.00000000
      0.30096939	   5464.31345617	   2776.32548832	    380.89082792	      0.00000000	    143.57987301	   1034.00406400	      0.00000000	     -0.00000000	     -0.00000000	    172.78620555	   -143.57987301	  -1034.00406400	     -0.00000000	     -0.00000000	     -0.00000000	     14.68768400	      0.00000000	      0.00000000	      0.00000000	      0.00000000
      0.30143263	   5510.72310619	   2777.04086917	    395.05946865	      0.00000000	    142.61030520	   1040.49922859	      0.00000000	     -0.00000000	     -0.00000000	    173.73784713	   -142.61030520	  -1040.49922859	     -0.00000000	     -0.00000000	     -0.00000000	     14.81266018	      0.00000000	      0.00000000	      0.00000000	      0.00000000
      0.30189586	   5557.07056885	   2777.75142839	    409.32440600	      0.00000000	    141.62985871	   1046.98138980	      0.00000000	     -0.00000000	     -0.00000000	    174.68801306	   -141.62985871	  -1046.98138980	     -0.00000000	     -0.00000000	     -0.00000000	     14.93771240	      0.00000000	      0.00000000	      0.00000000	      0.00000000
      0.30235910	   5603.34995976	   2778.45719096	    423.67264537	      0.00000000	    140.63943348	   1053.44887504	      0.00000000	     -0.00000000	     -0.00000000	    175.63658456	   -140.63943348	  -1053.44887504	     -0.00000000	     -0.00000000	     -0.00000000	     15.06281001	      0.00000000	      0.00000000	      0.00000000	      0.00000000
      0.30282233	   5649.55634743	   2779.15818098	    438.09140564	      0.00000000	    139.63994181	   1059.90014070	      0.00000000	     -0.00000000	     -0.00000000	    176.58346180	   -139.63994181	  -1059.90014070	     -0.00000000	     -0.00000000	     -0.00000000	     15.18792410	      0.00000000	      0.00000000	      0.00000000	      0.00000000
      0.30328557	   5695.68579928	   2779.85442165	    452.56842224	      0.00000000	    138.63229843	   1066.33378998	      0.00000000	     -0.00000000	     -0.00000000	    177.52856513	   -138.63229843	  -1066.33378998	     -0.00000000	     -0.00000000	     -0.00000000	     15.31302776	      0.00000000	      0.00000000	      0.00000000	      0.00000000
      0.30374880	   5741.73538571	   2780.54593523	    467.09226801	      0.00000000	    137.61740505	   1072.74858976	      0.00000000	     -0.00000000	     -0.00000000	    178.47183534	   -137.61740505	  -1072.74858976	     -0.00000000	     -0.00000000	     -0.00000000	     15.43809645	      0.00000000	      0.00000000	      0.00000000	      0.00000000
      0.30421204	   5787.70314725	   2781.23274303	    481.65263837	      0.00000000	    136.59613169	   1079.14348500	      0.00000000	     -0.00000000	     -0.00000000	    179.41323307	   -136.59613169	  -1079.14348500	     -0.00000000	     -0.00000000	     -0.00000000	     15.56310831	      0.00000000	      0.00000000	      0.00000000	      0.00000000
      0.30467527	   5833.58803173	   2781.91486537	    496.24055849	      0.00000000	    135.56929739	   1085.51760879	      0.00000000	     -0.00000000	     -0.00000000	    180.35273764	   -135.56929739	  -1085.51760879	     -0.00000000	     -0.00000000	     -0.00000000	     15.68804440	      0.00000000	      0.00000000	      0.00000000	      0.00000000
      0.30513851	   5879.38980895	   2782.59232156	    510.84848917	      0.00000000	    134.53765294	   1091.87028689	      0.00000000	     -0.00000000	     -0.00000000	    181.29034521	   -134.53765294	  -1091.87028689	     -0.00000000	     -0.00000000	     -0.00000000	     15.81288884	      0.00000000	      0.00000000	      0.00000000	      0.00000000
      0.30569583	   5934.38540531	   2783.40122231	    528.44156313	      0.00000000	    133.28544563	   1099.47896281	      0.00000000	     -0.00000000	     -0.00000000	    182.41428216	   -133.28544563	  -1099.47896281	     -0.00000000	     -0.00000000	     -0.00000000	     15.96289560	      0.00000000	      0.00000000	      0.00000000	      0.00000000
      0.30625316	   5989.26349054	   2784.20342937	    546.04678359	      0.00000000	    132.04265678	   1107.06900980	      0.00000000	     -0.00000000	     -0.00000000	    183.53971794	   -132.04265678	  -1107.06900980	     -0.00000000	     -0.00000000	     -0.00000000	     16.11288174	      0.00000000	      0.00000000	      0.00000000	      0.00000000
      0.30667229	   6030.45800514	   2784.80231737	    559.29103178	      0.00000000	    131.09572468	   1112.74668771	      0.00000000	     -0.00000000	     -0.00000000	    184.38159421	   -131.09572468	  -1112.74668771	     -0.00000000	     -0.00000000	     -0.00000000	     16.22546294	      0.00000000	      0.00000000	      0.00000000	      0.00000000
      0.30718971	   6081.22632329	   2785.53646731	    575.64393528	      0.00000000	    129.92424528	   1119.73106372	      0.00000000	     -0.00000000	     -0.00000000	    185.41902373	   -129.92424528	  -1119.73106372	     -0.00000000	     -0.00000000	     -0.00000000	     16.36430786	      0.00000000	      0.00000000	      0.00000000	      0.00000000
      0.30770713	   6131.90170437	   2786.26490538	    591.99794771	      0.00000000	    128.75639562	   1126.69397777	      0.00000000	     -0.00000000	     -0.00000000	    186.45618772	   -128.75639562	  -1126.69397777	     -0.00000000	     -0.00000000	     -0.00000000	     16.50306046	      0.00000000	      0.00000000	      0.00000000	      0.00000000
      0.30820751	   6180.82326682	   2786.96393492	    607.81338853	      0.00000000	    127.61885848	   1133.39633568	      0.00000000	     -0.00000000	     -0.00000000	    187.45556702	   -127.61885848	  -1133.39633568	     -0.00000000	     -0.00000000	     -0.00000000	     16.63703513	      0.00000000	      0.00000000	      0.00000000	      0.00000000
      0.30870789	   6229.66612357	   2787.65765247	    623.62834363	      0.00000000	    126.48390239	   1140.07834895	      0.00000000	     -0.00000000	     -0.00000000	    188.45448334	   -126.48390239	  -1140.07834895	     -0.00000000	     -0.00000000	     -0.00000000	     16.77091556	      0.00000000	      0.00000000	      0.00000000	      0.00000000
      0.30923029	   6280.58435388	   2788.37623160	    640.13841917	      0.00000000	    125.29150360	   1147.02361654	      0.00000000	     -0.00000000	     -0.00000000	    189.49394827	   -125.29150360	  -1147.02361654	     -0.00000000	     -0.00000000	     -0.00000000	     16.91048664	      0.00000000	      0.00000000	      0.00000000	      0.00000000
      0.30975268	   6331.43774690	   2789.08904710	    656.64856331	      0.00000000	    124.10447846	   1153.95112026	      0.00000000	     -0.00000000	     -0.00000000	    190.53389217	   -124.10447846	  -1153.95112026	     -0.00000000	     -0.00000000	     -0.00000000	     17.05000413	      0.00000000	      0.00000000	      0.00000000	      0.00000000
      0.31021250	   6376.15184566	   2789.71170639	    671.19026315	      0.00000000	    123.05290490	   1160.02460260	      0.00000000	     -0.00000000	     -0.00000000	    191.44655176	   -123.05290490	  -1160.02460260	     -0.00000000	     -0.00000000	     -0.00000000	     17.17266282	      0.00000000	      0.00000000	      0.00000000	      0.00000000
      0.31078009	   6431.29249640	   2790.47417663	    689.17349968	      0.00000000	    121.75129868	   1167.49782958	      0.00000000	     -0.00000000	     -0.00000000	    192.57147927	   -121.75129868	  -1167.49782958	     -0.00000000	     -0.00000000	     -0.00000000	     17.32397118	      0.00000000	      0.00000000	      0.00000000	      0.00000000
      0.31134769	   6486.37859892	   2791.22987077	    707.21289369	      0.00000000	    120.45603731	   1174.95756409	      0.00000000	     -0.00000000	     -0.00000000	    193.69799653	   -120.45603731	  -1174.95756409	     -0.00000000	     -0.00000000	     -0.00000000	     17.47531803	      0.00000000	      0.00000000	      0.00000000	      0.00000000
      0.31178335	   6528.62599589	   2791.80530792	    721.10841872	      0.00000000	    119.44861866	   1180.65936966	      0.00000000	     -0.00000000	     -0.00000000	    194.55889859	   -119.44861866	  -1180.65936966	     -0.00000000	     -0.00000000	     -0.00000000	     17.59135413	      0.00000000	      0.00000000	      0.00000000	      0.00000000
      0.31221901	   6570.84564204	   2792.37675764	    735.05441794	      0.00000000	    118.44369474	   1186.35536131	      0.00000000	     -0.00000000	     -0.00000000	    195.42084185	   -118.44369474	  -1186.35536131	     -0.00000000	     -0.00000000	     -0.00000000	     17.70744634	      0.00000000	      0.00000000	      0.00000000	      0.00000000
      0.31273977	   6621.27727136	   2793.05459192	    751.79853807	      0.00000000	    117.23069959	   1193.14357535	      0.00000000	     -0.00000000	     -0.00000000	    196.44835445	   -117.23069959	  -1193.14357535	     -0.00000000	     -0.00000000	     -0.00000000	     17.84615248	      0.00000000	      0.00000000	      0.00000000	      0.00000000
      0.31326052	   6671.67282630	   2793.72672968	    768.62992256	      0.00000000	    116.02137532	   1199.92731759	      0.00000000	     -0.00000000	     -0.00000000	    197.47790909	   -116.02137532	  -1199.92731759	     -0.00000000	     -0.00000000	     -0.00000000	     17.98499185	      0.00000000	      0.00000000	      0.00000000	      0.00000000
      0.31371117	   6715.25551996	   2794.30377332	    783.26858240	      0.00000000	    114.95934545	   1205.77748993	      0.00000000	     -0.00000000	     -0.00000000	    198.36525226	   -114.95934545	  -1205.77748993	     -0.00000000	     -0.00000000	     -0.00000000	     18.10506479	      0.00000000	      0.00000000	      0.00000000	      0.00000000
      0.31416181	   6758.81288016	   2794.87654681	    797.97519899	      0.00000000	    113.89841692	   1211.62463794	      0.00000000	     -0.00000000	     -0.00000000	    199.25390498	   -113.89841692	  -1211.62463794	     -0.00000000	     -0.00000000	     -0.00000000	     18.22524536	      0.00000000	      0.00000000	      0.00000000	      0.00000000
      0.31465116	   6806.08227521	   2795.49365905	    814.01859168	      0.00000000	    112.73390973	   1217.95768468	      0.00000000	     -0.00000000	     -0.00000000	    200.21638900	   -112.73390973	  -1217.95768468	     -0.00000000	     -0.00000000	     -0.00000000	     18.35572567	      0.00000000	      0.00000000	      0.00000000	      0.00000000
      0.31514050	   6853.32297960	   2796.10572649	    830.13284136	      0.00000000	    111.56854978	   1224.28593642	      0.00000000	     -0.00000000	     -0.00000000	    201.17988808	   -111.56854978	  -1224.28593642	     -0.00000000	     -0.00000000	     -0.00000000	     18.48631854	      0.00000000	      0.00000000	      0.00000000	      0.00000000
      0.31555120	   6892.94966167	   2796.61552604	    843.70554833	      0.00000000	    110.58139271	   1229.58518570	      0.00000000	     -0.00000000	     -0.00000000	    201.98682649	   -110.58139271	  -1229.58518570	     -0.00000000	     -0.00000000	     -0.00000000	     18.59591598	      0.00000000	      0.00000000	      0.00000000	      0.00000000
      0.31614785	   6950.48342442	   2797.34979967	    863.48831688	      0.00000000	    109.13323548	   1237.26446519	      0.00000000	     -0.00000000	     -0.00000000	    203.15645050	   -109.13323548	  -1237.26446519	     -0.00000000	      0.00000000	     -0.00000000	     18.75512007	      0.00000000	      0.00000000	      0.00000000	      0.00000000
      0.31662547	   6996.50904516	   2797.93215189	    879.36660664	      0.00000000	    107.98677951	   1243.41861822	      0.00000000	     -0.00000000	     -0.00000000	    204.09760503	   -107.98677951	  -1243.41861822	     -0.00000000	      0.00000000	     -0.00000000	     18.88280508	      0.00000000	      0.00000000	      0.00000000	      0.00000000
      0.31710308	   7042.50851879	   2798.50965716	    895.27068088	      0.00000000	    106.80763238	   1249.53484702	      0.00000000	     -0.00000000	     -0.00000000	    205.02995376	   -106.80763238	  -1249.53484702	     -0.00000000	      0.00000000	     -0.00000000	     19.01020455	      0.00000000	      0.00000000	      0.00000000	      0.00000000
      0.31758070	   7088.48211386	   2799.08231900	    911.19025401	      0.00000000	    105.65199151	   1255.66738553	      0.00000000	     -0.00000000	     -0.00000000	    205.96992379	   -105.65199151	  -1255.66738553	     -0.00000000	      0.00000000	     -0.00000000	     19.13792262	      0.00000000	      0.00000000	      0.00000000	      0.00000000
      0.31805832	   7134.42990796	   2799.65011120	    927.11624509	      0.00000000	    104.46229461	   1261.75863389	      0.00000000	     -0.00000000	     -0.00000000	    206.90035240	   -104.46229461	  -1261.75863389	     -0.00000000	      0.00000000	     -0.00000000	     19.26530343	      0.00000000	      0.00000000	      0.00000000	      0.00000000
      0.31853593	   7180.35214602	   2800.21303676	    943.04105820	      0.00000000	    103.30132513	   1267.86960066	      0.00000000	     -0.00000000	     -0.00000000	    207.83965056	   -103.30132513	  -1267.86960066	     -0.00000000	      0.00000000	     -0.00000000	     19.39303005	      0.00000000	      0.00000000	      0.00000000	      0.00000000
      0.31895596	   7220.71608609	   2800.70403985	    957.03991095	      0.00000000	    102.25032232	   1273.20626104	      0.00000000	     -0.00000000	     -0.00000000	    208.65700213	   -102.25032232	  -1273.20626104	     -0.00000000	      0.00000000	     -0.00000000	     19.50502866	      0.00000000	      0.00000000	      0.00000000	      0.00000000
      0.31937598	   7261.06046221	   2801.19125723	    971.03007897	      0.00000000	    101.21572697	   1278.55141761	      0.00000000	     -0.00000000	     -0.00000000	    209.47931631	   -101.21572697	  -1278.55141761	     -0.00000000	      0.00000000	     -0.00000000	     19.61721097	      0.00000000	      0.00000000	      0.00000000	      0.00000000
      0.31988783	   7310.19801445	   2801.77984095	    988.06362386	      0.00000000	     99.93742977	   1285.03664353	      0.00000000	     -0.00000000	     -0.00000000	    210.47623621	    -99.93742977	  -1285.03664353	     -0.00000000	      0.00000000	     -0.00000000	     19.75370805	      0.00000000	      0.00000000	      0.00000000	      0.00000000
      0.32039968	   7359.30683025	   2802.36276594	   1005.07829220	      0.00000000	     98.67824511	   1291.52837639	      0.00000000	     -0.00000000	     -0.00000000	    211.47879329	    -98.67824511	  -1291.52837639	     -0.00000000	      0.00000000	     -0.00000000	     19.89040023	      0.00000000	      0.00000000	      0.00000000	      0.00000000
      0.32080750	   7398.41466970	   2802.82314801	   1018.62058261	      0.00000000	     97.64992133	   1296.66662526	      0.00000000	     -0.00000000	     -0.00000000	    212.27008296	    -97.64992133	  -1296.66662526	     -0.00000000	      0.00000000	     -0.00000000	     19.99900664	      0.00000000	      0.00000000	      0.00000000	      0.00000000
      0.32121532	   7437.50448219	   2803.27991392	   1032.14978076	      0.00000000	     96.63773404	   1301.81276593	      0.00000000	     -0.00000000	     -0.00000000	    213.06608201	    -96.63773404	  -1301.81276593	     -0.00000000	      0.00000000	     -0.00000000	     20.10777581	      0.00000000	      0.00000000	      0.00000000	      0.00000000
      0.32174580	   7488.32370648	   2803.86861217	   1049.72847048	      0.00000000	     95.30423573	   1308.47735420	      0.00000000	     -0.00000000	     -0.00000000	    214.09629383	    -95.30423573	  -1308.47735420	     -0.00000000	      0.00000000	     -0.00000000	     20.24902923	      0.00000000	      0.00000000	      0.00000000	      0.00000000
      0.32220987	   7532.75631615	   2804.37855703	   1065.08907092	      0.00000000	     94.15566621	   1314.31432516	      0.00000000	     -0.00000000	     -0.00000000	    215.00275179	    -94.15566621	  -1314.31432516	     -0.00000000	      0.00000000	     -0.00000000	     20.37277367	      0.00000000	      0.00000000	      0.00000000	      0.00000000
      0.32267393	   7577.16593240	   2804.88375263	   1080.43416035	      0.00000000	     92.97839513	   1320.11191663	      0.00000000	     -0.00000000	     -0.00000000	    215.90050885	    -92.97839513	  -1320.11191663	     -0.00000000	      0.00000000	     -0.00000000	     20.49615519	      0.00000000	      0.00000000	      0.00000000	      0.00000000
      0.32313800	   7621.55276462	   2805.38419264	   1095.76464941	      0.00000000	     91.83014899	   1325.92845212	      0.00000000	     -0.00000000	     -0.00000000	    216.80680912	    -91.83014899	  -1325.92845212	     -0.00000000	      0.00000000	     -0.00000000	     20.61984278	      0.00000000	      0.00000000	      0.00000000	      0.00000000
      0.32355014	   7660.95393406	   2805.82462038	   1109.36832080	      0.00000000	     90.78110747	   1331.05606398	      0.00000000	     -0.00000000	     -0.00000000	    217.60285405	    -90.78110747	  -1331.05606398	     -0.00000000	      0.00000000	     -0.00000000	     20.72932486	      0.00000000	      0.00000000	      0.00000000	      0.00000000
      0.32396228	   7700.33729468	   2806.26126484	   1122.96196910	      0.00000000	     89.75116738	   1336.19516157	      0.00000000	     -0.00000000	     -0.00000000	    218.40453839	    -89.75116738	  -1336.19516157	     -0.00000000	      0.00000000	     -0.00000000	     20.83900750	      0.00000000	      0.00000000	      0.00000000	      0.00000000
      0.32448527	   7750.28671265	   2806.80985712	   1140.19813902	      0.00000000	     88.42241670	   1342.68315121	      0.00000000	     -0.00000000	     -0.00000000	    219.41520189	    -88.42241670	  -1342.68315121	     -0.00000000	      0.00000000	     -0.00000000	     20.97790128	      0.00000000	      0.00000000	      0.00000000	      0.00000000
      0.32490336	   7790.19775174	   2807.24400072	   1153.96755670	      0.00000000	     87.37989926	   1347.88130428	      0.00000000	     -0.00000000	     -0.00000000	    220.22903519	    -87.37989926	  -1347.88130428	     -0.00000000	      0.00000000	     -0.00000000	     21.08914794	      0.00000000	      0.00000000	      0.00000000	      0.00000000
      0.32532145	   7830.09055458	   2807.67418624	   1167.72895041	      0.00000000	     86.31432147	   1353.04841406	      0.00000000	     -0.00000000	     -0.00000000	    221.03591819	    -86.31432147	  -1353.04841406	     -0.00000000	      0.00000000	     -0.00000000	     21.20010290	      0.00000000	      0.00000000	      0.00000000	      0.00000000
      0.32573954	   7869.96517377	   2808.10040354	   1181.48295162	      0.00000000	     85.26114905	   1358.22081518	      0.00000000	     -0.00000000	     -0.00000000	    221.84651396	    -85.26114905	  -1358.22081518	     -0.00000000	      0.00000000	     -0.00000000	     21.31118686	      0.00000000	      0.00000000	      0.00000000	      0.00000000
      0.32629149	   7922.57807687	   2808.65695968	   1199.63009456	      0.00000000	     83.84879631	   1365.01563512	      0.00000000	     -0.00000000	     -0.00000000	    222.91001260	    -83.84879631	  -1365.01563512	     -0.00000000	      0.00000000	     -0.00000000	     21.45754722	      0.00000000	      0.00000000	      0.00000000	      0.00000000
      0.32667243	   7958.87118556	   2809.03700146	   1212.14837731	      0.00000000	     82.89405598	   1369.71858364	      0.00000000	     -0.00000000	     -0.00000000	    223.65004802	    -82.89405598	  -1369.71858364	     -0.00000000	      0.00000000	     -0.00000000	     21.55878365	      0.00000000	      0.00000000	      0.00000000	      0.00000000
      0.32705336	   7995.14903314	   2809.41369002	   1224.66197483	      0.00000000	     81.91939762	   1374.39533368	      0.00000000	     -0.00000000	     -0.00000000	    224.38410417	    -81.91939762	  -1374.39533368	     -0.00000000	      0.00000000	     -0.00000000	     21.65976889	      0.00000000	      0.00000000	      0.00000000	      0.00000000
      0.32757533	   8044.83299111	   2809.92437370	   1241.80143466	      0.00000000	     80.59301726	   1380.80382654	      0.00000000	     -0.00000000	     -0.00000000	    225.39273110	    -80.59301726	  -1380.80382654	     -0.00000000	      0.00000000	     -0.00000000	     21.79823222	      0.00000000	      0.00000000	      0.00000000	      0.00000000
      0.32803790	   8088.83864374	   2810.37162529	   1256.98424367	      0.00000000	     79.40248730	   1386.45878533	      0.00000000	     -0.00000000	     -0.00000000	    226.28207707	    -79.40248730	  -1386.45878533	     -0.00000000	      0.00000000	     -0.00000000	     21.92073782	      0.00000000	      0.00000000	      0.00000000	      0.00000000
      0.32850047	   8132.82130916	   2810.81385746	   1272.16176828	      0.00000000	     78.23041499	   1392.12492243	      0.00000000	     -0.00000000	     -0.00000000	    227.17707724	    -78.23041499	  -1392.12492243	     -0.00000000	      0.00000000	     -0.00000000	     22.04345187	      0.00000000	      0.00000000	      0.00000000	      0.00000000
      0.32896304	   8176.78065481	   2811.25102816	   1287.33445782	      0.00000000	     77.02544588	   1397.74906470	      0.00000000	     -0.00000000	     -0.00000000	    228.06219141	    -77.02544588	  -1397.74906470	     -0.00000000	      0.00000000	     -0.00000000	     22.16574865	      0.00000000	      0.00000000	      0.00000000	      0.00000000
      0.32933804	   8212.40085407	   2811.60171327	   1299.63155228	      0.00000000	     76.07660152	   1402.33201444	      0.00000000	     -0.00000000	     -0.00000000	    228.78829967	    -76.07660152	  -1402.33201444	     -0.00000000	      0.00000000	     -0.00000000	     22.26522524	      0.00000000	      0.00000000	      0.00000000	      0.00000000
      0.32971304	   8248.00534526	   2811.94903351	   1311.92592925	      0.00000000	     75.10543295	   1406.88670651	      0.00000000	     -0.00000000	     -0.00000000	    229.50769447	    -75.10543295	  -1406.88670651	     -0.00000000	      0.00000000	     -0.00000000	     22.36441772	      0.00000000	      0.00000000	      0.00000000	      0.00000000
      0.33022086	   8296.19535976	   2812.41398683	   1328.57086882	      0.00000000	     73.80186989	   1413.05889831	      0.00000000	     -0.00000000	     -0.00000000	    230.48551059	    -73.80186989	  -1413.05889831	     -0.00000000	      0.00000000	     -0.00000000	     22.49887016	      0.00000000	      0.00000000	      0.00000000	      0.00000000
      0.33067095	   8338.88229691	   2812.82086488	   1343.32002488	      0.00000000	     72.62701017	   1418.50152834	      0.00000000	     -0.00000000	     -0.00000000	    231.34633279	    -72.62701017	  -1418.50152834	     -0.00000000	      0.00000000	     -0.00000000	     22.61778032	      0.00000000	      0.00000000	      0.00000000	      0.00000000
      0.33112105	   8381.54559123	   2813.22281382	   1358.06609076	      0.00000000	     71.47661219	   1423.96293785	      0.00000000	     -0.00000000	     -0.00000000	    232.21469512	    -71.47661219	  -1423.96293785	     -0.00000000	      0.00000000	     -0.00000000	     22.73697951	      0.00000000	      0.00000000	      0.00000000	      0.00000000
      0.33151212	   8418.59505645	   2813.56801847	   1370.87624121	      0.00000000	     70.44718183	   1428.67118560	      0.00000000	     -0.00000000	     -0.00000000	    232.96015649	    -70.44718183	  -1428.67118560	     -0.00000000	      0.00000000	     -0.00000000	     22.84016278	      0.00000000	      0.00000000	      0.00000000	      0.00000000
      0.33190319	   8455.62608368	   2813.90945470	   1383.68437135	      0.00000000	     69.43854309	   1433.39622673	      0.00000000	     -0.00000000	     -0.00000000	    233.71202753	    -69.43854309	  -1433.39622673	     -0.00000000	      0.00000000	     -0.00000000	     22.94359389	      0.00000000	      0.00000000	      0.00000000	      0.00000000
      0.33229427	   8492.63833980	   2814.24709202	   1396.49061125	      0.00000000	     68.41498810	   1438.10040915	      0.00000000	     -0.00000000	     -0.00000000	    234.45940787	    -68.41498810	  -1438.10040915	     -0.00000000	      0.00000000	     -0.00000000	     23.04682483	      0.00000000	      0.00000000	      0.00000000	      0.00000000
      0.33284014	   8544.26956496	   2814.71199094	   1414.36311436	      0.00000000	     67.00233156	   1444.67529067	      0.00000000	     -0.00000000	     -0.00000000	    235.50765123	    -67.00233156	  -1444.67529067	     -0.00000000	      0.00000000	     -0.00000000	     23.19109936	      0.00000000	      0.00000000	      0.00000000	      0.00000000
      0.33319451	   8577.76659613	   2815.00976898	   1425.96366057	      0.00000000	     66.06120601	   1448.91265849	      0.00000000	     -0.00000000	     -0.00000000	    236.18082440	    -66.06120601	  -1448.91265849	     -0.00000000	      0.00000000	     -0.00000000	     23.28443772	      0.00000000	      0.00000000	      0.00000000	      0.00000000
      0.33354887	   8611.24743290	   2815.30436854	   1437.56295677	      0.00000000	     65.13684633	   1453.16376894	      0.00000000	     -0.00000000	     -0.00000000	    236.85918134	    -65.13684633	  -1453.16376894	     -0.00000000	      0.00000000	     -0.00000000	     23.37797691	      0.00000000	      0.00000000	      0.00000000	      0.00000000
      0.33404685	   8658.26929288	   2815.71294552	   1453.86116434	      0.00000000	     63.82712579	   1459.11941645	      0.00000000	     -0.00000000	     -0.00000000	    237.80923857	    -63.82712579	  -1459.11941645	     -0.00000000	      0.00000000	     -0.00000000	     23.50926707	      0.00000000	      0.00000000	      0.00000000	      0.00000000
      0.33450967	   8701.94081574	   2816.08695611	   1469.00648691	      0.00000000	     62.61347656	   1464.65115188	      0.00000000	     -0.00000000	     -0.00000000	    238.69337630	    -62.61347656	  -1464.65115188	     -0.00000000	      0.00000000	     -0.00000000	     23.63130831	      0.00000000	      0.00000000	      0.00000000	      0.00000000
      0.33500477	   8748.62745419	   2816.48091636	   1485.20678057	      0.00000000	     61.29657043	   1470.54136967	      0.00000000	     -0.00000000	     -0.00000000	    239.63356485	    -61.29657043	  -1470.54136967	     -0.00000000	      0.00000000	     -0.00000000	     23.76160029	      0.00000000	      0.00000000	      0.00000000	      0.00000000
      0.33537675	   8783.68070009	   2816.77268979	   1497.37684526	      0.00000000	     60.32475903	   1474.98044086	      0.00000000	     -0.00000000	     -0.00000000	    240.34538362	    -60.32475903	  -1474.98044086	     -0.00000000	      0.00000000	     -0.00000000	     23.85969684	      0.00000000	      0.00000000	      0.00000000	      0.00000000
      0.33574872	   8818.71450325	   2817.06081982	   1509.54599525	      0.00000000	     59.33420452	   1479.39494765	      0.00000000	     -0.00000000	     -0.00000000	    241.05145857	    -59.33420452	  -1479.39494765	     -0.00000000	      0.00000000	     -0.00000000	     23.95753414	      0.00000000	      0.00000000	      0.00000000	      0.00000000
      0.33627010	   8867.78742416	   2817.45851608	   1526.60181472	      0.00000000	     57.96372270	   1485.59475433	      0.00000000	     -0.00000000	     -0.00000000	    242.04674749	    -57.96372270	  -1485.59475433	     -0.00000000	      0.00000000	     -0.00000000	     24.09487576	      0.00000000	      0.00000000	      0.00000000	      0.00000000
      0.33661620	   8900.34077108	   2817.71849685	   1537.92281864	      0.00000000	     57.02858164	   1489.67801783	      0.00000000	     -0.00000000	     -0.00000000	    242.69960386	    -57.02858164	  -1489.67801783	     -0.00000000	      0.00000000	     -0.00000000	     24.18569292	      0.00000000	      0.00000000	      0.00000000	      0.00000000
      0.33696230	   8932.87657968	   2817.97525854	   1549.24324072	      0.00000000	     56.11126811	   1493.77687314	      0.00000000	     -0.00000000	     -0.00000000	    243.35799460	    -56.11126811	  -1493.77687314	     -0.00000000	      0.00000000	     -0.00000000	     24.27672741	      0.00000000	      0.00000000	      0.00000000	      0.00000000
      0.33743059	   8976.87019314	   2818.31749585	   1564.55929840	      0.00000000	     54.86021693	   1499.30608562	      0.00000000	     -0.00000000	     -0.00000000	    244.24578106	    -54.86021693	  -1499.30608562	     -0.00000000	      0.00000000	     -0.00000000	     24.39974366	      0.00000000	      0.00000000	      0.00000000	      0.00000000
      0.33784504	   9015.77909519	   2818.61539673	   1578.11405980	      0.00000000	     53.75321524	   1504.19430919	      0.00000000	     -0.00000000	     -0.00000000	    245.03160920	    -53.75321524	  -1504.19430919	     -0.00000000	      0.00000000	     -0.00000000	     24.50859589	      0.00000000	      0.00000000	      0.00000000	      0.00000000
      0.33844038	   9071.62302297	   2819.03502309	   1597.58363152	      0.00000000	     52.15668866	   1511.19970979	      0.00000000	     -0.00000000	     -0.00000000	    246.15843997	    -52.15668866	  -1511.19970979	     -0.00000000	      0.00000000	     -0.00000000	     24.66482555	      0.00000000	      0.00000000	      0.00000000	      0.00000000
      0.33895058	   9119.43754573	   2819.38679206	   1614.26847605	      0.00000000	     50.78657939	   1517.19266437	      0.00000000	     -0.00000000	     -0.00000000	    247.12356275	    -50.78657939	  -1517.19266437	     -0.00000000	      0.00000000	     -0.00000000	     24.79864583	      0.00000000	      0.00000000	      0.00000000	      0.00000000
      0.33964399	   9184.35568859	   2819.85311789	   1636.94417355	      0.00000000	     48.90031058	   1525.29841075	      0.00000000	     -0.00000000	     -0.00000000	    248.42772908	    -48.90031058	  -1525.29841075	     -0.00000000	      0.00000000	     -0.00000000	     24.98012867	      0.00000000	      0.00000000	      0.00000000	      0.00000000
      0.33992185	   9210.34816766	   2820.03614996	   1646.03077789	      0.00000000	     48.16412294	   1528.56418294	      0.00000000	     -0.00000000	     -0.00000000	    248.95647294	    -48.16412294	  -1528.56418294	     -0.00000000	      0.00000000	     -0.00000000	     25.05309478	      0.00000000	      0.00000000	      0.00000000	      0.00000000
      0.34027209	   9243.09252384	   2820.26369247	   1657.48405773	      0.00000000	     47.21662297	   1532.65564933	      0.00000000	     -0.00000000	     -0.00000000	    249.61681741	    -47.21662297	  -1532.65564933	     -0.00000000	      0.00000000	     -0.00000000	     25.14478283	      0.00000000	      0.00000000	      0.00000000	      0.00000000
      0.34086031	   9298.04193524	   2820.63786910	   1676.72042257	      0.00000000	     45.63472341	   1539.52970945	      0.00000000	     -0.00000000	     -0.00000000	    250.72883379	    -45.63472341	  -1539.52970945	     -0.00000000	      0.00000000	     -0.00000000	     25.29885629	      0.00000000	      0.00000000	      0.00000000	      0.00000000
      0.34116856	   9326.81398093	   2820.82991102	   1686.80112333	      0.00000000	     44.78068920	   1543.09993915	      0.00000000	     -0.00000000	     -0.00000000	    251.30369284	    -44.78068920	  -1543.09993915	     -0.00000000	      0.00000000	     -0.00000000	     25.37922868	      0.00000000	      0.00000000	      0.00000000	      0.00000000
      0.34147681	   9355.57003496	   2821.01915978	   1696.88209901	      0.00000000	     43.94379768	   1546.68644645	      0.00000000	     -0.00000000	     -0.00000000	    251.88391572	    -43.94379768	  -1546.68644645	     -0.00000000	      0.00000000	     -0.00000000	     25.45981737	      0.00000000	      0.00000000	      0.00000000	      0.00000000
      0.34196052	   9400.66225381	   2821.31045359	   1712.70216724	      0.00000000	     42.62896838	   1552.30720348	      0.00000000	     -0.00000000	     -0.00000000	    252.79391391	    -42.62896838	  -1552.30720348	     -0.00000000	      0.00000000	     -0.00000000	     25.58622312	      0.00000000	      0.00000000	      0.00000000	      0.00000000
      0.34244423	   9445.71409164	   2821.59474123	   1728.52331727	      0.00000000	     41.29044731	   1557.89462292	      0.00000000	     -0.00000000	     -0.00000000	    253.69642677	    -41.29044731	  -1557.89462292	     -0.00000000	      0.00000000	     -0.00000000	     25.71225761	      0.00000000	      0.00000000	      0.00000000	      0.00000000
      0.34275831	   9474.93740825	   2821.77555091	   1738.79673593	      0.00000000	     40.44305423	   1561.54319278	      0.00000000	     -0.00000000	     -0.00000000	    254.28923076	    -40.44305423	  -1561.54319278	     -0.00000000	      0.00000000	     -0.00000000	     25.79436597	      0.00000000	      0.00000000	      0.00000000	      0.00000000
      0.34307238	   9504.10191108	   2821.95335536	   1749.07079385	      0.00000000	     39.57730039	   1565.16720174	      0.00000000	     -0.00000000	     -0.00000000	    254.87605686	    -39.57730039	  -1565.16720174	     -0.00000000	      0.00000000	     -0.00000000	     25.87618216	      0.00000000	      0.00000000	      0.00000000	      0.00000000
      0.34345870	   9539.83926262	   2822.16791653	   1761.70922279	      0.00000000	     38.51236393	   1569.61587232	      0.00000000	     -0.00000000	     -0.00000000	    255.59702603	    -38.51236393	  -1569.61587232	     -0.00000000	      0.00000000	     -0.00000000	     25.97670610	      0.00000000	      0.00000000	      0.00000000	      0.00000000
      0.34396827	   9586.65098625	   2822.44388076	   1778.38150936	      0.00000000	     37.09374207	   1575.44336450	      0.00000000	     -0.00000000	     -0.00000000	    256.54064322	    -37.09374207	  -1575.44336450	     -0.00000000	      0.00000000	     -0.00000000	     26.10875366	      0.00000000	      0.00000000	      0.00000000	      0.00000000
      0.34445389	   9630.81512044	   2822.69935388	   1794.27235406	      0.00000000	     35.73326487	   1580.94847114	      0.00000000	     -0.00000000	     -0.00000000	    257.43203128	    -35.73326487	  -1580.94847114	     -0.00000000	      0.00000000	     -0.00000000	     26.23388752	      0.00000000	      0.00000000	      0.00000000	      0.00000000
      0.34498869	   9678.84190931	   2822.97214573	   1811.77607509	      0.00000000	     34.20801516	   1586.92146709	      0.00000000	     -0.00000000	     -0.00000000	    258.39685138	    -34.20801516	  -1586.92146709	     -0.00000000	      0.00000000	     -0.00000000	     26.37039374	      0.00000000	      0.00000000	      0.00000000	      0.00000000
      0.34530032	   9706.49325525	   2823.12693812	   1821.97701295	      0.00000000	     33.33202398	   1590.38184408	      0.00000000	     -0.00000000	     -0.00000000	    258.95809863	    -33.33202398	  -1590.38184408	     -0.00000000	      0.00000000	     -0.00000000	     26.44956623	      0.00000000	      0.00000000	      0.00000000	      0.00000000
      0.34561195	   9733.87818657	   2823.27864509	   1832.17931441	      0.00000000	     32.43926272	   1593.79423948	      0.00000000	     -0.00000000	     -0.00000000	    259.50978723	    -32.43926272	  -1593.79423948	     -0.00000000	      0.00000000	     -0.00000000	     26.52803841	      0.00000000	      0.00000000	      0.00000000	      0.00000000
      0.34596812	   9764.83317284	   2823.44824889	   1843.84196685	      0.00000000	     31.41882526	   1597.65592379	      0.00000000	     -0.00000000	     -0.00000000	    260.13462957	    -31.41882526	  -1597.65592379	     -0.00000000	      0.00000000	     -0.00000000	     26.61710705	      0.00000000	      0.00000000	      0.00000000	      0.00000000
      0.34647207	   9807.96646259	   2823.68127048	   1860.34667029	      0.00000000	     29.97093370	   1603.03879012	      0.00000000	     -0.00000000	     -0.00000000	    261.00600362	    -29.97093370	  -1603.03879012	     -0.00000000	      0.00000000	     -0.00000000	     26.74183116	      0.00000000	      0.00000000	      0.00000000	      0.00000000
      0.34689787	   9843.77462481	   2823.87177676	   1874.29556404	      0.00000000	     28.72669860	   1607.48802903	      0.00000000	     -0.00000000	     -0.00000000	    261.72431443	    -28.72669860	  -1607.48802903	     -0.00000000	      0.00000000	     -0.00000000	     26.84569111	      0.00000000	      0.00000000	      0.00000000	      0.00000000
      0.34724212	   9872.28168404	   2824.02150682	   1885.57543286	      0.00000000	     27.73808182	   1611.05197128	      0.00000000	     -0.00000000	     -0.00000000	    262.30253116	    -27.73808182	  -1611.05197128	     -0.00000000	      0.00000000	     -0.00000000	     26.92903658	      0.00000000	      0.00000000	      0.00000000	      0.00000000
      0.34758637	   9900.38189515	   2824.16737885	   1896.85771723	      0.00000000	     26.73114156	   1614.54530955	      0.00000000	     -0.00000000	     -0.00000000	    262.86736071	    -26.73114156	  -1614.54530955	     -0.00000000	      0.00000000	     -0.00000000	     27.01130266	      0.00000000	      0.00000000	      0.00000000	      0.00000000
      0.34799315	   9933.05090620	   2824.33476096	   1910.19272178	      0.00000000	     25.55088976	   1618.61854599	      0.00000000	     -0.00000000	     -0.00000000	    263.52780997	    -25.55088976	  -1618.61854599	     -0.00000000	      0.00000000	     -0.00000000	     27.10756383	      0.00000000	      0.00000000	      0.00000000	      0.00000000
      0.34839993	   9965.12920125	   2824.49671134	   1923.53144195	      0.00000000	     24.35258836	   1622.59755194	      0.00000000	     -0.00000000	     -0.00000000	    264.17122875	    -24.35258836	  -1622.59755194	     -0.00000000	     -0.00000000	     -0.00000000	     27.20234651	      0.00000000	      0.00000000	      0.00000000	      0.00000000
      0.34880671	   9996.60828364	   2824.65321267	   1936.87403352	      0.00000000	     23.17584055	   1626.52677463	      0.00000000	     -0.00000000	     -0.00000000	    264.81004155	    -23.17584055	  -1626.52677463	     -0.00000000	     -0.00000000	     -0.00000000	     27.29619783	      0.00000000	      0.00000000	      0.00000000	      0.00000000
      0.34915854	  10023.34651928	   2824.78414996	   1948.41732344	      0.00000000	     22.12865229	   1629.82937716	      0.00000000	     -0.00000000	     -0.00000000	    265.34360129	    -22.12865229	  -1629.82937716	     -0.00000000	     -0.00000000	     -0.00000000	     27.37591237	      0.00000000	      0.00000000	      0.00000000	      0.00000000
      0.34951036	  10049.62905238	   2824.91097902	   1959.96367510	      0.00000000	     21.10501786	   1633.10192268	      0.00000000	     -0.00000000	     -0.00000000	    265.87582554	    -21.10501786	  -1633.10192268	     -0.00000000	     -0.00000000	     -0.00000000	     27.45500907	      0.00000000	      0.00000000	      0.00000000	      0.00000000
      0.34986219	  10075.45412822	   2825.03367749	   1971.51313777	      0.00000000	     20.06457989	   1636.29664718	      0.00000000	     -0.00000000	     -0.00000000	    266.39361196	    -20.06457989	  -1636.29664718	     -0.00000000	     -0.00000000	     -0.00000000	     27.53288204	      0.00000000	      0.00000000	      0.00000000	      0.00000000
      0.35025575	  10103.79920954	   2825.16602094	   1984.43611415	      0.00000000	     18.91297590	   1639.81548935	      0.00000000	     -0.00000000	     -0.00000000	    266.96600007	    -18.91297590	  -1639.81548935	     -0.00000000	     -0.00000000	     -0.00000000	     27.61900838	      0.00000000	      0.00000000	      0.00000000	      0.00000000
      0.35064930	  10131.57120905	   2825.29315685	   1997.36301362	      0.00000000	     17.74476516	   1643.24143599	      0.00000000	     -0.00000000	     -0.00000000	    267.52158691	    -17.74476516	  -1643.24143599	     -0.00000000	     -0.00000000	     -0.00000000	     27.70365035	      0.00000000	      0.00000000	      0.00000000	      0.00000000
      0.35104286	  10158.77162545	   2825.41507086	   2010.29379096	      0.00000000	     16.59680603	   1646.61811618	      0.00000000	     -0.00000000	     -0.00000000	    268.07229454	    -16.59680603	  -1646.61811618	     -0.00000000	     -0.00000000	     -0.00000000	     27.78735659	      0.00000000	      0.00000000	      0.00000000	      0.00000000
      0.35143641	  10185.40296549	   2825.53173350	   2023.22835736	      0.00000000	     15.41881895	   1649.88596958	      0.00000000	     -0.00000000	     -0.00000000	    268.60179434	    -15.41881895	  -1649.88596958	     -0.00000000	     -0.00000000	     -0.00000000	     27.86936981	      0.00000000	      0.00000000	      0.00000000	      0.00000000
      0.35175591	  10206.60675665	   2825.62257465	   2033.73158605	      0.00000000	     14.48813867	   1652.51587635	      0.00000000	     -0.00000000	     -0.00000000	    269.03159241	    -14.48813867	  -1652.51587635	     -0.00000000	     -0.00000000	     -0.00000000	     27.93542684	      0.00000000	      0.00000000	      0.00000000	      0.00000000
      0.35207540	  10227.44012563	   2825.70993086	   2044.23711575	      0.00000000	     13.54047315	   1655.07776272	      0.00000000	     -0.00000000	     -0.00000000	    269.44835522	    -13.54047315	  -1655.07776272	     -0.00000000	     -0.00000000	     -0.00000000	     28.00041261	      0.00000000	      0.00000000	      0.00000000	      0.00000000
      0.35247398	  10252.91503860	   2825.81401355	   2057.34604198	      0.00000000	     12.36824817	   1658.21930421	      0.00000000	     -0.00000000	     -0.00000000	    269.96108063	    -12.36824817	  -1658.21930421	     -0.00000000	     -0.00000000	     -0.00000000	     28.08050103	      0.00000000	      0.00000000	      0.00000000	      0.00000000
      0.35287256	  10277.82343015	   2825.91263682	   2070.45803844	      0.00000000	     11.18256564	   1661.27147899	      0.00000000	     -0.00000000	     -0.00000000	    270.45786354	    -11.18256564	  -1661.27147899	     -0.00000000	     -0.00000000	     -0.00000000	     28.15912993	      0.00000000	      0.00000000	      0.00000000	      0.00000000
      0.35327114	  10302.17178795	   2826.00578565	   2083.57272801	      0.00000000	     10.01739628	   1664.27602776	      0.00000000	     -0.00000000	     -0.00000000	    270.94993300	    -10.01739628	  -1664.27602776	     -0.00000000	     -0.00000000	     -0.00000000	     28.23683192	      0.00000000	      0.00000000	      0.00000000	      0.00000000
      0.35362231	  10323.16569684	   2826.08329530	   2095.12949191	      0.00000000	      8.96483367	   1666.83245430	      0.00000000	     -0.00000000	     -0.00000000	    271.36556000	     -8.96483367	  -1666.83245430	     -0.00000000	     -0.00000000	     -0.00000000	     28.30386917	      0.00000000	      0.00000000	      0.00000000	      0.00000000
      0.35397348	  10343.73541873	   2826.15652663	   2106.68765180	      0.00000000	      7.93724754	   1669.36429374	      0.00000000	     -0.00000000	     -0.00000000	    271.78069522	     -7.93724754	  -1669.36429374	     -0.00000000	     -0.00000000	     -0.00000000	     28.37034680	      0.00000000	      0.00000000	      0.00000000	      0.00000000
      0.35432466	  10363.88626733	   2826.22545822	   2118.24681741	      0.00000000	      6.89114986	   1671.81935492	      0.00000000	     -0.00000000	     -0.00000000	    272.18112040	     -6.89114986	  -1671.81935492	     -0.00000000	     -0.00000000	     -0.00000000	     28.43559744	      0.00000000	      0.00000000	      0.00000000	      0.00000000
      0.35469741	  10384.82362948	   2826.29391304	   2130.51706101	      0.00000000	      5.79659771	   1674.38611306	      0.00000000	     -0.00000000	     -0.00000000	    272.60207336	     -5.79659771	  -1674.38611306	     -0.00000000	     -0.00000000	     -0.00000000	     28.50409159	      0.00000000	      0.00000000	      0.00000000	      0.00000000
      0.35507017	  10405.30221203	   2826.35749225	   2142.78737876	      0.00000000	      4.68608167	   1676.87384559	      0.00000000	     -0.00000000	     -0.00000000	    273.00827623	     -4.68608167	  -1676.87384559	     -0.00000000	     -0.00000000	     -0.00000000	     28.57130073	      0.00000000	      0.00000000	      0.00000000	      0.00000000
      0.35544293	  10425.32912053	   2826.41618555	   2155.05715092	      0.00000000	      3.59357097	   1679.32517922	      0.00000000	     -0.00000000	     -0.00000000	    273.41110392	     -3.59357097	  -1679.32517922	     -0.00000000	     -0.00000000	     -0.00000000	     28.63777449	      0.00000000	      0.00000000	      0.00000000	      0.00000000
      0.35581569	  10444.91154113	   2826.46997053	   2167.32571547	      0.00000000	      2.48078464	   1681.69384652	      0.00000000	     -0.00000000	     -0.00000000	    273.79798825	     -2.48078464	  -1681.69384652	     -0.00000000	     -0.00000000	     -0.00000000	     28.70291858	      0.00000000	      0.00000000	      0.00000000	      0.00000000
      0.35618844	  10464.05685797	   2826.51883908	   2179.59236555	      0.00000000	      1.39159081	   1684.03504020	      0.00000000	     -0.00000000	     -0.00000000	    274.18364643	     -1.39159081	  -1684.03504020	     -0.00000000	     -0.00000000	     -0.00000000	     28.76744654	      0.00000000	      0.00000000	      0.00000000	      0.00000000
      0.35656120	  10482.77244958	   2826.56276732	   2191.85636273	      0.00000000	      0.27532893	   1686.28683016	      0.00000000	     -0.00000000	     -0.00000000	    274.55134097	     -0.27532893	  -1686.28683016	     -0.00000000	     -0.00000000	     -0.00000000	     28.83056026	      0.00000000	      0.00000000	      0.00000000	      0.00000000
      0.35688672	  10498.77077916	   2826.59708412	   2202.56346521	      0.00000000	     -0.67542993	   1688.23838528	      0.00000000	     -0.00000000	     -0.00000000	    274.87326772	      0.67542993	  -1688.23838528	     -0.00000000	     -0.00000000	     -0.00000000	     28.88527396	      0.00000000	      0.00000000	      0.00000000	      0.00000000
      0.35721224	  10514.45211594	   2826.62761304	   2213.26742929	      0.00000000	     -1.64236186	   1690.12857541	      0.00000000	     -0.00000000	     -0.00000000	    275.18316754	      1.64236186	  -1690.12857541	     -0.00000000	     -0.00000000	     -0.00000000	     28.93899938	      0.00000000	      0.00000000	      0.00000000	      0.00000000
      0.35759600	  10532.53869323	   2826.65873161	   2225.88165332	      0.00000000	     -2.76975684	   1692.32066860	      0.00000000	     -0.00000000	     -0.00000000	    275.54433831	      2.76975684	  -1692.32066860	     -0.00000000	     -0.00000000	     -0.00000000	     29.00162063	      0.00000000	      0.00000000	      0.00000000	      0.00000000
      0.35797976	  10550.19989958	   2826.68455897	   2238.48987697	      0.00000000	     -3.91132098	   1694.43963600	      0.00000000	     -0.00000000	     -0.00000000	    275.89183142	      3.91132098	  -1694.43963600	     -0.00000000	     -0.00000000	     -0.00000000	     29.06302906	      0.00000000	      0.00000000	      0.00000000	      0.00000000
      0.35836352	  10567.44395753	   2826.70508673	   2251.09120530	      0.00000000	     -5.03102157	   1696.53202934	      0.00000000	     -0.00000000	     -0.00000000	    276.23792699	      5.03102157	  -1696.53202934	     -0.00000000	     -0.00000000	     -0.00000000	     29.12383247	      0.00000000	      0.00000000	      0.00000000	      0.00000000
      0.35870723	  10582.54094322	   2826.71895459	   2262.37088545	      0.00000000	     -6.05906919	   1698.32889987	      0.00000000	     -0.00000000	     -0.00000000	    276.53208722	      6.05906919	  -1698.32889987	     -0.00000000	     -0.00000000	     -0.00000000	     29.17706738	      0.00000000	      0.00000000	      0.00000000	      0.00000000
      0.35905094	  10597.31565386	   2826.72855186	   2273.64369540	      0.00000000	     -7.06205930	   1700.11572043	      0.00000000	     -0.00000000	     -0.00000000	    276.82792077	      7.06205930	  -1700.11572043	     -0.00000000	     -0.00000000	     -0.00000000	     29.22996803	      0.00000000	      0.00000000	      0.00000000	      0.00000000
      0.35939465	  10611.77381228	   2826.73386215	   2284.90902481	      0.00000000	     -8.08316025	   1701.83822384	      0.00000000	     -0.00000000	     -0.00000000	    277.11093242	      8.08316025	  -1701.83822384	     -0.00000000	     -0.00000000	     -0.00000000	     29.28182757	      0.00000000	      0.00000000	      0.00000000	      0.00000000
      0.35975484	  10626.59170334	   2826.73482345	   2296.70575988	      0.00000000	     -9.13697969	   1703.62069707	      0.00000000	     -0.00000000	     -0.00000000	    277.40596490	      9.13697969	  -1703.62069707	     -0.00000000	     -0.00000000	     -0.00000000	     29.33566467	      0.00000000	      0.00000000	      0.00000000	      0.00000000
      0.36011503	  10641.07474536	   2826.73105895	   2308.49297337	      0.00000000	    -10.20542690	   1705.34074382	      0.00000000	     -0.00000000	     -0.00000000	    277.68891864	     10.20542690	  -1705.34074382	     -0.00000000	     -0.00000000	     -0.00000000	     29.38846860	      0.00000000	      0.00000000	      0.00000000	      0.00000000
      0.36046445	  10654.81099661	   2826.72288759	   2319.91816492	      0.00000000	    -11.22670607	   1706.98813530	      0.00000000	     -0.00000000	     -0.00000000	    277.96193673	     11.22670607	  -1706.98813530	     -0.00000000	     -0.00000000	     -0.00000000	     29.43921235	      0.00000000	      0.00000000	      0.00000000	      0.00000000
      0.36081387	  10668.24395580	   2826.71025326	   2331.33327435	      0.00000000	    -12.26098971	   1708.57916119	      0.00000000	     -0.00000000	     -0.00000000	    278.22405526	     12.26098971	  -1708.57916119	     -0.00000000	     -0.00000000	     -0.00000000	     29.48901793	      0.00000000	      0.00000000	      0.00000000	      0.00000000
      0.36117250	  10681.72131371	   2826.69264280	   2343.03799661	      0.00000000	    -13.30915360	   1710.18912220	      0.00000000	     -0.00000000	     -0.00000000	    278.49105213	     13.30915360	  -1710.18912220	     -0.00000000	     -0.00000000	     -0.00000000	     29.53963009	      0.00000000	      0.00000000	      0.00000000	      0.00000000
      0.36153112	  10694.89128711	   2826.67031770	   2354.73107223	      0.00000000	    -14.36968671	   1711.74287311	      0.00000000	     -0.00000000	     -0.00000000	    278.74723690	     14.36968671	  -1711.74287311	     -0.00000000	     -0.00000000	     -0.00000000	     29.58929860	      0.00000000	      0.00000000	      0.00000000	      0.00000000
      0.36188169	  10707.47401225	   2826.64393588	   2366.14972725	      0.00000000	    -15.39283122	   1713.24148210	      0.00000000	     -0.00000000	     -0.00000000	    278.99609380	     15.39283122	  -1713.24148210	     -0.00000000	     -0.00000000	     -0.00000000	     29.63739046	      0.00000000	      0.00000000	      0.00000000	      0.00000000
      0.36223225	  10719.77421674	   2826.61303847	   2377.55643054	      0.00000000	    -16.42785907	   1714.68764904	      0.00000000	     -0.00000000	     -0.00000000	    279.23479973	     16.42785907	  -1714.68764904	     -0.00000000	     -0.00000000	     -0.00000000	     29.68460027	      0.00000000	      0.00000000	      0.00000000	      0.00000000
      0.36258722	  10731.94647255	   2826.57715233	   2389.09375583	      0.00000000	    -17.46316115	   1716.13193463	      0.00000000	     -0.00000000	     -0.00000000	    279.47483346	     17.46316115	  -1716.13193463	     -0.00000000	     -0.00000000	     -0.00000000	     29.73194722	      0.00000000	      0.00000000	      0.00000000	      0.00000000
      0.36294218	  10743.84010567	   2826.53662901	   2400.61815645	      0.00000000	    -18.51002658	   1717.52461028	      0.00000000	     -0.00000000	     -0.00000000	    279.70487502	     18.51002658	  -1717.52461028	     -0.00000000	     -0.00000000	     -0.00000000	     29.77842125	      0.00000000	      0.00000000	      0.00000000	      0.00000000
      0.36329243	  10755.30767823	   2826.49210132	   2411.97626810	      0.00000000	    -19.53017611	   1718.88085708	      0.00000000	     -0.00000000	     -0.00000000	    279.93052840	     19.53017611	  -1718.88085708	     -0.00000000	     -0.00000000	     -0.00000000	     29.82385642	      0.00000000	      0.00000000	      0.00000000	      0.00000000
      0.36364267	  10766.51433296	   2826.44305469	   2423.32130189	      0.00000000	    -20.56161780	   1720.18808491	      0.00000000	     -0.00000000	     -0.00000000	    280.14663346	     20.56161780	  -1720.18808491	     -0.00000000	     -0.00000000	     -0.00000000	     29.86846081	      0.00000000	      0.00000000	      0.00000000	      0.00000000
      0.36399443	  10777.51215111	   2826.38924925	   2434.70231992	      0.00000000	    -21.58525688	   1721.48393297	      0.00000000	     -0.00000000	     -0.00000000	    280.36240631	     21.58525688	  -1721.48393297	     -0.00000000	     -0.00000000	     -0.00000000	     29.91285375	      0.00000000	      0.00000000	      0.00000000	      0.00000000
      0.36434620	  10788.25675428	   2826.33088439	   2446.06979624	      0.00000000	    -22.61993181	   1722.73204553	      0.00000000	     -0.00000000	     -0.00000000	    280.56885796	     22.61993181	  -1722.73204553	     -0.00000000	     -0.00000000	     -0.00000000	     29.95643415	      0.00000000	      0.00000000	      0.00000000	      0.00000000
      0.36469529	  10798.67404593	   2826.26846079	   2457.33723723	      0.00000000	    -23.63454905	   1723.95519459	      0.00000000	     -0.00000000	     -0.00000000	    280.77269968	     23.63454905	  -1723.95519459	     -0.00000000	     -0.00000000	     -0.00000000	     29.99930420	      0.00000000	      0.00000000	      0.00000000	      0.00000000
      0.36504438	  10808.85137498	   2826.20154909	   2468.59112572	      0.00000000	    -24.65997475	   1725.13259199	      0.00000000	     -0.00000000	     -0.00000000	    280.96756114	     24.65997475	  -1725.13259199	     -0.00000000	     -0.00000000	     -0.00000000	     30.04139347	      0.00000000	      0.00000000	      0.00000000	      0.00000000
      0.36539352	  10818.79477972	   2826.13014432	   2479.83308201	      0.00000000	    -25.67373791	   1726.29570577	      0.00000000	     -0.00000000	     -0.00000000	    281.16151611	     25.67373791	  -1726.29570577	     -0.00000000	     -0.00000000	     -0.00000000	     30.08312815	      0.00000000	      0.00000000	      0.00000000	      0.00000000
      0.36574266	  10828.50713829	   2826.05425567	   2491.06137470	      0.00000000	    -26.69806755	   1727.41452032	      0.00000000	     -0.00000000	     -0.00000000	    281.34674644	     26.69806755	  -1727.41452032	     -0.00000000	     -0.00000000	     -0.00000000	     30.12410395	      0.00000000	      0.00000000	      0.00000000	      0.00000000
      0.36609016	  10837.94866389	   2825.97427991	   2502.22318884	      0.00000000	    -27.70597505	   1728.51484763	      0.00000000	     -0.00000000	     -0.00000000	    281.53033098	     27.70597505	  -1728.51484763	     -0.00000000	     -0.00000000	     -0.00000000	     30.16454722	      0.00000000	      0.00000000	      0.00000000	      0.00000000
      0.36643765	  10847.16981945	   2825.88987125	   2513.37144931	      0.00000000	    -28.72422025	   1729.57254925	      0.00000000	     -0.00000000	     -0.00000000	    281.70548302	     28.72422025	  -1729.57254925	     -0.00000000	     -0.00000000	     -0.00000000	     30.20425804	      0.00000000	      0.00000000	      0.00000000	      0.00000000
      0.36678454	  10856.15926517	   2825.80119717	   2524.48683399	      0.00000000	    -29.72942591	   1730.61616751	      0.00000000	     -0.00000000	     -0.00000000	    281.87966243	     29.72942591	  -1730.61616751	     -0.00000000	     -0.00000000	     -0.00000000	     30.24357765	      0.00000000	      0.00000000	      0.00000000	      0.00000000
      0.36713144	  10864.93718717	   2825.70811777	   2535.58876139	      0.00000000	    -30.74472231	   1731.61862968	      0.00000000	     -0.00000000	     -0.00000000	    282.04567074	     30.74472231	  -1731.61862968	     -0.00000000	     -0.00000000	     -0.00000000	     30.28218745	      0.00000000	      0.00000000	      0.00000000	      0.00000000
      0.36747713	  10873.47832100	   2825.61098740	   2546.63907855	      0.00000000	    -31.74553587	   1732.60638485	      0.00000000	     -0.00000000	     -0.00000000	    282.21055354	     31.74553587	  -1732.60638485	     -0.00000000	     -0.00000000	     -0.00000000	     30.32035960	      0.00000000	      0.00000000	      0.00000000	      0.00000000
      0.36782283	  10881.81703973	   2825.50949742	   2557.67612952	      0.00000000	    -32.75619112	   1733.55449609	      0.00000000	     -0.00000000	     -0.00000000	    282.36753522	     32.75619112	  -1733.55449609	     -0.00000000	     -0.00000000	     -0.00000000	     30.35784561	      0.00000000	      0.00000000	      0.00000000	      0.00000000
      0.36816767	  10889.93704547	   2825.40392889	   2568.67256424	      0.00000000	    -33.75368136	   1734.48984569	      0.00000000	     -0.00000000	     -0.00000000	    282.52365918	     33.75368136	  -1734.48984569	     -0.00000000	     -0.00000000	     -0.00000000	     30.39494927	      0.00000000	      0.00000000	      0.00000000	      0.00000000
      0.36851250	  10897.86289819	   2825.29404101	   2579.65593041	      0.00000000	    -34.76074348	   1735.38698737	      0.00000000	     -0.00000000	     -0.00000000	    282.67214278	     34.76074348	  -1735.38698737	     -0.00000000	     -0.00000000	     -0.00000000	     30.43138904	      0.00000000	      0.00000000	      0.00000000	      0.00000000
      0.36885630	  10905.57505856	   2825.18019862	   2590.59321477	      0.00000000	    -35.75445254	   1736.27180742	      0.00000000	     -0.00000000	     -0.00000000	    282.81978786	     35.75445254	  -1736.27180742	     -0.00000000	     -0.00000000	     -0.00000000	     30.46744432	      0.00000000	      0.00000000	      0.00000000	      0.00000000
      0.36920009	  10913.10110824	   2825.06208452	   2601.51772482	      0.00000000	    -36.75744648	   1737.11985480	      0.00000000	     -0.00000000	     -0.00000000	    282.96005640	     36.75744648	  -1737.11985480	     -0.00000000	     -0.00000000	     -0.00000000	     30.50285802	      0.00000000	      0.00000000	      0.00000000	      0.00000000
      0.36954291	  10920.42381115	   2824.94006691	   2612.39902482	      0.00000000	    -37.74765876	   1737.95656569	      0.00000000	     -0.00000000	     -0.00000000	    283.09959177	     37.74765876	  -1737.95656569	     -0.00000000	     -0.00000000	     -0.00000000	     30.53790982	      0.00000000	      0.00000000	      0.00000000	      0.00000000
      0.36988574	  10927.56796672	   2824.81382634	   2623.26865843	      0.00000000	    -38.74685949	   1738.75794023	      0.00000000	     -0.00000000	     -0.00000000	    283.23201658	     38.74685949	  -1738.75794023	     -0.00000000	     -0.00000000	     -0.00000000	     30.57234241	      0.00000000	      0.00000000	      0.00000000	      0.00000000
      0.37022750	  10934.51549993	   2824.68378813	   2634.09360248	      0.00000000	    -39.73347879	   1739.54851229	      0.00000000	     -0.00000000	     -0.00000000	    283.36373214	     39.73347879	  -1739.54851229	     -0.00000000	     -0.00000000	     -0.00000000	     30.60641938	      0.00000000	      0.00000000	      0.00000000	      0.00000000
      0.37056926	  10941.29174777	   2824.54958029	   2644.90779402	      0.00000000	    -40.72876422	   1740.30522361	      0.00000000	     -0.00000000	     -0.00000000	    283.48861377	     40.72876422	  -1740.30522361	     -0.00000000	     -0.00000000	     -0.00000000	     30.63990020	      0.00000000	      0.00000000	      0.00000000	      0.00000000
      0.37090989	  10947.87810655	   2824.41168512	   2655.67582002	      0.00000000	    -41.71175266	   1741.05157535	      0.00000000	     -0.00000000	     -0.00000000	    283.61278886	     41.71175266	  -1741.05157535	     -0.00000000	     -0.00000000	     -0.00000000	     30.67303112	      0.00000000	      0.00000000	      0.00000000	      0.00000000
      0.37125053	  10954.30014147	   2824.26967775	   2666.43375299	      0.00000000	    -42.70301198	   1741.76559970	      0.00000000	     -0.00000000	     -0.00000000	    283.73042629	     42.70301198	  -1741.76559970	     -0.00000000	     -0.00000000	     -0.00000000	     30.70558967	      0.00000000	      0.00000000	      0.00000000	      0.00000000
      0.37158981	  10960.53616881	   2824.12416431	   2677.13921053	      0.00000000	    -43.68190754	   1742.46924267	      0.00000000	     -0.00000000	     -0.00000000	    283.84727479	     43.68190754	  -1742.46924267	     -0.00000000	      0.00000000	     -0.00000000	     30.73778790	      0.00000000	      0.00000000	      0.00000000	      0.00000000
      0.37192909	  10966.61467979	   2823.97460344	   2687.83505639	      0.00000000	    -44.66855638	   1743.14222915	      0.00000000	     -0.00000000	     -0.00000000	    283.95792106	     44.66855638	  -1743.14222915	     -0.00000000	     -0.00000000	     -0.00000000	     30.76943944	      0.00000000	      0.00000000	      0.00000000	      0.00000000
      0.37226645	  10972.50527290	   2823.82189467	   2698.46102448	      0.00000000	    -45.64190829	   1743.80391843	      0.00000000	     -0.00000000	     -0.00000000	    284.06753189	     45.64190829	  -1743.80391843	     -0.00000000	     -0.00000000	     -0.00000000	     30.80068538	      0.00000000	      0.00000000	      0.00000000	      0.00000000
      0.37260381	  10978.24530590	   2823.66521834	   2709.07775215	      0.00000000	    -46.62227047	   1744.43695224	      0.00000000	     -0.00000000	     -0.00000000	    284.17136029	     46.62227047	  -1744.43695224	     -0.00000000	      0.00000000	     -0.00000000	     30.83141512	      0.00000000	      0.00000000	      0.00000000	      0.00000000
      0.37293719	  10983.77198994	   2823.50651785	   2719.55989437	      0.00000000	    -47.58437611	   1745.05464849	      0.00000000	     -0.00000000	     -0.00000000	    284.27335348	     47.58437611	  -1745.05464849	     -0.00000000	      0.00000000	     -0.00000000	     30.86155454	      0.00000000	      0.00000000	      0.00000000	      0.00000000
      0.37327056	  10989.15645000	   2823.34397857	   2730.03317233	      0.00000000	    -48.55222456	   1745.64662309	      0.00000000	     -0.00000000	     -0.00000000	    284.37020749	     48.55222456	  -1745.64662309	     -0.00000000	      0.00000000	     -0.00000000	     30.89122248	      0.00000000	      0.00000000	      0.00000000	      0.00000000
      0.37358312	  10994.07772030	   2823.18811494	   2739.84476884	      0.00000000	    -49.45532613	   1746.19274952	      0.00000000	     -0.00000000	     -0.00000000	    284.45995056	     49.45532613	  -1746.19274952	     -0.00000000	      0.00000000	     -0.00000000	     30.91881071	      0.00000000	      0.00000000	      0.00000000	      0.00000000
      0.37399408	  11000.36419800	   2822.97810077	   2752.73338869	      0.00000000	    -50.64327873	   1746.88786356	      0.00000000	     -0.00000000	     -0.00000000	    284.57386515	     50.64327873	  -1746.88786356	     -0.00000000	      0.00000000	     -0.00000000	     30.95461367	      0.00000000	      0.00000000	      0.00000000	      0.00000000
      0.37448949	  11007.66992780	   2822.71730097	   2768.25276240	      0.00000000	    -52.08543856	   1747.67795085	      0.00000000	     -0.00000000	     -0.00000000	    284.70165482	     52.08543856	  -1747.67795085	     -0.00000000	     -0.00000000	     -0.00000000	     30.99688184	      0.00000000	      0.00000000	      0.00000000	      0.00000000
      0.37476358	  11011.58628962	   2822.56945216	   2776.83068932	      0.00000000	    -52.87146892	   1748.11791183	      0.00000000	     -0.00000000	     -0.00000000	    284.77416932	     52.87146892	  -1748.11791183	     -0.00000000	     -0.00000000	     -0.00000000	     31.02020003	      0.00000000	      0.00000000	      0.00000000	      0.00000000
      0.37503767	  11015.41463962	   2822.41907939	   2785.40270347	      0.00000000	    -53.66619408	   1748.53426734	      0.00000000	     -0.00000000	     -0.00000000	    284.84156007	     53.66619408	  -1748.53426734	     -0.00000000	     -0.00000000	     -0.00000000	     31.04311551	      0.00000000	      0.00000000	      0.00000000	      0.00000000
      0.37538619	  11020.15721494	   2822.22425159	   2796.29374711	      0.00000000	    -54.67205987	   1749.05583772	      0.00000000	     -0.00000000	     -0.00000000	    284.92637362	     54.67205987	  -1749.05583772	     -0.00000000	     -0.00000000	     -0.00000000	     31.07203671	      0.00000000	      0.00000000	      0.00000000	      0.00000000
      0.37573470	  11024.76163456	   2822.02538729	   2807.17519852	      0.00000000	    -55.68360765	   1749.55236274	      0.00000000	     -0.00000000	     -0.00000000	    285.00613083	     55.68360765	  -1749.55236274	     -0.00000000	      0.00000000	     -0.00000000	     31.10048984	      0.00000000	      0.00000000	      0.00000000	      0.00000000
      0.37605533	  11028.87758678	   2821.83889154	   2817.17755331	      0.00000000	    -56.60872658	   1750.00334426	      0.00000000	     -0.00000000	     -0.00000000	    285.07906959	     56.60872658	  -1750.00334426	     -0.00000000	     -0.00000000	     -0.00000000	     31.12648073	      0.00000000	      0.00000000	      0.00000000	      0.00000000
      0.37644701	  11033.75202347	   2821.60648961	   2829.38532693	      0.00000000	    -57.74311787	   1750.52958802	      0.00000000	     -0.00000000	     -0.00000000	    285.16332117	     57.74311787	  -1750.52958802	     -0.00000000	     -0.00000000	     -0.00000000	     31.15775199	      0.00000000	      0.00000000	      0.00000000	      0.00000000
      0.37680952	  11038.11544236	   2821.38693709	   2840.67312213	      0.00000000	    -58.79012104	   1751.00369351	      0.00000000	     -0.00000000	     -0.00000000	    285.23930070	     58.79012104	  -1751.00369351	     -0.00000000	     -0.00000000	     -0.00000000	     31.18638251	      0.00000000	      0.00000000	      0.00000000	      0.00000000
      0.37724882	  11043.21580050	   2821.11518150	   2854.33761353	      0.00000000	    -60.06391922	   1751.54841529	      0.00000000	     -0.00000000	     -0.00000000	    285.32550997	     60.06391922	  -1751.54841529	     -0.00000000	     -0.00000000	     -0.00000000	     31.22049278	      0.00000000	      0.00000000	      0.00000000	      0.00000000
      0.37754092	  11046.49548590	   2820.93105088	   2863.41491855	      0.00000000	    -60.90713971	   1751.90336086	      0.00000000	     -0.00000000	     -0.00000000	    285.38192962	     60.90713971	  -1751.90336086	     -0.00000000	      0.00000000	     -0.00000000	     31.24297129	      0.00000000	      0.00000000	      0.00000000	      0.00000000
      0.37793508	  11050.78198024	   2820.67827533	   2875.65261145	      0.00000000	    -62.04499587	   1752.36601808	      0.00000000	     -0.00000000	     -0.00000000	    285.45512844	     62.04499587	  -1752.36601808	     -0.00000000	      0.00000000	     -0.00000000	     31.27294823	      0.00000000	      0.00000000	      0.00000000	      0.00000000
      0.37832923	  11054.91134162	   2820.42057775	   2887.87760853	      0.00000000	    -63.19109978	   1752.79736875	      0.00000000	     -0.00000000	     -0.00000000	    285.52183247	     63.19109978	  -1752.79736875	     -0.00000000	      0.00000000	     -0.00000000	     31.30234119	      0.00000000	      0.00000000	      0.00000000	      0.00000000
      0.37862816	  11057.94002717	   2820.22188158	   2897.14066474	      0.00000000	    -64.05038526	   1753.12812358	      0.00000000	     -0.00000000	     -0.00000000	    285.57409840	     64.05038526	  -1753.12812358	     -0.00000000	      0.00000000	     -0.00000000	     31.32458851	      0.00000000	      0.00000000	      0.00000000	      0.00000000
      0.37892709	  11060.88109229	   2820.02039361	   2906.39632784	      0.00000000	    -64.91740689	   1753.43647621	      0.00000000	     -0.00000000	     -0.00000000	    285.62151870	     64.91740689	  -1753.43647621	     -0.00000000	      0.00000000	     -0.00000000	     31.34643877	      0.00000000	      0.00000000	      0.00000000	      0.00000000
      0.37922540	  11063.72977031	   2819.81656703	   2915.62505081	      0.00000000	    -65.77880734	   1753.74016634	      0.00000000	     -0.00000000	     -0.00000000	    285.66849780	     65.77880734	  -1753.74016634	     -0.00000000	      0.00000000	     -0.00000000	     31.36810535	      0.00000000	      0.00000000	      0.00000000	      0.00000000
      0.37963153	  11067.47183876	   2819.53465183	   2928.17787276	      0.00000000	    -66.95023705	   1754.14000621	      0.00000000	     -0.00000000	     -0.00000000	    285.73011963	     66.95023705	  -1754.14000621	     -0.00000000	      0.00000000	     -0.00000000	     31.39728274	      0.00000000	      0.00000000	      0.00000000	      0.00000000
      0.38003766	  11071.05917730	   2819.24769196	   2940.71678860	      0.00000000	    -68.13473088	   1754.50099278	      0.00000000	     -0.00000000	     -0.00000000	    285.78335654	     68.13473088	  -1754.50099278	     -0.00000000	      0.00000000	     -0.00000000	     31.42576307	      0.00000000	      0.00000000	      0.00000000	      0.00000000
      0.38030964	  11073.37645200	   2819.05272304	   2949.10615317	      0.00000000	    -68.91291802	   1754.75705817	      0.00000000	     -0.00000000	     -0.00000000	    285.82311993	     68.91291802	  -1754.75705817	     -0.00000000	      0.00000000	     -0.00000000	     31.44495647	      0.00000000	      0.00000000	      0.00000000	      0.00000000
      0.38058163	  11075.62634669	   2818.85552421	   2957.48919942	      0.00000000	    -69.70124167	   1754.98904872	      0.00000000	     -0.00000000	     -0.00000000	    285.85747756	     69.70124167	  -1754.98904872	     -0.00000000	      0.00000000	     -0.00000000	     31.46374358	      0.00000000	      0.00000000	      0.00000000	      0.00000000
      0.38089189	  11078.11164328	   2818.62786840	   2967.04433272	      0.00000000	    -70.59680748	   1755.25030478	      0.00000000	     -0.00000000	     -0.00000000	    285.89641411	     70.59680748	  -1755.25030478	     -0.00000000	      0.00000000	     -0.00000000	     31.48504730	      0.00000000	      0.00000000	      0.00000000	      0.00000000
      0.38129692	  11081.22753212	   2818.32637655	   2979.50534219	      0.00000000	    -71.76599982	   1755.57642242	      0.00000000	     -0.00000000	     -0.00000000	    285.94449008	     71.76599982	  -1755.57642242	     -0.00000000	      0.00000000	     -0.00000000	     31.51251915	      0.00000000	      0.00000000	      0.00000000	      0.00000000
      0.38170194	  11084.20020688	   2818.02005071	   2991.95206976	      0.00000000	    -72.94231441	   1755.87443037	      0.00000000	     -0.00000000	     -0.00000000	    285.98670291	     72.94231441	  -1755.87443037	     -0.00000000	      0.00000000	     -0.00000000	     31.53944883	      0.00000000	      0.00000000	      0.00000000	      0.00000000
      0.38199382	  11086.25501047	   2817.79633271	   3000.91266929	      0.00000000	    -73.78116235	   1756.09360815	      0.00000000	     -0.00000000	     -0.00000000	    286.01878521	     73.78116235	  -1756.09360815	     -0.00000000	      0.00000000	     -0.00000000	     31.55883032	      0.00000000	      0.00000000	      0.00000000	      0.00000000
      0.38228569	  11088.23759999	   2817.57014378	   3009.86575255	      0.00000000	    -74.62673467	   1756.29347078	      0.00000000	     -0.00000000	     -0.00000000	    286.04665579	     74.62673467	  -1756.29347078	     -0.00000000	      0.00000000	     -0.00000000	     31.57786360	      0.00000000	      0.00000000	      0.00000000	      0.00000000
      0.38258023	  11090.16595604	   2817.33940745	   3018.89276320	      0.00000000	    -75.47687336	   1756.49203282	      0.00000000	     -0.00000000	     -0.00000000	    286.07449736	     75.47687336	  -1756.49203282	     -0.00000000	      0.00000000	     -0.00000000	     31.59695200	      0.00000000	      0.00000000	      0.00000000	      0.00000000
      0.38298622	  11092.70660546	   2817.01729445	   3031.32303294	      0.00000000	    -76.64645933	   1756.75605610	      0.00000000	     -0.00000000	     -0.00000000	    286.11128678	     76.64645933	  -1756.75605610	     -0.00000000	      0.00000000	     -0.00000000	     31.62300492	      0.00000000	      0.00000000	      0.00000000	      0.00000000
      0.38339221	  11095.11319631	   2816.69051013	   3043.73848655	      0.00000000	    -77.83224515	   1756.97775488	      0.00000000	     -0.00000000	     -0.00000000	    286.13869633	     77.83224515	  -1756.97775488	     -0.00000000	      0.00000000	     -0.00000000	     31.64831343	      0.00000000	      0.00000000	      0.00000000	      0.00000000
      0.38364316	  11096.53473074	   2816.48620382	   3051.40535201	      0.00000000	    -78.54754814	   1757.13670991	      0.00000000	     -0.00000000	     -0.00000000	    286.16134896	     78.54754814	  -1757.13670991	     -0.00000000	      0.00000000	     -0.00000000	     31.66420171	      0.00000000	      0.00000000	      0.00000000	      0.00000000
      0.38389411	  11097.90640790	   2816.28013967	   3059.06648820	      0.00000000	    -79.27364577	   1757.27194179	      0.00000000	     -0.00000000	     -0.00000000	    286.17858181	     79.27364577	  -1757.27194179	     -0.00000000	      0.00000000	     -0.00000000	     31.67969773	      0.00000000	      0.00000000	      0.00000000	      0.00000000
      0.38424075	  11099.72002121	   2815.99264398	   3069.63903846	      0.00000000	    -80.27201134	   1757.45716077	      0.00000000	     -0.00000000	     -0.00000000	    286.20250164	     80.27201134	  -1757.45716077	     -0.00000000	      0.00000000	     -0.00000000	     31.70099313	      0.00000000	      0.00000000	      0.00000000	      0.00000000
      0.38458738	  11101.44081628	   2815.70184487	   3080.20053989	      0.00000000	    -81.27707448	   1757.62049627	      0.00000000	     -0.00000000	     -0.00000000	    286.22171251	     81.27707448	  -1757.62049627	     -0.00000000	      0.00000000	     -0.00000000	     31.72187495	      0.00000000	      0.00000000	      0.00000000	      0.00000000
      0.38490018	  11102.91508021	   2815.43661704	   3089.72171202	      0.00000000	    -82.17681500	   1757.77116988	      0.00000000	     -0.00000000	     -0.00000000	    286.24030585	     82.17681500	  -1757.77116988	     -0.00000000	      0.00000000	     -0.00000000	     31.74068093	      0.00000000	      0.00000000	      0.00000000	      0.00000000
      0.38521298	  11104.31574769	   2815.16874190	   3099.23378289	      0.00000000	    -83.08257356	   1757.90324458	      0.00000000	     -0.00000000	     -0.00000000	    286.25486212	     83.08257356	  -1757.90324458	     -0.00000000	      0.00000000	     -0.00000000	     31.75913922	      0.00000000	      0.00000000	      0.00000000	      0.00000000
      0.38551720	  11105.60825871	   2814.90570094	   3108.47599176	      0.00000000	    -83.95913091	   1758.03115536	      0.00000000	     -0.00000000	     -0.00000000	    286.26929422	     83.95913091	  -1758.03115536	     -0.00000000	     -0.00000000	     -0.00000000	     31.77700655	      0.00000000	      0.00000000	      0.00000000	      0.00000000
      0.38590379	  11107.15288453	   2814.56787852	   3120.20825739	      0.00000000	    -85.07445295	   1758.18017701	      0.00000000	     -0.00000000	     -0.00000000	    286.28494953	     85.07445295	  -1758.18017701	     -0.00000000	      0.00000000	     -0.00000000	     31.79940876	      0.00000000	      0.00000000	      0.00000000	      0.00000000
      0.38639442	  11108.95793130	   2814.13346533	   3135.07763067	      0.00000000	    -86.48958518	   1758.35228168	      0.00000000	     -0.00000000	     -0.00000000	    286.30161323	     86.48958518	  -1758.35228168	     -0.00000000	      0.00000000	     -0.00000000	     31.82742075	      0.00000000	      0.00000000	      0.00000000	      0.00000000
      0.38688816	  11110.60217260	   2813.68996860	   3150.01786375	      0.00000000	    -87.92410285	   1758.48777170	      0.00000000	     -0.00000000	     -0.00000000	    286.31032376	     87.92410285	  -1758.48777170	     -0.00000000	      0.00000000	     -0.00000000	     31.85486967	      0.00000000	      0.00000000	      0.00000000	      0.00000000
      0.38712853	  11111.34113961	   2813.47178246	   3157.28288878	      0.00000000	    -88.60965452	   1758.56904069	      0.00000000	     -0.00000000	     -0.00000000	    286.31855049	     88.60965452	  -1758.56904069	     -0.00000000	     -0.00000000	     -0.00000000	     31.86838414	      0.00000000	      0.00000000	      0.00000000	      0.00000000
      0.38736890	  11112.04031625	   2813.25211597	   3164.54234180	      0.00000000	    -89.30363513	   1758.63113051	      0.00000000	     -0.00000000	     -0.00000000	    286.32241311	     89.30363513	  -1758.63113051	     -0.00000000	     -0.00000000	     -0.00000000	     31.88157502	      0.00000000	      0.00000000	      0.00000000	      0.00000000
      0.38772369	  11113.00040994	   2812.92520057	   3175.24722113	      0.00000000	    -90.32353290	   1758.72239050	      0.00000000	     -0.00000000	     -0.00000000	    286.32839909	     90.32353290	  -1758.72239050	     -0.00000000	     -0.00000000	     -0.00000000	     31.90095603	      0.00000000	      0.00000000	      0.00000000	      0.00000000
      0.38807848	  11113.87580790	   2812.59510902	   3185.93985169	      0.00000000	    -91.35243808	   1758.78820467	      0.00000000	     -0.00000000	     -0.00000000	    286.32876944	     91.35243808	  -1758.78820467	     -0.00000000	     -0.00000000	     -0.00000000	     31.91986848	      0.00000000	      0.00000000	      0.00000000	      0.00000000
      0.38838919	  11114.57380456	   2812.30344654	   3195.29385352	      0.00000000	    -92.24240494	   1758.85763300	      0.00000000	     -0.00000000	     -0.00000000	    286.33224614	     92.24240494	  -1758.85763300	     -0.00000000	      0.00000000	     -0.00000000	     31.93652150	      0.00000000	      0.00000000	      0.00000000	      0.00000000
      0.38869990	  11115.20849051	   2812.00938768	   3204.63837047	      0.00000000	    -93.14247657	   1758.90200376	      0.00000000	     -0.00000000	     -0.00000000	    286.33009023	     93.14247657	  -1758.90200376	     -0.00000000	      0.00000000	     -0.00000000	     31.95273467	      0.00000000	      0.00000000	      0.00000000	      0.00000000
      0.38902011	  11115.79714293	   2811.70385811	   3214.25848088	      0.00000000	    -94.06134781	   1758.95577420	      0.00000000	     -0.00000000	     -0.00000000	    286.33009990	     94.06134781	  -1758.95577420	     -0.00000000	      0.00000000	     -0.00000000	     31.96948194	      0.00000000	      0.00000000	      0.00000000	      0.00000000
      0.38934031	  11116.32016728	   2811.39582375	   3223.86842890	      0.00000000	    -94.98773012	   1758.98870877	      0.00000000	     -0.00000000	     -0.00000000	    286.32549202	     94.98773012	  -1758.98870877	     -0.00000000	      0.00000000	     -0.00000000	     31.98584613	      0.00000000	      0.00000000	      0.00000000	      0.00000000
      0.38965583	  11116.77212603	   2811.08987467	   3233.32758567	      0.00000000	    -95.89340404	   1759.02673942	      0.00000000	     -0.00000000	     -0.00000000	    286.32257590	     95.89340404	  -1759.02673942	     -0.00000000	      0.00000000	     -0.00000000	     32.00197463	      0.00000000	      0.00000000	      0.00000000	      0.00000000
      0.38997134	  11117.16189295	   2810.78153213	   3242.77679138	      0.00000000	    -96.80503644	   1759.04701292	      0.00000000	     -0.00000000	     -0.00000000	    286.31575440	     96.80503644	  -1759.04701292	     -0.00000000	     -0.00000000	     -0.00000000	     32.01776734	      0.00000000	      0.00000000	      0.00000000	      0.00000000
      0.39028055	  11117.48425677	   2810.47704755	   3252.02752046	      0.00000000	    -97.69326708	   1759.06947262	      0.00000000	     -0.00000000	     -0.00000000	    286.30995808	     97.69326708	  -1759.06947262	     -0.00000000	      0.00000000	     -0.00000000	     32.03320853	      0.00000000	      0.00000000	      0.00000000	      0.00000000
      0.39058976	  11117.74828865	   2810.17029995	   3261.26861503	      0.00000000	    -98.58524452	   1759.07853526	      0.00000000	     -0.00000000	     -0.00000000	    286.30126696	     98.58524452	  -1759.07853526	     -0.00000000	      0.00000000	     -0.00000000	     32.04838082	      0.00000000	      0.00000000	      0.00000000	      0.00000000
      0.39089698	  11117.95352748	   2809.86330272	   3270.44068251	      0.00000000	    -99.46835218	   1759.08674722	      0.00000000	     -0.00000000	     -0.00000000	    286.29270176	     99.46835218	  -1759.08674722	     -0.00000000	      0.00000000	     -0.00000000	     32.06337202	      0.00000000	      0.00000000	      0.00000000	      0.00000000
      0.39128926	  11118.13389958	   2809.46811228	   3282.13827848	      0.00000000	   -100.59637925	   1759.08722493	      0.00000000	     -0.00000000	     -0.00000000	    286.27976817	    100.59637925	  -1759.08722493	     -0.00000000	      0.00000000	     -0.00000000	     32.08226342	      0.00000000	      0.00000000	      0.00000000	      0.00000000
      0.39176652	  11118.23159889	   2808.98252512	   3296.34875841	      0.00000000	   -101.97363489	   1759.06504017	      0.00000000	     -0.00000000	     -0.00000000	    286.25920771	    101.97363489	  -1759.06504017	     -0.00000000	      0.00000000	     -0.00000000	     32.10475675	      0.00000000	      0.00000000	      0.00000000	      0.00000000
      0.39203331	  11118.22880658	   2808.70881848	   3304.28214492	      0.00000000	   -102.73806400	   1759.05614018	      0.00000000	     -0.00000000	     -0.00000000	    286.24878021	    102.73806400	  -1759.05614018	     -0.00000000	      0.00000000	     -0.00000000	     32.11730748	      0.00000000	      0.00000000	      0.00000000	      0.00000000
      0.39237081	  11118.16707393	   2808.36025157	   3314.30790642	      0.00000000	   -103.70834020	   1759.03233273	      0.00000000	     -0.00000000	     -0.00000000	    286.23288513	    103.70834020	  -1759.03233273	     -0.00000000	      0.00000000	     -0.00000000	     32.13292433	      0.00000000	      0.00000000	      0.00000000	      0.00000000
      0.39282197	  11117.98434605	   2807.89030489	   3327.69163760	      0.00000000	   -105.00033145	   1758.99852425	      0.00000000	     -0.00000000	     -0.00000000	    286.21157686	    105.00033145	  -1758.99852425	     -0.00000000	     -0.00000000	     -0.00000000	     32.15363922	      0.00000000	      0.00000000	      0.00000000	      0.00000000
      0.39310980	  11117.80865130	   2807.58812699	   3336.21893853	      0.00000000	   -105.83594273	   1758.94898932	      0.00000000	     -0.00000000	     -0.00000000	    286.19167610	    105.83594273	  -1758.94898932	     -0.00000000	     -0.00000000	     -0.00000000	     32.16636327	      0.00000000	      0.00000000	      0.00000000	      0.00000000
      0.39339762	  11117.58750626	   2807.28412267	   3344.73761458	      0.00000000	   -106.65874311	   1758.91823603	      0.00000000	     -0.00000000	     -0.00000000	    286.17634539	    106.65874311	  -1758.91823603	     -0.00000000	     -0.00000000	     -0.00000000	     32.17930343	      0.00000000	      0.00000000	      0.00000000	      0.00000000
      0.39368545	  11117.32137438	   2806.97830131	   3353.24764084	      0.00000000	   -107.48763442	   1758.87092582	      0.00000000	     -0.00000000	     -0.00000000	    286.15731961	    107.48763442	  -1758.87092582	     -0.00000000	     -0.00000000	     -0.00000000	     32.19193812	      0.00000000	      0.00000000	      0.00000000	      0.00000000
      0.39395139	  11117.03590357	   2806.69412146	   3361.10313969	      0.00000000	   -108.25080386	   1758.82781916	      0.00000000	     -0.00000000	     -0.00000000	    286.14003173	    108.25080386	  -1758.82781916	     -0.00000000	     -0.00000000	     -0.00000000	     32.20356750	      0.00000000	      0.00000000	      0.00000000	      0.00000000
      0.39434310	  11116.54702916	   2806.27277476	   3372.65984776	      0.00000000	   -109.37091871	   1758.76402816	      0.00000000	     -0.00000000	     -0.00000000	    286.11474960	    109.37091871	  -1758.76402816	     -0.00000000	      0.00000000	     -0.00000000	     32.22059792	      0.00000000	      0.00000000	      0.00000000	      0.00000000
      0.39466136	  11116.09053259	   2805.92801783	   3382.03744488	      0.00000000	   -110.29262885	   1758.68326301	      0.00000000	     -0.00000000	     -0.00000000	    286.08768741	    110.29262885	  -1758.68326301	     -0.00000000	      0.00000000	     -0.00000000	     32.23392358	      0.00000000	      0.00000000	      0.00000000	      0.00000000
      0.39497961	  11115.58156700	   2805.58110959	   3391.40433248	      0.00000000	   -111.19761608	   1758.62839422	      0.00000000	     -0.00000000	     -0.00000000	    286.06683585	    111.19761608	  -1758.62839422	     -0.00000000	      0.00000000	     -0.00000000	     32.24755994	      0.00000000	      0.00000000	      0.00000000	      0.00000000
      0.39529786	  11115.02071117	   2805.23206037	   3400.76048001	      0.00000000	   -112.11881875	   1758.53653672	      0.00000000	     -0.00000000	     -0.00000000	    286.03756915	    112.11881875	  -1758.53653672	     -0.00000000	      0.00000000	     -0.00000000	     32.26057398	      0.00000000	      0.00000000	      0.00000000	      0.00000000
      0.39561612	  11114.40860284	   2804.88089187	   3410.10585434	      0.00000000	   -113.02318798	   1758.47116035	      0.00000000	     -0.00000000	     -0.00000000	    286.01462500	    113.02318798	  -1758.47116035	     -0.00000000	      0.00000000	     -0.00000000	     32.27390862	      0.00000000	      0.00000000	      0.00000000	      0.00000000
      0.39593437	  11113.74580535	   2804.52761392	   3419.44042596	      0.00000000	   -113.94403619	   1758.36817219	      0.00000000	     -0.00000000	     -0.00000000	    285.98312694	    113.94403619	  -1758.36817219	     -0.00000000	      0.00000000	     -0.00000000	     32.28661114	      0.00000000	      0.00000000	      0.00000000	      0.00000000
      0.39625262	  11113.03294265	   2804.17224796	   3428.76416270	      0.00000000	   -114.84759309	   1758.29292408	      0.00000000	     -0.00000000	     -0.00000000	    285.95821959	    114.84759309	  -1758.29292408	     -0.00000000	      0.00000000	     -0.00000000	     32.29965421	      0.00000000	      0.00000000	      0.00000000	      0.00000000
      0.39657088	  11112.27056259	   2803.81480320	   3438.07703609	      0.00000000	   -115.76824964	   1758.17873249	      0.00000000	     -0.00000000	     -0.00000000	    285.92445642	    115.76824964	  -1758.17873249	     -0.00000000	      0.00000000	     -0.00000000	     32.31204475	      0.00000000	      0.00000000	      0.00000000	      0.00000000
      0.39688913	  11111.45927672	   2803.45530091	   3447.37901481	      0.00000000	   -116.67078470	   1758.09427848	      0.00000000	     -0.00000000	     -0.00000000	    285.89772231	    116.67078470	  -1758.09427848	     -0.00000000	      0.00000000	     -0.00000000	     32.32480688	      0.00000000	      0.00000000	      0.00000000	      0.00000000
      0.39720739	  11110.59961728	   2803.09374955	   3456.67007142	      0.00000000	   -117.59143372	   1757.96875302	      0.00000000	     -0.00000000	     -0.00000000	    285.86164804	    117.59143372	  -1757.96875302	     -0.00000000	      0.00000000	     -0.00000000	     32.33688409	      0.00000000	      0.00000000	      0.00000000	      0.00000000
      0.39748994	  11109.79633174	   2802.77105340	   3464.90977188	      0.00000000	   -118.39378147	   1757.88222692	      0.00000000	     -0.00000000	     -0.00000000	    285.83549173	    118.39378147	  -1757.88222692	     -0.00000000	      0.00000000	     -0.00000000	     32.34791896	      0.00000000	      0.00000000	      0.00000000	      0.00000000
      0.39777250	  11108.95575399	   2802.44676461	   3473.14082031	      0.00000000	   -119.20543026	   1757.77305469	      0.00000000	     -0.00000000	     -0.00000000	    285.80422103	    119.20543026	  -1757.77305469	     -0.00000000	      0.00000000	     -0.00000000	     32.35855904	      0.00000000	      0.00000000	      0.00000000	      0.00000000
      0.39808970	  11107.96816473	   2802.08082807	   3482.37086137	      0.00000000	   -120.11020215	   1757.65808679	      0.00000000	     -0.00000000	     -0.00000000	    285.77099017	    120.11020215	  -1757.65808679	     -0.00000000	      0.00000000	     -0.00000000	     32.37055068	      0.00000000	      0.00000000	      0.00000000	      0.00000000
      0.39840690	  11106.93460854	   2801.71291203	   3491.58994600	      0.00000000	   -121.02014052	   1757.52751472	      0.00000000	     -0.00000000	     -0.00000000	    285.73429580	    121.02014052	  -1757.52751472	     -0.00000000	     -0.00000000	     -0.00000000	     32.38223813	      0.00000000	      0.00000000	      0.00000000	      0.00000000
      0.39870987	  11105.90502381	   2801.35967528	   3500.38499682	      0.00000000	   -121.88403915	   1757.40824471	      0.00000000	     -0.00000000	     -0.00000000	    285.70061488	    121.88403915	  -1757.40824471	     -0.00000000	      0.00000000	     -0.00000000	     32.39341705	      0.00000000	      0.00000000	      0.00000000	      0.00000000
      0.39901283	  11104.83445354	   2801.00465721	   3509.17000473	      0.00000000	   -122.75165649	   1757.27675879	      0.00000000	     -0.00000000	     -0.00000000	    285.66423578	    122.75165649	  -1757.27675879	     -0.00000000	     -0.00000000	     -0.00000000	     32.40434880	      0.00000000	      0.00000000	      0.00000000	      0.00000000
      0.39928014	  11103.85623257	   2800.68995832	   3516.91259807	      0.00000000	   -123.51481887	   1757.16150047	      0.00000000	     -0.00000000	     -0.00000000	    285.63239832	    123.51481887	  -1757.16150047	     -0.00000000	     -0.00000000	     -0.00000000	     32.41395218	      0.00000000	      0.00000000	      0.00000000	      0.00000000
      0.39966820	  11102.38060755	   2800.23066454	   3528.13882500	      0.00000000	   -124.61905394	   1756.99514838	      0.00000000	     -0.00000000	     -0.00000000	    285.58653853	    124.61905394	  -1756.99514838	     -0.00000000	     -0.00000000	     -0.00000000	     32.42782057	      0.00000000	      0.00000000	      0.00000000	      0.00000000
      0.39998377	  11101.13269744	   2799.85504442	   3537.25598977	      0.00000000	   -125.52754756	   1756.83293923	      0.00000000	     -0.00000000	     -0.00000000	    285.54319434	    125.52754756	  -1756.83293923	     -0.00000000	     -0.00000000	     -0.00000000	     32.43861679	      0.00000000	      0.00000000	      0.00000000	      0.00000000
      0.40029935	  11099.84238204	   2799.47754690	   3546.36215446	      0.00000000	   -126.42038383	   1756.69760477	      0.00000000	     -0.00000000	     -0.00000000	    285.50610027	    126.42038383	  -1756.69760477	     -0.00000000	     -0.00000000	     -0.00000000	     32.44974931	      0.00000000	      0.00000000	      0.00000000	      0.00000000
      0.40061492	  11098.51012189	   2799.09817873	   3555.45729578	      0.00000000	   -127.32868339	   1756.52575975	      0.00000000	     -0.00000000	     -0.00000000	    285.46075492	    127.32868339	  -1756.52575975	     -0.00000000	     -0.00000000	     -0.00000000	     32.46026324	      0.00000000	      0.00000000	      0.00000000	      0.00000000
      0.40093050	  11097.13643778	   2798.71695783	   3564.54138767	      0.00000000	   -128.22029344	   1756.38324521	      0.00000000	     -0.00000000	     -0.00000000	    285.42220088	    128.22029344	  -1756.38324521	     -0.00000000	     -0.00000000	     -0.00000000	     32.47115162	      0.00000000	      0.00000000	      0.00000000	      0.00000000
      0.40124607	  11095.72177771	   2798.33389012	   3573.61440744	      0.00000000	   -129.12857337	   1756.20158426	      0.00000000	     -0.00000000	     -0.00000000	    285.37480176	    129.12857337	  -1756.20158426	     -0.00000000	     -0.00000000	     -0.00000000	     32.48138104	      0.00000000	      0.00000000	      0.00000000	      0.00000000
      0.40152622	  11094.43199694	   2797.99228990	   3581.65965696	      0.00000000	   -129.92085099	   1756.06529265	      0.00000000	     -0.00000000	     -0.00000000	    285.33848947	    129.92085099	  -1756.06529265	     -0.00000000	     -0.00000000	     -0.00000000	     32.49078291	      0.00000000	      0.00000000	      0.00000000	      0.00000000
      0.40180637	  11093.11063531	   2797.64925239	   3589.69614471	      0.00000000	   -130.72177394	   1755.90735516	      0.00000000	     -0.00000000	     -0.00000000	    285.29730867	    130.72177394	  -1755.90735516	     -0.00000000	     -0.00000000	     -0.00000000	     32.49980428	      0.00000000	      0.00000000	      0.00000000	      0.00000000
      0.40212029	  11091.59291285	   2797.26317394	   3598.69083596	      0.00000000	   -131.61315662	   1755.73860058	      0.00000000	     -0.00000000	     -0.00000000	    285.25310766	    131.61315662	  -1755.73860058	     -0.00000000	     -0.00000000	     -0.00000000	     32.50997438	      0.00000000	      0.00000000	      0.00000000	      0.00000000
      0.40243421	  11090.03641308	   2796.87531302	   3607.67448181	      0.00000000	   -132.50930080	   1755.55527828	      0.00000000	     -0.00000000	     -0.00000000	    285.20566696	    132.50930080	  -1755.55527828	     -0.00000000	     -0.00000000	     -0.00000000	     32.51985737	      0.00000000	      0.00000000	      0.00000000	      0.00000000
      0.40273404	  11088.51396568	   2796.50320100	   3616.24473798	      0.00000000	   -133.36033766	   1755.38617010	      0.00000000	     -0.00000000	     -0.00000000	    285.16178056	    133.36033766	  -1755.38617010	     -0.00000000	     -0.00000000	     -0.00000000	     32.52932591	      0.00000000	      0.00000000	      0.00000000	      0.00000000
      0.40303388	  11086.95694697	   2796.12948226	   3624.80487673	      0.00000000	   -134.21474399	   1755.20583096	      0.00000000	     -0.00000000	     -0.00000000	    285.11540495	    134.21474399	  -1755.20583096	     -0.00000000	     -0.00000000	     -0.00000000	     32.53856379	      0.00000000	      0.00000000	      0.00000000	      0.00000000
      0.40330604	  11085.51400546	   2795.78886739	   3632.56631795	      0.00000000	   -134.98793897	   1755.04356490	      0.00000000	     -0.00000000	     -0.00000000	    285.07368365	    134.98793897	  -1755.04356490	     -0.00000000	     -0.00000000	     -0.00000000	     32.54691888	      0.00000000	      0.00000000	      0.00000000	      0.00000000
      0.40368861	  11083.43865040	   2795.30786629	   3643.46213969	      0.00000000	   -136.07202327	   1754.81569746	      0.00000000	     -0.00000000	     -0.00000000	    285.01516215	    136.07202327	  -1754.81569746	     -0.00000000	     -0.00000000	     -0.00000000	     32.55858335	      0.00000000	      0.00000000	      0.00000000	      0.00000000
      0.40401985	  11081.59791054	   2794.88933734	   3652.88239175	      0.00000000	   -137.01986923	   1754.59339147	      0.00000000	     -0.00000000	     -0.00000000	    284.95890000	    137.01986923	  -1754.59339147	     -0.00000000	     -0.00000000	     -0.00000000	     32.56822321	      0.00000000	      0.00000000	      0.00000000	      0.00000000
      0.40429781	  11080.02215720	   2794.53663771	   3660.77815121	      0.00000000	   -137.80373653	   1754.42774777	      0.00000000	     -0.00000000	     -0.00000000	    284.91646096	    137.80373653	  -1754.42774777	     -0.00000000	     -0.00000000	     -0.00000000	     32.57657511	      0.00000000	      0.00000000	      0.00000000	      0.00000000
      0.40457578	  11078.41838727	   2794.18259599	   3668.66512782	      0.00000000	   -138.59523046	   1754.24235707	      0.00000000	     -0.00000000	     -0.00000000	    284.86959764	    138.59523046	  -1754.24235707	     -0.00000000	     -0.00000000	     -0.00000000	     32.58457511	      0.00000000	      0.00000000	      0.00000000	      0.00000000
      0.40488499	  11076.60179957	   2793.78719176	   3677.42830995	      0.00000000	   -139.47035443	   1754.04363519	      0.00000000	     -0.00000000	     -0.00000000	    284.81920535	    139.47035443	  -1754.04363519	     -0.00000000	     -0.00000000	     -0.00000000	     32.59352894	      0.00000000	      0.00000000	      0.00000000	      0.00000000
      0.40519420	  11074.75131313	   2793.39014516	   3686.18058345	      0.00000000	   -140.34935384	   1753.83238619	      0.00000000	     -0.00000000	     -0.00000000	    284.76602984	    140.34935384	  -1753.83238619	     -0.00000000	     -0.00000000	     -0.00000000	     32.60222872	      0.00000000	      0.00000000	      0.00000000	      0.00000000
      0.40548373	  11072.98828165	   2793.01689983	   3694.36567155	      0.00000000	   -141.16867604	   1753.63888818	      0.00000000	     -0.00000000	     -0.00000000	    284.71724604	    141.16867604	  -1753.63888818	     -0.00000000	     -0.00000000	     -0.00000000	     32.61038333	      0.00000000	      0.00000000	      0.00000000	      0.00000000
      0.40584473	  11070.74931284	   2792.54950691	   3704.55818237	      0.00000000	   -142.19147161	   1753.39003077	      0.00000000	     -0.00000000	     -0.00000000	    284.65475439	    142.19147161	  -1753.39003077	     -0.00000000	     -0.00000000	     -0.00000000	     32.62035855	      0.00000000	      0.00000000	      0.00000000	      0.00000000
      0.40632188	  11067.72179149	   2791.92837022	   3718.00689040	      0.00000000	   -143.53723711	   1753.06601980	      0.00000000	     -0.00000000	     -0.00000000	    284.57332976	    143.53723711	  -1753.06601980	     -0.00000000	     -0.00000000	     -0.00000000	     32.63348786	      0.00000000	      0.00000000	      0.00000000	      0.00000000
      0.40657078	  11066.11210577	   2791.60284466	   3725.01184608	      0.00000000	   -144.24929807	   1752.87107601	      0.00000000	     -0.00000000	     -0.00000000	    284.52506007	    144.24929807	  -1752.87107601	     -0.00000000	     -0.00000000	     -0.00000000	     32.63988067	      0.00000000	      0.00000000	      0.00000000	      0.00000000
      0.40681968	  11064.48184240	   2791.27628742	   3732.00965941	      0.00000000	   -144.95188711	   1752.69440545	      0.00000000	     -0.00000000	     -0.00000000	    284.48091350	    144.95188711	  -1752.69440545	     -0.00000000	     -0.00000000	     -0.00000000	     32.64651322	      0.00000000	      0.00000000	      0.00000000	      0.00000000
      0.40716022	  11062.21835843	   2790.82783276	   3741.57231593	      0.00000000	   -145.91348196	   1752.44784376	      0.00000000	     -0.00000000	     -0.00000000	    284.41945184	    145.91348196	  -1752.44784376	     -0.00000000	     -0.00000000	     -0.00000000	     32.65544853	      0.00000000	      0.00000000	      0.00000000	      0.00000000
      0.40750076	  11059.91720080	   2790.37746147	   3751.12155585	      0.00000000	   -146.87853935	   1752.18882376	      0.00000000	     -0.00000000	     -0.00000000	    284.35522643	    146.87853935	  -1752.18882376	     -0.00000000	     -0.00000000	     -0.00000000	     32.66411771	      0.00000000	      0.00000000	      0.00000000	      0.00000000
      0.40778951	  11057.93680557	   2789.99407891	   3759.20825206	      0.00000000	   -147.69224644	   1751.97577158	      0.00000000	     -0.00000000	     -0.00000000	    284.30226092	    147.69224644	  -1751.97577158	     -0.00000000	     -0.00000000	     -0.00000000	     32.67151129	      0.00000000	      0.00000000	      0.00000000	      0.00000000
      0.40807827	  11055.92997665	   2789.60933189	   3767.28526499	      0.00000000	   -148.50893882	   1751.75267417	      0.00000000	     -0.00000000	     -0.00000000	    284.24706342	    148.50893882	  -1751.75267417	     -0.00000000	     -0.00000000	     -0.00000000	     32.67869691	      0.00000000	      0.00000000	      0.00000000	      0.00000000
      0.40837283	  11053.85592068	   2789.21545918	   3775.51450161	      0.00000000	   -149.33932538	   1751.52773565	      0.00000000	     -0.00000000	     -0.00000000	    284.19136227	    149.33932538	  -1751.52773565	     -0.00000000	     -0.00000000	     -0.00000000	     32.68601238	      0.00000000	      0.00000000	      0.00000000	      0.00000000
      0.40874680	  11051.18398892	   2788.71336926	   3785.94784212	      0.00000000	   -150.39368184	   1751.23699164	      0.00000000	     -0.00000000	     -0.00000000	    284.11950821	    150.39368184	  -1751.23699164	     -0.00000000	     -0.00000000	     -0.00000000	     32.69514085	      0.00000000	      0.00000000	      0.00000000	      0.00000000
      0.40920584	  11047.84593869	   2788.09398424	   3798.73219432	      0.00000000	   -151.68981169	   1750.86817525	      0.00000000	     -0.00000000	     -0.00000000	    284.02866879	    151.68981169	  -1750.86817525	     -0.00000000	     -0.00000000	     -0.00000000	     32.70604000	      0.00000000	      0.00000000	      0.00000000	      0.00000000
      0.40945960	  11045.97350360	   2787.75014454	   3805.78868667	      0.00000000	   -152.40387449	   1750.66627920	      0.00000000	     -0.00000000	     -0.00000000	    283.97890403	    152.40387449	  -1750.66627920	     -0.00000000	     -0.00000000	     -0.00000000	     32.71203803	      0.00000000	      0.00000000	      0.00000000	      0.00000000
      0.40981971	  11043.28349532	   2787.26042683	   3815.78985087	      0.00000000	   -153.41562603	   1750.37916871	      0.00000000	     -0.00000000	     -0.00000000	    283.90815472	    153.41562603	  -1750.37916871	     -0.00000000	     -0.00000000	     -0.00000000	     32.72047095	      0.00000000	      0.00000000	      0.00000000	      0.00000000
      0.41017982	  11040.55552477	   2786.76864962	   3825.77577161	      0.00000000	   -154.43532527	   1750.06876884	      0.00000000	     -0.00000000	     -0.00000000	    283.83223026	    154.43532527	  -1750.06876884	     -0.00000000	     -0.00000000	     -0.00000000	     32.72846193	      0.00000000	      0.00000000	      0.00000000	      0.00000000
      0.41043912	  11038.56803044	   2786.41327345	   3832.95678097	      0.00000000	   -155.15977518	   1749.86477948	      0.00000000	     -0.00000000	     -0.00000000	    283.78190109	    155.15977518	  -1749.86477948	     -0.00000000	     -0.00000000	     -0.00000000	     32.73446706	      0.00000000	      0.00000000	      0.00000000	      0.00000000
      0.41069843	  11036.56132984	   2786.05683827	   3840.12985786	      0.00000000	   -155.89036456	   1749.64404972	      0.00000000	     -0.00000000	     -0.00000000	    283.72785172	    155.89036456	  -1749.64404972	     -0.00000000	     -0.00000000	     -0.00000000	     32.74017091	      0.00000000	      0.00000000	      0.00000000	      0.00000000
      0.41091770	  11034.84957444	   2785.75460450	   3846.18940883	      0.00000000	   -156.50652246	   1749.45922981	      0.00000000	     -0.00000000	     -0.00000000	    283.68255314	    156.50652246	  -1749.45922981	     -0.00000000	     -0.00000000	     -0.00000000	     32.74498967	      0.00000000	      0.00000000	      0.00000000	      0.00000000
      0.41126210	  11032.13388888	   2785.27838980	   3855.69526433	      0.00000000	   -157.47116027	   1749.17259507	      0.00000000	     -0.00000000	     -0.00000000	    283.61221089	    157.47116027	  -1749.17259507	     -0.00000000	     -0.00000000	     -0.00000000	     32.75255397	      0.00000000	      0.00000000	      0.00000000	      0.00000000
      0.41160650	  11029.38542244	   2784.80032801	   3865.18705838	      0.00000000	   -158.44386987	   1748.86262138	      0.00000000	     -0.00000000	     -0.00000000	    283.53669035	    158.44386987	  -1748.86262138	     -0.00000000	     -0.00000000	     -0.00000000	     32.75968215	      0.00000000	      0.00000000	      0.00000000	      0.00000000
      0.41187347	  11027.23258138	   2784.42847553	   3872.53532844	      0.00000000	   -159.18831112	   1748.64183183	      0.00000000	     -0.00000000	     -0.00000000	    283.48246056	    159.18831112	  -1748.64183183	     -0.00000000	     -0.00000000	     -0.00000000	     32.76545947	      0.00000000	      0.00000000	      0.00000000	      0.00000000
      0.41214045	  11025.06051890	   2784.05552158	   3879.87511824	      0.00000000	   -159.93890923	   1748.40392426	      0.00000000	     -0.00000000	     -0.00000000	    283.42443498	    159.93890923	  -1748.40392426	     -0.00000000	     -0.00000000	     -0.00000000	     32.77092670	      0.00000000	      0.00000000	      0.00000000	      0.00000000
      0.41243401	  11022.65021222	   2783.64416050	   3887.93606575	      0.00000000	   -160.76051045	   1748.14816288	      0.00000000	     -0.00000000	     -0.00000000	    283.36191364	    160.76051045	  -1748.14816288	     -0.00000000	     -0.00000000	     -0.00000000	     32.77697798	      0.00000000	      0.00000000	      0.00000000	      0.00000000
      0.41272757	  11020.21719185	   2783.23147801	   3895.98516383	      0.00000000	   -161.58397347	   1747.88480138	      0.00000000	     -0.00000000	     -0.00000000	    283.29770404	    161.58397347	  -1747.88480138	     -0.00000000	     -0.00000000	     -0.00000000	     32.78285757	      0.00000000	      0.00000000	      0.00000000	      0.00000000
      0.41303839	  11017.61671075	   2782.79310461	   3904.48876671	      0.00000000	   -162.45295501	   1747.60905084	      0.00000000	     -0.00000000	     -0.00000000	    283.23040763	    162.45295501	  -1747.60905084	     -0.00000000	     -0.00000000	     -0.00000000	     32.78907175	      0.00000000	      0.00000000	      0.00000000	      0.00000000
      0.41334921	  11014.99138536	   2782.35326067	   3912.96692689	      0.00000000	   -163.32363378	   1747.32466900	      0.00000000	     -0.00000000	     -0.00000000	    283.16124381	    163.32363378	  -1747.32466900	     -0.00000000	     -0.00000000	     -0.00000000	     32.79508908	      0.00000000	      0.00000000	      0.00000000	      0.00000000
      0.41360897	  11012.77845582	   2781.98453978	   3920.02868069	      0.00000000	   -164.04885161	   1747.08870376	      0.00000000	     -0.00000000	     -0.00000000	    283.10387575	    164.04885161	  -1747.08870376	     -0.00000000	     -0.00000000	     -0.00000000	     32.80009501	      0.00000000	      0.00000000	      0.00000000	      0.00000000
      0.41398608	  11009.53577816	   2781.44744475	   3930.23487772	      0.00000000	   -165.09717871	   1746.74897503	      0.00000000	     -0.00000000	     -0.00000000	    283.02136925	    165.09717871	  -1746.74897503	     -0.00000000	     -0.00000000	     -0.00000000	     32.80732293	      0.00000000	      0.00000000	      0.00000000	      0.00000000
      0.41429055	  11006.89200643	   2781.01224093	   3938.43035365	      0.00000000	   -165.95009036	   1746.45080864	      0.00000000	     -0.00000000	     -0.00000000	    282.94968759	    165.95009036	  -1746.45080864	     -0.00000000	     -0.00000000	     -0.00000000	     32.81271102	      0.00000000	      0.00000000	      0.00000000	      0.00000000
      0.41459502	  11004.22560706	   2780.57564862	   3946.58107354	      0.00000000	   -166.78901308	   1746.17834401	      0.00000000	     -0.00000000	     -0.00000000	    282.88387311	    166.78901308	  -1746.17834401	     -0.00000000	     -0.00000000	     -0.00000000	     32.81843079	      0.00000000	      0.00000000	      0.00000000	      0.00000000
      0.41489949	  11001.53683811	   2780.13766777	   3954.68301265	      0.00000000	   -167.63728799	   1745.87381570	      0.00000000	     -0.00000000	     -0.00000000	    282.81127057	    167.63728799	  -1745.87381570	     -0.00000000	     -0.00000000	     -0.00000000	     32.82357764	      0.00000000	      0.00000000	      0.00000000	      0.00000000
      0.41520395	  10998.82600800	   2779.69830738	   3962.73244866	      0.00000000	   -168.47093237	   1745.59494209	      0.00000000	     -0.00000000	     -0.00000000	    282.74459977	    168.47093237	  -1745.59494209	     -0.00000000	     -0.00000000	     -0.00000000	     32.82905145	      0.00000000	      0.00000000	      0.00000000	      0.00000000
      0.41550842	  10996.09336951	   2779.25756712	   3970.72594426	      0.00000000	   -169.31345136	   1745.28320390	      0.00000000	     -0.00000000	     -0.00000000	    282.67105509	    169.31345136	  -1745.28320390	     -0.00000000	     -0.00000000	     -0.00000000	     32.83393484	      0.00000000	      0.00000000	      0.00000000	      0.00000000
      0.41581289	  10993.33922655	   2778.81545589	   3978.66032226	      0.00000000	   -170.14057916	   1744.99757268	      0.00000000	     -0.00000000	     -0.00000000	    282.60360632	    170.14057916	  -1744.99757268	     -0.00000000	     -0.00000000	     -0.00000000	     32.83914882	      0.00000000	      0.00000000	      0.00000000	      0.00000000
      0.41611736	  10990.56382621	   2778.37197305	   3986.53265227	      0.00000000	   -170.97636029	   1744.67784829	      0.00000000	     -0.00000000	     -0.00000000	    282.52909419	    170.97636029	  -1744.67784829	     -0.00000000	     -0.00000000	     -0.00000000	     32.84374870	      0.00000000	      0.00000000	      0.00000000	      0.00000000
      0.41642183	  10987.76746822	   2777.92712746	   3994.34022926	      0.00000000	   -171.79586529	   1744.38521677	      0.00000000	     -0.00000000	     -0.00000000	    282.46094833	    171.79586529	  -1744.38521677	     -0.00000000	     -0.00000000	     -0.00000000	     32.84869172	      0.00000000	      0.00000000	      0.00000000	      0.00000000
      0.41672630	  10984.95039350	   2777.48091813	   4002.08056355	      0.00000000	   -172.62407017	   1744.05679207	      0.00000000	     -0.00000000	     -0.00000000	    282.38543715	    172.62407017	  -1744.05679207	     -0.00000000	     -0.00000000	     -0.00000000	     32.85299007	      0.00000000	      0.00000000	      0.00000000	      0.00000000
      0.41699993	  10982.40115309	   2777.07873723	   4008.97781740	      0.00000000	   -173.35443301	   1743.78409720	      0.00000000	     -0.00000000	     -0.00000000	    282.32290176	    173.35443301	  -1743.78409720	     -0.00000000	     -0.00000000	     -0.00000000	     32.85713381	      0.00000000	      0.00000000	      0.00000000	      0.00000000
      0.41727357	  10979.83559050	   2776.67546134	   4015.81736884	      0.00000000	   -174.08812449	   1743.49072939	      0.00000000	     -0.00000000	     -0.00000000	    282.25626272	    174.08812449	  -1743.49072939	     -0.00000000	     -0.00000000	     -0.00000000	     32.86088364	      0.00000000	      0.00000000	      0.00000000	      0.00000000
      0.41757898	  10976.95313447	   2776.22407716	   4023.38112604	      0.00000000	   -174.89795890	   1743.17106301	      0.00000000	     -0.00000000	     -0.00000000	    282.18408756	    174.89795890	  -1743.17106301	     -0.00000000	     -0.00000000	     -0.00000000	     32.86510803	      0.00000000	      0.00000000	      0.00000000	      0.00000000
      0.41788438	  10974.05085001	   2775.77133688	   4030.86942316	      0.00000000	   -175.70733308	   1742.83616861	      0.00000000	     -0.00000000	     -0.00000000	    282.10914483	    175.70733308	  -1742.83616861	     -0.00000000	     -0.00000000	     -0.00000000	     32.86900451	      0.00000000	      0.00000000	      0.00000000	      0.00000000
      0.41817757	  10971.24629186	   2775.33544148	   4037.98555682	      0.00000000	   -176.47565737	   1742.52082318	      0.00000000	     -0.00000000	     -0.00000000	    282.03907882	    176.47565737	  -1742.52082318	     -0.00000000	     -0.00000000	     -0.00000000	     32.87275775	      0.00000000	      0.00000000	      0.00000000	      0.00000000
      0.41847076	  10968.42392725	   2774.89830294	   4045.02928483	      0.00000000	   -177.24281064	   1742.19249401	      0.00000000	     -0.00000000	     -0.00000000	    281.96672681	    177.24281064	  -1742.19249401	     -0.00000000	     -0.00000000	     -0.00000000	     32.87622334	      0.00000000	      0.00000000	      0.00000000	      0.00000000
      0.41875185	  10965.70152812	   2774.47804046	   4051.71322775	      0.00000000	   -177.97131158	   1741.88027525	      0.00000000	     -0.00000000	     -0.00000000	    281.89843918	    177.97131158	  -1741.88027525	     -0.00000000	     -0.00000000	     -0.00000000	     32.87950750	      0.00000000	      0.00000000	      0.00000000	      0.00000000
      0.41910746	  10962.23442215	   2773.94471446	   4060.07098335	      0.00000000	   -178.88754057	   1741.47724111	      0.00000000	     -0.00000000	     -0.00000000	    281.81104553	    178.88754057	  -1741.47724111	     -0.00000000	     -0.00000000	     -0.00000000	     32.88342451	      0.00000000	      0.00000000	      0.00000000	      0.00000000
      0.41956175	  10957.76885336	   2773.26078301	   4070.58494064	      0.00000000	   -180.04652243	   1740.95532521	      0.00000000	     -0.00000000	     -0.00000000	    281.69911227	    180.04652243	  -1740.95532521	     -0.00000000	     -0.00000000	     -0.00000000	     32.88813436	      0.00000000	      0.00000000	      0.00000000	      0.00000000
      0.41991023	  10954.31602110	   2772.73414293	   4078.52467408	      0.00000000	   -180.93275293	   1740.53371618	      0.00000000	     -0.00000000	     -0.00000000	    281.60960231	    180.93275293	  -1740.53371618	     -0.00000000	     -0.00000000	     -0.00000000	     32.89127169	      0.00000000	      0.00000000	      0.00000000	      0.00000000
      0.42017320	  10951.69495744	   2772.33557948	   4084.44329271	      0.00000000	   -181.58925284	   1740.23088518	      0.00000000	     -0.00000000	     -0.00000000	    281.54594302	    181.58925284	  -1740.23088518	     -0.00000000	     -0.00000000	     -0.00000000	     32.89380064	      0.00000000	      0.00000000	      0.00000000	      0.00000000
      0.42043617	  10949.06076215	   2771.93603164	   4090.29864772	      0.00000000	   -182.24692644	   1739.91043782	      0.00000000	     -0.00000000	     -0.00000000	    281.47895459	    182.24692644	  -1739.91043782	     -0.00000000	     -0.00000000	     -0.00000000	     32.89598122	      0.00000000	      0.00000000	      0.00000000	      0.00000000
      0.42072589	  10946.14363859	   2771.49471144	   4096.67581051	      0.00000000	   -182.96369341	   1739.56082206	      0.00000000	     -0.00000000	     -0.00000000	    281.40646677	    182.96369341	  -1739.56082206	     -0.00000000	     -0.00000000	     -0.00000000	     32.89835663	      0.00000000	      0.00000000	      0.00000000	      0.00000000
      0.42108017	  10942.55536537	   2770.95343428	   4104.36832684	      0.00000000	   -183.83481473	   1739.12287269	      0.00000000	     -0.00000000	     -0.00000000	    281.31639085	    183.83481473	  -1739.12287269	     -0.00000000	     -0.00000000	     -0.00000000	     32.90098041	      0.00000000	      0.00000000	      0.00000000	      0.00000000
      0.42142870	  10939.00300341	   2770.41921377	   4111.82185423	      0.00000000	   -184.68257526	   1738.68975508	      0.00000000	     -0.00000000	     -0.00000000	    281.22817332	    184.68257526	  -1738.68975508	     -0.00000000	     -0.00000000	     -0.00000000	     32.90340078	      0.00000000	      0.00000000	      0.00000000	      0.00000000
      0.42177723	  10935.42883019	   2769.88328199	   4119.16164345	      0.00000000	   -185.52612129	   1738.24105355	      0.00000000	     -0.00000000	     -0.00000000	    281.13747597	    185.52612129	  -1738.24105355	     -0.00000000	     -0.00000000	     -0.00000000	     32.90545003	      0.00000000	      0.00000000	      0.00000000	      0.00000000
      0.42205192	  10932.59675187	   2769.45969291	   4124.86598465	      0.00000000	   -186.18123733	   1737.89432561	      0.00000000	     -0.00000000	     -0.00000000	    281.06811401	    186.18123733	  -1737.89432561	     -0.00000000	     -0.00000000	     -0.00000000	     32.90708725	      0.00000000	      0.00000000	      0.00000000	      0.00000000
      0.42232661	  10929.75149562	   2769.03504556	   4130.49927667	      0.00000000	   -186.83481199	   1737.53483558	      0.00000000	     -0.00000000	     -0.00000000	    280.99655264	    186.83481199	  -1737.53483558	     -0.00000000	     -0.00000000	     -0.00000000	     32.90844471	      0.00000000	      0.00000000	      0.00000000	      0.00000000
      0.42253534	  10927.58064466	   2768.71164562	   4134.73250557	      0.00000000	   -187.32719346	   1737.26178757	      0.00000000	     -0.00000000	     -0.00000000	    280.94257278	    187.32719346	  -1737.26178757	     -0.00000000	     -0.00000000	     -0.00000000	     32.90942672	      0.00000000	      0.00000000	      0.00000000	      0.00000000
      0.42287195	  10924.06438746	   2768.18886560	   4141.47219518	      0.00000000	   -188.11299915	   1736.82281538	      0.00000000	     -0.00000000	     -0.00000000	    280.85649001	    188.11299915	  -1736.82281538	     -0.00000000	     -0.00000000	     -0.00000000	     32.91093756	      0.00000000	      0.00000000	      0.00000000	      0.00000000
      0.42320855	  10920.52905414	   2767.66450554	   4148.10494584	      0.00000000	   -188.89831991	   1736.35934435	      0.00000000	     -0.00000000	     -0.00000000	    280.76596651	    188.89831991	  -1736.35934435	     -0.00000000	     -0.00000000	     -0.00000000	     32.91194293	      0.00000000	      0.00000000	      0.00000000	      0.00000000
      0.42347009	  10917.76912469	   2767.25599133	   4153.18480281	      0.00000000	   -189.49589452	   1736.01566946	      0.00000000	     -0.00000000	     -0.00000000	    280.69974454	    189.49589452	  -1736.01566946	     -0.00000000	     -0.00000000	     -0.00000000	     32.91290575	      0.00000000	      0.00000000	      0.00000000	      0.00000000
      0.42373163	  10914.99798305	   2766.84652702	   4158.20018676	      0.00000000	   -190.09426513	   1735.65414848	      0.00000000	     -0.00000000	     -0.00000000	    280.63018585	    190.09426513	  -1735.65414848	     -0.00000000	     -0.00000000	     -0.00000000	     32.91351472	      0.00000000	      0.00000000	      0.00000000	      0.00000000
      0.42402586	  10911.86725163	   2766.38475253	   4163.76548562	      0.00000000	   -190.75906222	   1735.25153379	      0.00000000	     -0.00000000	     -0.00000000	    280.55341241	    190.75906222	  -1735.25153379	     -0.00000000	     -0.00000000	     -0.00000000	     32.91418162	      0.00000000	      0.00000000	      0.00000000	      0.00000000
      0.42432009	  10908.72268677	   2765.92178113	   4169.24946725	      0.00000000	   -191.42045765	   1734.83830531	      0.00000000	     -0.00000000	     -0.00000000	    280.47499149	    191.42045765	  -1734.83830531	     -0.00000000	     -0.00000000	     -0.00000000	     32.91459128	      0.00000000	      0.00000000	      0.00000000	      0.00000000
      0.42455304	  10906.22335632	   2765.55438654	   4173.53375345	      0.00000000	   -191.93896882	   1734.51110921	      0.00000000	     -0.00000000	     -0.00000000	    280.41334410	    191.93896882	  -1734.51110921	     -0.00000000	     -0.00000000	     -0.00000000	     32.91485274	      0.00000000	      0.00000000	      0.00000000	      0.00000000
      0.42493116	  10902.14852030	   2764.95645016	   4180.37999102	      0.00000000	   -192.76932123	   1733.98456758	      0.00000000	     -0.00000000	     -0.00000000	    280.31509251	    192.76932123	  -1733.98456758	     -0.00000000	     -0.00000000	     -0.00000000	     32.91523286	      0.00000000	      0.00000000	      0.00000000	      0.00000000
      0.42519378	  10899.30538026	   2764.53999161	   4185.05677030	      0.00000000	   -193.34853165	   1733.59244249	      0.00000000	     -0.00000000	     -0.00000000	    280.24179560	    193.34853165	  -1733.59244249	     -0.00000000	     -0.00000000	     -0.00000000	     32.91499022	      0.00000000	      0.00000000	      0.00000000	      0.00000000
      0.42545641	  10896.45179860	   2764.12258900	   4189.66960337	      0.00000000	   -193.91556083	   1733.21828424	      0.00000000	     -0.00000000	     -0.00000000	    280.17284404	    193.91556083	  -1733.21828424	     -0.00000000	     -0.00000000	     -0.00000000	     32.91496493	      0.00000000	      0.00000000	      0.00000000	      0.00000000
      0.42571903	  10893.58788639	   2763.70424171	   4194.21874133	      0.00000000	   -194.48125210	   1732.83189890	      0.00000000	     -0.00000000	     -0.00000000	    280.10176517	    194.48125210	  -1732.83189890	     -0.00000000	     -0.00000000	     -0.00000000	     32.91467499	      0.00000000	      0.00000000	      0.00000000	      0.00000000
      0.42599776	  10890.53723427	   2763.25921563	   4198.97741121	      0.00000000	   -195.07498914	   1732.42297756	      0.00000000	     -0.00000000	     -0.00000000	    280.02710979	    195.07498914	  -1732.42297756	     -0.00000000	     -0.00000000	     -0.00000000	     32.91431011	      0.00000000	      0.00000000	      0.00000000	      0.00000000
      0.42636278	  10886.52492891	   2762.67480295	   4205.10195352	      0.00000000	   -195.84482093	   1731.88206612	      0.00000000	     -0.00000000	     -0.00000000	    279.92901396	    195.84482093	  -1731.88206612	     -0.00000000	     -0.00000000	     -0.00000000	     32.91362891	      0.00000000	      0.00000000	      0.00000000	      0.00000000
      0.42672781	  10882.49347620	   2762.08857663	   4211.10540667	      0.00000000	   -196.60966643	   1731.32444162	      0.00000000	     -0.00000000	     -0.00000000	    279.82827498	    196.60966643	  -1731.32444162	     -0.00000000	     -0.00000000	     -0.00000000	     32.91254773	      0.00000000	      0.00000000	      0.00000000	      0.00000000
      0.42700032	  10879.47148566	   2761.64974755	   4215.50891127	      0.00000000	   -197.16997262	   1730.91849949	      0.00000000	     -0.00000000	     -0.00000000	    279.75587858	    197.16997262	  -1730.91849949	     -0.00000000	     -0.00000000	     -0.00000000	     32.91182048	      0.00000000	      0.00000000	      0.00000000	      0.00000000
      0.42727283	  10876.43912659	   2761.20991129	   4219.84582361	      0.00000000	   -197.72986166	   1730.49666101	      0.00000000	     -0.00000000	     -0.00000000	    279.68059619	    197.72986166	  -1730.49666101	     -0.00000000	     -0.00000000	     -0.00000000	     32.91076540	      0.00000000	      0.00000000	      0.00000000	      0.00000000
      0.42756970	  10873.12401622	   2760.72960854	   4224.49517597	      0.00000000	   -198.33116550	   1730.04243202	      0.00000000	     -0.00000000	     -0.00000000	    279.60029134	    198.33116550	  -1730.04243202	     -0.00000000	     -0.00000000	     -0.00000000	     32.90961844	      0.00000000	      0.00000000	      0.00000000	      0.00000000
      0.42786658	  10869.79691901	   2760.24811523	   4229.06654020	      0.00000000	   -198.92963620	   1729.57615019	      0.00000000	     -0.00000000	     -0.00000000	    279.51800793	    198.92963620	  -1729.57615019	     -0.00000000	     -0.00000000	     -0.00000000	     32.90819211	      0.00000000	      0.00000000	      0.00000000	      0.00000000
      0.42815215	  10866.58529486	   2759.78382700	   4233.39086381	      0.00000000	   -199.49746221	   1729.13130075	      0.00000000	     -0.00000000	     -0.00000000	    279.44019356	    199.49746221	  -1729.13130075	     -0.00000000	     -0.00000000	     -0.00000000	     32.90679839	      0.00000000	      0.00000000	      0.00000000	      0.00000000
      0.42849571	  10862.70730130	   2759.22381801	   4238.49899905	      0.00000000	   -200.17579677	   1728.58537341	      0.00000000	     -0.00000000	     -0.00000000	    279.34499839	    200.17579677	  -1728.58537341	     -0.00000000	     -0.00000000	     -0.00000000	     32.90484451	      0.00000000	      0.00000000	      0.00000000	      0.00000000
      0.42878919	  10859.38236088	   2758.74417943	   4242.78180092	      0.00000000	   -200.74814178	   1728.11850085	      0.00000000	     -0.00000000	     -0.00000000	    279.26417459	    200.74814178	  -1728.11850085	     -0.00000000	     -0.00000000	     -0.00000000	     32.90307722	      0.00000000	      0.00000000	      0.00000000	      0.00000000
      0.42916643	  10855.09223078	   2758.12595646	   4248.17861473	      0.00000000	   -201.47606124	   1727.51251903	      0.00000000	     -0.00000000	     -0.00000000	    279.15984574	    201.47606124	  -1727.51251903	     -0.00000000	     -0.00000000	     -0.00000000	     32.90059042	      0.00000000	      0.00000000	      0.00000000	      0.00000000
      0.42962772	  10849.82193804	   2757.36742129	   4254.61396296	      0.00000000	   -202.35831412	   1726.75102484	      0.00000000	     -0.00000000	     -0.00000000	    279.02913600	    202.35831412	  -1726.75102484	     -0.00000000	     -0.00000000	     -0.00000000	     32.89703604	      0.00000000	      0.00000000	      0.00000000	      0.00000000
      0.42985953	  10847.16346766	   2756.98516130	   4257.78065051	      0.00000000	   -202.79183236	   1726.37940468	      0.00000000	     -0.00000000	     -0.00000000	    278.96629552	    202.79183236	  -1726.37940468	     -0.00000000	     -0.00000000	     -0.00000000	     32.89535208	      0.00000000	      0.00000000	      0.00000000	      0.00000000
      0.43009133	  10844.49841262	   2756.60218508	   4260.90275525	      0.00000000	   -203.22552672	   1725.99534878	      0.00000000	     -0.00000000	     -0.00000000	    278.90114433	    203.22552672	  -1725.99534878	     -0.00000000	     -0.00000000	     -0.00000000	     32.89341759	      0.00000000	      0.00000000	      0.00000000	      0.00000000
      0.43040970	  10840.82765693	   2756.07504541	   4265.11856316	      0.00000000	   -203.81376397	   1725.47045654	      0.00000000	     -0.00000000	     -0.00000000	    278.81273992	    203.81376397	  -1725.47045654	     -0.00000000	     -0.00000000	     -0.00000000	     32.89072052	      0.00000000	      0.00000000	      0.00000000	      0.00000000
      0.43072807	  10837.14479262	   2755.54655974	   4269.25175764	      0.00000000	   -204.39937530	   1724.93107224	      0.00000000	     -0.00000000	     -0.00000000	    278.72186877	    204.39937530	  -1724.93107224	     -0.00000000	     -0.00000000	     -0.00000000	     32.88769596	      0.00000000	      0.00000000	      0.00000000	      0.00000000
      0.43100820	  10833.89430292	   2755.08042541	   4272.82099661	      0.00000000	   -204.90573027	   1724.46481027	      0.00000000	     -0.00000000	     -0.00000000	    278.64417177	    204.90573027	  -1724.46481027	     -0.00000000	     -0.00000000	     -0.00000000	     32.88509211	      0.00000000	      0.00000000	      0.00000000	      0.00000000
      0.43128834	  10830.63468947	   2754.61325238	   4276.32754730	      0.00000000	   -205.41072850	   1723.98555406	      0.00000000	     -0.00000000	     -0.00000000	    278.56417843	    205.41072850	  -1723.98555406	     -0.00000000	     -0.00000000	     -0.00000000	     32.88220684	      0.00000000	      0.00000000	      0.00000000	      0.00000000
      0.43157997	  10827.23172103	   2754.12580339	   4279.91207971	      0.00000000	   -205.92881376	   1723.49157979	      0.00000000	     -0.00000000	     -0.00000000	    278.48242634	    205.92881376	  -1723.49157979	     -0.00000000	     -0.00000000	     -0.00000000	     32.87920727	      0.00000000	      0.00000000	      0.00000000	      0.00000000
      0.43187161	  10823.81911977	   2753.63723259	   4283.43001866	      0.00000000	   -206.44426925	   1722.98726277	      0.00000000	     -0.00000000	     -0.00000000	    278.39896597	    206.44426925	  -1722.98726277	     -0.00000000	     -0.00000000	     -0.00000000	     32.87596385	      0.00000000	      0.00000000	      0.00000000	      0.00000000
      0.43214878	  10820.56693174	   2753.17185138	   4286.71242425	      0.00000000	   -206.92765693	   1722.51082258	      0.00000000	     -0.00000000	     -0.00000000	    278.32068809	    206.92765693	  -1722.51082258	     -0.00000000	     -0.00000000	     -0.00000000	     32.87285682	      0.00000000	      0.00000000	      0.00000000	      0.00000000
      0.43249956	  10816.43886123	   2752.58142304	   4290.78219463	      0.00000000	   -207.53400688	   1721.90096350	      0.00000000	     -0.00000000	     -0.00000000	    278.22076773	    207.53400688	  -1721.90096350	     -0.00000000	     -0.00000000	     -0.00000000	     32.86871517	      0.00000000	      0.00000000	      0.00000000	      0.00000000
      0.43297244	  10810.85288811	   2751.78294000	   4296.12125468	      0.00000000	   -208.33657259	   1721.08319905	      0.00000000	     -0.00000000	     -0.00000000	    278.08803009	    208.33657259	  -1721.08319905	     -0.00000000	     -0.00000000	     -0.00000000	     32.86303041	      0.00000000	      0.00000000	      0.00000000	      0.00000000
      0.43319792	  10808.18102310	   2751.40118219	   4298.60824901	      0.00000000	   -208.72142397	   1720.67013267	      0.00000000	     -0.00000000	     -0.00000000	    278.02027089	    208.72142397	  -1720.67013267	     -0.00000000	     -0.00000000	     -0.00000000	     32.85987618	      0.00000000	      0.00000000	      0.00000000	      0.00000000
      0.43342339	  10805.50381546	   2751.01876129	   4301.05776530	      0.00000000	   -209.09790573	   1720.27226232	      0.00000000	     -0.00000000	     -0.00000000	    277.95597881	    209.09790573	  -1720.27226232	     -0.00000000	     -0.00000000	     -0.00000000	     32.85692360	      0.00000000	      0.00000000	      0.00000000	      0.00000000
      0.43376550	  10801.43167456	   2750.43725889	   4304.70350556	      0.00000000	   -209.66299435	   1719.66757471	      0.00000000	     -0.00000000	     -0.00000000	    277.85870986	    209.66299435	  -1719.66757471	     -0.00000000	     -0.00000000	     -0.00000000	     32.85234339	      0.00000000	      0.00000000	      0.00000000	      0.00000000
      0.43410760	  10797.34752108	   2749.85423049	   4308.26486830	      0.00000000	   -210.22761225	   1719.04039507	      0.00000000	     -0.00000000	     -0.00000000	    277.75728981	    210.22761225	  -1719.04039507	     -0.00000000	     -0.00000000	     -0.00000000	     32.84729810	      0.00000000	      0.00000000	      0.00000000	      0.00000000
      0.43435199	  10794.42270805	   2749.43680542	   4310.75794360	      0.00000000	   -210.62054688	   1718.61021350	      0.00000000	     -0.00000000	     -0.00000000	    277.68894796	    210.62054688	  -1718.61021350	     -0.00000000	     -0.00000000	     -0.00000000	     32.84392219	      0.00000000	      0.00000000	      0.00000000	      0.00000000
      0.43459638	  10791.49192216	   2749.01860371	   4313.20896190	      0.00000000	   -211.01458564	   1718.16458259	      0.00000000	     -0.00000000	     -0.00000000	    277.61764346	    211.01458564	  -1718.16458259	     -0.00000000	     -0.00000000	     -0.00000000	     32.84024518	      0.00000000	      0.00000000	      0.00000000	      0.00000000
      0.43485569	  10788.37572781	   2748.57401933	   4315.76411986	      0.00000000	   -211.42777341	   1717.69405149	      0.00000000	     -0.00000000	     -0.00000000	    277.54278131	    211.42777341	  -1717.69405149	     -0.00000000	     -0.00000000	     -0.00000000	     32.83632610	      0.00000000	      0.00000000	      0.00000000	      0.00000000
      0.43521971	  10783.99010200	   2747.94843593	   4319.27294095	      0.00000000	   -212.00082248	   1717.03298061	      0.00000000	     -0.00000000	     -0.00000000	    277.43810556	    212.00082248	  -1717.03298061	     -0.00000000	     -0.00000000	     -0.00000000	     32.83072097	      0.00000000	      0.00000000	      0.00000000	      0.00000000
      0.43554152	  10780.10251197	   2747.39398134	   4322.29977834	      0.00000000	   -212.50667056	   1716.42915542	      0.00000000	     -0.00000000	     -0.00000000	    277.34199604	    212.50667056	  -1716.42915542	     -0.00000000	     -0.00000000	     -0.00000000	     32.82535883	      0.00000000	      0.00000000	      0.00000000	      0.00000000
      0.43580064	  10776.96501905	   2746.94655362	   4324.68654829	      0.00000000	   -212.90400039	   1715.95987872	      0.00000000	     -0.00000000	     -0.00000000	    277.26849944	    212.90400039	  -1715.95987872	     -0.00000000	     -0.00000000	     -0.00000000	     32.82125427	      0.00000000	      0.00000000	      0.00000000	      0.00000000
      0.43605976	  10773.82123016	   2746.49825934	   4327.02880097	      0.00000000	   -213.30225575	   1715.47467355	      0.00000000	     -0.00000000	     -0.00000000	    277.19195632	    213.30225575	  -1715.47467355	     -0.00000000	     -0.00000000	     -0.00000000	     32.81683596	      0.00000000	      0.00000000	      0.00000000	      0.00000000
      0.43635926	  10770.17984209	   2745.97903636	   4329.68119735	      0.00000000	   -213.75542370	   1714.92054907	      0.00000000	     -0.00000000	     -0.00000000	    277.10525044	    213.75542370	  -1714.92054907	     -0.00000000	     -0.00000000	     -0.00000000	     32.81176992	      0.00000000	      0.00000000	      0.00000000	      0.00000000
      0.43665876	  10766.53025101	   2745.45865961	   4332.27552792	      0.00000000	   -214.20688832	   1714.35476470	      0.00000000	     -0.00000000	     -0.00000000	    277.01648199	    214.20688832	  -1714.35476470	     -0.00000000	     -0.00000000	     -0.00000000	     32.80644188	      0.00000000	      0.00000000	      0.00000000	      0.00000000
      0.43694567	  10763.02651898	   2744.95908273	   4334.70701698	      0.00000000	   -214.63224405	   1713.81973582	      0.00000000	     -0.00000000	     -0.00000000	    276.93325594	    214.63224405	  -1713.81973582	     -0.00000000	     -0.00000000	     -0.00000000	     32.80138388	      0.00000000	      0.00000000	      0.00000000	      0.00000000
      0.43723257	  10759.51544954	   2744.45845005	   4337.08656054	      0.00000000	   -215.05625224	   1713.27361100	      0.00000000	     -0.00000000	     -0.00000000	    276.84804305	    215.05625224	  -1713.27361100	     -0.00000000	     -0.00000000	     -0.00000000	     32.79607984	      0.00000000	      0.00000000	      0.00000000	      0.00000000
      0.43752212	  10755.96468247	   2743.95213583	   4339.43602861	      0.00000000	   -215.47755926	   1712.72828860	      0.00000000	     -0.00000000	     -0.00000000	    276.76360061	    215.47755926	  -1712.72828860	     -0.00000000	     -0.00000000	     -0.00000000	     32.79075611	      0.00000000	      0.00000000	      0.00000000	      0.00000000
      0.43781167	  10752.40662729	   2743.44474935	   4341.73391468	      0.00000000	   -215.89715429	   1712.17305490	      0.00000000	     -0.00000000	     -0.00000000	    276.67741455	    215.89715429	  -1712.17305490	     -0.00000000	     -0.00000000	     -0.00000000	     32.78520523	      0.00000000	      0.00000000	      0.00000000	      0.00000000
      0.43809719	  10748.89106293	   2742.94337892	   4343.94994293	      0.00000000	   -216.30480497	   1711.63039443	      0.00000000	     -0.00000000	     -0.00000000	    276.59375725	    216.30480497	  -1711.63039443	     -0.00000000	     -0.00000000	     -0.00000000	     32.77974674	      0.00000000	      0.00000000	      0.00000000	      0.00000000
      0.43838271	  10745.36858582	   2742.44096880	   4346.11708324	      0.00000000	   -216.71048704	   1711.07937833	      0.00000000	     -0.00000000	     -0.00000000	    276.50866180	    216.71048704	  -1711.07937833	     -0.00000000	     -0.00000000	     -0.00000000	     32.77408909	      0.00000000	      0.00000000	      0.00000000	      0.00000000
      0.43864595	  10742.11493320	   2741.97684443	   4348.07233567	      0.00000000	   -217.07981263	   1710.57376055	      0.00000000	     -0.00000000	     -0.00000000	    276.43097556	    217.07981263	  -1710.57376055	     -0.00000000	     -0.00000000	     -0.00000000	     32.76885671	      0.00000000	      0.00000000	      0.00000000	      0.00000000
      0.43900374	  10737.68347029	   2741.34460676	   4350.66495341	      0.00000000	   -217.57634614	   1709.88465095	      0.00000000	     -0.00000000	     -0.00000000	    276.32539455	    217.57634614	  -1709.88465095	     -0.00000000	     -0.00000000	     -0.00000000	     32.76162974	      0.00000000	      0.00000000	      0.00000000	      0.00000000
      0.43936152	  10733.24156199	   2740.71074307	   4353.18387837	      0.00000000	   -218.07116751	   1709.17856019	      0.00000000	     -0.00000000	     -0.00000000	    276.21672486	    218.07116751	  -1709.17856019	     -0.00000000	     -0.00000000	     -0.00000000	     32.75402892	      0.00000000	      0.00000000	      0.00000000	      0.00000000
      0.43960691	  10730.18911756	   2740.27506872	   4354.86950398	      0.00000000	   -218.40216377	   1708.70910925	      0.00000000	     -0.00000000	     -0.00000000	    276.14554022	    218.40216377	  -1708.70910925	     -0.00000000	     -0.00000000	     -0.00000000	     32.74900262	      0.00000000	      0.00000000	      0.00000000	      0.00000000
      0.43985230	  10727.13188074	   2739.83863122	   4356.52140620	      0.00000000	   -218.73407436	   1708.22619779	      0.00000000	     -0.00000000	     -0.00000000	    276.07175356	    218.73407436	  -1708.22619779	     -0.00000000	     -0.00000000	     -0.00000000	     32.74371170	      0.00000000	      0.00000000	      0.00000000	      0.00000000
      0.44012086	  10723.78055072	   2739.36011271	   4358.29107781	      0.00000000	   -219.09282833	   1707.70080307	      0.00000000	     -0.00000000	     -0.00000000	    275.99187807	    219.09282833	  -1707.70080307	     -0.00000000	     -0.00000000	     -0.00000000	     32.73792115	      0.00000000	      0.00000000	      0.00000000	      0.00000000
      0.44047948	  10719.29671300	   2738.71971731	   4360.59272995	      0.00000000	   -219.56689431	   1706.99675270	      0.00000000	     -0.00000000	     -0.00000000	    275.88506750	    219.56689431	  -1706.99675270	     -0.00000000	     -0.00000000	     -0.00000000	     32.73006601	      0.00000000	      0.00000000	      0.00000000	      0.00000000
      0.44083809	  10714.80301036	   2738.07769942	   4362.82519515	      0.00000000	   -220.03850565	   1706.27921003	      0.00000000	     -0.00000000	     -0.00000000	    275.77585771	    220.03850565	  -1706.27921003	     -0.00000000	     -0.00000000	     -0.00000000	     32.72189669	      0.00000000	      0.00000000	      0.00000000	      0.00000000
      0.44109683	  10711.55470745	   2737.61347024	   4364.39362289	      0.00000000	   -220.37123404	   1705.77358883	      0.00000000	     -0.00000000	     -0.00000000	    275.69982425	    220.37123404	  -1705.77358883	     -0.00000000	     -0.00000000	     -0.00000000	     32.71614282	      0.00000000	      0.00000000	      0.00000000	      0.00000000
      0.44135558	  10708.30139503	   2737.14839830	   4365.92705117	      0.00000000	   -220.70451424	   1705.25502228	      0.00000000	     -0.00000000	     -0.00000000	    275.62130161	    220.70451424	  -1705.25502228	     -0.00000000	     -0.00000000	     -0.00000000	     32.71012917	      0.00000000	      0.00000000	      0.00000000	      0.00000000
      0.44165014	  10704.59167514	   2736.61791918	   4367.63069645	      0.00000000	   -221.07822255	   1704.67065924	      0.00000000	     -0.00000000	     -0.00000000	    275.53339528	    221.07822255	  -1704.67065924	     -0.00000000	     -0.00000000	     -0.00000000	     32.70332326	      0.00000000	      0.00000000	      0.00000000	      0.00000000
      0.44194470	  10700.87560935	   2736.08635090	   4369.29013692	      0.00000000	   -221.45052452	   1704.07695179	      0.00000000	     -0.00000000	     -0.00000000	    275.44379941	    221.45052452	  -1704.07695179	     -0.00000000	     -0.00000000	     -0.00000000	     32.69630307	      0.00000000	      0.00000000	      0.00000000	      0.00000000
      0.44223035	  10697.26599726	   2735.56982855	   4370.85772063	      0.00000000	   -221.80590866	   1703.50714824	      0.00000000	     -0.00000000	     -0.00000000	    275.35838227	    221.80590866	  -1703.50714824	     -0.00000000	     -0.00000000	     -0.00000000	     32.68953463	      0.00000000	      0.00000000	      0.00000000	      0.00000000
      0.44251601	  10693.65055426	   2735.05228446	   4372.38484930	      0.00000000	   -222.16008915	   1702.92841787	      0.00000000	     -0.00000000	     -0.00000000	    275.27133836	    222.16008915	  -1702.92841787	     -0.00000000	     -0.00000000	     -0.00000000	     32.68256314	      0.00000000	      0.00000000	      0.00000000	      0.00000000
      0.44280096	  10690.03819185	   2734.53498705	   4373.86848241	      0.00000000	   -222.50818489	   1702.35616558	      0.00000000	     -0.00000000	     -0.00000000	    275.18577744	    222.50818489	  -1702.35616558	     -0.00000000	     -0.00000000	     -0.00000000	     32.67563565	      0.00000000	      0.00000000	      0.00000000	      0.00000000
      0.44308591	  10686.42015657	   2734.01667539	   4375.31292369	      0.00000000	   -222.85480791	   1701.77623275	      0.00000000	     -0.00000000	     -0.00000000	    275.09883856	    222.85480791	  -1701.77623275	     -0.00000000	     -0.00000000	     -0.00000000	     32.66852653	      0.00000000	      0.00000000	      0.00000000	      0.00000000
      0.44335830	  10682.95640455	   2733.52027052	   4376.65752111	      0.00000000	   -223.18175474	   1701.22525059	      0.00000000	     -0.00000000	     -0.00000000	    275.01662951	    223.18175474	  -1701.22525059	     -0.00000000	     -0.00000000	     -0.00000000	     32.66173471	      0.00000000	      0.00000000	      0.00000000	      0.00000000
      0.44370899	  10678.48958010	   2732.87981917	   4378.33730602	      0.00000000	   -223.59906761	   1700.51158515	      0.00000000	     -0.00000000	     -0.00000000	    274.91017239	    223.59906761	  -1700.51158515	     -0.00000000	     -0.00000000	     -0.00000000	     32.65284616	      0.00000000	      0.00000000	      0.00000000	      0.00000000
      0.44417748	  10672.50934966	   2732.02184201	   4380.49279460	      0.00000000	   -224.14768186	   1699.55991451	      0.00000000	     -0.00000000	     -0.00000000	    274.76877982	    224.14768186	  -1699.55991451	     -0.00000000	     -0.00000000	     -0.00000000	     32.64087184	      0.00000000	      0.00000000	      0.00000000	      0.00000000
      0.44443390	  10669.22989863	   2731.55107379	   4381.63042221	      0.00000000	   -224.44828980	   1699.02382189	      0.00000000	     -0.00000000	     -0.00000000	    274.68846532	    224.44828980	  -1699.02382189	     -0.00000000	     -0.00000000	     -0.00000000	     32.63400634	      0.00000000	      0.00000000	      0.00000000	      0.00000000
      0.44469033	  10665.94614053	   2731.07949105	   4382.73866958	      0.00000000	   -224.74211820	   1698.50173187	      0.00000000	     -0.00000000	     -0.00000000	    274.61119842	    224.74211820	  -1698.50173187	     -0.00000000	     -0.00000000	     -0.00000000	     32.62732773	      0.00000000	      0.00000000	      0.00000000	      0.00000000
      0.44494676	  10662.65810794	   2730.60709314	   4383.81789195	      0.00000000	   -225.03546712	   1697.97158707	      0.00000000	     -0.00000000	     -0.00000000	    274.53241440	    225.03546712	  -1697.97158707	     -0.00000000	     -0.00000000	     -0.00000000	     32.62047372	      0.00000000	      0.00000000	      0.00000000	      0.00000000
      0.44521058	  10659.27081113	   2730.12021878	   4384.89832296	      0.00000000	   -225.33377227	   1697.42845423	      0.00000000	     -0.00000000	     -0.00000000	    274.45198522	    225.33377227	  -1697.42845423	     -0.00000000	     -0.00000000	     -0.00000000	     32.61341533	      0.00000000	      0.00000000	      0.00000000	      0.00000000
      0.44557412	  10654.59590974	   2729.44790360	   4386.33810568	      0.00000000	   -225.74019753	   1696.67986921	      0.00000000	     -0.00000000	     -0.00000000	    274.34136703	    225.74019753	  -1696.67986921	     -0.00000000	     -0.00000000	     -0.00000000	     32.60361291	      0.00000000	      0.00000000	      0.00000000	      0.00000000
      0.44593767	  10649.91268952	   2728.77395536	   4387.72194293	      0.00000000	   -226.14687775	   1695.91124399	      0.00000000	     -0.00000000	     -0.00000000	    274.22688861	    226.14687775	  -1695.91124399	     -0.00000000	     -0.00000000	     -0.00000000	     32.59339602	      0.00000000	      0.00000000	      0.00000000	      0.00000000
      0.44615830	  10647.06648306	   2728.36414842	   4388.53490845	      0.00000000	   -226.38577084	   1695.46388689	      0.00000000	     -0.00000000	     -0.00000000	    274.16148720	    226.38577084	  -1695.46388689	     -0.00000000	     -0.00000000	     -0.00000000	     32.58746934	      0.00000000	      0.00000000	      0.00000000	      0.00000000
      0.44637893	  10644.21727381	   2727.95374095	   4389.32783185	      0.00000000	   -226.62653469	   1695.00293454	      0.00000000	     -0.00000000	     -0.00000000	    274.09337735	    226.62653469	  -1695.00293454	     -0.00000000	     -0.00000000	     -0.00000000	     32.58128806	      0.00000000	      0.00000000	      0.00000000	      0.00000000
      0.44668330	  10640.28179621	   2727.38658383	   4390.38919158	      0.00000000	   -226.95448659	   1694.37087198	      0.00000000	     -0.00000000	     -0.00000000	    274.00036312	    226.95448659	  -1694.37087198	     -0.00000000	     -0.00000000	     -0.00000000	     32.57277394	      0.00000000	      0.00000000	      0.00000000	      0.00000000
      0.44698768	  10636.34071497	   2726.81828724	   4391.41334574	      0.00000000	   -227.28129761	   1693.72998646	      0.00000000	     -0.00000000	     -0.00000000	    273.90570533	    227.28129761	  -1693.72998646	     -0.00000000	     -0.00000000	     -0.00000000	     32.56405672	      0.00000000	      0.00000000	      0.00000000	      0.00000000
      0.44726875	  10632.69630217	   2726.29246928	   4392.32654444	      0.00000000	   -227.57798108	   1693.14530108	      0.00000000	     -0.00000000	     -0.00000000	    273.81991630	    227.57798108	  -1693.14530108	     -0.00000000	     -0.00000000	     -0.00000000	     32.55607370	      0.00000000	      0.00000000	      0.00000000	      0.00000000
      0.44754983	  10629.04720552	   2725.76568159	   4393.20888213	      0.00000000	   -227.87422845	   1692.55136047	      0.00000000	     -0.00000000	     -0.00000000	    273.73236248	    227.87422845	  -1692.55136047	     -0.00000000	     -0.00000000	     -0.00000000	     32.54788954	      0.00000000	      0.00000000	      0.00000000	      0.00000000
      0.44783877	  10625.29134186	   2725.22316943	   4394.08413066	      0.00000000	   -228.17387800	   1691.94739599	      0.00000000	     -0.00000000	     -0.00000000	    273.64385774	    228.17387800	  -1691.94739599	     -0.00000000	     -0.00000000	     -0.00000000	     32.53953488	      0.00000000	      0.00000000	      0.00000000	      0.00000000
      0.44812770	  10621.53062365	   2724.67963485	   4394.92763767	      0.00000000	   -228.47292632	   1691.33436588	      0.00000000	     -0.00000000	     -0.00000000	    273.55362900	    228.47292632	  -1691.33436588	     -0.00000000	     -0.00000000	     -0.00000000	     32.53098005	      0.00000000	      0.00000000	      0.00000000	      0.00000000
      0.44841426	  10617.79599570	   2724.13954887	   4395.73330052	      0.00000000	   -228.76461085	   1690.73336199	      0.00000000	     -0.00000000	     -0.00000000	    273.46571517	    228.76461085	  -1690.73336199	     -0.00000000	     -0.00000000	     -0.00000000	     32.52256130	      0.00000000	      0.00000000	      0.00000000	      0.00000000
      0.44870082	  10614.05668223	   2723.59845927	   4396.50857770	      0.00000000	   -229.05587548	   1690.12300912	      0.00000000	     -0.00000000	     -0.00000000	    273.37601080	    229.05587548	  -1690.12300912	     -0.00000000	     -0.00000000	     -0.00000000	     32.51393910	      0.00000000	      0.00000000	      0.00000000	      0.00000000
      0.44898818	  10610.30236429	   2723.05486647	   4397.25589847	      0.00000000	   -229.34303868	   1689.51825288	      0.00000000	     -0.00000000	     -0.00000000	    273.28768341	    229.34303868	  -1689.51825288	     -0.00000000	     -0.00000000	     -0.00000000	     32.50536444	      0.00000000	      0.00000000	      0.00000000	      0.00000000
      0.44927553	  10606.54342119	   2722.51026661	   4397.97348078	      0.00000000	   -229.62989869	   1688.90384546	      0.00000000	     -0.00000000	     -0.00000000	    273.19749845	    229.62989869	  -1688.90384546	     -0.00000000	     -0.00000000	     -0.00000000	     32.49658161	      0.00000000	      0.00000000	      0.00000000	      0.00000000
      0.44956232	  10602.78733515	   2721.96573989	   4398.66039386	      0.00000000	   -229.91124331	   1688.29840617	      0.00000000	     -0.00000000	     -0.00000000	    273.10920454	    229.91124331	  -1688.29840617	     -0.00000000	     -0.00000000	     -0.00000000	     32.48789607	      0.00000000	      0.00000000	      0.00000000	      0.00000000
      0.44984911	  10599.02672449	   2721.42021215	   4399.31847493	      0.00000000	   -230.19244823	   1687.68293091	      0.00000000	     -0.00000000	     -0.00000000	    273.01896822	    230.19244823	  -1687.68293091	     -0.00000000	     -0.00000000	     -0.00000000	     32.47899674	      0.00000000	      0.00000000	      0.00000000	      0.00000000
      0.45013564	  10595.26502512	   2720.87417773	   4399.94755544	      0.00000000	   -230.46841600	   1687.07621433	      0.00000000	     -0.00000000	     -0.00000000	    272.93060991	    230.46841600	  -1687.07621433	     -0.00000000	     -0.00000000	     -0.00000000	     32.47019362	      0.00000000	      0.00000000	      0.00000000	      0.00000000
      0.45042217	  10591.49888782	   2720.32714612	   4400.54861938	      0.00000000	   -230.74439292	   1686.45909510	      0.00000000	     -0.00000000	     -0.00000000	    272.84022874	    230.74439292	  -1686.45909510	     -0.00000000	     -0.00000000	     -0.00000000	     32.46117126	      0.00000000	      0.00000000	      0.00000000	      0.00000000
      0.45070813	  10587.73580562	   2719.78020246	   4401.12093457	      0.00000000	   -231.01481313	   1685.85182835	      0.00000000	     -0.00000000	     -0.00000000	    272.75190246	    231.01481313	  -1685.85182835	     -0.00000000	     -0.00000000	     -0.00000000	     32.45226287	      0.00000000	      0.00000000	      0.00000000	      0.00000000
      0.45099410	  10583.96837771	   2719.23226755	   4401.66608077	      0.00000000	   -231.28537729	   1685.23385442	      0.00000000	     -0.00000000	     -0.00000000	    272.66148574	    231.28537729	  -1685.23385442	     -0.00000000	     -0.00000000	     -0.00000000	     32.44313088	      0.00000000	      0.00000000	      0.00000000	      0.00000000
      0.45127963	  10580.20239112	   2718.68417986	   4402.18364893	      0.00000000	   -231.55051272	   1684.62579251	      0.00000000	     -0.00000000	     -0.00000000	    272.57314411	    231.55051272	  -1684.62579251	     -0.00000000	     -0.00000000	     -0.00000000	     32.43411536	      0.00000000	      0.00000000	      0.00000000	      0.00000000
      0.45156516	  10576.43214313	   2718.13510595	   4402.67484251	      0.00000000	   -231.81589900	   1684.00680302	      0.00000000	     -0.00000000	     -0.00000000	    272.48266215	    231.81589900	  -1684.00680302	     -0.00000000	     -0.00000000	     -0.00000000	     32.42487322	      0.00000000	      0.00000000	      0.00000000	      0.00000000
      0.45185023	  10572.66368411	   2717.58592402	   4403.13928925	      0.00000000	   -232.07585994	   1683.39802825	      0.00000000	     -0.00000000	     -0.00000000	    272.39430670	    232.07585994	  -1683.39802825	     -0.00000000	     -0.00000000	     -0.00000000	     32.41575345	      0.00000000	      0.00000000	      0.00000000	      0.00000000
      0.45213531	  10568.89104486	   2717.03576098	   4403.57813254	      0.00000000	   -232.33615603	   1682.77818213	      0.00000000	     -0.00000000	     -0.00000000	    272.30377703	    232.33615603	  -1682.77818213	     -0.00000000	     -0.00000000	     -0.00000000	     32.40640528	      0.00000000	      0.00000000	      0.00000000	      0.00000000
      0.45242003	  10565.11902250	   2716.48531353	   4403.99120283	      0.00000000	   -232.59115221	   1682.16852862	      0.00000000	     -0.00000000	     -0.00000000	    272.21537364	    232.59115221	  -1682.16852862	     -0.00000000	     -0.00000000	     -0.00000000	     32.39718035	      0.00000000	      0.00000000	      0.00000000	      0.00000000
      0.45270474	  10561.34289469	   2715.93388938	   4404.37939816	      0.00000000	   -232.84654847	   1681.54771823	      0.00000000	     -0.00000000	     -0.00000000	    272.12477439	    232.84654847	  -1681.54771823	     -0.00000000	     -0.00000000	     -0.00000000	     32.38772616	      0.00000000	      0.00000000	      0.00000000	      0.00000000
      0.45298911	  10557.56726651	   2715.38215837	   4404.74261816	      0.00000000	   -233.09670556	   1680.93720229	      0.00000000	     -0.00000000	     -0.00000000	    272.03631668	    233.09670556	  -1680.93720229	     -0.00000000	     -0.00000000	     -0.00000000	     32.37839779	      0.00000000	      0.00000000	      0.00000000	      0.00000000
      0.45327349	  10553.78760387	   2714.82945496	   4405.08166497	      0.00000000	   -233.34731476	   1680.31548431	      0.00000000	     -0.00000000	     -0.00000000	    271.94564998	    233.34731476	  -1680.31548431	     -0.00000000	     -0.00000000	     -0.00000000	     32.36883997	      0.00000000	      0.00000000	      0.00000000	      0.00000000
      0.45355756	  10550.00788555	   2714.27635847	   4405.39653579	      0.00000000	   -233.59278085	   1679.70405344	      0.00000000	     -0.00000000	     -0.00000000	    271.85712220	    233.59278085	  -1679.70405344	     -0.00000000	     -0.00000000	     -0.00000000	     32.35940879	      0.00000000	      0.00000000	      0.00000000	      0.00000000
      0.45384164	  10546.22419917	   2713.72229352	   4405.68790411	      0.00000000	   -233.83874167	   1679.08140122	      0.00000000	     -0.00000000	     -0.00000000	    271.76637783	    233.83874167	  -1679.08140122	     -0.00000000	     -0.00000000	     -0.00000000	     32.34974835	      0.00000000	      0.00000000	      0.00000000	      0.00000000
      0.45412543	  10542.44043438	   2713.16782740	   4405.95581150	      0.00000000	   -234.07962248	   1678.46909436	      0.00000000	     -0.00000000	     -0.00000000	    271.67777826	    234.07962248	  -1678.46909436	     -0.00000000	     -0.00000000	     -0.00000000	     32.34021633	      0.00000000	      0.00000000	      0.00000000	      0.00000000
      0.45440921	  10538.65276463	   2712.61239673	   4406.20086393	      0.00000000	   -234.32103449	   1677.84556330	      0.00000000	     -0.00000000	     -0.00000000	    271.58695809	    234.32103449	  -1677.84556330	     -0.00000000	     -0.00000000	     -0.00000000	     32.33045550	      0.00000000	      0.00000000	      0.00000000	      0.00000000
      0.45469274	  10534.86475346	   2712.05652189	   4406.42315731	      0.00000000	   -234.55744631	   1677.23238058	      0.00000000	     -0.00000000	     -0.00000000	    271.49827984	    234.55744631	  -1677.23238058	     -0.00000000	     -0.00000000	     -0.00000000	     32.32082394	      0.00000000	      0.00000000	      0.00000000	      0.00000000
      0.45497626	  10531.07289676	   2711.49968620	   4406.62321811	      0.00000000	   -234.79442143	   1676.60797977	      0.00000000	     -0.00000000	     -0.00000000	    271.40737900	    234.79442143	  -1676.60797977	     -0.00000000	     -0.00000000	     -0.00000000	     32.31096417	      0.00000000	      0.00000000	      0.00000000	      0.00000000
      0.45525952	  10527.28080454	   2710.94241782	   4406.80117163	      0.00000000	   -235.02645247	   1675.99398247	      0.00000000	     -0.00000000	     -0.00000000	    271.31862451	    235.02645247	  -1675.99398247	     -0.00000000	     -0.00000000	     -0.00000000	     32.30123531	      0.00000000	      0.00000000	      0.00000000	      0.00000000
      0.45554278	  10523.48492345	   2710.38419230	   4406.95749509	      0.00000000	   -235.25907580	   1675.36877932	      0.00000000	     -0.00000000	     -0.00000000	    271.22764688	    235.25907580	  -1675.36877932	     -0.00000000	     -0.00000000	     -0.00000000	     32.29127890	      0.00000000	      0.00000000	      0.00000000	      0.00000000
      0.45582578	  10519.68870002	   2709.82551468	   4407.09235017	      0.00000000	   -235.48682416	   1674.75399217	      0.00000000	     -0.00000000	     -0.00000000	    271.13881355	    235.48682416	  -1674.75399217	     -0.00000000	     -0.00000000	     -0.00000000	     32.28145435	      0.00000000	      0.00000000	      0.00000000	      0.00000000
      0.45610878	  10515.88874127	   2709.26588352	   4407.20615613	      0.00000000	   -235.71519114	   1674.12801532	      0.00000000	     -0.00000000	     -0.00000000	    271.04775753	    235.71519114	  -1674.12801532	     -0.00000000	     -0.00000000	     -0.00000000	     32.27140299	      0.00000000	      0.00000000	      0.00000000	      0.00000000
      0.45639153	  10512.08852418	   2708.70580928	   4407.29910239	      0.00000000	   -235.93873969	   1673.51249361	      0.00000000	     -0.00000000	     -0.00000000	    270.95884754	    235.93873969	  -1673.51249361	     -0.00000000	     -0.00000000	     -0.00000000	     32.26148483	      0.00000000	      0.00000000	      0.00000000	      0.00000000
      0.45667427	  10508.28462270	   2708.14478512	   4407.37156175	      0.00000000	   -236.16293102	   1672.88580126	      0.00000000	     -0.00000000	     -0.00000000	    270.86771605	    236.16293102	  -1672.88580126	     -0.00000000	     -0.00000000	     -0.00000000	     32.25134061	      0.00000000	      0.00000000	      0.00000000	      0.00000000
      0.45695677	  10504.48042553	   2707.58330937	   4407.42375257	      0.00000000	   -236.38236699	   1672.26957852	      0.00000000	     -0.00000000	     -0.00000000	    270.77872865	    236.38236699	  -1672.26957852	     -0.00000000	     -0.00000000	     -0.00000000	     32.24133052	      0.00000000	      0.00000000	      0.00000000	      0.00000000
      0.45723926	  10500.67259216	   2707.02088726	   4407.45599935	      0.00000000	   -236.60246790	   1671.64220627	      0.00000000	     -0.00000000	     -0.00000000	    270.68752154	    236.60246790	  -1671.64220627	     -0.00000000	     -0.00000000	     -0.00000000	     32.23109516	      0.00000000	      0.00000000	      0.00000000	      0.00000000
      0.45752151	  10496.86452606	   2706.45802021	   4407.46854673	      0.00000000	   -236.81786956	   1671.02533125	      0.00000000	     -0.00000000	     -0.00000000	    270.59845848	    236.81786956	  -1671.02533125	     -0.00000000	     -0.00000000	     -0.00000000	     32.22099506	      0.00000000	      0.00000000	      0.00000000	      0.00000000
      0.45780376	  10493.05286948	   2705.89421034	   4407.46167533	      0.00000000	   -237.03395660	   1670.39732956	      0.00000000	     -0.00000000	     -0.00000000	    270.50717798	    237.03395660	  -1670.39732956	     -0.00000000	     -0.00000000	     -0.00000000	     32.21067049	      0.00000000	      0.00000000	      0.00000000	      0.00000000
      0.45808576	  10489.24097063	   2705.32995181	   4407.43565498	      0.00000000	   -237.24540374	   1669.77983732	      0.00000000	     -0.00000000	     -0.00000000	    270.41803920	    237.24540374	  -1669.77983732	     -0.00000000	     -0.00000000	     -0.00000000	     32.20048204	      0.00000000	      0.00000000	      0.00000000	      0.00000000
      0.45836776	  10485.42552452	   2704.76475399	   4407.39072336	      0.00000000	   -237.45755501	   1669.15124264	      0.00000000	     -0.00000000	     -0.00000000	    270.32668570	    237.45755501	  -1669.15124264	     -0.00000000	     -0.00000000	     -0.00000000	     32.19006992	      0.00000000	      0.00000000	      0.00000000	      0.00000000
      0.45864951	  10481.60988263	   2704.19911240	   4407.32717486	      0.00000000	   -237.66512151	   1668.53317604	      0.00000000	     -0.00000000	     -0.00000000	    270.23747254	    237.66512151	  -1668.53317604	     -0.00000000	     -0.00000000	     -0.00000000	     32.17979487	      0.00000000	      0.00000000	      0.00000000	      0.00000000
      0.45893127	  10477.79073440	   2703.63253503	   4407.24520604	      0.00000000	   -237.87340938	   1667.90403251	      0.00000000	     -0.00000000	     -0.00000000	    270.14604777	    237.87340938	  -1667.90403251	     -0.00000000	     -0.00000000	     -0.00000000	     32.16929699	      0.00000000	      0.00000000	      0.00000000	      0.00000000
      0.45921278	  10473.97139184	   2703.06551244	   4407.14513406	      0.00000000	   -238.07716913	   1667.28542539	      0.00000000	     -0.00000000	     -0.00000000	    270.05676044	    238.07716913	  -1667.28542539	     -0.00000000	     -0.00000000	     -0.00000000	     32.15893693	      0.00000000	      0.00000000	      0.00000000	      0.00000000
      0.45949429	  10470.14858157	   2702.49755756	   4407.02711628	      0.00000000	   -238.28166601	   1666.65576792	      0.00000000	     -0.00000000	     -0.00000000	    269.96526499	    238.28166601	  -1666.65576792	     -0.00000000	     -0.00000000	     -0.00000000	     32.14835487	      0.00000000	      0.00000000	      0.00000000	      0.00000000
      0.45977557	  10466.32561146	   2701.92916121	   4406.89149265	      0.00000000	   -238.48168859	   1666.03665816	      0.00000000	     -0.00000000	     -0.00000000	    269.87590451	    238.48168859	  -1666.03665816	     -0.00000000	     -0.00000000	     -0.00000000	     32.13791144	      0.00000000	      0.00000000	      0.00000000	      0.00000000
      0.46005684	  10462.49921011	   2701.35983606	   4406.73838226	      0.00000000	   -238.68246269	   1665.40652567	      0.00000000	     -0.00000000	     -0.00000000	    269.78433972	    238.68246269	  -1665.40652567	     -0.00000000	     -0.00000000	     -0.00000000	     32.12724684	      0.00000000	      0.00000000	      0.00000000	      0.00000000
      0.46033787	  10458.67265426	   2700.79006917	   4406.56814587	      0.00000000	   -238.87881691	   1664.78694484	      0.00000000	     -0.00000000	     -0.00000000	    269.69490638	    238.87881691	  -1664.78694484	     -0.00000000	     -0.00000000	     -0.00000000	     32.11672154	      0.00000000	      0.00000000	      0.00000000	      0.00000000
      0.46061890	  10454.84270154	   2700.21937696	   4406.38086652	      0.00000000	   -239.07593573	   1664.15636985	      0.00000000	     -0.00000000	     -0.00000000	    269.60327285	    239.07593573	  -1664.15636985	     -0.00000000	     -0.00000000	     -0.00000000	     32.10597591	      0.00000000	      0.00000000	      0.00000000	      0.00000000
      0.46089970	  10451.01262004	   2699.64824605	   4406.17692596	      0.00000000	   -239.26868702	   1663.53635156	      0.00000000	     -0.00000000	     -0.00000000	    269.51376743	    239.26868702	  -1663.53635156	     -0.00000000	     -0.00000000	     -0.00000000	     32.09537024	      0.00000000	      0.00000000	      0.00000000	      0.00000000
      0.46118049	  10447.17917402	   2699.07619328	   4405.95637173	      0.00000000	   -239.46221475	   1662.90536858	      0.00000000	     -0.00000000	     -0.00000000	    269.42206625	    239.46221475	  -1662.90536858	     -0.00000000	     -0.00000000	     -0.00000000	     32.08454511	      0.00000000	      0.00000000	      0.00000000	      0.00000000
      0.46146105	  10443.34560512	   2698.50370219	   4405.71960476	      0.00000000	   -239.65142738	   1662.28494181	      0.00000000	     -0.00000000	     -0.00000000	    269.33248902	    239.65142738	  -1662.28494181	     -0.00000000	     -0.00000000	     -0.00000000	     32.07386050	      0.00000000	      0.00000000	      0.00000000	      0.00000000
      0.46174161	  10439.50870212	   2697.93029270	   4405.46663927	      0.00000000	   -239.84142709	   1661.65358064	      0.00000000	     -0.00000000	     -0.00000000	    269.24072075	    239.84142709	  -1661.65358064	     -0.00000000	     -0.00000000	     -0.00000000	     32.06295728	      0.00000000	      0.00000000	      0.00000000	      0.00000000
      0.46202193	  10435.67169535	   2697.35644751	   4405.19789549	      0.00000000	   -240.02716253	   1661.03277527	      0.00000000	     -0.00000000	     -0.00000000	    269.15107231	    240.02716253	  -1661.03277527	     -0.00000000	     -0.00000000	     -0.00000000	     32.05219513	      0.00000000	      0.00000000	      0.00000000	      0.00000000
      0.46230226	  10431.83138304	   2696.78168738	   4404.91335480	      0.00000000	   -240.21369455	   1660.40106661	      0.00000000	     -0.00000000	     -0.00000000	    269.05923780	    240.21369455	  -1660.40106661	     -0.00000000	     -0.00000000	     -0.00000000	     32.04121524	      0.00000000	      0.00000000	      0.00000000	      0.00000000
      0.46258235	  10427.99097210	   2696.20649232	   4404.61345512	      0.00000000	   -240.39601291	   1659.77990900	      0.00000000	     -0.00000000	     -0.00000000	    268.96951837	    240.39601291	  -1659.77990900	     -0.00000000	     -0.00000000	     -0.00000000	     32.03037689	      0.00000000	      0.00000000	      0.00000000	      0.00000000
      0.46286244	  10424.14728241	   2695.63038579	   4404.29814699	      0.00000000	   -240.57913628	   1659.14787995	      0.00000000	     -0.00000000	     -0.00000000	    268.87761812	    240.57913628	  -1659.14787995	     -0.00000000	     -0.00000000	     -0.00000000	     32.01932166	      0.00000000	      0.00000000	      0.00000000	      0.00000000
      0.46314230	  10420.30350771	   2695.05384665	   4403.96788605	      0.00000000	   -240.75809529	   1658.52639664	      0.00000000	     -0.00000000	     -0.00000000	    268.78782815	    240.75809529	  -1658.52639664	     -0.00000000	     -0.00000000	     -0.00000000	     32.00840841	      0.00000000	      0.00000000	      0.00000000	      0.00000000
      0.46342216	  10416.45647933	   2694.47639949	   4403.62259251	      0.00000000	   -240.93786671	   1657.89407451	      0.00000000	     -0.00000000	     -0.00000000	    268.69586283	    240.93786671	  -1657.89407451	     -0.00000000	     -0.00000000	     -0.00000000	     31.99727917	      0.00000000	      0.00000000	      0.00000000	      0.00000000
      0.46370179	  10412.60936948	   2693.89852076	   4403.26273829	      0.00000000	   -241.11352268	   1657.27228927	      0.00000000	     -0.00000000	     -0.00000000	    268.60600248	    241.11352268	  -1657.27228927	     -0.00000000	     -0.00000000	     -0.00000000	     31.98629227	      0.00000000	      0.00000000	      0.00000000	      0.00000000
      0.46398143	  10408.75902937	   2693.31973746	   4402.88821509	      0.00000000	   -241.28999746	   1656.63969849	      0.00000000	     -0.00000000	     -0.00000000	    268.51397250	    241.28999746	  -1656.63969849	     -0.00000000	     -0.00000000	     -0.00000000	     31.97509026	      0.00000000	      0.00000000	      0.00000000	      0.00000000
      0.46426083	  10404.90861709	   2692.74052473	   4402.49951110	      0.00000000	   -241.46240460	   1656.01763493	      0.00000000	     -0.00000000	     -0.00000000	    268.42404208	    241.46240460	  -1656.01763493	     -0.00000000	     -0.00000000	     -0.00000000	     31.96403095	      0.00000000	      0.00000000	      0.00000000	      0.00000000
      0.46454023	  10401.05499641	   2692.16041090	   4402.09648999	      0.00000000	   -241.63563600	   1655.38479981	      0.00000000	     -0.00000000	     -0.00000000	    268.33194796	    241.63563600	  -1655.38479981	     -0.00000000	     -0.00000000	     -0.00000000	     31.95275740	      0.00000000	      0.00000000	      0.00000000	      0.00000000
      0.46481941	  10397.20130516	   2691.57986884	   4401.67965496	      0.00000000	   -241.80484709	   1654.76247921	      0.00000000	     -0.00000000	     -0.00000000	    268.24194756	    241.80484709	  -1654.76247921	     -0.00000000	     -0.00000000	     -0.00000000	     31.94162684	      0.00000000	      0.00000000	      0.00000000	      0.00000000
      0.46509859	  10393.34442585	   2690.99842915	   4401.24884328	      0.00000000	   -241.97488701	   1654.12942168	      0.00000000	     -0.00000000	     -0.00000000	    268.14978964	    241.97488701	  -1654.12942168	     -0.00000000	     -0.00000000	     -0.00000000	     31.93028294	      0.00000000	      0.00000000	      0.00000000	      0.00000000
      0.46537754	  10389.48748151	   2690.41656325	   4400.80457312	      0.00000000	   -242.14095294	   1653.50686496	      0.00000000	     -0.00000000	     -0.00000000	    268.05971945	    242.14095294	  -1653.50686496	     -0.00000000	     -0.00000000	     -0.00000000	     31.91908227	      0.00000000	      0.00000000	      0.00000000	      0.00000000
      0.46565649	  10385.62736803	   2689.83380319	   4400.34665585	      0.00000000	   -242.30785142	   1652.87360659	      0.00000000	     -0.00000000	     -0.00000000	    267.96749811	    242.30785142	  -1652.87360659	     -0.00000000	     -0.00000000	     -0.00000000	     31.90766916	      0.00000000	      0.00000000	      0.00000000	      0.00000000
      0.46593522	  10381.76718916	   2689.25061826	   4399.87562345	      0.00000000	   -242.47082173	   1652.25083272	      0.00000000	     -0.00000000	     -0.00000000	    267.87735817	    242.47082173	  -1652.25083272	     -0.00000000	     -0.00000000	     -0.00000000	     31.89639949	      0.00000000	      0.00000000	      0.00000000	      0.00000000
      0.46621395	  10377.90385868	   2688.66654264	   4399.39126291	      0.00000000	   -242.63462747	   1651.61739311	      0.00000000	     -0.00000000	     -0.00000000	    267.78507365	    242.63462747	  -1651.61739311	     -0.00000000	     -0.00000000	     -0.00000000	     31.88491827	      0.00000000	      0.00000000	      0.00000000	      0.00000000
      0.46649246	  10374.04046509	   2688.08204409	   4398.89411991	      0.00000000	   -242.79454996	   1650.99442057	      0.00000000	     -0.00000000	     -0.00000000	    267.69486405	    242.79454996	  -1650.99442057	     -0.00000000	     -0.00000000	     -0.00000000	     31.87358067	      0.00000000	      0.00000000	      0.00000000	      0.00000000
      0.46677097	  10370.17393610	   2687.49665834	   4398.38395754	      0.00000000	   -242.95531000	   1650.36081881	      0.00000000	     -0.00000000	     -0.00000000	    267.60251662	    242.95531000	  -1650.36081881	     -0.00000000	     -0.00000000	     -0.00000000	     31.86203242	      0.00000000	      0.00000000	      0.00000000	      0.00000000
      0.46704926	  10366.30734160	   2686.91085108	   4397.86133418	      0.00000000	   -243.11223118	   1649.73766440	      0.00000000	     -0.00000000	     -0.00000000	    267.51223732	    243.11223118	  -1649.73766440	     -0.00000000	     -0.00000000	     -0.00000000	     31.85062791	      0.00000000	      0.00000000	      0.00000000	      0.00000000
      0.46732754	  10362.43762665	   2686.32416012	   4397.32599040	      0.00000000	   -243.26999126	   1649.10391789	      0.00000000	     -0.00000000	     -0.00000000	    267.41982716	    243.26999126	  -1649.10391789	     -0.00000000	     -0.00000000	     -0.00000000	     31.83901366	      0.00000000	      0.00000000	      0.00000000	      0.00000000
      0.46760561	  10358.56784568	   2685.73704954	   4396.77849713	      0.00000000	   -243.42395606	   1648.48059788	      0.00000000	     -0.00000000	     -0.00000000	    267.32947816	    243.42395606	  -1648.48059788	     -0.00000000	     -0.00000000	     -0.00000000	     31.82754326	      0.00000000	      0.00000000	      0.00000000	      0.00000000
      0.46788368	  10354.69495801	   2685.14905877	   4396.21857291	      0.00000000	   -243.57876041	   1647.84672347	      0.00000000	     -0.00000000	     -0.00000000	    267.23700543	    243.57876041	  -1647.84672347	     -0.00000000	     -0.00000000	     -0.00000000	     31.81586402	      0.00000000	      0.00000000	      0.00000000	      0.00000000
      0.46816154	  10350.82199999	   2684.56064988	   4395.64680031	      0.00000000	   -243.72981251	   1647.22325266	      0.00000000	     -0.00000000	     -0.00000000	    267.14658664	    243.72981251	  -1647.22325266	     -0.00000000	     -0.00000000	     -0.00000000	     31.80432868	      0.00000000	      0.00000000	      0.00000000	      0.00000000
      0.46843939	  10346.94594789	   2683.97136431	   4395.06287706	      0.00000000	   -243.88170414	   1646.58926573	      0.00000000	     -0.00000000	     -0.00000000	    267.05405143	    243.88170414	  -1646.58926573	     -0.00000000	     -0.00000000	     -0.00000000	     31.79258543	      0.00000000	      0.00000000	      0.00000000	      0.00000000
      0.46871703	  10343.06982242	   2683.38166248	   4394.46739726	      0.00000000	   -244.02988580	   1645.96565835	      0.00000000	     -0.00000000	     -0.00000000	    266.96356276	    244.02988580	  -1645.96565835	     -0.00000000	     -0.00000000	     -0.00000000	     31.78098609	      0.00000000	      0.00000000	      0.00000000	      0.00000000
      0.46899466	  10339.19061441	   2682.79108751	   4393.86003832	      0.00000000	   -244.17890630	   1645.33157370	      0.00000000	     -0.00000000	     -0.00000000	    266.87096517	    244.17890630	  -1645.33157370	     -0.00000000	     -0.00000000	     -0.00000000	     31.76917976	      0.00000000	      0.00000000	      0.00000000	      0.00000000
      0.46927209	  10335.31132692	   2682.20009785	   4393.24140500	      0.00000000	   -244.32425859	   1644.70784271	      0.00000000	     -0.00000000	     -0.00000000	    266.78040647	    244.32425859	  -1644.70784271	     -0.00000000	     -0.00000000	     -0.00000000	     31.75751734	      0.00000000	      0.00000000	      0.00000000	      0.00000000
      0.46954951	  10331.42896740	   2681.60823859	   4392.61115552	      0.00000000	   -244.47044842	   1644.07367387	      0.00000000	     -0.00000000	     -0.00000000	    266.68774650	    244.47044842	  -1644.07367387	     -0.00000000	     -0.00000000	     -0.00000000	     31.74564885	      0.00000000	      0.00000000	      0.00000000	      0.00000000
      0.46982672	  10327.54652325	   2681.01596650	   4391.96990520	      0.00000000	   -244.61301109	   1643.44983168	      0.00000000	     -0.00000000	     -0.00000000	    266.59711763	    244.61301109	  -1643.44983168	     -0.00000000	     -0.00000000	     -0.00000000	     31.73392422	      0.00000000	      0.00000000	      0.00000000	      0.00000000
      0.47010393	  10323.66101662	   2680.42282837	   4391.31729350	      0.00000000	   -244.75640940	   1642.81559159	      0.00000000	     -0.00000000	     -0.00000000	    266.50439531	    244.75640940	  -1642.81559159	     -0.00000000	     -0.00000000	     -0.00000000	     31.72199445	      0.00000000	      0.00000000	      0.00000000	      0.00000000
      0.47038093	  10319.77541742	   2679.82927901	   4390.65394551	      0.00000000	   -244.89622109	   1642.19164943	      0.00000000	     -0.00000000	     -0.00000000	    266.41369606	    244.89622109	  -1642.19164943	     -0.00000000	     -0.00000000	     -0.00000000	     31.71020847	      0.00000000	      0.00000000	      0.00000000	      0.00000000
      0.47065793	  10315.88676435	   2679.23486720	   4389.97948301	      0.00000000	   -245.03686596	   1641.55734989	      0.00000000	     -0.00000000	     -0.00000000	    266.32091133	    245.03686596	  -1641.55734989	     -0.00000000	     -0.00000000	     -0.00000000	     31.69821828	      0.00000000	      0.00000000	      0.00000000	      0.00000000
      0.47093472	  10311.99801178	   2678.64004602	   4389.29454072	      0.00000000	   -245.17396409	   1640.93331852	      0.00000000	     -0.00000000	     -0.00000000	    266.23014149	    245.17396409	  -1640.93331852	     -0.00000000	     -0.00000000	     -0.00000000	     31.68637177	      0.00000000	      0.00000000	      0.00000000	      0.00000000
      0.47121151	  10308.10621309	   2678.04436601	   4388.59872319	      0.00000000	   -245.31189241	   1640.29897080	      0.00000000	     -0.00000000	     -0.00000000	    266.13729432	    245.31189241	  -1640.29897080	     -0.00000000	     -0.00000000	     -0.00000000	     31.67432199	      0.00000000	      0.00000000	      0.00000000	      0.00000000
      0.47148809	  10304.21430541	   2677.44827826	   4387.89267403	      0.00000000	   -245.44631336	   1639.67485989	      0.00000000	     -0.00000000	     -0.00000000	    266.04645363	    245.44631336	  -1639.67485989	     -0.00000000	     -0.00000000	     -0.00000000	     31.66241575	      0.00000000	      0.00000000	      0.00000000	      0.00000000
      0.47176467	  10300.31935854	   2676.85133529	   4387.17598150	      0.00000000	   -245.58156099	   1639.04047422	      0.00000000	     -0.00000000	     -0.00000000	    265.95354389	    245.58156099	  -1639.04047422	     -0.00000000	     -0.00000000	     -0.00000000	     31.65030718	      0.00000000	      0.00000000	      0.00000000	      0.00000000
      0.47204105	  10296.42429411	   2676.25398650	   4386.44929804	      0.00000000	   -245.71334002	   1638.41629301	      0.00000000	     -0.00000000	     -0.00000000	    265.86263212	    245.71334002	  -1638.41629301	     -0.00000000	     -0.00000000	     -0.00000000	     31.63834200	      0.00000000	      0.00000000	      0.00000000	      0.00000000
      0.47231742	  10292.52619664	   2675.65578612	   4385.71219602	      0.00000000	   -245.84594173	   1637.78187914	      0.00000000	     -0.00000000	     -0.00000000	    265.76965972	    245.84594173	  -1637.78187914	     -0.00000000	     -0.00000000	     -0.00000000	     31.62617543	      0.00000000	      0.00000000	      0.00000000	      0.00000000
      0.47259359	  10288.62797084	   2675.05718161	   4384.96533599	      0.00000000	   -245.97511311	   1637.15763590	      0.00000000	     -0.00000000	     -0.00000000	    265.67867655	    245.97511311	  -1637.15763590	     -0.00000000	     -0.00000000	     -0.00000000	     31.61415205	      0.00000000	      0.00000000	      0.00000000	      0.00000000
      0.47286977	  10284.72671744	   2674.45772918	   4384.20827535	      0.00000000	   -246.10510271	   1636.52320264	      0.00000000	     -0.00000000	     -0.00000000	    265.58564133	    246.10510271	  -1636.52320264	     -0.00000000	     -0.00000000	     -0.00000000	     31.60192823	      0.00000000	      0.00000000	      0.00000000	      0.00000000
      0.47314573	  10280.82532547	   2673.85787451	   4383.44168263	      0.00000000	   -246.23169968	   1635.89890520	      0.00000000	     -0.00000000	     -0.00000000	    265.49458647	    246.23169968	  -1635.89890520	     -0.00000000	     -0.00000000	     -0.00000000	     31.58984739	      0.00000000	      0.00000000	      0.00000000	      0.00000000
      0.47342170	  10276.92091067	   2673.25717561	   4382.66510067	      0.00000000	   -246.35910997	   1635.26446088	      0.00000000	     -0.00000000	     -0.00000000	    265.40148827	    246.35910997	  -1635.26446088	     -0.00000000	     -0.00000000	     -0.00000000	     31.57756707	      0.00000000	      0.00000000	      0.00000000	      0.00000000
      0.47369746	  10273.01634550	   2672.65607623	   4381.87920540	      0.00000000	   -246.48316486	   1634.64011625	      0.00000000	     -0.00000000	     -0.00000000	    265.31036140	    246.48316486	  -1634.64011625	     -0.00000000	     -0.00000000	     -0.00000000	     31.56542946	      0.00000000	      0.00000000	      0.00000000	      0.00000000
      0.47397323	  10269.10876162	   2672.05413634	   4381.08352590	      0.00000000	   -246.60802773	   1634.00566841	      0.00000000	     -0.00000000	     -0.00000000	    265.21720003	    246.60802773	  -1634.00566841	     -0.00000000	     -0.00000000	     -0.00000000	     31.55309335	      0.00000000	      0.00000000	      0.00000000	      0.00000000
      0.47424879	  10265.20101586	   2671.45179787	   4380.27874533	      0.00000000	   -246.72957190	   1633.38128316	      0.00000000	     -0.00000000	     -0.00000000	    265.12600080	    246.72957190	  -1633.38128316	     -0.00000000	     -0.00000000	     -0.00000000	     31.54089968	      0.00000000	      0.00000000	      0.00000000	      0.00000000
      0.47452435	  10261.29025493	   2670.84862263	   4379.46437940	      0.00000000	   -246.85191832	   1632.74683888	      0.00000000	     -0.00000000	     -0.00000000	    265.03277606	    246.85191832	  -1632.74683888	     -0.00000000	     -0.00000000	     -0.00000000	     31.52850846	      0.00000000	      0.00000000	      0.00000000	      0.00000000
      0.47479972	  10257.37931940	   2670.24505064	   4378.64111801	      0.00000000	   -246.97098227	   1632.12241888	      0.00000000	     -0.00000000	     -0.00000000	    264.94150412	    246.97098227	  -1632.12241888	     -0.00000000	     -0.00000000	     -0.00000000	     31.51625939	      0.00000000	      0.00000000	      0.00000000	      0.00000000
      0.47507508	  10253.46537170	   2669.64064565	   4377.80846421	      0.00000000	   -247.09084237	   1631.48798454	      0.00000000	     -0.00000000	     -0.00000000	    264.84821579	    247.09084237	  -1631.48798454	     -0.00000000	     -0.00000000	     -0.00000000	     31.50381375	      0.00000000	      0.00000000	      0.00000000	      0.00000000
      0.47535024	  10249.55123669	   2669.03584583	   4376.96711443	      0.00000000	   -247.20745571	   1630.86353521	      0.00000000	     -0.00000000	     -0.00000000	    264.75687077	    247.20745571	  -1630.86353521	     -0.00000000	     -0.00000000	     -0.00000000	     31.49150993	      0.00000000	      0.00000000	      0.00000000	      0.00000000
      0.47562541	  10245.63409201	   2668.43021679	   4376.11655951	      0.00000000	   -247.32485874	   1630.22911674	      0.00000000	     -0.00000000	     -0.00000000	    264.66351860	    247.32485874	  -1630.22911674	     -0.00000000	     -0.00000000	     -0.00000000	     31.47901052	      0.00000000	      0.00000000	      0.00000000	      0.00000000
      0.47590038	  10241.71674648	   2667.82419482	   4375.25750196	      0.00000000	   -247.43905030	   1629.60464291	      0.00000000	     -0.00000000	     -0.00000000	    264.57210013	    247.43905030	  -1629.60464291	     -0.00000000	     -0.00000000	     -0.00000000	     31.46665258	      0.00000000	      0.00000000	      0.00000000	      0.00000000
      0.47617535	  10237.79639332	   2667.21734745	   4374.38942103	      0.00000000	   -247.55402473	   1628.97024564	      0.00000000	     -0.00000000	     -0.00000000	    264.47868386	    247.55402473	  -1628.97024564	     -0.00000000	     -0.00000000	     -0.00000000	     31.45410003	      0.00000000	      0.00000000	      0.00000000	      0.00000000
      0.47645012	  10233.87582577	   2666.61010911	   4373.51302512	      0.00000000	   -247.66582251	   1628.34575174	      0.00000000	     -0.00000000	     -0.00000000	    264.38719154	    247.66582251	  -1628.34575174	     -0.00000000	     -0.00000000	     -0.00000000	     31.44168859	      0.00000000	      0.00000000	      0.00000000	      0.00000000
      0.47672489	  10229.95225222	   2666.00204923	   4372.62778229	      0.00000000	   -247.77839601	   1627.71138060	      0.00000000	     -0.00000000	     -0.00000000	    264.29371093	    247.77839601	  -1627.71138060	     -0.00000000	     -0.00000000	     -0.00000000	     31.42908352	      0.00000000	      0.00000000	      0.00000000	      0.00000000
      0.47699947	  10226.02844999	   2665.39360031	   4371.73440643	      0.00000000	   -247.88782723	   1627.08687051	      0.00000000	     -0.00000000	     -0.00000000	    264.20214436	    247.88782723	  -1627.08687051	     -0.00000000	     -0.00000000	     -0.00000000	     31.41661917	      0.00000000	      0.00000000	      0.00000000	      0.00000000
      0.47727405	  10222.10164301	   2664.78433373	   4370.83235502	      0.00000000	   -247.99802674	   1626.45252988	      0.00000000	     -0.00000000	     -0.00000000	    264.10859912	    247.99802674	  -1626.45252988	     -0.00000000	     -0.00000000	     -0.00000000	     31.40396219	      0.00000000	      0.00000000	      0.00000000	      0.00000000
      0.47754844	  10218.17459313	   2664.17468012	   4369.92234720	      0.00000000	   -248.10511791	   1625.82800712	      0.00000000	     -0.00000000	     -0.00000000	    264.01695790	    248.10511791	  -1625.82800712	     -0.00000000	     -0.00000000	     -0.00000000	     31.39144552	      0.00000000	      0.00000000	      0.00000000	      0.00000000
      0.47782283	  10214.24453942	   2663.56421275	   4369.00383027	      0.00000000	   -248.21296962	   1625.19370102	      0.00000000	     -0.00000000	     -0.00000000	    263.92334774	    248.21296962	  -1625.19370102	     -0.00000000	     -0.00000000	     -0.00000000	     31.37873721	      0.00000000	      0.00000000	      0.00000000	      0.00000000
      0.47809702	  10210.31422805	   2662.95336037	   4368.07752830	      0.00000000	   -248.31774652	   1624.56916866	      0.00000000	     -0.00000000	     -0.00000000	    263.83163146	    248.31774652	  -1624.56916866	     -0.00000000	     -0.00000000	     -0.00000000	     31.36616877	      0.00000000	      0.00000000	      0.00000000	      0.00000000
      0.47837122	  10206.38091346	   2662.34169817	   4367.14287891	      0.00000000	   -248.42327594	   1623.93490066	      0.00000000	     -0.00000000	     -0.00000000	    263.73795609	    248.42327594	  -1623.93490066	     -0.00000000	     -0.00000000	     -0.00000000	     31.35340971	      0.00000000	      0.00000000	      0.00000000	      0.00000000
      0.47864523	  10202.44732628	   2661.72965299	   4366.20061084	      0.00000000	   -248.52576366	   1623.31036140	      0.00000000	     -0.00000000	     -0.00000000	    263.64616433	    248.52576366	  -1623.31036140	     -0.00000000	     -0.00000000	     -0.00000000	     31.34079006	      0.00000000	      0.00000000	      0.00000000	      0.00000000
      0.47891923	  10198.51073624	   2661.11680197	   4365.25015246	      0.00000000	   -248.62899562	   1622.67613467	      0.00000000	     -0.00000000	     -0.00000000	    263.55242345	    248.62899562	  -1622.67613467	     -0.00000000	     -0.00000000	     -0.00000000	     31.32798080	      0.00000000	      0.00000000	      0.00000000	      0.00000000
      0.47919305	  10194.57385854	   2660.50357003	   4364.29223693	      0.00000000	   -248.72921858	   1622.05159085	      0.00000000	     -0.00000000	     -0.00000000	    263.46055580	    248.72921858	  -1622.05159085	     -0.00000000	     -0.00000000	     -0.00000000	     31.31531047	      0.00000000	      0.00000000	      0.00000000	      0.00000000
      0.47946687	  10190.63397811	   2659.88953627	   4363.32628379	      0.00000000	   -248.83017725	   1621.41740823	      0.00000000	     -0.00000000	     -0.00000000	    263.36674910	    248.83017725	  -1621.41740823	     -0.00000000	     -0.00000000	     -0.00000000	     31.30245155	      0.00000000	      0.00000000	      0.00000000	      0.00000000
      0.47974050	  10186.69379475	   2659.27512370	   4362.35303037	      0.00000000	   -248.92815924	   1620.79286185	      0.00000000	     -0.00000000	     -0.00000000	    263.27480513	    248.92815924	  -1620.79286185	     -0.00000000	     -0.00000000	     -0.00000000	     31.28973106	      0.00000000	      0.00000000	      0.00000000	      0.00000000
      0.48001413	  10182.75060860	   2658.65991333	   4361.37188779	      0.00000000	   -249.02686819	   1620.15872582	      0.00000000	     -0.00000000	     -0.00000000	    263.18093231	    249.02686819	  -1620.15872582	     -0.00000000	     -0.00000000	     -0.00000000	     31.27682302	      0.00000000	      0.00000000	      0.00000000	      0.00000000
      0.48028757	  10178.80710414	   2658.04432628	   4360.38359727	      0.00000000	   -249.12263238	   1619.53417858	      0.00000000	     -0.00000000	     -0.00000000	    263.08891160	    249.12263238	  -1619.53417858	     -0.00000000	     -0.00000000	     -0.00000000	     31.26405289	      0.00000000	      0.00000000	      0.00000000	      0.00000000
      0.48056102	  10174.86059667	   2657.42794552	   4359.38756196	      0.00000000	   -249.21911455	   1618.90009131	      0.00000000	     -0.00000000	     -0.00000000	    262.99497234	    249.21911455	  -1618.90009131	     -0.00000000	     -0.00000000	     -0.00000000	     31.25109623	      0.00000000	      0.00000000	      0.00000000	      0.00000000
      0.48083428	  10170.91375534	   2656.81119021	   4358.38452671	      0.00000000	   -249.31268352	   1618.27554456	      0.00000000	     -0.00000000	     -0.00000000	    262.90287448	    249.31268352	  -1618.27554456	     -0.00000000	     -0.00000000	     -0.00000000	     31.23827695	      0.00000000	      0.00000000	      0.00000000	      0.00000000
      0.48110754	  10166.96391069	   2656.19364530	   4357.37388707	      0.00000000	   -249.40696128	   1617.64150792	      0.00000000	     -0.00000000	     -0.00000000	    262.80886847	    249.40696128	  -1617.64150792	     -0.00000000	     -0.00000000	     -0.00000000	     31.22527218	      0.00000000	      0.00000000	      0.00000000	      0.00000000
      0.48138061	  10163.01371670	   2655.57572806	   4356.35639136	      0.00000000	   -249.49835704	   1617.01696280	      0.00000000	     -0.00000000	     -0.00000000	    262.71669303	    249.49835704	  -1617.01696280	     -0.00000000	     -0.00000000	     -0.00000000	     31.21240424	      0.00000000	      0.00000000	      0.00000000	      0.00000000
      0.48165369	  10159.06051897	   2654.95702535	   4355.33142785	      0.00000000	   -249.59045220	   1616.38297838	      0.00000000	     -0.00000000	     -0.00000000	    262.62261996	    249.59045220	  -1616.38297838	     -0.00000000	     -0.00000000	     -0.00000000	     31.19935185	      0.00000000	      0.00000000	      0.00000000	      0.00000000
      0.48192659	  10155.10695630	   2654.33795252	   4354.29974806	      0.00000000	   -249.67969619	   1615.75843574	      0.00000000	     -0.00000000	     -0.00000000	    262.53036653	    249.67969619	  -1615.75843574	     -0.00000000	     -0.00000000	     -0.00000000	     31.18643572	      0.00000000	      0.00000000	      0.00000000	      0.00000000
      0.48219948	  10151.15038943	   2653.71809841	   4353.26073342	      0.00000000	   -249.76963002	   1615.12450489	      0.00000000	     -0.00000000	     -0.00000000	    262.43622609	    249.76963002	  -1615.12450489	     -0.00000000	     -0.00000000	     -0.00000000	     31.17333619	      0.00000000	      0.00000000	      0.00000000	      0.00000000
      0.48247238	  10147.19082223	   2653.09746569	   4352.21444401	      0.00000000	   -249.85679876	   1614.49956119	      0.00000000	     -0.00000000	     -0.00000000	    262.34383496	    249.85679876	  -1614.49956119	     -0.00000000	     -0.00000000	     -0.00000000	     31.16036391	      0.00000000	      0.00000000	      0.00000000	      0.00000000
      0.48274527	  10143.22824635	   2652.47605488	   4351.16093965	      0.00000000	   -249.94465447	   1613.86523658	      0.00000000	     -0.00000000	     -0.00000000	    262.24955875	    249.94465447	  -1613.86523658	     -0.00000000	     -0.00000000	     -0.00000000	     31.14720850	      0.00000000	      0.00000000	      0.00000000	      0.00000000
      0.48301817	  10139.26266570	   2651.85386867	   4350.10027894	      0.00000000	   -250.02975664	   1613.23993329	      0.00000000	     -0.00000000	     -0.00000000	    262.15703737	    250.02975664	  -1613.23993329	     -0.00000000	     -0.00000000	     -0.00000000	     31.13418112	      0.00000000	      0.00000000	      0.00000000	      0.00000000
      0.48329106	  10135.29407189	   2651.23090762	   4349.03252025	      0.00000000	   -250.11555718	   1612.60517917	      0.00000000	     -0.00000000	     -0.00000000	    262.06261758	    250.11555718	  -1612.60517917	     -0.00000000	     -0.00000000	     -0.00000000	     31.12096958	      0.00000000	      0.00000000	      0.00000000	      0.00000000
      0.48356396	  10131.32246890	   2650.60717445	   4347.95772072	      0.00000000	   -250.19860116	   1611.97955796	      0.00000000	     -0.00000000	     -0.00000000	    261.96997347	    250.19860116	  -1611.97955796	     -0.00000000	     -0.00000000	     -0.00000000	     31.10788817	      0.00000000	      0.00000000	      0.00000000	      0.00000000
      0.48383685	  10127.34784833	   2649.98266973	   4346.87593733	      0.00000000	   -250.28236915	   1611.34433752	      0.00000000	     -0.00000000	     -0.00000000	    261.87540213	    250.28236915	  -1611.34433752	     -0.00000000	     -0.00000000	     -0.00000000	     31.09462024	      0.00000000	      0.00000000	      0.00000000	      0.00000000
      0.48410975	  10123.37021429	   2649.35739624	   4345.78722585	      0.00000000	   -250.36336279	   1610.71844123	      0.00000000	     -0.00000000	     -0.00000000	    261.78264308	    250.36336279	  -1610.71844123	     -0.00000000	     -0.00000000	     -0.00000000	     31.08148587	      0.00000000	      0.00000000	      0.00000000	      0.00000000
      0.48438264	  10119.38955830	   2648.73135454	   4344.69164187	      0.00000000	   -250.44512072	   1610.08271559	      0.00000000	     -0.00000000	     -0.00000000	    261.68791189	    250.44512072	  -1610.08271559	     -0.00000000	     -0.00000000	     -0.00000000	     31.06816124	      0.00000000	      0.00000000	      0.00000000	      0.00000000
      0.48465554	  10115.40588469	   2648.10454747	   4343.58923983	      0.00000000	   -250.52407121	   1609.45658932	      0.00000000	     -0.00000000	     -0.00000000	    261.59504616	    250.52407121	  -1609.45658932	     -0.00000000	     -0.00000000	     -0.00000000	     31.05497503	      0.00000000	      0.00000000	      0.00000000	      0.00000000
      0.48492843	  10111.41918485	   2647.47697560	   4342.48007404	      0.00000000	   -250.60384163	   1608.82031648	      0.00000000	     -0.00000000	     -0.00000000	    261.50014623	    250.60384163	  -1608.82031648	     -0.00000000	     -0.00000000	     -0.00000000	     31.04159334	      0.00000000	      0.00000000	      0.00000000	      0.00000000
      0.48520133	  10107.42946340	   2646.84864182	   4341.36419763	      0.00000000	   -250.68075528	   1608.19400871	      0.00000000	     -0.00000000	     -0.00000000	    261.40718277	    250.68075528	  -1608.19400871	     -0.00000000	     -0.00000000	     -0.00000000	     31.02835645	      0.00000000	      0.00000000	      0.00000000	      0.00000000
      0.48547422	  10103.43671158	   2646.21954669	   4340.24166364	      0.00000000	   -250.75856101	   1607.55714239	      0.00000000	     -0.00000000	     -0.00000000	    261.31210444	    250.75856101	  -1607.55714239	     -0.00000000	     -0.00000000	     -0.00000000	     31.01491726	      0.00000000	      0.00000000	      0.00000000	      0.00000000
      0.48574712	  10099.44093436	   2645.58969319	   4339.11252397	      0.00000000	   -250.83344311	   1606.93070622	      0.00000000	     -0.00000000	     -0.00000000	    261.21905315	    250.83344311	  -1606.93070622	     -0.00000000	     -0.00000000	     -0.00000000	     31.00163094	      0.00000000	      0.00000000	      0.00000000	      0.00000000
      0.48602002	  10095.44212276	   2644.95908186	   4337.97683046	      0.00000000	   -250.90930750	   1606.29319456	      0.00000000	     -0.00000000	     -0.00000000	    261.12378568	    250.90930750	  -1606.29319456	     -0.00000000	     -0.00000000	     -0.00000000	     30.98813371	      0.00000000	      0.00000000	      0.00000000	      0.00000000
      0.48629291	  10091.44028221	   2644.32771574	   4336.83463376	      0.00000000	   -250.98216202	   1605.66668919	      0.00000000	     -0.00000000	     -0.00000000	    261.03065769	    250.98216202	  -1605.66668919	     -0.00000000	     -0.00000000	     -0.00000000	     30.97479930	      0.00000000	      0.00000000	      0.00000000	      0.00000000
      0.48656581	  10087.43540346	   2643.69559536	   4335.68598459	      0.00000000	   -251.05610922	   1605.02847318	      0.00000000	     -0.00000000	     -0.00000000	    260.93518899	    251.05610922	  -1605.02847318	     -0.00000000	     -0.00000000	     -0.00000000	     30.96124336	      0.00000000	      0.00000000	      0.00000000	      0.00000000
      0.48683870	  10083.42749248	   2643.06272387	   4334.53093243	      0.00000000	   -251.12693859	   1604.40196562	      0.00000000	     -0.00000000	     -0.00000000	    260.84199698	    251.12693859	  -1604.40196562	     -0.00000000	     -0.00000000	     -0.00000000	     30.94786234	      0.00000000	      0.00000000	      0.00000000	      0.00000000
      0.48711160	  10079.41653967	   2642.42910172	   4333.36952687	      0.00000000	   -251.19899386	   1603.76297723	      0.00000000	     -0.00000000	     -0.00000000	    260.74631324	    251.19899386	  -1603.76297723	     -0.00000000	     -0.00000000	     -0.00000000	     30.93424689	      0.00000000	      0.00000000	      0.00000000	      0.00000000
      0.48738449	  10075.40255166	   2641.79473221	   4332.20181627	      0.00000000	   -251.26779863	   1603.13654438	      0.00000000	     -0.00000000	     -0.00000000	    260.65307184	    251.26779863	  -1603.13654438	     -0.00000000	     -0.00000000	     -0.00000000	     30.92082088	      0.00000000	      0.00000000	      0.00000000	      0.00000000
      0.48765739	  10071.38551840	   2641.15961572	   4331.02784914	      0.00000000	   -251.33798872	   1602.49670437	      0.00000000	     -0.00000000	     -0.00000000	    260.55715709	    251.33798872	  -1602.49670437	     -0.00000000	     -0.00000000	     -0.00000000	     30.90714489	      0.00000000	      0.00000000	      0.00000000	      0.00000000
      0.48793028	  10067.36544731	   2640.52375568	   4329.84767275	      0.00000000	   -251.40476717	   1601.87043549	      0.00000000	     -0.00000000	     -0.00000000	    260.46388339	    251.40476717	  -1601.87043549	     -0.00000000	     -0.00000000	     -0.00000000	     30.89367575	      0.00000000	      0.00000000	      0.00000000	      0.00000000
      0.48820318	  10063.34232781	   2639.88715239	   4328.66133460	      0.00000000	   -251.47312080	   1601.22965065	      0.00000000	     -0.00000000	     -0.00000000	    260.36771896	    251.47312080	  -1601.22965065	     -0.00000000	     -0.00000000	     -0.00000000	     30.87993798	      0.00000000	      0.00000000	      0.00000000	      0.00000000
      0.48847607	  10059.31616821	   2639.24980945	   4327.46888090	      0.00000000	   -251.53786845	   1600.60365042	      0.00000000	     -0.00000000	     -0.00000000	    260.27443310	    251.53786845	  -1600.60365042	     -0.00000000	     -0.00000000	     -0.00000000	     30.86642779	      0.00000000	      0.00000000	      0.00000000	      0.00000000
      0.48874897	  10055.28695730	   2638.61172704	   4326.27035815	      0.00000000	   -251.60441683	   1599.96181020	      0.00000000	     -0.00000000	     -0.00000000	    260.17799694	    251.60441683	  -1599.96181020	     -0.00000000	     -0.00000000	     -0.00000000	     30.85262669	      0.00000000	      0.00000000	      0.00000000	      0.00000000
      0.48899448	  10051.65946688	   2638.03704567	   4325.18695508	      0.00000000	   -251.66115442	   1599.39739943	      0.00000000	     -0.00000000	     -0.00000000	    260.09377303	    251.66115442	  -1599.39739943	     -0.00000000	     -0.00000000	     -0.00000000	     30.84041172	      0.00000000	      0.00000000	      0.00000000	      0.00000000
      0.48923999	  10048.02950633	   2637.46176902	   4324.09870963	      0.00000000	   -251.71871457	   1598.82375855	      0.00000000	     -0.00000000	     -0.00000000	    260.00770658	    251.71871457	  -1598.82375855	     -0.00000000	     -0.00000000	     -0.00000000	     30.82802219	      0.00000000	      0.00000000	      0.00000000	      0.00000000
      0.48953482	  10043.66706953	   2636.77014237	   4322.78549457	      0.00000000	   -251.78552312	   1598.14211824	      0.00000000	     -0.00000000	     -0.00000000	    259.90573940	    251.78552312	  -1598.14211824	     -0.00000000	     -0.00000000	     -0.00000000	     30.81324234	      0.00000000	      0.00000000	      0.00000000	      0.00000000
      0.48982965	  10039.30106946	   2636.07766202	   4321.46539890	      0.00000000	   -251.85297297	   1597.45024323	      0.00000000	     -0.00000000	     -0.00000000	    259.80172126	    251.85297297	  -1597.45024323	     -0.00000000	     -0.00000000	     -0.00000000	     30.79826301	      0.00000000	      0.00000000	      0.00000000	      0.00000000
      0.49007215	  10035.70738314	   2635.50746217	   4320.37450618	      0.00000000	   -251.90576965	   1596.89169314	      0.00000000	     -0.00000000	     -0.00000000	    259.71820554	    251.90576965	  -1596.89169314	     -0.00000000	     -0.00000000	     -0.00000000	     30.78610118	      0.00000000	      0.00000000	      0.00000000	      0.00000000
      0.49031465	  10032.11128479	   2634.93668786	   4319.27902650	      0.00000000	   -251.95922893	   1596.32490199	      0.00000000	     -0.00000000	     -0.00000000	    259.63304364	    251.95922893	  -1596.32490199	     -0.00000000	     -0.00000000	     -0.00000000	     30.77378221	      0.00000000	      0.00000000	      0.00000000	      0.00000000
      0.49061299	  10027.68378201	   2634.23369211	   4317.92503379	      0.00000000	   -252.02283982	   1595.63400752	      0.00000000	     -0.00000000	     -0.00000000	    259.52949623	    252.02283982	  -1595.63400752	     -0.00000000	     -0.00000000	     -0.00000000	     30.75871117	      0.00000000	      0.00000000	      0.00000000	      0.00000000
      0.49091133	  10023.25262820	   2633.52983192	   4316.56419946	      0.00000000	   -252.08699147	   1594.93327365	      0.00000000	     -0.00000000	     -0.00000000	    259.42397598	    252.08699147	  -1594.93327365	     -0.00000000	     -0.00000000	     -0.00000000	     30.74344706	      0.00000000	      0.00000000	      0.00000000	      0.00000000
      0.49115105	  10019.68939804	   2632.96363163	   4315.46580013	      0.00000000	   -252.13593926	   1594.38048410	      0.00000000	     -0.00000000	     -0.00000000	    259.34117673	    252.13593926	  -1594.38048410	     -0.00000000	     -0.00000000	     -0.00000000	     30.73133687	      0.00000000	      0.00000000	      0.00000000	      0.00000000
      0.49139078	  10016.12380964	   2632.39687628	   4314.36304714	      0.00000000	   -252.18551236	   1593.81973586	      0.00000000	     -0.00000000	     -0.00000000	    259.25678851	    252.18551236	  -1593.81973586	     -0.00000000	     -0.00000000	     -0.00000000	     30.71907493	      0.00000000	      0.00000000	      0.00000000	      0.00000000
      0.49169129	  10011.65081915	   2631.68563585	   4312.97457757	      0.00000000	   -252.24557607	   1593.12286371	      0.00000000	     -0.00000000	     -0.00000000	    259.15215646	    252.24557607	  -1593.12286371	     -0.00000000	     -0.00000000	     -0.00000000	     30.70378275	      0.00000000	      0.00000000	      0.00000000	      0.00000000
      0.49199180	  10007.17412384	   2630.97352848	   4311.57936520	      0.00000000	   -252.30614004	   1592.41626562	      0.00000000	     -0.00000000	     -0.00000000	    259.04557458	    252.30614004	  -1592.41626562	     -0.00000000	     -0.00000000	     -0.00000000	     30.68829937	      0.00000000	      0.00000000	      0.00000000	      0.00000000
      0.49222943	  10003.63156707	   2630.40981980	   4310.47136471	      0.00000000	   -252.35147010	   1591.86778112	      0.00000000	     -0.00000000	     -0.00000000	    258.96327991	    252.35147010	  -1591.86778112	     -0.00000000	     -0.00000000	     -0.00000000	     30.67621113	      0.00000000	      0.00000000	      0.00000000	      0.00000000
      0.49246706	  10000.08669355	   2629.84557218	   4309.35920836	      0.00000000	   -252.39741711	   1591.31142787	      0.00000000	     -0.00000000	     -0.00000000	    258.87941547	    252.39741711	  -1591.31142787	     -0.00000000	     -0.00000000	     -0.00000000	     30.66397316	      0.00000000	      0.00000000	      0.00000000	      0.00000000
      0.49277004	   9995.56357345	   2629.12536972	   4307.93520652	      0.00000000	   -252.45395665	   1590.60800358	      0.00000000	     -0.00000000	     -0.00000000	    258.77361472	    252.45395665	  -1590.60800358	     -0.00000000	     -0.00000000	     -0.00000000	     30.64844649	      0.00000000	      0.00000000	      0.00000000	      0.00000000
      0.49307302	   9991.03668929	   2628.40429662	   4306.50454525	      0.00000000	   -252.51102249	   1589.89456144	      0.00000000	     -0.00000000	     -0.00000000	    258.66580750	    252.51102249	  -1589.89456144	     -0.00000000	     -0.00000000	     -0.00000000	     30.63272357	      0.00000000	      0.00000000	      0.00000000	      0.00000000
      0.49330646	   9987.54616995	   2627.84811982	   4305.39771378	      0.00000000	   -252.55242500	   1589.35541638	      0.00000000	     -0.00000000	     -0.00000000	    258.58478542	    252.55242500	  -1589.35541638	     -0.00000000	     -0.00000000	     -0.00000000	     30.62077014	      0.00000000	      0.00000000	      0.00000000	      0.00000000
      0.49353991	   9984.05341656	   2627.29142924	   4304.28698476	      0.00000000	   -252.59446041	   1588.80842049	      0.00000000	     -0.00000000	     -0.00000000	    258.50219906	    252.59446041	  -1588.80842049	     -0.00000000	     -0.00000000	     -0.00000000	     30.60866805	      0.00000000	      0.00000000	      0.00000000	      0.00000000
      0.49384639	   9979.46444597	   2626.55978155	   4302.82284713	      0.00000000	   -252.64766135	   1588.09594688	      0.00000000	     -0.00000000	     -0.00000000	    258.39484677	    252.64766135	  -1588.09594688	     -0.00000000	     -0.00000000	     -0.00000000	     30.59285192	      0.00000000	      0.00000000	      0.00000000	      0.00000000
      0.49415288	   9974.87162840	   2625.82725412	   4301.35208664	      0.00000000	   -252.70139474	   1587.37322939	      0.00000000	     -0.00000000	     -0.00000000	    258.28544412	    252.70139474	  -1587.37322939	     -0.00000000	     -0.00000000	     -0.00000000	     30.57683544	      0.00000000	      0.00000000	      0.00000000	      0.00000000
      0.49438183	   9971.43828080	   2625.27948351	   4300.24913573	      0.00000000	   -252.73896379	   1586.84420835	      0.00000000	     -0.00000000	     -0.00000000	    258.20581880	    252.73896379	  -1586.84420835	     -0.00000000	     -0.00000000	     -0.00000000	     30.56503772	      0.00000000	      0.00000000	      0.00000000	      0.00000000
      0.49461077	   9968.00278778	   2624.73122506	   4299.14254104	      0.00000000	   -252.77718371	   1586.30734731	      0.00000000	     -0.00000000	     -0.00000000	    258.12463337	    252.77718371	  -1586.30734731	     -0.00000000	     -0.00000000	     -0.00000000	     30.55309230	      0.00000000	      0.00000000	      0.00000000	      0.00000000
      0.49492032	   9963.35443578	   2623.98918158	   4297.64061789	      0.00000000	   -252.82694103	   1585.58682800	      0.00000000	     -0.00000000	     -0.00000000	    258.01587551	    252.82694103	  -1585.58682800	     -0.00000000	     -0.00000000	     -0.00000000	     30.53700868	      0.00000000	      0.00000000	      0.00000000	      0.00000000
      0.49522987	   9958.70216752	   2623.24625245	   4296.13212743	      0.00000000	   -252.87720953	   1584.85602239	      0.00000000	     -0.00000000	     -0.00000000	    257.90505952	    252.87720953	  -1584.85602239	     -0.00000000	     -0.00000000	     -0.00000000	     30.52072381	      0.00000000	      0.00000000	      0.00000000	      0.00000000
      0.49545585	   9955.30329335	   2622.70331753	   4295.02673054	      0.00000000	   -252.91135206	   1584.33349169	      0.00000000	     -0.00000000	     -0.00000000	    257.82628377	    252.91135206	  -1584.33349169	     -0.00000000	     -0.00000000	     -0.00000000	     30.50900458	      0.00000000	      0.00000000	      0.00000000	      0.00000000
      0.49568184	   9951.90233386	   2622.15991362	   4293.91788232	      0.00000000	   -252.94615619	   1583.80311746	      0.00000000	     -0.00000000	     -0.00000000	    257.74594894	    252.94615619	  -1583.80311746	     -0.00000000	     -0.00000000	     -0.00000000	     30.49713814	      0.00000000	      0.00000000	      0.00000000	      0.00000000
[truncated: 3,601,417 more chars]
