# Supplementary material for: Musculoskeletal simulations to examine the effects of accentuated eccentric loading (AEL) on jump height
Source: PeerJ. 2023 Jan 23;11:e14687. doi: 10.7717/peerj.14687 (PMC9879160; doi:10.7717/peerj.14687)
Supplement: Supplemental Information 3 — Added30 folder contains the code and simulation results for a complete jump with an additional 30% model mass. Dropped30 folder contains the code and simulation results for the push-off phase with the original model mass. [file peerj-11-14687-s003.zip › Supplementary Simulation code and output results AEL30/Added30/Optimized_for_J_Results/TwoSegment_Two_Segment_Length.sto]

Length
version=1
nRows=11206
nColumns=5
inDegrees=no

This analysis gathers basic information about muscles during a simulation (e.g., forces, tendon lengths, moment arms, etc).
Units are S.I. units (second, meters, Newtons, ...)
Angles are in degrees.

endheader
time	vastus	recfem	glut	ham
      0.00000000	      0.32776539	      0.46583634	      0.09797699	      0.47031138
      0.00010000	      0.32776541	      0.46583636	      0.09797700	      0.47031136
      0.00022775	      0.32776548	      0.46583641	      0.09797702	      0.47031131
      0.00035551	      0.32776560	      0.46583649	      0.09797706	      0.47031123
      0.00048326	      0.32776576	      0.46583660	      0.09797711	      0.47031112
      0.00061102	      0.32776595	      0.46583673	      0.09797718	      0.47031100
      0.00073877	      0.32776618	      0.46583688	      0.09797726	      0.47031085
      0.00090160	      0.32776650	      0.46583709	      0.09797738	      0.47031065
      0.00106443	      0.32776687	      0.46583732	      0.09797752	      0.47031043
      0.00122727	      0.32776728	      0.46583757	      0.09797768	      0.47031019
      0.00143196	      0.32776785	      0.46583791	      0.09797792	      0.47030986
      0.00163665	      0.32776848	      0.46583829	      0.09797819	      0.47030951
      0.00188399	      0.32776933	      0.46583877	      0.09797857	      0.47030905
      0.00213133	      0.32777027	      0.46583930	      0.09797899	      0.47030856
      0.00244952	      0.32777161	      0.46584004	      0.09797962	      0.47030787
      0.00276770	      0.32777311	      0.46584085	      0.09798034	      0.47030712
      0.00319857	      0.32777541	      0.46584206	      0.09798147	      0.47030600
      0.00362945	      0.32777801	      0.46584341	      0.09798278	      0.47030476
      0.00422764	      0.32778216	      0.46584551	      0.09798490	      0.47030283
      0.00482583	      0.32778695	      0.46584790	      0.09798739	      0.47030065
      0.00564354	      0.32779458	      0.46585165	      0.09799143	      0.47029724
      0.00650068	      0.32780397	      0.46585619	      0.09799647	      0.47029313
      0.00735781	      0.32781484	      0.46586138	      0.09800237	      0.47028844
      0.00811487	      0.32782571	      0.46586653	      0.09800832	      0.47028380
      0.00887194	      0.32783781	      0.46587222	      0.09801498	      0.47027868
      0.00979351	      0.32785423	      0.46587989	      0.09802407	      0.47027178
      0.01058353	      0.32786981	      0.46588713	      0.09803274	      0.47026527
      0.01125028	      0.32788407	      0.46589372	      0.09804070	      0.47025934
      0.01191703	      0.32789934	      0.46590077	      0.09804925	      0.47025300
      0.01250231	      0.32791361	      0.46590734	      0.09805724	      0.47024709
      0.01337770	      0.32793645	      0.46591781	      0.09807008	      0.47023766
      0.01407208	      0.32795586	      0.46592670	      0.09808101	      0.47022966
      0.01476646	      0.32797643	      0.46593609	      0.09809261	      0.47022120
      0.01546084	      0.32799816	      0.46594599	      0.09810488	      0.47021226
      0.01616453	      0.32802137	      0.46595655	      0.09811801	      0.47020272
      0.01686821	      0.32804580	      0.46596765	      0.09813184	      0.47019268
      0.01760856	      0.32807281	      0.46597990	      0.09814715	      0.47018159
      0.01834891	      0.32810117	      0.46599275	      0.09816324	      0.47016994
      0.01908926	      0.32813089	      0.46600620	      0.09818011	      0.47015772
      0.01982961	      0.32816197	      0.46602024	      0.09819777	      0.47014494
      0.02047932	      0.32819038	      0.46603306	      0.09821392	      0.47013325
      0.02112903	      0.32821984	      0.46604635	      0.09823068	      0.47012112
      0.02177874	      0.32825036	      0.46606010	      0.09824804	      0.47010853
      0.02250922	      0.32828593	      0.46607612	      0.09826829	      0.47009385
      0.02323970	      0.32832285	      0.46609273	      0.09828932	      0.47007859
      0.02388406	      0.32835654	      0.46610787	      0.09830850	      0.47006464
      0.02452842	      0.32839126	      0.46612347	      0.09832829	      0.47005024
      0.02525103	      0.32843146	      0.46614151	      0.09835119	      0.47003355
      0.02597364	      0.32847297	      0.46616013	      0.09837485	      0.47001628
      0.02664909	      0.32851296	      0.46617807	      0.09839765	      0.46999961
      0.02732453	      0.32855411	      0.46619650	      0.09842111	      0.46998242
      0.02804574	      0.32859931	      0.46621675	      0.09844689	      0.46996349
      0.02876695	      0.32864583	      0.46623757	      0.09847342	      0.46994397
      0.02946373	      0.32869202	      0.46625823	      0.09849976	      0.46992453
      0.03016051	      0.32873944	      0.46627943	      0.09852680	      0.46990453
      0.03085729	      0.32878808	      0.46630117	      0.09855453	      0.46988397
      0.03155407	      0.32883794	      0.46632344	      0.09858297	      0.46986283
      0.03225085	      0.32888903	      0.46634625	      0.09861210	      0.46984111
      0.03294763	      0.32894133	      0.46636960	      0.09864192	      0.46981880
      0.03364441	      0.32899486	      0.46639348	      0.09867243	      0.46979591
      0.03434120	      0.32904960	      0.46641789	      0.09870363	      0.46977243
      0.03503798	      0.32910556	      0.46644283	      0.09873553	      0.46974836
      0.03573476	      0.32916274	      0.46646831	      0.09876810	      0.46972368
      0.03643154	      0.32922112	      0.46649431	      0.09880137	      0.46969840
      0.03712832	      0.32928072	      0.46652085	      0.09883531	      0.46967250
      0.03782510	      0.32934152	      0.46654791	      0.09886994	      0.46964600
      0.03852188	      0.32940353	      0.46657550	      0.09890524	      0.46961887
      0.03921866	      0.32946674	      0.46660361	      0.09894122	      0.46959112
      0.03991544	      0.32953115	      0.46663224	      0.09897788	      0.46956275
      0.04061222	      0.32959676	      0.46666140	      0.09901520	      0.46953374
      0.04130900	      0.32966356	      0.46669108	      0.09905319	      0.46950409
      0.04200579	      0.32973156	      0.46672128	      0.09909185	      0.46947380
      0.04270257	      0.32980074	      0.46675199	      0.09913117	      0.46944286
      0.04339935	      0.32987110	      0.46678322	      0.09917115	      0.46941127
      0.04409613	      0.32994265	      0.46681497	      0.09921179	      0.46937902
      0.04479291	      0.33001537	      0.46684722	      0.09925308	      0.46934611
      0.04548969	      0.33008926	      0.46687999	      0.09929503	      0.46931253
      0.04618647	      0.33016433	      0.46691326	      0.09933762	      0.46927829
      0.04688325	      0.33024056	      0.46694704	      0.09938085	      0.46924336
      0.04750840	      0.33030994	      0.46697777	      0.09942018	      0.46921145
      0.04813355	      0.33038025	      0.46700891	      0.09946003	      0.46917898
      0.04875869	      0.33045149	      0.46704045	      0.09950039	      0.46914596
      0.04938384	      0.33052366	      0.46707239	      0.09954126	      0.46911239
      0.05000899	      0.33059674	      0.46710474	      0.09958263	      0.46907825
      0.05063413	      0.33067075	      0.46713747	      0.09962450	      0.46904354
      0.05125928	      0.33074567	      0.46717060	      0.09966688	      0.46900827
      0.05188443	      0.33082149	      0.46720413	      0.09970975	      0.46897242
      0.05250958	      0.33089823	      0.46723805	      0.09975311	      0.46893600
      0.05313472	      0.33097587	      0.46727236	      0.09979697	      0.46889900
      0.05375987	      0.33105440	      0.46730705	      0.09984131	      0.46886142
      0.05438502	      0.33113383	      0.46734213	      0.09988614	      0.46882325
      0.05501016	      0.33121416	      0.46737760	      0.09993145	      0.46878450
      0.05563531	      0.33129536	      0.46741344	      0.09997724	      0.46874515
      0.05626046	      0.33137745	      0.46744967	      0.10002350	      0.46870521
      0.05688561	      0.33146042	      0.46748627	      0.10007023	      0.46866467
      0.05751075	      0.33154426	      0.46752325	      0.10011743	      0.46862353
      0.05813590	      0.33162896	      0.46756060	      0.10016510	      0.46858179
      0.05876105	      0.33171453	      0.46759832	      0.10021323	      0.46853944
      0.05938619	      0.33180096	      0.46763641	      0.10026182	      0.46849648
      0.06001134	      0.33188824	      0.46767487	      0.10031086	      0.46845291
      0.06063649	      0.33197638	      0.46771369	      0.10036035	      0.46840872
      0.06126164	      0.33206535	      0.46775287	      0.10041029	      0.46836392
      0.06188678	      0.33215516	      0.46779241	      0.10046067	      0.46831849
      0.06251193	      0.33224581	      0.46783231	      0.10051149	      0.46827244
      0.06313708	      0.33233729	      0.46787256	      0.10056275	      0.46822576
      0.06376222	      0.33242958	      0.46791317	      0.10061444	      0.46817846
      0.06438737	      0.33252270	      0.46795412	      0.10066655	      0.46813052
      0.06501252	      0.33261663	      0.46799542	      0.10071909	      0.46808195
      0.06563767	      0.33271136	      0.46803706	      0.10077205	      0.46803274
      0.06626281	      0.33280690	      0.46807904	      0.10082543	      0.46798289
      0.06688796	      0.33290323	      0.46812137	      0.10087922	      0.46793241
      0.06751311	      0.33300035	      0.46816403	      0.10093342	      0.46788128
      0.06813825	      0.33309825	      0.46820702	      0.10098802	      0.46782950
      0.06876340	      0.33319694	      0.46825034	      0.10104302	      0.46777707
      0.06938855	      0.33329639	      0.46829399	      0.10109842	      0.46772400
      0.07001370	      0.33339661	      0.46833797	      0.10115421	      0.46767027
      0.07063884	      0.33349760	      0.46838227	      0.10121038	      0.46761589
      0.07126399	      0.33359933	      0.46842689	      0.10126694	      0.46756086
      0.07188914	      0.33370182	      0.46847182	      0.10132388	      0.46750516
      0.07251429	      0.33380505	      0.46851708	      0.10138119	      0.46744881
      0.07313943	      0.33390901	      0.46856264	      0.10143888	      0.46739179
      0.07376458	      0.33401371	      0.46860851	      0.10149693	      0.46733411
      0.07438973	      0.33411913	      0.46865469	      0.10155534	      0.46727577
      0.07501487	      0.33422527	      0.46870117	      0.10161411	      0.46721676
      0.07564002	      0.33433213	      0.46874795	      0.10167323	      0.46715708
      0.07626517	      0.33443969	      0.46879503	      0.10173271	      0.46709673
      0.07689032	      0.33454795	      0.46884241	      0.10179253	      0.46703571
      0.07751546	      0.33465690	      0.46889008	      0.10185269	      0.46697402
      0.07814061	      0.33476655	      0.46893803	      0.10191319	      0.46691166
      0.07876576	      0.33487687	      0.46898628	      0.10197402	      0.46684862
      0.07939090	      0.33498787	      0.46903481	      0.10203517	      0.46678490
      0.08001605	      0.33509955	      0.46908362	      0.10209666	      0.46672050
      0.08064120	      0.33521188	      0.46913271	      0.10215846	      0.46665543
      0.08126635	      0.33532488	      0.46918208	      0.10222058	      0.46658968
      0.08189149	      0.33543853	      0.46923172	      0.10228301	      0.46652324
      0.08251664	      0.33555282	      0.46928163	      0.10234574	      0.46645612
      0.08314179	      0.33566776	      0.46933181	      0.10240878	      0.46638832
      0.08376693	      0.33578333	      0.46938226	      0.10247212	      0.46631984
      0.08439208	      0.33589953	      0.46943297	      0.10253576	      0.46625067
      0.08501723	      0.33601635	      0.46948394	      0.10259970	      0.46618082
      0.08564238	      0.33613379	      0.46953517	      0.10266394	      0.46611028
      0.08626752	      0.33625184	      0.46958666	      0.10272848	      0.46603905
      0.08689267	      0.33637049	      0.46963839	      0.10279331	      0.46596713
      0.08751782	      0.33648975	      0.46969038	      0.10285844	      0.46589453
      0.08814296	      0.33660959	      0.46974262	      0.10292385	      0.46582124
      0.08876811	      0.33673003	      0.46979510	      0.10298955	      0.46574726
      0.08939326	      0.33685104	      0.46984782	      0.10305552	      0.46567259
      0.09001841	      0.33697263	      0.46990078	      0.10312178	      0.46559723
      0.09064355	      0.33709479	      0.46995398	      0.10318830	      0.46552118
      0.09126870	      0.33721751	      0.47000742	      0.10325510	      0.46544444
      0.09189385	      0.33734079	      0.47006109	      0.10332216	      0.46536701
      0.09251899	      0.33746463	      0.47011499	      0.10338948	      0.46528889
      0.09314414	      0.33758901	      0.47016911	      0.10345705	      0.46521008
      0.09376929	      0.33771393	      0.47022346	      0.10352489	      0.46513058
      0.09439444	      0.33783938	      0.47027803	      0.10359297	      0.46505039
      0.09501958	      0.33796537	      0.47033283	      0.10366130	      0.46496951
      0.09564473	      0.33809188	      0.47038784	      0.10372987	      0.46488795
      0.09626988	      0.33821891	      0.47044306	      0.10379868	      0.46480569
      0.09689502	      0.33834645	      0.47049850	      0.10386773	      0.46472274
      0.09752017	      0.33847450	      0.47055415	      0.10393701	      0.46463910
      0.09814532	      0.33860305	      0.47061001	      0.10400652	      0.46455478
      0.09877047	      0.33873209	      0.47066608	      0.10407626	      0.46446977
      0.09939561	      0.33886163	      0.47072234	      0.10414622	      0.46438407
      0.10002076	      0.33899166	      0.47077882	      0.10421640	      0.46429768
      0.10024644	      0.33903872	      0.47079925	      0.10424179	      0.46426632
      0.10035984	      0.33906238	      0.47080953	      0.10425456	      0.46425054
      0.10047323	      0.33908607	      0.47081981	      0.10426733	      0.46423473
      0.10104021	      0.33920472	      0.47087133	      0.10433131	      0.46415533
      0.10160718	      0.33932376	      0.47092301	      0.10439545	      0.46407538
      0.10229672	      0.33946906	      0.47098608	      0.10447370	      0.46397738
      0.10298626	      0.33961491	      0.47104937	      0.10455219	      0.46387855
      0.10367579	      0.33976130	      0.47111289	      0.10463093	      0.46377890
      0.10436533	      0.33990824	      0.47117663	      0.10470990	      0.46367844
      0.10505487	      0.34005570	      0.47124058	      0.10478910	      0.46357716
      0.10574440	      0.34020368	      0.47130474	      0.10486853	      0.46347507
      0.10643394	      0.34035216	      0.47136911	      0.10494818	      0.46337217
      0.10712348	      0.34050114	      0.47143367	      0.10502805	      0.46326848
      0.10781302	      0.34065061	      0.47149843	      0.10510812	      0.46316399
      0.10850255	      0.34080056	      0.47156338	      0.10518841	      0.46305871
      0.10919209	      0.34095097	      0.47162851	      0.10526889	      0.46295264
      0.10988163	      0.34110185	      0.47169383	      0.10534957	      0.46284580
      0.11057116	      0.34125317	      0.47175932	      0.10543044	      0.46273817
      0.11126070	      0.34140494	      0.47182499	      0.10551150	      0.46262977
      0.11195024	      0.34155714	      0.47189083	      0.10559273	      0.46252060
      0.11263977	      0.34170977	      0.47195683	      0.10567415	      0.46241067
      0.11332931	      0.34186282	      0.47202299	      0.10575574	      0.46229997
      0.11401885	      0.34201627	      0.47208932	      0.10583749	      0.46218852
      0.11470838	      0.34217013	      0.47215580	      0.10591941	      0.46207631
      0.11539792	      0.34232439	      0.47222244	      0.10600149	      0.46196336
      0.11608746	      0.34247903	      0.47228922	      0.10608373	      0.46184966
      0.11677699	      0.34263405	      0.47235615	      0.10616611	      0.46173521
      0.11746653	      0.34278945	      0.47242323	      0.10624865	      0.46162003
      0.11815607	      0.34294521	      0.47249044	      0.10633132	      0.46150412
      0.11884560	      0.34310133	      0.47255780	      0.10641413	      0.46138748
      0.11953514	      0.34325781	      0.47262528	      0.10649708	      0.46127011
      0.12022468	      0.34341463	      0.47269291	      0.10658016	      0.46115203
      0.12091421	      0.34357178	      0.47276066	      0.10666337	      0.46103322
      0.12160375	      0.34372928	      0.47282854	      0.10674670	      0.46091371
      0.12229329	      0.34388709	      0.47289654	      0.10683015	      0.46079348
      0.12298282	      0.34404523	      0.47296466	      0.10691371	      0.46067255
      0.12367236	      0.34420369	      0.47303291	      0.10699739	      0.46055092
      0.12436190	      0.34436245	      0.47310127	      0.10708118	      0.46042859
      0.12505143	      0.34452152	      0.47316975	      0.10716507	      0.46030557
      0.12574097	      0.34468088	      0.47323835	      0.10724907	      0.46018186
      0.12643051	      0.34484054	      0.47330705	      0.10733316	      0.46005747
      0.12712004	      0.34500048	      0.47337587	      0.10741735	      0.45993239
      0.12780958	      0.34516071	      0.47344479	      0.10750164	      0.45980663
      0.12849912	      0.34532121	      0.47351382	      0.10758601	      0.45968020
      0.12918865	      0.34548199	      0.47358296	      0.10767047	      0.45955310
      0.12987819	      0.34564304	      0.47365220	      0.10775502	      0.45942533
      0.13056773	      0.34580435	      0.47372155	      0.10783965	      0.45929690
      0.13125726	      0.34596592	      0.47379099	      0.10792435	      0.45916780
      0.13187673	      0.34611129	      0.47385346	      0.10800051	      0.45905127
      0.13249619	      0.34625686	      0.47391601	      0.10807674	      0.45893421
      0.13311566	      0.34640263	      0.47397864	      0.10815302	      0.45881663
      0.13373512	      0.34654860	      0.47404135	      0.10822935	      0.45869852
      0.13435458	      0.34669476	      0.47410413	      0.10830574	      0.45857990
      0.13497405	      0.34684110	      0.47416698	      0.10838218	      0.45846076
      0.13559351	      0.34698764	      0.47422991	      0.10845867	      0.45834111
      0.13621298	      0.34713435	      0.47429290	      0.10853521	      0.45822096
      0.13683244	      0.34728125	      0.47435597	      0.10861179	      0.45810030
      0.13745190	      0.34742832	      0.47441911	      0.10868842	      0.45797913
      0.13807137	      0.34757557	      0.47448232	      0.10876509	      0.45785747
      0.13869083	      0.34772299	      0.47454559	      0.10884180	      0.45773532
      0.13931029	      0.34787057	      0.47460893	      0.10891855	      0.45761267
      0.13992976	      0.34801832	      0.47467234	      0.10899534	      0.45748953
      0.14054922	      0.34816623	      0.47473581	      0.10907216	      0.45736590
      0.14116869	      0.34831430	      0.47479934	      0.10914902	      0.45724179
      0.14178815	      0.34846253	      0.47486294	      0.10922591	      0.45711720
      0.14240761	      0.34861091	      0.47492660	      0.10930283	      0.45699213
      0.14302708	      0.34875945	      0.47499033	      0.10937979	      0.45686659
      0.14364654	      0.34890813	      0.47505411	      0.10945677	      0.45674057
      0.14426601	      0.34905697	      0.47511795	      0.10953377	      0.45661409
      0.14488547	      0.34920595	      0.47518186	      0.10961081	      0.45648714
      0.14550493	      0.34935507	      0.47524582	      0.10968786	      0.45635976
      0.14612440	      0.34950433	      0.47530984	      0.10976494	      0.45623196
      0.14674386	      0.34965373	      0.47537392	      0.10984204	      0.45610375
      0.14736332	      0.34980327	      0.47543806	      0.10991916	      0.45597512
      0.14798279	      0.34995294	      0.47550225	      0.10999630	      0.45584608
      0.14860225	      0.35010274	      0.47556651	      0.11007346	      0.45571663
      0.14922172	      0.35025268	      0.47563081	      0.11015063	      0.45558678
      0.14984118	      0.35040274	      0.47569518	      0.11022782	      0.45545653
      0.15046064	      0.35055294	      0.47575960	      0.11030502	      0.45532588
      0.15108011	      0.35070325	      0.47582407	      0.11038223	      0.45519484
      0.15169957	      0.35085369	      0.47588860	      0.11045946	      0.45506341
      0.15231904	      0.35100426	      0.47595318	      0.11053670	      0.45493158
      0.15293850	      0.35115494	      0.47601782	      0.11061394	      0.45479938
      0.15355796	      0.35130574	      0.47608251	      0.11069120	      0.45466679
      0.15417743	      0.35145666	      0.47614725	      0.11076846	      0.45453382
      0.15479689	      0.35160769	      0.47621205	      0.11084573	      0.45440048
      0.15541635	      0.35175884	      0.47627690	      0.11092300	      0.45426676
      0.15603582	      0.35191010	      0.47634180	      0.11100028	      0.45413268
      0.15665528	      0.35206147	      0.47640676	      0.11107756	      0.45399823
      0.15727475	      0.35221295	      0.47647176	      0.11115484	      0.45386342
      0.15789421	      0.35236453	      0.47653682	      0.11123213	      0.45372825
      0.15851367	      0.35251622	      0.47660193	      0.11130941	      0.45359272
      0.15913314	      0.35266802	      0.47666709	      0.11138670	      0.45345684
      0.15975260	      0.35281992	      0.47673230	      0.11146398	      0.45332061
      0.16037207	      0.35297192	      0.47679757	      0.11154127	      0.45318404
      0.16099153	      0.35312403	      0.47686288	      0.11161855	      0.45304712
      0.16161099	      0.35327623	      0.47692824	      0.11169582	      0.45290986
      0.16223046	      0.35342853	      0.47699366	      0.11177309	      0.45277227
      0.16284992	      0.35358093	      0.47705912	      0.11185036	      0.45263434
      0.16346939	      0.35373342	      0.47712463	      0.11192762	      0.45249608
      0.16408885	      0.35388601	      0.47719020	      0.11200487	      0.45235750
      0.16470831	      0.35403869	      0.47725581	      0.11208212	      0.45221859
      0.16532778	      0.35419146	      0.47732147	      0.11215935	      0.45207936
      0.16594724	      0.35434433	      0.47738718	      0.11223658	      0.45193982
      0.16656670	      0.35449728	      0.47745294	      0.11231380	      0.45179996
      0.16718617	      0.35465032	      0.47751875	      0.11239101	      0.45165979
      0.16780563	      0.35480345	      0.47758461	      0.11246821	      0.45151932
      0.16842510	      0.35495666	      0.47765052	      0.11254539	      0.45137854
      0.16904456	      0.35510996	      0.47771647	      0.11262256	      0.45123746
      0.16966402	      0.35526335	      0.47778247	      0.11269972	      0.45109609
      0.17028349	      0.35541682	      0.47784853	      0.11277687	      0.45095442
      0.17090295	      0.35557036	      0.47791463	      0.11285400	      0.45081247
      0.17152242	      0.35572399	      0.47798078	      0.11293111	      0.45067023
      0.17214188	      0.35587770	      0.47804697	      0.11300821	      0.45052770
      0.17276134	      0.35603149	      0.47811322	      0.11308530	      0.45038490
      0.17338081	      0.35618536	      0.47817951	      0.11316236	      0.45024181
      0.17400027	      0.35633930	      0.47824585	      0.11323941	      0.45009846
      0.17461973	      0.35649332	      0.47831224	      0.11331644	      0.44995484
      0.17523920	      0.35664741	      0.47837868	      0.11339346	      0.44981095
      0.17585866	      0.35680158	      0.47844516	      0.11347045	      0.44966680
      0.17647813	      0.35695582	      0.47851169	      0.11354742	      0.44952239
      0.17709759	      0.35711013	      0.47857827	      0.11362437	      0.44937773
      0.17771705	      0.35726451	      0.47864490	      0.11370131	      0.44923281
      0.17833652	      0.35741896	      0.47871157	      0.11377822	      0.44908764
      0.17895598	      0.35757349	      0.47877829	      0.11385510	      0.44894223
      0.17957545	      0.35772808	      0.47884506	      0.11393197	      0.44879658
      0.18019491	      0.35788274	      0.47891188	      0.11400881	      0.44865069
      0.18081437	      0.35803746	      0.47897875	      0.11408563	      0.44850456
      0.18143384	      0.35819226	      0.47904566	      0.11416243	      0.44835821
      0.18205330	      0.35834712	      0.47911263	      0.11423920	      0.44821162
      0.18267276	      0.35850204	      0.47917964	      0.11431595	      0.44806481
      0.18329223	      0.35865703	      0.47924669	      0.11439267	      0.44791778
      0.18391169	      0.35881209	      0.47931380	      0.11446936	      0.44777053
      0.18453116	      0.35896720	      0.47938096	      0.11454603	      0.44762306
      0.18515062	      0.35912238	      0.47944816	      0.11462267	      0.44747539
      0.18577008	      0.35927762	      0.47951542	      0.11469929	      0.44732750
      0.18638955	      0.35943293	      0.47958272	      0.11477588	      0.44717941
      0.18700901	      0.35958829	      0.47965007	      0.11485244	      0.44703112
      0.18762848	      0.35974372	      0.47971748	      0.11492898	      0.44688263
      0.18824794	      0.35989920	      0.47978493	      0.11500548	      0.44673395
      0.18886740	      0.36005475	      0.47985243	      0.11508196	      0.44658507
      0.18948687	      0.36021035	      0.47991998	      0.11515841	      0.44643601
      0.19010633	      0.36036601	      0.47998759	      0.11523482	      0.44628676
      0.19072579	      0.36052173	      0.48005524	      0.11531121	      0.44613733
      0.19128269	      0.36066177	      0.48011610	      0.11537986	      0.44600284
      0.19183958	      0.36080186	      0.48017700	      0.11544848	      0.44586821
      0.19239647	      0.36094199	      0.48023795	      0.11551708	      0.44573344
      0.19295337	      0.36108217	      0.48029894	      0.11558566	      0.44559854
      0.19351026	      0.36122239	      0.48035996	      0.11565420	      0.44546350
      0.19406715	      0.36136266	      0.48042103	      0.11572273	      0.44532833
      0.19462404	      0.36150298	      0.48048214	      0.11579122	      0.44519303
      0.19518094	      0.36164333	      0.48054330	      0.11585970	      0.44505760
      0.19573783	      0.36178373	      0.48060449	      0.11592814	      0.44492205
      0.19629472	      0.36192418	      0.48066573	      0.11599656	      0.44478638
      0.19685162	      0.36206467	      0.48072701	      0.11606496	      0.44465059
      0.19740851	      0.36220520	      0.48078833	      0.11613333	      0.44451468
      0.19796540	      0.36234578	      0.48084970	      0.11620167	      0.44437866
      0.19852229	      0.36248640	      0.48091111	      0.11626998	      0.44424253
      0.19907919	      0.36262706	      0.48097256	      0.11633827	      0.44410629
      0.19939680	      0.36270730	      0.48100763	      0.11637720	      0.44402854
      0.19955510	      0.36274730	      0.48102511	      0.11639660	      0.44398977
      0.19971340	      0.36278730	      0.48104260	      0.11641600	      0.44395100
      0.20024971	      0.36292284	      0.48110187	      0.11648171	      0.44381958
      0.20078602	      0.36305843	      0.48116118	      0.11654739	      0.44368807
      0.20132233	      0.36319406	      0.48122053	      0.11661305	      0.44355646
      0.20185864	      0.36332972	      0.48127992	      0.11667868	      0.44342477
      0.20239494	      0.36346542	      0.48133936	      0.11674429	      0.44329298
      0.20293125	      0.36360116	      0.48139883	      0.11680986	      0.44316112
      0.20346756	      0.36373694	      0.48145835	      0.11687542	      0.44302917
      0.20400387	      0.36387275	      0.48151791	      0.11694094	      0.44289714
      0.20454018	      0.36400860	      0.48157751	      0.11700644	      0.44276503
      0.20507649	      0.36414449	      0.48163715	      0.11707192	      0.44263285
      0.20561279	      0.36428042	      0.48169683	      0.11713736	      0.44250059
      0.20614910	      0.36441638	      0.48175656	      0.11720278	      0.44236826
      0.20668541	      0.36455238	      0.48181633	      0.11726818	      0.44223586
      0.20722172	      0.36468842	      0.48187614	      0.11733354	      0.44210339
      0.20775803	      0.36482449	      0.48193600	      0.11739888	      0.44197086
      0.20829434	      0.36496061	      0.48199590	      0.11746420	      0.44183827
      0.20883065	      0.36509675	      0.48205585	      0.11752948	      0.44170561
      0.20936695	      0.36523294	      0.48211584	      0.11759474	      0.44157290
      0.20990326	      0.36536916	      0.48217587	      0.11765997	      0.44144013
      0.21043957	      0.36550542	      0.48223595	      0.11772517	      0.44130731
      0.21097588	      0.36564171	      0.48229607	      0.11779035	      0.44117443
      0.21151219	      0.36577804	      0.48235624	      0.11785550	      0.44104151
      0.21204850	      0.36591441	      0.48241645	      0.11792062	      0.44090853
      0.21258481	      0.36605081	      0.48247671	      0.11798571	      0.44077552
      0.21312111	      0.36618725	      0.48253701	      0.11805078	      0.44064245
      0.21365742	      0.36632373	      0.48259737	      0.11811581	      0.44050935
      0.21419373	      0.36646024	      0.48265776	      0.11818082	      0.44037621
      0.21473004	      0.36659679	      0.48271821	      0.11824581	      0.44024304
      0.21526635	      0.36673338	      0.48277870	      0.11831076	      0.44010982
      0.21580266	      0.36687000	      0.48283924	      0.11837568	      0.43997658
      0.21633897	      0.36700666	      0.48289983	      0.11844058	      0.43984331
      0.21687527	      0.36714335	      0.48296047	      0.11850545	      0.43971001
      0.21741158	      0.36728008	      0.48302115	      0.11857029	      0.43957668
      0.21794789	      0.36741685	      0.48308188	      0.11863511	      0.43944333
      0.21848420	      0.36755366	      0.48314267	      0.11869989	      0.43930996
      0.21902051	      0.36769050	      0.48320350	      0.11876465	      0.43917657
      0.21955682	      0.36782738	      0.48326438	      0.11882938	      0.43904316
      0.22009312	      0.36796429	      0.48332531	      0.11889408	      0.43890974
      0.22062943	      0.36810124	      0.48338629	      0.11895875	      0.43877631
      0.22116574	      0.36823823	      0.48344733	      0.11902339	      0.43864286
      0.22170205	      0.36837526	      0.48350841	      0.11908801	      0.43850941
      0.22223836	      0.36851232	      0.48356954	      0.11915260	      0.43837595
      0.22277467	      0.36864942	      0.48363073	      0.11921716	      0.43824249
      0.22331098	      0.36878656	      0.48369197	      0.11928169	      0.43810903
      0.22384728	      0.36892373	      0.48375326	      0.11934619	      0.43797557
      0.22438359	      0.36906094	      0.48381461	      0.11941066	      0.43784211
      0.22491990	      0.36919819	      0.48387600	      0.11947511	      0.43770865
      0.22545621	      0.36933548	      0.48393745	      0.11953953	      0.43757521
      0.22599252	      0.36947281	      0.48399896	      0.11960392	      0.43744177
      0.22652883	      0.36961017	      0.48406052	      0.11966828	      0.43730834
      0.22706514	      0.36974757	      0.48412213	      0.11973261	      0.43717493
      0.22760144	      0.36988501	      0.48418380	      0.11979692	      0.43704154
      0.22813775	      0.37002249	      0.48424552	      0.11986119	      0.43690816
      0.22867406	      0.37016001	      0.48430730	      0.11992544	      0.43677480
      0.22921037	      0.37029756	      0.48436914	      0.11998966	      0.43664147
      0.22974668	      0.37043516	      0.48443103	      0.12005385	      0.43650816
      0.23028299	      0.37057279	      0.48449298	      0.12011802	      0.43637488
      0.23081930	      0.37071047	      0.48455499	      0.12018215	      0.43624163
      0.23135560	      0.37084818	      0.48461705	      0.12024626	      0.43610840
      0.23189191	      0.37098593	      0.48467917	      0.12031034	      0.43597522
      0.23242822	      0.37112372	      0.48474135	      0.12037439	      0.43584207
      0.23296453	      0.37126155	      0.48480359	      0.12043842	      0.43570896
      0.23350084	      0.37139943	      0.48486589	      0.12050241	      0.43557588
      0.23403715	      0.37153734	      0.48492825	      0.12056638	      0.43544285
      0.23457345	      0.37167529	      0.48499067	      0.12063032	      0.43530987
      0.23510976	      0.37181328	      0.48505314	      0.12069424	      0.43517693
      0.23564607	      0.37195132	      0.48511568	      0.12075812	      0.43504405
      0.23618238	      0.37208939	      0.48517828	      0.12082198	      0.43491121
      0.23671869	      0.37222751	      0.48524094	      0.12088581	      0.43477843
      0.23725500	      0.37236567	      0.48530367	      0.12094961	      0.43464571
      0.23779131	      0.37250387	      0.48536645	      0.12101339	      0.43451304
      0.23832761	      0.37264211	      0.48542930	      0.12107714	      0.43438044
      0.23886392	      0.37278040	      0.48549221	      0.12114086	      0.43424789
      0.23940023	      0.37291872	      0.48555519	      0.12120455	      0.43411542
      0.23993654	      0.37305709	      0.48561823	      0.12126821	      0.43398301
      0.24047285	      0.37319550	      0.48568133	      0.12133185	      0.43385067
      0.24100916	      0.37333396	      0.48574450	      0.12139546	      0.43371841
      0.24154547	      0.37347246	      0.48580774	      0.12145905	      0.43358621
      0.24208177	      0.37361100	      0.48587104	      0.12152261	      0.43345410
      0.24261808	      0.37374958	      0.48593440	      0.12158614	      0.43332207
      0.24315439	      0.37388821	      0.48599783	      0.12164964	      0.43319011
      0.24336421	      0.37394246	      0.48602267	      0.12167448	      0.43313851
      0.24345996	      0.37396722	      0.48603401	      0.12168581	      0.43311497
      0.24355572	      0.37399198	      0.48604535	      0.12169714	      0.43309142
      0.24403449	      0.37411580	      0.48610207	      0.12175379	      0.43297376
      0.24451326	      0.37423966	      0.48615886	      0.12181042	      0.43285616
      0.24499203	      0.37436355	      0.48621569	      0.12186703	      0.43273864
      0.24547080	      0.37448747	      0.48627258	      0.12192361	      0.43262119
      0.24594957	      0.37461142	      0.48632951	      0.12198017	      0.43250383
      0.24642834	      0.37473539	      0.48638650	      0.12203670	      0.43238656
      0.24690711	      0.37485939	      0.48644353	      0.12209321	      0.43226938
      0.24738588	      0.37498340	      0.48650061	      0.12214968	      0.43215229
      0.24786465	      0.37510742	      0.48655774	      0.12220613	      0.43203532
      0.24834342	      0.37523146	      0.48661491	      0.12226253	      0.43191844
      0.24882219	      0.37535550	      0.48667213	      0.12231890	      0.43180168
      0.24930097	      0.37547954	      0.48672940	      0.12237523	      0.43168504
      0.24977974	      0.37560357	      0.48678670	      0.12243151	      0.43156851
      0.25025851	      0.37572761	      0.48684406	      0.12248775	      0.43145211
      0.25073728	      0.37585163	      0.48690145	      0.12254394	      0.43133584
      0.25121605	      0.37597563	      0.48695890	      0.12260007	      0.43121971
      0.25169482	      0.37609962	      0.48701638	      0.12265615	      0.43110370
      0.25217359	      0.37622359	      0.48707391	      0.12271218	      0.43098784
      0.25265236	      0.37634754	      0.48713148	      0.12276814	      0.43087213
      0.25313113	      0.37647145	      0.48718909	      0.12282405	      0.43075656
      0.25360990	      0.37659534	      0.48724674	      0.12287989	      0.43064115
      0.25408867	      0.37671919	      0.48730444	      0.12293567	      0.43052590
      0.25456744	      0.37684301	      0.48736217	      0.12299137	      0.43041080
      0.25504621	      0.37696678	      0.48741994	      0.12304702	      0.43029587
      0.25552498	      0.37709052	      0.48747775	      0.12310259	      0.43018112
      0.25600375	      0.37721420	      0.48753560	      0.12315809	      0.43006653
      0.25648252	      0.37733784	      0.48759348	      0.12321351	      0.42995213
      0.25696129	      0.37746143	      0.48765140	      0.12326887	      0.42983790
      0.25744006	      0.37758496	      0.48770935	      0.12332415	      0.42972386
      0.25791884	      0.37770844	      0.48776733	      0.12337935	      0.42961001
      0.25839761	      0.37783186	      0.48782535	      0.12343447	      0.42949635
      0.25887638	      0.37795522	      0.48788339	      0.12348952	      0.42938289
      0.25935515	      0.37807851	      0.48794147	      0.12354449	      0.42926963
      0.25983392	      0.37820174	      0.48799957	      0.12359938	      0.42915658
      0.26031269	      0.37832491	      0.48805771	      0.12365419	      0.42904373
      0.26079146	      0.37844800	      0.48811587	      0.12370892	      0.42893109
      0.26127023	      0.37857103	      0.48817405	      0.12376357	      0.42881867
      0.26174900	      0.37869398	      0.48823226	      0.12381814	      0.42870646
      0.26222777	      0.37881687	      0.48829050	      0.12387263	      0.42859447
      0.26270654	      0.37893967	      0.48834875	      0.12392704	      0.42848271
      0.26318531	      0.37906240	      0.48840703	      0.12398136	      0.42837117
      0.26366408	      0.37918506	      0.48846533	      0.12403560	      0.42825986
      0.26414285	      0.37930763	      0.48852365	      0.12408977	      0.42814879
      0.26462162	      0.37943012	      0.48858199	      0.12414384	      0.42803795
      0.26510039	      0.37955253	      0.48864035	      0.12419784	      0.42792735
      0.26557916	      0.37967486	      0.48869872	      0.12425175	      0.42781699
      0.26605793	      0.37979710	      0.48875711	      0.12430558	      0.42770688
      0.26653671	      0.37991925	      0.48881551	      0.12435932	      0.42759701
      0.26701548	      0.38004131	      0.48887393	      0.12441298	      0.42748740
      0.26749425	      0.38016328	      0.48893235	      0.12446655	      0.42737805
      0.26797302	      0.38028515	      0.48899079	      0.12452004	      0.42726895
      0.26845179	      0.38040693	      0.48904925	      0.12457344	      0.42716011
      0.26893056	      0.38052862	      0.48910771	      0.12462675	      0.42705154
      0.26940933	      0.38065020	      0.48916617	      0.12467998	      0.42694323
      0.26988810	      0.38077169	      0.48922465	      0.12473312	      0.42683519
      0.27036687	      0.38089307	      0.48928314	      0.12478617	      0.42672743
      0.27084564	      0.38101436	      0.48934163	      0.12483913	      0.42661994
      0.27132441	      0.38113554	      0.48940012	      0.12489201	      0.42651272
      0.27180318	      0.38125661	      0.48945862	      0.12494479	      0.42640579
      0.27228195	      0.38137758	      0.48951713	      0.12499749	      0.42629913
      0.27276072	      0.38149844	      0.48957564	      0.12505010	      0.42619276
      0.27323949	      0.38161919	      0.48963415	      0.12510262	      0.42608668
      0.27371826	      0.38173983	      0.48969266	      0.12515504	      0.42598088
      0.27419703	      0.38186036	      0.48975118	      0.12520738	      0.42587538
      0.27467581	      0.38198078	      0.48980970	      0.12525963	      0.42577017
      0.27515458	      0.38210109	      0.48986821	      0.12531179	      0.42566525
      0.27563335	      0.38222128	      0.48992673	      0.12536385	      0.42556063
      0.27611212	      0.38234136	      0.48998524	      0.12541583	      0.42545631
      0.27659089	      0.38246132	      0.49004375	      0.12546772	      0.42535229
      0.27706966	      0.38258117	      0.49010226	      0.12551951	      0.42524858
      0.27754843	      0.38270089	      0.49016077	      0.12557121	      0.42514517
      0.27802720	      0.38282050	      0.49021927	      0.12562282	      0.42504207
      0.27850597	      0.38293999	      0.49027777	      0.12567434	      0.42493927
      0.27898474	      0.38305935	      0.49033626	      0.12572577	      0.42483679
      0.27946351	      0.38317860	      0.49039475	      0.12577711	      0.42473463
      0.27994228	      0.38329771	      0.49045323	      0.12582835	      0.42463277
      0.28042105	      0.38341671	      0.49051170	      0.12587950	      0.42453124
      0.28089982	      0.38353558	      0.49057017	      0.12593056	      0.42443003
      0.28137859	      0.38365432	      0.49062862	      0.12598152	      0.42432913
      0.28185736	      0.38377293	      0.49068707	      0.12603239	      0.42422856
      0.28233613	      0.38389142	      0.49074551	      0.12608317	      0.42412831
      0.28281490	      0.38400977	      0.49080394	      0.12613385	      0.42402839
      0.28329368	      0.38412800	      0.49086235	      0.12618444	      0.42392880
      0.28377245	      0.38424609	      0.49092076	      0.12623494	      0.42382954
      0.28425122	      0.38436405	      0.49097915	      0.12628534	      0.42373061
      0.28472999	      0.38448188	      0.49103753	      0.12633565	      0.42363202
      0.28520876	      0.38459957	      0.49109590	      0.12638586	      0.42353375
      0.28568753	      0.38471712	      0.49115425	      0.12643597	      0.42343583
      0.28616630	      0.38483454	      0.49121259	      0.12648599	      0.42333824
      0.28664507	      0.38495182	      0.49127091	      0.12653592	      0.42324100
      0.28712384	      0.38506896	      0.49132922	      0.12658575	      0.42314410
      0.28732971	      0.38511928	      0.49135429	      0.12660715	      0.42310253
      0.28753558	      0.38516958	      0.49137935	      0.12662853	      0.42306103
      0.28799882	      0.38528267	      0.49143574	      0.12667657	      0.42296789
      0.28846205	      0.38539563	      0.49149211	      0.12672452	      0.42287506
      0.28892529	      0.38550845	      0.49154846	      0.12677238	      0.42278257
      0.28938852	      0.38562113	      0.49160479	      0.12682015	      0.42269040
      0.28985176	      0.38573368	      0.49166111	      0.12686782	      0.42259856
      0.29031499	      0.38584609	      0.49171741	      0.12691541	      0.42250705
      0.29077823	      0.38595836	      0.49177368	      0.12696290	      0.42241587
      0.29124146	      0.38607049	      0.49182994	      0.12701030	      0.42232502
      0.29170470	      0.38618248	      0.49188618	      0.12705761	      0.42223451
      0.29216793	      0.38629433	      0.49194240	      0.12710482	      0.42214433
      0.29263117	      0.38640603	      0.49199859	      0.12715194	      0.42205449
      0.29309440	      0.38651758	      0.49205476	      0.12719896	      0.42196498
      0.29355764	      0.38662899	      0.49211091	      0.12724589	      0.42187582
      0.29402087	      0.38674025	      0.49216704	      0.12729272	      0.42178700
      0.29448411	      0.38685137	      0.49222314	      0.12733946	      0.42169852
      0.29494734	      0.38696233	      0.49227921	      0.12738609	      0.42161038
      0.29541057	      0.38707314	      0.49233527	      0.12743264	      0.42152259
      0.29587381	      0.38718379	      0.49239129	      0.12747908	      0.42143515
      0.29633704	      0.38729429	      0.49244729	      0.12752543	      0.42134805
      0.29680028	      0.38740464	      0.49250326	      0.12757168	      0.42126130
      0.29726351	      0.38751483	      0.49255920	      0.12761783	      0.42117490
      0.29772675	      0.38762486	      0.49261511	      0.12766388	      0.42108885
      0.29818998	      0.38773473	      0.49267099	      0.12770983	      0.42100316
      0.29865322	      0.38784445	      0.49272685	      0.12775568	      0.42091781
      0.29911645	      0.38795400	      0.49278267	      0.12780143	      0.42083282
      0.29957969	      0.38806339	      0.49283846	      0.12784709	      0.42074819
      0.30004292	      0.38817261	      0.49289421	      0.12789264	      0.42066391
      0.30050616	      0.38828167	      0.49294994	      0.12793809	      0.42057999
      0.30096939	      0.38839057	      0.49300563	      0.12798344	      0.42049643
      0.30143263	      0.38849930	      0.49306128	      0.12802869	      0.42041322
      0.30189586	      0.38860786	      0.49311690	      0.12807384	      0.42033038
      0.30235910	      0.38871625	      0.49317249	      0.12811889	      0.42024790
      0.30282233	      0.38882447	      0.49322804	      0.12816383	      0.42016578
      0.30328557	      0.38893252	      0.49328355	      0.12820867	      0.42008402
      0.30374880	      0.38904040	      0.49333902	      0.12825341	      0.42000263
      0.30421204	      0.38914811	      0.49339446	      0.12829805	      0.41992160
      0.30467527	      0.38925564	      0.49344985	      0.12834259	      0.41984093
      0.30513851	      0.38936300	      0.49350521	      0.12838702	      0.41976063
      0.30569583	      0.38949193	      0.49357175	      0.12844034	      0.41966451
      0.30625316	      0.38962060	      0.49363824	      0.12849351	      0.41956891
      0.30667229	      0.38971720	      0.49368820	      0.12853340	      0.41949738
      0.30718971	      0.38983625	      0.49374983	      0.12858252	      0.41940948
      0.30770713	      0.38995507	      0.49381140	      0.12863152	      0.41932204
      0.30820751	      0.39006977	      0.49387090	      0.12867877	      0.41923792
      0.30870789	      0.39018426	      0.49393034	      0.12872591	      0.41915424
      0.30923029	      0.39030355	      0.49399234	      0.12877499	      0.41906733
      0.30975268	      0.39042261	      0.49405428	      0.12882393	      0.41898090
      0.31021250	      0.39052721	      0.49410875	      0.12886690	      0.41890521
      0.31078009	      0.39065607	      0.49417592	      0.12891981	      0.41881229
      0.31134769	      0.39078466	      0.49424302	      0.12897255	      0.41871993
      0.31178335	      0.39088316	      0.49429447	      0.12901292	      0.41864942
      0.31221901	      0.39098150	      0.49434588	      0.12905321	      0.41857924
      0.31273977	      0.39109882	      0.49440727	      0.12910123	      0.41849578
      0.31326052	      0.39121590	      0.49446860	      0.12914913	      0.41841280
      0.31371117	      0.39131703	      0.49452161	      0.12919046	      0.41834138
      0.31416181	      0.39141796	      0.49457458	      0.12923170	      0.41827031
      0.31465116	      0.39152736	      0.49463204	      0.12927636	      0.41819354
      0.31514050	      0.39163654	      0.49468943	      0.12932090	      0.41811720
      0.31555120	      0.39172801	      0.49473756	      0.12935819	      0.41805344
      0.31614785	      0.39186061	      0.49480739	      0.12941221	      0.41796135
      0.31662547	      0.39196651	      0.49486323	      0.12945533	      0.41788808
      0.31710308	      0.39207221	      0.49491900	      0.12949833	      0.41781522
      0.31758070	      0.39217769	      0.49497471	      0.12954122	      0.41774276
      0.31805832	      0.39228296	      0.49503036	      0.12958399	      0.41767069
      0.31853593	      0.39238802	      0.49508595	      0.12962665	      0.41759903
      0.31895596	      0.39248022	      0.49513478	      0.12966407	      0.41753635
      0.31937598	      0.39257226	      0.49518356	      0.12970140	      0.41747397
      0.31988783	      0.39268420	      0.49524294	      0.12974676	      0.41739838
      0.32039968	      0.39279588	      0.49530224	      0.12979200	      0.41732325
      0.32080750	      0.39288468	      0.49534943	      0.12982794	      0.41726372
      0.32121532	      0.39297332	      0.49539657	      0.12986380	      0.41720449
      0.32174580	      0.39308838	      0.49545782	      0.12991032	      0.41712788
      0.32220987	      0.39318881	      0.49551133	      0.12995090	      0.41706127
      0.32267393	      0.39328902	      0.49556478	      0.12999136	      0.41699503
      0.32313800	      0.39338903	      0.49561816	      0.13003172	      0.41692918
      0.32355014	      0.39347766	      0.49566550	      0.13006746	      0.41687101
      0.32396228	      0.39356613	      0.49571280	      0.13010312	      0.41681315
      0.32448527	      0.39367815	      0.49577274	      0.13014824	      0.41674015
      0.32490336	      0.39376750	      0.49582059	      0.13018421	      0.41668214
      0.32532145	      0.39385667	      0.49586838	      0.13022009	      0.41662444
      0.32573954	      0.39394567	      0.49591612	      0.13025588	      0.41656704
      0.32629149	      0.39406289	      0.49597905	      0.13030299	      0.41649174
      0.32667243	      0.39414362	      0.49602243	      0.13033541	      0.41644009
      0.32705336	      0.39422419	      0.49606575	      0.13036776	      0.41638869
      0.32757533	      0.39433435	      0.49612503	      0.13041195	      0.41631867
      0.32803790	      0.39443174	      0.49617749	      0.13045100	      0.41625703
      0.32850047	      0.39452891	      0.49622988	      0.13048993	      0.41619575
      0.32896304	      0.39462585	      0.49628219	      0.13052876	      0.41613486
      0.32933804	      0.39470428	      0.49632454	      0.13056015	      0.41608577
      0.32971304	      0.39478256	      0.49636684	      0.13059147	      0.41603692
      0.33022086	      0.39488834	      0.49642404	      0.13063376	      0.41597116
      0.33067095	      0.39498186	      0.49647466	      0.13067113	      0.41591326
      0.33112105	      0.39507516	      0.49652521	      0.13070839	      0.41585571
      0.33151212	      0.39515606	      0.49656906	      0.13074068	      0.41580600
      0.33190319	      0.39523679	      0.49661286	      0.13077289	      0.41575655
      0.33229427	      0.39531736	      0.49665661	      0.13080502	      0.41570737
      0.33284014	      0.39542955	      0.49671757	      0.13084973	      0.41563916
      0.33319451	      0.39550221	      0.49675708	      0.13087867	      0.41559517
      0.33354887	      0.39557473	      0.49679654	      0.13090754	      0.41555139
      0.33404685	      0.39567641	      0.49685192	      0.13094800	      0.41549023
      0.33450967	      0.39577067	      0.49690329	      0.13098549	      0.41543378
      0.33500477	      0.39587124	      0.49695816	      0.13102546	      0.41537380
      0.33537675	      0.39594663	      0.49699932	      0.13105541	      0.41532902
      0.33574872	      0.39602186	      0.49704042	      0.13108528	      0.41528447
      0.33627010	      0.39612706	      0.49709794	      0.13112702	      0.41522243
      0.33661620	      0.39619672	      0.49713606	      0.13115465	      0.41518151
      0.33696230	      0.39626625	      0.49717413	      0.13118222	      0.41514080
      0.33743059	      0.39636011	      0.49722556	      0.13121941	      0.41508603
      0.33784504	      0.39644298	      0.49727100	      0.13125224	      0.41503788
      0.33844038	      0.39656168	      0.49733615	      0.13129922	      0.41496923
      0.33895058	      0.39666308	      0.49739186	      0.13133933	      0.41491087
      0.33964399	      0.39680043	      0.49746740	      0.13139362	      0.41483227
      0.33992185	      0.39685531	      0.49749762	      0.13141530	      0.41480100
      0.34027209	      0.39692437	      0.49753565	      0.13144257	      0.41476178
      0.34086031	      0.39704003	      0.49759940	      0.13148821	      0.41469637
      0.34116856	      0.39710048	      0.49763275	      0.13151206	      0.41466233
      0.34147681	      0.39716082	      0.49766606	      0.13153585	      0.41462845
      0.34196052	      0.39725529	      0.49771824	      0.13157309	      0.41457560
      0.34244423	      0.39734948	      0.49777031	      0.13161019	      0.41452315
      0.34275831	      0.39741050	      0.49780406	      0.13163422	      0.41448930
      0.34307238	      0.39747140	      0.49783777	      0.13165819	      0.41445562
      0.34345870	      0.39754615	      0.49787917	      0.13168760	      0.41441442
      0.34396827	      0.39764448	      0.49793368	      0.13172626	      0.41436045
      0.34445389	      0.39773791	      0.49798551	      0.13176298	      0.41430943
      0.34498869	      0.39784048	      0.49804246	      0.13180326	      0.41425368
      0.34530032	      0.39790009	      0.49807558	      0.13182667	      0.41422142
      0.34561195	      0.39795958	      0.49810866	      0.13185001	      0.41418932
      0.34596812	      0.39802744	      0.49814641	      0.13187663	      0.41415283
      0.34647207	      0.39812319	      0.49819971	      0.13191418	      0.41410155
      0.34689787	      0.39820386	      0.49824466	      0.13194579	      0.41405855
      0.34724212	      0.39826892	      0.49828093	      0.13197128	      0.41402400
      0.34758637	      0.39833384	      0.49831714	      0.13199670	      0.41398964
      0.34799315	      0.39841037	      0.49835986	      0.13202665	      0.41394930
      0.34839993	      0.39848670	      0.49840250	      0.13205652	      0.41390922
      0.34880671	      0.39856284	      0.49844506	      0.13208629	      0.41386941
      0.34915854	      0.39862852	      0.49848180	      0.13211196	      0.41383519
      0.34951036	      0.39869406	      0.49851848	      0.13213757	      0.41380117
      0.34986219	      0.39875945	      0.49855510	      0.13216311	      0.41376735
      0.35025575	      0.39883242	      0.49859599	      0.13219160	      0.41372976
      0.35064930	      0.39890520	      0.49863680	      0.13222000	      0.41369241
      0.35104286	      0.39897780	      0.49867754	      0.13224832	      0.41365531
      0.35143641	      0.39905021	      0.49871819	      0.13227655	      0.41361845
      0.35175591	      0.39910885	      0.49875114	      0.13229941	      0.41358871
      0.35207540	      0.39916737	      0.49878404	      0.13232221	      0.41355913
      0.35247398	      0.39924020	      0.49882500	      0.13235058	      0.41352245
      0.35287256	      0.39931285	      0.49886589	      0.13237886	      0.41348602
      0.35327114	      0.39938529	      0.49890669	      0.13240705	      0.41344984
      0.35362231	      0.39944897	      0.49894258	      0.13243182	      0.41341817
      0.35397348	      0.39951249	      0.49897840	      0.13245652	      0.41338669
      0.35432466	      0.39957586	      0.49901415	      0.13248115	      0.41335540
      0.35469741	      0.39964297	      0.49905204	      0.13250722	      0.41332240
      0.35507017	      0.39970990	      0.49908985	      0.13253322	      0.41328961
      0.35544293	      0.39977667	      0.49912759	      0.13255914	      0.41325703
      0.35581569	      0.39984327	      0.49916526	      0.13258499	      0.41322466
      0.35618844	      0.39990970	      0.49920286	      0.13261075	      0.41319250
      0.35656120	      0.39997596	      0.49924039	      0.13263645	      0.41316056
      0.35688672	      0.40003369	      0.49927310	      0.13265883	      0.41313283
      0.35721224	      0.40009129	      0.49930575	      0.13268114	      0.41310526
      0.35759600	      0.40015902	      0.49934417	      0.13270738	      0.41307297
      0.35797976	      0.40022658	      0.49938252	      0.13273354	      0.41304089
      0.35836352	      0.40029396	      0.49942079	      0.13275962	      0.41300904
      0.35870723	      0.40035416	      0.49945500	      0.13278291	      0.41298069
      0.35905094	      0.40041421	      0.49948915	      0.13280614	      0.41295252
      0.35939465	      0.40047412	      0.49952324	      0.13282930	      0.41292452
      0.35975484	      0.40053675	      0.49955889	      0.13285350	      0.41289537
      0.36011503	      0.40059922	      0.49959447	      0.13287764	      0.41286640
      0.36046445	      0.40065967	      0.49962893	      0.13290098	      0.41283849
      0.36081387	      0.40071997	      0.49966331	      0.13292427	      0.41281074
      0.36117250	      0.40078171	      0.49969854	      0.13294809	      0.41278246
      0.36153112	      0.40084329	      0.49973370	      0.13297185	      0.41275435
      0.36188169	      0.40090334	      0.49976800	      0.13299501	      0.41272706
      0.36223225	      0.40096324	      0.49980223	      0.13301810	      0.41269994
      0.36258722	      0.40102374	      0.49983683	      0.13304141	      0.41267266
      0.36294218	      0.40108408	      0.49987136	      0.13306466	      0.41264556
      0.36329243	      0.40114348	      0.49990536	      0.13308753	      0.41261899
      0.36364267	      0.40120272	      0.49993930	      0.13311034	      0.41259260
      0.36399443	      0.40126207	      0.49997332	      0.13313318	      0.41256626
      0.36434620	      0.40132128	      0.50000727	      0.13315596	      0.41254010
      0.36469529	      0.40137988	      0.50004090	      0.13317849	      0.41251430
      0.36504438	      0.40143834	      0.50007446	      0.13320097	      0.41248868
      0.36539352	      0.40149665	      0.50010796	      0.13322338	      0.41246321
      0.36574266	      0.40155483	      0.50014139	      0.13324573	      0.41243792
      0.36609016	      0.40161258	      0.50017460	      0.13326790	      0.41241291
      0.36643765	      0.40167018	      0.50020774	      0.13329002	      0.41238806
      0.36678454	      0.40172754	      0.50024076	      0.13331203	      0.41236343
      0.36713144	      0.40178475	      0.50027372	      0.13333398	      0.41233895
      0.36747713	      0.40184163	      0.50030649	      0.13335579	      0.41231472
      0.36782283	      0.40189836	      0.50033920	      0.13337754	      0.41229065
      0.36816767	      0.40195480	      0.50037177	      0.13339918	      0.41226680
      0.36851250	      0.40201110	      0.50040426	      0.13342075	      0.41224310
      0.36885630	      0.40206709	      0.50043660	      0.13344219	      0.41221964
      0.36920009	      0.40212294	      0.50046887	      0.13346358	      0.41219633
      0.36954291	      0.40217848	      0.50050098	      0.13348484	      0.41217324
      0.36988574	      0.40223389	      0.50053303	      0.13350604	      0.41215030
      0.37022750	      0.40228898	      0.50056492	      0.13352711	      0.41212759
      0.37056926	      0.40234394	      0.50059674	      0.13354812	      0.41210503
      0.37090989	      0.40239857	      0.50062839	      0.13356901	      0.41208269
      0.37125053	      0.40245306	      0.50065998	      0.13358983	      0.41206050
      0.37158981	      0.40250720	      0.50069138	      0.13361052	      0.41203855
      0.37192909	      0.40256121	      0.50072271	      0.13363114	      0.41201674
      0.37226645	      0.40261477	      0.50075381	      0.13365159	      0.41199521
      0.37260381	      0.40266819	      0.50078484	      0.13367198	      0.41197381
      0.37293719	      0.40272085	      0.50081544	      0.13369207	      0.41195281
      0.37327056	      0.40277338	      0.50084598	      0.13371210	      0.41193195
      0.37358312	      0.40282250	      0.50087456	      0.13373084	      0.41191252
      0.37399408	      0.40288692	      0.50091205	      0.13375539	      0.41188716
      0.37448949	      0.40296430	      0.50095712	      0.13378487	      0.41185685
      0.37476358	      0.40300699	      0.50098200	      0.13380113	      0.41184022
      0.37503767	      0.40304959	      0.50100683	      0.13381735	      0.41182368
      0.37538619	      0.40310363	      0.50103835	      0.13383793	      0.41180277
      0.37573470	      0.40315752	      0.50106980	      0.13385843	      0.41178202
      0.37605533	      0.40320697	      0.50109868	      0.13387725	      0.41176306
      0.37644701	      0.40326722	      0.50113387	      0.13390016	      0.41174006
      0.37680952	      0.40332282	      0.50116637	      0.13392130	      0.41171893
      0.37724882	      0.40338999	      0.50120565	      0.13394683	      0.41169354
      0.37754092	      0.40343452	      0.50123171	      0.13396375	      0.41167679
      0.37793508	      0.40349446	      0.50126680	      0.13398651	      0.41165434
      0.37832923	      0.40355421	      0.50130181	      0.13400920	      0.41163207
      0.37862816	      0.40359940	      0.50132829	      0.13402635	      0.41161531
      0.37892709	      0.40364449	      0.50135473	      0.13404346	      0.41159864
      0.37922540	      0.40368938	      0.50138106	      0.13406049	      0.41158212
      0.37963153	      0.40375033	      0.50141683	      0.13408360	      0.41155979
      0.38003766	      0.40381108	      0.50145251	      0.13410663	      0.41153764
      0.38030964	      0.40385166	      0.50147635	      0.13412201	      0.41152292
      0.38058163	      0.40389215	      0.50150015	      0.13413735	      0.41150828
      0.38089189	      0.40393823	      0.50152725	      0.13415480	      0.41149168
      0.38129692	      0.40399822	      0.50156254	      0.13417752	      0.41147017
      0.38170194	      0.40405802	      0.50159774	      0.13420015	      0.41144885
      0.38199382	      0.40410099	      0.50162305	      0.13421642	      0.41143360
      0.38228569	      0.40414386	      0.50164832	      0.13423264	      0.41141844
      0.38258023	      0.40418702	      0.50167376	      0.13424896	      0.41140324
      0.38298622	      0.40424635	      0.50170875	      0.13427139	      0.41138244
      0.38339221	      0.40430549	      0.50174365	      0.13429375	      0.41136183
      0.38364316	      0.40434195	      0.50176517	      0.13430752	      0.41134917
      0.38389411	      0.40437833	      0.50178666	      0.13432127	      0.41133659
      0.38424075	      0.40442847	      0.50181628	      0.13434020	      0.41131931
      0.38458738	      0.40447847	      0.50184584	      0.13435908	      0.41130217
      0.38490018	      0.40452347	      0.50187245	      0.13437607	      0.41128681
      0.38521298	      0.40456835	      0.50189901	      0.13439300	      0.41127155
      0.38551720	      0.40461190	      0.50192478	      0.13440943	      0.41125681
      0.38590379	      0.40466708	      0.50195746	      0.13443024	      0.41123823
      0.38639442	      0.40473686	      0.50199881	      0.13445655	      0.41121486
      0.38688816	      0.40480680	      0.50204029	      0.13448291	      0.41119160
      0.38712853	      0.40484075	      0.50206043	      0.13449569	      0.41118037
      0.38736890	      0.40487463	      0.50208054	      0.13450846	      0.41116919
      0.38772369	      0.40492452	      0.50211016	      0.13452724	      0.41115281
      0.38807848	      0.40497426	      0.50213971	      0.13454597	      0.41113655
      0.38838919	      0.40501771	      0.50216553	      0.13456232	      0.41112242
      0.38869990	      0.40506104	      0.50219130	      0.13457862	      0.41110839
      0.38902011	      0.40510558	      0.50221779	      0.13459537	      0.41109402
      0.38934031	      0.40515001	      0.50224423	      0.13461208	      0.41107977
      0.38965583	      0.40519367	      0.50227022	      0.13462849	      0.41106582
      0.38997134	      0.40523721	      0.50229616	      0.13464485	      0.41105196
      0.39028055	      0.40527977	      0.50232152	      0.13466085	      0.41103848
      0.39058976	      0.40532223	      0.50234683	      0.13467679	      0.41102510
      0.39089698	      0.40536430	      0.50237193	      0.13469259	      0.41101189
      0.39128926	      0.40541787	      0.50240389	      0.13471270	      0.41099516
      0.39176652	      0.40548280	      0.50244265	      0.13473707	      0.41097500
      0.39203331	      0.40551899	      0.50246427	      0.13475065	      0.41096383
      0.39237081	      0.40556465	      0.50249155	      0.13476777	      0.41094980
      0.39282197	      0.40562548	      0.50252793	      0.13479058	      0.41093120
      0.39310980	      0.40566417	      0.50255107	      0.13480508	      0.41091944
      0.39339762	      0.40570277	      0.50257417	      0.13481955	      0.41090776
      0.39368545	      0.40574127	      0.50259722	      0.13483397	      0.41089615
      0.39395139	      0.40577676	      0.50261847	      0.13484726	      0.41088550
      0.39434310	      0.40582889	      0.50264971	      0.13486679	      0.41086992
      0.39466136	      0.40587112	      0.50267502	      0.13488259	      0.41085737
      0.39497961	      0.40591323	      0.50270028	      0.13489835	      0.41084491
      0.39529786	      0.40595523	      0.50272547	      0.13491407	      0.41083255
      0.39561612	      0.40599711	      0.50275061	      0.13492973	      0.41082028
      0.39593437	      0.40603888	      0.50277569	      0.13494535	      0.41080809
      0.39625262	      0.40608054	      0.50280072	      0.13496093	      0.41079600
      0.39657088	      0.40612208	      0.50282568	      0.13497645	      0.41078400
      0.39688913	      0.40616351	      0.50285059	      0.13499193	      0.41077209
      0.39720739	      0.40620482	      0.50287544	      0.13500737	      0.41076027
      0.39748994	      0.40624141	      0.50289746	      0.13502103	      0.41074985
      0.39777250	      0.40627790	      0.50291943	      0.13503466	      0.41073950
      0.39808970	      0.40631877	      0.50294404	      0.13504991	      0.41072796
      0.39840690	      0.40635952	      0.50296859	      0.13506512	      0.41071651
      0.39870987	      0.40639834	      0.50299199	      0.13507960	      0.41070565
      0.39901283	      0.40643706	      0.50301533	      0.13509404	      0.41069487
      0.39928014	      0.40647113	      0.50303588	      0.13510675	      0.41068543
      0.39966820	      0.40652046	      0.50306565	      0.13512514	      0.41067183
      0.39998377	      0.40656045	      0.50308979	      0.13514004	      0.41066086
      0.40029935	      0.40660032	      0.50311387	      0.13515490	      0.41064998
      0.40061492	      0.40664009	      0.50313790	      0.13516972	      0.41063918
      0.40093050	      0.40667975	      0.50316187	      0.13518449	      0.41062846
      0.40124607	      0.40671930	      0.50318579	      0.13519921	      0.41061782
      0.40152622	      0.40675431	      0.50320697	      0.13521224	      0.41060845
      0.40180637	      0.40678924	      0.50322811	      0.13522524	      0.41059914
      0.40212029	      0.40682828	      0.50325174	      0.13523977	      0.41058879
      0.40243421	      0.40686720	      0.50327531	      0.13525425	      0.41057851
      0.40273404	      0.40690428	      0.50329778	      0.13526803	      0.41056877
      0.40303388	      0.40694126	      0.50332019	      0.13528178	      0.41055910
      0.40330604	      0.40697474	      0.50334049	      0.13529423	      0.41055039
      0.40368861	      0.40702167	      0.50336896	      0.13531166	      0.41053824
      0.40401985	      0.40706217	      0.50339354	      0.13532671	      0.41052781
      0.40429781	      0.40709606	      0.50341412	      0.13533930	      0.41051913
      0.40457578	      0.40712987	      0.50343465	      0.13535185	      0.41051050
      0.40488499	      0.40716738	      0.50345744	      0.13536578	      0.41050098
      0.40519420	      0.40720479	      0.50348017	      0.13537966	      0.41049153
      0.40548373	      0.40723971	      0.50350141	      0.13539262	      0.41048275
      0.40584473	      0.40728314	      0.50352782	      0.13540872	      0.41047189
      0.40632188	      0.40734032	      0.50356262	      0.13542993	      0.41045769
      0.40657078	      0.40737004	      0.50358072	      0.13544095	      0.41045035
      0.40681968	      0.40739970	      0.50359879	      0.13545194	      0.41044306
      0.40716022	      0.40744017	      0.50362345	      0.13546693	      0.41043316
      0.40750076	      0.40748052	      0.50364804	      0.13548188	      0.41042334
      0.40778951	      0.40751463	      0.50366884	      0.13549451	      0.41041508
      0.40807827	      0.40754865	      0.50368960	      0.13550711	      0.41040689
      0.40837283	      0.40758326	      0.50371072	      0.13551992	      0.41039859
      0.40874680	      0.40762707	      0.50373746	      0.13553613	      0.41038814
      0.40920584	      0.40768063	      0.50377018	      0.13555595	      0.41037546
      0.40945960	      0.40771014	      0.50378822	      0.13556686	      0.41036851
      0.40981971	      0.40775191	      0.50381375	      0.13558230	      0.41035873
      0.41017982	      0.40779353	      0.50383921	      0.13559769	      0.41034904
      0.41043912	      0.40782342	      0.50385749	      0.13560873	      0.41034212
      0.41069843	      0.40785323	      0.50387574	      0.13561975	      0.41033525
      0.41091770	      0.40787838	      0.50389114	      0.13562904	      0.41032948
      0.41126210	      0.40791779	      0.50391527	      0.13564359	      0.41032047
      0.41160650	      0.40795706	      0.50393934	      0.13565809	      0.41031155
      0.41187347	      0.40798742	      0.50395795	      0.13566930	      0.41030469
      0.41214045	      0.40801770	      0.50397651	      0.13568048	      0.41029788
      0.41243401	      0.40805091	      0.50399688	      0.13569273	      0.41029044
      0.41272757	      0.40808403	      0.50401720	      0.13570494	      0.41028306
      0.41303839	      0.40811900	      0.50403867	      0.13571784	      0.41027531
      0.41334921	      0.40815386	      0.50406007	      0.13573069	      0.41026763
      0.41360897	      0.40818291	      0.50407792	      0.13574140	      0.41026126
      0.41398608	      0.40822497	      0.50410376	      0.13575690	      0.41025209
      0.41429055	      0.40825881	      0.50412457	      0.13576937	      0.41024475
      0.41459502	      0.40829256	      0.50414532	      0.13578179	      0.41023747
      0.41489949	      0.40832620	      0.50416602	      0.13579418	      0.41023025
      0.41520395	      0.40835975	      0.50418667	      0.13580653	      0.41022310
      0.41550842	      0.40839320	      0.50420726	      0.13581884	      0.41021600
      0.41581289	      0.40842655	      0.50422780	      0.13583111	      0.41020896
      0.41611736	      0.40845980	      0.50424829	      0.13584335	      0.41020197
      0.41642183	      0.40849296	      0.50426873	      0.13585554	      0.41019505
      0.41672630	      0.40852602	      0.50428911	      0.13586769	      0.41018819
      0.41699993	      0.40855564	      0.50430738	      0.13587858	      0.41018206
      0.41727357	      0.40858519	      0.50432561	      0.13588944	      0.41017599
      0.41757898	      0.40861808	      0.50434591	      0.13590153	      0.41016926
      0.41788438	      0.40865086	      0.50436616	      0.13591357	      0.41016259
      0.41817757	      0.40868224	      0.50438554	      0.13592509	      0.41015624
      0.41847076	      0.40871354	      0.50440488	      0.13593658	      0.41014995
      0.41875185	      0.40874345	      0.50442337	      0.13594756	      0.41014396
      0.41910746	      0.40878118	      0.50444670	      0.13596141	      0.41013645
      0.41956175	      0.40882919	      0.50447640	      0.13597902	      0.41012696
      0.41991023	      0.40886587	      0.50449910	      0.13599247	      0.41011977
      0.42017320	      0.40889346	      0.50451618	      0.13600259	      0.41011439
      0.42043617	      0.40892099	      0.50453323	      0.13601268	      0.41010904
      0.42072589	      0.40895123	      0.50455196	      0.13602376	      0.41010321
      0.42108017	      0.40898808	      0.50457481	      0.13603726	      0.41009613
      0.42142870	      0.40902422	      0.50459721	      0.13605050	      0.41008924
      0.42177723	      0.40906022	      0.50461955	      0.13606368	      0.41008242
      0.42205192	      0.40908851	      0.50463710	      0.13607404	      0.41007709
      0.42232661	      0.40911673	      0.50465461	      0.13608437	      0.41007181
      0.42253534	      0.40913811	      0.50466789	      0.13609219	      0.41006782
      0.42287195	      0.40917250	      0.50468925	      0.13610477	      0.41006143
      0.42320855	      0.40920678	      0.50471055	      0.13611731	      0.41005512
      0.42347009	      0.40923333	      0.50472705	      0.13612702	      0.41005025
      0.42373163	      0.40925981	      0.50474351	      0.13613670	      0.41004542
      0.42402586	      0.40928951	      0.50476199	      0.13614756	      0.41004003
      0.42432009	      0.40931913	      0.50478041	      0.13615838	      0.41003468
      0.42455304	      0.40934251	      0.50479496	      0.13616692	      0.41003048
      0.42493116	      0.40938035	      0.50481852	      0.13618074	      0.41002373
      0.42519378	      0.40940655	      0.50483484	      0.13619031	      0.41001909
      0.42545641	      0.40943267	      0.50485111	      0.13619985	      0.41001448
      0.42571903	      0.40945872	      0.50486735	      0.13620936	      0.41000990
      0.42599776	      0.40948630	      0.50488453	      0.13621942	      0.41000509
      0.42636278	      0.40952229	      0.50490698	      0.13623255	      0.40999884
      0.42672781	      0.40955814	      0.50492935	      0.13624563	      0.40999266
      0.42700032	      0.40958482	      0.50494599	      0.13625536	      0.40998809
      0.42727283	      0.40961143	      0.50496260	      0.13626506	      0.40998356
      0.42756970	      0.40964032	      0.50498065	      0.13627559	      0.40997867
      0.42786658	      0.40966913	      0.50499864	      0.13628609	      0.40997382
      0.42815215	      0.40969676	      0.50501590	      0.13629615	      0.40996919
      0.42849571	      0.40972988	      0.50503661	      0.13630822	      0.40996368
      0.42878919	      0.40975809	      0.50505425	      0.13631848	      0.40995902
      0.42916643	      0.40979421	      0.50507684	      0.13633164	      0.40995309
      0.42962772	      0.40983819	      0.50510437	      0.13634764	      0.40994593
      0.42985953	      0.40986021	      0.50511815	      0.13635565	      0.40994237
      0.43009133	      0.40988217	      0.50513191	      0.13636364	      0.40993884
      0.43040970	      0.40991225	      0.50515075	      0.13637458	      0.40993403
      0.43072807	      0.40994222	      0.50516953	      0.13638548	      0.40992926
      0.43100820	      0.40996852	      0.50518601	      0.13639503	      0.40992511
      0.43128834	      0.40999473	      0.50520245	      0.13640456	      0.40992099
      0.43157997	      0.41002194	      0.50521951	      0.13641444	      0.40991675
      0.43187161	      0.41004906	      0.50523653	      0.13642430	      0.40991254
      0.43214878	      0.41007475	      0.50525266	      0.13643363	      0.40990857
      0.43249956	      0.41010717	      0.50527301	      0.13644540	      0.40990361
      0.43297244	      0.41015066	      0.50530033	      0.13646119	      0.40989699
      0.43319792	      0.41017133	      0.50531332	      0.13646868	      0.40989388
      0.43342339	      0.41019194	      0.50532627	      0.13647616	      0.40989078
      0.43376550	      0.41022312	      0.50534587	      0.13648747	      0.40988613
      0.43410760	      0.41025418	      0.50536541	      0.13649873	      0.40988153
      0.43435199	      0.41027630	      0.50537933	      0.13650675	      0.40987827
      0.43459638	      0.41029835	      0.50539321	      0.13651475	      0.40987504
      0.43485569	      0.41032170	      0.50540790	      0.13652321	      0.40987164
      0.43521971	      0.41035435	      0.50542846	      0.13653504	      0.40986691
      0.43554152	      0.41038311	      0.50544658	      0.13654545	      0.40986278
      0.43580064	      0.41040619	      0.50546113	      0.13655381	      0.40985949
      0.43605976	      0.41042921	      0.50547563	      0.13656215	      0.40985622
      0.43635926	      0.41045573	      0.50549235	      0.13657175	      0.40985248
      0.43665876	      0.41048216	      0.50550902	      0.13658131	      0.40984877
      0.43694567	      0.41050740	      0.50552495	      0.13659044	      0.40984526
      0.43723257	      0.41053256	      0.50554082	      0.13659954	      0.40984178
      0.43752212	      0.41055787	      0.50555680	      0.13660870	      0.40983830
      0.43781167	      0.41058309	      0.50557273	      0.13661782	      0.40983485
      0.43809719	      0.41060789	      0.50558839	      0.13662678	      0.40983148
      0.43838271	      0.41063260	      0.50560401	      0.13663571	      0.40982815
      0.43864595	      0.41065532	      0.50561836	      0.13664392	      0.40982510
      0.43900374	      0.41068609	      0.50563782	      0.13665503	      0.40982100
      0.43936152	      0.41071673	      0.50565720	      0.13666610	      0.40981695
      0.43960691	      0.41073767	      0.50567045	      0.13667366	      0.40981421
      0.43985230	      0.41075856	      0.50568367	      0.13668120	      0.40981148
      0.44012086	      0.41078135	      0.50569809	      0.13668943	      0.40980852
      0.44047948	      0.41081168	      0.50571729	      0.13670037	      0.40980462
      0.44083809	      0.41084188	      0.50573642	      0.13671126	      0.40980076
      0.44109683	      0.41086359	      0.50575018	      0.13671909	      0.40979800
      0.44135558	      0.41088524	      0.50576390	      0.13672690	      0.40979527
      0.44165014	      0.41090980	      0.50577948	      0.13673575	      0.40979219
      0.44194470	      0.41093429	      0.50579501	      0.13674458	      0.40978915
      0.44223035	      0.41095795	      0.50581002	      0.13675310	      0.40978622
      0.44251601	      0.41098153	      0.50582498	      0.13676160	      0.40978333
      0.44280096	      0.41100498	      0.50583987	      0.13677004	      0.40978046
      0.44308591	      0.41102835	      0.50585471	      0.13677846	      0.40977763
      0.44335830	      0.41105062	      0.50586885	      0.13678647	      0.40977495
      0.44370899	      0.41107919	      0.50588700	      0.13679675	      0.40977154
      0.44417748	      0.41111716	      0.50591113	      0.13681042	      0.40976704
      0.44443390	      0.41113786	      0.50592429	      0.13681786	      0.40976461
      0.44469033	      0.41115850	      0.50593742	      0.13682528	      0.40976221
      0.44494676	      0.41117907	      0.50595051	      0.13683268	      0.40975982
      0.44521058	      0.41120017	      0.50596393	      0.13684026	      0.40975739
      0.44557412	      0.41122914	      0.50598237	      0.13685067	      0.40975408
      0.44593767	      0.41125798	      0.50600074	      0.13686103	      0.40975081
      0.44615830	      0.41127543	      0.50601185	      0.13686730	      0.40974885
      0.44637893	      0.41129283	      0.50602293	      0.13687355	      0.40974690
      0.44668330	      0.41131675	      0.50603818	      0.13688214	      0.40974424
      0.44698768	      0.41134059	      0.50605338	      0.13689069	      0.40974161
      0.44726875	      0.41136253	      0.50606736	      0.13689856	      0.40973921
      0.44754983	      0.41138439	      0.50608131	      0.13690641	      0.40973683
      0.44783877	      0.41140679	      0.50609560	      0.13691444	      0.40973441
      0.44812770	      0.41142910	      0.50610984	      0.13692244	      0.40973201
      0.44841426	      0.41145116	      0.50612392	      0.13693035	      0.40972966
      0.44870082	      0.41147314	      0.50613796	      0.13693823	      0.40972734
      0.44898818	      0.41149510	      0.50615198	      0.13694610	      0.40972503
      0.44927553	      0.41151699	      0.50616597	      0.13695394	      0.40972275
      0.44956232	      0.41153876	      0.50617988	      0.13696174	      0.40972050
      0.44984911	      0.41156045	      0.50619375	      0.13696950	      0.40971827
      0.45013564	      0.41158204	      0.50620755	      0.13697723	      0.40971607
      0.45042217	      0.41160356	      0.50622132	      0.13698493	      0.40971389
      0.45070813	      0.41162496	      0.50623501	      0.13699259	      0.40971174
      0.45099410	      0.41164628	      0.50624866	      0.13700022	      0.40970961
      0.45127963	      0.41166750	      0.50626224	      0.13700781	      0.40970751
      0.45156516	      0.41168864	      0.50627578	      0.13701537	      0.40970543
      0.45185023	      0.41170967	      0.50628925	      0.13702288	      0.40970338
      0.45213531	      0.41173062	      0.50630267	      0.13703037	      0.40970135
      0.45242003	      0.41175148	      0.50631604	      0.13703782	      0.40969934
      0.45270474	      0.41177226	      0.50632936	      0.13704525	      0.40969736
      0.45298911	      0.41179294	      0.50634262	      0.13705263	      0.40969540
      0.45327349	      0.41181354	      0.50635584	      0.13705999	      0.40969347
      0.45355756	      0.41183405	      0.50636900	      0.13706731	      0.40969155
      0.45384164	      0.41185449	      0.50638212	      0.13707460	      0.40968966
      0.45412543	      0.41187483	      0.50639518	      0.13708186	      0.40968779
      0.45440921	      0.41189510	      0.50640819	      0.13708909	      0.40968594
      0.45469274	      0.41191527	      0.50642115	      0.13709629	      0.40968412
      0.45497626	      0.41193537	      0.50643407	      0.13710345	      0.40968231
      0.45525952	      0.41195538	      0.50644693	      0.13711059	      0.40968053
      0.45554278	      0.41197532	      0.50645974	      0.13711769	      0.40967877
      0.45582578	      0.41199517	      0.50647251	      0.13712476	      0.40967702
      0.45610878	      0.41201494	      0.50648522	      0.13713180	      0.40967530
      0.45639153	      0.41203462	      0.50649789	      0.13713881	      0.40967360
      0.45667427	      0.41205423	      0.50651051	      0.13714579	      0.40967192
      0.45695677	      0.41207375	      0.50652308	      0.13715274	      0.40967026
      0.45723926	      0.41209320	      0.50653560	      0.13715966	      0.40966862
      0.45752151	      0.41211256	      0.50654807	      0.13716655	      0.40966700
      0.45780376	      0.41213185	      0.50656050	      0.13717341	      0.40966540
      0.45808576	      0.41215104	      0.50657287	      0.13718023	      0.40966381
      0.45836776	      0.41217017	      0.50658520	      0.13718703	      0.40966225
      0.45864951	      0.41218921	      0.50659748	      0.13719380	      0.40966071
      0.45893127	      0.41220818	      0.50660971	      0.13720053	      0.40965918
      0.45921278	      0.41222706	      0.50662189	      0.13720724	      0.40965767
      0.45949429	      0.41224586	      0.50663403	      0.13721392	      0.40965618
      0.45977557	      0.41226459	      0.50664612	      0.13722057	      0.40965471
      0.46005684	      0.41228324	      0.50665816	      0.13722719	      0.40965326
      0.46033787	      0.41230180	      0.50667015	      0.13723377	      0.40965183
      0.46061890	      0.41232030	      0.50668210	      0.13724033	      0.40965041
      0.46089970	      0.41233870	      0.50669399	      0.13724686	      0.40964901
      0.46118049	      0.41235704	      0.50670585	      0.13725336	      0.40964763
      0.46146105	      0.41237529	      0.50671765	      0.13725983	      0.40964626
      0.46174161	      0.41239348	      0.50672941	      0.13726627	      0.40964491
      0.46202193	      0.41241157	      0.50674112	      0.13727269	      0.40964358
      0.46230226	      0.41242960	      0.50675278	      0.13727907	      0.40964227
      0.46258235	      0.41244754	      0.50676440	      0.13728542	      0.40964097
      0.46286244	      0.41246542	      0.50677597	      0.13729175	      0.40963969
      0.46314230	      0.41248321	      0.50678749	      0.13729805	      0.40963842
      0.46342216	      0.41250093	      0.50679897	      0.13730432	      0.40963717
      0.46370179	      0.41251856	      0.50681040	      0.13731055	      0.40963594
      0.46398143	      0.41253613	      0.50682179	      0.13731677	      0.40963472
      0.46426083	      0.41255362	      0.50683313	      0.13732295	      0.40963352
      0.46454023	      0.41257103	      0.50684442	      0.13732910	      0.40963233
      0.46481941	      0.41258837	      0.50685567	      0.13733523	      0.40963116
      0.46509859	      0.41260563	      0.50686687	      0.13734132	      0.40963000
      0.46537754	      0.41262282	      0.50687802	      0.13734739	      0.40962886
      0.46565649	      0.41263993	      0.50688914	      0.13735343	      0.40962773
      0.46593522	      0.41265697	      0.50690020	      0.13735945	      0.40962662
      0.46621395	      0.41267393	      0.50691122	      0.13736543	      0.40962552
      0.46649246	      0.41269082	      0.50692219	      0.13737139	      0.40962444
      0.46677097	      0.41270764	      0.50693312	      0.13737732	      0.40962337
      0.46704926	      0.41272437	      0.50694400	      0.13738322	      0.40962231
      0.46732754	      0.41274104	      0.50695484	      0.13738909	      0.40962127
      0.46760561	      0.41275763	      0.50696563	      0.13739494	      0.40962024
      0.46788368	      0.41277416	      0.50697638	      0.13740076	      0.40961923
      0.46816154	      0.41279060	      0.50698708	      0.13740655	      0.40961823
      0.46843939	      0.41280697	      0.50699774	      0.13741231	      0.40961724
      0.46871703	      0.41282327	      0.50700836	      0.13741805	      0.40961627
      0.46899466	      0.41283950	      0.50701893	      0.13742376	      0.40961531
      0.46927209	      0.41285565	      0.50702945	      0.13742944	      0.40961436
      0.46954951	      0.41287174	      0.50703993	      0.13743509	      0.40961342
      0.46982672	      0.41288774	      0.50705037	      0.13744072	      0.40961250
      0.47010393	      0.41290368	      0.50706076	      0.13744632	      0.40961159
      0.47038093	      0.41291955	      0.50707111	      0.13745189	      0.40961069
      0.47065793	      0.41293534	      0.50708141	      0.13745744	      0.40960981
      0.47093472	      0.41295106	      0.50709167	      0.13746296	      0.40960893
      0.47121151	      0.41296672	      0.50710189	      0.13746845	      0.40960807
      0.47148809	      0.41298229	      0.50711206	      0.13747392	      0.40960722
      0.47176467	      0.41299781	      0.50712219	      0.13747936	      0.40960638
      0.47204105	      0.41301324	      0.50713228	      0.13748477	      0.40960556
      0.47231742	      0.41302861	      0.50714232	      0.13749016	      0.40960474
      0.47259359	      0.41304390	      0.50715232	      0.13749552	      0.40960394
      0.47286977	      0.41305913	      0.50716227	      0.13750085	      0.40960315
      0.47314573	      0.41307428	      0.50717218	      0.13750616	      0.40960236
      0.47342170	      0.41308937	      0.50718205	      0.13751144	      0.40960159
      0.47369746	      0.41310438	      0.50719188	      0.13751670	      0.40960083
      0.47397323	      0.41311933	      0.50720166	      0.13752193	      0.40960009
      0.47424879	      0.41313421	      0.50721140	      0.13752713	      0.40959935
      0.47452435	      0.41314902	      0.50722110	      0.13753231	      0.40959862
      0.47479972	      0.41316375	      0.50723075	      0.13753746	      0.40959790
      0.47507508	      0.41317842	      0.50724036	      0.13754258	      0.40959719
      0.47535024	      0.41319302	      0.50724993	      0.13754768	      0.40959650
      0.47562541	      0.41320755	      0.50725946	      0.13755276	      0.40959581
      0.47590038	      0.41322201	      0.50726894	      0.13755781	      0.40959513
      0.47617535	      0.41323641	      0.50727839	      0.13756283	      0.40959447
      0.47645012	      0.41325073	      0.50728778	      0.13756783	      0.40959381
      0.47672489	      0.41326499	      0.50729714	      0.13757280	      0.40959316
      0.47699947	      0.41327917	      0.50730646	      0.13757774	      0.40959252
      0.47727405	      0.41329330	      0.50731573	      0.13758267	      0.40959189
      0.47754844	      0.41330735	      0.50732496	      0.13758756	      0.40959127
      0.47782283	      0.41332134	      0.50733415	      0.13759243	      0.40959066
      0.47809702	      0.41333525	      0.50734330	      0.13759728	      0.40959006
      0.47837122	      0.41334911	      0.50735241	      0.13760210	      0.40958946
      0.47864523	      0.41336289	      0.50736147	      0.13760689	      0.40958888
      0.47891923	      0.41337661	      0.50737049	      0.13761166	      0.40958830
      0.47919305	      0.41339025	      0.50737947	      0.13761641	      0.40958774
      0.47946687	      0.41340384	      0.50738842	      0.13762113	      0.40958718
      0.47974050	      0.41341735	      0.50739731	      0.13762582	      0.40958663
      0.48001413	      0.41343081	      0.50740617	      0.13763050	      0.40958608
      0.48028757	      0.41344419	      0.50741499	      0.13763514	      0.40958555
      0.48056102	      0.41345751	      0.50742377	      0.13763976	      0.40958502
      0.48083428	      0.41347076	      0.50743250	      0.13764436	      0.40958451
      0.48110754	      0.41348395	      0.50744120	      0.13764893	      0.40958400
      0.48138061	      0.41349707	      0.50744985	      0.13765348	      0.40958349
      0.48165369	      0.41351012	      0.50745846	      0.13765800	      0.40958300
      0.48192659	      0.41352311	      0.50746703	      0.13766250	      0.40958251
      0.48219948	      0.41353604	      0.50747556	      0.13766698	      0.40958203
      0.48247238	      0.41354891	      0.50748406	      0.13767143	      0.40958156
      0.48274527	      0.41356171	      0.50749252	      0.13767586	      0.40958109
      0.48301817	      0.41357446	      0.50750094	      0.13768027	      0.40958063
      0.48329106	      0.41358714	      0.50750932	      0.13768466	      0.40958018
      0.48356396	      0.41359977	      0.50751766	      0.13768902	      0.40957974
      0.48383685	      0.41361233	      0.50752597	      0.13769336	      0.40957930
      0.48410975	      0.41362483	      0.50753424	      0.13769767	      0.40957887
      0.48438264	      0.41363727	      0.50754247	      0.13770197	      0.40957844
      0.48465554	      0.41364966	      0.50755067	      0.13770624	      0.40957802
      0.48492843	      0.41366198	      0.50755882	      0.13771049	      0.40957761
      0.48520133	      0.41367424	      0.50756694	      0.13771472	      0.40957721
      0.48547422	      0.41368644	      0.50757502	      0.13771892	      0.40957681
      0.48574712	      0.41369859	      0.50758307	      0.13772310	      0.40957641
      0.48602002	      0.41371067	      0.50759108	      0.13772726	      0.40957603
      0.48629291	      0.41372269	      0.50759905	      0.13773140	      0.40957565
      0.48656581	      0.41373465	      0.50760698	      0.13773552	      0.40957527
      0.48683870	      0.41374655	      0.50761488	      0.13773961	      0.40957490
      0.48711160	      0.41375840	      0.50762274	      0.13774368	      0.40957454
      0.48738449	      0.41377018	      0.50763056	      0.13774773	      0.40957418
      0.48765739	      0.41378191	      0.50763834	      0.13775175	      0.40957383
      0.48793028	      0.41379357	      0.50764609	      0.13775576	      0.40957348
      0.48820318	      0.41380517	      0.50765380	      0.13775974	      0.40957314
      0.48847607	      0.41381672	      0.50766147	      0.13776370	      0.40957280
      0.48874897	      0.41382821	      0.50766911	      0.13776764	      0.40957247
      0.48899448	      0.41383849	      0.50767595	      0.13777116	      0.40957218
      0.48923999	      0.41384873	      0.50768275	      0.13777466	      0.40957189
      0.48953482	      0.41386095	      0.50769089	      0.13777885	      0.40957155
      0.48982965	      0.41387311	      0.50769898	      0.13778301	      0.40957121
      0.49007215	      0.41388306	      0.50770561	      0.13778641	      0.40957094
      0.49031465	      0.41389297	      0.50771220	      0.13778980	      0.40957067
      0.49061299	      0.41390509	      0.50772028	      0.13779394	      0.40957035
      0.49091133	      0.41391714	      0.50772831	      0.13779806	      0.40957003
      0.49115105	      0.41392677	      0.50773473	      0.13780134	      0.40956978
      0.49139078	      0.41393636	      0.50774112	      0.13780461	      0.40956953
      0.49169129	      0.41394831	      0.50774910	      0.13780869	      0.40956922
      0.49199180	      0.41396019	      0.50775703	      0.13781274	      0.40956892
      0.49222943	      0.41396954	      0.50776327	      0.13781592	      0.40956869
      0.49246706	      0.41397884	      0.50776948	      0.13781909	      0.40956846
      0.49277004	      0.41399064	      0.50777735	      0.13782311	      0.40956817
      0.49307302	      0.41400236	      0.50778519	      0.13782709	      0.40956788
      0.49330646	      0.41401134	      0.50779119	      0.13783015	      0.40956767
      0.49353991	      0.41402029	      0.50779717	      0.13783319	      0.40956745
      0.49384639	      0.41403196	      0.50780498	      0.13783715	      0.40956718
      0.49415288	      0.41404356	      0.50781274	      0.13784109	      0.40956691
      0.49438183	      0.41405218	      0.50781851	      0.13784401	      0.40956671
      0.49461077	      0.41406076	      0.50782425	      0.13784692	      0.40956651
      0.49492032	      0.41407230	      0.50783198	      0.13785083	      0.40956625
      0.49522987	      0.41408376	      0.50783966	      0.13785471	      0.40956599
      0.49545585	      0.41409208	      0.50784523	      0.13785753	      0.40956581
      0.49568184	      0.41410036	      0.50785078	      0.13786033	      0.40956562
      0.49599357	      0.41411171	      0.50785840	      0.13786417	      0.40956538
      0.49630530	      0.41412299	      0.50786597	      0.13786798	      0.40956513
      0.49652873	      0.41413103	      0.50787137	      0.13787070	      0.40956496
      0.49675216	      0.41413904	      0.50787674	      0.13787340	      0.40956479
      0.49706589	      0.41415021	      0.50788424	      0.13787717	      0.40956456
      0.49737961	      0.41416130	      0.50789169	      0.13788091	      0.40956433
      0.49760048	      0.41416907	      0.50789691	      0.13788352	      0.40956417
      0.49782136	      0.41417680	      0.50790211	      0.13788613	      0.40956401
      0.49813692	      0.41418778	      0.50790949	      0.13788982	      0.40956379
      0.49845248	      0.41419868	      0.50791683	      0.13789349	      0.40956357
      0.49867120	      0.41420619	      0.50792188	      0.13789601	      0.40956342
      0.49888993	      0.41421367	      0.50792692	      0.13789852	      0.40956327
      0.49920728	      0.41422445	      0.50793418	      0.13790214	      0.40956306
      0.49952462	      0.41423515	      0.50794139	      0.13790573	      0.40956286
      0.49974099	      0.41424240	      0.50794628	      0.13790816	      0.40956272
      0.49995736	      0.41424962	      0.50795115	      0.13791058	      0.40956258
      0.50027627	      0.41426020	      0.50795828	      0.13791412	      0.40956238
      0.50059518	      0.41427070	      0.50796536	      0.13791763	      0.40956218
      0.50080995	      0.41427772	      0.50797011	      0.13791998	      0.40956205
      0.50102471	      0.41428472	      0.50797483	      0.13792232	      0.40956192
      0.50134549	      0.41429509	      0.50798184	      0.13792578	      0.40956173
      0.50166626	      0.41430539	      0.50798880	      0.13792922	      0.40956155
      0.50187815	      0.41431216	      0.50799338	      0.13793147	      0.40956142
      0.50209003	      0.41431888	      0.50799793	      0.13793371	      0.40956130
      0.50241154	      0.41432903	      0.50800479	      0.13793709	      0.40956112
      0.50273305	      0.41433909	      0.50801160	      0.13794044	      0.40956095
      0.50294578	      0.41434571	      0.50801609	      0.13794264	      0.40956083
      0.50315851	      0.41435230	      0.50802055	      0.13794483	      0.40956071
      0.50348392	      0.41436230	      0.50802733	      0.13794815	      0.40956054
      0.50376699	      0.41437094	      0.50803319	      0.13795101	      0.40956039
      0.50402001	      0.41437862	      0.50803839	      0.13795356	      0.40956026
      0.50427303	      0.41438624	      0.50804357	      0.13795608	      0.40956013
      0.50457921	      0.41439540	      0.50804979	      0.13795911	      0.40955997
      0.50481947	      0.41440254	      0.50805464	      0.13796147	      0.40955985
      0.50505974	      0.41440964	      0.50805946	      0.13796382	      0.40955973
      0.50530001	      0.41441670	      0.50806426	      0.13796615	      0.40955961
      0.50561753	      0.41442596	      0.50807056	      0.13796920	      0.40955946
      0.50589081	      0.41443387	      0.50807594	      0.13797181	      0.40955933
      0.50616409	      0.41444172	      0.50808128	      0.13797439	      0.40955920
      0.50643737	      0.41444952	      0.50808660	      0.13797696	      0.40955907
      0.50667643	      0.41445630	      0.50809121	      0.13797918	      0.40955895
      0.50691548	      0.41446303	      0.50809580	      0.13798139	      0.40955884
      0.50723533	      0.41447198	      0.50810191	      0.13798433	      0.40955870
      0.50747592	      0.41447865	      0.50810646	      0.13798652	      0.40955859
      0.50771650	      0.41448529	      0.50811099	      0.13798869	      0.40955848
      0.50795709	      0.41449188	      0.50811550	      0.13799085	      0.40955837
      0.50827791	      0.41450061	      0.50812146	      0.13799370	      0.40955823
      0.50854463	      0.41450781	      0.50812638	      0.13799605	      0.40955811
      0.50881135	      0.41451496	      0.50813127	      0.13799838	      0.40955799
      0.50907807	      0.41452205	      0.50813612	      0.13800069	      0.40955788
      0.50934479	      0.41452909	      0.50814094	      0.13800299	      0.40955776
      0.50961151	      0.41453608	      0.50814573	      0.13800526	      0.40955765
      0.50987823	      0.41454302	      0.50815049	      0.13800751	      0.40955753
      0.51014495	      0.41454991	      0.50815521	      0.13800975	      0.40955742
      0.51041167	      0.41455674	      0.50815990	      0.13801196	      0.40955731
      0.51067839	      0.41456353	      0.50816456	      0.13801416	      0.40955719
      0.51094511	      0.41457026	      0.50816918	      0.13801634	      0.40955708
      0.51121183	      0.41457694	      0.50817377	      0.13801850	      0.40955697
      0.51147855	      0.41458357	      0.50817833	      0.13802064	      0.40955686
      0.51174527	      0.41459015	      0.50818286	      0.13802276	      0.40955675
      0.51198462	      0.41459601	      0.50818689	      0.13802464	      0.40955665
      0.51222397	      0.41460183	      0.50819090	      0.13802652	      0.40955655
      0.51253292	      0.41460927	      0.50819603	      0.13802891	      0.40955643
      0.51278431	      0.41461529	      0.50820018	      0.13803084	      0.40955633
      0.51303570	      0.41462125	      0.50820429	      0.13803275	      0.40955622
      0.51328708	      0.41462717	      0.50820838	      0.13803465	      0.40955612
      0.51360653	      0.41463463	      0.50821353	      0.13803703	      0.40955599
      0.51383533	      0.41463993	      0.50821719	      0.13803872	      0.40955590
      0.51406412	      0.41464518	      0.50822083	      0.13804040	      0.40955581
      0.51436398	      0.41465202	      0.50822556	      0.13804257	      0.40955569
      0.51465558	      0.41465861	      0.50823012	      0.13804467	      0.40955557
      0.51494718	      0.41466513	      0.50823465	      0.13804674	      0.40955545
      0.51519265	      0.41467058	      0.50823842	      0.13804847	      0.40955535
      0.51543813	      0.41467598	      0.50824217	      0.13805018	      0.40955525
      0.51574266	      0.41468263	      0.50824679	      0.13805228	      0.40955513
      0.51599079	      0.41468799	      0.50825051	      0.13805397	      0.40955503
      0.51623892	      0.41469332	      0.50825421	      0.13805565	      0.40955493
      0.51648706	      0.41469859	      0.50825789	      0.13805731	      0.40955483
      0.51681430	      0.41470549	      0.50826269	      0.13805948	      0.40955470
      0.51704021	      0.41471020	      0.50826597	      0.13806096	      0.40955461
      0.51726612	      0.41471488	      0.50826924	      0.13806243	      0.40955452
      0.51757208	      0.41472117	      0.50827362	      0.13806439	      0.40955439
      0.51786561	      0.41472713	      0.50827778	      0.13806625	      0.40955427
      0.51815914	      0.41473303	      0.50828191	      0.13806809	      0.40955415
      0.51840079	      0.41473785	      0.50828528	      0.13806959	      0.40955405
      0.51864244	      0.41474262	      0.50828862	      0.13807108	      0.40955395
      0.51894898	      0.41474862	      0.50829282	      0.13807294	      0.40955382
      0.51919970	      0.41475347	      0.50829623	      0.13807444	      0.40955372
      0.51945042	      0.41475829	      0.50829960	      0.13807592	      0.40955361
      0.51970114	      0.41476306	      0.50830295	      0.13807740	      0.40955351
      0.52001489	      0.41476896	      0.50830710	      0.13807921	      0.40955338
      0.52024887	      0.41477332	      0.50831017	      0.13808055	      0.40955328
      0.52048285	      0.41477764	      0.50831321	      0.13808188	      0.40955318
      0.52077725	      0.41478303	      0.50831701	      0.13808352	      0.40955305
      0.52105697	      0.41478809	      0.50832058	      0.13808507	      0.40955293
      0.52133669	      0.41479309	      0.50832411	      0.13808659	      0.40955281
      0.52158760	      0.41479754	      0.50832725	      0.13808794	      0.40955270
      0.52183852	      0.41480194	      0.50833036	      0.13808928	      0.40955259
      0.52208944	      0.41480630	      0.50833345	      0.13809060	      0.40955248
      0.52234035	      0.41481061	      0.50833651	      0.13809190	      0.40955237
      0.52267992	      0.41481638	      0.50834060	      0.13809364	      0.40955222
      0.52289539	      0.41482000	      0.50834317	      0.13809472	      0.40955212
      0.52311086	      0.41482359	      0.50834572	      0.13809580	      0.40955202
      0.52343739	      0.41482896	      0.50834955	      0.13809741	      0.40955187
      0.52374737	      0.41483400	      0.50835313	      0.13809891	      0.40955173
      0.52405734	      0.41483897	      0.50835668	      0.13810039	      0.40955159
      0.52428472	      0.41484258	      0.50835925	      0.13810145	      0.40955148
      0.52451209	      0.41484614	      0.50836181	      0.13810251	      0.40955137
      0.52483889	      0.41485121	      0.50836543	      0.13810400	      0.40955122
      0.52509111	      0.41485508	      0.50836820	      0.13810514	      0.40955110
      0.52534332	      0.41485889	      0.50837094	      0.13810626	      0.40955098
      0.52559553	      0.41486267	      0.50837365	      0.13810736	      0.40955086
      0.52590330	      0.41486722	      0.50837693	      0.13810868	      0.40955071
      0.52613996	      0.41487067	      0.50837941	      0.13810968	      0.40955059
      0.52637662	      0.41487409	      0.50838188	      0.13811067	      0.40955047
      0.52666820	      0.41487825	      0.50838488	      0.13811187	      0.40955033
      0.52695979	      0.41488235	      0.50838784	      0.13811305	      0.40955018
      0.52720443	      0.41488574	      0.50839030	      0.13811402	      0.40955005
      0.52744907	      0.41488910	      0.50839274	      0.13811498	      0.40954993
      0.52769371	      0.41489241	      0.50839514	      0.13811592	      0.40954980
      0.52801753	      0.41489674	      0.50839829	      0.13811714	      0.40954963
      0.52825168	      0.41489982	      0.50840054	      0.13811801	      0.40954951
      0.52848583	      0.41490287	      0.50840276	      0.13811887	      0.40954939
      0.52878427	      0.41490670	      0.50840556	      0.13811994	      0.40954923
      0.52908271	      0.41491048	      0.50840832	      0.13812099	      0.40954907
      0.52931677	      0.41491339	      0.50841046	      0.13812179	      0.40954894
      0.52955084	      0.41491627	      0.50841258	      0.13812259	      0.40954881
      0.52984419	      0.41491983	      0.50841520	      0.13812356	      0.40954865
      0.53013753	      0.41492333	      0.50841778	      0.13812452	      0.40954848
      0.53037877	      0.41492617	      0.50841987	      0.13812529	      0.40954835
      0.53062002	      0.41492897	      0.50842194	      0.13812604	      0.40954821
      0.53086126	      0.41493173	      0.50842399	      0.13812678	      0.40954807
      0.53119540	      0.41493548	      0.50842678	      0.13812779	      0.40954788
      0.53142760	      0.41493805	      0.50842869	      0.13812847	      0.40954774
      0.53165980	      0.41494058	      0.50843058	      0.13812914	      0.40954761
      0.53196380	      0.41494385	      0.50843302	      0.13812999	      0.40954743
      0.53226779	      0.41494705	      0.50843542	      0.13813082	      0.40954725
      0.53249142	      0.41494936	      0.50843716	      0.13813142	      0.40954711
      0.53271506	      0.41495165	      0.50843887	      0.13813201	      0.40954697
      0.53302458	      0.41495475	      0.50844122	      0.13813280	      0.40954678
      0.53330338	      0.41495750	      0.50844329	      0.13813349	      0.40954661
      0.53358219	      0.41496019	      0.50844534	      0.13813416	      0.40954644
      0.53383025	      0.41496254	      0.50844713	      0.13813475	      0.40954628
      0.53407832	      0.41496486	      0.50844889	      0.13813532	      0.40954612
      0.53432639	      0.41496713	      0.50845063	      0.13813587	      0.40954596
      0.53462642	      0.41496982	      0.50845270	      0.13813652	      0.40954577
      0.53487905	      0.41497205	      0.50845441	      0.13813706	      0.40954560
      0.53513167	      0.41497423	      0.50845610	      0.13813757	      0.40954544
      0.53538429	      0.41497637	      0.50845776	      0.13813807	      0.40954527
      0.53563691	      0.41497847	      0.50845939	      0.13813856	      0.40954510
      0.53594785	      0.41498100	      0.50846136	      0.13813914	      0.40954489
      0.53618188	      0.41498286	      0.50846282	      0.13813956	      0.40954473
      0.53641591	      0.41498469	      0.50846425	      0.13813996	      0.40954457
      0.53671393	      0.41498696	      0.50846605	      0.13814046	      0.40954436
      0.53701196	      0.41498918	      0.50846781	      0.13814094	      0.40954416
      0.53723573	      0.41499081	      0.50846910	      0.13814128	      0.40954400
      0.53745951	      0.41499240	      0.50847037	      0.13814162	      0.40954384
      0.53776893	      0.41499456	      0.50847210	      0.13814206	      0.40954362
      0.53804225	      0.41499641	      0.50847360	      0.13814243	      0.40954342
      0.53831558	      0.41499821	      0.50847506	      0.13814278	      0.40954322
      0.53858890	      0.41499996	      0.50847649	      0.13814312	      0.40954302
      0.53882490	      0.41500144	      0.50847770	      0.13814340	      0.40954285
      0.53906091	      0.41500288	      0.50847889	      0.13814366	      0.40954267
      0.53934794	      0.41500459	      0.50848030	      0.13814396	      0.40954245
      0.53963497	      0.41500624	      0.50848168	      0.13814424	      0.40954224
      0.53987228	      0.41500757	      0.50848280	      0.13814446	      0.40954205
      0.54010960	      0.41500886	      0.50848389	      0.13814467	      0.40954187
      0.54039878	      0.41501038	      0.50848519	      0.13814490	      0.40954165
      0.54068796	      0.41501185	      0.50848645	      0.13814512	      0.40954142
      0.54091818	      0.41501299	      0.50848744	      0.13814528	      0.40954124
      0.54114840	      0.41501409	      0.50848840	      0.13814542	      0.40954105
      0.54144736	      0.41501547	      0.50848961	      0.13814559	      0.40954082
      0.54174632	      0.41501679	      0.50849079	      0.13814574	      0.40954057
      0.54196853	      0.41501773	      0.50849165	      0.13814583	      0.40954039
      0.54219074	      0.41501865	      0.50849248	      0.13814592	      0.40954021
      0.54250450	      0.41501989	      0.50849362	      0.13814602	      0.40953995
      0.54278470	      0.41502095	      0.50849461	      0.13814609	      0.40953972
      0.54306490	      0.41502195	      0.50849556	      0.13814615	      0.40953948
      0.54329183	      0.41502273	      0.50849631	      0.13814618	      0.40953929
      0.54351877	      0.41502348	      0.50849704	      0.13814620	      0.40953910
      0.54381820	      0.41502441	      0.50849797	      0.13814620	      0.40953884
      0.54411762	      0.41502529	      0.50849886	      0.13814619	      0.40953858
      0.54434481	      0.41502592	      0.50849951	      0.13814617	      0.40953838
      0.54457200	      0.41502652	      0.50850015	      0.13814613	      0.40953819
      0.54487516	      0.41502727	      0.50850096	      0.13814606	      0.40953792
      0.54517832	      0.41502796	      0.50850173	      0.13814598	      0.40953765
      0.54539919	      0.41502843	      0.50850228	      0.13814590	      0.40953745
      0.54562006	      0.41502886	      0.50850280	      0.13814581	      0.40953725
      0.54593282	      0.41502943	      0.50850350	      0.13814567	      0.40953697
      0.54620621	      0.41502988	      0.50850409	      0.13814553	      0.40953672
      0.54647960	      0.41503028	      0.50850464	      0.13814537	      0.40953647
      0.54675300	      0.41503063	      0.50850517	      0.13814519	      0.40953621
      0.54698710	      0.41503090	      0.50850559	      0.13814502	      0.40953599
      0.54722120	      0.41503114	      0.50850600	      0.13814485	      0.40953577
      0.54750712	      0.41503137	      0.50850646	      0.13814461	      0.40953550
      0.54779304	      0.41503156	      0.50850689	      0.13814436	      0.40953523
      0.54803339	      0.41503168	      0.50850723	      0.13814414	      0.40953500
      0.54827374	      0.41503177	      0.50850755	      0.13814390	      0.40953477
      0.54851409	      0.41503182	      0.50850784	      0.13814365	      0.40953454
      0.54883792	      0.41503183	      0.50850820	      0.13814329	      0.40953422
      0.54907424	      0.41503180	      0.50850843	      0.13814301	      0.40953399
      0.54931055	      0.41503173	      0.50850864	      0.13814272	      0.40953375
      0.54960427	      0.41503160	      0.50850888	      0.13814234	      0.40953346
      0.54989799	      0.41503142	      0.50850907	      0.13814195	      0.40953317
      0.55012104	      0.41503125	      0.50850920	      0.13814164	      0.40953294
      0.55034409	      0.41503105	      0.50850931	      0.13814131	      0.40953272
      0.55064751	      0.41503072	      0.50850943	      0.13814085	      0.40953241
      0.55092310	      0.41503038	      0.50850951	      0.13814042	      0.40953213
      0.55119869	      0.41502999	      0.50850955	      0.13813997	      0.40953184
      0.55144518	      0.41502960	      0.50850957	      0.13813955	      0.40953159
      0.55169168	      0.41502918	      0.50850956	      0.13813912	      0.40953133
      0.55193817	      0.41502872	      0.50850953	      0.13813867	      0.40953107
      0.55218466	      0.41502822	      0.50850947	      0.13813822	      0.40953081
      0.55251313	      0.41502751	      0.50850936	      0.13813758	      0.40953046
      0.55273598	      0.41502698	      0.50850926	      0.13813714	      0.40953022
      0.55295883	      0.41502643	      0.50850914	      0.13813669	      0.40952998
      0.55326857	      0.41502561	      0.50850895	      0.13813604	      0.40952965
      0.55354244	      0.41502484	      0.50850874	      0.13813546	      0.40952935
      0.55381632	      0.41502402	      0.50850851	      0.13813485	      0.40952905
      0.55409019	      0.41502316	      0.50850825	      0.13813423	      0.40952875
      0.55432249	      0.41502239	      0.50850800	      0.13813369	      0.40952850
      0.55455478	      0.41502160	      0.50850774	      0.13813314	      0.40952824
      0.55483884	      0.41502058	      0.50850738	      0.13813245	      0.40952792
      0.55512290	      0.41501951	      0.50850700	      0.13813174	      0.40952761
      0.55537051	      0.41501854	      0.50850664	      0.13813111	      0.40952733
      0.55561811	      0.41501754	      0.50850626	      0.13813046	      0.40952705
      0.55586572	      0.41501650	      0.50850585	      0.13812980	      0.40952677
      0.55611332	      0.41501542	      0.50850542	      0.13812913	      0.40952648
      0.55642120	      0.41501403	      0.50850485	      0.13812828	      0.40952613
      0.55666618	      0.41501289	      0.50850437	      0.13812759	      0.40952585
      0.55691116	      0.41501170	      0.50850387	      0.13812688	      0.40952556
      0.55715614	      0.41501049	      0.50850335	      0.13812616	      0.40952528
      0.55746174	      0.41500892	      0.50850266	      0.13812525	      0.40952492
      0.55771206	      0.41500760	      0.50850207	      0.13812448	      0.40952463
      0.55796237	      0.41500624	      0.50850146	      0.13812371	      0.40952433
      0.55821269	      0.41500484	      0.50850083	      0.13812292	      0.40952403
      0.55846301	      0.41500341	      0.50850017	      0.13812211	      0.40952374
      0.55877835	      0.41500155	      0.50849930	      0.13812108	      0.40952336
      0.55900128	      0.41500020	      0.50849867	      0.13812034	      0.40952309
      0.55922421	      0.41499882	      0.50849802	      0.13811958	      0.40952282
      0.55952687	      0.41499691	      0.50849710	      0.13811855	      0.40952246
      0.55980458	      0.41499510	      0.50849623	      0.13811758	      0.40952212
      0.56008229	      0.41499325	      0.50849534	      0.13811659	      0.40952178
      0.56032624	      0.41499159	      0.50849452	      0.13811571	      0.40952148
      0.56057019	      0.41498989	      0.50849369	      0.13811482	      0.40952118
      0.56081414	      0.41498816	      0.50849283	      0.13811391	      0.40952088
      0.56111362	      0.41498599	      0.50849174	      0.13811278	      0.40952051
      0.56136889	      0.41498410	      0.50849079	      0.13811181	      0.40952019
      0.56162415	      0.41498217	      0.50848982	      0.13811082	      0.40951987
      0.56187941	      0.41498020	      0.50848882	      0.13810981	      0.40951955
      0.56213468	      0.41497820	      0.50848780	      0.13810880	      0.40951923
      0.56238994	      0.41497616	      0.50848675	      0.13810776	      0.40951890
      0.56264520	      0.41497408	      0.50848568	      0.13810672	      0.40951858
      0.56290047	      0.41497196	      0.50848459	      0.13810566	      0.40951825
      0.56315573	      0.41496981	      0.50848347	      0.13810459	      0.40951793
      0.56346453	      0.41496716	      0.50848208	      0.13810328	      0.40951753
      0.56368434	      0.41496524	      0.50848107	      0.13810233	      0.40951725
      0.56390415	      0.41496329	      0.50848004	      0.13810137	      0.40951696
      0.56420711	      0.41496055	      0.50847860	      0.13810003	      0.40951657
      0.56449137	      0.41495794	      0.50847722	      0.13809876	      0.40951620
      0.56477563	      0.41495528	      0.50847580	      0.13809748	      0.40951583
      0.56501128	      0.41495305	      0.50847461	      0.13809640	      0.40951552
      0.56524693	      0.41495078	      0.50847339	      0.13809530	      0.40951521
      0.56554347	      0.41494788	      0.50847183	      0.13809391	      0.40951482
      0.56579511	      0.41494538	      0.50847048	      0.13809272	      0.40951449
      0.56604676	      0.41494284	      0.50846911	      0.13809151	      0.40951416
      0.56629841	      0.41494027	      0.50846772	      0.13809029	      0.40951382
      0.56655006	      0.41493767	      0.50846630	      0.13808906	      0.40951349
      0.56680170	      0.41493502	      0.50846486	      0.13808782	      0.40951315
      0.56711084	      0.41493173	      0.50846306	      0.13808627	      0.40951274
      0.56733265	      0.41492933	      0.50846175	      0.13808515	      0.40951244
      0.56755447	      0.41492691	      0.50846042	      0.13808401	      0.40951214
      0.56785281	      0.41492360	      0.50845860	      0.13808247	      0.40951174
      0.56813487	      0.41492043	      0.50845685	      0.13808100	      0.40951135
      0.56841692	      0.41491722	      0.50845507	      0.13807952	      0.40951097
      0.56865478	      0.41491448	      0.50845355	      0.13807825	      0.40951065
      0.56889264	      0.41491170	      0.50845201	      0.13807697	      0.40951032
      0.56918650	      0.41490823	      0.50845007	      0.13807537	      0.40950992
      0.56943590	      0.41490524	      0.50844841	      0.13807401	      0.40950958
      0.56968531	      0.41490222	      0.50844672	      0.13807263	      0.40950923
      0.56993471	      0.41489917	      0.50844501	      0.13807123	      0.40950889
      0.57018411	      0.41489608	      0.50844328	      0.13806983	      0.40950855
      0.57043351	      0.41489295	      0.50844153	      0.13806841	      0.40950820
      0.57075934	      0.41488882	      0.50843920	      0.13806654	      0.40950775
      0.57097019	      0.41488612	      0.50843768	      0.13806532	      0.40950746
      0.57118103	      0.41488339	      0.50843614	      0.13806409	      0.40950716
      0.57149719	      0.41487925	      0.50843380	      0.13806223	      0.40950672
      0.57179665	      0.41487528	      0.50843155	      0.13806044	      0.40950630
      0.57210645	      0.41487112	      0.50842919	      0.13805858	      0.40950587
      0.57234478	      0.41486788	      0.50842735	      0.13805713	      0.40950554
      0.57258311	      0.41486462	      0.50842549	      0.13805568	      0.40950520
      0.57288575	      0.41486042	      0.50842310	      0.13805381	      0.40950477
      0.57312514	      0.41485707	      0.50842119	      0.13805232	      0.40950444
      0.57336453	      0.41485369	      0.50841926	      0.13805082	      0.40950410
      0.57360392	      0.41485027	      0.50841730	      0.13804931	      0.40950376
      0.57393442	      0.41484551	      0.50841457	      0.13804720	      0.40950329
      0.57414977	      0.41484237	      0.50841277	      0.13804582	      0.40950299
      0.57436512	      0.41483921	      0.50841096	      0.13804442	      0.40950268
      0.57467329	      0.41483464	      0.50840833	      0.13804242	      0.40950224
      0.57496795	      0.41483022	      0.50840579	      0.13804048	      0.40950182
      0.57526260	      0.41482576	      0.50840322	      0.13803852	      0.40950140
      0.57549826	      0.41482215	      0.50840114	      0.13803694	      0.40950107
      0.57573391	      0.41481852	      0.50839904	      0.13803536	      0.40950073
      0.57603667	      0.41481381	      0.50839632	      0.13803330	      0.40950030
      0.57627784	      0.41481002	      0.50839412	      0.13803165	      0.40949995
      0.57651901	      0.41480620	      0.50839191	      0.13802999	      0.40949960
      0.57676019	      0.41480235	      0.50838968	      0.13802832	      0.40949926
      0.57708298	      0.41479714	      0.50838666	      0.13802606	      0.40949879
      0.57730103	      0.41479359	      0.50838459	      0.13802453	      0.40949848
      0.57751907	      0.41479002	      0.50838252	      0.13802298	      0.40949817
      0.57782053	      0.41478504	      0.50837962	      0.13802083	      0.40949773
      0.57811019	      0.41478021	      0.50837680	      0.13801875	      0.40949732
      0.57839985	      0.41477533	      0.50837396	      0.13801665	      0.40949690
      0.57863645	      0.41477132	      0.50837161	      0.13801492	      0.40949656
      0.57887306	      0.41476727	      0.50836925	      0.13801318	      0.40949622
      0.57917383	      0.41476208	      0.50836622	      0.13801096	      0.40949578
      0.57941448	      0.41475790	      0.50836377	      0.13800917	      0.40949543
      0.57965514	      0.41475368	      0.50836130	      0.13800736	      0.40949509
      0.57989579	      0.41474944	      0.50835881	      0.13800555	      0.40949474
      0.58022028	      0.41474367	      0.50835542	      0.13800308	      0.40949427
      0.58043621	      0.41473979	      0.50835315	      0.13800143	      0.40949396
      0.58065214	      0.41473589	      0.50835086	      0.13799977	      0.40949364
      0.58095551	      0.41473038	      0.50834762	      0.13799742	      0.40949321
      0.58124769	      0.41472502	      0.50834446	      0.13799515	      0.40949278
      0.58153987	      0.41471961	      0.50834128	      0.13799285	      0.40949236
      0.58178350	      0.41471507	      0.50833861	      0.13799093	      0.40949201
      0.58202713	      0.41471050	      0.50833591	      0.13798899	      0.40949166
      0.58232014	      0.41470496	      0.50833264	      0.13798665	      0.40949123
      0.58255867	      0.41470042	      0.50832996	      0.13798473	      0.40949089
      0.58279721	      0.41469584	      0.50832726	      0.13798280	      0.40949055
      0.58303575	      0.41469124	      0.50832454	      0.13798086	      0.40949020
      0.58336765	      0.41468479	      0.50832072	      0.13797814	      0.40948972
      0.58357846	      0.41468066	      0.50831828	      0.13797640	      0.40948942
      0.58378928	      0.41467651	      0.50831582	      0.13797465	      0.40948911
      0.58410022	      0.41467034	      0.50831216	      0.13797206	      0.40948867
      0.58440504	      0.41466425	      0.50830855	      0.13796950	      0.40948823
      0.58475951	      0.41465710	      0.50830431	      0.13796651	      0.40948772
      0.58497805	      0.41465266	      0.50830167	      0.13796465	      0.40948741
      0.58519659	      0.41464820	      0.50829902	      0.13796278	      0.40948709
      0.58555832	      0.41464075	      0.50829460	      0.13795967	      0.40948657
      0.58575951	      0.41463659	      0.50829212	      0.13795793	      0.40948629
      0.58596071	      0.41463240	      0.50828963	      0.13795618	      0.40948600
      0.58629257	      0.41462544	      0.50828549	      0.13795328	      0.40948552
      0.58661501	      0.41461863	      0.50828143	      0.13795044	      0.40948506
      0.58684985	      0.41461363	      0.50827845	      0.13794836	      0.40948473
      0.58708470	      0.41460861	      0.50827546	      0.13794627	      0.40948440
      0.58740190	      0.41460177	      0.50827138	      0.13794343	      0.40948395
      0.58762667	      0.41459690	      0.50826847	      0.13794141	      0.40948363
      0.58785144	      0.41459200	      0.50826555	      0.13793938	      0.40948331
      0.58813972	      0.41458569	      0.50826177	      0.13793676	      0.40948290
      0.58841924	      0.41457952	      0.50825809	      0.13793420	      0.40948251
      0.58869877	      0.41457331	      0.50825438	      0.13793163	      0.40948211
      0.58894269	      0.41456786	      0.50825112	      0.13792938	      0.40948177
      0.58918662	      0.41456238	      0.50824784	      0.13792711	      0.40948143
      0.58943055	      0.41455687	      0.50824454	      0.13792484	      0.40948109
      0.58972331	      0.41455022	      0.50824055	      0.13792209	      0.40948068
      0.58998635	      0.41454420	      0.50823695	      0.13791961	      0.40948031
      0.59024940	      0.41453815	      0.50823332	      0.13791712	      0.40947995
      0.59051244	      0.41453206	      0.50822967	      0.13791461	      0.40947958
      0.59077549	      0.41452594	      0.50822600	      0.13791209	      0.40947922
      0.59101015	      0.41452045	      0.50822270	      0.13790983	      0.40947889
      0.59124482	      0.41451494	      0.50821939	      0.13790757	      0.40947857
      0.59154307	      0.41450788	      0.50821515	      0.13790467	      0.40947816
      0.59178463	      0.41450214	      0.50821170	      0.13790231	      0.40947783
      0.59202618	      0.41449636	      0.50820823	      0.13789994	      0.40947750
      0.59226774	      0.41449056	      0.50820474	      0.13789756	      0.40947717
      0.59258842	      0.41448281	      0.50820008	      0.13789439	      0.40947673
      0.59280245	      0.41447761	      0.50819695	      0.13789226	      0.40947644
      0.59301648	      0.41447239	      0.50819381	      0.13789012	      0.40947616
      0.59331728	      0.41446501	      0.50818936	      0.13788710	      0.40947575
      0.59355815	      0.41445906	      0.50818578	      0.13788468	      0.40947543
      0.59395816	      0.41444913	      0.50817980	      0.13788062	      0.40947489
      0.59420126	      0.41444305	      0.50817614	      0.13787814	      0.40947457
      0.59444437	      0.41443695	      0.50817245	      0.13787565	      0.40947425
      0.59468748	      0.41443081	      0.50816875	      0.13787315	      0.40947393
      0.59498418	      0.41442329	      0.50816421	      0.13787008	      0.40947353
      0.59524210	      0.41441671	      0.50816024	      0.13786741	      0.40947320
      0.59550001	      0.41441009	      0.50815625	      0.13786472	      0.40947286
      0.59575792	      0.41440345	      0.50815224	      0.13786201	      0.40947252
      0.59601583	      0.41439677	      0.50814820	      0.13785930	      0.40947219
      0.59627374	      0.41439006	      0.50814415	      0.13785657	      0.40947186
      0.59653165	      0.41438332	      0.50814007	      0.13785384	      0.40947153
      0.59678956	      0.41437654	      0.50813598	      0.13785109	      0.40947120
      0.59704747	      0.41436973	      0.50813186	      0.13784833	      0.40947087
      0.59730539	      0.41436289	      0.50812772	      0.13784555	      0.40947054
      0.59756330	      0.41435602	      0.50812356	      0.13784277	      0.40947021
      0.59782121	      0.41434911	      0.50811938	      0.13783997	      0.40946989
      0.59807912	      0.41434217	      0.50811518	      0.13783716	      0.40946957
      0.59833703	      0.41433520	      0.50811096	      0.13783434	      0.40946925
      0.59859494	      0.41432819	      0.50810671	      0.13783151	      0.40946893
      0.59885285	      0.41432115	      0.50810245	      0.13782867	      0.40946861
      0.59908384	      0.41431482	      0.50809861	      0.13782611	      0.40946833
      0.59931483	      0.41430847	      0.50809476	      0.13782354	      0.40946805
      0.59961962	      0.41430004	      0.50808965	      0.13782014	      0.40946768
      0.59985661	      0.41429346	      0.50808566	      0.13781749	      0.40946739
      0.60009359	      0.41428684	      0.50808165	      0.13781482	      0.40946711
      0.60033058	      0.41428021	      0.50807762	      0.13781215	      0.40946683
      0.60063188	      0.41427173	      0.50807247	      0.13780873	      0.40946647
      0.60088924	      0.41426445	      0.50806805	      0.13780580	      0.40946617
      0.60114659	      0.41425714	      0.50806362	      0.13780286	      0.40946587
      0.60140394	      0.41424979	      0.50805916	      0.13779991	      0.40946557
      0.60166129	      0.41424242	      0.50805468	      0.13779695	      0.40946527
      0.60191865	      0.41423501	      0.50805018	      0.13779397	      0.40946498
      0.60217600	      0.41422758	      0.50804566	      0.13779098	      0.40946468
      0.60243335	      0.41422011	      0.50804112	      0.13778798	      0.40946439
      0.60269071	      0.41421260	      0.50803656	      0.13778497	      0.40946410
      0.60294806	      0.41420507	      0.50803198	      0.13778195	      0.40946382
      0.60320541	      0.41419750	      0.50802737	      0.13777892	      0.40946353
      0.60346276	      0.41418991	      0.50802275	      0.13777587	      0.40946325
      0.60372012	      0.41418228	      0.50801811	      0.13777282	      0.40946297
      0.60397747	      0.41417461	      0.50801345	      0.13776975	      0.40946269
      0.60423482	      0.41416692	      0.50800877	      0.13776667	      0.40946241
      0.60449217	      0.41415920	      0.50800406	      0.13776358	      0.40946214
      0.60474953	      0.41415144	      0.50799934	      0.13776048	      0.40946187
      0.60500688	      0.41414365	      0.50799460	      0.13775736	      0.40946160
      0.60526423	      0.41413583	      0.50798984	      0.13775424	      0.40946133
      0.60552159	      0.41412798	      0.50798505	      0.13775110	      0.40946107
      0.60577894	      0.41412010	      0.50798025	      0.13774795	      0.40946081
      0.60603629	      0.41411218	      0.50797543	      0.13774480	      0.40946055
      0.60629364	      0.41410424	      0.50797058	      0.13774163	      0.40946029
      0.60655100	      0.41409626	      0.50796572	      0.13773844	      0.40946004
      0.60680835	      0.41408825	      0.50796084	      0.13773525	      0.40945979
      0.60706570	      0.41408021	      0.50795594	      0.13773205	      0.40945954
      0.60732305	      0.41407214	      0.50795101	      0.13772883	      0.40945929
      0.60758041	      0.41406403	      0.50794607	      0.13772560	      0.40945905
      0.60783776	      0.41405590	      0.50794111	      0.13772237	      0.40945880
      0.60809511	      0.41404773	      0.50793613	      0.13771912	      0.40945856
      0.60835247	      0.41403954	      0.50793112	      0.13771586	      0.40945833
      0.60860982	      0.41403131	      0.50792610	      0.13771258	      0.40945810
      0.60886717	      0.41402305	      0.50792106	      0.13770930	      0.40945786
      0.60912452	      0.41401476	      0.50791600	      0.13770601	      0.40945764
      0.60935546	      0.41400729	      0.50791144	      0.13770304	      0.40945743
      0.60958641	      0.41399980	      0.50790686	      0.13770006	      0.40945723
      0.60989499	      0.41398975	      0.50790073	      0.13769608	      0.40945697
      0.61012598	      0.41398220	      0.50789611	      0.13769308	      0.40945678
      0.61035696	      0.41397462	      0.50789148	      0.13769007	      0.40945658
      0.61058795	      0.41396702	      0.50788684	      0.13768706	      0.40945640
      0.61089238	      0.41395697	      0.50788070	      0.13768307	      0.40945615
      0.61116285	      0.41394800	      0.50787521	      0.13767952	      0.40945593
      0.61143331	      0.41393899	      0.50786971	      0.13767595	      0.40945572
      0.61166649	      0.41393120	      0.50786495	      0.13767287	      0.40945554
      0.61189966	      0.41392338	      0.50786017	      0.13766977	      0.40945536
      0.61213283	      0.41391554	      0.50785537	      0.13766667	      0.40945519
      0.61243361	      0.41390539	      0.50784916	      0.13766265	      0.40945497
      0.61269819	      0.41389643	      0.50784368	      0.13765910	      0.40945478
      0.61296277	      0.41388743	      0.50783818	      0.13765555	      0.40945459
      0.61322734	      0.41387840	      0.50783265	      0.13765198	      0.40945440
      0.61345399	      0.41387064	      0.50782791	      0.13764891	      0.40945425
      0.61368063	      0.41386285	      0.50782314	      0.13764584	      0.40945410
      0.61400240	      0.41385176	      0.50781635	      0.13764146	      0.40945388
      0.61422297	      0.41384413	      0.50781168	      0.13763844	      0.40945374
      0.61444354	      0.41383647	      0.50780700	      0.13763542	      0.40945360
      0.61473095	      0.41382647	      0.50780087	      0.13763147	      0.40945342
      0.61500338	      0.41381695	      0.50779504	      0.13762772	      0.40945326
      0.61534774	      0.41380486	      0.50778765	      0.13762295	      0.40945306
      0.61557006	      0.41379703	      0.50778285	      0.13761987	      0.40945293
      0.61579238	      0.41378918	      0.50777804	      0.13761677	      0.40945280
      0.61609937	      0.41377830	      0.50777138	      0.13761249	      0.40945263
      0.61636296	      0.41376892	      0.50776563	      0.13760879	      0.40945249
      0.61662655	      0.41375951	      0.50775987	      0.13760509	      0.40945236
      0.61689014	      0.41375007	      0.50775409	      0.13760137	      0.40945222
      0.61712087	      0.41374178	      0.50774901	      0.13759811	      0.40945211
      0.61735160	      0.41373347	      0.50774391	      0.13759484	      0.40945200
      0.61766671	      0.41372208	      0.50773693	      0.13759036	      0.40945186
      0.61788991	      0.41371398	      0.50773197	      0.13758718	      0.40945176
      0.61811311	      0.41370586	      0.50772699	      0.13758398	      0.40945166
      0.61839595	      0.41369553	      0.50772066	      0.13757993	      0.40945154
      0.61867194	      0.41368542	      0.50771447	      0.13757596	      0.40945143
      0.61894794	      0.41367528	      0.50770825	      0.13757197	      0.40945133
      0.61920792	      0.41366570	      0.50770237	      0.13756821	      0.40945123
      0.61946790	      0.41365608	      0.50769648	      0.13756443	      0.40945114
      0.61972788	      0.41364643	      0.50769056	      0.13756065	      0.40945105
      0.61998786	      0.41363675	      0.50768463	      0.13755685	      0.40945097
      0.62024784	      0.41362705	      0.50767867	      0.13755304	      0.40945089
      0.62050782	      0.41361731	      0.50767270	      0.13754922	      0.40945082
      0.62076780	      0.41360754	      0.50766671	      0.13754539	      0.40945075
      0.62102778	      0.41359774	      0.50766070	      0.13754155	      0.40945068
      0.62128776	      0.41358791	      0.50765466	      0.13753770	      0.40945062
      0.62154774	      0.41357805	      0.50764862	      0.13753384	      0.40945056
      0.62180773	      0.41356815	      0.50764255	      0.13752997	      0.40945051
      0.62206771	      0.41355823	      0.50763646	      0.13752608	      0.40945046
      0.62230052	      0.41354932	      0.50763099	      0.13752259	      0.40945042
      0.62253334	      0.41354039	      0.50762551	      0.13751910	      0.40945039
      0.62284548	      0.41352837	      0.50761813	      0.13751440	      0.40945034
      0.62306923	      0.41351973	      0.50761283	      0.13751102	      0.40945032
      0.62329297	      0.41351106	      0.50760751	      0.13750763	      0.40945029
      0.62357398	      0.41350015	      0.50760082	      0.13750336	      0.40945027
      0.62384819	      0.41348947	      0.50759426	      0.13749919	      0.40945025
      0.62412241	      0.41347875	      0.50758768	      0.13749500	      0.40945024
      0.62438531	      0.41346845	      0.50758135	      0.13749097	      0.40945023
      0.62464821	      0.41345811	      0.50757501	      0.13748693	      0.40945023
      0.62491111	      0.41344774	      0.50756864	      0.13748289	      0.40945023
      0.62517401	      0.41343734	      0.50756226	      0.13747883	      0.40945024
      0.62543691	      0.41342691	      0.50755585	      0.13747476	      0.40945025
      0.62569981	      0.41341646	      0.50754943	      0.13747067	      0.40945027
      0.62596271	      0.41340597	      0.50754299	      0.13746658	      0.40945029
      0.62622561	      0.41339544	      0.50753653	      0.13746248	      0.40945032
      0.62644890	      0.41338648	      0.50753103	      0.13745898	      0.40945035
      0.62667219	      0.41337750	      0.50752551	      0.13745548	      0.40945038
      0.62697261	      0.41336538	      0.50751807	      0.13745076	      0.40945043
      0.62723436	      0.41335479	      0.50751156	      0.13744663	      0.40945048
      0.62749610	      0.41334417	      0.50750504	      0.13744249	      0.40945053
      0.62775785	      0.41333352	      0.50749850	      0.13743834	      0.40945059
      0.62801960	      0.41332284	      0.50749193	      0.13743418	      0.40945065
      0.62828134	      0.41331212	      0.50748535	      0.13743001	      0.40945072
      0.62850754	      0.41330284	      0.50747965	      0.13742640	      0.40945079
      0.62873374	      0.41329354	      0.50747394	      0.13742278	      0.40945085
      0.62906261	      0.41327997	      0.50746560	      0.13741750	      0.40945096
      0.62927490	      0.41327119	      0.50746021	      0.13741408	      0.40945103
      0.62948719	      0.41326238	      0.50745480	      0.13741065	      0.40945111
      0.62978396	      0.41325004	      0.50744722	      0.13740586	      0.40945122
      0.63019481	      0.41323290	      0.50743668	      0.13739919	      0.40945139
      0.63042558	      0.41322323	      0.50743074	      0.13739543	      0.40945149
      0.63065635	      0.41321355	      0.50742479	      0.13739167	      0.40945160
      0.63094282	      0.41320149	      0.50741738	      0.13738698	      0.40945173
      0.63121417	      0.41319004	      0.50741034	      0.13738253	      0.40945187
      0.63148551	      0.41317855	      0.50740329	      0.13737807	      0.40945201
      0.63174688	      0.41316746	      0.50739647	      0.13737376	      0.40945216
      0.63200824	      0.41315634	      0.50738963	      0.13736945	      0.40945230
      0.63226960	      0.41314518	      0.50738278	      0.13736512	      0.40945246
      0.63253096	      0.41313400	      0.50737591	      0.13736078	      0.40945262
      0.63279233	      0.41312279	      0.50736902	      0.13735643	      0.40945279
      0.63305369	      0.41311155	      0.50736211	      0.13735207	      0.40945296
      0.63331505	      0.41310027	      0.50735518	      0.13734769	      0.40945314
      0.63357641	      0.41308897	      0.50734823	      0.13734331	      0.40945332
      0.63383778	      0.41307764	      0.50734127	      0.13733892	      0.40945351
      0.63409914	      0.41306628	      0.50733429	      0.13733451	      0.40945371
      0.63433025	      0.41305621	      0.50732810	      0.13733061	      0.40945389
      0.63456136	      0.41304612	      0.50732190	      0.13732670	      0.40945407
      0.63488027	      0.41303215	      0.50731331	      0.13732129	      0.40945434
      0.63509977	      0.41302252	      0.50730739	      0.13731756	      0.40945452
      0.63531926	      0.41301286	      0.50730145	      0.13731381	      0.40945471
      0.63560659	      0.41300019	      0.50729366	      0.13730891	      0.40945497
      0.63584754	      0.41298953	      0.50728711	      0.13730478	      0.40945519
      0.63622120	      0.41297296	      0.50727692	      0.13729837	      0.40945554
      0.63646992	      0.41296189	      0.50727012	      0.13729408	      0.40945578
      0.63671865	      0.41295080	      0.50726330	      0.13728979	      0.40945603
      0.63696738	      0.41293968	      0.50725647	      0.13728549	      0.40945629
      0.63724417	      0.41292727	      0.50724884	      0.13728069	      0.40945658
      0.63752097	      0.41291484	      0.50724120	      0.13727588	      0.40945687
      0.63775745	      0.41290418	      0.50723465	      0.13727176	      0.40945713
      0.63799392	      0.41289351	      0.50722809	      0.13726763	      0.40945740
      0.63831021	      0.41287919	      0.50721929	      0.13726210	      0.40945776
      0.63852859	      0.41286928	      0.50721320	      0.13725827	      0.40945802
      0.63874697	      0.41285935	      0.50720709	      0.13725443	      0.40945828
      0.63903560	      0.41284620	      0.50719901	      0.13724935	      0.40945863
      0.63931136	      0.41283360	      0.50719126	      0.13724448	      0.40945898
      0.63968341	      0.41281654	      0.50718078	      0.13723789	      0.40945946
      0.63991585	      0.41280586	      0.50717421	      0.13723377	      0.40945976
      0.64019621	      0.41279294	      0.50716627	      0.13722878	      0.40946014
      0.64046822	      0.41278038	      0.50715855	      0.13722393	      0.40946051
      0.64074022	      0.41276778	      0.50715081	      0.13721907	      0.40946089
      0.64101223	      0.41275515	      0.50714304	      0.13721419	      0.40946128
      0.64128424	      0.41274249	      0.50713526	      0.13720931	      0.40946167
      0.64151444	      0.41273176	      0.50712866	      0.13720517	      0.40946202
      0.64174463	      0.41272100	      0.50712205	      0.13720102	      0.40946236
      0.64207148	      0.41270568	      0.50711264	      0.13719511	      0.40946286
      0.64228502	      0.41269565	      0.50710647	      0.13719124	      0.40946320
      0.64249856	      0.41268560	      0.50710029	      0.13718737	      0.40946354
      0.64279507	      0.41267161	      0.50709170	      0.13718197	      0.40946402
      0.64317984	      0.41265341	      0.50708051	      0.13717496	      0.40946465
      0.64343054	      0.41264151	      0.50707320	      0.13717037	      0.40946508
      0.64368123	      0.41262959	      0.50706587	      0.13716578	      0.40946551
      0.64393192	      0.41261764	      0.50705853	      0.13716118	      0.40946594
      0.64420646	      0.41260453	      0.50705047	      0.13715613	      0.40946643
      0.64448100	      0.41259138	      0.50704239	      0.13715106	      0.40946692
      0.64472178	      0.41257983	      0.50703529	      0.13714661	      0.40946737
      0.64496255	      0.41256825	      0.50702817	      0.13714215	      0.40946781
      0.64527153	      0.41255335	      0.50701901	      0.13713642	      0.40946840
      0.64549471	      0.41254257	      0.50701239	      0.13713227	      0.40946883
      0.64571789	      0.41253176	      0.50700575	      0.13712811	      0.40946926
      0.64600088	      0.41251803	      0.50699731	      0.13712283	      0.40946982
      0.64627202	      0.41250484	      0.50698921	      0.13711775	      0.40947036
      0.64661090	      0.41248832	      0.50697905	      0.13711139	      0.40947106
      0.64684422	      0.41247691	      0.50697204	      0.13710701	      0.40947154
      0.64707754	      0.41246548	      0.50696502	      0.13710261	      0.40947203
      0.64737400	      0.41245093	      0.50695608	      0.13709701	      0.40947266
      0.64767047	      0.41243634	      0.50694711	      0.13709140	      0.40947331
      0.64788280	      0.41242587	      0.50694068	      0.13708738	      0.40947378
      0.64809512	      0.41241538	      0.50693424	      0.13708335	      0.40947425
      0.64840313	      0.41240013	      0.50692487	      0.13707748	      0.40947494
      0.64867899	      0.41238643	      0.50691645	      0.13707222	      0.40947558
      0.64892079	      0.41237440	      0.50690906	      0.13706760	      0.40947614
      0.64916259	      0.41236235	      0.50690166	      0.13706297	      0.40947671
      0.64947119	      0.41234693	      0.50689219	      0.13705705	      0.40947744
      0.64969465	      0.41233574	      0.50688531	      0.13705275	      0.40947799
      0.64991810	      0.41232454	      0.50687843	      0.13704844	      0.40947853
      0.65020124	      0.41231030	      0.50686969	      0.13704298	      0.40947924
      0.65047270	      0.41229663	      0.50686129	      0.13703773	      0.40947992
      0.65081172	      0.41227950	      0.50685077	      0.13703115	      0.40948078
      0.65104532	      0.41226768	      0.50684351	      0.13702661	      0.40948139
      0.65127891	      0.41225583	      0.50683623	      0.13702207	      0.40948200
      0.65157561	      0.41224074	      0.50682697	      0.13701628	      0.40948279
      0.65187231	      0.41222563	      0.50681768	      0.13701048	      0.40948359
      0.65208510	      0.41221476	      0.50681101	      0.13700631	      0.40948416
      0.65229790	      0.41220388	      0.50680433	      0.13700213	      0.40948475
      0.65260608	      0.41218808	      0.50679463	      0.13699608	      0.40948561
      0.65288226	      0.41217389	      0.50678591	      0.13699063	      0.40948639
      0.65312429	      0.41216143	      0.50677826	      0.13698586	      0.40948708
      0.65336631	      0.41214895	      0.50677060	      0.13698107	      0.40948778
      0.65367551	      0.41213296	      0.50676078	      0.13697494	      0.40948868
      0.65389902	      0.41212139	      0.50675368	      0.13697050	      0.40948935
      0.65412253	      0.41210979	      0.50674656	      0.13696606	      0.40949001
      0.65440620	      0.41209504	      0.50673750	      0.13696040	      0.40949087
      0.65467671	      0.41208094	      0.50672885	      0.13695500	      0.40949170
      0.65501787	      0.41206312	      0.50671791	      0.13694817	      0.40949276
      0.65525573	      0.41205066	      0.50671026	      0.13694340	      0.40949351
      0.65549359	      0.41203819	      0.50670261	      0.13693862	      0.40949426
      0.65578670	      0.41202278	      0.50669315	      0.13693272	      0.40949520
      0.65607981	      0.41200734	      0.50668367	      0.13692681	      0.40949616
      0.65629755	      0.41199584	      0.50667662	      0.13692240	      0.40949687
      0.65651529	      0.41198433	      0.50666955	      0.13691800	      0.40949759
      0.65682303	      0.41196803	      0.50665955	      0.13691175	      0.40949863
      0.65709363	      0.41195366	      0.50665073	      0.13690625	      0.40949954
      0.65736424	      0.41193926	      0.50664190	      0.13690074	      0.40950047
      0.65760511	      0.41192642	      0.50663402	      0.13689583	      0.40950131
      0.65784598	      0.41191355	      0.50662612	      0.13689090	      0.40950215
      0.65808685	      0.41190066	      0.50661822	      0.13688597	      0.40950300
      0.65837636	      0.41188514	      0.50660870	      0.13688003	      0.40950404
      0.65866586	      0.41186958	      0.50659915	      0.13687408	      0.40950509
      0.65888799	      0.41185763	      0.50659182	      0.13686950	      0.40950590
      0.65911011	      0.41184565	      0.50658447	      0.13686492	      0.40950672
      0.65941577	      0.41182913	      0.50657434	      0.13685860	      0.40950785
      0.65968379	      0.41181462	      0.50656544	      0.13685305	      0.40950886
      0.65995180	      0.41180007	      0.50655652	      0.13684749	      0.40950988
      0.66021982	      0.41178550	      0.50654758	      0.13684192	      0.40951091
      0.66044577	      0.41177320	      0.50654004	      0.13683722	      0.40951179
      0.66067172	      0.41176087	      0.50653248	      0.13683250	      0.40951267
      0.66097387	      0.41174435	      0.50652235	      0.13682619	      0.40951387
      0.66123871	      0.41172984	      0.50651345	      0.13682064	      0.40951493
      0.66150354	      0.41171531	      0.50650454	      0.13681509	      0.40951600
      0.66176838	      0.41170074	      0.50649561	      0.13680952	      0.40951707
      0.66200439	      0.41168774	      0.50648764	      0.13680456	      0.40951805
      0.66224039	      0.41167471	      0.50647966	      0.13679958	      0.40951902
      0.66255705	      0.41165720	      0.50646892	      0.13679289	      0.40952035
      0.66278007	      0.41164484	      0.50646135	      0.13678817	      0.40952130
      0.66300309	      0.41163247	      0.50645377	      0.13678344	      0.40952225
      0.66328952	      0.41161654	      0.50644400	      0.13677736	      0.40952348
      0.66354664	      0.41160221	      0.50643523	      0.13677189	      0.40952460
      0.66390250	      0.41158235	      0.50642305	      0.13676430	      0.40952616
      0.66412165	      0.41157008	      0.50641554	      0.13675962	      0.40952714
      0.66450879	      0.41154838	      0.50640224	      0.13675133	      0.40952887
      0.66470853	      0.41153715	      0.50639536	      0.13674705	      0.40952978
      0.66490828	      0.41152591	      0.50638848	      0.13674276	      0.40953069
      0.66523635	      0.41150742	      0.50637715	      0.13673570	      0.40953220
      0.66552194	      0.41149128	      0.50636727	      0.13672954	      0.40953353
      0.66576251	      0.41147767	      0.50635893	      0.13672434	      0.40953467
      0.66600308	      0.41146403	      0.50635057	      0.13671914	      0.40953581
      0.66632185	      0.41144592	      0.50633948	      0.13671223	      0.40953733
      0.66653989	      0.41143351	      0.50633188	      0.13670749	      0.40953838
      0.66675792	      0.41142108	      0.50632427	      0.13670275	      0.40953944
      0.66705085	      0.41140435	      0.50631403	      0.13669637	      0.40954088
      0.66737023	      0.41138607	      0.50630284	      0.13668940	      0.40954246
      0.66768395	      0.41136808	      0.50629182	      0.13668254	      0.40954403
      0.66791655	      0.41135471	      0.50628364	      0.13667744	      0.40954521
      0.66814915	      0.41134132	      0.50627545	      0.13667234	      0.40954639
      0.66844757	      0.41132411	      0.50626491	      0.13666577	      0.40954792
      0.66874599	      0.41130687	      0.50625436	      0.13665920	      0.40954947
      0.66895869	      0.41129456	      0.50624683	      0.13665451	      0.40955058
      0.66917139	      0.41128223	      0.50623928	      0.13664981	      0.40955170
      0.66947921	      0.41126436	      0.50622834	      0.13664299	      0.40955333
      0.66978704	      0.41124644	      0.50621738	      0.13663617	      0.40955498
      0.66999825	      0.41123413	      0.50620985	      0.13663147	      0.40955613
      0.67020947	      0.41122180	      0.50620231	      0.13662677	      0.40955727
      0.67051551	      0.41120390	      0.50619136	      0.13661995	      0.40955895
      0.67082156	      0.41118596	      0.50618039	      0.13661312	      0.40956065
      0.67103944	      0.41117317	      0.50617256	      0.13660825	      0.40956186
      0.67125733	      0.41116036	      0.50616473	      0.13660337	      0.40956309
      0.67156474	      0.41114226	      0.50615366	      0.13659647	      0.40956483
      0.67187216	      0.41112411	      0.50614256	      0.13658956	      0.40956659
      0.67208077	      0.41111178	      0.50613502	      0.13658486	      0.40956779
      0.67228938	      0.41109943	      0.50612747	      0.13658016	      0.40956900
      0.67259312	      0.41108142	      0.50611646	      0.13657330	      0.40957077
      0.67289687	      0.41106337	      0.50610542	      0.13656642	      0.40957257
      0.67312345	      0.41104988	      0.50609718	      0.13656129	      0.40957391
      0.67335003	      0.41103637	      0.50608892	      0.13655614	      0.40957527
      0.67365365	      0.41101824	      0.50607784	      0.13654924	      0.40957710
      0.67392633	      0.41100192	      0.50606787	      0.13654303	      0.40957876
      0.67419901	      0.41098557	      0.50605788	      0.13653681	      0.40958043
      0.67443893	      0.41097117	      0.50604908	      0.13653132	      0.40958192
      0.67467885	      0.41095674	      0.50604026	      0.13652583	      0.40958341
      0.67491877	      0.41094229	      0.50603143	      0.13652033	      0.40958491
      0.67521265	      0.41092455	      0.50602060	      0.13651358	      0.40958677
      0.67550653	      0.41090679	      0.50600975	      0.13650682	      0.40958864
      0.67572896	      0.41089332	      0.50600152	      0.13650170	      0.40959007
      0.67595139	      0.41087983	      0.50599328	      0.13649656	      0.40959151
      0.67625773	      0.41086122	      0.50598192	      0.13648948	      0.40959350
      0.67653121	      0.41084457	      0.50597176	      0.13648315	      0.40959530
      0.67677705	      0.41082959	      0.50596260	      0.13647745	      0.40959692
      0.67702289	      0.41081458	      0.50595344	      0.13647174	      0.40959856
      0.67733100	      0.41079573	      0.50594193	      0.13646457	      0.40960063
      0.67755755	      0.41078185	      0.50593346	      0.13645929	      0.40960216
      0.67778409	      0.41076795	      0.50592498	      0.13645400	      0.40960370
      0.67806734	      0.41075054	      0.50591435	      0.13644738	      0.40960564
      0.67834138	      0.41073367	      0.50590405	      0.13644096	      0.40960753
      0.67867809	      0.41071289	      0.50589138	      0.13643307	      0.40960987
      0.67891409	      0.41069831	      0.50588248	      0.13642752	      0.40961153
      0.67915010	      0.41068370	      0.50587357	      0.13642197	      0.40961320
      0.67944739	      0.41066527	      0.50586232	      0.13641496	      0.40961531
      0.67974467	      0.41064680	      0.50585106	      0.13640794	      0.40961744
      0.67996357	      0.41063318	      0.50584275	      0.13640276	      0.40961902
      0.68018248	      0.41061954	      0.50583443	      0.13639758	      0.40962062
      0.68049000	      0.41060035	      0.50582273	      0.13639028	      0.40962286
      0.68079753	      0.41058113	      0.50581101	      0.13638297	      0.40962513
      0.68100734	      0.41056799	      0.50580299	      0.13637798	      0.40962669
      0.68121715	      0.41055483	      0.50579497	      0.13637298	      0.40962826
      0.68152046	      0.41053578	      0.50578336	      0.13636574	      0.40963054
      0.68182377	      0.41051669	      0.50577173	      0.13635849	      0.40963284
      0.68205372	      0.41050220	      0.50576289	      0.13635298	      0.40963459
      0.68228367	      0.41048769	      0.50575405	      0.13634746	      0.40963636
      0.68258530	      0.41046862	      0.50574242	      0.13634022	      0.40963869
      0.68288693	      0.41044951	      0.50573078	      0.13633296	      0.40964104
      0.68309979	      0.41043601	      0.50572256	      0.13632783	      0.40964271
      0.68331265	      0.41042249	      0.50571432	      0.13632269	      0.40964439
      0.68361877	      0.41040301	      0.50570245	      0.13631529	      0.40964682
      0.68392489	      0.41038350	      0.50569057	      0.13630788	      0.40964927
      0.68414542	      0.41036942	      0.50568199	      0.13630253	      0.40965105
      0.68436594	      0.41035532	      0.50567341	      0.13629718	      0.40965284
      0.68467253	      0.41033569	      0.50566145	      0.13628972	      0.40965534
      0.68497912	      0.41031602	      0.50564948	      0.13628225	      0.40965786
      0.68519198	      0.41030234	      0.50564115	      0.13627706	      0.40965962
      0.68540484	      0.41028865	      0.50563281	      0.13627186	      0.40966139
      0.68570998	      0.41026899	      0.50562085	      0.13626439	      0.40966395
      0.68601513	      0.41024929	      0.50560886	      0.13625691	      0.40966652
      0.68623927	      0.41023480	      0.50560004	      0.13625141	      0.40966842
      0.68646341	      0.41022028	      0.50559121	      0.13624590	      0.40967034
      0.68676882	      0.41020048	      0.50557916	      0.13623838	      0.40967296
      0.68707424	      0.41018064	      0.50556708	      0.13623085	      0.40967561
      0.68728683	      0.41016681	      0.50555867	      0.13622560	      0.40967746
      0.68749942	      0.41015296	      0.50555025	      0.13622034	      0.40967932
      0.68780418	      0.41013307	      0.50553815	      0.13621279	      0.40968201
      0.68810894	      0.41011315	      0.50552604	      0.13620523	      0.40968472
      0.68833502	      0.41009835	      0.50551704	      0.13619961	      0.40968674
      0.68856110	      0.41008353	      0.50550802	      0.13619398	      0.40968877
      0.68886558	      0.41006354	      0.50549587	      0.13618640	      0.40969152
      0.68917007	      0.41004351	      0.50548370	      0.13617880	      0.40969430
      0.68938357	      0.41002945	      0.50547515	      0.13617346	      0.40969626
      0.68959707	      0.41001537	      0.50546659	      0.13616811	      0.40969822
      0.68990215	      0.40999522	      0.50545434	      0.13616047	      0.40970105
      0.69020722	      0.40997503	      0.50544207	      0.13615281	      0.40970390
      0.69043245	      0.40996010	      0.50543300	      0.13614714	      0.40970602
      0.69065767	      0.40994515	      0.50542392	      0.13614147	      0.40970814
      0.69096257	      0.40992489	      0.50541161	      0.13613378	      0.40971104
      0.69126747	      0.40990459	      0.50539928	      0.13612608	      0.40971396
      0.69148187	      0.40989029	      0.50539060	      0.13612065	      0.40971603
      0.69169628	      0.40987598	      0.50538190	      0.13611522	      0.40971810
      0.69200141	      0.40985557	      0.50536951	      0.13610748	      0.40972107
      0.69230654	      0.40983513	      0.50535711	      0.13609973	      0.40972407
      0.69253168	      0.40982003	      0.50534794	      0.13609400	      0.40972629
      0.69275683	      0.40980491	      0.50533876	      0.13608826	      0.40972852
      0.69306174	      0.40978439	      0.50532630	      0.13608048	      0.40973156
      0.69336664	      0.40976385	      0.50531383	      0.13607269	      0.40973463
      0.69358204	      0.40974931	      0.50530501	      0.13606717	      0.40973680
      0.69379744	      0.40973475	      0.50529618	      0.13606165	      0.40973899
      0.69410267	      0.40971410	      0.50528365	      0.13605382	      0.40974211
      0.69440790	      0.40969341	      0.50527110	      0.13604597	      0.40974525
      0.69463274	      0.40967814	      0.50526184	      0.13604018	      0.40974758
      0.69485759	      0.40966286	      0.50525257	      0.13603438	      0.40974992
      0.69516256	      0.40964209	      0.50523998	      0.13602651	      0.40975311
      0.69546753	      0.40962130	      0.50522736	      0.13601862	      0.40975632
      0.69568403	      0.40960651	      0.50521840	      0.13601302	      0.40975861
      0.69590053	      0.40959170	      0.50520942	      0.13600740	      0.40976092
      0.69620583	      0.40957080	      0.50519675	      0.13599947	      0.40976419
      0.69651112	      0.40954985	      0.50518406	      0.13599153	      0.40976748
      0.69673566	      0.40953443	      0.50517471	      0.13598568	      0.40976991
      0.69696020	      0.40951898	      0.50516535	      0.13597983	      0.40977236
      0.69726520	      0.40949797	      0.50515262	      0.13597186	      0.40977570
      0.69757019	      0.40947693	      0.50513987	      0.13596388	      0.40977907
      0.69778790	      0.40946188	      0.50513076	      0.13595818	      0.40978148
      0.69800561	      0.40944682	      0.50512163	      0.13595247	      0.40978391
      0.69831092	      0.40942566	      0.50510882	      0.13594445	      0.40978733
      0.69861623	      0.40940447	      0.50509599	      0.13593641	      0.40979078
      0.69884049	      0.40938889	      0.50508655	      0.13593050	      0.40979332
      0.69906474	      0.40937328	      0.50507710	      0.13592459	      0.40979588
      0.69936971	      0.40935203	      0.50506424	      0.13591653	      0.40979937
      0.69967468	      0.40933074	      0.50505135	      0.13590846	      0.40980289
      0.69989370	      0.40931543	      0.50504209	      0.13590266	      0.40980544
      0.70011272	      0.40930010	      0.50503281	      0.13589684	      0.40980799
      0.70041797	      0.40927870	      0.50501986	      0.13588873	      0.40981157
      0.70072323	      0.40925727	      0.50500690	      0.13588061	      0.40981517
      0.70094727	      0.40924151	      0.50499737	      0.13587464	      0.40981783
      0.70117131	      0.40922574	      0.50498783	      0.13586866	      0.40982050
      0.70147620	      0.40920425	      0.50497483	      0.13586051	      0.40982415
      0.70178108	      0.40918272	      0.50496181	      0.13585235	      0.40982783
      0.70200147	      0.40916713	      0.50495239	      0.13584645	      0.40983051
      0.70222187	      0.40915153	      0.50494295	      0.13584053	      0.40983319
      0.70252699	      0.40912990	      0.50492988	      0.13583233	      0.40983693
      0.70283211	      0.40910823	      0.50491678	      0.13582412	      0.40984069
      0.70305606	      0.40909230	      0.50490715	      0.13581808	      0.40984347
      0.70328002	      0.40907635	      0.50489752	      0.13581204	      0.40984626
      0.70358476	      0.40905462	      0.50488439	      0.13580381	      0.40985007
      0.70388951	      0.40903286	      0.50487124	      0.13579556	      0.40985391
      0.70411128	      0.40901700	      0.50486166	      0.13578955	      0.40985672
      0.70433306	      0.40900112	      0.50485207	      0.13578353	      0.40985954
      0.70463796	      0.40897925	      0.50483887	      0.13577524	      0.40986344
      0.70494285	      0.40895736	      0.50482564	      0.13576694	      0.40986736
      0.70516693	      0.40894124	      0.50481591	      0.13576084	      0.40987026
      0.70539100	      0.40892510	      0.50480617	      0.13575472	      0.40987318
      0.70569555	      0.40890314	      0.50479292	      0.13574640	      0.40987715
      0.70600009	      0.40888115	      0.50477964	      0.13573807	      0.40988116
      0.70622318	      0.40886501	      0.50476991	      0.13573195	      0.40988411
      0.70644628	      0.40884886	      0.50476016	      0.13572583	      0.40988707
      0.70675086	      0.40882677	      0.50474684	      0.13571746	      0.40989113
      0.70705544	      0.40880465	      0.50473349	      0.13570908	      0.40989522
      0.70727991	      0.40878833	      0.50472365	      0.13570289	      0.40989825
      0.70750437	      0.40877198	      0.50471379	      0.13569670	      0.40990129
      0.70780865	      0.40874979	      0.50470041	      0.13568829	      0.40990543
      0.70811294	      0.40872757	      0.50468701	      0.13567987	      0.40990960
      0.70833722	      0.40871117	      0.50467713	      0.13567366	      0.40991269
      0.70856151	      0.40869475	      0.50466723	      0.13566744	      0.40991580
      0.70886573	      0.40867244	      0.50465379	      0.13565898	      0.40992003
      0.70916995	      0.40865010	      0.50464032	      0.13565052	      0.40992428
      0.70939505	      0.40863355	      0.50463035	      0.13564425	      0.40992745
      0.70962015	      0.40861698	      0.50462037	      0.13563797	      0.40993063
      0.70992412	      0.40859457	      0.50460687	      0.13562948	      0.40993494
      0.71022810	      0.40857213	      0.50459335	      0.13562097	      0.40993928
      0.71045345	      0.40855546	      0.50458332	      0.13561466	      0.40994251
      0.71067880	      0.40853878	      0.50457327	      0.13560834	      0.40994576
      0.71098263	      0.40851626	      0.50455971	      0.13559981	      0.40995016
      0.71128646	      0.40849371	      0.50454614	      0.13559126	      0.40995459
      0.71151239	      0.40847691	      0.50453603	      0.13558490	      0.40995790
      0.71173832	      0.40846010	      0.50452591	      0.13557853	      0.40996122
      0.71204193	      0.40843747	      0.50451229	      0.13556995	      0.40996570
      0.71234554	      0.40841481	      0.50449866	      0.13556137	      0.40997022
      0.71257191	      0.40839789	      0.50448848	      0.13555496	      0.40997360
      0.71279827	      0.40838095	      0.50447829	      0.13554854	      0.40997699
      0.71310169	      0.40835821	      0.50446462	      0.13553992	      0.40998157
      0.71340511	      0.40833544	      0.50445093	      0.13553130	      0.40998617
      0.71363198	      0.40831840	      0.50444068	      0.13552484	      0.40998962
      0.71385886	      0.40830133	      0.50443042	      0.13551837	      0.40999309
      0.71416206	      0.40827849	      0.50441669	      0.13550972	      0.40999775
      0.71446526	      0.40825561	      0.50440294	      0.13550105	      0.41000244
      0.71469264	      0.40823843	      0.50439262	      0.13549454	      0.41000597
      0.71492001	      0.40822124	      0.50438228	      0.13548802	      0.41000952
      0.71522299	      0.40819829	      0.50436850	      0.13547933	      0.41001427
      0.71552597	      0.40817531	      0.50435469	      0.13547062	      0.41001905
      0.71575387	      0.40815800	      0.50434430	      0.13546406	      0.41002265
      0.71598176	      0.40814067	      0.50433389	      0.13545750	      0.41002628
      0.71628451	      0.40811762	      0.50432005	      0.13544876	      0.41003112
      0.71658726	      0.40809453	      0.50430619	      0.13544002	      0.41003598
      0.71681568	      0.40807709	      0.50429572	      0.13543341	      0.41003967
      0.71704410	      0.40805963	      0.50428524	      0.13542679	      0.41004338
      0.71734661	      0.40803647	      0.50427135	      0.13541802	      0.41004830
      0.71764912	      0.40801328	      0.50425744	      0.13540923	      0.41005326
      0.71787809	      0.40799571	      0.50424689	      0.13540257	      0.41005703
      0.71810705	      0.40797811	      0.50423634	      0.13539590	      0.41006081
      0.71840931	      0.40795486	      0.50422239	      0.13538709	      0.41006583
      0.71871156	      0.40793156	      0.50420842	      0.13537826	      0.41007088
      0.71894109	      0.40791385	      0.50419780	      0.13537155	      0.41007473
      0.71917062	      0.40789612	      0.50418717	      0.13536483	      0.41007859
      0.71947260	      0.40787276	      0.50417317	      0.13535598	      0.41008370
      0.71977459	      0.40784937	      0.50415915	      0.13534712	      0.41008884
      0.72000469	      0.40783152	      0.50414845	      0.13534035	      0.41009277
      0.72023480	      0.40781365	      0.50413775	      0.13533358	      0.41009672
      0.72053650	      0.40779019	      0.50412369	      0.13532469	      0.41010192
      0.72083821	      0.40776670	      0.50410962	      0.13531579	      0.41010715
      0.72106890	      0.40774871	      0.50409885	      0.13530897	      0.41011117
      0.72129960	      0.40773070	      0.50408807	      0.13530215	      0.41011520
      0.72160101	      0.40770714	      0.50407396	      0.13529322	      0.41012050
      0.72190242	      0.40768355	      0.50405984	      0.13528428	      0.41012582
      0.72213373	      0.40766542	      0.50404899	      0.13527741	      0.41012992
      0.72236504	      0.40764727	      0.50403812	      0.13527053	      0.41013404
      0.72266614	      0.40762361	      0.50402397	      0.13526156	      0.41013943
      0.72296724	      0.40759992	      0.50400980	      0.13525258	      0.41014484
      0.72319918	      0.40758165	      0.50399886	      0.13524566	      0.41014903
      0.72343113	      0.40756336	      0.50398792	      0.13523872	      0.41015324
      0.72373190	      0.40753960	      0.50397372	      0.13522972	      0.41015872
      0.72403266	      0.40751582	      0.50395950	      0.13522071	      0.41016423
      0.72426526	      0.40749740	      0.50394848	      0.13521372	      0.41016851
      0.72449786	      0.40747896	      0.50393746	      0.13520673	      0.41017281
      0.72479828	      0.40745511	      0.50392321	      0.13519770	      0.41017838
      0.72509870	      0.40743123	      0.50390894	      0.13518864	      0.41018398
      0.72533198	      0.40741266	      0.50389785	      0.13518161	      0.41018835
      0.72556525	      0.40739408	      0.50388674	      0.13517456	      0.41019274
      0.72586530	      0.40737014	      0.50387244	      0.13516548	      0.41019841
      0.72616536	      0.40734616	      0.50385813	      0.13515640	      0.41020411
      0.72639933	      0.40732745	      0.50384695	      0.13514930	      0.41020857
      0.72663331	      0.40730871	      0.50383576	      0.13514220	      0.41021305
      0.72693297	      0.40728468	      0.50382142	      0.13513309	      0.41021881
      0.72723263	      0.40726061	      0.50380705	      0.13512396	      0.41022460
      0.72746734	      0.40724174	      0.50379579	      0.13511681	      0.41022916
      0.72770205	      0.40722285	      0.50378452	      0.13510965	      0.41023373
      0.72800129	      0.40719873	      0.50377013	      0.13510050	      0.41023959
      0.72830054	      0.40717458	      0.50375572	      0.13509134	      0.41024548
      0.72853601	      0.40715555	      0.50374438	      0.13508413	      0.41025013
      0.72877148	      0.40713650	      0.50373302	      0.13507691	      0.41025480
      0.72907027	      0.40711230	      0.50371859	      0.13506773	      0.41026075
      0.72936907	      0.40708806	      0.50370414	      0.13505854	      0.41026674
      0.72960534	      0.40706887	      0.50369270	      0.13505126	      0.41027149
      0.72984161	      0.40704966	      0.50368125	      0.13504398	      0.41027626
      0.73013992	      0.40702537	      0.50366678	      0.13503477	      0.41028230
      0.73043824	      0.40700105	      0.50365229	      0.13502554	      0.41028838
      0.73067535	      0.40698170	      0.50364076	      0.13501820	      0.41029323
      0.73091246	      0.40696232	      0.50362922	      0.13501086	      0.41029810
      0.73121025	      0.40693796	      0.50361471	      0.13500161	      0.41030425
      0.73150805	      0.40691356	      0.50360019	      0.13499236	      0.41031042
      0.73174604	      0.40689403	      0.50358857	      0.13498496	      0.41031537
      0.73198404	      0.40687449	      0.50357693	      0.13497754	      0.41032035
      0.73228127	      0.40685005	      0.50356239	      0.13496827	      0.41032658
      0.73257850	      0.40682557	      0.50354783	      0.13495899	      0.41033285
      0.73281744	      0.40680587	      0.50353611	      0.13495152	      0.41033791
      0.73305638	      0.40678615	      0.50352438	      0.13494403	      0.41034299
      0.73335298	      0.40676164	      0.50350980	      0.13493474	      0.41034932
      0.73364959	      0.40673710	      0.50349520	      0.13492543	      0.41035568
      0.73388954	      0.40671722	      0.50348339	      0.13491788	      0.41036085
      0.73412950	      0.40669732	      0.50347155	      0.13491033	      0.41036604
      0.73442541	      0.40667274	      0.50345695	      0.13490101	      0.41037247
      0.73472132	      0.40664813	      0.50344233	      0.13489167	      0.41037892
      0.73496237	      0.40662806	      0.50343040	      0.13488406	      0.41038420
      0.73520342	      0.40660797	      0.50341847	      0.13487643	      0.41038950
      0.73549856	      0.40658334	      0.50340384	      0.13486709	      0.41039602
      0.73579369	      0.40655868	      0.50338919	      0.13485773	      0.41040257
      0.73603594	      0.40653841	      0.50337715	      0.13485004	      0.41040796
      0.73627820	      0.40651812	      0.50336511	      0.13484234	      0.41041338
      0.73657244	      0.40649344	      0.50335046	      0.13483297	      0.41041999
      0.73686668	      0.40646873	      0.50333579	      0.13482359	      0.41042663
      0.73711028	      0.40644825	      0.50332364	      0.13481582	      0.41043214
      0.73735388	      0.40642774	      0.50331148	      0.13480804	      0.41043768
      0.73764708	      0.40640303	      0.50329682	      0.13479866	      0.41044438
      0.73794027	      0.40637829	      0.50328214	      0.13478927	      0.41045110
      0.73818541	      0.40635758	      0.50326986	      0.13478141	      0.41045675
      0.73843055	      0.40633684	      0.50325757	      0.13477353	      0.41046241
      0.73872249	      0.40631212	      0.50324291	      0.13476415	      0.41046919
      0.73901443	      0.40628736	      0.50322824	      0.13475475	      0.41047600
      0.73926138	      0.40626639	      0.50321581	      0.13474679	      0.41048178
      0.73950833	      0.40624540	      0.50320338	      0.13473882	      0.41048758
      0.73979869	      0.40622069	      0.50318874	      0.13472944	      0.41049443
      0.74008906	      0.40619595	      0.50317408	      0.13472004	      0.41050131
      0.74033824	      0.40617469	      0.50316149	      0.13471197	      0.41050724
      0.74058742	      0.40615341	      0.50314889	      0.13470389	      0.41051320
      0.74087571	      0.40612876	      0.50313430	      0.13469453	      0.41052011
      0.74116400	      0.40610407	      0.50311969	      0.13468515	      0.41052706
      0.74141611	      0.40608246	      0.50310690	      0.13467695	      0.41053315
      0.74166822	      0.40606082	      0.50309409	      0.13466873	      0.41053927
      0.74195356	      0.40603630	      0.50307959	      0.13465942	      0.41054623
      0.74223890	      0.40601175	      0.50306507	      0.13465009	      0.41055321
      0.74249518	      0.40598968	      0.50305201	      0.13464171	      0.41055951
      0.74275146	      0.40596757	      0.50303894	      0.13463331	      0.41056584
      0.74303220	      0.40594333	      0.50302461	      0.13462410	      0.41057279
      0.74331294	      0.40591906	      0.50301027	      0.13461488	      0.41057977
      0.74359367	      0.40589476	      0.50299591	      0.13460565	      0.41058679
      0.74387441	      0.40587043	      0.50298153	      0.13459641	      0.41059383
      0.74410947	      0.40585004	      0.50296948	      0.13458866	      0.41059975
      0.74434453	      0.40582962	      0.50295742	      0.13458090	      0.41060569
      0.74464280	      0.40580369	      0.50294210	      0.13457105	      0.41061325
      0.74494107	      0.40577771	      0.50292677	      0.13456118	      0.41062085
      0.74518570	      0.40575639	      0.50291418	      0.13455307	      0.41062711
      0.74543034	      0.40573504	      0.50290157	      0.13454496	      0.41063339
      0.74572312	      0.40570946	      0.50288648	      0.13453524	      0.41064093
      0.74601591	      0.40568384	      0.50287136	      0.13452550	      0.41064851
      0.74626677	      0.40566187	      0.50285840	      0.13451715	      0.41065503
      0.74651764	      0.40563987	      0.50284542	      0.13450879	      0.41066157
      0.74680509	      0.40561463	      0.50283054	      0.13449920	      0.41066910
      0.74709255	      0.40558936	      0.50281564	      0.13448959	      0.41067665
      0.74734915	      0.40556678	      0.50280232	      0.13448101	      0.41068343
      0.74760576	      0.40554417	      0.50278900	      0.13447241	      0.41069022
      0.74788715	      0.40551935	      0.50277437	      0.13446297	      0.41069771
      0.74816853	      0.40549450	      0.50275973	      0.13445352	      0.41070522
      0.74844991	      0.40546962	      0.50274507	      0.13444406	      0.41071276
      0.74873129	      0.40544471	      0.50273039	      0.13443459	      0.41072034
      0.74896830	      0.40542370	      0.50271802	      0.13442660	      0.41072674
      0.74920531	      0.40540267	      0.50270564	      0.13441860	      0.41073317
      0.74950230	      0.40537629	      0.50269011	      0.13440857	      0.41074125
      0.74979930	      0.40534987	      0.50267456	      0.13439852	      0.41074937
      0.75004808	      0.40532772	      0.50266152	      0.13439010	      0.41075619
      0.75029686	      0.40530554	      0.50264847	      0.13438166	      0.41076304
      0.75058662	      0.40527968	      0.50263325	      0.13437182	      0.41077105
      0.75087639	      0.40525378	      0.50261802	      0.13436197	      0.41077909
      0.75113302	      0.40523082	      0.50260452	      0.13435324	      0.41078624
      0.75138966	      0.40520784	      0.50259100	      0.13434449	      0.41079341
      0.75167180	      0.40518254	      0.50257613	      0.13433486	      0.41080133
      0.75195394	      0.40515720	      0.50256124	      0.13432522	      0.41080928
      0.75223608	      0.40513184	      0.50254634	      0.13431557	      0.41081726
      0.75251822	      0.40510645	      0.50253142	      0.13430591	      0.41082528
      0.75275597	      0.40508503	      0.50251883	      0.13429776	      0.41083205
      0.75299372	      0.40506359	      0.50250624	      0.13428960	      0.41083885
      0.75329003	      0.40503683	      0.50249053	      0.13427941	      0.41084736
      0.75358634	      0.40501004	      0.50247480	      0.13426922	      0.41085590
      0.75383856	      0.40498721	      0.50246140	      0.13426052	      0.41086320
      0.75409077	      0.40496436	      0.50244798	      0.13425182	      0.41087052
      0.75437789	      0.40493831	      0.50243270	      0.13424191	      0.41087889
      0.75466501	      0.40491223	      0.50241740	      0.13423198	      0.41088729
      0.75495213	      0.40488612	      0.50240208	      0.13422204	      0.41089572
      0.75520842	      0.40486278	      0.50238839	      0.13421315	      0.41090328
      0.75546472	      0.40483942	      0.50237470	      0.13420425	      0.41091086
      0.75572101	      0.40481603	      0.50236099	      0.13419535	      0.41091847
      0.75600388	      0.40479019	      0.50234584	      0.13418551	      0.41092690
      0.75628674	      0.40476432	      0.50233068	      0.13417565	      0.41093537
      0.75656960	      0.40473842	      0.50231550	      0.13416579	      0.41094386
      0.75685246	      0.40471249	      0.50230031	      0.13415591	      0.41095239
      0.75709129	      0.40469057	      0.50228747	      0.13414756	      0.41095962
      0.75733012	      0.40466862	      0.50227462	      0.13413920	      0.41096687
      0.75762554	      0.40464145	      0.50225871	      0.13412884	      0.41097587
      0.75792095	      0.40461425	      0.50224278	      0.13411848	      0.41098491
      0.75817718	      0.40459062	      0.50222895	      0.13410948	      0.41099277
      0.75843341	      0.40456697	      0.50221511	      0.13410046	      0.41100067
      0.75871729	      0.40454074	      0.50219977	      0.13409046	      0.41100945
      0.75900117	      0.40451447	      0.50218440	      0.13408045	      0.41101826
      0.75928505	      0.40448818	      0.50216902	      0.13407043	      0.41102710
      0.75956893	      0.40446185	      0.50215363	      0.13406040	      0.41103598
      0.75980738	      0.40443971	      0.50214069	      0.13405196	      0.41104347
      0.76004582	      0.40441755	      0.50212773	      0.13404351	      0.41105098
      0.76034098	      0.40439009	      0.50211168	      0.13403304	      0.41106030
      0.76063615	      0.40436259	      0.50209562	      0.13402255	      0.41106967
      0.76089542	      0.40433841	      0.50208149	      0.13401333	      0.41107792
      0.76115469	      0.40431420	      0.50206735	      0.13400410	      0.41108621
      0.76143600	      0.40428791	      0.50205200	      0.13399408	      0.41109523
      0.76171732	      0.40426158	      0.50203663	      0.13398403	      0.41110429
      0.76199863	      0.40423523	      0.50202124	      0.13397398	      0.41111337
      0.76227995	      0.40420884	      0.50200584	      0.13396392	      0.41112250
      0.76253036	      0.40418532	      0.50199212	      0.13395495	      0.41113065
      0.76278077	      0.40416178	      0.50197839	      0.13394597	      0.41113882
      0.76306914	      0.40413465	      0.50196256	      0.13393561	      0.41114827
      0.76335750	      0.40410747	      0.50194671	      0.13392524	      0.41115776
      0.76364587	      0.40408027	      0.50193085	      0.13391486	      0.41116728
      0.76393424	      0.40405304	      0.50191498	      0.13390447	      0.41117683
      0.76416022	      0.40403167	      0.50190252	      0.13389632	      0.41118435
      0.76438620	      0.40401028	      0.50189006	      0.13388815	      0.41119188
      0.76467616	      0.40398281	      0.50187406	      0.13387767	      0.41120159
      0.76496611	      0.40395531	      0.50185804	      0.13386717	      0.41121133
      0.76523504	      0.40392977	      0.50184316	      0.13385742	      0.41122039
      0.76550396	      0.40390420	      0.50182828	      0.13384766	      0.41122949
      0.76578354	      0.40387759	      0.50181278	      0.13383750	      0.41123898
      0.76606313	      0.40385095	      0.50179728	      0.13382733	      0.41124851
      0.76633310	      0.40382520	      0.50178229	      0.13381749	      0.41125774
      0.76660307	      0.40379941	      0.50176729	      0.13380764	      0.41126700
      0.76687973	      0.40377296	      0.50175190	      0.13379754	      0.41127653
      0.76715639	      0.40374648	      0.50173650	      0.13378743	      0.41128609
      0.76742717	      0.40372053	      0.50172142	      0.13377751	      0.41129548
      0.76769794	      0.40369456	      0.50170631	      0.13376759	      0.41130490
      0.76797353	      0.40366809	      0.50169093	      0.13375748	      0.41131453
      0.76824912	      0.40364159	      0.50167553	      0.13374735	      0.41132418
      0.76852076	      0.40361544	      0.50166034	      0.13373736	      0.41133374
      0.76879240	      0.40358926	      0.50164513	      0.13372736	      0.41134332
      0.76906742	      0.40356273	      0.50162972	      0.13371722	      0.41135306
      0.76934244	      0.40353617	      0.50161430	      0.13370707	      0.41136284
      0.76961482	      0.40350983	      0.50159901	      0.13369700	      0.41137255
      0.76988719	      0.40348347	      0.50158371	      0.13368692	      0.41138229
      0.77016187	      0.40345685	      0.50156826	      0.13367674	      0.41139216
      0.77043656	      0.40343020	      0.50155280	      0.13366655	      0.41140205
      0.77070952	      0.40340369	      0.50153742	      0.13365642	      0.41141192
      0.77098248	      0.40337715	      0.50152203	      0.13364627	      0.41142183
      0.77125698	      0.40335043	      0.50150654	      0.13363605	      0.41143182
      0.77153148	      0.40332368	      0.50149103	      0.13362582	      0.41144185
      0.77180491	      0.40329700	      0.50147557	      0.13361562	      0.41145187
      0.77207834	      0.40327030	      0.50146009	      0.13360540	      0.41146193
      0.77235276	      0.40324346	      0.50144455	      0.13359513	      0.41147206
      0.77262719	      0.40321660	      0.50142899	      0.13358486	      0.41148222
      0.77290099	      0.40318977	      0.50141345	      0.13357459	      0.41149240
      0.77317479	      0.40316291	      0.50139790	      0.13356431	      0.41150261
      0.77344923	      0.40313595	      0.50138229	      0.13355400	      0.41151288
      0.77372367	      0.40310897	      0.50136668	      0.13354367	      0.41152318
      0.77399777	      0.40308199	      0.50135106	      0.13353334	      0.41153351
      0.77427187	      0.40305498	      0.50133544	      0.13352300	      0.41154387
      0.77454638	      0.40302790	      0.50131977	      0.13351264	      0.41155428
      0.77482089	      0.40300079	      0.50130410	      0.13350226	      0.41156473
      0.77509525	      0.40297366	      0.50128841	      0.13349187	      0.41157520
      0.77536960	      0.40294651	      0.50127272	      0.13348147	      0.41158572
      0.77564422	      0.40291930	      0.50125699	      0.13347105	      0.41159627
      0.77591884	      0.40289205	      0.50124125	      0.13346062	      0.41160687
      0.77619342	      0.40286479	      0.50122550	      0.13345017	      0.41161749
      0.77646799	      0.40283749	      0.50120973	      0.13343972	      0.41162816
      0.77674275	      0.40281014	      0.50119394	      0.13342924	      0.41163886
      0.77701751	      0.40278277	      0.50117813	      0.13341875	      0.41164961
      0.77729228	      0.40275536	      0.50116231	      0.13340825	      0.41166038
      0.77756706	      0.40272792	      0.50114648	      0.13339773	      0.41167120
      0.77784197	      0.40270044	      0.50113062	      0.13338720	      0.41168206
      0.77811688	      0.40267292	      0.50111475	      0.13337666	      0.41169295
      0.77839184	      0.40264538	      0.50109886	      0.13336610	      0.41170388
      0.77866681	      0.40261780	      0.50108296	      0.13335552	      0.41171485
      0.77894188	      0.40259018	      0.50106704	      0.13334493	      0.41172586
      0.77921695	      0.40256253	      0.50105110	      0.13333433	      0.41173690
      0.77949209	      0.40253484	      0.50103515	      0.13332371	      0.41174799
      0.77976724	      0.40250712	      0.50101918	      0.13331308	      0.41175911
      0.78004248	      0.40247936	      0.50100319	      0.13330244	      0.41177027
      0.78031771	      0.40245157	      0.50098719	      0.13329178	      0.41178147
      0.78059303	      0.40242375	      0.50097117	      0.13328110	      0.41179271
      0.78086835	      0.40239589	      0.50095513	      0.13327042	      0.41180398
      0.78114376	      0.40236799	      0.50093908	      0.13325971	      0.41181530
      0.78141916	      0.40234006	      0.50092301	      0.13324900	      0.41182666
      0.78169465	      0.40231210	      0.50090692	      0.13323826	      0.41183805
      0.78197014	      0.40228410	      0.50089082	      0.13322752	      0.41184948
      0.78224571	      0.40225606	      0.50087470	      0.13321676	      0.41186096
      0.78252128	      0.40222799	      0.50085856	      0.13320598	      0.41187247
      0.78279694	      0.40219989	      0.50084241	      0.13319519	      0.41188402
      0.78307259	      0.40217175	      0.50082624	      0.13318439	      0.41189561
      0.78334833	      0.40214357	      0.50081005	      0.13317357	      0.41190724
      0.78362407	      0.40211537	      0.50079385	      0.13316273	      0.41191891
      0.78389989	      0.40208712	      0.50077763	      0.13315189	      0.41193062
      0.78417570	      0.40205884	      0.50076139	      0.13314102	      0.41194237
      0.78445160	      0.40203053	      0.50074514	      0.13313015	      0.41195416
      0.78472750	      0.40200218	      0.50072887	      0.13311926	      0.41196599
      0.78500347	      0.40197379	      0.50071258	      0.13310835	      0.41197786
      0.78527944	      0.40194538	      0.50069628	      0.13309743	      0.41198977
      0.78555549	      0.40191692	      0.50067996	      0.13308649	      0.41200172
      0.78583154	      0.40188844	      0.50066363	      0.13307555	      0.41201371
      0.78610765	      0.40185991	      0.50064728	      0.13306458	      0.41202574
      0.78638377	      0.40183136	      0.50063091	      0.13305360	      0.41203780
      0.78665995	      0.40180276	      0.50061453	      0.13304261	      0.41204992
      0.78693613	      0.40177414	      0.50059813	      0.13303160	      0.41206207
      0.78721237	      0.40174548	      0.50058171	      0.13302058	      0.41207426
      0.78748860	      0.40171679	      0.50056528	      0.13300955	      0.41208649
      0.78776489	      0.40168806	      0.50054884	      0.13299850	      0.41209876
      0.78804117	      0.40165930	      0.50053237	      0.13298743	      0.41211107
      0.78831749	      0.40163051	      0.50051590	      0.13297636	      0.41212342
      0.78859380	      0.40160168	      0.50049941	      0.13296527	      0.41213581
      0.78887012	      0.40157282	      0.50048290	      0.13295416	      0.41214824
      0.78914644	      0.40154394	      0.50046638	      0.13294305	      0.41216071
      0.78942273	      0.40151502	      0.50044985	      0.13293192	      0.41217322
      0.78969901	      0.40148607	      0.50043330	      0.13292077	      0.41218576
      0.78997518	      0.40145711	      0.50041675	      0.13290962	      0.41219835
      0.79025135	      0.40142811	      0.50040018	      0.13289846	      0.41221097
      0.79052724	      0.40139911	      0.50038361	      0.13288729	      0.41222362
      0.79080313	      0.40137008	      0.50036703	      0.13287611	      0.41223630
      0.79107834	      0.40134109	      0.50035048	      0.13286495	      0.41224900
      0.79135355	      0.40131207	      0.50033392	      0.13285377	      0.41226174
      0.79162674	      0.40128323	      0.50031746	      0.13284266	      0.41227442
      0.79189993	      0.40125436	      0.50030098	      0.13283154	      0.41228714
      0.79216247	      0.40122659	      0.50028514	      0.13282084	      0.41229941
      0.79249562	      0.40119131	      0.50026502	      0.13280724	      0.41231502
      0.79289261	      0.40114920	      0.50024101	      0.13279101	      0.41233370
      0.79317582	      0.40111913	      0.50022387	      0.13277942	      0.41234708
      0.79345902	      0.40108902	      0.50020671	      0.13276781	      0.41236050
      0.79374222	      0.40105888	      0.50018954	      0.13275619	      0.41237397
      0.79399170	      0.40103230	      0.50017440	      0.13274594	      0.41238586
      0.79424117	      0.40100569	      0.50015924	      0.13273568	      0.41239779
      0.79452788	      0.40097509	      0.50014182	      0.13272388	      0.41241154
      0.79481459	      0.40094444	      0.50012437	      0.13271206	      0.41242534
      0.79508492	      0.40091552	      0.50010792	      0.13270090	      0.41243839
      0.79535524	      0.40088657	      0.50009144	      0.13268973	      0.41245147
      0.79563300	      0.40085679	      0.50007450	      0.13267824	      0.41246496
      0.79591075	      0.40082698	      0.50005755	      0.13266673	      0.41247849
      0.79618519	      0.40079749	      0.50004078	      0.13265535	      0.41249190
      0.79645963	      0.40076797	      0.50002400	      0.13264396	      0.41250535
      0.79673088	      0.40073877	      0.50000740	      0.13263268	      0.41251868
      0.79700213	      0.40070953	      0.49999079	      0.13262140	      0.41253206
      0.79720857	      0.40068726	      0.49997814	      0.13261280	      0.41254226
      0.79753018	      0.40065253	      0.49995841	      0.13259938	      0.41255821
      0.79785180	      0.40061775	      0.49993867	      0.13258595	      0.41257421
      0.79808116	      0.40059293	      0.49992457	      0.13257636	      0.41258566
      0.79831053	      0.40056808	      0.49991047	      0.13256676	      0.41259714
      0.79851738	      0.40054565	      0.49989774	      0.13255810	      0.41260751
      0.79883841	      0.40051081	      0.49987797	      0.13254463	      0.41262366
      0.79915943	      0.40047592	      0.49985819	      0.13253115	      0.41263986
      0.79939063	      0.40045077	      0.49984392	      0.13252143	      0.41265157
      0.79962184	      0.40042559	      0.49982965	      0.13251170	      0.41266330
      0.79984212	      0.40040159	      0.49981604	      0.13250242	      0.41267451
      0.80019558	      0.40036303	      0.49979419	      0.13248751	      0.41269255
      0.80044490	      0.40033580	      0.49977876	      0.13247698	      0.41270532
      0.80069422	      0.40030854	      0.49976332	      0.13246644	      0.41271812
      0.80094354	      0.40028125	      0.49974787	      0.13245589	      0.41273096
      0.80118273	      0.40025505	      0.49973303	      0.13244575	      0.41274331
      0.80152768	      0.40021723	      0.49971162	      0.13243112	      0.41276117
      0.80181798	      0.40018536	      0.49969359	      0.13241879	      0.41277626
      0.80207268	      0.40015736	      0.49967775	      0.13240795	      0.41278953
      0.80232738	      0.40012934	      0.49966190	      0.13239711	      0.41280284
      0.80261112	      0.40009810	      0.49964423	      0.13238501	      0.41281772
      0.80289487	      0.40006681	      0.49962654	      0.13237291	      0.41283263
      0.80316730	      0.40003675	      0.49960954	      0.13236126	      0.41284700
      0.80343973	      0.40000665	      0.49959254	      0.13234961	      0.41286141
      0.80371243	      0.39997649	      0.49957550	      0.13233793	      0.41287587
      0.80398512	      0.39994631	      0.49955844	      0.13232624	      0.41289038
      0.80421695	      0.39992062	      0.49954394	      0.13231629	      0.41290275
      0.80456292	      0.39988224	      0.49952227	      0.13230142	      0.41292126
      0.80483884	      0.39985159	      0.49950497	      0.13228955	      0.41293607
      0.80511476	      0.39982091	      0.49948766	      0.13227766	      0.41295093
      0.80539067	      0.39979020	      0.49947033	      0.13226576	      0.41296583
      0.80566659	      0.39975946	      0.49945299	      0.13225384	      0.41298077
      0.80594251	      0.39972869	      0.49943564	      0.13224191	      0.41299576
      0.80621842	      0.39969788	      0.49941827	      0.13222997	      0.41301079
      0.80649434	      0.39966705	      0.49940089	      0.13221801	      0.41302587
      0.80676737	      0.39963650	      0.49938367	      0.13220616	      0.41304083
      0.80704040	      0.39960592	      0.49936645	      0.13219430	      0.41305584
      0.80731655	      0.39957496	      0.49934901	      0.13218229	      0.41307106
      0.80759270	      0.39954397	      0.49933156	      0.13217027	      0.41308632
      0.80786434	      0.39951345	      0.49931437	      0.13215843	      0.41310138
      0.80813598	      0.39948290	      0.49929718	      0.13214657	      0.41311648
      0.80833780	      0.39946018	      0.49928439	      0.13213775	      0.41312773
      0.80865423	      0.39942453	      0.49926434	      0.13212391	      0.41314541
      0.80897066	      0.39938883	      0.49924426	      0.13211005	      0.41316316
      0.80921389	      0.39936136	      0.49922881	      0.13209939	      0.41317684
      0.80945712	      0.39933387	      0.49921336	      0.13208871	      0.41319055
      0.80972385	      0.39930369	      0.49919639	      0.13207699	      0.41320563
      0.81005462	      0.39926622	      0.49917534	      0.13206244	      0.41322438
      0.81043558	      0.39922301	      0.49915107	      0.13204565	      0.41324607
      0.81073967	      0.39918848	      0.49913167	      0.13203223	      0.41326344
      0.81099137	      0.39915986	      0.49911561	      0.13202111	      0.41327786
      0.81124307	      0.39913122	      0.49909953	      0.13200998	      0.41329231
      0.81152166	      0.39909949	      0.49908172	      0.13199765	      0.41330836
      0.81180024	      0.39906772	      0.49906390	      0.13198529	      0.41332445
      0.81205587	      0.39903854	      0.49904753	      0.13197395	      0.41333926
      0.81238708	      0.39900069	      0.49902631	      0.13195923	      0.41335850
      0.81271829	      0.39896280	      0.49900506	      0.13194449	      0.41337781
      0.81297456	      0.39893345	      0.49898861	      0.13193307	      0.41339279
      0.81323082	      0.39890407	      0.49897215	      0.13192164	      0.41340782
      0.81351290	      0.39887169	      0.49895402	      0.13190905	      0.41342440
      0.81379498	      0.39883929	      0.49893587	      0.13189643	      0.41344103
      0.81406035	      0.39880877	      0.49891878	      0.13188456	      0.41345672
      0.81440221	      0.39876941	      0.49889674	      0.13186923	      0.41347700
      0.81474407	      0.39873000	      0.49887469	      0.13185389	      0.41349734
      0.81499298	      0.39870127	      0.49885862	      0.13184270	      0.41351220
      0.81524190	      0.39867251	      0.49884254	      0.13183150	      0.41352710
      0.81551475	      0.39864096	      0.49882489	      0.13181921	      0.41354347
      0.81585178	      0.39860195	      0.49880308	      0.13180401	      0.41356376
      0.81629465	      0.39855060	      0.49877439	      0.13178401	      0.41359053
      0.81651105	      0.39852548	      0.49876035	      0.13177422	      0.41360365
      0.81672745	      0.39850034	      0.49874631	      0.13176442	      0.41361680
      0.81704738	      0.39846314	      0.49872554	      0.13174992	      0.41363630
      0.81736731	      0.39842589	      0.49870474	      0.13173539	      0.41365585
      0.81761642	      0.39839686	      0.49868854	      0.13172407	      0.41367113
      0.81786553	      0.39836780	      0.49867232	      0.13171274	      0.41368644
      0.81813059	      0.39833685	      0.49865505	      0.13170067	      0.41370277
      0.81845885	      0.39829847	      0.49863365	      0.13168570	      0.41372306
      0.81888291	      0.39824883	      0.49860597	      0.13166633	      0.41374937
      0.81912941	      0.39821994	      0.49858987	      0.13165505	      0.41376472
      0.81937592	      0.39819102	      0.49857375	      0.13164376	      0.41378010
      0.81962243	      0.39816207	      0.49855762	      0.13163246	      0.41379552
      0.81991247	      0.39812798	      0.49853864	      0.13161915	      0.41381372
      0.82020251	      0.39809385	      0.49851963	      0.13160583	      0.41383196
      0.82044663	      0.39806509	      0.49850362	      0.13159460	      0.41384736
      0.82078080	      0.39802569	      0.49848169	      0.13157921	      0.41386850
      0.82111496	      0.39798623	      0.49845974	      0.13156379	      0.41388971
      0.82135229	      0.39795819	      0.49844414	      0.13155283	      0.41390482
      0.82158961	      0.39793011	      0.49842853	      0.13154186	      0.41391996
      0.82185193	      0.39789905	      0.49841126	      0.13152972	      0.41393674
      0.82218789	      0.39785923	      0.49838912	      0.13151416	      0.41395829
      0.82252386	      0.39781936	      0.49836696	      0.13149857	      0.41397992
      0.82277730	      0.39778924	      0.49835024	      0.13148679	      0.41399628
      0.82303074	      0.39775910	      0.49833350	      0.13147500	      0.41401268
      0.82331546	      0.39772521	      0.49831468	      0.13146175	      0.41403116
      0.82360018	      0.39769128	      0.49829584	      0.13144847	      0.41404968
      0.82386107	      0.39766016	      0.49827857	      0.13143630	      0.41406671
      0.82420050	      0.39761962	      0.49825608	      0.13142043	      0.41408892
      0.82453992	      0.39757903	      0.49823357	      0.13140455	      0.41411120
      0.82479099	      0.39754898	      0.49821690	      0.13139278	      0.41412774
      0.82504206	      0.39751890	      0.49820023	      0.13138100	      0.41414431
      0.82527796	      0.39749061	      0.49818455	      0.13136993	      0.41415992
      0.82561685	      0.39744992	      0.49816200	      0.13135399	      0.41418240
      0.82591621	      0.39741394	      0.49814207	      0.13133990	      0.41420233
      0.82616765	      0.39738369	      0.49812532	      0.13132804	      0.41421911
      0.82641910	      0.39735340	      0.49810855	      0.13131618	      0.41423594
      0.82668632	      0.39732119	      0.49809072	      0.13130355	      0.41425386
      0.82701029	      0.39728209	      0.49806909	      0.13128823	      0.41427565
      0.82737717	      0.39723776	      0.49804456	      0.13127085	      0.41430041
      0.82770234	      0.39719842	      0.49802281	      0.13125543	      0.41432243
      0.82794452	      0.39716909	      0.49800659	      0.13124392	      0.41433888
      0.82818670	      0.39713973	      0.49799036	      0.13123241	      0.41435536
      0.82843704	      0.39710936	      0.49797358	      0.13122049	      0.41437244
      0.82877375	      0.39706846	      0.49795098	      0.13120444	      0.41439548
      0.82911045	      0.39702751	      0.49792837	      0.13118838	      0.41441860
      0.82934745	      0.39699866	      0.49791244	      0.13117705	      0.41443491
      0.82958444	      0.39696978	      0.49789650	      0.13116571	      0.41445126
      0.82985912	      0.39693628	      0.49787801	      0.13115256	      0.41447026
      0.83019056	      0.39689581	      0.49785568	      0.13113667	      0.41449325
      0.83056018	      0.39685062	      0.49783075	      0.13111892	      0.41451897
      0.83089076	      0.39681015	      0.49780844	      0.13110302	      0.41454206
      0.83113113	      0.39678069	      0.49779220	      0.13109145	      0.41455889
      0.83137150	      0.39675121	      0.49777595	      0.13107986	      0.41457576
      0.83163835	      0.39671844	      0.49775790	      0.13106699	      0.41459453
      0.83197065	      0.39667760	      0.49773541	      0.13105093	      0.41461798
      0.83230295	      0.39663671	      0.49771289	      0.13103485	      0.41464150
      0.83250422	      0.39661192	      0.49769924	      0.13102510	      0.41465578
      0.83281482	      0.39657362	      0.49767817	      0.13101004	      0.41467787
      0.83312543	      0.39653528	      0.49765707	      0.13099496	      0.41470003
      0.83338987	      0.39650260	      0.49763910	      0.13098210	      0.41471895
      0.83365430	      0.39646989	      0.49762111	      0.13096923	      0.41473791
      0.83392413	      0.39643649	      0.49760275	      0.13095609	      0.41475731
      0.83419395	      0.39640305	      0.49758437	      0.13094292	      0.41477676
      0.83448079	      0.39636746	      0.49756481	      0.13092891	      0.41479749
      0.83476763	      0.39633184	      0.49754524	      0.13091489	      0.41481828
      0.83504101	      0.39629785	      0.49752658	      0.13090150	      0.41483814
      0.83537732	      0.39625599	      0.49750360	      0.13088501	      0.41486265
      0.83571363	      0.39621408	      0.49748060	      0.13086850	      0.41488723
      0.83596106	      0.39618322	      0.49746366	      0.13085634	      0.41490537
      0.83630347	      0.39614046	      0.49744020	      0.13083949	      0.41493054
      0.83660733	      0.39610246	      0.49741937	      0.13082451	      0.41495294
      0.83685774	      0.39607112	      0.49740219	      0.13081215	      0.41497145
      0.83710816	      0.39603975	      0.49738499	      0.13079978	      0.41499000
      0.83734194	      0.39601044	      0.49736893	      0.13078822	      0.41500736
      0.83767776	      0.39596828	      0.49734584	      0.13077160	      0.41503236
      0.83801359	      0.39592608	      0.49732273	      0.13075494	      0.41505745
      0.83823430	      0.39589831	      0.49730753	      0.13074399	      0.41507397
      0.83845502	      0.39587052	      0.49729232	      0.13073302	      0.41509054
      0.83875078	      0.39583325	      0.49727192	      0.13071831	      0.41511278
      0.83904654	      0.39579594	      0.49725151	      0.13070358	      0.41513509
      0.83930424	      0.39576339	      0.49723371	      0.13069073	      0.41515458
      0.83962135	      0.39572330	      0.49721179	      0.13067489	      0.41517862
      0.84000601	      0.39567461	      0.49718517	      0.13065566	      0.41520788
      0.84039068	      0.39562585	      0.49715853	      0.13063639	      0.41523724
      0.84062555	      0.39559604	      0.49714225	      0.13062461	      0.41525522
      0.84086042	      0.39556621	      0.49712596	      0.13061282	      0.41527324
      0.84115371	      0.39552892	      0.49710560	      0.13059808	      0.41529580
      0.84144700	      0.39549159	      0.49708522	      0.13058332	      0.41531842
      0.84168018	      0.39546188	      0.49706901	      0.13057157	      0.41533644
      0.84201264	      0.39541948	      0.49704588	      0.13055480	      0.41536221
      0.84234510	      0.39537703	      0.49702273	      0.13053800	      0.41538806
      0.84257477	      0.39534767	      0.49700673	      0.13052639	      0.41540596
      0.84280443	      0.39531829	      0.49699071	      0.13051476	      0.41542389
      0.84309442	      0.39528116	      0.49697048	      0.13050006	      0.41544660
      0.84338440	      0.39524398	      0.49695023	      0.13048535	      0.41546936
      0.84361896	      0.39521389	      0.49693384	      0.13047343	      0.41548782
      0.84395587	      0.39517061	      0.49691028	      0.13045629	      0.41551440
      0.84425783	      0.39513178	      0.49688914	      0.13044091	      0.41553829
      0.84450915	      0.39509943	      0.49687154	      0.13042809	      0.41555822
      0.84476048	      0.39506704	      0.49685392	      0.13041526	      0.41557820
      0.84498096	      0.39503861	      0.49683846	      0.13040399	      0.41559577
      0.84532026	      0.39499481	      0.49681464	      0.13038663	      0.41562287
      0.84560114	      0.39495851	      0.49679491	      0.13037224	      0.41564537
      0.84588203	      0.39492217	      0.49677516	      0.13035783	      0.41566793
      0.84616291	      0.39488579	      0.49675540	      0.13034340	      0.41569054
      0.84644379	      0.39484938	      0.49673562	      0.13032896	      0.41571321
      0.84672468	      0.39481293	      0.49671583	      0.13031450	      0.41573594
      0.84699444	      0.39477789	      0.49669681	      0.13030059	      0.41575783
      0.84726421	      0.39474281	      0.49667777	      0.13028667	      0.41577976
      0.84752167	      0.39470930	      0.49665959	      0.13027337	      0.41580075
      0.84785224	      0.39466623	      0.49663623	      0.13025626	      0.41582776
      0.84818281	      0.39462310	      0.49661285	      0.13023914	      0.41585486
      0.84843458	      0.39459022	      0.49659503	      0.13022608	      0.41587555
      0.84868635	      0.39455731	      0.49657719	      0.13021300	      0.41589629
      0.84897717	      0.39451926	      0.49655658	      0.13019788	      0.41592030
      0.84926798	      0.39448116	      0.49653595	      0.13018274	      0.41594438
      0.84952894	      0.39444695	      0.49651742	      0.13016914	      0.41596603
      0.84986075	      0.39440339	      0.49649385	      0.13015183	      0.41599364
      0.85019256	      0.39435979	      0.49647025	      0.13013449	      0.41602133
      0.85044445	      0.39432665	      0.49645232	      0.13012130	      0.41604241
      0.85069634	      0.39429348	      0.49643438	      0.13010811	      0.41606353
      0.85098977	      0.39425480	      0.49641347	      0.13009272	      0.41608820
      0.85128320	      0.39421608	      0.49639254	      0.13007731	      0.41611293
      0.85153152	      0.39418328	      0.49637482	      0.13006425	      0.41613391
      0.85186367	      0.39413935	      0.49635109	      0.13004677	      0.41616205
      0.85219582	      0.39409538	      0.49632735	      0.13002926	      0.41619026
      0.85244119	      0.39406286	      0.49630979	      0.13001631	      0.41621116
      0.85268657	      0.39403031	      0.49629222	      0.13000334	      0.41623211
      0.85296644	      0.39399315	      0.49627217	      0.12998853	      0.41625605
      0.85324630	      0.39395595	      0.49625211	      0.12997371	      0.41628005
      0.85354107	      0.39391673	      0.49623095	      0.12995808	      0.41630540
      0.85383583	      0.39387747	      0.49620979	      0.12994243	      0.41633081
      0.85410601	      0.39384144	      0.49619037	      0.12992806	      0.41635416
      0.85443712	      0.39379724	      0.49616656	      0.12991043	      0.41638285
      0.85476823	      0.39375299	      0.49614272	      0.12989278	      0.41641162
      0.85500548	      0.39372125	      0.49612563	      0.12988012	      0.41643229
      0.85532786	      0.39367807	      0.49610239	      0.12986289	      0.41646045
      0.85565023	      0.39363485	      0.49607913	      0.12984563	      0.41648868
      0.85591364	      0.39359949	      0.49606011	      0.12983152	      0.41651181
      0.85617704	      0.39356410	      0.49604107	      0.12981738	      0.41653499
      0.85641826	      0.39353166	      0.49602363	      0.12980443	      0.41655626
      0.85674805	      0.39348726	      0.49599977	      0.12978669	      0.41658542
      0.85707783	      0.39344281	      0.49597588	      0.12976893	      0.41661467
      0.85732244	      0.39340980	      0.49595815	      0.12975574	      0.41663641
      0.85756705	      0.39337677	      0.49594041	      0.12974253	      0.41665820
      0.85784997	      0.39333852	      0.49591987	      0.12972724	      0.41668347
      0.85813289	      0.39330024	      0.49589932	      0.12971193	      0.41670879
      0.85842304	      0.39326093	      0.49587823	      0.12969621	      0.41673483
      0.85871319	      0.39322158	      0.49585712	      0.12968047	      0.41676093
      0.85900117	      0.39318249	      0.49583616	      0.12966483	      0.41678690
      0.85928914	      0.39314335	      0.49581517	      0.12964917	      0.41681293
      0.85958436	      0.39310319	      0.49579365	      0.12963309	      0.41683969
      0.85987959	      0.39306298	      0.49577210	      0.12961699	      0.41686652
      0.86015937	      0.39302483	      0.49575167	      0.12960172	      0.41689200
      0.86043915	      0.39298665	      0.49573123	      0.12958643	      0.41691755
      0.86074640	      0.39294467	      0.49570875	      0.12956961	      0.41694568
      0.86105365	      0.39290264	      0.49568626	      0.12955277	      0.41697388
      0.86127077	      0.39287291	      0.49567036	      0.12954085	      0.41699385
      0.86160236	      0.39282747	      0.49564605	      0.12952264	      0.41702443
      0.86193395	      0.39278196	      0.49562172	      0.12950439	      0.41705509
      0.86215880	      0.39275108	      0.49560521	      0.12949201	      0.41707593
      0.86238365	      0.39272017	      0.49558869	      0.12947961	      0.41709682
      0.86267878	      0.39267955	      0.49556700	      0.12946331	      0.41712429
      0.86297390	      0.39263890	      0.49554528	      0.12944700	      0.41715182
      0.86319774	      0.39260803	      0.49552880	      0.12943461	      0.41717276
      0.86352978	      0.39256220	      0.49550434	      0.12941621	      0.41720388
      0.86386182	      0.39251631	      0.49547985	      0.12939779	      0.41723510
      0.86408884	      0.39248490	      0.49546310	      0.12938518	      0.41725649
      0.86431586	      0.39245347	      0.49544633	      0.12937255	      0.41727793
      0.86461033	      0.39241265	      0.49542457	      0.12935615	      0.41730579
      0.86490480	      0.39237180	      0.49540279	      0.12933974	      0.41733372
      0.86514717	      0.39233814	      0.49538486	      0.12932621	      0.41735677
      0.86547493	      0.39229257	      0.49536058	      0.12930789	      0.41738800
      0.86580270	      0.39224694	      0.49533628	      0.12928954	      0.41741933
      0.86605388	      0.39221194	      0.49531765	      0.12927546	      0.41744339
      0.86630507	      0.39217690	      0.49529900	      0.12926137	      0.41746751
      0.86658671	      0.39213758	      0.49527808	      0.12924555	      0.41749461
      0.86686834	      0.39209822	      0.49525714	      0.12922971	      0.41752178
      0.86716490	      0.39205672	      0.49523508	      0.12921301	      0.41755045
      0.86746146	      0.39201519	      0.49521300	      0.12919628	      0.41757920
      0.86774012	      0.39197611	      0.49519223	      0.12918055	      0.41760627
      0.86801877	      0.39193700	      0.49517145	      0.12916480	      0.41763341
      0.86832787	      0.39189357	      0.49514839	      0.12914730	      0.41766359
      0.86863696	      0.39185008	      0.49512530	      0.12912978	      0.41769385
      0.86883234	      0.39182257	      0.49511070	      0.12911869	      0.41771302
      0.86913103	      0.39178048	      0.49508836	      0.12910172	      0.41774238
      0.86942973	      0.39173833	      0.49506600	      0.12908473	      0.41777181
      0.86967970	      0.39170302	      0.49504728	      0.12907049	      0.41779651
      0.86999086	      0.39165903	      0.49502395	      0.12905274	      0.41782731
      0.87030202	      0.39161499	      0.49500061	      0.12903497	      0.41785820
      0.87056668	      0.39157748	      0.49498074	      0.12901984	      0.41788453
      0.87089388	      0.39153107	      0.49495615	      0.12900110	      0.41791717
      0.87122107	      0.39148459	      0.49493154	      0.12898234	      0.41794990
      0.87147025	      0.39144916	      0.49491279	      0.12896803	      0.41797488
      0.87177297	      0.39140608	      0.49488999	      0.12895063	      0.41800530
      0.87207570	      0.39136294	      0.49486717	      0.12893320	      0.41803580
      0.87238221	      0.39131921	      0.49484405	      0.12891553	      0.41806676
      0.87268873	      0.39127544	      0.49482090	      0.12889783	      0.41809780
      0.87296256	      0.39123629	      0.49480021	      0.12888201	      0.41812559
      0.87323639	      0.39119710	      0.49477951	      0.12886616	      0.41815345
      0.87354924	      0.39115227	      0.49475583	      0.12884803	      0.41818535
      0.87386208	      0.39110740	      0.49473214	      0.12882987	      0.41821734
      0.87409352	      0.39107416	      0.49471459	      0.12881642	      0.41824105
      0.87441284	      0.39102826	      0.49469037	      0.12879785	      0.41827385
      0.87473216	      0.39098231	      0.49466613	      0.12877924	      0.41830673
      0.87498474	      0.39094592	      0.49464694	      0.12876451	      0.41833280
      0.87523733	      0.39090950	      0.49462774	      0.12874976	      0.41835893
      0.87553198	      0.39086696	      0.49460532	      0.12873252	      0.41838948
      0.87582662	      0.39082439	      0.49458289	      0.12871527	      0.41842010
      0.87610065	      0.39078474	      0.49456201	      0.12869921	      0.41844864
      0.87637467	      0.39074506	      0.49454111	      0.12868312	      0.41847725
      0.87668548	      0.39070000	      0.49451739	      0.12866485	      0.41850977
      0.87699628	      0.39065489	      0.49449365	      0.12864655	      0.41854238
      0.87720693	      0.39062429	      0.49447755	      0.12863414	      0.41856453
      0.87753651	      0.39057635	      0.49445234	      0.12861469	      0.41859926
      0.87786609	      0.39052836	      0.49442711	      0.12859521	      0.41863408
      0.87809577	      0.39049488	      0.49440951	      0.12858162	      0.41865840
      0.87832544	      0.39046138	      0.49439191	      0.12856802	      0.41868277
      0.87861876	      0.39041854	      0.49436940	      0.12855062	      0.41871396
      0.87891208	      0.39037566	      0.49434688	      0.12853320	      0.41874522
      0.87918098	      0.39033630	      0.49432622	      0.12851721	      0.41877394
      0.87944988	      0.39029691	      0.49430555	      0.12850120	      0.41880273
      0.87976125	      0.39025124	      0.49428159	      0.12848264	      0.41883614
      0.88007263	      0.39020552	      0.49425761	      0.12846405	      0.41886964
      0.88026994	      0.39017652	      0.49424240	      0.12845226	      0.41889091
      0.88056557	      0.39013303	      0.49421960	      0.12843457	      0.41892285
      0.88086120	      0.39008949	      0.49419678	      0.12841686	      0.41895486
      0.88108688	      0.39005621	      0.49417935	      0.12840332	      0.41897935
      0.88141076	      0.39000842	      0.49415432	      0.12838386	      0.41901457
      0.88173464	      0.38996056	      0.49412926	      0.12836438	      0.41904988
      0.88198490	      0.38992354	      0.49410989	      0.12834930	      0.41907723
      0.88223516	      0.38988649	      0.49409050	      0.12833421	      0.41910464
      0.88252269	      0.38984387	      0.49406821	      0.12831685	      0.41913619
      0.88281022	      0.38980121	      0.49404590	      0.12829947	      0.41916782
      0.88310147	      0.38975794	      0.49402328	      0.12828183	      0.41919994
      0.88339273	      0.38971463	      0.49400065	      0.12826418	      0.41923213
      0.88369076	      0.38967027	      0.49397747	      0.12824608	      0.41926514
      0.88398878	      0.38962585	      0.49395427	      0.12822797	      0.41929824
      0.88428009	      0.38958238	      0.49393158	      0.12821024	      0.41933066
      0.88457139	      0.38953887	      0.49390887	      0.12819248	      0.41936316
      0.88487323	      0.38949373	      0.49388532	      0.12817405	      0.41939692
      0.88517506	      0.38944854	      0.49386175	      0.12815560	      0.41943076
      0.88546117	      0.38940566	      0.49383939	      0.12813809	      0.41946291
      0.88574727	      0.38936273	      0.49381701	      0.12812056	      0.41949513
      0.88605401	      0.38931665	      0.49379300	      0.12810173	      0.41952976
      0.88636075	      0.38927052	      0.49376897	      0.12808288	      0.41956448
      0.88663482	      0.38922925	      0.49374748	      0.12806601	      0.41959557
      0.88690889	      0.38918795	      0.49372598	      0.12804912	      0.41962672
      0.88721992	      0.38914101	      0.49370155	      0.12802993	      0.41966217
      0.88753095	      0.38909403	      0.49367711	      0.12801070	      0.41969770
      0.88778164	      0.38905612	      0.49365739	      0.12799519	      0.41972640
      0.88810075	      0.38900780	      0.49363227	      0.12797542	      0.41976302
      0.88841986	      0.38895943	      0.49360713	      0.12795562	      0.41979973
      0.88866660	      0.38892199	      0.49358768	      0.12794028	      0.41982818
      0.88896605	      0.38887650	      0.49356405	      0.12792165	      0.41986278
      0.88926551	      0.38883095	      0.49354040	      0.12790299	      0.41989746
      0.88956578	      0.38878523	      0.49351667	      0.12788426	      0.41993232
      0.88986604	      0.38873946	      0.49349292	      0.12786550	      0.41996727
      0.89016112	      0.38869443	      0.49346956	      0.12784704	      0.42000169
      0.89045619	      0.38864935	      0.49344618	      0.12782855	      0.42003619
      0.89075701	      0.38860333	      0.49342233	      0.12780967	      0.42007145
      0.89105783	      0.38855726	      0.49339845	      0.12779077	      0.42010679
      0.89135067	      0.38851237	      0.49337520	      0.12777234	      0.42014127
      0.89164351	      0.38846742	      0.49335192	      0.12775389	      0.42017584
      0.89194650	      0.38842086	      0.49332781	      0.12773477	      0.42021168
      0.89224949	      0.38837424	      0.49330369	      0.12771563	      0.42024761
      0.89253895	      0.38832966	      0.49328062	      0.12769731	      0.42028202
      0.89282842	      0.38828502	      0.49325754	      0.12767897	      0.42031650
      0.89313422	      0.38823781	      0.49323313	      0.12765956	      0.42035302
      0.89344003	      0.38819054	      0.49320870	      0.12764013	      0.42038963
      0.89372408	      0.38814659	      0.49318599	      0.12762205	      0.42042371
      0.89400813	      0.38810259	      0.49316326	      0.12760395	      0.42045786
      0.89431660	      0.38805474	      0.49313856	      0.12758427	      0.42049504
      0.89462507	      0.38800685	      0.49311383	      0.12756455	      0.42053231
      0.89491570	      0.38796166	      0.49309052	      0.12754595	      0.42056751
      0.89520634	      0.38791643	      0.49306719	      0.12752733	      0.42060278
      0.89553321	      0.38786549	      0.49304092	      0.12750635	      0.42064255
      0.89586009	      0.38781449	      0.49301464	      0.12748533	      0.42068243
      0.89618696	      0.38776343	      0.49298832	      0.12746429	      0.42072240
      0.89645353	      0.38772174	      0.49296685	      0.12744710	      0.42075508
      0.89672009	      0.38768000	      0.49294536	      0.12742989	      0.42078782
      0.89705765	      0.38762709	      0.49291812	      0.12740807	      0.42082938
      0.89739521	      0.38757410	      0.49289086	      0.12738621	      0.42087104
      0.89766717	      0.38753137	      0.49286887	      0.12736857	      0.42090469
      0.89793914	      0.38748858	      0.49284688	      0.12735091	      0.42093841
      0.89821111	      0.38744575	      0.49282486	      0.12733322	      0.42097220
      0.89850664	      0.38739916	      0.49280092	      0.12731398	      0.42100900
      0.89880218	      0.38735252	      0.49277696	      0.12729471	      0.42104589
      0.89908249	      0.38730822	      0.49275421	      0.12727641	      0.42108095
      0.89942954	      0.38725332	      0.49272603	      0.12725371	      0.42112446
      0.89977659	      0.38719834	      0.49269782	      0.12723098	      0.42116809
      0.90002445	      0.38715903	      0.49267765	      0.12721472	      0.42119932
      0.90033848	      0.38710917	      0.49265208	      0.12719409	      0.42123897
      0.90065251	      0.38705925	      0.49262650	      0.12717343	      0.42127871
      0.90092189	      0.38701638	      0.49260453	      0.12715569	      0.42131288
      0.90124729	      0.38696453	      0.49257797	      0.12713422	      0.42135426
      0.90157269	      0.38691262	      0.49255139	      0.12711271	      0.42139573
      0.90181345	      0.38687417	      0.49253171	      0.12709678	      0.42142648
      0.90213504	      0.38682275	      0.49250540	      0.12707548	      0.42146764
      0.90245662	      0.38677127	      0.49247906	      0.12705414	      0.42150891
      0.90270799	      0.38673099	      0.49245846	      0.12703743	      0.42154123
      0.90295937	      0.38669066	      0.49243785	      0.12702070	      0.42157362
      0.90325958	      0.38664245	      0.49241321	      0.12700070	      0.42161237
      0.90355978	      0.38659418	      0.49238856	      0.12698067	      0.42165122
      0.90384187	      0.38654878	      0.49236537	      0.12696183	      0.42168780
      0.90412395	      0.38650332	      0.49234216	      0.12694295	      0.42172446
      0.90443321	      0.38645343	      0.49231670	      0.12692223	      0.42176474
      0.90474247	      0.38640348	      0.49229122	      0.12690148	      0.42180512
      0.90502661	      0.38635753	      0.49226778	      0.12688239	      0.42184230
      0.90531076	      0.38631153	      0.49224433	      0.12686326	      0.42187956
      0.90562103	      0.38626124	      0.49221870	      0.12684236	      0.42192034
      0.90593130	      0.38621088	      0.49219305	      0.12682141	      0.42196121
      0.90621632	      0.38616458	      0.49216947	      0.12680215	      0.42199884
      0.90650133	      0.38611822	      0.49214586	      0.12678286	      0.42203655
      0.90681153	      0.38606771	      0.49212016	      0.12676183	      0.42207768
      0.90712173	      0.38601713	      0.49209443	      0.12674078	      0.42211891
      0.90740842	      0.38597033	      0.49207062	      0.12672129	      0.42215710
      0.90769511	      0.38592348	      0.49204681	      0.12670177	      0.42219537
      0.90800508	      0.38587277	      0.49202103	      0.12668064	      0.42223685
      0.90831504	      0.38582199	      0.49199523	      0.12665947	      0.42227842
      0.90860394	      0.38577461	      0.49197117	      0.12663972	      0.42231725
      0.90889284	      0.38572717	      0.49194708	      0.12661993	      0.42235616
      0.90920253	      0.38567626	      0.49192125	      0.12659869	      0.42239797
      0.90951221	      0.38562529	      0.49189539	      0.12657742	      0.42243987
      0.90980350	      0.38557729	      0.49187104	      0.12655739	      0.42247938
      0.91009479	      0.38552923	      0.49184667	      0.12653732	      0.42251897
      0.91040414	      0.38547814	      0.49182078	      0.12651598	      0.42256111
      0.91071349	      0.38542698	      0.49179485	      0.12649461	      0.42260334
      0.91100716	      0.38537835	      0.49177023	      0.12647429	      0.42264353
      0.91130083	      0.38532967	      0.49174558	      0.12645394	      0.42268380
      0.91160979	      0.38527839	      0.49171962	      0.12643250	      0.42272627
      0.91191876	      0.38522704	      0.49169365	      0.12641102	      0.42276883
      0.91221468	      0.38517781	      0.49166874	      0.12639042	      0.42280969
      0.91251060	      0.38512851	      0.49164382	      0.12636980	      0.42285063
      0.91281914	      0.38507706	      0.49161781	      0.12634825	      0.42289342
      0.91312767	      0.38502554	      0.49159178	      0.12632668	      0.42293631
      0.91342566	      0.38497571	      0.49156662	      0.12630581	      0.42297783
      0.91372366	      0.38492583	      0.49154144	      0.12628491	      0.42301943
      0.91403175	      0.38487420	      0.49151537	      0.12626327	      0.42306254
      0.91433984	      0.38482250	      0.49148929	      0.12624160	      0.42310575
      0.91463968	      0.38477212	      0.49146388	      0.12622048	      0.42314790
      0.91493953	      0.38472168	      0.49143845	      0.12619932	      0.42319015
      0.91524719	      0.38466987	      0.49141234	      0.12617758	      0.42323359
      0.91555485	      0.38461799	      0.49138620	      0.12615580	      0.42327713
      0.91585630	      0.38456709	      0.49136057	      0.12613443	      0.42331988
      0.91615775	      0.38451613	      0.49133491	      0.12611303	      0.42336273
      0.91646503	      0.38446413	      0.49130873	      0.12609119	      0.42340651
      0.91677231	      0.38441205	      0.49128254	      0.12606931	      0.42345039
      0.91707511	      0.38436067	      0.49125670	      0.12604771	      0.42349372
      0.91737792	      0.38430923	      0.49123083	      0.12602608	      0.42353715
      0.91768072	      0.38425773	      0.49120495	      0.12600442	      0.42358068
      0.91798353	      0.38420616	      0.49117904	      0.12598272	      0.42362431
      0.91828633	      0.38415452	      0.49115311	      0.12596099	      0.42366803
      0.91858914	      0.38410283	      0.49112715	      0.12593923	      0.42371185
      0.91889194	      0.38405107	      0.49110118	      0.12591744	      0.42375576
      0.91919475	      0.38399924	      0.49107518	      0.12589561	      0.42379978
      0.91949755	      0.38394735	      0.49104915	      0.12587374	      0.42384389
      0.91980036	      0.38389540	      0.49102311	      0.12585185	      0.42388810
      0.92010316	      0.38384338	      0.49099704	      0.12582992	      0.42393240
      0.92040597	      0.38379130	      0.49097094	      0.12580795	      0.42397681
      0.92070877	      0.38373915	      0.49094483	      0.12578595	      0.42402131
      0.92101158	      0.38368693	      0.49091869	      0.12576392	      0.42406591
      0.92131438	      0.38363465	      0.49089253	      0.12574186	      0.42411061
      0.92161719	      0.38358231	      0.49086634	      0.12571975	      0.42415541
      0.92191999	      0.38352990	      0.49084013	      0.12569762	      0.42420030
      0.92222280	      0.38347742	      0.49081389	      0.12567545	      0.42424530
      0.92252561	      0.38342488	      0.49078764	      0.12565324	      0.42429039
      0.92282841	      0.38337227	      0.49076136	      0.12563101	      0.42433559
      0.92313122	      0.38331960	      0.49073505	      0.12560873	      0.42438088
      0.92343402	      0.38326686	      0.49070872	      0.12558642	      0.42442627
      0.92373683	      0.38321405	      0.49068237	      0.12556408	      0.42447177
      0.92403963	      0.38316118	      0.49065599	      0.12554170	      0.42451736
      0.92434244	      0.38310824	      0.49062959	      0.12551929	      0.42456305
      0.92464524	      0.38305523	      0.49060317	      0.12549684	      0.42460885
      0.92494805	      0.38300215	      0.49057672	      0.12547435	      0.42465474
      0.92525085	      0.38294901	      0.49055025	      0.12545183	      0.42470073
      0.92555366	      0.38289580	      0.49052375	      0.12542928	      0.42474683
      0.92585646	      0.38284252	      0.49049723	      0.12540669	      0.42479302
      0.92615927	      0.38278918	      0.49047069	      0.12538406	      0.42483932
      0.92646207	      0.38273576	      0.49044412	      0.12536140	      0.42488572
      0.92676488	      0.38268228	      0.49041752	      0.12533870	      0.42493222
      0.92706768	      0.38262873	      0.49039090	      0.12531597	      0.42497882
      0.92737049	      0.38257511	      0.49036426	      0.12529320	      0.42502552
      0.92767329	      0.38252143	      0.49033759	      0.12527039	      0.42507232
      0.92797610	      0.38246767	      0.49031090	      0.12524755	      0.42511923
      0.92827890	      0.38241385	      0.49028418	      0.12522467	      0.42516624
      0.92858171	      0.38235995	      0.49025744	      0.12520175	      0.42521335
      0.92888451	      0.38230599	      0.49023067	      0.12517880	      0.42526056
      0.92918732	      0.38225196	      0.49020388	      0.12515581	      0.42530788
      0.92949012	      0.38219786	      0.49017707	      0.12513278	      0.42535530
      0.92979293	      0.38214368	      0.49015023	      0.12510972	      0.42540282
      0.93009573	      0.38208944	      0.49012336	      0.12508662	      0.42545044
      0.93039854	      0.38203513	      0.49009647	      0.12506348	      0.42549817
      0.93070134	      0.38198075	      0.49006955	      0.12504031	      0.42554600
      0.93100415	      0.38192629	      0.49004261	      0.12501710	      0.42559393
      0.93130695	      0.38187177	      0.49001564	      0.12499385	      0.42564197
      0.93160976	      0.38181717	      0.48998865	      0.12497056	      0.42569012
      0.93191256	      0.38176251	      0.48996163	      0.12494724	      0.42573836
      0.93221537	      0.38170777	      0.48993459	      0.12492387	      0.42578671
      0.93251817	      0.38165296	      0.48990752	      0.12490047	      0.42583517
      0.93282098	      0.38159808	      0.48988042	      0.12487703	      0.42588373
      0.93312378	      0.38154313	      0.48985330	      0.12485356	      0.42593239
      0.93342659	      0.38148811	      0.48982616	      0.12483004	      0.42598116
      0.93372939	      0.38143301	      0.48979898	      0.12480649	      0.42603004
      0.93403220	      0.38137784	      0.48977179	      0.12478290	      0.42607902
      0.93433500	      0.38132260	      0.48974456	      0.12475927	      0.42612810
      0.93463781	      0.38126729	      0.48971731	      0.12473560	      0.42617729
      0.93494061	      0.38121191	      0.48969004	      0.12471189	      0.42622659
      0.93524342	      0.38115645	      0.48966273	      0.12468815	      0.42627599
      0.93554622	      0.38110091	      0.48963541	      0.12466436	      0.42632550
      0.93584903	      0.38104531	      0.48960805	      0.12464054	      0.42637511
      0.93615183	      0.38098963	      0.48958067	      0.12461667	      0.42642484
      0.93645464	      0.38093388	      0.48955326	      0.12459277	      0.42647466
      0.93675744	      0.38087805	      0.48952583	      0.12456883	      0.42652460
      0.93706025	      0.38082215	      0.48949837	      0.12454485	      0.42657464
      0.93736305	      0.38076617	      0.48947088	      0.12452083	      0.42662479
      0.93766586	      0.38071012	      0.48944337	      0.12449677	      0.42667504
      0.93796866	      0.38065400	      0.48941583	      0.12447266	      0.42672541
      0.93827147	      0.38059780	      0.48938826	      0.12444852	      0.42677588
      0.93857428	      0.38054153	      0.48936067	      0.12442434	      0.42682645
      0.93887708	      0.38048518	      0.48933305	      0.12440012	      0.42687714
      0.93917989	      0.38042875	      0.48930540	      0.12437586	      0.42692793
      0.93948269	      0.38037225	      0.48927773	      0.12435156	      0.42697884
      0.93978550	      0.38031568	      0.48925002	      0.12432721	      0.42702985
      0.94008830	      0.38025902	      0.48922229	      0.12430283	      0.42708097
      0.94039111	      0.38020229	      0.48919454	      0.12427841	      0.42713219
      0.94069391	      0.38014549	      0.48916675	      0.12425394	      0.42718353
      0.94099672	      0.38008861	      0.48913894	      0.12422943	      0.42723498
      0.94129952	      0.38003165	      0.48911110	      0.12420489	      0.42728653
      0.94160233	      0.37997461	      0.48908324	      0.12418030	      0.42733820
      0.94190513	      0.37991750	      0.48905534	      0.12415567	      0.42738997
      0.94220794	      0.37986031	      0.48902742	      0.12413099	      0.42744185
      0.94251074	      0.37980304	      0.48899947	      0.12410628	      0.42749385
      0.94281355	      0.37974570	      0.48897150	      0.12408153	      0.42754595
      0.94311635	      0.37968827	      0.48894349	      0.12405673	      0.42759817
      0.94341916	      0.37963077	      0.48891546	      0.12403189	      0.42765049
      0.94372196	      0.37957319	      0.48888740	      0.12400701	      0.42770292
      0.94402477	      0.37951553	      0.48885931	      0.12398208	      0.42775547
      0.94432757	      0.37945780	      0.48883119	      0.12395712	      0.42780813
      0.94463038	      0.37939998	      0.48880304	      0.12393211	      0.42786089
      0.94493318	      0.37934208	      0.48877487	      0.12390706	      0.42791377
      0.94523599	      0.37928411	      0.48874667	      0.12388196	      0.42796676
      0.94553879	      0.37922605	      0.48871844	      0.12385682	      0.42801986
      0.94584160	      0.37916792	      0.48869018	      0.12383164	      0.42807308
      0.94614440	      0.37910970	      0.48866189	      0.12380642	      0.42812640
      0.94644721	      0.37905141	      0.48863357	      0.12378115	      0.42817984
      0.94675001	      0.37899303	      0.48860523	      0.12375584	      0.42823339
      0.94705282	      0.37893458	      0.48857685	      0.12373049	      0.42828705
      0.94735562	      0.37887604	      0.48854845	      0.12370509	      0.42834083
      0.94765843	      0.37881742	      0.48852001	      0.12367965	      0.42839471
      0.94796123	      0.37875872	      0.48849155	      0.12365416	      0.42844871
      0.94826404	      0.37869994	      0.48846306	      0.12362863	      0.42850283
      0.94856684	      0.37864107	      0.48843454	      0.12360306	      0.42855705
      0.94886965	      0.37858213	      0.48840599	      0.12357744	      0.42861139
      0.94917245	      0.37852310	      0.48837741	      0.12355178	      0.42866585
      0.94947526	      0.37846399	      0.48834880	      0.12352607	      0.42872042
      0.94977806	      0.37840480	      0.48832016	      0.12350032	      0.42877510
      0.95008087	      0.37834552	      0.48829149	      0.12347452	      0.42882989
      0.95038367	      0.37828616	      0.48826280	      0.12344868	      0.42888480
      0.95068648	      0.37822672	      0.48823407	      0.12342279	      0.42893983
      0.95098928	      0.37816720	      0.48820531	      0.12339686	      0.42899496
      0.95129209	      0.37810759	      0.48817652	      0.12337088	      0.42905022
      0.95159489	      0.37804789	      0.48814770	      0.12334486	      0.42910559
      0.95189770	      0.37798811	      0.48811886	      0.12331879	      0.42916107
      0.95220050	      0.37792825	      0.48808998	      0.12329267	      0.42921667
      0.95250331	      0.37786830	      0.48806107	      0.12326651	      0.42927238
      0.95280611	      0.37780827	      0.48803213	      0.12324030	      0.42932821
      0.95310892	      0.37774815	      0.48800316	      0.12321405	      0.42938416
      0.95341172	      0.37768795	      0.48797416	      0.12318774	      0.42944022
      0.95371453	      0.37762766	      0.48794513	      0.12316140	      0.42949640
      0.95401734	      0.37756729	      0.48791606	      0.12313500	      0.42955270
      0.95432014	      0.37750683	      0.48788697	      0.12310856	      0.42960911
      0.95462295	      0.37744628	      0.48785785	      0.12308207	      0.42966563
      0.95492575	      0.37738564	      0.48782869	      0.12305554	      0.42972228
      0.95522856	      0.37732492	      0.48779950	      0.12302895	      0.42977904
      0.95553136	      0.37726411	      0.48777029	      0.12300232	      0.42983592
      0.95583417	      0.37720322	      0.48774104	      0.12297564	      0.42989292
      0.95613697	      0.37714223	      0.48771176	      0.12294892	      0.42995003
      0.95643978	      0.37708116	      0.48768245	      0.12292214	      0.43000726
      0.95674258	      0.37702000	      0.48765310	      0.12289532	      0.43006461
      0.95704539	      0.37695876	      0.48762373	      0.12286845	      0.43012208
      0.95734819	      0.37689742	      0.48759432	      0.12284153	      0.43017966
      0.95765100	      0.37683599	      0.48756488	      0.12281456	      0.43023737
      0.95795380	      0.37677448	      0.48753541	      0.12278755	      0.43029519
      0.95825661	      0.37671287	      0.48750590	      0.12276048	      0.43035313
      0.95855941	      0.37665118	      0.48747637	      0.12273336	      0.43041120
      0.95886222	      0.37658940	      0.48744680	      0.12270620	      0.43046938
      0.95916502	      0.37652752	      0.48741720	      0.12267899	      0.43052768
      0.95946783	      0.37646556	      0.48738757	      0.12265172	      0.43058609
      0.95977063	      0.37640350	      0.48735790	      0.12262441	      0.43064463
      0.96007344	      0.37634135	      0.48732820	      0.12259705	      0.43070329
      0.96037624	      0.37627912	      0.48729847	      0.12256964	      0.43076207
      0.96067905	      0.37621679	      0.48726871	      0.12254217	      0.43082097
      0.96098185	      0.37615436	      0.48723891	      0.12251466	      0.43087999
      0.96128466	      0.37609185	      0.48720908	      0.12248709	      0.43093913
      0.96158746	      0.37602924	      0.48717921	      0.12245948	      0.43099839
      0.96189027	      0.37596655	      0.48714932	      0.12243181	      0.43105777
      0.96219307	      0.37590375	      0.48711939	      0.12240410	      0.43111728
      0.96249588	      0.37584087	      0.48708942	      0.12237633	      0.43117690
      0.96279868	      0.37577789	      0.48705943	      0.12234851	      0.43123665
      0.96310149	      0.37571482	      0.48702939	      0.12232064	      0.43129651
      0.96340429	      0.37565165	      0.48699933	      0.12229271	      0.43135650
      0.96370710	      0.37558839	      0.48696923	      0.12226474	      0.43141661
      0.96400990	      0.37552503	      0.48693909	      0.12223671	      0.43147685
      0.96431271	      0.37546158	      0.48690893	      0.12220863	      0.43153721
      0.96461551	      0.37539804	      0.48687872	      0.12218050	      0.43159768
      0.96491832	      0.37533440	      0.48684849	      0.12215232	      0.43165829
      0.96522112	      0.37527066	      0.48681822	      0.12212408	      0.43171901
      0.96552393	      0.37520683	      0.48678791	      0.12209579	      0.43177986
      0.96582673	      0.37514290	      0.48675757	      0.12206744	      0.43184083
      0.96612954	      0.37507887	      0.48672719	      0.12203905	      0.43190193
      0.96643234	      0.37501474	      0.48669678	      0.12201060	      0.43196315
      0.96673515	      0.37495052	      0.48666634	      0.12198209	      0.43202449
      0.96703795	      0.37488620	      0.48663586	      0.12195353	      0.43208596
      0.96734076	      0.37482179	      0.48660534	      0.12192492	      0.43214755
      0.96764356	      0.37475727	      0.48657479	      0.12189625	      0.43220926
      0.96794637	      0.37469266	      0.48654420	      0.12186753	      0.43227110
      0.96824917	      0.37462794	      0.48651358	      0.12183876	      0.43233307
      0.96855198	      0.37456313	      0.48648292	      0.12180992	      0.43239516
      0.96885478	      0.37449822	      0.48645222	      0.12178104	      0.43245738
      0.96915759	      0.37443321	      0.48642149	      0.12175210	      0.43251972
      0.96946039	      0.37436810	      0.48639072	      0.12172310	      0.43258218
      0.96976320	      0.37430288	      0.48635992	      0.12169405	      0.43264478
      0.97006601	      0.37423757	      0.48632908	      0.12166494	      0.43270750
      0.97036881	      0.37417216	      0.48629820	      0.12163577	      0.43277034
      0.97067162	      0.37410664	      0.48626729	      0.12160655	      0.43283331
      0.97097442	      0.37404102	      0.48623634	      0.12157727	      0.43289641
      0.97127723	      0.37397530	      0.48620535	      0.12154794	      0.43295964
      0.97158003	      0.37390948	      0.48617432	      0.12151855	      0.43302299
      0.97188284	      0.37384355	      0.48614326	      0.12148910	      0.43308647
      0.97218564	      0.37377752	      0.48611216	      0.12145959	      0.43315008
      0.97248845	      0.37371139	      0.48608103	      0.12143003	      0.43321381
      0.97279125	      0.37364516	      0.48604985	      0.12140041	      0.43327768
      0.97309406	      0.37357881	      0.48601864	      0.12137073	      0.43334167
      0.97339686	      0.37351237	      0.48598739	      0.12134099	      0.43340579
      0.97369967	      0.37344582	      0.48595610	      0.12131119	      0.43347003
      0.97400247	      0.37337916	      0.48592477	      0.12128134	      0.43353441
      0.97430528	      0.37331240	      0.48589341	      0.12125143	      0.43359891
      0.97460808	      0.37324553	      0.48586200	      0.12122145	      0.43366355
      0.97491089	      0.37317856	      0.48583056	      0.12119142	      0.43372831
      0.97521369	      0.37311148	      0.48579908	      0.12116133	      0.43379320
      0.97551650	      0.37304429	      0.48576756	      0.12113118	      0.43385823
      0.97581930	      0.37297700	      0.48573600	      0.12110097	      0.43392338
      0.97612211	      0.37290959	      0.48570440	      0.12107070	      0.43398866
      0.97642491	      0.37284208	      0.48567276	      0.12104037	      0.43405407
      0.97672772	      0.37277446	      0.48564108	      0.12100997	      0.43411962
      0.97703052	      0.37270673	      0.48560936	      0.12097952	      0.43418529
      0.97733333	      0.37263889	      0.48557761	      0.12094901	      0.43425109
      0.97763613	      0.37257094	      0.48554581	      0.12091843	      0.43431703
      0.97793894	      0.37250289	      0.48551397	      0.12088779	      0.43438310
      0.97824174	      0.37243472	      0.48548209	      0.12085710	      0.43444929
      0.97854455	      0.37236644	      0.48545018	      0.12082634	      0.43451562
      0.97884735	      0.37229804	      0.48541822	      0.12079551	      0.43458209
      0.97915016	      0.37222954	      0.48538622	      0.12076463	      0.43464868
      0.97945296	      0.37216092	      0.48535418	      0.12073368	      0.43471541
      0.97975577	      0.37209220	      0.48532210	      0.12070267	      0.43478227
      0.98005857	      0.37202336	      0.48528997	      0.12067159	      0.43484926
      0.98036138	      0.37195440	      0.48525781	      0.12064045	      0.43491638
      0.98066418	      0.37188533	      0.48522560	      0.12060925	      0.43498364
      0.98096699	      0.37181615	      0.48519335	      0.12057799	      0.43505103
      0.98126979	      0.37174685	      0.48516106	      0.12054666	      0.43511856
      0.98157260	      0.37167744	      0.48512873	      0.12051526	      0.43518622
      0.98187540	      0.37160791	      0.48509636	      0.12048380	      0.43525401
      0.98217821	      0.37153827	      0.48506394	      0.12045228	      0.43532194
      0.98248101	      0.37146851	      0.48503148	      0.12042069	      0.43539000
      0.98278382	      0.37139863	      0.48499898	      0.12038903	      0.43545820
      0.98308662	      0.37132864	      0.48496644	      0.12035731	      0.43552653
      0.98338943	      0.37125852	      0.48493385	      0.12032552	      0.43559499
      0.98369223	      0.37118829	      0.48490122	      0.12029367	      0.43566360
      0.98399504	      0.37111795	      0.48486854	      0.12026175	      0.43573233
      0.98429784	      0.37104748	      0.48483582	      0.12022976	      0.43580121
      0.98460065	      0.37097689	      0.48480306	      0.12019771	      0.43587022
      0.98490345	      0.37090618	      0.48477025	      0.12016559	      0.43593936
      0.98520626	      0.37083536	      0.48473740	      0.12013340	      0.43600865
      0.98550907	      0.37076441	      0.48470451	      0.12010114	      0.43607806
      0.98581187	      0.37069334	      0.48467157	      0.12006881	      0.43614762
      0.98611468	      0.37062215	      0.48463858	      0.12003642	      0.43621731
      0.98641748	      0.37055083	      0.48460555	      0.12000396	      0.43628714
      0.98672029	      0.37047940	      0.48457248	      0.11997142	      0.43635711
      0.98702309	      0.37040784	      0.48453936	      0.11993882	      0.43642722
      0.98732590	      0.37033616	      0.48450619	      0.11990615	      0.43649746
      0.98762870	      0.37026435	      0.48447298	      0.11987341	      0.43656784
      0.98793151	      0.37019242	      0.48443972	      0.11984060	      0.43663837
      0.98823431	      0.37012036	      0.48440642	      0.11980772	      0.43670902
      0.98853712	      0.37004818	      0.48437307	      0.11977476	      0.43677982
      0.98883992	      0.36997587	      0.48433967	      0.11974174	      0.43685076
      0.98914273	      0.36990343	      0.48430623	      0.11970864	      0.43692184
      0.98944553	      0.36983087	      0.48427274	      0.11967547	      0.43699306
      0.98974834	      0.36975818	      0.48423920	      0.11964223	      0.43706441
      0.99005114	      0.36968536	      0.48420562	      0.11960892	      0.43713591
      0.99035395	      0.36961241	      0.48417199	      0.11957554	      0.43720755
      0.99065675	      0.36953934	      0.48413831	      0.11954208	      0.43727933
      0.99095956	      0.36946613	      0.48410458	      0.11950855	      0.43735124
      0.99126236	      0.36939279	      0.48407080	      0.11947494	      0.43742331
      0.99156517	      0.36931933	      0.48403698	      0.11944126	      0.43749551
      0.99186797	      0.36924573	      0.48400310	      0.11940751	      0.43756785
      0.99217078	      0.36917200	      0.48396918	      0.11937368	      0.43764034
      0.99247358	      0.36909814	      0.48393521	      0.11933978	      0.43771296
      0.99277639	      0.36902414	      0.48390119	      0.11930580	      0.43778573
      0.99307919	      0.36895001	      0.48386712	      0.11927175	      0.43785864
      0.99338200	      0.36887575	      0.48383300	      0.11923762	      0.43793170
      0.99368480	      0.36880135	      0.48379883	      0.11920341	      0.43800490
      0.99398761	      0.36872681	      0.48376460	      0.11916913	      0.43807824
      0.99429041	      0.36865215	      0.48373033	      0.11913477	      0.43815172
      0.99456265	      0.36858490	      0.48369948	      0.11910381	      0.43821791
      0.99483489	      0.36851754	      0.48366858	      0.11907279	      0.43828422
      0.99510713	      0.36845007	      0.48363764	      0.11904170	      0.43835064
      0.99537938	      0.36838248	      0.48360666	      0.11901056	      0.43841718
      0.99565162	      0.36831479	      0.48357564	      0.11897935	      0.43848384
      0.99592386	      0.36824698	      0.48354458	      0.11894807	      0.43855061
      0.99619610	      0.36817907	      0.48351347	      0.11891673	      0.43861751
      0.99646834	      0.36811103	      0.48348233	      0.11888533	      0.43868451
      0.99674058	      0.36804289	      0.48345114	      0.11885386	      0.43875164
      0.99701282	      0.36797463	      0.48341990	      0.11882233	      0.43881889
      0.99728506	      0.36790625	      0.48338863	      0.11879073	      0.43888625
      0.99755730	      0.36783776	      0.48335731	      0.11875907	      0.43895373
      0.99782954	      0.36776916	      0.48332595	      0.11872734	      0.43902133
      0.99810178	      0.36770044	      0.48329454	      0.11869555	      0.43908905
      0.99837402	      0.36763160	      0.48326309	      0.11866369	      0.43915688
      0.99864626	      0.36756264	      0.48323160	      0.11863176	      0.43922484
      0.99891850	      0.36749357	      0.48320007	      0.11859977	      0.43929292
      0.99919074	      0.36742438	      0.48316849	      0.11856770	      0.43936111
      0.99946298	      0.36735507	      0.48313686	      0.11853558	      0.43942942
      0.99973522	      0.36728565	      0.48310519	      0.11850338	      0.43949786
      1.00000746	      0.36721610	      0.48307348	      0.11847111	      0.43956641
      1.00027971	      0.36714643	      0.48304172	      0.11843878	      0.43963509
      1.00055195	      0.36707665	      0.48300991	      0.11840638	      0.43970388
      1.00082419	      0.36700674	      0.48297806	      0.11837391	      0.43977280
      1.00109643	      0.36693671	      0.48294617	      0.11834137	      0.43984183
      1.00136867	      0.36686656	      0.48291423	      0.11830876	      0.43991099
      1.00164091	      0.36679629	      0.48288224	      0.11827608	      0.43998027
      1.00191315	      0.36672590	      0.48285021	      0.11824334	      0.44004967
      1.00218539	      0.36665538	      0.48281813	      0.11821052	      0.44011919
      1.00245763	      0.36658474	      0.48278600	      0.11817763	      0.44018883
      1.00272987	      0.36651397	      0.48275383	      0.11814467	      0.44025859
      1.00300211	      0.36644308	      0.48272161	      0.11811164	      0.44032848
      1.00327435	      0.36637206	      0.48268934	      0.11807853	      0.44039849
      1.00354659	      0.36630092	      0.48265702	      0.11804536	      0.44046862
      1.00381883	      0.36622965	      0.48262466	      0.11801211	      0.44053888
      1.00409107	      0.36615826	      0.48259225	      0.11797879	      0.44060925
      1.00436331	      0.36608673	      0.48255979	      0.11794540	      0.44067975
      1.00463555	      0.36601508	      0.48252728	      0.11791193	      0.44075038
      1.00490780	      0.36594330	      0.48249473	      0.11787839	      0.44082113
      1.00518004	      0.36587139	      0.48246212	      0.11784478	      0.44089200
      1.00545228	      0.36579936	      0.48242947	      0.11781109	      0.44096299
      1.00572452	      0.36572719	      0.48239676	      0.11777733	      0.44103411
      1.00599676	      0.36565489	      0.48236401	      0.11774349	      0.44110536
      1.00626900	      0.36558246	      0.48233121	      0.11770958	      0.44117673
      1.00654124	      0.36550989	      0.48229835	      0.11767559	      0.44124822
      1.00681348	      0.36543720	      0.48226545	      0.11764153	      0.44131984
      1.00708572	      0.36536437	      0.48223250	      0.11760739	      0.44139158
      1.00735796	      0.36529141	      0.48219949	      0.11757317	      0.44146345
      1.00763020	      0.36521831	      0.48216644	      0.11753888	      0.44153544
      1.00790244	      0.36514508	      0.48213333	      0.11750450	      0.44160757
      1.00817468	      0.36507171	      0.48210017	      0.11747006	      0.44167981
      1.00844692	      0.36499821	      0.48206696	      0.11743553	      0.44175219
      1.00871916	      0.36492457	      0.48203370	      0.11740092	      0.44182469
      1.00899140	      0.36485079	      0.48200038	      0.11736624	      0.44189731
      1.00926364	      0.36477687	      0.48196701	      0.11733148	      0.44197007
      1.00953588	      0.36470282	      0.48193359	      0.11729663	      0.44204295
      1.00980813	      0.36462863	      0.48190012	      0.11726171	      0.44211595
      1.01008037	      0.36455429	      0.48186659	      0.11722671	      0.44218909
      1.01035261	      0.36447982	      0.48183301	      0.11719162	      0.44226235
      1.01062485	      0.36440521	      0.48179938	      0.11715646	      0.44233575
      1.01089709	      0.36433045	      0.48176569	      0.11712121	      0.44240927
      1.01116933	      0.36425555	      0.48173194	      0.11708588	      0.44248291
      1.01144157	      0.36418051	      0.48169814	      0.11705047	      0.44255669
      1.01171381	      0.36410532	      0.48166429	      0.11701498	      0.44263060
      1.01198605	      0.36402999	      0.48163038	      0.11697940	      0.44270463
      1.01225829	      0.36395452	      0.48159642	      0.11694374	      0.44277880
      1.01253053	      0.36387889	      0.48156240	      0.11690800	      0.44285309
      1.01280277	      0.36380313	      0.48152832	      0.11687217	      0.44292752
      1.01307501	      0.36372721	      0.48149418	      0.11683625	      0.44300207
      1.01334725	      0.36365115	      0.48145999	      0.11680026	      0.44307675
      1.01361949	      0.36357494	      0.48142575	      0.11676417	      0.44315157
      1.01389173	      0.36349857	      0.48139144	      0.11672800	      0.44322652
      1.01416397	      0.36342206	      0.48135708	      0.11669175	      0.44330159
      1.01443622	      0.36334540	      0.48132266	      0.11665540	      0.44337680
      1.01470846	      0.36326859	      0.48128818	      0.11661897	      0.44345214
      1.01498070	      0.36319162	      0.48125364	      0.11658246	      0.44352761
      1.01525294	      0.36311450	      0.48121904	      0.11654585	      0.44360322
      1.01552518	      0.36303723	      0.48118439	      0.11650915	      0.44367895
      1.01576996	      0.36296762	      0.48115318	      0.11647608	      0.44374716
      1.01601474	      0.36289788	      0.48112192	      0.11644294	      0.44381548
      1.01625952	      0.36282802	      0.48109061	      0.11640973	      0.44388390
      1.01650430	      0.36275803	      0.48105925	      0.11637644	      0.44395243
      1.01674908	      0.36268792	      0.48102784	      0.11634308	      0.44402107
      1.01699386	      0.36261767	      0.48099638	      0.11630964	      0.44408982
      1.01723864	      0.36254730	      0.48096488	      0.11627614	      0.44415868
      1.01748343	      0.36247680	      0.48093332	      0.11624255	      0.44422764
      1.01772821	      0.36240617	      0.48090172	      0.11620889	      0.44429671
      1.01797299	      0.36233541	      0.48087006	      0.11617516	      0.44436589
      1.01821777	      0.36226452	      0.48083835	      0.11614135	      0.44443518
      1.01846255	      0.36219350	      0.48080659	      0.11610747	      0.44450458
      1.01870733	      0.36212235	      0.48077478	      0.11607351	      0.44457409
      1.01895211	      0.36205106	      0.48074292	      0.11603947	      0.44464370
      1.01919689	      0.36197964	      0.48071101	      0.11600536	      0.44471343
      1.01944167	      0.36190809	      0.48067905	      0.11597117	      0.44478327
      1.01968645	      0.36183640	      0.48064703	      0.11593690	      0.44485321
      1.01993124	      0.36176458	      0.48061496	      0.11590255	      0.44492327
      1.02017602	      0.36169263	      0.48058284	      0.11586813	      0.44499343
      1.02042080	      0.36162053	      0.48055066	      0.11583362	      0.44506371
      1.02066558	      0.36154830	      0.48051843	      0.11579904	      0.44513410
      1.02091036	      0.36147594	      0.48048615	      0.11576438	      0.44520460
      1.02115514	      0.36140343	      0.48045381	      0.11572964	      0.44527520
      1.02139992	      0.36133079	      0.48042142	      0.11569481	      0.44534592
      1.02164470	      0.36125800	      0.48038898	      0.11565991	      0.44541675
      1.02188948	      0.36118508	      0.48035648	      0.11562493	      0.44548770
      1.02213426	      0.36111202	      0.48032392	      0.11558986	      0.44555875
      1.02237904	      0.36103881	      0.48029131	      0.11555471	      0.44562992
      1.02262383	      0.36096547	      0.48025865	      0.11551948	      0.44570119
      1.02286861	      0.36089198	      0.48022593	      0.11548417	      0.44577258
      1.02311339	      0.36081834	      0.48019315	      0.11544878	      0.44584409
      1.02335817	      0.36074457	      0.48016031	      0.11541330	      0.44591570
      1.02360295	      0.36067064	      0.48012742	      0.11537774	      0.44598743
      1.02384773	      0.36059658	      0.48009448	      0.11534209	      0.44605927
      1.02409251	      0.36052236	      0.48006147	      0.11530636	      0.44613122
      1.02433729	      0.36044800	      0.48002841	      0.11527054	      0.44620329
      1.02458207	      0.36037350	      0.47999528	      0.11523464	      0.44627547
      1.02482685	      0.36029884	      0.47996211	      0.11519865	      0.44634776
      1.02507164	      0.36022404	      0.47992887	      0.11516257	      0.44642017
      1.02531642	      0.36014908	      0.47989557	      0.11512641	      0.44649269
      1.02556120	      0.36007398	      0.47986221	      0.11509016	      0.44656533
      1.02580598	      0.35999872	      0.47982880	      0.11505383	      0.44663808
      1.02605076	      0.35992331	      0.47979532	      0.11501740	      0.44671094
      1.02629554	      0.35984775	      0.47976178	      0.11498089	      0.44678392
      1.02654032	      0.35977203	      0.47972818	      0.11494428	      0.44685702
      1.02678510	      0.35969616	      0.47969453	      0.11490759	      0.44693023
      1.02702988	      0.35962014	      0.47966081	      0.11487081	      0.44700355
      1.02727466	      0.35954396	      0.47962702	      0.11483393	      0.44707699
      1.02751945	      0.35946762	      0.47959318	      0.11479697	      0.44715055
      1.02776423	      0.35939113	      0.47955928	      0.11475991	      0.44722422
      1.02800901	      0.35931448	      0.47952531	      0.11472276	      0.44729801
      1.02825379	      0.35923766	      0.47949128	      0.11468552	      0.44737192
      1.02849857	      0.35916069	      0.47945718	      0.11464819	      0.44744594
      1.02874335	      0.35908356	      0.47942302	      0.11461076	      0.44752007
      1.02898813	      0.35900627	      0.47938880	      0.11457324	      0.44759433
      1.02923291	      0.35892881	      0.47935451	      0.11453562	      0.44766870
      1.02947769	      0.35885119	      0.47932016	      0.11449791	      0.44774319
      1.02972247	      0.35877341	      0.47928574	      0.11446011	      0.44781780
      1.02996725	      0.35869546	      0.47925126	      0.11442221	      0.44789252
      1.03021204	      0.35861735	      0.47921671	      0.11438421	      0.44796736
      1.03045682	      0.35853906	      0.47918209	      0.11434611	      0.44804232
      1.03070160	      0.35846062	      0.47914741	      0.11430792	      0.44811740
      1.03094638	      0.35838200	      0.47911266	      0.11426963	      0.44819259
      1.03119116	      0.35830321	      0.47907784	      0.11423124	      0.44826791
      1.03143594	      0.35822425	      0.47904295	      0.11419275	      0.44834334
      1.03168072	      0.35814513	      0.47900800	      0.11415416	      0.44841889
      1.03192550	      0.35806583	      0.47897298	      0.11411547	      0.44849457
      1.03217028	      0.35798635	      0.47893788	      0.11407668	      0.44857036
      1.03241506	      0.35790671	      0.47890272	      0.11403778	      0.44864627
      1.03265985	      0.35782688	      0.47886749	      0.11399879	      0.44872230
      1.03290463	      0.35774689	      0.47883219	      0.11395969	      0.44879845
      1.03314941	      0.35766671	      0.47879681	      0.11392049	      0.44887472
      1.03339419	      0.35758636	      0.47876137	      0.11388119	      0.44895111
      1.03363897	      0.35750583	      0.47872585	      0.11384178	      0.44902762
      1.03388375	      0.35742512	      0.47869026	      0.11380227	      0.44910425
      1.03412853	      0.35734422	      0.47865460	      0.11376265	      0.44918101
      1.03437331	      0.35726315	      0.47861887	      0.11372293	      0.44925788
      1.03461809	      0.35718189	      0.47858306	      0.11368309	      0.44933487
      1.03486287	      0.35710045	      0.47854717	      0.11364315	      0.44941199
      1.03510766	      0.35701882	      0.47851122	      0.11360311	      0.44948923
      1.03535244	      0.35693701	      0.47847519	      0.11356295	      0.44956659
      1.03559722	      0.35685501	      0.47843908	      0.11352269	      0.44964407
      1.03584200	      0.35677283	      0.47840289	      0.11348231	      0.44972168
      1.03608678	      0.35669045	      0.47836663	      0.11344183	      0.44979941
      1.03633156	      0.35660788	      0.47833030	      0.11340123	      0.44987726
      1.03657634	      0.35652513	      0.47829388	      0.11336052	      0.44995523
      1.03682112	      0.35644217	      0.47825739	      0.11331970	      0.45003333
      1.03706590	      0.35635903	      0.47822082	      0.11327877	      0.45011155
      1.03731068	      0.35627569	      0.47818417	      0.11323772	      0.45018989
      1.03753087	      0.35620056	      0.47815114	      0.11320069	      0.45026047
      1.03775107	      0.35612526	      0.47811804	      0.11316358	      0.45033115
      1.03797126	      0.35604981	      0.47808487	      0.11312637	      0.45040193
      1.03819145	      0.35597420	      0.47805164	      0.11308907	      0.45047281
      1.03841164	      0.35589842	      0.47801835	      0.11305167	      0.45054379
      1.03863183	      0.35582248	      0.47798498	      0.11301417	      0.45061487
      1.03885202	      0.35574638	      0.47795155	      0.11297658	      0.45068606
      1.03907221	      0.35567011	      0.47791806	      0.11293890	      0.45075734
      1.03929240	      0.35559367	      0.47788449	      0.11290111	      0.45082873
      1.03951259	      0.35551707	      0.47785086	      0.11286323	      0.45090022
      1.03973278	      0.35544031	      0.47781716	      0.11282525	      0.45097180
      1.03995297	      0.35536337	      0.47778340	      0.11278718	      0.45104350
      1.04017316	      0.35528627	      0.47774956	      0.11274900	      0.45111529
      1.04039335	      0.35520899	      0.47771565	      0.11271073	      0.45118718
      1.04061354	      0.35513155	      0.47768168	      0.11267235	      0.45125918
      1.04083373	      0.35505393	      0.47764763	      0.11263387	      0.45133128
      1.04105392	      0.35497614	      0.47761351	      0.11259529	      0.45140348
      1.04127411	      0.35489817	      0.47757933	      0.11255661	      0.45147579
      1.04149430	      0.35482003	      0.47754507	      0.11251783	      0.45154820
      1.04171449	      0.35474172	      0.47751073	      0.11247894	      0.45162071
      1.04193469	      0.35466323	      0.47747633	      0.11243995	      0.45169332
      1.04215488	      0.35458456	      0.47744185	      0.11240086	      0.45176604
      1.04237507	      0.35450571	      0.47740730	      0.11236166	      0.45183886
      1.04259526	      0.35442668	      0.47737268	      0.11232236	      0.45191179
      1.04281545	      0.35434747	      0.47733798	      0.11228294	      0.45198481
      1.04303564	      0.35426808	      0.47730320	      0.11224343	      0.45205795
      1.04325583	      0.35418850	      0.47726836	      0.11220380	      0.45213118
      1.04347602	      0.35410874	      0.47723343	      0.11216407	      0.45220453
      1.04369621	      0.35402880	      0.47719843	      0.11212423	      0.45227797
      1.04391640	      0.35394867	      0.47716335	      0.11208427	      0.45235152
      1.04413659	      0.35386835	      0.47712820	      0.11204421	      0.45242518
      1.04435678	      0.35378784	      0.47709296	      0.11200404	      0.45249894
      1.04457697	      0.35370714	      0.47705765	      0.11196376	      0.45257280
      1.04479716	      0.35362626	      0.47702226	      0.11192336	      0.45264677
      1.04501735	      0.35354518	      0.47698679	      0.11188285	      0.45272085
      1.04523754	      0.35346390	      0.47695124	      0.11184223	      0.45279503
      1.04545773	      0.35338244	      0.47691561	      0.11180149	      0.45286932
      1.04567792	      0.35330077	      0.47687990	      0.11176064	      0.45294371
      1.04589811	      0.35321891	      0.47684411	      0.11171967	      0.45301821
      1.04611831	      0.35313686	      0.47680824	      0.11167859	      0.45309282
      1.04633850	      0.35305460	      0.47677228	      0.11163739	      0.45316753
      1.04655869	      0.35297215	      0.47673624	      0.11159607	      0.45324235
      1.04677888	      0.35288949	      0.47670012	      0.11155463	      0.45331728
      1.04699907	      0.35280663	      0.47666391	      0.11151308	      0.45339231
      1.04721926	      0.35272356	      0.47662762	      0.11147140	      0.45346745
      1.04743945	      0.35264029	      0.47659124	      0.11142960	      0.45354269
      1.04765964	      0.35255681	      0.47655478	      0.11138769	      0.45361805
      1.04787983	      0.35247313	      0.47651823	      0.11134565	      0.45369351
      1.04810002	      0.35238924	      0.47648159	      0.11130348	      0.45376908
      1.04832021	      0.35230513	      0.47644486	      0.11126119	      0.45384475
      1.04854040	      0.35222081	      0.47640805	      0.11121878	      0.45392054
      1.04876059	      0.35213628	      0.47637115	      0.11117624	      0.45399643
      1.04898078	      0.35205154	      0.47633416	      0.11113358	      0.45407243
      1.04920097	      0.35196658	      0.47629707	      0.11109079	      0.45414854
      1.04942116	      0.35188140	      0.47625990	      0.11104787	      0.45422476
      1.04964135	      0.35179601	      0.47622263	      0.11100482	      0.45430109
      1.04986154	      0.35171039	      0.47618528	      0.11096164	      0.45437753
      1.05008174	      0.35162455	      0.47614783	      0.11091833	      0.45445407
      1.05030193	      0.35153849	      0.47611028	      0.11087489	      0.45453073
      1.05052212	      0.35145220	      0.47607264	      0.11083132	      0.45460749
      1.05074231	      0.35136569	      0.47603491	      0.11078761	      0.45468436
      1.05096250	      0.35127895	      0.47599708	      0.11074377	      0.45476135
      1.05118269	      0.35119198	      0.47595916	      0.11069980	      0.45483844
      1.05140288	      0.35110478	      0.47592113	      0.11065569	      0.45491564
      1.05162307	      0.35101734	      0.47588301	      0.11061144	      0.45499296
      1.05184326	      0.35092968	      0.47584479	      0.11056705	      0.45507038
      1.05206345	      0.35084178	      0.47580648	      0.11052253	      0.45514791
      1.05228364	      0.35075364	      0.47576806	      0.11047787	      0.45522556
      1.05250383	      0.35066526	      0.47572954	      0.11043306	      0.45530331
      1.05272402	      0.35057664	      0.47569092	      0.11038811	      0.45538118
      1.05294421	      0.35048778	      0.47565219	      0.11034302	      0.45545916
      1.05316440	      0.35039868	      0.47561337	      0.11029779	      0.45553725
      1.05338459	      0.35030933	      0.47557444	      0.11025241	      0.45561545
      1.05360478	      0.35021973	      0.47553540	      0.11020689	      0.45569376
      1.05382497	      0.35012989	      0.47549626	      0.11016122	      0.45577218
      1.05404516	      0.35003979	      0.47545702	      0.11011540	      0.45585072
      1.05426536	      0.34994945	      0.47541766	      0.11006944	      0.45592936
      1.05448555	      0.34985884	      0.47537820	      0.11002332	      0.45600812
      1.05470574	      0.34976799	      0.47533863	      0.10997706	      0.45608699
      1.05492593	      0.34967687	      0.47529895	      0.10993064	      0.45616598
      1.05512394	      0.34959471	      0.47526317	      0.10988876	      0.45623710
      1.05532196	      0.34951234	      0.47522730	      0.10984676	      0.45630832
      1.05551997	      0.34942975	      0.47519134	      0.10980464	      0.45637963
      1.05571798	      0.34934695	      0.47515529	      0.10976239	      0.45645103
      1.05591600	      0.34926394	      0.47511915	      0.10972001	      0.45652252
      1.05611401	      0.34918071	      0.47508291	      0.10967750	      0.45659410
      1.05631203	      0.34909726	      0.47504659	      0.10963487	      0.45666578
      1.05651004	      0.34901359	      0.47501016	      0.10959210	      0.45673754
      1.05670806	      0.34892970	      0.47497364	      0.10954921	      0.45680940
      1.05690607	      0.34884559	      0.47493703	      0.10950618	      0.45688133
      1.05710409	      0.34876125	      0.47490032	      0.10946302	      0.45695335
      1.05730210	      0.34867668	      0.47486351	      0.10941973	      0.45702545
      1.05750011	      0.34859189	      0.47482661	      0.10937630	      0.45709762
      1.05769813	      0.34850687	      0.47478961	      0.10933274	      0.45716988
      1.05789614	      0.34842162	      0.47475250	      0.10928905	      0.45724221
      1.05809416	      0.34833614	      0.47471530	      0.10924521	      0.45731463
      1.05829217	      0.34825042	      0.47467800	      0.10920124	      0.45738712
      1.05849019	      0.34816447	      0.47464059	      0.10915713	      0.45745970
      1.05868820	      0.34807828	      0.47460309	      0.10911288	      0.45753235
      1.05888621	      0.34799186	      0.47456548	      0.10906849	      0.45760508
      1.05908423	      0.34790519	      0.47452776	      0.10902395	      0.45767790
      1.05928224	      0.34781828	      0.47448994	      0.10897928	      0.45775079
      1.05948026	      0.34773112	      0.47445202	      0.10893446	      0.45782377
      1.05967827	      0.34764372	      0.47441399	      0.10888949	      0.45789682
      1.05987629	      0.34755608	      0.47437585	      0.10884438	      0.45796996
      1.06007430	      0.34746818	      0.47433760	      0.10879913	      0.45804317
      1.06027232	      0.34738004	      0.47429925	      0.10875372	      0.45811647
      1.06047033	      0.34729164	      0.47426078	      0.10870817	      0.45818985
      1.06066834	      0.34720298	      0.47422221	      0.10866246	      0.45826330
      1.06086636	      0.34711407	      0.47418352	      0.10861661	      0.45833684
      1.06106437	      0.34702491	      0.47414472	      0.10857060	      0.45841046
      1.06126239	      0.34693548	      0.47410580	      0.10852444	      0.45848415
      1.06146040	      0.34684579	      0.47406678	      0.10847813	      0.45855793
      1.06165842	      0.34675583	      0.47402763	      0.10843166	      0.45863179
      1.06185643	      0.34666561	      0.47398837	      0.10838503	      0.45870573
      1.06205444	      0.34657512	      0.47394899	      0.10833825	      0.45877975
      1.06225246	      0.34648436	      0.47390950	      0.10829130	      0.45885385
      1.06245047	      0.34639333	      0.47386988	      0.10824420	      0.45892803
      1.06264849	      0.34630203	      0.47383014	      0.10819693	      0.45900229
      1.06284650	      0.34621044	      0.47379028	      0.10814950	      0.45907663
      1.06304452	      0.34611858	      0.47375030	      0.10810191	      0.45915106
      1.06324253	      0.34602644	      0.47371020	      0.10805415	      0.45922556
      1.06344055	      0.34593402	      0.47366997	      0.10800623	      0.45930015
      1.06363856	      0.34584131	      0.47362961	      0.10795814	      0.45937481
      1.06383657	      0.34574831	      0.47358913	      0.10790988	      0.45944956
      1.06403459	      0.34565502	      0.47354851	      0.10786145	      0.45952438
      1.06423260	      0.34556145	      0.47350777	      0.10781285	      0.45959929
      1.06443062	      0.34546757	      0.47346690	      0.10776407	      0.45967428
      1.06462863	      0.34537340	      0.47342590	      0.10771512	      0.45974935
      1.06482665	      0.34527893	      0.47338476	      0.10766600	      0.45982450
      1.06502466	      0.34518416	      0.47334349	      0.10761670	      0.45989973
      1.06522268	      0.34508909	      0.47330208	      0.10756722	      0.45997505
      1.06542069	      0.34499371	      0.47326054	      0.10751756	      0.46005044
      1.06559888	      0.34490761	      0.47322303	      0.10747272	      0.46011836
      1.06577708	      0.34482126	      0.47318542	      0.10742772	      0.46018634
      1.06595527	      0.34473466	      0.47314768	      0.10738259	      0.46025439
      1.06613346	      0.34464780	      0.47310984	      0.10733730	      0.46032250
      1.06631166	      0.34456068	      0.47307188	      0.10729186	      0.46039068
      1.06648985	      0.34447330	      0.47303380	      0.10724626	      0.46045893
      1.06666804	      0.34438566	      0.47299560	      0.10720052	      0.46052724
      1.06684623	      0.34429776	      0.47295728	      0.10715462	      0.46059562
      1.06702443	      0.34420959	      0.47291885	      0.10710857	      0.46066406
      1.06720262	      0.34412115	      0.47288029	      0.10706236	      0.46073257
      1.06738081	      0.34403244	      0.47284161	      0.10701599	      0.46080115
      1.06755901	      0.34394346	      0.47280280	      0.10696946	      0.46086979
      1.06773720	      0.34385421	      0.47276387	      0.10692278	      0.46093850
      1.06791539	      0.34376467	      0.47272481	      0.10687593	      0.46100728
      1.06809359	      0.34367486	      0.47268563	      0.10682892	      0.46107612
      1.06827178	      0.34358477	      0.47264632	      0.10678175	      0.46114503
      1.06844997	      0.34349439	      0.47260687	      0.10673441	      0.46121401
      1.06862817	      0.34340373	      0.47256730	      0.10668691	      0.46128306
      1.06880636	      0.34331278	      0.47252759	      0.10663924	      0.46135217
      1.06898455	      0.34322154	      0.47248775	      0.10659140	      0.46142135
      1.06916274	      0.34313001	      0.47244777	      0.10654339	      0.46149059
      1.06934094	      0.34303818	      0.47240766	      0.10649521	      0.46155991
      1.06951913	      0.34294605	      0.47236741	      0.10644686	      0.46162929
      1.06969732	      0.34285362	      0.47232702	      0.10639834	      0.46169874
      1.06987552	      0.34276088	      0.47228648	      0.10634964	      0.46176826
      1.07005371	      0.34266785	      0.47224581	      0.10630077	      0.46183785
      1.07023190	      0.34257450	      0.47220498	      0.10625172	      0.46190750
      1.07041010	      0.34248084	      0.47216402	      0.10620249	      0.46197723
      1.07058829	      0.34238686	      0.47212290	      0.10615308	      0.46204702
      1.07074823	      0.34230224	      0.47208587	      0.10610858	      0.46210973
      1.07090817	      0.34221737	      0.47204871	      0.10606393	      0.46217249
      1.07106811	      0.34213223	      0.47201144	      0.10601914	      0.46223531
      1.07122804	      0.34204684	      0.47197403	      0.10597419	      0.46229819
      1.07138798	      0.34196117	      0.47193651	      0.10592910	      0.46236112
      1.07154792	      0.34187524	      0.47189885	      0.10588385	      0.46242411
      1.07170786	      0.34178904	      0.47186106	      0.10583846	      0.46248717
      1.07186780	      0.34170257	      0.47182315	      0.10579291	      0.46255028
      1.07202774	      0.34161583	      0.47178510	      0.10574720	      0.46261345
      1.07218768	      0.34152881	      0.47174692	      0.10570135	      0.46267668
      1.07234761	      0.34144151	      0.47170860	      0.10565533	      0.46273997
      1.07250755	      0.34135393	      0.47167014	      0.10560916	      0.46280332
      1.07266749	      0.34126607	      0.47163155	      0.10556283	      0.46286673
      1.07282743	      0.34117791	      0.47159281	      0.10551634	      0.46293021
      1.07298737	      0.34108947	      0.47155393	      0.10546969	      0.46299374
      1.07314731	      0.34100074	      0.47151491	      0.10542288	      0.46305735
      1.07330725	      0.34091171	      0.47147574	      0.10537591	      0.46312101
      1.07346719	      0.34082238	      0.47143642	      0.10532878	      0.46318475
      1.07361071	      0.34074196	      0.47140100	      0.10528634	      0.46324200
      1.07375424	      0.34066130	      0.47136547	      0.10524377	      0.46329930
      1.07389777	      0.34058039	      0.47132980	      0.10520106	      0.46335666
      1.07404130	      0.34049923	      0.47129401	      0.10515822	      0.46341408
      1.07418482	      0.34041781	      0.47125810	      0.10511524	      0.46347155
      1.07432835	      0.34033615	      0.47122205	      0.10507213	      0.46352908
      1.07447188	      0.34025422	      0.47118587	      0.10502888	      0.46358667
      1.07461540	      0.34017204	      0.47114955	      0.10498549	      0.46364432
      1.07475893	      0.34008959	      0.47111310	      0.10494197	      0.46370203
      1.07490246	      0.34000688	      0.47107651	      0.10489830	      0.46375980
      1.07504599	      0.33992390	      0.47103978	      0.10485450	      0.46381763
      1.07518951	      0.33984065	      0.47100291	      0.10481055	      0.46387553
      1.07533304	      0.33975713	      0.47096589	      0.10476646	      0.46393350
      1.07547657	      0.33967332	      0.47092872	      0.10472223	      0.46399153
      1.07562010	      0.33958924	      0.47089141	      0.10467785	      0.46404963
      1.07574809	      0.33951402	      0.47085800	      0.10463815	      0.46410150
      1.07587609	      0.33943857	      0.47082447	      0.10459834	      0.46415343
      1.07600408	      0.33936289	      0.47079081	      0.10455841	      0.46420542
      1.07613208	      0.33928698	      0.47075703	      0.10451837	      0.46425747
      1.07626008	      0.33921084	      0.47072312	      0.10447821	      0.46430958
      1.07638807	      0.33913445	      0.47068907	      0.10443793	      0.46436175
      1.07651607	      0.33905783	      0.47065490	      0.10439753	      0.46441398
      1.07664406	      0.33898096	      0.47062058	      0.10435701	      0.46446628
      1.07677206	      0.33890385	      0.47058613	      0.10431638	      0.46451865
      1.07690005	      0.33882649	      0.47055154	      0.10427562	      0.46457108
      1.07702805	      0.33874888	      0.47051680	      0.10423474	      0.46462359
      1.07715604	      0.33867101	      0.47048192	      0.10419374	      0.46467616
      1.07728404	      0.33859289	      0.47044690	      0.10415262	      0.46472881
      1.07741204	      0.33851450	      0.47041172	      0.10411138	      0.46478154
      1.07754003	      0.33843585	      0.47037638	      0.10407001	      0.46483434
      1.07765442	      0.33836534	      0.47034467	      0.10403293	      0.46488160
      1.07776882	      0.33829461	      0.47031284	      0.10399575	      0.46492892
      1.07788321	      0.33822366	      0.47028087	      0.10395848	      0.46497631
      1.07799760	      0.33815249	      0.47024877	      0.10392110	      0.46502377
      1.07811200	      0.33808109	      0.47021654	      0.10388362	      0.46507129
      1.07822639	      0.33800947	      0.47018418	      0.10384605	      0.46511889
      1.07834078	      0.33793762	      0.47015167	      0.10380837	      0.46516656
      1.07845518	      0.33786554	      0.47011903	      0.10377058	      0.46521430
      1.07856957	      0.33779323	      0.47008624	      0.10373270	      0.46526212
      1.07868396	      0.33772068	      0.47005331	      0.10369471	      0.46531002
      1.07879836	      0.33764789	      0.47002023	      0.10365661	      0.46535800
      1.07891275	      0.33757486	      0.46998700	      0.10361842	      0.46540606
      1.07902714	      0.33750158	      0.46995361	      0.10358011	      0.46545421
      1.07914154	      0.33742805	      0.46992007	      0.10354171	      0.46550244
      1.07925593	      0.33735427	      0.46988638	      0.10350319	      0.46555076
      1.07937032	      0.33728024	      0.46985252	      0.10346457	      0.46559916
      1.07948471	      0.33720594	      0.46981849	      0.10342585	      0.46564766
      1.07959911	      0.33713139	      0.46978430	      0.10338701	      0.46569626
      1.07971350	      0.33705656	      0.46974994	      0.10334807	      0.46574495
      1.07981422	      0.33699046	      0.46971954	      0.10331369	      0.46578791
      1.07991495	      0.33692414	      0.46968900	      0.10327923	      0.46583095
      1.08001567	      0.33685761	      0.46965832	      0.10324468	      0.46587407
      1.08011640	      0.33679085	      0.46962750	      0.10321005	      0.46591728
      1.08021712	      0.33672387	      0.46959653	      0.10317533	      0.46596057
      1.08031784	      0.33665667	      0.46956541	      0.10314052	      0.46600395
      1.08041857	      0.33658924	      0.46953414	      0.10310562	      0.46604743
      1.08051929	      0.33652159	      0.46950271	      0.10307064	      0.46609100
      1.08062001	      0.33645369	      0.46947113	      0.10303557	      0.46613466
      1.08072074	      0.33638557	      0.46943939	      0.10300042	      0.46617842
      1.08082146	      0.33631720	      0.46940749	      0.10296517	      0.46622227
      1.08092218	      0.33624859	      0.46937543	      0.10292984	      0.46626623
      1.08102291	      0.33617974	      0.46934320	      0.10289441	      0.46631029
      1.08112363	      0.33611064	      0.46931080	      0.10285890	      0.46635446
      1.08122435	      0.33604129	      0.46927822	      0.10282330	      0.46639873
      1.08132508	      0.33597168	      0.46924548	      0.10278760	      0.46644311
      1.08142580	      0.33590182	      0.46921255	      0.10275182	      0.46648760
      1.08152652	      0.33583169	      0.46917944	      0.10271594	      0.46653220
      1.08162725	      0.33576130	      0.46914616	      0.10267997	      0.46657692
      1.08174834	      0.33567633	      0.46910589	      0.10263660	      0.46663084
      1.08186943	      0.33559096	      0.46906534	      0.10259310	      0.46668493
      1.08199052	      0.33550519	      0.46902452	      0.10254946	      0.46673920
      1.08211161	      0.33541901	      0.46898341	      0.10250569	      0.46679366
      1.08223270	      0.33533243	      0.46894201	      0.10246177	      0.46684830
      1.08235379	      0.33524542	      0.46890031	      0.10241771	      0.46690313
      1.08247488	      0.33515799	      0.46885830	      0.10237349	      0.46695815
      1.08259597	      0.33507012	      0.46881599	      0.10232913	      0.46701338
      1.08271706	      0.33498182	      0.46877336	      0.10228462	      0.46706881
      1.08283815	      0.33489306	      0.46873040	      0.10223995	      0.46712445
      1.08295924	      0.33480385	      0.46868712	      0.10219514	      0.46718031
      1.08308033	      0.33471418	      0.46864349	      0.10215016	      0.46723638
      1.08320142	      0.33462403	      0.46859953	      0.10210504	      0.46729269
      1.08332251	      0.33453340	      0.46855521	      0.10205975	      0.46734922
      1.08344360	      0.33444228	      0.46851053	      0.10201431	      0.46740599
      1.08351852	      0.33438565	      0.46848271	      0.10198611	      0.46744124
      1.08355840	      0.33435542	      0.46846784	      0.10197107	      0.46746004
      1.08359829	      0.33432514	      0.46845292	      0.10195602	      0.46747887
      1.08379771	      0.33417292	      0.46837776	      0.10188048	      0.46757341
      1.08479485	      0.33339156	      0.46798702	      0.10149627	      0.46805523
      1.08579198	      0.33257741	      0.46757210	      0.10110131	      0.46854994
      1.08715263	      0.33141625	      0.46696878	      0.10054548	      0.46923981
      1.08851328	      0.33020099	      0.46632534	      0.09997091	      0.46993877
      1.08987393	      0.32893623	      0.46564496	      0.09937856	      0.47063784
      1.09109506	      0.32776297	      0.46500566	      0.09883269	      0.47125799
      1.09231620	      0.32655727	      0.46434174	      0.09827420	      0.47186479
      1.09353734	      0.32532267	      0.46365565	      0.09770398	      0.47245223
      1.09475848	      0.32406272	      0.46294980	      0.09712294	      0.47301461
      1.09597962	      0.32278094	      0.46222658	      0.09653203	      0.47354661
      1.09720076	      0.32148078	      0.46148831	      0.09593222	      0.47404338
      1.09735375	      0.32131675	      0.46139486	      0.09585649	      0.47410291
      1.09743025	      0.32123465	      0.46134807	      0.09581858	      0.47413243
      1.09781274	      0.32082332	      0.46111337	      0.09562858	      0.47427768
      1.09782948	      0.32080529	      0.46110307	      0.09562025	      0.47428394
      1.09783948	      0.32079452	      0.46109692	      0.09561527	      0.47428768
      1.09784948	      0.32078375	      0.46109077	      0.09561029	      0.47429141
      1.09785948	      0.32077297	      0.46108461	      0.09560532	      0.47429514
      1.09786948	      0.32076219	      0.46107846	      0.09560034	      0.47429887
      1.09787948	      0.32075142	      0.46107230	      0.09559536	      0.47430260
      1.09788948	      0.32074064	      0.46106614	      0.09559037	      0.47430632
      1.09789948	      0.32072986	      0.46105999	      0.09558539	      0.47431005
      1.09790948	      0.32071908	      0.46105383	      0.09558041	      0.47431376
      1.09791948	      0.32070831	      0.46104767	      0.09557543	      0.47431748
      1.09792948	      0.32069753	      0.46104152	      0.09557045	      0.47432119
      1.09793948	      0.32068676	      0.46103536	      0.09556547	      0.47432489
      1.09794948	      0.32067599	      0.46102921	      0.09556049	      0.47432859
      1.09795948	      0.32066523	      0.46102307	      0.09555551	      0.47433228
      1.09796948	      0.32065448	      0.46101693	      0.09555054	      0.47433597
      1.09797948	      0.32064374	      0.46101080	      0.09554557	      0.47433964
      1.09798948	      0.32063301	      0.46100468	      0.09554060	      0.47434331
      1.09799948	      0.32062230	      0.46099857	      0.09553564	      0.47434696
      1.09801251	      0.32060838	      0.46099063	      0.09552918	      0.47435170
      1.09802280	      0.32059743	      0.46098439	      0.09552410	      0.47435542
      1.09803309	      0.32058651	      0.46097817	      0.09551902	      0.47435911
      1.09804309	      0.32057593	      0.46097216	      0.09551410	      0.47436268
      1.09805309	      0.32056541	      0.46096619	      0.09550919	      0.47436622
      1.09806309	      0.32055494	      0.46096025	      0.09550430	      0.47436973
      1.09807309	      0.32054453	      0.46095436	      0.09549943	      0.47437321
      1.09808309	      0.32053419	      0.46094851	      0.09549458	      0.47437664
      1.09809309	      0.32052393	      0.46094272	      0.09548975	      0.47438004
      1.09810309	      0.32051376	      0.46093699	      0.09548495	      0.47438338
      1.09811309	      0.32050368	      0.46093133	      0.09548017	      0.47438668
      1.09812309	      0.32049370	      0.46092575	      0.09547543	      0.47438992
      1.09813309	      0.32048384	      0.46092025	      0.09547072	      0.47439310
      1.09814309	      0.32047410	      0.46091483	      0.09546605	      0.47439621
      1.09815309	      0.32046449	      0.46090951	      0.09546142	      0.47439925
      1.09816309	      0.32045503	      0.46090429	      0.09545684	      0.47440222
      1.09817309	      0.32044571	      0.46089919	      0.09545230	      0.47440510
      1.09818309	      0.32043656	      0.46089419	      0.09544780	      0.47440790
      1.09819513	      0.32042578	      0.46088835	      0.09544247	      0.47441116
      1.09820716	      0.32041526	      0.46088269	      0.09543721	      0.47441427
      1.09821919	      0.32040501	      0.46087723	      0.09543204	      0.47441724
      1.09823515	      0.32039187	      0.46087032	      0.09542532	      0.47442095
      1.09825435	      0.32037678	      0.46086250	      0.09541745	      0.47442505
      1.09827096	      0.32036437	      0.46085622	      0.09541084	      0.47442825
      1.09828757	      0.32035259	      0.46085038	      0.09540441	      0.47443113
      1.09830418	      0.32034146	      0.46084500	      0.09539819	      0.47443368
      1.09831904	      0.32033204	      0.46084058	      0.09539278	      0.47443568
      1.09833391	      0.32032313	      0.46083653	      0.09538754	      0.47443742
      1.09834877	      0.32031474	      0.46083285	      0.09538245	      0.47443890
      1.09836363	      0.32030686	      0.46082953	      0.09537751	      0.47444012
      1.09837850	      0.32029948	      0.46082657	      0.09537272	      0.47444108
      1.09839336	      0.32029257	      0.46082396	      0.09536808	      0.47444180
      1.09840823	      0.32028614	      0.46082168	      0.09536359	      0.47444228
      1.09842309	      0.32028016	      0.46081973	      0.09535923	      0.47444253
      1.09843796	      0.32027460	      0.46081808	      0.09535500	      0.47444257
      1.09845282	      0.32026946	      0.46081673	      0.09535090	      0.47444239
      1.09846769	      0.32026471	      0.46081567	      0.09534692	      0.47444202
      1.09848255	      0.32026033	      0.46081486	      0.09534305	      0.47444146
      1.09849741	      0.32025629	      0.46081430	      0.09533928	      0.47444072
      1.09851228	      0.32025258	      0.46081398	      0.09533561	      0.47443982
      1.09852714	      0.32024917	      0.46081388	      0.09533204	      0.47443876
      1.09854201	      0.32024605	      0.46081398	      0.09532855	      0.47443756
      1.09855687	      0.32024319	      0.46081427	      0.09532514	      0.47443623
      1.09857174	      0.32024057	      0.46081473	      0.09532181	      0.47443478
      1.09858660	      0.32023818	      0.46081536	      0.09531855	      0.47443321
      1.09860147	      0.32023600	      0.46081613	      0.09531535	      0.47443154
      1.09861633	      0.32023401	      0.46081704	      0.09531221	      0.47442976
      1.09863119	      0.32023220	      0.46081808	      0.09530912	      0.47442790
      1.09864606	      0.32023055	      0.46081924	      0.09530608	      0.47442596
      1.09866092	      0.32022904	      0.46082050	      0.09530308	      0.47442395
      1.09867579	      0.32022767	      0.46082186	      0.09530013	      0.47442186
      1.09869373	      0.32022619	      0.46082362	      0.09529662	      0.47441926
      1.09871167	      0.32022486	      0.46082549	      0.09529315	      0.47441658
      1.09872961	      0.32022368	      0.46082747	      0.09528973	      0.47441383
      1.09874755	      0.32022262	      0.46082954	      0.09528635	      0.47441101
      1.09876549	      0.32022169	      0.46083169	      0.09528300	      0.47440814
      1.09878343	      0.32022085	      0.46083391	      0.09527969	      0.47440521
      1.09880137	      0.32022011	      0.46083620	      0.09527640	      0.47440224
      1.09881931	      0.32021944	      0.46083855	      0.09527314	      0.47439922
      1.09883725	      0.32021885	      0.46084095	      0.09526990	      0.47439617
      1.09885920	      0.32021821	      0.46084395	      0.09526596	      0.47439240
      1.09888115	      0.32021766	      0.46084701	      0.09526205	      0.47438858
      1.09890311	      0.32021717	      0.46085012	      0.09525815	      0.47438472
      1.09892506	      0.32021675	      0.46085327	      0.09525428	      0.47438084
      1.09895163	      0.32021631	      0.46085714	      0.09524961	      0.47437610
      1.09897820	      0.32021593	      0.46086105	      0.09524496	      0.47437133
      1.09900477	      0.32021561	      0.46086500	      0.09524033	      0.47436653
      1.09903134	      0.32021533	      0.46086898	      0.09523572	      0.47436171
      1.09906366	      0.32021504	      0.46087387	      0.09523011	      0.47435583
      1.09909598	      0.32021480	      0.46087878	      0.09522453	      0.47434992
      1.09912830	      0.32021459	      0.46088371	      0.09521895	      0.47434399
      1.09916063	      0.32021441	      0.46088867	      0.09521338	      0.47433804
      1.09920014	      0.32021421	      0.46089475	      0.09520658	      0.47433076
      1.09923966	      0.32021405	      0.46090085	      0.09519979	      0.47432347
      1.09927918	      0.32021390	      0.46090696	      0.09519300	      0.47431617
      1.09931870	      0.32021376	      0.46091308	      0.09518622	      0.47430886
      1.09936809	      0.32021361	      0.46092073	      0.09517774	      0.47429972
      1.09941747	      0.32021346	      0.46092839	      0.09516927	      0.47429057
      1.09946686	      0.32021332	      0.46093606	      0.09516081	      0.47428142
      1.09952616	      0.32021316	      0.46094527	      0.09515064	      0.47427044
      1.09958545	      0.32021300	      0.46095447	      0.09514048	      0.47425945
      1.09964475	      0.32021284	      0.46096368	      0.09513031	      0.47424846
      1.09971945	      0.32021263	      0.46097527	      0.09511751	      0.47423462
      1.09979415	      0.32021243	      0.46098686	      0.09510470	      0.47422078
      1.09986885	      0.32021221	      0.46099844	      0.09509190	      0.47420694
      1.09996498	      0.32021193	      0.46101333	      0.09507541	      0.47418914
      1.10006112	      0.32021164	      0.46102822	      0.09505892	      0.47417134
      1.10015726	      0.32021134	      0.46104309	      0.09504244	      0.47415354
      1.10027796	      0.32021095	      0.46106175	      0.09502173	      0.47413121
      1.10039867	      0.32021055	      0.46108039	      0.09500102	      0.47410889
      1.10051937	      0.32021013	      0.46109901	      0.09498031	      0.47408657
      1.10064008	      0.32020969	      0.46111761	      0.09495959	      0.47406427
      1.10079613	      0.32020911	      0.46114164	      0.09493281	      0.47403545
      1.10095218	      0.32020850	      0.46116563	      0.09490602	      0.47400664
      1.10115407	      0.32020768	      0.46119663	      0.09487135	      0.47396939
      1.10134053	      0.32020689	      0.46122522	      0.09483934	      0.47393501
      1.10152699	      0.32020607	      0.46125376	      0.09480731	      0.47390065
      1.10171346	      0.32020522	      0.46128226	      0.09477529	      0.47386632
      1.10189992	      0.32020434	      0.46131073	      0.09474326	      0.47383200
      1.10208638	      0.32020344	      0.46133915	      0.09471124	      0.47379771
      1.10227284	      0.32020252	      0.46136754	      0.09467921	      0.47376344
      1.10249825	      0.32020137	      0.46140180	      0.09464050	      0.47372203
      1.10268784	      0.32020037	      0.46143057	      0.09460794	      0.47368723
      1.10287743	      0.32019936	      0.46145931	      0.09457538	      0.47365245
      1.10306702	      0.32019832	      0.46148801	      0.09454283	      0.47361769
      1.10325660	      0.32019726	      0.46151666	      0.09451027	      0.47358295
      1.10344619	      0.32019618	      0.46154528	      0.09447773	      0.47354824
      1.10363578	      0.32019509	      0.46157386	      0.09444519	      0.47351354
      1.10382537	      0.32019397	      0.46160240	      0.09441265	      0.47347887
      1.10401496	      0.32019284	      0.46163091	      0.09438012	      0.47344422
      1.10420454	      0.32019169	      0.46165938	      0.09434760	      0.47340959
      1.10439413	      0.32019052	      0.46168780	      0.09431508	      0.47337498
      1.10462601	      0.32018907	      0.46172252	      0.09427532	      0.47333268
      1.10485788	      0.32018760	      0.46175719	      0.09423558	      0.47329041
      1.10514038	      0.32018579	      0.46179935	      0.09418717	      0.47323896
      1.10538796	      0.32018417	      0.46183623	      0.09414477	      0.47319390
      1.10563554	      0.32018253	      0.46187305	      0.09410239	      0.47314889
      1.10588312	      0.32018088	      0.46190981	      0.09406002	      0.47310391
      1.10610113	      0.32017941	      0.46194213	      0.09402273	      0.47306433
      1.10631913	      0.32017792	      0.46197440	      0.09398546	      0.47302478
      1.10653714	      0.32017642	      0.46200663	      0.09394820	      0.47298526
      1.10675515	      0.32017492	      0.46203881	      0.09391096	      0.47294577
      1.10685048	      0.32017426	      0.46205287	      0.09389468	      0.47292851
      1.10694581	      0.32017359	      0.46206692	      0.09387841	      0.47291125
      1.10702543	      0.32017304	      0.46207864	      0.09386482	      0.47289685
      1.10710505	      0.32017248	      0.46209036	      0.09385123	      0.47288244
      1.10717370	      0.32017200	      0.46210047	      0.09383952	      0.47287003
      1.10724235	      0.32017152	      0.46211056	      0.09382781	      0.47285761
      1.10731100	      0.32017104	      0.46212066	      0.09381610	      0.47284520
      1.10737965	      0.32017057	      0.46213075	      0.09380440	      0.47283279
      1.10743981	      0.32017015	      0.46213959	      0.09379415	      0.47282192
      1.10749997	      0.32016974	      0.46214843	      0.09378390	      0.47281105
      1.10756013	      0.32016933	      0.46215727	      0.09377365	      0.47280018
      1.10762029	      0.32016892	      0.46216610	      0.09376341	      0.47278932
      1.10768046	      0.32016852	      0.46217493	      0.09375317	      0.47277845
      1.10774062	      0.32016812	      0.46218376	      0.09374294	      0.47276759
      1.10780078	      0.32016772	      0.46219259	      0.09373272	      0.47275673
      1.10786094	      0.32016734	      0.46220142	      0.09372250	      0.47274587
      1.10791481	      0.32016700	      0.46220932	      0.09371336	      0.47273615
      1.10796868	      0.32016666	      0.46221722	      0.09370422	      0.47272643
      1.10802255	      0.32016633	      0.46222512	      0.09369510	      0.47271672
      1.10807642	      0.32016601	      0.46223302	      0.09368598	      0.47270701
      1.10813029	      0.32016570	      0.46224092	      0.09367687	      0.47269730
      1.10818416	      0.32016539	      0.46224882	      0.09366777	      0.47268760
      1.10823803	      0.32016510	      0.46225671	      0.09365868	      0.47267790
      1.10829190	      0.32016481	      0.46226460	      0.09364960	      0.47266820
      1.10834577	      0.32016454	      0.46227249	      0.09364053	      0.47265851
      1.10839963	      0.32016427	      0.46228038	      0.09363148	      0.47264882
      1.10845350	      0.32016402	      0.46228827	      0.09362244	      0.47263915
      1.10850737	      0.32016378	      0.46229615	      0.09361342	      0.47262947
      1.10856124	      0.32016355	      0.46230403	      0.09360441	      0.47261981
      1.10861511	      0.32016334	      0.46231191	      0.09359542	      0.47261015
      1.10866898	      0.32016314	      0.46231978	      0.09358645	      0.47260050
      1.10872285	      0.32016295	      0.46232765	      0.09357750	      0.47259086
      1.10877672	      0.32016278	      0.46233551	      0.09356858	      0.47258123
      1.10883059	      0.32016263	      0.46234337	      0.09355967	      0.47257161
      1.10888446	      0.32016249	      0.46235122	      0.09355079	      0.47256201
      1.10893833	      0.32016237	      0.46235907	      0.09354193	      0.47255242
      1.10899220	      0.32016227	      0.46236691	      0.09353310	      0.47254284
      1.10904607	      0.32016219	      0.46237474	      0.09352430	      0.47253327
      1.10909994	      0.32016213	      0.46238256	      0.09351553	      0.47252373
      1.10915381	      0.32016208	      0.46239038	      0.09350678	      0.47251420
      1.10920768	      0.32016206	      0.46239818	      0.09349808	      0.47250468
      1.10926154	      0.32016206	      0.46240597	      0.09348940	      0.47249519
      1.10931541	      0.32016207	      0.46241375	      0.09348076	      0.47248572
      1.10936928	      0.32016211	      0.46242152	      0.09347216	      0.47247627
      1.10942315	      0.32016218	      0.46242928	      0.09346359	      0.47246685
      1.10947702	      0.32016226	      0.46243702	      0.09345507	      0.47245745
      1.10953089	      0.32016237	      0.46244474	      0.09344659	      0.47244808
      1.10958476	      0.32016250	      0.46245245	      0.09343815	      0.47243873
      1.10963863	      0.32016265	      0.46246014	      0.09342975	      0.47242942
      1.10969250	      0.32016283	      0.46246781	      0.09342141	      0.47242013
      1.10974637	      0.32016303	      0.46247546	      0.09341311	      0.47241088
      1.10980024	      0.32016326	      0.46248309	      0.09340486	      0.47240167
      1.10985411	      0.32016351	      0.46249070	      0.09339666	      0.47239248
      1.10990798	      0.32016378	      0.46249828	      0.09338851	      0.47238334
      1.10996185	      0.32016408	      0.46250584	      0.09338042	      0.47237423
      1.11001572	      0.32016440	      0.46251337	      0.09337239	      0.47236517
      1.11006959	      0.32016475	      0.46252088	      0.09336441	      0.47235615
      1.11012346	      0.32016513	      0.46252835	      0.09335649	      0.47234717
      1.11017732	      0.32016552	      0.46253580	      0.09334864	      0.47233823
      1.11024228	      0.32016604	      0.46254473	      0.09333924	      0.47232753
      1.11030724	      0.32016659	      0.46255361	      0.09332994	      0.47231689
      1.11037219	      0.32016717	      0.46256245	      0.09332074	      0.47230633
      1.11043715	      0.32016779	      0.46257123	      0.09331163	      0.47229584
      1.11050210	      0.32016844	      0.46257995	      0.09330262	      0.47228544
      1.11058526	      0.32016933	      0.46259104	      0.09329124	      0.47227224
      1.11066842	      0.32017026	      0.46260202	      0.09328003	      0.47225918
      1.11077109	      0.32017150	      0.46261543	      0.09326643	      0.47224326
      1.11085383	      0.32017255	      0.46262612	      0.09325567	      0.47223060
      1.11093657	      0.32017365	      0.46263669	      0.09324509	      0.47221811
      1.11100784	      0.32017463	      0.46264570	      0.09323613	      0.47220747
      1.11107911	      0.32017564	      0.46265461	      0.09322730	      0.47219696
      1.11115038	      0.32017669	      0.46266343	      0.09321861	      0.47218658
      1.11122165	      0.32017777	      0.46267215	      0.09321007	      0.47217632
      1.11128436	      0.32017874	      0.46267974	      0.09320267	      0.47216741
      1.11134707	      0.32017973	      0.46268725	      0.09319539	      0.47215861
      1.11140978	      0.32018074	      0.46269468	      0.09318821	      0.47214990
      1.11147249	      0.32018178	      0.46270203	      0.09318115	      0.47214131
      1.11153520	      0.32018282	      0.46270929	      0.09317420	      0.47213283
      1.11159791	      0.32018389	      0.46271647	      0.09316737	      0.47212446
      1.11166062	      0.32018496	      0.46272355	      0.09316065	      0.47211620
      1.11172333	      0.32018606	      0.46273055	      0.09315404	      0.47210805
      1.11178604	      0.32018716	      0.46273746	      0.09314755	      0.47210002
      1.11184874	      0.32018827	      0.46274428	      0.09314117	      0.47209210
      1.11190491	      0.32018928	      0.46275030	      0.09313555	      0.47208511
      1.11196107	      0.32019029	      0.46275626	      0.09313002	      0.47207821
      1.11201724	      0.32019131	      0.46276213	      0.09312459	      0.47207141
      1.11207340	      0.32019234	      0.46276793	      0.09311925	      0.47206470
      1.11212957	      0.32019336	      0.46277365	      0.09311399	      0.47205809
      1.11218573	      0.32019439	      0.46277930	      0.09310883	      0.47205157
      1.11224190	      0.32019543	      0.46278486	      0.09310375	      0.47204515
      1.11229806	      0.32019646	      0.46279035	      0.09309876	      0.47203882
      1.11235422	      0.32019749	      0.46279576	      0.09309387	      0.47203259
      1.11241039	      0.32019853	      0.46280109	      0.09308905	      0.47202646
      1.11246655	      0.32019956	      0.46280634	      0.09308433	      0.47202043
      1.11252272	      0.32020058	      0.46281151	      0.09307969	      0.47201449
      1.11257888	      0.32020161	      0.46281660	      0.09307514	      0.47200865
      1.11263505	      0.32020263	      0.46282161	      0.09307067	      0.47200290
      1.11269121	      0.32020365	      0.46282654	      0.09306629	      0.47199725
      1.11274737	      0.32020466	      0.46283139	      0.09306199	      0.47199169
      1.11280354	      0.32020566	      0.46283616	      0.09305777	      0.47198624
      1.11285970	      0.32020666	      0.46284084	      0.09305364	      0.47198087
      1.11291587	      0.32020765	      0.46284545	      0.09304958	      0.47197560
      1.11297203	      0.32020863	      0.46284998	      0.09304561	      0.47197043
      1.11302820	      0.32020960	      0.46285443	      0.09304171	      0.47196535
      1.11308436	      0.32021056	      0.46285880	      0.09303789	      0.47196037
      1.11314053	      0.32021150	      0.46286308	      0.09303415	      0.47195547
      1.11319669	      0.32021244	      0.46286729	      0.09303048	      0.47195067
      1.11325285	      0.32021337	      0.46287142	      0.09302689	      0.47194596
      1.11330902	      0.32021428	      0.46287547	      0.09302337	      0.47194135
      1.11336518	      0.32021518	      0.46287945	      0.09301993	      0.47193682
      1.11342135	      0.32021606	      0.46288334	      0.09301655	      0.47193238
      1.11347751	      0.32021693	      0.46288716	      0.09301325	      0.47192804
      1.11353368	      0.32021779	      0.46289090	      0.09301002	      0.47192378
      1.11358984	      0.32021863	      0.46289457	      0.09300685	      0.47191961
      1.11364600	      0.32021946	      0.46289816	      0.09300375	      0.47191552
      1.11370217	      0.32022027	      0.46290167	      0.09300072	      0.47191152
      1.11375833	      0.32022106	      0.46290511	      0.09299775	      0.47190761
      1.11381450	      0.32022183	      0.46290847	      0.09299485	      0.47190378
      1.11387066	      0.32022259	      0.46291176	      0.09299201	      0.47190004
      1.11392683	      0.32022333	      0.46291498	      0.09298923	      0.47189637
      1.11398299	      0.32022406	      0.46291813	      0.09298652	      0.47189279
      1.11403916	      0.32022476	      0.46292120	      0.09298386	      0.47188929
      1.11409532	      0.32022545	      0.46292420	      0.09298126	      0.47188587
      1.11415148	      0.32022612	      0.46292714	      0.09297872	      0.47188253
      1.11420765	      0.32022677	      0.46293000	      0.09297624	      0.47187927
      1.11426381	      0.32022740	      0.46293280	      0.09297381	      0.47187608
      1.11431998	      0.32022801	      0.46293552	      0.09297144	      0.47187297
      1.11437614	      0.32022860	      0.46293818	      0.09296912	      0.47186993
      1.11443231	      0.32022917	      0.46294078	      0.09296685	      0.47186697
      1.11448847	      0.32022972	      0.46294330	      0.09296463	      0.47186408
      1.11454463	      0.32023026	      0.46294577	      0.09296247	      0.47186126
      1.11460080	      0.32023077	      0.46294817	      0.09296035	      0.47185851
      1.11466844	      0.32023136	      0.46295097	      0.09295787	      0.47185530
      1.11473609	      0.32023193	      0.46295369	      0.09295545	      0.47185218
      1.11480374	      0.32023246	      0.46295632	      0.09295311	      0.47184916
      1.11487138	      0.32023297	      0.46295886	      0.09295082	      0.47184624
      1.11493903	      0.32023345	      0.46296131	      0.09294861	      0.47184341
      1.11500667	      0.32023390	      0.46296368	      0.09294645	      0.47184067
      1.11507432	      0.32023432	      0.46296597	      0.09294436	      0.47183802
      1.11514196	      0.32023471	      0.46296818	      0.09294232	      0.47183547
      1.11520961	      0.32023508	      0.46297031	      0.09294035	      0.47183300
      1.11527725	      0.32023542	      0.46297235	      0.09293843	      0.47183061
      1.11534490	      0.32023573	      0.46297433	      0.09293656	      0.47182831
      1.11541254	      0.32023601	      0.46297622	      0.09293475	      0.47182609
      1.11548019	      0.32023627	      0.46297805	      0.09293299	      0.47182395
      1.11554783	      0.32023650	      0.46297980	      0.09293128	      0.47182189
      1.11561548	      0.32023670	      0.46298148	      0.09292962	      0.47181990
      1.11569772	      0.32023691	      0.46298343	      0.09292767	      0.47181759
      1.11577996	      0.32023708	      0.46298527	      0.09292579	      0.47181539
      1.11586220	      0.32023722	      0.46298703	      0.09292398	      0.47181329
      1.11594444	      0.32023732	      0.46298868	      0.09292223	      0.47181129
      1.11602668	      0.32023738	      0.46299025	      0.09292055	      0.47180939
      1.11610893	      0.32023741	      0.46299172	      0.09291892	      0.47180759
      1.11619117	      0.32023740	      0.46299311	      0.09291736	      0.47180589
      1.11627341	      0.32023736	      0.46299441	      0.09291585	      0.47180427
      1.11635565	      0.32023729	      0.46299563	      0.09291440	      0.47180274
      1.11645541	      0.32023715	      0.46299700	      0.09291271	      0.47180101
      1.11655517	      0.32023698	      0.46299826	      0.09291110	      0.47179939
      1.11665493	      0.32023675	      0.46299941	      0.09290956	      0.47179790
      1.11675469	      0.32023649	      0.46300045	      0.09290809	      0.47179651
      1.11685445	      0.32023618	      0.46300139	      0.09290669	      0.47179524
      1.11695421	      0.32023583	      0.46300223	      0.09290535	      0.47179407
      1.11707942	      0.32023534	      0.46300315	      0.09290376	      0.47179274
      1.11720464	      0.32023479	      0.46300393	      0.09290227	      0.47179157
      1.11732986	      0.32023418	      0.46300458	      0.09290086	      0.47179054
      1.11748819	      0.32023334	      0.46300521	      0.09289921	      0.47178944
      1.11764652	      0.32023242	      0.46300565	      0.09289768	      0.47178854
      1.11781005	      0.32023139	      0.46300592	      0.09289622	      0.47178782
      1.11797358	      0.32023028	      0.46300600	      0.09289489	      0.47178728
      1.11813711	      0.32022911	      0.46300592	      0.09289367	      0.47178693
      1.11827836	      0.32022805	      0.46300572	      0.09289269	      0.47178676
      1.11841962	      0.32022694	      0.46300542	      0.09289180	      0.47178671
      1.11856087	      0.32022580	      0.46300501	      0.09289097	      0.47178677
      1.11870213	      0.32022461	      0.46300450	      0.09289021	      0.47178693
      1.11884339	      0.32022339	      0.46300390	      0.09288951	      0.47178719
      1.11898464	      0.32022214	      0.46300322	      0.09288887	      0.47178754
      1.11912590	      0.32022086	      0.46300246	      0.09288828	      0.47178797
      1.11926715	      0.32021955	      0.46300163	      0.09288775	      0.47178849
      1.11940841	      0.32021822	      0.46300073	      0.09288726	      0.47178908
      1.11954967	      0.32021686	      0.46299976	      0.09288683	      0.47178974
      1.11969092	      0.32021549	      0.46299873	      0.09288643	      0.47179047
      1.11983218	      0.32021409	      0.46299765	      0.09288608	      0.47179126
      1.11997344	      0.32021268	      0.46299652	      0.09288577	      0.47179211
      1.12011469	      0.32021125	      0.46299533	      0.09288549	      0.47179301
      1.12025595	      0.32020981	      0.46299411	      0.09288525	      0.47179395
      1.12039720	      0.32020835	      0.46299284	      0.09288504	      0.47179495
      1.12053846	      0.32020689	      0.46299153	      0.09288487	      0.47179599
      1.12067972	      0.32020541	      0.46299018	      0.09288472	      0.47179706
      1.12082097	      0.32020393	      0.46298881	      0.09288460	      0.47179818
      1.12096223	      0.32020244	      0.46298740	      0.09288450	      0.47179933
      1.12110348	      0.32020094	      0.46298597	      0.09288443	      0.47180051
      1.12124474	      0.32019944	      0.46298451	      0.09288439	      0.47180172
      1.12138600	      0.32019793	      0.46298303	      0.09288436	      0.47180296
      1.12152725	      0.32019642	      0.46298152	      0.09288435	      0.47180422
      1.12166851	      0.32019491	      0.46298000	      0.09288437	      0.47180550
      1.12184171	      0.32019306	      0.46297810	      0.09288441	      0.47180711
      1.12201490	      0.32019120	      0.46297619	      0.09288447	      0.47180874
      1.12218810	      0.32018934	      0.46297425	      0.09288456	      0.47181040
      1.12236129	      0.32018748	      0.46297229	      0.09288467	      0.47181208
      1.12253449	      0.32018563	      0.46297032	      0.09288481	      0.47181378
      1.12274783	      0.32018335	      0.46296787	      0.09288499	      0.47181590
      1.12296118	      0.32018107	      0.46296541	      0.09288520	      0.47181805
      1.12322344	      0.32017828	      0.46296236	      0.09288550	      0.47182071
      1.12348174	      0.32017554	      0.46295934	      0.09288582	      0.47182335
      1.12374004	      0.32017282	      0.46295631	      0.09288616	      0.47182602
      1.12395274	      0.32017059	      0.46295381	      0.09288647	      0.47182822
      1.12416543	      0.32016837	      0.46295130	      0.09288678	      0.47183043
      1.12437813	      0.32016616	      0.46294880	      0.09288712	      0.47183265
      1.12459082	      0.32016397	      0.46294630	      0.09288746	      0.47183487
      1.12477796	      0.32016204	      0.46294410	      0.09288777	      0.47183683
      1.12496510	      0.32016013	      0.46294190	      0.09288809	      0.47183878
      1.12515224	      0.32015822	      0.46293970	      0.09288842	      0.47184074
      1.12533938	      0.32015633	      0.46293751	      0.09288875	      0.47184269
      1.12552652	      0.32015445	      0.46293533	      0.09288909	      0.47184464
      1.12571366	      0.32015257	      0.46293315	      0.09288943	      0.47184659
      1.12590079	      0.32015071	      0.46293097	      0.09288978	      0.47184854
      1.12608793	      0.32014885	      0.46292880	      0.09289014	      0.47185048
      1.12627507	      0.32014701	      0.46292664	      0.09289050	      0.47185242
      1.12646221	      0.32014518	      0.46292448	      0.09289086	      0.47185435
      1.12664935	      0.32014335	      0.46292233	      0.09289122	      0.47185628
      1.12683649	      0.32014154	      0.46292019	      0.09289159	      0.47185821
      1.12702362	      0.32013974	      0.46291806	      0.09289196	      0.47186013
      1.12721076	      0.32013795	      0.46291593	      0.09289234	      0.47186204
      1.12739790	      0.32013616	      0.46291381	      0.09289272	      0.47186395
      1.12758504	      0.32013439	      0.46291170	      0.09289310	      0.47186585
      1.12777218	      0.32013263	      0.46290960	      0.09289348	      0.47186774
      1.12795932	      0.32013087	      0.46290751	      0.09289386	      0.47186963
      1.12814646	      0.32012913	      0.46290542	      0.09289424	      0.47187151
      1.12833359	      0.32012740	      0.46290335	      0.09289463	      0.47187339
      1.12852073	      0.32012568	      0.46290128	      0.09289502	      0.47187526
      1.12870787	      0.32012396	      0.46289922	      0.09289541	      0.47187712
      1.12889501	      0.32012226	      0.46289717	      0.09289580	      0.47187897
      1.12908215	      0.32012056	      0.46289512	      0.09289619	      0.47188082
      1.12926929	      0.32011888	      0.46289309	      0.09289658	      0.47188266
      1.12945643	      0.32011720	      0.46289106	      0.09289697	      0.47188450
      1.12964356	      0.32011553	      0.46288904	      0.09289736	      0.47188632
      1.12983070	      0.32011387	      0.46288704	      0.09289776	      0.47188814
      1.13001784	      0.32011222	      0.46288503	      0.09289815	      0.47188996
      1.13020498	      0.32011058	      0.46288304	      0.09289855	      0.47189177
      1.13039212	      0.32010895	      0.46288106	      0.09289894	      0.47189357
      1.13057926	      0.32010733	      0.46287908	      0.09289934	      0.47189536
      1.13076640	      0.32010571	      0.46287711	      0.09289974	      0.47189715
      1.13095353	      0.32010411	      0.46287515	      0.09290013	      0.47189893
      1.13114067	      0.32010251	      0.46287320	      0.09290053	      0.47190070
      1.13132781	      0.32010092	      0.46287126	      0.09290093	      0.47190247
      1.13151495	      0.32009934	      0.46286932	      0.09290133	      0.47190423
      1.13170209	      0.32009776	      0.46286739	      0.09290173	      0.47190598
      1.13188923	      0.32009620	      0.46286547	      0.09290213	      0.47190773
      1.13207637	      0.32009464	      0.46286356	      0.09290252	      0.47190947
      1.13226350	      0.32009309	      0.46286165	      0.09290292	      0.47191121
      1.13245064	      0.32009155	      0.46285975	      0.09290332	      0.47191293
      1.13263778	      0.32009001	      0.46285786	      0.09290372	      0.47191466
      1.13282492	      0.32008848	      0.46285598	      0.09290412	      0.47191637
      1.13301206	      0.32008696	      0.46285410	      0.09290452	      0.47191808
      1.13319920	      0.32008545	      0.46285223	      0.09290492	      0.47191979
      1.13338634	      0.32008394	      0.46285037	      0.09290532	      0.47192149
      1.13357347	      0.32008244	      0.46284851	      0.09290572	      0.47192318
      1.13376061	      0.32008095	      0.46284666	      0.09290612	      0.47192487
      1.13394775	      0.32007947	      0.46284482	      0.09290652	      0.47192655
      1.13413489	      0.32007799	      0.46284299	      0.09290693	      0.47192822
      1.13432203	      0.32007652	      0.46284116	      0.09290733	      0.47192989
      1.13450917	      0.32007505	      0.46283934	      0.09290773	      0.47193156
      1.13469631	      0.32007360	      0.46283752	      0.09290813	      0.47193322
      1.13488344	      0.32007214	      0.46283571	      0.09290853	      0.47193487
      1.13507058	      0.32007070	      0.46283391	      0.09290893	      0.47193652
      1.13525772	      0.32006926	      0.46283211	      0.09290933	      0.47193816
      1.13544486	      0.32006783	      0.46283032	      0.09290974	      0.47193980
      1.13563200	      0.32006640	      0.46282854	      0.09291014	      0.47194143
      1.13581914	      0.32006498	      0.46282676	      0.09291054	      0.47194306
      1.13600628	      0.32006357	      0.46282499	      0.09291094	      0.47194468
      1.13619341	      0.32006216	      0.46282322	      0.09291135	      0.47194630
      1.13638055	      0.32006076	      0.46282146	      0.09291175	      0.47194792
      1.13656769	      0.32005936	      0.46281971	      0.09291215	      0.47194952
      1.13675483	      0.32005797	      0.46281796	      0.09291256	      0.47195113
      1.13694197	      0.32005659	      0.46281621	      0.09291296	      0.47195273
      1.13712911	      0.32005521	      0.46281448	      0.09291336	      0.47195432
      1.13731625	      0.32005384	      0.46281274	      0.09291377	      0.47195591
      1.13750338	      0.32005247	      0.46281102	      0.09291417	      0.47195749
      1.13769052	      0.32005111	      0.46280930	      0.09291457	      0.47195908
      1.13787766	      0.32004976	      0.46280758	      0.09291498	      0.47196065
      1.13806480	      0.32004840	      0.46280587	      0.09291538	      0.47196222
      1.13825194	      0.32004706	      0.46280416	      0.09291579	      0.47196379
      1.13843908	      0.32004572	      0.46280246	      0.09291619	      0.47196535
      1.13862622	      0.32004439	      0.46280077	      0.09291660	      0.47196691
      1.13881335	      0.32004306	      0.46279908	      0.09291700	      0.47196847
      1.13900049	      0.32004173	      0.46279739	      0.09291741	      0.47197002
      1.13918763	      0.32004041	      0.46279571	      0.09291782	      0.47197157
      1.13937477	      0.32003910	      0.46279403	      0.09291822	      0.47197311
      1.13956191	      0.32003779	      0.46279236	      0.09291863	      0.47197465
      1.13974905	      0.32003649	      0.46279070	      0.09291904	      0.47197618
      1.13993619	      0.32003519	      0.46278903	      0.09291944	      0.47197771
      1.14012332	      0.32003389	      0.46278738	      0.09291985	      0.47197924
      1.14031046	      0.32003260	      0.46278573	      0.09292026	      0.47198076
      1.14049760	      0.32003132	      0.46278408	      0.09292067	      0.47198228
      1.14068474	      0.32003004	      0.46278243	      0.09292107	      0.47198380
      1.14087188	      0.32002876	      0.46278079	      0.09292148	      0.47198531
      1.14105902	      0.32002749	      0.46277916	      0.09292189	      0.47198682
      1.14124616	      0.32002623	      0.46277753	      0.09292230	      0.47198833
      1.14143329	      0.32002496	      0.46277590	      0.09292271	      0.47198983
      1.14162043	      0.32002371	      0.46277428	      0.09292312	      0.47199133
      1.14180757	      0.32002246	      0.46277266	      0.09292353	      0.47199282
      1.14199471	      0.32002121	      0.46277105	      0.09292394	      0.47199431
      1.14218185	      0.32001996	      0.46276944	      0.09292435	      0.47199580
      1.14236899	      0.32001872	      0.46276784	      0.09292476	      0.47199728
      1.14255612	      0.32001749	      0.46276624	      0.09292517	      0.47199876
      1.14274326	      0.32001626	      0.46276464	      0.09292558	      0.47200024
      1.14293040	      0.32001503	      0.46276305	      0.09292599	      0.47200172
      1.14311754	      0.32001381	      0.46276146	      0.09292641	      0.47200319
      1.14330468	      0.32001259	      0.46275987	      0.09292682	      0.47200466
      1.14349182	      0.32001138	      0.46275829	      0.09292723	      0.47200612
      1.14367896	      0.32001017	      0.46275671	      0.09292764	      0.47200758
      1.14386609	      0.32000896	      0.46275514	      0.09292806	      0.47200904
      1.14405323	      0.32000776	      0.46275357	      0.09292847	      0.47201050
      1.14424037	      0.32000656	      0.46275200	      0.09292888	      0.47201195
      1.14442751	      0.32000537	      0.46275044	      0.09292930	      0.47201340
      1.14461465	      0.32000418	      0.46274888	      0.09292971	      0.47201485
      1.14480179	      0.32000299	      0.46274732	      0.09293013	      0.47201629
      1.14498893	      0.32000181	      0.46274577	      0.09293054	      0.47201773
      1.14517606	      0.32000063	      0.46274422	      0.09293096	      0.47201917
      1.14536320	      0.31999946	      0.46274268	      0.09293137	      0.47202061
      1.14555034	      0.31999829	      0.46274113	      0.09293179	      0.47202204
      1.14573748	      0.31999712	      0.46273960	      0.09293221	      0.47202347
      1.14592462	      0.31999595	      0.46273806	      0.09293262	      0.47202490
      1.14611176	      0.31999479	      0.46273653	      0.09293304	      0.47202632
      1.14629890	      0.31999364	      0.46273500	      0.09293346	      0.47202774
      1.14648603	      0.31999249	      0.46273348	      0.09293388	      0.47202916
      1.14667317	      0.31999134	      0.46273195	      0.09293429	      0.47203058
      1.14686031	      0.31999019	      0.46273043	      0.09293471	      0.47203199
      1.14704745	      0.31998905	      0.46272892	      0.09293513	      0.47203341
      1.14723459	      0.31998791	      0.46272741	      0.09293555	      0.47203481
      1.14742173	      0.31998678	      0.46272590	      0.09293597	      0.47203622
      1.14760887	      0.31998564	      0.46272439	      0.09293639	      0.47203762
      1.14779600	      0.31998452	      0.46272289	      0.09293681	      0.47203903
      1.14798314	      0.31998339	      0.46272139	      0.09293723	      0.47204042
      1.14817028	      0.31998227	      0.46271989	      0.09293765	      0.47204182
      1.14835742	      0.31998115	      0.46271840	      0.09293808	      0.47204322
      1.14854456	      0.31998004	      0.46271691	      0.09293850	      0.47204461
      1.14873170	      0.31997892	      0.46271542	      0.09293892	      0.47204600
      1.14891884	      0.31997782	      0.46271393	      0.09293934	      0.47204738
      1.14910597	      0.31997671	      0.46271245	      0.09293977	      0.47204877
      1.14929311	      0.31997561	      0.46271097	      0.09294019	      0.47205015
      1.14948025	      0.31997451	      0.46270950	      0.09294061	      0.47205153
      1.14966739	      0.31997341	      0.46270802	      0.09294104	      0.47205291
      1.14985453	      0.31997232	      0.46270655	      0.09294146	      0.47205428
      1.15004167	      0.31997123	      0.46270508	      0.09294189	      0.47205566
      1.15022881	      0.31997015	      0.46270362	      0.09294231	      0.47205703
      1.15041594	      0.31996906	      0.46270215	      0.09294274	      0.47205840
      1.15060308	      0.31996798	      0.46270069	      0.09294317	      0.47205977
      1.15079022	      0.31996691	      0.46269924	      0.09294359	      0.47206113
      1.15097736	      0.31996583	      0.46269778	      0.09294402	      0.47206249
      1.15116450	      0.31996476	      0.46269633	      0.09294445	      0.47206385
      1.15135164	      0.31996369	      0.46269488	      0.09294488	      0.47206521
      1.15153878	      0.31996263	      0.46269343	      0.09294530	      0.47206657
      1.15172591	      0.31996156	      0.46269199	      0.09294573	      0.47206792
      1.15191305	      0.31996050	      0.46269055	      0.09294616	      0.47206928
      1.15210019	      0.31995945	      0.46268911	      0.09294659	      0.47207063
      1.15228733	      0.31995839	      0.46268767	      0.09294702	      0.47207198
      1.15247447	      0.31995734	      0.46268624	      0.09294745	      0.47207332
      1.15266161	      0.31995630	      0.46268480	      0.09294788	      0.47207467
      1.15284875	      0.31995525	      0.46268337	      0.09294831	      0.47207601
      1.15303588	      0.31995421	      0.46268195	      0.09294875	      0.47207735
      1.15322302	      0.31995317	      0.46268052	      0.09294918	      0.47207869
      1.15341016	      0.31995213	      0.46267910	      0.09294961	      0.47208003
      1.15359730	      0.31995110	      0.46267768	      0.09295004	      0.47208136
      1.15378444	      0.31995006	      0.46267626	      0.09295048	      0.47208270
      1.15397158	      0.31994904	      0.46267485	      0.09295091	      0.47208403
      1.15415872	      0.31994801	      0.46267343	      0.09295134	      0.47208536
      1.15434585	      0.31994699	      0.46267202	      0.09295178	      0.47208669
      1.15457082	      0.31994576	      0.46267033	      0.09295230	      0.47208828
      1.15479579	      0.31994453	      0.46266864	      0.09295283	      0.47208988
      1.15495227	      0.31994369	      0.46266747	      0.09295319	      0.47209098
      1.15510874	      0.31994284	      0.46266629	      0.09295356	      0.47209209
      1.15529956	      0.31994181	      0.46266487	      0.09295400	      0.47209343
      1.15549039	      0.31994078	      0.46266344	      0.09295445	      0.47209478
      1.15567086	      0.31993981	      0.46266209	      0.09295487	      0.47209605
      1.15585133	      0.31993884	      0.46266075	      0.09295529	      0.47209731
      1.15605198	      0.31993777	      0.46265926	      0.09295576	      0.47209872
      1.15625264	      0.31993670	      0.46265777	      0.09295623	      0.47210013
      1.15640913	      0.31993587	      0.46265661	      0.09295660	      0.47210122
      1.15661844	      0.31993476	      0.46265506	      0.09295709	      0.47210269
      1.15682774	      0.31993365	      0.46265351	      0.09295758	      0.47210415
      1.15699411	      0.31993277	      0.46265229	      0.09295798	      0.47210531
      1.15716048	      0.31993190	      0.46265106	      0.09295837	      0.47210647
      1.15733981	      0.31993095	      0.46264974	      0.09295879	      0.47210771
      1.15751913	      0.31993001	      0.46264842	      0.09295921	      0.47210896
      1.15771289	      0.31992900	      0.46264700	      0.09295967	      0.47211031
      1.15790664	      0.31992799	      0.46264558	      0.09296013	      0.47211165
      1.15806923	      0.31992714	      0.46264439	      0.09296052	      0.47211278
      1.15827938	      0.31992605	      0.46264285	      0.09296101	      0.47211423
      1.15848952	      0.31992496	      0.46264132	      0.09296151	      0.47211568
      1.15865562	      0.31992410	      0.46264011	      0.09296191	      0.47211683
      1.15882172	      0.31992325	      0.46263890	      0.09296230	      0.47211797
      1.15898812	      0.31992239	      0.46263769	      0.09296270	      0.47211912
      1.15919614	      0.31992132	      0.46263618	      0.09296320	      0.47212055
      1.15940416	      0.31992026	      0.46263467	      0.09296369	      0.47212198
      1.15956483	      0.31991943	      0.46263351	      0.09296408	      0.47212309
      1.15975897	      0.31991844	      0.46263211	      0.09296454	      0.47212442
      1.15999923	      0.31991722	      0.46263037	      0.09296512	      0.47212606
      1.16019293	      0.31991624	      0.46262898	      0.09296558	      0.47212739
      1.16035302	      0.31991543	      0.46262782	      0.09296596	      0.47212848
      1.16051311	      0.31991462	      0.46262667	      0.09296635	      0.47212958
      1.16065065	      0.31991393	      0.46262568	      0.09296668	      0.47213052
      1.16086593	      0.31991284	      0.46262414	      0.09296720	      0.47213198
      1.16103773	      0.31991198	      0.46262291	      0.09296761	      0.47213316
      1.16120953	      0.31991112	      0.46262168	      0.09296802	      0.47213432
      1.16138133	      0.31991026	      0.46262045	      0.09296844	      0.47213549
      1.16155374	      0.31990940	      0.46261922	      0.09296885	      0.47213666
      1.16172615	      0.31990854	      0.46261799	      0.09296927	      0.47213783
      1.16189292	      0.31990771	      0.46261680	      0.09296968	      0.47213897
      1.16209356	      0.31990672	      0.46261537	      0.09297016	      0.47214032
      1.16231330	      0.31990563	      0.46261381	      0.09297069	      0.47214181
      1.16253304	      0.31990455	      0.46261225	      0.09297123	      0.47214330
      1.16267605	      0.31990384	      0.46261124	      0.09297158	      0.47214426
      1.16281906	      0.31990314	      0.46261022	      0.09297192	      0.47214523
      1.16299757	      0.31990227	      0.46260896	      0.09297236	      0.47214643
      1.16317608	      0.31990139	      0.46260770	      0.09297279	      0.47214764
      1.16331367	      0.31990072	      0.46260673	      0.09297313	      0.47214856
      1.16353067	      0.31989966	      0.46260519	      0.09297366	      0.47215002
      1.16369230	      0.31989887	      0.46260406	      0.09297405	      0.47215111
      1.16385392	      0.31989809	      0.46260292	      0.09297445	      0.47215220
      1.16401555	      0.31989730	      0.46260178	      0.09297484	      0.47215328
      1.16418952	      0.31989646	      0.46260056	      0.09297527	      0.47215445
      1.16436350	      0.31989562	      0.46259934	      0.09297570	      0.47215561
      1.16453198	      0.31989481	      0.46259816	      0.09297611	      0.47215674
      1.16470045	      0.31989400	      0.46259698	      0.09297653	      0.47215787
      1.16484754	      0.31989329	      0.46259595	      0.09297689	      0.47215885
      1.16506203	      0.31989226	      0.46259445	      0.09297742	      0.47216029
      1.16523774	      0.31989142	      0.46259322	      0.09297785	      0.47216146
      1.16541346	      0.31989058	      0.46259200	      0.09297828	      0.47216263
      1.16558917	      0.31988975	      0.46259077	      0.09297872	      0.47216380
      1.16573897	      0.31988903	      0.46258973	      0.09297909	      0.47216480
      1.16588877	      0.31988832	      0.46258869	      0.09297946	      0.47216580
      1.16606707	      0.31988748	      0.46258745	      0.09297990	      0.47216698
      1.16624536	      0.31988663	      0.46258621	      0.09298034	      0.47216817
      1.16641141	      0.31988585	      0.46258506	      0.09298076	      0.47216927
      1.16657745	      0.31988507	      0.46258391	      0.09298117	      0.47217038
      1.16674986	      0.31988426	      0.46258271	      0.09298160	      0.47217152
      1.16692227	      0.31988345	      0.46258152	      0.09298203	      0.47217266
      1.16709055	      0.31988266	      0.46258036	      0.09298245	      0.47217378
      1.16725883	      0.31988187	      0.46257919	      0.09298287	      0.47217489
      1.16742880	      0.31988108	      0.46257802	      0.09298329	      0.47217602
      1.16759878	      0.31988028	      0.46257685	      0.09298372	      0.47217714
      1.16776642	      0.31987950	      0.46257570	      0.09298413	      0.47217825
      1.16793407	      0.31987872	      0.46257454	      0.09298455	      0.47217935
      1.16810235	      0.31987794	      0.46257339	      0.09298498	      0.47218046
      1.16827063	      0.31987716	      0.46257223	      0.09298540	      0.47218157
      1.16843719	      0.31987639	      0.46257109	      0.09298582	      0.47218267
      1.16860375	      0.31987562	      0.46256994	      0.09298624	      0.47218377
      1.16877068	      0.31987486	      0.46256880	      0.09298666	      0.47218487
      1.16893761	      0.31987409	      0.46256766	      0.09298708	      0.47218597
      1.16910306	      0.31987333	      0.46256653	      0.09298750	      0.47218705
      1.16926851	      0.31987257	      0.46256540	      0.09298791	      0.47218814
      1.16943428	      0.31987181	      0.46256426	      0.09298833	      0.47218923
      1.16960005	      0.31987106	      0.46256313	      0.09298875	      0.47219032
      1.16976438	      0.31987031	      0.46256201	      0.09298917	      0.47219140
      1.16992871	      0.31986956	      0.46256089	      0.09298958	      0.47219247
      1.17009343	      0.31986881	      0.46255977	      0.09299000	      0.47219355
      1.17025815	      0.31986806	      0.46255865	      0.09299042	      0.47219463
      1.17042288	      0.31986732	      0.46255753	      0.09299084	      0.47219571
      1.17058760	      0.31986657	      0.46255641	      0.09299126	      0.47219679
      1.17075232	      0.31986583	      0.46255529	      0.09299168	      0.47219786
      1.17091704	      0.31986508	      0.46255418	      0.09299210	      0.47219894
      1.17108176	      0.31986434	      0.46255306	      0.09299252	      0.47220002
      1.17124648	      0.31986360	      0.46255195	      0.09299294	      0.47220109
      1.17141121	      0.31986286	      0.46255083	      0.09299336	      0.47220217
      1.17157593	      0.31986213	      0.46254972	      0.09299378	      0.47220324
      1.17172396	      0.31986147	      0.46254872	      0.09299416	      0.47220421
      1.17187200	      0.31986080	      0.46254772	      0.09299454	      0.47220517
      1.17204747	      0.31986002	      0.46254653	      0.09299499	      0.47220631
      1.17222295	      0.31985924	      0.46254535	      0.09299544	      0.47220745
      1.17236595	      0.31985861	      0.46254439	      0.09299581	      0.47220838
      1.17250894	      0.31985797	      0.46254342	      0.09299618	      0.47220931
      1.17268922	      0.31985717	      0.46254221	      0.09299664	      0.47221049
      1.17286950	      0.31985638	      0.46254100	      0.09299711	      0.47221166
      1.17300474	      0.31985578	      0.46254009	      0.09299746	      0.47221254
      1.17313998	      0.31985518	      0.46253918	      0.09299781	      0.47221341
      1.17332473	      0.31985437	      0.46253794	      0.09299829	      0.47221461
      1.17350949	      0.31985356	      0.46253670	      0.09299876	      0.47221581
      1.17363980	      0.31985299	      0.46253583	      0.09299910	      0.47221665
      1.17377011	      0.31985241	      0.46253496	      0.09299944	      0.47221750
      1.17395515	      0.31985160	      0.46253372	      0.09299992	      0.47221870
      1.17414018	      0.31985080	      0.46253248	      0.09300040	      0.47221989
      1.17427178	      0.31985022	      0.46253160	      0.09300074	      0.47222075
      1.17440338	      0.31984965	      0.46253072	      0.09300109	      0.47222160
      1.17458922	      0.31984884	      0.46252948	      0.09300157	      0.47222280
      1.17477505	      0.31984803	      0.46252824	      0.09300206	      0.47222400
      1.17490033	      0.31984749	      0.46252741	      0.09300238	      0.47222481
      1.17502560	      0.31984695	      0.46252657	      0.09300271	      0.47222562
      1.17520995	      0.31984615	      0.46252535	      0.09300320	      0.47222681
      1.17539431	      0.31984535	      0.46252412	      0.09300368	      0.47222800
      1.17552589	      0.31984479	      0.46252324	      0.09300402	      0.47222885
      1.17565748	      0.31984422	      0.46252237	      0.09300437	      0.47222969
      1.17584376	      0.31984342	      0.46252113	      0.09300486	      0.47223089
      1.17600395	      0.31984273	      0.46252007	      0.09300528	      0.47223193
      1.17616415	      0.31984205	      0.46251900	      0.09300570	      0.47223296
      1.17632434	      0.31984136	      0.46251794	      0.09300612	      0.47223399
      1.17646021	      0.31984078	      0.46251704	      0.09300648	      0.47223486
      1.17659607	      0.31984020	      0.46251614	      0.09300684	      0.47223574
      1.17679257	      0.31983936	      0.46251484	      0.09300736	      0.47223700
      1.17692196	      0.31983881	      0.46251398	      0.09300770	      0.47223783
      1.17705136	      0.31983826	      0.46251313	      0.09300805	      0.47223866
      1.17722788	      0.31983751	      0.46251196	      0.09300851	      0.47223980
      1.17740353	      0.31983677	      0.46251080	      0.09300898	      0.47224093
      1.17763431	      0.31983579	      0.46250928	      0.09300959	      0.47224241
      1.17774900	      0.31983531	      0.46250852	      0.09300990	      0.47224314
      1.17786369	      0.31983482	      0.46250776	      0.09301020	      0.47224388
      1.17802060	      0.31983416	      0.46250673	      0.09301062	      0.47224489
      1.17824497	      0.31983322	      0.46250525	      0.09301122	      0.47224632
      1.17839263	      0.31983260	      0.46250428	      0.09301162	      0.47224727
      1.17858192	      0.31983180	      0.46250303	      0.09301212	      0.47224848
      1.17872830	      0.31983119	      0.46250207	      0.09301251	      0.47224942
      1.17887468	      0.31983058	      0.46250111	      0.09301291	      0.47225036
      1.17904368	      0.31982987	      0.46250000	      0.09301336	      0.47225144
      1.17921267	      0.31982917	      0.46249889	      0.09301381	      0.47225252
      1.17934088	      0.31982863	      0.46249805	      0.09301416	      0.47225334
      1.17946909	      0.31982810	      0.46249721	      0.09301450	      0.47225416
      1.17967340	      0.31982725	      0.46249587	      0.09301505	      0.47225547
      1.17979391	      0.31982675	      0.46249508	      0.09301538	      0.47225624
      1.17991442	      0.31982625	      0.46249429	      0.09301570	      0.47225701
      1.18009942	      0.31982548	      0.46249308	      0.09301620	      0.47225819
      1.18033149	      0.31982452	      0.46249156	      0.09301683	      0.47225967
      1.18044983	      0.31982404	      0.46249078	      0.09301715	      0.47226043
      1.18056817	      0.31982355	      0.46249001	      0.09301747	      0.47226118
      1.18075299	      0.31982279	      0.46248880	      0.09301797	      0.47226236
      1.18091631	      0.31982212	      0.46248773	      0.09301842	      0.47226341
      1.18105636	      0.31982154	      0.46248682	      0.09301880	      0.47226430
      1.18119641	      0.31982097	      0.46248591	      0.09301918	      0.47226519
      1.18136877	      0.31982026	      0.46248478	      0.09301965	      0.47226629
      1.18150407	      0.31981971	      0.46248390	      0.09302001	      0.47226715
      1.18163938	      0.31981915	      0.46248302	      0.09302038	      0.47226802
      1.18177469	      0.31981860	      0.46248214	      0.09302075	      0.47226888
      1.18195354	      0.31981787	      0.46248097	      0.09302124	      0.47227002
      1.18209917	      0.31981728	      0.46248002	      0.09302164	      0.47227094
      1.18224480	      0.31981669	      0.46247907	      0.09302204	      0.47227187
      1.18239043	      0.31981610	      0.46247813	      0.09302244	      0.47227280
      1.18253606	      0.31981551	      0.46247718	      0.09302284	      0.47227373
      1.18268169	      0.31981492	      0.46247623	      0.09302324	      0.47227465
      1.18282732	      0.31981433	      0.46247529	      0.09302364	      0.47227558
      1.18297295	      0.31981374	      0.46247434	      0.09302404	      0.47227651
      1.18313018	      0.31981311	      0.46247332	      0.09302447	      0.47227751
      1.18328741	      0.31981247	      0.46247230	      0.09302491	      0.47227851
      1.18341910	      0.31981194	      0.46247145	      0.09302527	      0.47227934
      1.18355080	      0.31981141	      0.46247059	      0.09302563	      0.47228018
      1.18372605	      0.31981071	      0.46246945	      0.09302612	      0.47228129
      1.18386051	      0.31981017	      0.46246858	      0.09302649	      0.47228215
      1.18399498	      0.31980963	      0.46246771	      0.09302686	      0.47228300
      1.18412944	      0.31980909	      0.46246684	      0.09302724	      0.47228386
      1.18430452	      0.31980839	      0.46246571	      0.09302772	      0.47228497
      1.18444516	      0.31980783	      0.46246480	      0.09302811	      0.47228586
      1.18458580	      0.31980727	      0.46246389	      0.09302850	      0.47228675
      1.18472644	      0.31980671	      0.46246298	      0.09302890	      0.47228765
      1.18486708	      0.31980615	      0.46246207	      0.09302929	      0.47228854
      1.18500772	      0.31980559	      0.46246116	      0.09302968	      0.47228943
      1.18517208	      0.31980494	      0.46246010	      0.09303014	      0.47229048
      1.18531632	      0.31980437	      0.46245917	      0.09303054	      0.47229139
      1.18546056	      0.31980380	      0.46245824	      0.09303095	      0.47229231
      1.18560480	      0.31980323	      0.46245730	      0.09303135	      0.47229322
      1.18574904	      0.31980266	      0.46245637	      0.09303176	      0.47229414
      1.18589328	      0.31980209	      0.46245544	      0.09303216	      0.47229505
      1.18603753	      0.31980152	      0.46245451	      0.09303257	      0.47229597
      1.18618177	      0.31980095	      0.46245358	      0.09303297	      0.47229688
      1.18632601	      0.31980038	      0.46245265	      0.09303338	      0.47229779
      1.18647025	      0.31979982	      0.46245172	      0.09303378	      0.47229871
      1.18661449	      0.31979925	      0.46245080	      0.09303419	      0.47229962
      1.18675873	      0.31979869	      0.46244987	      0.09303460	      0.47230054
      1.18690297	      0.31979812	      0.46244894	      0.09303501	      0.47230145
      1.18704721	      0.31979756	      0.46244801	      0.09303541	      0.47230237
      1.18717454	      0.31979706	      0.46244719	      0.09303577	      0.47230317
      1.18730186	      0.31979656	      0.46244637	      0.09303614	      0.47230398
      1.18746831	      0.31979592	      0.46244530	      0.09303661	      0.47230503
      1.18760556	      0.31979538	      0.46244442	      0.09303700	      0.47230590
      1.18774282	      0.31979485	      0.46244354	      0.09303739	      0.47230677
      1.18788007	      0.31979431	      0.46244266	      0.09303778	      0.47230764
      1.18801732	      0.31979378	      0.46244177	      0.09303817	      0.47230851
      1.18815458	      0.31979325	      0.46244089	      0.09303856	      0.47230938
      1.18831710	      0.31979262	      0.46243985	      0.09303902	      0.47231041
      1.18845577	      0.31979208	      0.46243896	      0.09303942	      0.47231129
      1.18859444	      0.31979155	      0.46243807	      0.09303982	      0.47231216
      1.18873312	      0.31979101	      0.46243718	      0.09304021	      0.47231304
      1.18887179	      0.31979048	      0.46243629	      0.09304061	      0.47231392
      1.18901046	      0.31978994	      0.46243540	      0.09304101	      0.47231480
      1.18914913	      0.31978941	      0.46243451	      0.09304141	      0.47231567
      1.18928781	      0.31978888	      0.46243363	      0.09304181	      0.47231655
      1.18945578	      0.31978823	      0.46243255	      0.09304229	      0.47231761
      1.18957377	      0.31978778	      0.46243179	      0.09304263	      0.47231836
      1.18969176	      0.31978733	      0.46243104	      0.09304297	      0.47231911
      1.18985607	      0.31978670	      0.46242999	      0.09304344	      0.47232015
      1.19001424	      0.31978610	      0.46242898	      0.09304390	      0.47232115
      1.19017241	      0.31978549	      0.46242797	      0.09304436	      0.47232215
      1.19029770	      0.31978502	      0.46242716	      0.09304472	      0.47232294
      1.19042299	      0.31978454	      0.46242636	      0.09304508	      0.47232373
      1.19058914	      0.31978391	      0.46242530	      0.09304556	      0.47232478
      1.19072040	      0.31978341	      0.46242446	      0.09304594	      0.47232561
      1.19085166	      0.31978291	      0.46242363	      0.09304632	      0.47232644
      1.19098291	      0.31978241	      0.46242279	      0.09304670	      0.47232727
      1.19115271	      0.31978177	      0.46242171	      0.09304720	      0.47232834
      1.19127283	      0.31978132	      0.46242094	      0.09304755	      0.47232910
      1.19139295	      0.31978086	      0.46242017	      0.09304790	      0.47232985
      1.19155199	      0.31978026	      0.46241916	      0.09304836	      0.47233086
      1.19170181	      0.31977970	      0.46241821	      0.09304879	      0.47233180
      1.19185163	      0.31977913	      0.46241725	      0.09304923	      0.47233275
      1.19198050	      0.31977865	      0.46241643	      0.09304961	      0.47233356
      1.19210937	      0.31977816	      0.46241561	      0.09304998	      0.47233437
      1.19226402	      0.31977758	      0.46241463	      0.09305044	      0.47233535
      1.19239657	      0.31977709	      0.46241379	      0.09305082	      0.47233618
      1.19252912	      0.31977659	      0.46241294	      0.09305121	      0.47233702
      1.19266168	      0.31977610	      0.46241210	      0.09305160	      0.47233785
      1.19279423	      0.31977560	      0.46241126	      0.09305199	      0.47233869
      1.19292679	      0.31977511	      0.46241042	      0.09305237	      0.47233952
      1.19310137	      0.31977446	      0.46240931	      0.09305289	      0.47234062
      1.19321255	      0.31977404	      0.46240861	      0.09305321	      0.47234132
      1.19332374	      0.31977363	      0.46240790	      0.09305354	      0.47234202
      1.19349378	      0.31977300	      0.46240683	      0.09305404	      0.47234309
      1.19365470	      0.31977240	      0.46240581	      0.09305451	      0.47234410
      1.19381430	      0.31977181	      0.46240480	      0.09305498	      0.47234510
      1.19394334	      0.31977133	      0.46240398	      0.09305536	      0.47234591
      1.19407239	      0.31977085	      0.46240317	      0.09305574	      0.47234672
      1.19420143	      0.31977038	      0.46240235	      0.09305612	      0.47234753
      1.19436014	      0.31976979	      0.46240135	      0.09305658	      0.47234853
      1.19449348	      0.31976930	      0.46240051	      0.09305697	      0.47234936
      1.19462682	      0.31976881	      0.46239967	      0.09305737	      0.47235020
      1.19476016	      0.31976832	      0.46239883	      0.09305776	      0.47235103
      1.19489351	      0.31976783	      0.46239799	      0.09305815	      0.47235187
      1.19502685	      0.31976734	      0.46239715	      0.09305854	      0.47235270
      1.19516019	      0.31976686	      0.46239631	      0.09305894	      0.47235353
      1.19532145	      0.31976627	      0.46239530	      0.09305941	      0.47235454
      1.19543592	      0.31976585	      0.46239458	      0.09305975	      0.47235526
      1.19555040	      0.31976543	      0.46239386	      0.09306009	      0.47235597
      1.19570833	      0.31976485	      0.46239287	      0.09306055	      0.47235696
      1.19585726	      0.31976431	      0.46239194	      0.09306099	      0.47235789
      1.19600618	      0.31976377	      0.46239100	      0.09306143	      0.47235881
      1.19612798	      0.31976333	      0.46239024	      0.09306179	      0.47235957
      1.19624979	      0.31976289	      0.46238948	      0.09306215	      0.47236033
      1.19640545	      0.31976232	      0.46238850	      0.09306261	      0.47236130
      1.19653506	      0.31976185	      0.46238769	      0.09306299	      0.47236211
      1.19666467	      0.31976139	      0.46238688	      0.09306337	      0.47236291
      1.19679428	      0.31976092	      0.46238608	      0.09306375	      0.47236372
      1.19692388	      0.31976045	      0.46238527	      0.09306413	      0.47236452
      1.19705349	      0.31975998	      0.46238446	      0.09306452	      0.47236533
      1.19721998	      0.31975939	      0.46238342	      0.09306501	      0.47236636
      1.19733041	      0.31975899	      0.46238273	      0.09306533	      0.47236704
      1.19744084	      0.31975859	      0.46238205	      0.09306566	      0.47236773
      1.19760248	      0.31975801	      0.46238104	      0.09306613	      0.47236873
      1.19775514	      0.31975747	      0.46238010	      0.09306658	      0.47236967
      1.19790781	      0.31975692	      0.46237915	      0.09306703	      0.47237062
      1.19802458	      0.31975650	      0.46237842	      0.09306738	      0.47237134
      1.19814134	      0.31975609	      0.46237770	      0.09306772	      0.47237206
      1.19830231	      0.31975551	      0.46237670	      0.09306819	      0.47237305
      1.19842882	      0.31975506	      0.46237592	      0.09306857	      0.47237383
      1.19855532	      0.31975461	      0.46237514	      0.09306894	      0.47237461
      1.19868182	      0.31975416	      0.46237436	      0.09306931	      0.47237539
      1.19883766	      0.31975361	      0.46237340	      0.09306977	      0.47237635
      1.19895533	      0.31975320	      0.46237267	      0.09307012	      0.47237707
      1.19907299	      0.31975278	      0.46237195	      0.09307046	      0.47237779
      1.19921996	      0.31975226	      0.46237104	      0.09307089	      0.47237869
      1.19935828	      0.31975177	      0.46237019	      0.09307130	      0.47237954
      1.19949661	      0.31975128	      0.46236934	      0.09307170	      0.47238039
      1.19963493	      0.31975080	      0.46236849	      0.09307211	      0.47238124
      1.19975319	      0.31975038	      0.46236777	      0.09307246	      0.47238196
      1.19987145	      0.31974997	      0.46236704	      0.09307280	      0.47238268
      1.19998972	      0.31974955	      0.46236632	      0.09307315	      0.47238341
      1.20016834	      0.31974892	      0.46236522	      0.09307367	      0.47238450
      1.20027518	      0.31974855	      0.46236457	      0.09307399	      0.47238515
      1.20038203	      0.31974818	      0.46236392	      0.09307430	      0.47238580
      1.20054660	      0.31974760	      0.46236291	      0.09307478	      0.47238680
      1.20070093	      0.31974706	      0.46236197	      0.09307523	      0.47238774
      1.20084776	      0.31974655	      0.46236108	      0.09307566	      0.47238863
      1.20097427	      0.31974611	      0.46236031	      0.09307603	      0.47238940
      1.20110077	      0.31974567	      0.46235954	      0.09307640	      0.47239017
      1.20122728	      0.31974523	      0.46235877	      0.09307677	      0.47239094
      1.20135378	      0.31974479	      0.46235800	      0.09307714	      0.47239170
      1.20150897	      0.31974426	      0.46235706	      0.09307759	      0.47239264
      1.20162135	      0.31974387	      0.46235638	      0.09307792	      0.47239332
      1.20173373	      0.31974348	      0.46235570	      0.09307824	      0.47239400
      1.20188313	      0.31974296	      0.46235479	      0.09307868	      0.47239490
      1.20202297	      0.31974248	      0.46235395	      0.09307909	      0.47239575
      1.20216281	      0.31974200	      0.46235311	      0.09307949	      0.47239659
      1.20228364	      0.31974159	      0.46235238	      0.09307984	      0.47239732
      1.20240448	      0.31974117	      0.46235165	      0.09308019	      0.47239804
      1.20252531	      0.31974076	      0.46235092	      0.09308054	      0.47239877
      1.20267829	      0.31974023	      0.46235000	      0.09308099	      0.47239969
      1.20280692	      0.31973979	      0.46234923	      0.09308136	      0.47240046
      1.20293555	      0.31973935	      0.46234846	      0.09308173	      0.47240123
      1.20306417	      0.31973891	      0.46234768	      0.09308210	      0.47240200
      1.20319280	      0.31973847	      0.46234691	      0.09308248	      0.47240277
      1.20332142	      0.31973804	      0.46234614	      0.09308285	      0.47240354
      1.20345005	      0.31973760	      0.46234537	      0.09308322	      0.47240431
      1.20357868	      0.31973716	      0.46234461	      0.09308359	      0.47240508
      1.20370730	      0.31973672	      0.46234384	      0.09308396	      0.47240584
      1.20383593	      0.31973629	      0.46234307	      0.09308433	      0.47240661
      1.20396455	      0.31973585	      0.46234231	      0.09308470	      0.47240737
      1.20409318	      0.31973542	      0.46234154	      0.09308507	      0.47240814
      1.20422181	      0.31973498	      0.46234078	      0.09308544	      0.47240890
      1.20435043	      0.31973455	      0.46234001	      0.09308581	      0.47240966
      1.20447906	      0.31973411	      0.46233925	      0.09308618	      0.47241043
      1.20460769	      0.31973368	      0.46233849	      0.09308655	      0.47241119
      1.20473631	      0.31973325	      0.46233772	      0.09308691	      0.47241195
      1.20486494	      0.31973282	      0.46233696	      0.09308728	      0.47241271
      1.20499356	      0.31973238	      0.46233620	      0.09308765	      0.47241347
      1.20510762	      0.31973200	      0.46233553	      0.09308798	      0.47241414
      1.20522167	      0.31973162	      0.46233486	      0.09308830	      0.47241481
      1.20536665	      0.31973114	      0.46233400	      0.09308871	      0.47241567
      1.20549461	      0.31973071	      0.46233325	      0.09308908	      0.47241642
      1.20562257	      0.31973028	      0.46233250	      0.09308944	      0.47241717
      1.20575052	      0.31972985	      0.46233175	      0.09308981	      0.47241792
      1.20587848	      0.31972943	      0.46233100	      0.09309017	      0.47241867
      1.20600644	      0.31972900	      0.46233025	      0.09309053	      0.47241942
      1.20613440	      0.31972858	      0.46232950	      0.09309090	      0.47242017
      1.20626235	      0.31972815	      0.46232875	      0.09309126	      0.47242092
      1.20637598	      0.31972778	      0.46232808	      0.09309158	      0.47242158
      1.20648961	      0.31972740	      0.46232742	      0.09309190	      0.47242224
      1.20663296	      0.31972692	      0.46232658	      0.09309231	      0.47242308
      1.20676023	      0.31972650	      0.46232584	      0.09309267	      0.47242382
      1.20688750	      0.31972608	      0.46232510	      0.09309302	      0.47242456
      1.20701478	      0.31972566	      0.46232436	      0.09309338	      0.47242530
      1.20714205	      0.31972525	      0.46232362	      0.09309374	      0.47242603
      1.20726932	      0.31972483	      0.46232289	      0.09309410	      0.47242677
      1.20739660	      0.31972441	      0.46232215	      0.09309446	      0.47242751
      1.20752387	      0.31972399	      0.46232141	      0.09309481	      0.47242824
      1.20763496	      0.31972363	      0.46232077	      0.09309512	      0.47242889
      1.20774606	      0.31972326	      0.46232013	      0.09309544	      0.47242953
      1.20789082	      0.31972279	      0.46231929	      0.09309584	      0.47243036
      1.20801786	      0.31972237	      0.46231856	      0.09309620	      0.47243109
      1.20814489	      0.31972196	      0.46231783	      0.09309655	      0.47243182
      1.20827193	      0.31972154	      0.46231710	      0.09309690	      0.47243255
      1.20839896	      0.31972113	      0.46231637	      0.09309726	      0.47243328
      1.20852599	      0.31972072	      0.46231564	      0.09309761	      0.47243401
      1.20863826	      0.31972035	      0.46231500	      0.09309792	      0.47243465
      1.20875052	      0.31971999	      0.46231435	      0.09309823	      0.47243530
      1.20889198	      0.31971953	      0.46231354	      0.09309863	      0.47243610
      1.20901817	      0.31971912	      0.46231282	      0.09309898	      0.47243682
      1.20914436	      0.31971871	      0.46231210	      0.09309933	      0.47243754
      1.20927055	      0.31971830	      0.46231138	      0.09309967	      0.47243826
      1.20939674	      0.31971790	      0.46231067	      0.09310002	      0.47243898
      1.20952294	      0.31971749	      0.46230995	      0.09310037	      0.47243970
      1.20963532	      0.31971713	      0.46230931	      0.09310068	      0.47244033
      1.20974770	      0.31971677	      0.46230867	      0.09310099	      0.47244097
      1.20988726	      0.31971632	      0.46230788	      0.09310137	      0.47244176
      1.21002683	      0.31971587	      0.46230709	      0.09310175	      0.47244255
      1.21012991	      0.31971554	      0.46230651	      0.09310204	      0.47244313
      1.21023300	      0.31971521	      0.46230592	      0.09310232	      0.47244371
      1.21039165	      0.31971470	      0.46230503	      0.09310275	      0.47244461
      1.21051304	      0.31971431	      0.46230434	      0.09310308	      0.47244529
      1.21063444	      0.31971392	      0.46230366	      0.09310341	      0.47244597
      1.21075583	      0.31971354	      0.46230298	      0.09310375	      0.47244666
      1.21087723	      0.31971315	      0.46230230	      0.09310408	      0.47244734
      1.21099862	      0.31971276	      0.46230162	      0.09310441	      0.47244802
      1.21112002	      0.31971238	      0.46230094	      0.09310473	      0.47244870
      1.21124141	      0.31971199	      0.46230026	      0.09310506	      0.47244938
      1.21139212	      0.31971151	      0.46229941	      0.09310547	      0.47245022
      1.21149550	      0.31971119	      0.46229884	      0.09310575	      0.47245079
      1.21159888	      0.31971086	      0.46229826	      0.09310603	      0.47245137
      1.21174725	      0.31971039	      0.46229743	      0.09310643	      0.47245219
      1.21188241	      0.31970996	      0.46229668	      0.09310679	      0.47245295
      1.21201757	      0.31970953	      0.46229593	      0.09310716	      0.47245370
      1.21212959	      0.31970918	      0.46229531	      0.09310746	      0.47245432
      1.21224162	      0.31970883	      0.46229469	      0.09310776	      0.47245494
      1.21238074	      0.31970839	      0.46229392	      0.09310813	      0.47245571
      1.21250239	      0.31970801	      0.46229324	      0.09310846	      0.47245638
      1.21262405	      0.31970763	      0.46229257	      0.09310878	      0.47245705
      1.21274570	      0.31970724	      0.46229190	      0.09310911	      0.47245772
      1.21286735	      0.31970686	      0.46229123	      0.09310943	      0.47245839
      1.21298901	      0.31970648	      0.46229056	      0.09310975	      0.47245906
      1.21311066	      0.31970610	      0.46228989	      0.09311008	      0.47245972
      1.21323232	      0.31970572	      0.46228922	      0.09311040	      0.47246039
      1.21335397	      0.31970534	      0.46228855	      0.09311072	      0.47246106
      1.21347563	      0.31970496	      0.46228789	      0.09311104	      0.47246172
      1.21359728	      0.31970459	      0.46228722	      0.09311136	      0.47246239
      1.21371894	      0.31970421	      0.46228656	      0.09311168	      0.47246305
      1.21384059	      0.31970383	      0.46228589	      0.09311200	      0.47246371
      1.21396224	      0.31970345	      0.46228523	      0.09311232	      0.47246437
      1.21408390	      0.31970307	      0.46228457	      0.09311264	      0.47246503
      1.21420555	      0.31970270	      0.46228391	      0.09311296	      0.47246569
      1.21432721	      0.31970232	      0.46228324	      0.09311328	      0.47246635
      1.21444886	      0.31970195	      0.46228258	      0.09311360	      0.47246701
      1.21457052	      0.31970157	      0.46228193	      0.09311392	      0.47246767
      1.21469217	      0.31970119	      0.46228127	      0.09311423	      0.47246833
      1.21481383	      0.31970082	      0.46228061	      0.09311455	      0.47246898
      1.21493548	      0.31970044	      0.46227995	      0.09311487	      0.47246964
      1.21505713	      0.31970007	      0.46227930	      0.09311518	      0.47247029
      1.21517879	      0.31969970	      0.46227864	      0.09311550	      0.47247095
      1.21530044	      0.31969932	      0.46227799	      0.09311581	      0.47247160
      1.21542210	      0.31969895	      0.46227733	      0.09311613	      0.47247225
      1.21553131	      0.31969862	      0.46227675	      0.09311641	      0.47247283
      1.21564053	      0.31969828	      0.46227616	      0.09311669	      0.47247342
      1.21577481	      0.31969787	      0.46227544	      0.09311703	      0.47247413
      1.21590910	      0.31969746	      0.46227473	      0.09311738	      0.47247485
      1.21601216	      0.31969715	      0.46227418	      0.09311764	      0.47247540
      1.21611523	      0.31969683	      0.46227363	      0.09311791	      0.47247595
      1.21626182	      0.31969639	      0.46227285	      0.09311828	      0.47247672
      1.21638379	      0.31969602	      0.46227220	      0.09311859	      0.47247737
      1.21650577	      0.31969565	      0.46227155	      0.09311890	      0.47247802
      1.21662775	      0.31969528	      0.46227090	      0.09311921	      0.47247866
      1.21674972	      0.31969491	      0.46227026	      0.09311952	      0.47247930
      1.21687170	      0.31969454	      0.46226961	      0.09311983	      0.47247995
      1.21698036	      0.31969421	      0.46226904	      0.09312010	      0.47248052
      1.21708901	      0.31969388	      0.46226846	      0.09312038	      0.47248109
      1.21722231	      0.31969348	      0.46226776	      0.09312071	      0.47248179
      1.21735561	      0.31969308	      0.46226706	      0.09312105	      0.47248249
      1.21745802	      0.31969277	      0.46226652	      0.09312131	      0.47248302
      1.21756043	      0.31969246	      0.46226598	      0.09312156	      0.47248356
      1.21770568	      0.31969202	      0.46226522	      0.09312193	      0.47248432
      1.21782737	      0.31969166	      0.46226458	      0.09312223	      0.47248495
      1.21794906	      0.31969129	      0.46226395	      0.09312253	      0.47248559
      1.21807074	      0.31969093	      0.46226331	      0.09312284	      0.47248622
      1.21819243	      0.31969056	      0.46226268	      0.09312314	      0.47248685
      1.21831412	      0.31969020	      0.46226204	      0.09312344	      0.47248748
      1.21841877	      0.31968989	      0.46226150	      0.09312370	      0.47248802
      1.21852341	      0.31968957	      0.46226096	      0.09312396	      0.47248856
      1.21866030	      0.31968917	      0.46226025	      0.09312430	      0.47248927
      1.21879719	      0.31968876	      0.46225954	      0.09312463	      0.47248997
      1.21889525	      0.31968847	      0.46225903	      0.09312488	      0.47249048
      1.21899330	      0.31968817	      0.46225852	      0.09312512	      0.47249098
      1.21914592	      0.31968772	      0.46225774	      0.09312549	      0.47249177
      1.21926612	      0.31968737	      0.46225712	      0.09312578	      0.47249238
      1.21938631	      0.31968701	      0.46225650	      0.09312608	      0.47249300
      1.21950651	      0.31968665	      0.46225588	      0.09312637	      0.47249361
      1.21962670	      0.31968630	      0.46225527	      0.09312666	      0.47249422
      1.21974690	      0.31968594	      0.46225465	      0.09312695	      0.47249484
      1.21986709	      0.31968559	      0.46225403	      0.09312724	      0.47249545
      1.21997443	      0.31968527	      0.46225349	      0.09312750	      0.47249599
      1.22008176	      0.31968495	      0.46225294	      0.09312776	      0.47249654
      1.22018909	      0.31968464	      0.46225239	      0.09312802	      0.47249708
      1.22034160	      0.31968419	      0.46225162	      0.09312839	      0.47249785
      1.22044680	      0.31968388	      0.46225108	      0.09312864	      0.47249838
      1.22055201	      0.31968357	      0.46225055	      0.09312889	      0.47249891
      1.22068849	      0.31968317	      0.46224986	      0.09312922	      0.47249960
      1.22082498	      0.31968277	      0.46224917	      0.09312954	      0.47250029
      1.22092473	      0.31968248	      0.46224866	      0.09312978	      0.47250079
      1.22102447	      0.31968219	      0.46224816	      0.09313002	      0.47250129
      1.22116451	      0.31968178	      0.46224745	      0.09313035	      0.47250199
      1.22129084	      0.31968141	      0.46224682	      0.09313065	      0.47250262
      1.22141717	      0.31968104	      0.46224618	      0.09313095	      0.47250325
      1.22152715	      0.31968072	      0.46224563	      0.09313120	      0.47250380
      1.22163712	      0.31968040	      0.46224508	      0.09313146	      0.47250434
      1.22174710	      0.31968008	      0.46224453	      0.09313172	      0.47250489
      1.22188567	      0.31967968	      0.46224384	      0.09313205	      0.47250558
      1.22199915	      0.31967935	      0.46224327	      0.09313231	      0.47250614
      1.22211264	      0.31967902	      0.46224271	      0.09313257	      0.47250670
      1.22222613	      0.31967870	      0.46224214	      0.09313284	      0.47250726
      1.22233961	      0.31967837	      0.46224158	      0.09313310	      0.47250782
      1.22247903	      0.31967796	      0.46224089	      0.09313343	      0.47250850
      1.22258222	      0.31967767	      0.46224038	      0.09313366	      0.47250901
      1.22268542	      0.31967737	      0.46223987	      0.09313390	      0.47250951
      1.22281949	      0.31967698	      0.46223921	      0.09313421	      0.47251017
      1.22295357	      0.31967660	      0.46223854	      0.09313452	      0.47251083
      1.22305577	      0.31967630	      0.46223804	      0.09313475	      0.47251132
      1.22315797	      0.31967601	      0.46223754	      0.09313499	      0.47251182
      1.22329164	      0.31967563	      0.46223688	      0.09313529	      0.47251247
      1.22341347	      0.31967528	      0.46223629	      0.09313557	      0.47251306
      1.22353529	      0.31967493	      0.46223569	      0.09313584	      0.47251365
      1.22365711	      0.31967458	      0.46223510	      0.09313612	      0.47251424
      1.22376222	      0.31967428	      0.46223458	      0.09313636	      0.47251475
      1.22386733	      0.31967398	      0.46223407	      0.09313659	      0.47251526
      1.22399382	      0.31967362	      0.46223346	      0.09313688	      0.47251587
      1.22412032	      0.31967326	      0.46223284	      0.09313716	      0.47251647
      1.22423014	      0.31967295	      0.46223231	      0.09313741	      0.47251700
      1.22433996	      0.31967263	      0.46223178	      0.09313765	      0.47251753
      1.22444978	      0.31967232	      0.46223125	      0.09313790	      0.47251805
      1.22458521	      0.31967194	      0.46223059	      0.09313820	      0.47251870
      1.22469256	      0.31967163	      0.46223008	      0.09313844	      0.47251921
      1.22479991	      0.31967133	      0.46222956	      0.09313867	      0.47251972
      1.22490727	      0.31967103	      0.46222905	      0.09313891	      0.47252023
      1.22505303	      0.31967061	      0.46222835	      0.09313923	      0.47252092
      1.22515590	      0.31967032	      0.46222785	      0.09313946	      0.47252141
      1.22525877	      0.31967003	      0.46222736	      0.09313968	      0.47252190
      1.22539207	      0.31966966	      0.46222673	      0.09313998	      0.47252252
      1.22552538	      0.31966928	      0.46222609	      0.09314027	      0.47252315
      1.22562394	      0.31966900	      0.46222562	      0.09314048	      0.47252362
      1.22572250	      0.31966873	      0.46222515	      0.09314069	      0.47252408
      1.22585844	      0.31966835	      0.46222451	      0.09314099	      0.47252471
      1.22598121	      0.31966800	      0.46222393	      0.09314125	      0.47252529
      1.22610398	      0.31966766	      0.46222335	      0.09314152	      0.47252586
      1.22621294	      0.31966735	      0.46222283	      0.09314175	      0.47252637
      1.22632190	      0.31966705	      0.46222232	      0.09314199	      0.47252688
      1.22643086	      0.31966674	      0.46222181	      0.09314222	      0.47252738
      1.22656285	      0.31966637	      0.46222119	      0.09314250	      0.47252799
      1.22667416	      0.31966606	      0.46222066	      0.09314274	      0.47252851
      1.22678547	      0.31966575	      0.46222014	      0.09314297	      0.47252902
      1.22689678	      0.31966544	      0.46221962	      0.09314321	      0.47252954
      1.22700810	      0.31966513	      0.46221910	      0.09314344	      0.47253005
      1.22714328	      0.31966476	      0.46221847	      0.09314373	      0.47253067
      1.22724537	      0.31966447	      0.46221800	      0.09314394	      0.47253114
      1.22734745	      0.31966419	      0.46221752	      0.09314416	      0.47253161
      1.22747742	      0.31966383	      0.46221692	      0.09314443	      0.47253220
      1.22760740	      0.31966347	      0.46221632	      0.09314470	      0.47253279
      1.22770848	      0.31966319	      0.46221585	      0.09314491	      0.47253325
      1.22780955	      0.31966291	      0.46221539	      0.09314512	      0.47253371
      1.22793917	      0.31966255	      0.46221479	      0.09314538	      0.47253430
      1.22806879	      0.31966220	      0.46221419	      0.09314565	      0.47253489
      1.22817126	      0.31966191	      0.46221372	      0.09314586	      0.47253535
      1.22827373	      0.31966163	      0.46221325	      0.09314607	      0.47253581
      1.22840112	      0.31966128	      0.46221267	      0.09314633	      0.47253639
      1.22852852	      0.31966093	      0.46221209	      0.09314659	      0.47253696
      1.22863154	      0.31966065	      0.46221162	      0.09314680	      0.47253742
      1.22873456	      0.31966037	      0.46221115	      0.09314701	      0.47253788
      1.22886039	      0.31966002	      0.46221058	      0.09314726	      0.47253845
      1.22898622	      0.31965968	      0.46221000	      0.09314752	      0.47253901
      1.22909023	      0.31965939	      0.46220953	      0.09314773	      0.47253947
      1.22919424	      0.31965911	      0.46220906	      0.09314793	      0.47253993
      1.22929825	      0.31965882	      0.46220859	      0.09314814	      0.47254039
      1.22944488	      0.31965842	      0.46220793	      0.09314843	      0.47254104
      1.22954540	      0.31965815	      0.46220748	      0.09314863	      0.47254149
      1.22964593	      0.31965788	      0.46220703	      0.09314883	      0.47254193
      1.22977822	      0.31965752	      0.46220644	      0.09314909	      0.47254251
      1.22991050	      0.31965716	      0.46220584	      0.09314935	      0.47254309
      1.23000601	      0.31965690	      0.46220542	      0.09314954	      0.47254351
      1.23010153	      0.31965664	      0.46220499	      0.09314973	      0.47254393
      1.23023738	      0.31965627	      0.46220439	      0.09314999	      0.47254452
      1.23035931	      0.31965594	      0.46220384	      0.09315023	      0.47254506
      1.23048123	      0.31965561	      0.46220330	      0.09315047	      0.47254559
      1.23058689	      0.31965532	      0.46220283	      0.09315067	      0.47254605
      1.23069255	      0.31965504	      0.46220237	      0.09315087	      0.47254650
      1.23079821	      0.31965475	      0.46220190	      0.09315108	      0.47254696
      1.23093242	      0.31965439	      0.46220131	      0.09315133	      0.47254754
      1.23104162	      0.31965410	      0.46220083	      0.09315154	      0.47254801
      1.23115082	      0.31965380	      0.46220035	      0.09315175	      0.47254848
      1.23126002	      0.31965351	      0.46219987	      0.09315196	      0.47254895
      1.23136921	      0.31965322	      0.46219939	      0.09315216	      0.47254942
      1.23150413	      0.31965286	      0.46219880	      0.09315242	      0.47254999
      1.23160332	      0.31965259	      0.46219837	      0.09315260	      0.47255042
      1.23170251	      0.31965232	      0.46219794	      0.09315279	      0.47255084
      1.23183217	      0.31965198	      0.46219738	      0.09315303	      0.47255139
      1.23194869	      0.31965167	      0.46219687	      0.09315325	      0.47255188
      1.23206520	      0.31965135	      0.46219637	      0.09315346	      0.47255238
      1.23218172	      0.31965104	      0.46219586	      0.09315368	      0.47255287
      1.23229824	      0.31965073	      0.46219536	      0.09315389	      0.47255336
      1.23239634	      0.31965047	      0.46219494	      0.09315407	      0.47255377
      1.23249443	      0.31965021	      0.46219452	      0.09315425	      0.47255418
      1.23262449	      0.31964986	      0.46219396	      0.09315449	      0.47255473
      1.23274134	      0.31964955	      0.46219346	      0.09315470	      0.47255522
      1.23285819	      0.31964924	      0.46219296	      0.09315491	      0.47255570
      1.23296203	      0.31964897	      0.46219252	      0.09315510	      0.47255614
      1.23306587	      0.31964869	      0.46219207	      0.09315529	      0.47255657
      1.23316971	      0.31964842	      0.46219163	      0.09315548	      0.47255700
      1.23330646	      0.31964806	      0.46219105	      0.09315572	      0.47255756
      1.23340883	      0.31964779	      0.46219062	      0.09315590	      0.47255799
      1.23351121	      0.31964752	      0.46219018	      0.09315608	      0.47255841
      1.23363592	      0.31964719	      0.46218966	      0.09315631	      0.47255892
      1.23376064	      0.31964686	      0.46218913	      0.09315653	      0.47255943
      1.23385842	      0.31964660	      0.46218872	      0.09315670	      0.47255983
      1.23395620	      0.31964634	      0.46218831	      0.09315687	      0.47256023
      1.23408343	      0.31964601	      0.46218778	      0.09315709	      0.47256075
      1.23420035	      0.31964570	      0.46218729	      0.09315729	      0.47256123
      1.23431728	      0.31964539	      0.46218680	      0.09315750	      0.47256170
      1.23443421	      0.31964509	      0.46218631	      0.09315770	      0.47256217
      1.23453351	      0.31964483	      0.46218590	      0.09315787	      0.47256258
      1.23463282	      0.31964457	      0.46218549	      0.09315804	      0.47256298
      1.23475568	      0.31964425	      0.46218498	      0.09315825	      0.47256347
      1.23487854	      0.31964393	      0.46218447	      0.09315846	      0.47256396
      1.23498254	      0.31964365	      0.46218404	      0.09315863	      0.47256438
      1.23508655	      0.31964338	      0.46218361	      0.09315881	      0.47256480
      1.23519055	      0.31964311	      0.46218319	      0.09315899	      0.47256521
      1.23532476	      0.31964276	      0.46218264	      0.09315921	      0.47256575
      1.23542621	      0.31964250	      0.46218222	      0.09315938	      0.47256615
      1.23552766	      0.31964223	      0.46218181	      0.09315955	      0.47256655
      1.23565134	      0.31964191	      0.46218130	      0.09315975	      0.47256704
      1.23577501	      0.31964159	      0.46218080	      0.09315996	      0.47256753
      1.23587237	      0.31964134	      0.46218040	      0.09316012	      0.47256791
      1.23596972	      0.31964109	      0.46218001	      0.09316028	      0.47256829
      1.23609563	      0.31964076	      0.46217950	      0.09316048	      0.47256879
      1.23621135	      0.31964046	      0.46217903	      0.09316067	      0.47256924
      1.23632708	      0.31964016	      0.46217856	      0.09316086	      0.47256969
      1.23644281	      0.31963987	      0.46217810	      0.09316105	      0.47257014
      1.23654216	      0.31963961	      0.46217770	      0.09316121	      0.47257053
      1.23664151	      0.31963935	      0.46217730	      0.09316137	      0.47257091
      1.23676250	      0.31963904	      0.46217682	      0.09316156	      0.47257138
      1.23688349	      0.31963873	      0.46217633	      0.09316175	      0.47257185
      1.23698710	      0.31963846	      0.46217592	      0.09316192	      0.47257225
      1.23709071	      0.31963820	      0.46217551	      0.09316208	      0.47257265
      1.23719431	      0.31963793	      0.46217510	      0.09316224	      0.47257304
      1.23732590	      0.31963760	      0.46217458	      0.09316245	      0.47257355
      1.23742731	      0.31963734	      0.46217417	      0.09316261	      0.47257393
      1.23752872	      0.31963708	      0.46217377	      0.09316276	      0.47257432
      1.23765044	      0.31963676	      0.46217329	      0.09316295	      0.47257478
      1.23777216	      0.31963645	      0.46217282	      0.09316314	      0.47257524
      1.23786948	      0.31963621	      0.46217243	      0.09316329	      0.47257561
      1.23796680	      0.31963596	      0.46217205	      0.09316344	      0.47257598
      1.23809079	      0.31963564	      0.46217157	      0.09316362	      0.47257644
      1.23821479	      0.31963533	      0.46217109	      0.09316381	      0.47257691
      1.23831379	      0.31963507	      0.46217070	      0.09316396	      0.47257728
      1.23841278	      0.31963482	      0.46217032	      0.09316411	      0.47257765
      1.23853496	      0.31963451	      0.46216984	      0.09316429	      0.47257811
      1.23865714	      0.31963420	      0.46216937	      0.09316447	      0.47257856
      1.23875574	      0.31963395	      0.46216899	      0.09316462	      0.47257893
      1.23885435	      0.31963370	      0.46216861	      0.09316477	      0.47257929
      1.23897628	      0.31963339	      0.46216814	      0.09316494	      0.47257974
      1.23909820	      0.31963308	      0.46216767	      0.09316512	      0.47258019
      1.23919708	      0.31963283	      0.46216729	      0.09316527	      0.47258055
      1.23929595	      0.31963258	      0.46216692	      0.09316541	      0.47258092
      1.23941722	      0.31963228	      0.46216645	      0.09316558	      0.47258136
      1.23953848	      0.31963197	      0.46216599	      0.09316576	      0.47258180
      1.23963731	      0.31963172	      0.46216562	      0.09316590	      0.47258216
      1.23973615	      0.31963148	      0.46216524	      0.09316604	      0.47258252
      1.23985702	      0.31963117	      0.46216479	      0.09316621	      0.47258296
      1.23997789	      0.31963087	      0.46216433	      0.09316638	      0.47258340
      1.24007670	      0.31963062	      0.46216396	      0.09316652	      0.47258375
      1.24017551	      0.31963037	      0.46216359	      0.09316666	      0.47258411
      1.24029604	      0.31963007	      0.46216313	      0.09316683	      0.47258454
      1.24041656	      0.31962977	      0.46216268	      0.09316699	      0.47258497
      1.24051525	      0.31962952	      0.46216231	      0.09316713	      0.47258532
      1.24061393	      0.31962927	      0.46216195	      0.09316727	      0.47258567
      1.24073425	      0.31962897	      0.46216150	      0.09316743	      0.47258610
      1.24085457	      0.31962867	      0.46216105	      0.09316759	      0.47258653
      1.24095305	      0.31962843	      0.46216069	      0.09316773	      0.47258688
      1.24105152	      0.31962818	      0.46216032	      0.09316786	      0.47258722
      1.24117176	      0.31962788	      0.46215988	      0.09316802	      0.47258765
      1.24129199	      0.31962758	      0.46215944	      0.09316818	      0.47258807
      1.24139016	      0.31962734	      0.46215908	      0.09316831	      0.47258841
      1.24148833	      0.31962710	      0.46215872	      0.09316844	      0.47258875
      1.24160864	      0.31962680	      0.46215828	      0.09316860	      0.47258917
      1.24172894	      0.31962650	      0.46215784	      0.09316875	      0.47258959
      1.24182668	      0.31962626	      0.46215748	      0.09316888	      0.47258993
      1.24192443	      0.31962602	      0.46215713	      0.09316901	      0.47259027
      1.24204499	      0.31962572	      0.46215669	      0.09316916	      0.47259068
      1.24216555	      0.31962542	      0.46215626	      0.09316932	      0.47259110
      1.24226272	      0.31962518	      0.46215591	      0.09316944	      0.47259143
      1.24235990	      0.31962494	      0.46215556	      0.09316956	      0.47259176
      1.24248094	      0.31962464	      0.46215512	      0.09316972	      0.47259217
      1.24260197	      0.31962434	      0.46215469	      0.09316987	      0.47259259
      1.24269842	      0.31962411	      0.46215434	      0.09316999	      0.47259291
      1.24279487	      0.31962387	      0.46215400	      0.09317011	      0.47259324
      1.24291665	      0.31962357	      0.46215357	      0.09317026	      0.47259365
      1.24303843	      0.31962327	      0.46215313	      0.09317041	      0.47259406
      1.24313395	      0.31962304	      0.46215279	      0.09317053	      0.47259438
      1.24322948	      0.31962280	      0.46215246	      0.09317064	      0.47259470
      1.24335234	      0.31962250	      0.46215202	      0.09317079	      0.47259511
      1.24347520	      0.31962220	      0.46215159	      0.09317094	      0.47259552
      1.24356958	      0.31962197	      0.46215126	      0.09317105	      0.47259583
      1.24366396	      0.31962174	      0.46215093	      0.09317116	      0.47259615
      1.24378834	      0.31962144	      0.46215049	      0.09317131	      0.47259656
      1.24391272	      0.31962113	      0.46215006	      0.09317145	      0.47259697
      1.24400568	      0.31962091	      0.46214974	      0.09317156	      0.47259727
      1.24409864	      0.31962068	      0.46214941	      0.09317167	      0.47259758
      1.24422511	      0.31962037	      0.46214897	      0.09317182	      0.47259799
      1.24433710	      0.31962010	      0.46214859	      0.09317194	      0.47259835
      1.24444910	      0.31961983	      0.46214820	      0.09317207	      0.47259872
      1.24456109	      0.31961956	      0.46214782	      0.09317220	      0.47259908
      1.24465974	      0.31961932	      0.46214748	      0.09317231	      0.47259940
      1.24475839	      0.31961908	      0.46214714	      0.09317242	      0.47259972
      1.24485703	      0.31961884	      0.46214680	      0.09317253	      0.47260003
      1.24499089	      0.31961851	      0.46214635	      0.09317268	      0.47260046
      1.24508990	      0.31961827	      0.46214601	      0.09317279	      0.47260078
      1.24518891	      0.31961804	      0.46214567	      0.09317290	      0.47260109
      1.24530916	      0.31961775	      0.46214527	      0.09317303	      0.47260148
      1.24542940	      0.31961746	      0.46214486	      0.09317316	      0.47260186
      1.24551989	      0.31961724	      0.46214456	      0.09317325	      0.47260214
      1.24561038	      0.31961702	      0.46214425	      0.09317335	      0.47260243
      1.24573862	      0.31961671	      0.46214382	      0.09317349	      0.47260283
      1.24585176	      0.31961644	      0.46214344	      0.09317360	      0.47260318
      1.24596489	      0.31961617	      0.46214307	      0.09317372	      0.47260354
      1.24607803	      0.31961590	      0.46214269	      0.09317384	      0.47260389
      1.24617158	      0.31961567	      0.46214238	      0.09317394	      0.47260418
      1.24626512	      0.31961545	      0.46214207	      0.09317403	      0.47260447
      1.24638652	      0.31961516	      0.46214167	      0.09317416	      0.47260484
      1.24650791	      0.31961487	      0.46214127	      0.09317428	      0.47260522
      1.24660292	      0.31961464	      0.46214095	      0.09317437	      0.47260551
      1.24669793	      0.31961441	      0.46214064	      0.09317447	      0.47260580
      1.24681921	      0.31961412	      0.46214025	      0.09317459	      0.47260617
      1.24694049	      0.31961383	      0.46213985	      0.09317471	      0.47260654
      1.24703266	      0.31961361	      0.46213955	      0.09317480	      0.47260682
      1.24712483	      0.31961339	      0.46213925	      0.09317489	      0.47260709
      1.24724970	      0.31961310	      0.46213885	      0.09317501	      0.47260747
      1.24737457	      0.31961280	      0.46213844	      0.09317513	      0.47260785
      1.24746465	      0.31961259	      0.46213815	      0.09317521	      0.47260811
      1.24755473	      0.31961237	      0.46213786	      0.09317530	      0.47260838
      1.24768346	      0.31961207	      0.46213745	      0.09317542	      0.47260877
      1.24779465	      0.31961180	      0.46213709	      0.09317552	      0.47260910
      1.24790583	      0.31961154	      0.46213674	      0.09317562	      0.47260942
      1.24801701	      0.31961128	      0.46213639	      0.09317572	      0.47260975
      1.24811399	      0.31961105	      0.46213608	      0.09317581	      0.47261004
      1.24821096	      0.31961082	      0.46213577	      0.09317590	      0.47261032
      1.24830794	      0.31961059	      0.46213547	      0.09317599	      0.47261060
      1.24844229	      0.31961027	      0.46213504	      0.09317610	      0.47261100
      1.24854024	      0.31961004	      0.46213473	      0.09317619	      0.47261128
      1.24863820	      0.31960981	      0.46213443	      0.09317628	      0.47261156
      1.24875774	      0.31960953	      0.46213405	      0.09317638	      0.47261191
      1.24886439	      0.31960928	      0.46213372	      0.09317647	      0.47261221
      1.24897104	      0.31960903	      0.46213339	      0.09317656	      0.47261252
      1.24907769	      0.31960878	      0.46213306	      0.09317665	      0.47261282
      1.24918434	      0.31960853	      0.46213273	      0.09317674	      0.47261313
      1.24929099	      0.31960828	      0.46213240	      0.09317683	      0.47261343
      1.24939764	      0.31960803	      0.46213207	      0.09317692	      0.47261373
      1.24950429	      0.31960778	      0.46213175	      0.09317700	      0.47261403
      1.24961094	      0.31960753	      0.46213142	      0.09317709	      0.47261433
      1.24970600	      0.31960731	      0.46213113	      0.09317716	      0.47261460
      1.24980105	      0.31960709	      0.46213084	      0.09317724	      0.47261486
      1.24991748	      0.31960682	      0.46213049	      0.09317733	      0.47261519
      1.25003391	      0.31960654	      0.46213013	      0.09317742	      0.47261551
      1.25012888	      0.31960632	      0.46212985	      0.09317749	      0.47261577
      1.25022386	      0.31960610	      0.46212956	      0.09317757	      0.47261603
      1.25034271	      0.31960583	      0.46212921	      0.09317766	      0.47261636
      1.25046157	      0.31960555	      0.46212885	      0.09317775	      0.47261668
      1.25055163	      0.31960534	      0.46212858	      0.09317781	      0.47261693
      1.25064169	      0.31960513	      0.46212831	      0.09317788	      0.47261717
      1.25076788	      0.31960484	      0.46212794	      0.09317797	      0.47261751
      1.25088036	      0.31960458	      0.46212760	      0.09317805	      0.47261782
      1.25099283	      0.31960432	      0.46212727	      0.09317813	      0.47261812
      1.25108564	      0.31960410	      0.46212700	      0.09317820	      0.47261837
      1.25117845	      0.31960389	      0.46212673	      0.09317826	      0.47261861
      1.25129754	      0.31960362	      0.46212638	      0.09317835	      0.47261893
      1.25141663	      0.31960334	      0.46212603	      0.09317843	      0.47261925
      1.25150925	      0.31960313	      0.46212576	      0.09317849	      0.47261949
      1.25160187	      0.31960291	      0.46212549	      0.09317855	      0.47261973
      1.25172263	      0.31960264	      0.46212514	      0.09317863	      0.47262005
      1.25184339	      0.31960236	      0.46212479	      0.09317871	      0.47262037
      1.25193284	      0.31960215	      0.46212454	      0.09317877	      0.47262060
      1.25202228	      0.31960195	      0.46212428	      0.09317883	      0.47262083
      1.25214783	      0.31960166	      0.46212392	      0.09317891	      0.47262115
      1.25225685	      0.31960141	      0.46212361	      0.09317898	      0.47262143
      1.25236586	      0.31960116	      0.46212330	      0.09317904	      0.47262171
      1.25247488	      0.31960091	      0.46212299	      0.09317911	      0.47262199
      1.25257177	      0.31960069	      0.46212272	      0.09317917	      0.47262224
      1.25266865	      0.31960047	      0.46212244	      0.09317923	      0.47262248
      1.25276554	      0.31960025	      0.46212217	      0.09317928	      0.47262273
      1.25289305	      0.31959996	      0.46212182	      0.09317936	      0.47262305
      1.25299104	      0.31959973	      0.46212154	      0.09317941	      0.47262329
      1.25308902	      0.31959951	      0.46212127	      0.09317947	      0.47262354
      1.25318700	      0.31959929	      0.46212100	      0.09317952	      0.47262378
      1.25331517	      0.31959899	      0.46212064	      0.09317959	      0.47262410
      1.25341085	      0.31959878	      0.46212038	      0.09317965	      0.47262434
      1.25350652	      0.31959856	      0.46212011	      0.09317970	      0.47262457
      1.25362441	      0.31959829	      0.46211979	      0.09317976	      0.47262486
      1.25373048	      0.31959805	      0.46211950	      0.09317982	      0.47262512
      1.25383655	      0.31959781	      0.46211921	      0.09317987	      0.47262538
      1.25394262	      0.31959757	      0.46211892	      0.09317992	      0.47262563
      1.25404869	      0.31959733	      0.46211864	      0.09317998	      0.47262589
      1.25415476	      0.31959709	      0.46211835	      0.09318003	      0.47262614
      1.25424739	      0.31959688	      0.46211810	      0.09318007	      0.47262636
      1.25434002	      0.31959667	      0.46211785	      0.09318012	      0.47262658
      1.25445566	      0.31959641	      0.46211754	      0.09318017	      0.47262686
      1.25457129	      0.31959615	      0.46211724	      0.09318023	      0.47262713
      1.25466598	      0.31959594	      0.46211698	      0.09318027	      0.47262735
      1.25476067	      0.31959573	      0.46211673	      0.09318031	      0.47262757
      1.25487600	      0.31959547	      0.46211643	      0.09318036	      0.47262784
      1.25499133	      0.31959521	      0.46211612	      0.09318041	      0.47262811
      1.25508289	      0.31959500	      0.46211588	      0.09318045	      0.47262832
      1.25517445	      0.31959480	      0.46211564	      0.09318049	      0.47262853
      1.25529339	      0.31959453	      0.46211533	      0.09318054	      0.47262881
      1.25541233	      0.31959427	      0.46211503	      0.09318059	      0.47262908
      1.25550167	      0.31959407	      0.46211479	      0.09318062	      0.47262928
      1.25559100	      0.31959387	      0.46211456	      0.09318066	      0.47262948
      1.25571377	      0.31959359	      0.46211425	      0.09318070	      0.47262976
      1.25583653	      0.31959332	      0.46211393	      0.09318075	      0.47263003
      1.25592260	      0.31959313	      0.46211371	      0.09318078	      0.47263023
      1.25600867	      0.31959293	      0.46211349	      0.09318081	      0.47263042
      1.25613762	      0.31959265	      0.46211317	      0.09318085	      0.47263070
      1.25624634	      0.31959241	      0.46211289	      0.09318089	      0.47263094
      1.25635507	      0.31959216	      0.46211262	      0.09318093	      0.47263118
      1.25646379	      0.31959192	      0.46211235	      0.09318096	      0.47263142
      1.25655781	      0.31959171	      0.46211211	      0.09318099	      0.47263162
      1.25665182	      0.31959151	      0.46211188	      0.09318102	      0.47263183
      1.25676509	      0.31959125	      0.46211159	      0.09318106	      0.47263207
      1.25687837	      0.31959100	      0.46211131	      0.09318109	      0.47263231
      1.25697224	      0.31959080	      0.46211108	      0.09318112	      0.47263251
      1.25706612	      0.31959059	      0.46211085	      0.09318114	      0.47263271
      1.25718047	      0.31959034	      0.46211057	      0.09318117	      0.47263296
      1.25729481	      0.31959008	      0.46211029	      0.09318120	      0.47263320
      1.25738633	      0.31958988	      0.46211007	      0.09318123	      0.47263339
      1.25747785	      0.31958968	      0.46210985	      0.09318125	      0.47263358
      1.25759515	      0.31958942	      0.46210956	      0.09318128	      0.47263382
      1.25771245	      0.31958916	      0.46210928	      0.09318131	      0.47263406
      1.25780170	      0.31958897	      0.46210907	      0.09318133	      0.47263425
      1.25789094	      0.31958877	      0.46210885	      0.09318134	      0.47263443
      1.25801189	      0.31958851	      0.46210857	      0.09318137	      0.47263468
      1.25813285	      0.31958824	      0.46210828	      0.09318139	      0.47263492
      1.25821905	      0.31958805	      0.46210807	      0.09318141	      0.47263509
      1.25830526	      0.31958786	      0.46210787	      0.09318143	      0.47263527
      1.25843177	      0.31958759	      0.46210757	      0.09318145	      0.47263552
      1.25853937	      0.31958735	      0.46210732	      0.09318147	      0.47263573
      1.25864697	      0.31958712	      0.46210707	      0.09318149	      0.47263595
      1.25875456	      0.31958688	      0.46210682	      0.09318150	      0.47263616
      1.25884870	      0.31958668	      0.46210661	      0.09318152	      0.47263634
      1.25894284	      0.31958647	      0.46210639	      0.09318153	      0.47263652
      1.25903698	      0.31958627	      0.46210617	      0.09318154	      0.47263671
      1.25916570	      0.31958599	      0.46210588	      0.09318156	      0.47263695
      1.25926116	      0.31958578	      0.46210566	      0.09318157	      0.47263714
      1.25935663	      0.31958557	      0.46210544	      0.09318158	      0.47263732
      1.25947147	      0.31958532	      0.46210518	      0.09318159	      0.47263754
      1.25957408	      0.31958510	      0.46210495	      0.09318160	      0.47263773
      1.25967669	      0.31958488	      0.46210472	      0.09318161	      0.47263792
      1.25977930	      0.31958466	      0.46210449	      0.09318162	      0.47263811
      1.25988191	      0.31958443	      0.46210427	      0.09318162	      0.47263830
      1.25998452	      0.31958421	      0.46210404	      0.09318163	      0.47263849
      1.26008713	      0.31958399	      0.46210381	      0.09318163	      0.47263868
      1.26018975	      0.31958377	      0.46210359	      0.09318164	      0.47263887
      1.26029236	      0.31958355	      0.46210336	      0.09318164	      0.47263905
[truncated: 552,841 more chars]
