# Supplementary material for: Musculoskeletal simulations to examine the effects of accentuated eccentric loading (AEL) on jump height
Source: PeerJ. 2023 Jan 23;11:e14687. doi: 10.7717/peerj.14687 (PMC9879160; doi:10.7717/peerj.14687)
Supplement: Supplemental Information 3 — Added30 folder contains the code and simulation results for a complete jump with an additional 30% model mass. Dropped30 folder contains the code and simulation results for the push-off phase with the original model mass. [file peerj-11-14687-s003.zip › Supplementary Simulation code and output results AEL30/Added30/Optimized_for_J_Results/TwoSegment_Two_Segment_Moment_hip_coordinate.sto]

Moment_hip_coordinate
version=1
nRows=11206
nColumns=5
inDegrees=no

This analysis gathers basic information about muscles during a simulation (e.g., forces, tendon lengths, moment arms, etc).
Units are S.I. units (second, meters, Newtons, ...)
Angles are in degrees.

endheader
time	vastus	recfem	glut	ham
      0.00000000	      0.00000000	     -0.96164254	      0.00002691	      3.40541400
      0.00010000	      0.00000000	     -0.96168123	      0.00002704	      3.40530200
      0.00022775	      0.00000000	     -0.96182544	      0.00002756	      3.40488245
      0.00035551	     -0.00000000	     -0.96205080	      0.00002845	      3.40422266
      0.00048326	     -0.00000000	     -0.96233712	      0.00002972	      3.40337874
      0.00061102	     -0.00000000	     -0.96266969	      0.00003139	      3.40239165
      0.00073877	     -0.00000000	     -0.96303784	      0.00003347	      3.40129117
      0.00090160	     -0.00000000	     -0.96354663	      0.00003680	      3.39975761
      0.00106443	     -0.00000000	     -0.96408974	      0.00004099	      3.39810541
      0.00122727	     -0.00000000	     -0.96465994	      0.00004620	      3.39635478
      0.00143196	     -0.00000000	     -0.96540819	      0.00005447	      3.39403404
      0.00163665	     -0.00000000	     -0.96618641	      0.00006510	      3.39159380
      0.00188399	      0.00000000	     -0.96716244	      0.00008196	      3.38849788
      0.00213133	     -0.00000000	     -0.96817492	      0.00010450	      3.38524809
      0.00244952	      0.00000000	     -0.96952894	      0.00014476	      3.38084701
      0.00276770	      0.00000000	     -0.97093986	      0.00020241	      3.37620077
      0.00319857	     -0.00000000	     -0.97294017	      0.00032071	      3.36952080
      0.00362945	      0.00000000	     -0.97504263	      0.00050767	      3.36239670
      0.00422764	      0.00000000	     -0.97812818	      0.00094830	      3.35177647
      0.00482583	      0.00000000	     -0.98140288	      0.00172985	      3.34031992
      0.00564354	      0.00000000	     -0.98617375	      0.00375188	      3.32333788
      0.00650068	      0.00000000	     -0.99152101	      0.00791915	      3.30395248
      0.00735781	     -0.00000000	     -0.99719929	      0.01560055	      3.28301558
      0.00811487	      0.00000000	     -1.00247003	      0.02676425	      3.26329484
      0.00887194	      0.00000000	     -1.00796221	      0.04337963	      3.24248031
      0.00979351	     -0.00000000	     -1.01492189	      0.07225402	      3.21574915
      0.01058353	     -0.00000000	     -1.02110619	      0.10466954	      3.19168870
      0.01125028	     -0.00000000	     -1.02646784	      0.13676349	      3.17061014
      0.01191703	      0.00000000	     -1.03194868	      0.17204092	      3.14886396
      0.01250231	     -0.00000000	     -1.03685026	      0.20462666	      3.12925294
      0.01337770	     -0.00000000	     -1.04432497	      0.25436778	      3.09906296
      0.01407208	     -0.00000000	     -1.05036485	      0.29344561	      3.07442716
      0.01476646	      0.00000000	     -1.05649292	      0.33144201	      3.04921953
      0.01546084	     -0.00000000	     -1.06270075	      0.36801896	      3.02347229
      0.01616453	     -0.00000000	     -1.06906521	      0.40354597	      2.99686003
      0.01686821	      0.00000000	     -1.07549615	      0.43759696	      2.96975318
      0.01760856	     -0.00000000	     -1.08232638	      0.47201193	      2.94072939
      0.01834891	     -0.00000000	     -1.08921513	      0.50521251	      2.91121644
      0.01908926	      0.00000000	     -1.09615560	      0.53743262	      2.88124061
      0.01982961	     -0.00000000	     -1.10314142	      0.56888100	      2.85082616
      0.02047932	     -0.00000000	     -1.10930474	      0.59598194	      2.82379134
      0.02112903	      0.00000000	     -1.11549478	      0.62271814	      2.79644949
      0.02177874	      0.00000000	     -1.12170813	      0.64916506	      2.76881316
      0.02250922	     -0.00000000	     -1.12871771	      0.67862660	      2.73740398
      0.02323970	      0.00000000	     -1.13574839	      0.70785835	      2.70565246
      0.02388406	     -0.00000000	     -1.14196454	      0.73348920	      2.67737106
      0.02452842	     -0.00000000	     -1.14819144	      0.75899824	      2.64884273
      0.02525103	      0.00000000	     -1.15518428	      0.78747926	      2.61656644
      0.02597364	     -0.00000000	     -1.16218445	      0.81584227	      2.58399995
      0.02664909	      0.00000000	     -1.16873179	      0.84225654	      2.55330474
      0.02732453	     -0.00000000	     -1.17528069	      0.86858184	      2.52237120
      0.02804574	      0.00000000	     -1.18227258	      0.89659597	      2.48908621
      0.02876695	      0.00000000	     -1.18926141	      0.92451446	      2.45554404
      0.02946373	     -0.00000000	     -1.19600849	      0.95139736	      2.42289990
      0.03016051	      0.00000000	     -1.20274869	      0.97819189	      2.39002743
      0.03085729	     -0.00000000	     -1.20948018	      1.00489763	      2.35693177
      0.03155407	      0.00000000	     -1.21620130	      1.03151392	      2.32361773
      0.03225085	     -0.00000000	     -1.22291043	      1.05803995	      2.29008984
      0.03294763	      0.00000000	     -1.22960609	      1.08447486	      2.25635240
      0.03364441	     -0.00000000	     -1.23628685	      1.11081784	      2.22240956
      0.03434120	     -0.00000000	     -1.24295138	      1.13706814	      2.18826531
      0.03503798	      0.00000000	     -1.24959843	      1.16322519	      2.15392357
      0.03573476	      0.00000000	     -1.25622680	      1.18928857	      2.11938820
      0.03643154	      0.00000000	     -1.26283536	      1.21525808	      2.08466306
      0.03712832	      0.00000000	     -1.26942306	      1.24113379	      2.04975204
      0.03782510	     -0.00000000	     -1.27598887	      1.26691608	      2.01465909
      0.03852188	      0.00000000	     -1.28253183	      1.29260563	      1.97938825
      0.03921866	      0.00000000	     -1.28905104	      1.31820354	      1.94394369
      0.03991544	      0.00000000	     -1.29554561	      1.34371131	      1.90832975
      0.04061222	      0.00000000	     -1.30201473	      1.36913090	      1.87255094
      0.04130900	     -0.00000000	     -1.30845759	      1.39446478	      1.83661200
      0.04200579	     -0.00000000	     -1.31487343	      1.41971598	      1.80051790
      0.04270257	      0.00000000	     -1.32126154	      1.44488811	      1.76427387
      0.04339935	     -0.00000000	     -1.32762121	      1.46998537	      1.72788546
      0.04409613	      0.00000000	     -1.33395178	      1.49501264	      1.69135851
      0.04479291	     -0.00000000	     -1.34025259	      1.51997540	      1.65469922
      0.04548969	     -0.00000000	     -1.34652302	      1.54487977	      1.61791414
      0.04618647	     -0.00000000	     -1.35276247	      1.56973244	      1.58101025
      0.04688325	      0.00000000	     -1.35897037	      1.59454058	      1.54399489
      0.04750840	     -0.00000000	     -1.36451273	      1.61676663	      1.51069650
      0.04813355	      0.00000000	     -1.37002882	      1.63896848	      1.47732065
      0.04875869	     -0.00000000	     -1.37551827	      1.66115179	      1.44387362
      0.04938384	      0.00000000	     -1.38098069	      1.68332203	      1.41036202
      0.05000899	      0.00000000	     -1.38641572	      1.70548440	      1.37679282
      0.05063413	     -0.00000000	     -1.39182300	      1.72764361	      1.34317337
      0.05125928	     -0.00000000	     -1.39720217	      1.74980373	      1.30951141
      0.05188443	     -0.00000000	     -1.40255289	      1.77196799	      1.27581509
      0.05250958	     -0.00000000	     -1.40787482	      1.79413864	      1.24209300
      0.05313472	      0.00000000	     -1.41316762	      1.81631681	      1.20835417
      0.05375987	      0.00000000	     -1.41843098	      1.83850245	      1.17460816
      0.05438502	      0.00000000	     -1.42366458	      1.86069426	      1.14086499
      0.05501016	     -0.00000000	     -1.42886811	      1.88288972	      1.10713526
      0.05563531	     -0.00000000	     -1.43404126	      1.90508512	      1.07343016
      0.05626046	      0.00000000	     -1.43918374	      1.92727571	      1.03976147
      0.05688561	      0.00000000	     -1.44429526	      1.94945583	      1.00614163
      0.05751075	     -0.00000000	     -1.44937554	      1.97161901	      0.97258382
      0.05813590	     -0.00000000	     -1.45442431	      1.99375821	      0.93910193
      0.05876105	     -0.00000000	     -1.45944130	      2.01586594	      0.90571068
      0.05938619	      0.00000000	     -1.46442626	      2.03793444	      0.87242566
      0.06001134	     -0.00000000	     -1.46937893	      2.05995583	      0.83926340
      0.06063649	     -0.00000000	     -1.47429908	      2.08192223	      0.80624142
      0.06126164	      0.00000000	     -1.47918647	      2.10382585	      0.77337834
      0.06188678	      0.00000000	     -1.48404088	      2.12565912	      0.74069395
      0.06251193	     -0.00000000	     -1.48886210	      2.14741469	      0.70820933
      0.06313708	     -0.00000000	     -1.49364993	      2.16908552	      0.67594690
      0.06376222	      0.00000000	     -1.49840417	      2.19066491	      0.64393059
      0.06438737	      0.00000000	     -1.50312464	      2.21214650	      0.61218595
      0.06501252	     -0.00000000	     -1.50781117	      2.23352429	      0.58074026
      0.06563767	     -0.00000000	     -1.51246359	      2.25479261	      0.54962268
      0.06626281	     -0.00000000	     -1.51708175	      2.27594617	      0.51886443
      0.06688796	      0.00000000	     -1.52166552	      2.29698002	      0.48849890
      0.06751311	      0.00000000	     -1.52621477	      2.31788951	      0.45856186
      0.06813825	     -0.00000000	     -1.53072937	      2.33867033	      0.42909161
      0.06876340	     -0.00000000	     -1.53520923	      2.35931846	      0.40012918
      0.06938855	      0.00000000	     -1.53965425	      2.37983015	      0.37171843
      0.07001370	     -0.00000000	     -1.54406436	      2.40020195	      0.34390632
      0.07063884	     -0.00000000	     -1.54843949	      2.42043064	      0.31674294
      0.07126399	     -0.00000000	     -1.55277960	      2.44051323	      0.29028172
      0.07188914	     -0.00000000	     -1.55708464	      2.46044701	      0.26457942
      0.07251429	     -0.00000000	     -1.56135459	      2.48022942	      0.23969617
      0.07313943	      0.00000000	     -1.56558944	      2.49985816	      0.21569540
      0.07376458	     -0.00000000	     -1.56978921	      2.51933111	      0.19264360
      0.07438973	     -0.00000000	     -1.57395391	      2.53864632	      0.17060998
      0.07501487	      0.00000000	     -1.57808359	      2.55780204	      0.14966586
      0.07564002	     -0.00000000	     -1.58217828	      2.57679667	      0.12988392
      0.07626517	     -0.00000000	     -1.58623807	      2.59562880	      0.11133697
      0.07689032	      0.00000000	     -1.59026303	      2.61429714	      0.09409647
      0.07751546	      0.00000000	     -1.59425327	      2.63280057	      0.07823055
      0.07814061	     -0.00000000	     -1.59820888	      2.65113810	      0.06380144
      0.07876576	      0.00000000	     -1.60213001	      2.66930888	      0.05086246
      0.07939090	     -0.00000000	     -1.60601677	      2.68731216	      0.03945427
      0.08001605	     -0.00000000	     -1.60986933	      2.70514731	      0.02960060
      0.08064120	     -0.00000000	     -1.61368782	      2.72281383	      0.02130339
      0.08126635	      0.00000000	     -1.61747242	      2.74031126	      0.01453756
      0.08189149	     -0.00000000	     -1.62122327	      2.75763924	      0.00924561
      0.08251664	      0.00000000	     -1.62494054	      2.77479749	      0.00533230
      0.08314179	      0.00000000	     -1.62862439	      2.79178576	      0.00266008
      0.08376693	      0.00000000	     -1.63227493	      2.80860383	      0.00104540
      0.08439208	      0.00000000	     -1.63589232	      2.82546275	      0.00025686
      0.08501723	      0.00000000	     -1.63947663	      2.84287013	      0.00001537
      0.08564238	     -0.00000000	     -1.64302792	      2.86030572	      0.00000000
      0.08626752	     -0.00000000	     -1.64654622	      2.87769063	      0.00000000
      0.08689267	      0.00000000	     -1.65003157	      2.89498169	      0.00000000
      0.08751782	      0.00000000	     -1.65348402	      2.91215528	      0.00000000
      0.08814296	     -0.00000000	     -1.65690365	      2.92919856	      0.00000000
      0.08876811	      0.00000000	     -1.66029054	      2.94610454	      0.00000000
      0.08939326	     -0.00000000	     -1.66364480	      2.96286950	      0.00000000
      0.09001841	      0.00000000	     -1.66696657	      2.97949152	      0.00000000
      0.09064355	      0.00000000	     -1.67025597	      2.99596968	      0.00000000
      0.09126870	     -0.00000000	     -1.67351317	      3.01230363	      0.00000000
      0.09189385	     -0.00000000	     -1.67673832	      3.02849336	      0.00000000
      0.09251899	      0.00000000	     -1.67993159	      3.04453907	      0.00000000
      0.09314414	     -0.00000000	     -1.68309317	      3.06044107	      0.00000000
      0.09376929	      0.00000000	     -1.68622323	      3.07619980	      0.00000000
      0.09439444	      0.00000000	     -1.68932196	      3.09181573	      0.00000000
      0.09501958	      0.00000000	     -1.69238958	      3.10728941	      0.00000000
      0.09564473	      0.00000000	     -1.69542628	      3.12262144	      0.00000000
      0.09626988	      0.00000000	     -1.69843228	      3.13781243	      0.00000000
      0.09689502	     -0.00000000	     -1.70140779	      3.15286307	      0.00000000
      0.09752017	     -0.00000000	     -1.70435303	      3.16777406	      0.00000000
      0.09814532	      0.00000000	     -1.70726822	      3.18254613	      0.00000000
      0.09877047	      0.00000000	     -1.71015359	      3.19718005	      0.00000000
      0.09939561	      0.00000000	     -1.71300938	      3.21167662	      0.00000000
      0.10002076	      0.00000000	     -1.71583582	      3.22603666	      0.00000000
      0.10024644	      0.00000000	     -1.71684903	      3.23118750	      0.00000000
      0.10035984	      0.00000000	     -1.71735669	      3.23376887	      0.00000000
      0.10047323	     -0.00000000	     -1.71791446	      3.23634578	      0.00000000
      0.10104021	     -0.00000000	     -1.72606318	      3.24916348	      0.00000000
      0.10160718	     -0.00000000	     -1.75272191	      3.26186929	      0.00000000
      0.10229672	      0.00000000	     -1.82147372	      3.27716646	      0.00000000
      0.10298626	     -0.00000000	     -1.93445836	      3.29228684	      0.00000000
      0.10367579	      0.00000000	     -2.09013120	      3.30722331	      0.00000000
      0.10436533	      0.00000000	     -2.28470809	      3.32197065	      0.00000000
      0.10505487	     -0.00000000	     -2.51442900	      3.33652572	      0.00000000
      0.10574440	     -0.00000000	     -2.77576583	      3.35088704	      0.00000000
      0.10643394	     -0.00000000	     -3.06525982	      3.36505429	      0.00000000
      0.10712348	      0.00000000	     -3.37966854	      3.37902807	      0.00000000
      0.10781302	      0.00000000	     -3.71607091	      3.39280958	      0.00000000
      0.10850255	     -0.00000000	     -4.07189993	      3.40640050	      0.00000000
      0.10919209	      0.00000000	     -4.44493944	      3.41980280	      0.00000000
      0.10988163	      0.00000000	     -4.83330407	      3.43301868	      0.00000000
      0.11057116	     -0.00000000	     -5.23541208	      3.44605041	      0.00000000
      0.11126070	     -0.00000000	     -5.64995629	      3.45890037	      0.00000000
      0.11195024	     -0.00000000	     -6.07587560	      3.47157092	      0.00000000
      0.11263977	     -0.00000000	     -6.51232801	      3.48406444	      0.00000000
      0.11332931	      0.00000000	     -6.95866514	      3.49638327	      0.00000000
      0.11401885	     -0.00000000	     -7.41440726	      3.50852971	      0.00000000
      0.11470838	      0.00000000	     -7.87921730	      3.52050602	      0.00000000
      0.11539792	     -0.00000000	     -8.35287193	      3.53231441	      0.00000000
      0.11608746	      0.00000000	     -8.83522747	      3.54395704	      0.00000000
      0.11677699	     -0.00000000	     -9.32617913	      3.55543599	      0.00000000
      0.11746653	     -0.00000000	     -9.82561309	      3.56675335	      0.00000000
      0.11815607	     -0.00000000	    -10.33335353	      3.57791117	      0.00000000
      0.11884560	     -0.00000000	    -10.84911021	      3.58891147	      0.00000000
      0.11953514	     -0.00000000	    -11.37243514	      3.59975632	      0.00000000
      0.12022468	      0.00000000	    -11.90269898	      3.61044783	      0.00000000
      0.12091421	     -0.00000000	    -12.43909504	      3.62098818	      0.00000000
      0.12160375	     -0.00000000	    -12.98067292	      3.63137961	      0.00000000
      0.12229329	      0.00000000	    -13.52639579	      3.64162447	      0.00000000
      0.12298282	     -0.00000000	    -14.07520855	      3.65172517	      0.00000000
      0.12367236	     -0.00000000	    -14.62610275	      3.66168419	      0.00000000
      0.12436190	     -0.00000000	    -15.17816713	      3.67150405	      0.00000000
      0.12505143	     -0.00000000	    -15.73061866	      3.68118726	      0.00000000
      0.12574097	     -0.00000000	    -16.28281463	      3.69073636	      0.00000000
      0.12643051	      0.00000000	    -16.83424975	      3.70015381	      0.00000000
      0.12712004	     -0.00000000	    -17.38454346	      3.70944206	      0.00000000
      0.12780958	     -0.00000000	    -17.93342494	      3.71860351	      0.00000000
      0.12849912	      0.00000000	    -18.48109141	      3.72764049	      0.00000000
      0.12918865	      0.00000000	    -19.02861114	      3.73655515	      0.00000000
      0.12987819	      0.00000000	    -19.57725432	      3.74534941	      0.00000000
      0.13056773	     -0.00000000	    -20.12838047	      3.75402494	      0.00000000
      0.13125726	      0.00000000	    -20.68339257	      3.76258321	      0.00000000
      0.13187673	     -0.00000000	    -21.18644866	      3.77017310	      0.00000000
      0.13249619	     -0.00000000	    -21.69466045	      3.77767014	      0.00000000
      0.13311566	      0.00000000	    -22.20879509	      3.78507519	      0.00000000
      0.13373512	     -0.00000000	    -22.72942258	      3.79238903	      0.00000000
      0.13435458	     -0.00000000	    -23.25687923	      3.79961240	      0.00000000
      0.13497405	     -0.00000000	    -23.79125467	      3.80674606	      0.00000000
      0.13559351	     -0.00000000	    -24.33240415	      3.81379078	      0.00000000
      0.13621298	     -0.00000000	    -24.87998150	      3.82074737	      0.00000000
      0.13683244	      0.00000000	    -25.43348540	      3.82761668	      0.00000000
      0.13745190	     -0.00000000	    -25.99231019	      3.83439962	      0.00000000
      0.13807137	      0.00000000	    -26.55579397	      3.84109713	      0.00000000
      0.13869083	      0.00000000	    -27.12325949	      3.84771019	      0.00000000
      0.13931029	     -0.00000000	    -27.69404561	      3.85423981	      0.00000000
      0.13992976	     -0.00000000	    -28.26752924	      3.86068701	      0.00000000
      0.14054922	     -0.00000000	    -28.84313910	      3.86705281	      0.00000000
      0.14116869	     -0.00000000	    -29.42036265	      3.87333824	      0.00000000
      0.14178815	      0.00000000	    -29.99874832	      3.87954432	      0.00000000
      0.14240761	     -0.00000000	    -30.57790421	      3.88567204	      0.00000000
      0.14302708	      0.00000000	    -31.15749475	      3.89172238	      0.00000000
      0.14364654	     -0.00000000	    -31.73723619	      3.89769631	      0.00000000
      0.14426601	     -0.00000000	    -32.31689143	      3.90359476	      0.00000000
      0.14488547	     -0.00000000	    -32.89626494	      3.90941865	      0.00000000
      0.14550493	     -0.00000000	    -33.47519771	      3.91516885	      0.00000000
      0.14612440	     -0.00000000	    -34.05356264	      3.92084622	      0.00000000
      0.14674386	     -0.00000000	    -34.63126034	      3.92645157	      0.00000000
      0.14736332	     -0.00000000	    -35.20821534	      3.93198570	      0.00000000
      0.14798279	     -0.00000000	    -35.78437285	      3.93744936	      0.00000000
      0.14860225	      0.00000000	    -36.35969588	      3.94284328	      0.00000000
      0.14922172	      0.00000000	    -36.93416276	      3.94816814	      0.00000000
      0.14984118	      0.00000000	    -37.50776508	      3.95342460	      0.00000000
      0.15046064	     -0.00000000	    -38.08050589	      3.95861326	      0.00000000
      0.15108011	     -0.00000000	    -38.65239820	      3.96373470	      0.00000000
      0.15169957	     -0.00000000	    -39.22346373	      3.96878947	      0.00000000
      0.15231904	     -0.00000000	    -39.79373191	      3.97377805	      0.00000000
      0.15293850	      0.00000000	    -40.36323902	      3.97870090	      0.00000000
      0.15355796	      0.00000000	    -40.93202754	      3.98355843	      0.00000000
      0.15417743	      0.00000000	    -41.50014560	      3.98835101	      0.00000000
      0.15479689	     -0.00000000	    -42.06764657	      3.99307895	      0.00000000
      0.15541635	     -0.00000000	    -42.63458883	      3.99774254	      0.00000000
      0.15603582	     -0.00000000	    -43.20103547	      4.00234199	      0.00000000
      0.15665528	     -0.00000000	    -43.76705426	      4.00687748	      0.00000000
      0.15727475	      0.00000000	    -44.33271755	      4.01134913	      0.00000000
      0.15789421	     -0.00000000	    -44.89810231	      4.01575699	      0.00000000
      0.15851367	     -0.00000000	    -45.46329012	      4.02010107	      0.00000000
      0.15913314	      0.00000000	    -46.02836733	      4.02438131	      0.00000000
      0.15975260	      0.00000000	    -46.59342508	      4.02859759	      0.00000000
      0.16037207	     -0.00000000	    -47.15855947	      4.03274972	      0.00000000
      0.16099153	      0.00000000	    -47.72387159	      4.03683743	      0.00000000
      0.16161099	      0.00000000	    -48.28946762	      4.04086039	      0.00000000
      0.16223046	     -0.00000000	    -48.85545875	      4.04481818	      0.00000000
      0.16284992	     -0.00000000	    -49.42196115	      4.04871030	      0.00000000
      0.16346939	      0.00000000	    -49.98909567	      4.05253616	      0.00000000
      0.16408885	      0.00000000	    -50.55698743	      4.05629506	      0.00000000
      0.16470831	     -0.00000000	    -51.12576522	      4.05998622	      0.00000000
      0.16532778	     -0.00000000	    -51.69556052	      4.06360875	      0.00000000
      0.16594724	      0.00000000	    -52.26650627	      4.06716164	      0.00000000
      0.16656670	      0.00000000	    -52.83873521	      4.07064375	      0.00000000
      0.16718617	      0.00000000	    -53.41237766	      4.07405383	      0.00000000
      0.16780563	      0.00000000	    -53.98755893	      4.07739049	      0.00000000
      0.16842510	      0.00000000	    -54.56439606	      4.08065219	      0.00000000
      0.16904456	      0.00000000	    -55.14299402	      4.08383724	      0.00000000
      0.16966402	     -0.00000000	    -55.72344145	      4.08694379	      0.00000000
      0.17028349	     -0.00000000	    -56.30580595	      4.08996982	      0.00000000
      0.17090295	      0.00000000	    -56.89012916	      4.09291314	      0.00000000
      0.17152242	     -0.00000000	    -57.47642188	      4.09577137	      0.00000000
      0.17214188	      0.00000000	    -58.06465954	      4.09854194	      0.00000000
      0.17276134	      0.00000000	    -58.65477855	      4.10122209	      0.00000000
      0.17338081	     -0.00000000	    -59.24667367	      4.10380884	      0.00000000
      0.17400027	     -0.00000000	    -59.84019712	      4.10629904	      0.00000000
      0.17461973	      0.00000000	    -60.43515945	      4.10868930	      0.00000000
      0.17523920	     -0.00000000	    -61.03133249	      4.11097607	      0.00000000
      0.17585866	     -0.00000000	    -61.62845420	      4.11315556	      0.00000000
      0.17647813	      0.00000000	    -62.22623528	      4.11522385	      0.00000000
      0.17709759	     -0.00000000	    -62.82436703	      4.11717682	      0.00000000
      0.17771705	     -0.00000000	    -63.42252990	      4.11901024	      0.00000000
      0.17833652	      0.00000000	    -64.02040215	      4.12071978	      0.00000000
      0.17895598	     -0.00000000	    -64.61766801	      4.12230104	      0.00000000
      0.17957545	     -0.00000000	    -65.21402494	      4.12374962	      0.00000000
      0.18019491	     -0.00000000	    -65.80918949	      4.12506121	      0.00000000
      0.18081437	     -0.00000000	    -66.40290178	      4.12623159	      0.00000000
      0.18143384	     -0.00000000	    -66.99492842	      4.12725681	      0.00000000
      0.18205330	      0.00000000	    -67.58506406	      4.12813319	      0.00000000
      0.18267276	     -0.00000000	    -68.17313181	      4.12885747	      0.00000000
      0.18329223	      0.00000000	    -68.75898270	      4.12942688	      0.00000000
      0.18391169	     -0.00000000	    -69.34249429	      4.12983924	      0.00000000
      0.18453116	     -0.00000000	    -69.92356934	      4.13009303	      0.00000000
      0.18515062	      0.00000000	    -70.50217762	      4.13018743	      0.00000000
      0.18577008	     -0.00000000	    -71.07838171	      4.13012242	      0.00000000
      0.18638955	     -0.00000000	    -71.65225027	      4.12989873	      0.00000000
      0.18700901	      0.00000000	    -72.22384817	      4.12951790	      0.00000000
      0.18762848	      0.00000000	    -72.79323678	      4.12898222	      0.00000000
      0.18824794	     -0.00000000	    -73.36047407	      4.12829469	      0.00000000
      0.18886740	     -0.00000000	    -73.92561487	      4.12745898	      0.00000000
      0.18948687	      0.00000000	    -74.48871104	      4.12647930	      0.00000000
      0.19010633	     -0.00000000	    -75.04981160	      4.12536037	      0.00000000
      0.19072579	     -0.00000000	    -75.60896292	      4.12410726	      0.00000000
      0.19128269	      0.00000000	    -76.11000769	      4.12287076	      0.00000000
      0.19183958	     -0.00000000	    -76.60954272	      4.12153411	      0.00000000
      0.19239647	     -0.00000000	    -77.10759677	      4.12010145	      0.00000000
      0.19295337	      0.00000000	    -77.60419714	      4.11857692	      0.00000000
      0.19351026	     -0.00000000	    -78.09936979	      4.11696463	      0.00000000
      0.19406715	     -0.00000000	    -78.59313939	      4.11526864	      0.00000000
      0.19462404	     -0.00000000	    -79.08552939	      4.11349292	      0.00000000
      0.19518094	      0.00000000	    -79.57656206	      4.11164132	      0.00000000
      0.19573783	      0.00000000	    -80.06625856	      4.10971758	      0.00000000
      0.19629472	      0.00000000	    -80.55463899	      4.10772529	      0.00000000
      0.19685162	     -0.00000000	    -81.04172243	      4.10566787	      0.00000000
      0.19740851	      0.00000000	    -81.52752697	      4.10354862	      0.00000000
      0.19796540	      0.00000000	    -82.01206981	      4.10137066	      0.00000000
      0.19852229	      0.00000000	    -82.49536722	      4.09913693	      0.00000000
      0.19907919	     -0.00000000	    -82.97743465	      4.09685024	      0.00000000
      0.19939680	      0.00000000	    -83.25182645	      4.09552351	      0.00000000
      0.19955510	      0.00000000	    -83.38843885	      4.09485628	      0.00000000
      0.19971340	     -0.00000000	    -83.52494818	      4.09418514	      0.00000000
      0.20024971	      0.00000000	    -83.98655414	      4.09188300	      0.00000000
      0.20078602	      0.00000000	    -84.44658126	      4.08953894	      0.00000000
      0.20132233	      0.00000000	    -84.90474929	      4.08715493	      0.00000000
      0.20185864	     -0.00000000	    -85.36079942	      4.08473285	      0.00000000
      0.20239494	      0.00000000	    -85.81449237	      4.08227447	      0.00000000
      0.20293125	      0.00000000	    -86.26560675	      4.07978148	      0.00000000
      0.20346756	      0.00000000	    -86.71393756	      4.07725546	      0.00000000
      0.20400387	      0.00000000	    -87.15929475	      4.07469793	      0.00000000
      0.20454018	     -0.00000000	    -87.60150203	      4.07211031	      0.00000000
      0.20507649	      0.00000000	    -88.04039568	      4.06949395	      0.00000000
      0.20561279	     -0.00000000	    -88.47582348	      4.06685012	      0.00000000
      0.20614910	     -0.00000000	    -88.90764377	      4.06418002	      0.00000000
      0.20668541	      0.00000000	    -89.33572455	      4.06148481	      0.00000000
      0.20722172	     -0.00000000	    -89.75994264	      4.05876555	      0.00000000
      0.20775803	      0.00000000	    -90.18018296	      4.05602327	      0.00000000
      0.20829434	      0.00000000	    -90.59633779	      4.05325894	      0.00000000
      0.20883065	     -0.00000000	    -91.00830618	      4.05047348	      0.00000000
      0.20936695	      0.00000000	    -91.41599331	      4.04766776	      0.00000000
      0.20990326	     -0.00000000	    -91.81930998	      4.04484261	      0.00000000
      0.21043957	      0.00000000	    -92.21817210	      4.04199881	      0.00000000
      0.21097588	      0.00000000	    -92.61250024	      4.03913712	      0.00000000
      0.21151219	     -0.00000000	    -93.00221919	      4.03625825	      0.00000000
      0.21204850	      0.00000000	    -93.38725761	      4.03336287	      0.00000000
      0.21258481	     -0.00000000	    -93.76754765	      4.03045163	      0.00000000
      0.21312111	      0.00000000	    -94.14302463	      4.02752515	      0.00000000
      0.21365742	     -0.00000000	    -94.51362679	      4.02458401	      0.00000000
      0.21419373	      0.00000000	    -94.87929501	      4.02162877	      0.00000000
      0.21473004	     -0.00000000	    -95.23997257	      4.01865997	      0.00000000
      0.21526635	     -0.00000000	    -95.59560496	      4.01567813	      0.00000000
      0.21580266	     -0.00000000	    -95.94613972	      4.01268372	      0.00000000
      0.21633897	      0.00000000	    -96.29152627	      4.00967723	      0.00000000
      0.21687527	     -0.00000000	    -96.63171578	      4.00665909	      0.00000000
      0.21741158	      0.00000000	    -96.96666110	      4.00362974	      0.00000000
      0.21794789	     -0.00000000	    -97.29631665	      4.00058960	      0.00000000
      0.21848420	      0.00000000	    -97.62063836	      3.99753905	      0.00000000
      0.21902051	      0.00000000	    -97.93958368	      3.99447849	      0.00000000
      0.21955682	     -0.00000000	    -98.25311152	      3.99140827	      0.00000000
      0.22009312	      0.00000000	    -98.56118225	      3.98832875	      0.00000000
      0.22062943	      0.00000000	    -98.86375780	      3.98524026	      0.00000000
      0.22116574	     -0.00000000	    -99.16080161	      3.98214314	      0.00000000
      0.22170205	     -0.00000000	    -99.45227874	      3.97903768	      0.00000000
      0.22223836	     -0.00000000	    -99.73815596	      3.97592421	      0.00000000
      0.22277467	     -0.00000000	   -100.01840182	      3.97280300	      0.00000000
      0.22331098	     -0.00000000	   -100.29298675	      3.96967434	      0.00000000
      0.22384728	     -0.00000000	   -100.56188321	      3.96653849	      0.00000000
      0.22438359	     -0.00000000	   -100.82506580	      3.96339572	      0.00000000
      0.22491990	      0.00000000	   -101.08251140	      3.96024629	      0.00000000
      0.22545621	      0.00000000	   -101.33419934	      3.95709042	      0.00000000
      0.22599252	     -0.00000000	   -101.58011153	      3.95392836	      0.00000000
      0.22652883	     -0.00000000	   -101.82023263	      3.95076034	      0.00000000
      0.22706514	     -0.00000000	   -102.05455023	      3.94758657	      0.00000000
      0.22760144	      0.00000000	   -102.28305496	      3.94440726	      0.00000000
      0.22813775	      0.00000000	   -102.50574072	      3.94122262	      0.00000000
      0.22867406	      0.00000000	   -102.72260475	      3.93803284	      0.00000000
      0.22921037	      0.00000000	   -102.93364787	      3.93483812	      0.00000000
      0.22974668	     -0.00000000	   -103.13887453	      3.93163863	      0.00000000
      0.23028299	     -0.00000000	   -103.33829301	      3.92843457	      0.00000000
      0.23081930	      0.00000000	   -103.53191549	      3.92522608	      0.00000000
      0.23135560	      0.00000000	   -103.71975816	      3.92201335	      0.00000000
      0.23189191	      0.00000000	   -103.90184131	      3.91879653	      0.00000000
      0.23242822	     -0.00000000	   -104.07818939	      3.91557578	      0.00000000
      0.23296453	     -0.00000000	   -104.24883105	      3.91235124	      0.00000000
      0.23350084	     -0.00000000	   -104.41379917	      3.90912306	      0.00000000
      0.23403715	     -0.00000000	   -104.57313086	      3.90589137	      0.00000000
      0.23457345	      0.00000000	   -104.72686745	      3.90265631	      0.00000000
      0.23510976	     -0.00000000	   -104.87505442	      3.89941800	      0.00000000
      0.23564607	      0.00000000	   -105.01774135	      3.89617657	      0.00000000
      0.23618238	      0.00000000	   -105.15498185	      3.89293214	      0.00000000
      0.23671869	     -0.00000000	   -105.28683343	      3.88968482	      0.00000000
      0.23725500	     -0.00000000	   -105.41335734	      3.88643471	      0.00000000
      0.23779131	     -0.00000000	   -105.53461850	      3.88318193	      0.00000000
      0.23832761	      0.00000000	   -105.65068525	      3.87992658	      0.00000000
      0.23886392	      0.00000000	   -105.76162921	      3.87666875	      0.00000000
      0.23940023	      0.00000000	   -105.86752506	      3.87340853	      0.00000000
      0.23993654	      0.00000000	   -105.96845034	      3.87014601	      0.00000000
      0.24047285	     -0.00000000	   -106.06448519	      3.86688128	      0.00000000
      0.24100916	      0.00000000	   -106.15571217	      3.86361443	      0.00000000
      0.24154547	     -0.00000000	   -106.24221598	      3.86034552	      0.00000000
      0.24208177	     -0.00000000	   -106.32408320	      3.85707463	      0.00000000
      0.24261808	     -0.00000000	   -106.40140208	      3.85380183	      0.00000000
      0.24315439	      0.00000000	   -106.47426228	      3.85052720	      0.00000000
      0.24336421	      0.00000000	   -106.50157353	      3.84924566	      0.00000000
      0.24345996	     -0.00000000	   -106.51381676	      3.84866072	      0.00000000
      0.24355572	     -0.00000000	   -106.52592239	      3.84807571	      0.00000000
      0.24403449	      0.00000000	   -106.58440478	      3.84514951	      0.00000000
      0.24451326	      0.00000000	   -106.63952255	      3.84221895	      0.00000000
      0.24499203	     -0.00000000	   -106.69133358	      3.83927643	      0.00000000
      0.24547080	      0.00000000	   -106.73989403	      3.83630999	      0.00000000
      0.24594957	     -0.00000000	   -106.78526045	      3.83330514	      0.00000000
      0.24642834	      0.00000000	   -106.82749095	      3.83024652	      0.00000000
      0.24690711	     -0.00000000	   -106.86664560	      3.82711928	      0.00000000
      0.24738588	     -0.00000000	   -106.90278651	      3.82391004	      0.00000000
      0.24786465	     -0.00000000	   -106.93597748	      3.82060744	      0.00000000
      0.24834342	     -0.00000000	   -106.96628363	      3.81720244	      0.00000000
      0.24882219	     -0.00000000	   -106.99377094	      3.81368836	      0.00000000
      0.24930097	      0.00000000	   -107.01850574	      3.81006078	      0.00000000
      0.24977974	      0.00000000	   -107.04055428	      3.80631739	      0.00000000
      0.25025851	      0.00000000	   -107.05998228	      3.80245767	      0.00000000
      0.25073728	     -0.00000000	   -107.07685464	      3.79848266	      0.00000000
      0.25121605	     -0.00000000	   -107.09123512	      3.79439467	      0.00000000
      0.25169482	      0.00000000	   -107.10318611	      3.79019702	      0.00000000
      0.25217359	      0.00000000	   -107.11276849	      3.78589379	      0.00000000
      0.25265236	      0.00000000	   -107.12004151	      3.78148959	      0.00000000
      0.25313113	     -0.00000000	   -107.12506272	      3.77698942	      0.00000000
      0.25360990	     -0.00000000	   -107.12788794	      3.77239844	      0.00000000
      0.25408867	      0.00000000	   -107.12857127	      3.76772192	      0.00000000
      0.25456744	     -0.00000000	   -107.12716515	      3.76296512	      0.00000000
      0.25504621	     -0.00000000	   -107.12372036	      3.75813322	      0.00000000
      0.25552498	      0.00000000	   -107.11828619	      3.75323133	      0.00000000
      0.25600375	      0.00000000	   -107.11091041	      3.74826442	      0.00000000
      0.25648252	     -0.00000000	   -107.10163947	      3.74323741	      0.00000000
      0.25696129	      0.00000000	   -107.09051851	      3.73815511	      0.00000000
      0.25744006	      0.00000000	   -107.07759146	      3.73302227	      0.00000000
      0.25791884	      0.00000000	   -107.06290107	      3.72784359	      0.00000000
      0.25839761	      0.00000000	   -107.04648898	      3.72262364	      0.00000000
      0.25887638	     -0.00000000	   -107.02839570	      3.71736689	      0.00000000
      0.25935515	      0.00000000	   -107.00866065	      3.71207760	      0.00000000
      0.25983392	     -0.00000000	   -106.98732215	      3.70675979	      0.00000000
      0.26031269	     -0.00000000	   -106.96441748	      3.70141718	      0.00000000
      0.26079146	      0.00000000	   -106.93998283	      3.69605314	      0.00000000
      0.26127023	     -0.00000000	   -106.91405343	      3.69067069	      0.00000000
      0.26174900	     -0.00000000	   -106.88666347	      3.68527244	      0.00000000
      0.26222777	     -0.00000000	   -106.85784623	      3.67986065	      0.00000000
      0.26270654	      0.00000000	   -106.82763400	      3.67443716	      0.00000000
      0.26318531	      0.00000000	   -106.79605798	      3.66900331	      0.00000000
      0.26366408	      0.00000000	   -106.76314827	      3.66355985	      0.00000000
      0.26414285	     -0.00000000	   -106.72893394	      3.65810696	      0.00000000
      0.26462162	     -0.00000000	   -106.69344314	      3.65264434	      0.00000000
      0.26510039	      0.00000000	   -106.65670315	      3.64717131	      0.00000000
      0.26557916	      0.00000000	   -106.61874045	      3.64168692	      0.00000000
      0.26605793	      0.00000000	   -106.57958086	      3.63619008	      0.00000000
      0.26653671	      0.00000000	   -106.53924957	      3.63067975	      0.00000000
      0.26701548	      0.00000000	   -106.49777125	      3.62515501	      0.00000000
      0.26749425	      0.00000000	   -106.45517010	      3.61961523	      0.00000000
      0.26797302	      0.00000000	   -106.41146990	      3.61406012	      0.00000000
      0.26845179	      0.00000000	   -106.36669398	      3.60848977	      0.00000000
      0.26893056	      0.00000000	   -106.32086525	      3.60290467	      0.00000000
      0.26940933	     -0.00000000	   -106.27400614	      3.59730562	      0.00000000
      0.26988810	     -0.00000000	   -106.22613856	      3.59169366	      0.00000000
      0.27036687	      0.00000000	   -106.17728387	      3.58607000	      0.00000000
      0.27084564	     -0.00000000	   -106.12746285	      3.58043593	      0.00000000
      0.27132441	     -0.00000000	   -106.07669570	      3.57479272	      0.00000000
      0.27180318	     -0.00000000	   -106.02500198	      3.56914156	      0.00000000
      0.27228195	     -0.00000000	   -105.97240068	      3.56348354	      0.00000000
      0.27276072	     -0.00000000	   -105.91891018	      3.55781959	      0.00000000
      0.27323949	     -0.00000000	   -105.86454828	      3.55215051	      0.00000000
      0.27371826	     -0.00000000	   -105.80933224	      3.54647691	      0.00000000
      0.27419703	     -0.00000000	   -105.75327877	      3.54079929	      0.00000000
      0.27467581	     -0.00000000	   -105.69640405	      3.53511800	      0.00000000
      0.27515458	     -0.00000000	   -105.63872378	      3.52943330	      0.00000000
      0.27563335	      0.00000000	   -105.58025318	      3.52374533	      0.00000000
      0.27611212	      0.00000000	   -105.52100699	      3.51805420	      0.00000000
      0.27659089	     -0.00000000	   -105.46099952	      3.51235992	      0.00000000
      0.27706966	     -0.00000000	   -105.40024467	      3.50666250	      0.00000000
      0.27754843	     -0.00000000	   -105.33875590	      3.50096191	      0.00000000
      0.27802720	     -0.00000000	   -105.27654628	      3.49525809	      0.00000000
      0.27850597	      0.00000000	   -105.21362852	      3.48955098	      0.00000000
      0.27898474	     -0.00000000	   -105.15001492	      3.48384052	      0.00000000
      0.27946351	      0.00000000	   -105.08571745	      3.47812666	      0.00000000
      0.27994228	     -0.00000000	   -105.02074774	      3.47240933	      0.00000000
      0.28042105	      0.00000000	   -104.95511706	      3.46668849	      0.00000000
      0.28089982	      0.00000000	   -104.88883638	      3.46096410	      0.00000000
      0.28137859	      0.00000000	   -104.82191634	      3.45523613	      0.00000000
      0.28185736	     -0.00000000	   -104.75436730	      3.44950455	      0.00000000
      0.28233613	      0.00000000	   -104.68619931	      3.44376934	      0.00000000
      0.28281490	      0.00000000	   -104.61742215	      3.43803050	      0.00000000
      0.28329368	     -0.00000000	   -104.54804532	      3.43228802	      0.00000000
      0.28377245	      0.00000000	   -104.47807805	      3.42654191	      0.00000000
      0.28425122	      0.00000000	   -104.40752935	      3.42079217	      0.00000000
      0.28472999	     -0.00000000	   -104.33640794	      3.41503882	      0.00000000
      0.28520876	     -0.00000000	   -104.26472235	      3.40928188	      0.00000000
      0.28568753	      0.00000000	   -104.19248084	      3.40352136	      0.00000000
      0.28616630	     -0.00000000	   -104.11969147	      3.39775728	      0.00000000
      0.28664507	      0.00000000	   -104.04636210	      3.39198968	      0.00000000
      0.28712384	     -0.00000000	   -103.97250036	      3.38621856	      0.00000000
      0.28732971	      0.00000000	   -103.94057798	      3.38400603	      0.00000000
      0.28753558	      0.00000000	   -103.90855911	      3.38340249	      0.00000000
      0.28799882	     -0.00000000	   -103.83616311	      3.39455128	      0.00000000
      0.28846205	      0.00000000	   -103.76328816	      3.43056026	      0.00000000
      0.28892529	     -0.00000000	   -103.68994069	      3.49635227	      0.00000000
      0.28938852	     -0.00000000	   -103.61612719	      3.59364638	      0.00000000
      0.28985176	     -0.00000000	   -103.54185408	      3.72227488	      0.00000000
      0.29031499	      0.00000000	   -103.46712771	      3.88098523	      0.00000000
      0.29077823	     -0.00000000	   -103.39195430	      4.06793212	      0.00000000
      0.29124146	     -0.00000000	   -103.31633990	      4.28098356	      0.00000000
      0.29170470	      0.00000000	   -103.24029045	      4.51791331	      0.00000000
      0.29216793	      0.00000000	   -103.16381167	      4.77652161	      0.00000000
      0.29263117	     -0.00000000	   -103.08690912	      5.05470903	      0.00000000
      0.29309440	      0.00000000	   -103.00958818	      5.35051858	      0.00000000
      0.29355764	      0.00000000	   -102.93185409	      5.66215653	      0.00000000
      0.29402087	      0.00000000	   -102.85371188	      5.98799882	      0.00000000
      0.29448411	     -0.00000000	   -102.77516648	      6.32658828	      0.00000000
      0.29494734	     -0.00000000	   -102.69622265	      6.67662622	      0.00000000
      0.29541057	     -0.00000000	   -102.61688503	      7.03696081	      0.00000000
      0.29587381	     -0.00000000	   -102.53715815	      7.40657394	      0.00000000
      0.29633704	      0.00000000	   -102.45704643	      7.78456748	      0.00000000
      0.29680028	     -0.00000000	   -102.37655420	      8.17014957	      0.00000000
      0.29726351	     -0.00000000	   -102.29568570	      8.56262104	      0.00000000
      0.29772675	     -0.00000000	   -102.21444510	      8.96136215	      0.00000000
      0.29818998	     -0.00000000	   -102.13283650	      9.36581950	      0.00000000
      0.29865322	     -0.00000000	   -102.05086393	      9.77549313	      0.00000000
      0.29911645	      0.00000000	   -101.96853139	     10.18992386	      0.00000000
      0.29957969	      0.00000000	   -101.88584280	     10.60868117	      0.00000000
      0.30004292	     -0.00000000	   -101.80280204	     11.03135196	      0.00000000
      0.30050616	     -0.00000000	   -101.71941296	     11.45753092	      0.00000000
      0.30096939	     -0.00000000	   -101.63567935	     11.88681345	      0.00000000
      0.30143263	      0.00000000	   -101.55160497	     12.31879177	      0.00000000
      0.30189586	     -0.00000000	   -101.46719355	     12.75305494	      0.00000000
      0.30235910	     -0.00000000	   -101.38244875	     13.18919275	      0.00000000
      0.30282233	     -0.00000000	   -101.29737421	     13.62680301	      0.00000000
      0.30328557	     -0.00000000	   -101.21197352	     14.06550092	      0.00000000
      0.30374880	      0.00000000	   -101.12625024	     14.50492897	      0.00000000
      0.30421204	     -0.00000000	   -101.04020788	     14.94476568	      0.00000000
      0.30467527	      0.00000000	   -100.95384991	     15.38473188	      0.00000000
      0.30513851	      0.00000000	   -100.86717977	     15.82459378	      0.00000000
      0.30569583	     -0.00000000	   -100.76249624	     16.35339848	      0.00000000
      0.30625316	     -0.00000000	   -100.65737172	     16.88153397	      0.00000000
      0.30667229	     -0.00000000	   -100.57802731	     17.27816286	      0.00000000
      0.30718971	      0.00000000	   -100.47973932	     17.76707884	      0.00000000
      0.30770713	      0.00000000	   -100.38108432	     18.25513524	      0.00000000
      0.30820751	     -0.00000000	   -100.28533313	     18.72627133	      0.00000000
      0.30870789	     -0.00000000	   -100.18924682	     19.19656160	      0.00000000
      0.30923029	      0.00000000	   -100.08857992	     19.68663830	      0.00000000
      0.30975268	      0.00000000	    -99.98755645	     20.17581721	      0.00000000
      0.31021250	      0.00000000	    -99.89834335	     20.60594081	      0.00000000
      0.31078009	      0.00000000	    -99.78784636	     21.13694020	      0.00000000
      0.31134769	      0.00000000	    -99.67694349	     21.66860538	      0.00000000
      0.31178335	     -0.00000000	    -99.59154759	     22.07748151	      0.00000000
      0.31221901	      0.00000000	    -99.50591818	     22.48728000	      0.00000000
      0.31273977	     -0.00000000	    -99.40325987	     22.97857132	      0.00000000
      0.31326052	      0.00000000	    -99.30027544	     23.47163710	      0.00000000
      0.31371117	      0.00000000	    -99.21089553	     23.89983743	      0.00000000
      0.31416181	      0.00000000	    -99.12127700	     24.32944011	      0.00000000
      0.31465116	      0.00000000	    -99.02369590	     24.79742505	      0.00000000
      0.31514050	      0.00000000	    -98.92583975	     25.26677454	      0.00000000
      0.31555120	     -0.00000000	    -98.84350030	     25.66154802	      0.00000000
      0.31614785	     -0.00000000	    -98.72354188	     26.23603432	      0.00000000
      0.31662547	     -0.00000000	    -98.62723198	     26.69634140	      0.00000000
      0.31710308	      0.00000000	    -98.53067200	     27.15667534	      0.00000000
      0.31758070	      0.00000000	    -98.43386531	     27.61672505	      0.00000000
      0.31805832	      0.00000000	    -98.33681425	     28.07621694	      0.00000000
      0.31853593	     -0.00000000	    -98.23952219	     28.53492331	      0.00000000
      0.31895596	      0.00000000	    -98.15376399	     28.93752750	      0.00000000
      0.31937598	     -0.00000000	    -98.06782340	     29.33929346	      0.00000000
      0.31988783	     -0.00000000	    -97.96285143	     29.82766103	      0.00000000
      0.32039968	     -0.00000000	    -97.85761466	     30.31461148	      0.00000000
      0.32080750	     -0.00000000	    -97.77357769	     30.70155846	      0.00000000
      0.32121532	      0.00000000	    -97.68937640	     31.08757790	      0.00000000
      0.32174580	     -0.00000000	    -97.57960803	     31.58831418	      0.00000000
      0.32220987	      0.00000000	    -97.48335830	     32.02510668	      0.00000000
      0.32267393	     -0.00000000	    -97.38690269	     32.46075262	      0.00000000
      0.32313800	     -0.00000000	    -97.29024403	     32.89528295	      0.00000000
      0.32355014	     -0.00000000	    -97.20423205	     33.28028384	      0.00000000
      0.32396228	      0.00000000	    -97.11806337	     33.66445482	      0.00000000
      0.32448527	     -0.00000000	    -97.00849727	     34.15078608	      0.00000000
      0.32490336	      0.00000000	    -96.92072840	     34.53867581	      0.00000000
      0.32532145	      0.00000000	    -96.83280337	     34.92578806	      0.00000000
      0.32573954	     -0.00000000	    -96.74472412	     35.31214409	      0.00000000
      0.32629149	     -0.00000000	    -96.62821175	     35.82107110	      0.00000000
      0.32667243	     -0.00000000	    -96.54764573	     36.17158921	      0.00000000
      0.32705336	      0.00000000	    -96.46695580	     36.52152911	      0.00000000
      0.32757533	     -0.00000000	    -96.35619369	     37.00010828	      0.00000000
      0.32803790	      0.00000000	    -96.25784638	     37.42335894	      0.00000000
      0.32850047	     -0.00000000	    -96.15932304	     37.84581436	      0.00000000
      0.32896304	      0.00000000	    -96.06062536	     38.26749089	      0.00000000
      0.32933804	      0.00000000	    -95.98048587	     38.60877895	      0.00000000
      0.32971304	      0.00000000	    -95.90023427	     38.94957231	      0.00000000
      0.33022086	      0.00000000	    -95.79138170	     39.41029579	      0.00000000
      0.33067095	      0.00000000	    -95.69473565	     39.81790860	      0.00000000
      0.33112105	      0.00000000	    -95.59793399	     40.22484119	      0.00000000
      0.33151212	      0.00000000	    -95.51370022	     40.57786966	      0.00000000
      0.33190319	     -0.00000000	    -95.42935154	     40.93039765	      0.00000000
      0.33229427	      0.00000000	    -95.34488885	     41.28243077	      0.00000000
      0.33284014	     -0.00000000	    -95.22680446	     41.77299454	      0.00000000
      0.33319451	     -0.00000000	    -95.15003162	     42.09094851	      0.00000000
      0.33354887	      0.00000000	    -95.07316848	     42.40850984	      0.00000000
      0.33404685	      0.00000000	    -94.96500348	     42.85411331	      0.00000000
      0.33450967	      0.00000000	    -94.86432044	     43.26756761	      0.00000000
      0.33500477	      0.00000000	    -94.75644667	     43.70915499	      0.00000000
      0.33537675	      0.00000000	    -94.67529067	     44.04043531	      0.00000000
      0.33574872	      0.00000000	    -94.59404039	     44.37130548	      0.00000000
      0.33627010	      0.00000000	    -94.47999707	     44.83439530	      0.00000000
      0.33661620	      0.00000000	    -94.40419386	     45.14136274	      0.00000000
      0.33696230	     -0.00000000	    -94.32831182	     45.44798566	      0.00000000
      0.33743059	     -0.00000000	    -94.22551658	     45.86231271	      0.00000000
      0.33784504	      0.00000000	    -94.13441979	     46.22849620	      0.00000000
      0.33844038	     -0.00000000	    -94.00337391	     46.75365668	      0.00000000
      0.33895058	     -0.00000000	    -93.89088978	     47.20294615	      0.00000000
      0.33964399	     -0.00000000	    -93.73775485	     47.81244486	      0.00000000
      0.33992185	     -0.00000000	    -93.67630778	     48.05632565	      0.00000000
      0.34027209	     -0.00000000	    -93.59878991	     48.36343730	      0.00000000
      0.34086031	      0.00000000	    -93.46843148	     48.87852362	      0.00000000
      0.34116856	     -0.00000000	    -93.40003762	     49.14809140	      0.00000000
      0.34147681	      0.00000000	    -93.33158797	     49.41742023	      0.00000000
      0.34196052	      0.00000000	    -93.22406305	     49.83958372	      0.00000000
      0.34244423	      0.00000000	    -93.11640290	     50.26117607	      0.00000000
      0.34275831	      0.00000000	    -93.04642739	     50.53461648	      0.00000000
      0.34307238	      0.00000000	    -92.97639590	     50.80782376	      0.00000000
      0.34345870	      0.00000000	    -92.89017887	     51.14356286	      0.00000000
      0.34396827	      0.00000000	    -92.77632996	     51.58588844	      0.00000000
      0.34445389	     -0.00000000	    -92.66770100	     52.00687975	      0.00000000
      0.34498869	     -0.00000000	    -92.54792049	     52.46992573	      0.00000000
      0.34530032	     -0.00000000	    -92.47805557	     52.73945889	      0.00000000
      0.34561195	      0.00000000	    -92.40813965	     53.00879096	      0.00000000
      0.34596812	     -0.00000000	    -92.32816673	     53.31638613	      0.00000000
      0.34647207	      0.00000000	    -92.21490462	     53.75116403	      0.00000000
      0.34689787	      0.00000000	    -92.11910603	     54.11814026	      0.00000000
      0.34724212	      0.00000000	    -92.04158974	     54.41458224	      0.00000000
      0.34758637	     -0.00000000	    -91.96401537	     54.71080690	      0.00000000
      0.34799315	      0.00000000	    -91.87227581	     55.06056728	      0.00000000
      0.34839993	     -0.00000000	    -91.78045743	     55.41003743	      0.00000000
      0.34880671	     -0.00000000	    -91.68856165	     55.75922361	      0.00000000
      0.34915854	      0.00000000	    -91.60901883	     56.06101156	      0.00000000
      0.34951036	      0.00000000	    -91.52941979	     56.36259432	      0.00000000
      0.34986219	      0.00000000	    -91.44976507	     56.66397446	      0.00000000
      0.35025575	     -0.00000000	    -91.36059820	     57.00086124	      0.00000000
      0.35064930	     -0.00000000	    -91.27136365	     57.33749835	      0.00000000
      0.35104286	     -0.00000000	    -91.18206266	     57.67388608	      0.00000000
      0.35143641	     -0.00000000	    -91.09269596	     58.01002344	      0.00000000
      0.35175591	      0.00000000	    -91.02009893	     58.28272065	      0.00000000
      0.35207540	      0.00000000	    -90.94745981	     58.55524914	      0.00000000
      0.35247398	      0.00000000	    -90.85678277	     58.89499399	      0.00000000
      0.35287256	      0.00000000	    -90.76604215	     59.23446463	      0.00000000
      0.35327114	      0.00000000	    -90.67523917	     59.57365195	      0.00000000
      0.35362231	     -0.00000000	    -90.59518479	     59.87225429	      0.00000000
      0.35397348	      0.00000000	    -90.51508352	     60.17061935	      0.00000000
      0.35432466	      0.00000000	    -90.43493580	     60.46873715	      0.00000000
      0.35469741	     -0.00000000	    -90.34981206	     60.78489522	      0.00000000
      0.35507017	      0.00000000	    -90.26463759	     61.10074733	      0.00000000
      0.35544293	     -0.00000000	    -90.17941338	     61.41627731	      0.00000000
      0.35581569	      0.00000000	    -90.09414003	     61.73146782	      0.00000000
      0.35618844	      0.00000000	    -90.00881858	     62.04630028	      0.00000000
      0.35656120	      0.00000000	    -89.92344958	     62.36075524	      0.00000000
      0.35688672	      0.00000000	    -89.84886071	     62.63503710	      0.00000000
      0.35721224	      0.00000000	    -89.77423677	     62.90900168	      0.00000000
      0.35759600	      0.00000000	    -89.68621788	     63.23155390	      0.00000000
      0.35797976	     -0.00000000	    -89.59815196	     63.55362203	      0.00000000
      0.35836352	     -0.00000000	    -89.51004012	     63.87518258	      0.00000000
      0.35870723	     -0.00000000	    -89.43108513	     64.16273533	      0.00000000
      0.35905094	      0.00000000	    -89.35209474	     64.44984591	      0.00000000
      0.35939465	     -0.00000000	    -89.27306943	     64.73649847	      0.00000000
      0.35975484	     -0.00000000	    -89.19021894	     65.03638544	      0.00000000
      0.36011503	      0.00000000	    -89.10733167	     65.33573575	      0.00000000
      0.36046445	      0.00000000	    -89.02688778	     65.62561025	      0.00000000
      0.36081387	      0.00000000	    -88.94641082	     65.91495121	      0.00000000
      0.36117250	      0.00000000	    -88.86378102	     66.21134416	      0.00000000
      0.36153112	     -0.00000000	    -88.78111805	     66.50714959	      0.00000000
      0.36188169	      0.00000000	    -88.70028130	     66.79573020	      0.00000000
      0.36223225	      0.00000000	    -88.61941451	     67.08372958	      0.00000000
      0.36258722	     -0.00000000	    -88.53750324	     67.37474287	      0.00000000
      0.36294218	     -0.00000000	    -88.45556293	     67.66514486	      0.00000000
      0.36329243	     -0.00000000	    -88.37468555	     67.95107754	      0.00000000
      0.36364267	      0.00000000	    -88.29378169	     68.23640458	      0.00000000
      0.36399443	     -0.00000000	    -88.21250037	     68.52235927	      0.00000000
      0.36434620	      0.00000000	    -88.13119422	     68.80769670	      0.00000000
      0.36469529	     -0.00000000	    -88.05048345	     69.09025029	      0.00000000
      0.36504438	      0.00000000	    -87.96975015	     69.37219335	      0.00000000
      0.36539352	      0.00000000	    -87.88898328	     69.65356793	      0.00000000
      0.36574266	      0.00000000	    -87.80819586	     69.93433223	      0.00000000
      0.36609016	      0.00000000	    -87.72776971	     70.21316913	      0.00000000
      0.36643765	      0.00000000	    -87.64732526	     70.49140434	      0.00000000
      0.36678454	      0.00000000	    -87.56700351	     70.76855804	      0.00000000
      0.36713144	     -0.00000000	    -87.48666564	     71.04511686	      0.00000000
      0.36747713	     -0.00000000	    -87.40658981	     71.32013350	      0.00000000
      0.36782283	      0.00000000	    -87.32650016	     71.59456540	      0.00000000
      0.36816767	     -0.00000000	    -87.24659720	     71.86773528	      0.00000000
      0.36851250	     -0.00000000	    -87.16668271	     72.14033024	      0.00000000
      0.36885630	     -0.00000000	    -87.08699916	     72.41153389	      0.00000000
      0.36920009	      0.00000000	    -87.00730643	     72.68217529	      0.00000000
      0.36954291	     -0.00000000	    -86.92783185	     72.95150458	      0.00000000
      0.36988574	     -0.00000000	    -86.84835050	     73.22030681	      0.00000000
      0.37022750	      0.00000000	    -86.76910891	     73.48776938	      0.00000000
      0.37056926	     -0.00000000	    -86.68986298	     73.75473460	      0.00000000
      0.37090989	     -0.00000000	    -86.61087629	     74.02033187	      0.00000000
      0.37125053	      0.00000000	    -86.53188772	     74.28545434	      0.00000000
      0.37158981	     -0.00000000	    -86.45321185	     74.54906098	      0.00000000
      0.37192909	     -0.00000000	    -86.37453659	     74.81221054	      0.00000000
      0.37226645	      0.00000000	    -86.29630821	     75.07342399	      0.00000000
      0.37260381	     -0.00000000	    -86.21808291	     75.33419553	      0.00000000
      0.37293719	      0.00000000	    -86.14078736	     75.59145180	      0.00000000
      0.37327056	     -0.00000000	    -86.06349725	     75.84828353	      0.00000000
      0.37358312	      0.00000000	    -85.99103719	     76.08870226	      0.00000000
      0.37399408	     -0.00000000	    -85.89577685	     76.40424543	      0.00000000
      0.37448949	     -0.00000000	    -85.78096098	     76.78378541	      0.00000000
      0.37476358	      0.00000000	    -85.71744863	     76.99337478	      0.00000000
      0.37503767	     -0.00000000	    -85.65394456	     77.20268405	      0.00000000
      0.37538619	      0.00000000	    -85.57321024	     77.46842389	      0.00000000
      0.37573470	      0.00000000	    -85.49249196	     77.73371255	      0.00000000
      0.37605533	     -0.00000000	    -85.41824723	     77.97737814	      0.00000000
      0.37644701	     -0.00000000	    -85.32757176	     78.27452274	      0.00000000
      0.37680952	      0.00000000	    -85.24367160	     78.54903394	      0.00000000
      0.37724882	     -0.00000000	    -85.14203295	     78.88103657	      0.00000000
      0.37754092	     -0.00000000	    -85.07447127	     79.10139956	      0.00000000
      0.37793508	      0.00000000	    -84.98333353	     79.39825078	      0.00000000
      0.37832923	      0.00000000	    -84.89223014	     79.69452641	      0.00000000
      0.37862816	     -0.00000000	    -84.82316061	     79.91884116	      0.00000000
      0.37892709	      0.00000000	    -84.75411301	     80.14282440	      0.00000000
      0.37922540	     -0.00000000	    -84.68523394	     80.36600435	      0.00000000
      0.37963153	      0.00000000	    -84.59149425	     80.66932970	      0.00000000
      0.38003766	     -0.00000000	    -84.49780086	     80.97204151	      0.00000000
      0.38030964	      0.00000000	    -84.43508245	     81.17442136	      0.00000000
      0.38058163	      0.00000000	    -84.37238653	     81.37652546	      0.00000000
      0.38089189	     -0.00000000	    -84.30089513	     81.60673705	      0.00000000
      0.38129692	      0.00000000	    -84.20761558	     81.90672044	      0.00000000
      0.38170194	      0.00000000	    -84.11439164	     82.20609030	      0.00000000
      0.38199382	     -0.00000000	    -84.04724727	     82.42144510	      0.00000000
      0.38228569	     -0.00000000	    -83.98013382	     82.63648053	      0.00000000
      0.38258023	      0.00000000	    -83.91244102	     82.85315149	      0.00000000
      0.38298622	      0.00000000	    -83.81918697	     83.15127969	      0.00000000
      0.38339221	      0.00000000	    -83.72599831	     83.44878786	      0.00000000
      0.38364316	      0.00000000	    -83.66842972	     83.63237518	      0.00000000
      0.38389411	      0.00000000	    -83.61088748	     83.81572509	      0.00000000
      0.38424075	      0.00000000	    -83.53145113	     84.06858820	      0.00000000
      0.38458738	     -0.00000000	    -83.45206752	     84.32099751	      0.00000000
      0.38490018	     -0.00000000	    -83.38047814	     84.54838207	      0.00000000
      0.38521298	     -0.00000000	    -83.30893383	     84.77539637	      0.00000000
      0.38551720	      0.00000000	    -83.23939750	     84.99582416	      0.00000000
      0.38590379	      0.00000000	    -83.15109642	     85.27543341	      0.00000000
      0.38639442	     -0.00000000	    -83.03913752	     85.62947661	      0.00000000
      0.38688816	      0.00000000	    -82.92659431	     85.98483559	      0.00000000
      0.38712853	      0.00000000	    -82.87184998	     86.15750283	      0.00000000
      0.38736890	     -0.00000000	    -82.81713636	     86.32995027	      0.00000000
      0.38772369	     -0.00000000	    -82.73643502	     86.58408440	      0.00000000
      0.38807848	      0.00000000	    -82.65580294	     86.83773911	      0.00000000
      0.38838919	     -0.00000000	    -82.58524713	     87.05948420	      0.00000000
      0.38869990	      0.00000000	    -82.51474636	     87.28086124	      0.00000000
      0.38902011	      0.00000000	    -82.44214978	     87.50861811	      0.00000000
      0.38934031	      0.00000000	    -82.36961360	     87.73598377	      0.00000000
      0.38965583	     -0.00000000	    -82.29820034	     87.95963520	      0.00000000
      0.38997134	     -0.00000000	    -82.22684757	     88.18290654	      0.00000000
      0.39028055	      0.00000000	    -82.15697997	     88.40134838	      0.00000000
      0.39058976	     -0.00000000	    -82.08717219	     88.61942501	      0.00000000
      0.39089698	     -0.00000000	    -82.01787361	     88.83573700	      0.00000000
      0.39128926	     -0.00000000	    -81.92947673	     89.11141495	      0.00000000
      0.39176652	      0.00000000	    -81.82206623	     89.44602038	      0.00000000
      0.39203331	      0.00000000	    -81.76209055	     89.63268325	      0.00000000
      0.39237081	     -0.00000000	    -81.68628618	     89.86843447	      0.00000000
      0.39282197	      0.00000000	    -81.58507510	     90.18289937	      0.00000000
      0.39310980	     -0.00000000	    -81.52057985	     90.38311027	      0.00000000
      0.39339762	     -0.00000000	    -81.45614286	     90.58300477	      0.00000000
      0.39368545	     -0.00000000	    -81.39176465	     90.78258295	      0.00000000
      0.39395139	     -0.00000000	    -81.33233241	     90.96671079	      0.00000000
      0.39434310	      0.00000000	    -81.24488902	     91.23741818	      0.00000000
      0.39466136	      0.00000000	    -81.17392646	     91.45692936	      0.00000000
      0.39497961	      0.00000000	    -81.10303909	     91.67605425	      0.00000000
      0.39529786	      0.00000000	    -81.03222750	     91.89479305	      0.00000000
      0.39561612	     -0.00000000	    -80.96149264	     92.11314589	      0.00000000
      0.39593437	     -0.00000000	    -80.89083510	     92.33111299	      0.00000000
      0.39625262	      0.00000000	    -80.82025580	     92.54869449	      0.00000000
      0.39657088	     -0.00000000	    -80.74975532	     92.76589065	      0.00000000
      0.39688913	     -0.00000000	    -80.67933455	     92.98270163	      0.00000000
      0.39720739	      0.00000000	    -80.60899404	     93.19912771	      0.00000000
      0.39748994	      0.00000000	    -80.54661163	     93.39095485	      0.00000000
      0.39777250	      0.00000000	    -80.48429356	     93.58247894	      0.00000000
      0.39808970	      0.00000000	    -80.41441114	     93.79712766	      0.00000000
      0.39840690	      0.00000000	    -80.34461114	     94.01139493	      0.00000000
      0.39870987	      0.00000000	    -80.27802159	     94.21568935	      0.00000000
      0.39901283	     -0.00000000	    -80.21150843	     94.41963627	      0.00000000
      0.39928014	     -0.00000000	    -80.15288825	     94.59928886	      0.00000000
      0.39966820	      0.00000000	    -80.06789465	     94.85961632	      0.00000000
      0.39998377	     -0.00000000	    -79.99887059	     95.07090054	      0.00000000
      0.40029935	      0.00000000	    -79.92993207	     95.28180888	      0.00000000
      0.40061492	      0.00000000	    -79.86107953	     95.49234166	      0.00000000
      0.40093050	      0.00000000	    -79.79231374	     95.70249917	      0.00000000
      0.40124607	     -0.00000000	    -79.72363512	     95.91228175	      0.00000000
      0.40152622	      0.00000000	    -79.66273954	     96.09820171	      0.00000000
      0.40180637	     -0.00000000	    -79.60191355	     96.28382666	      0.00000000
      0.40212029	      0.00000000	    -79.53383949	     96.49147467	      0.00000000
      0.40243421	      0.00000000	    -79.46585390	     96.69875288	      0.00000000
      0.40273404	      0.00000000	    -79.40100166	     96.89638646	      0.00000000
      0.40303388	     -0.00000000	    -79.33623111	     97.09368326	      0.00000000
      0.40330604	     -0.00000000	    -79.27750866	     97.27248234	      0.00000000
      0.40368861	      0.00000000	    -79.19507980	     97.52334526	      0.00000000
      0.40401985	     -0.00000000	    -79.12382190	     97.74010149	      0.00000000
      0.40429781	      0.00000000	    -79.06410191	     97.92168476	      0.00000000
      0.40457578	     -0.00000000	    -79.00445412	     98.10297989	      0.00000000
      0.40488499	      0.00000000	    -78.93818688	     98.30431542	      0.00000000
      0.40519420	      0.00000000	    -78.87200991	     98.50529499	      0.00000000
      0.40548373	      0.00000000	    -78.81012885	     98.69315531	      0.00000000
      0.40584473	     -0.00000000	    -78.73308157	     98.92696139	      0.00000000
      0.40632188	      0.00000000	    -78.63143842	     99.23524570	      0.00000000
      0.40657078	     -0.00000000	    -78.57850467	     99.39572334	      0.00000000
      0.40681968	     -0.00000000	    -78.52563106	     99.55597147	      0.00000000
      0.40716022	     -0.00000000	    -78.45338832	     99.77484777	      0.00000000
      0.40750076	      0.00000000	    -78.38125901	     99.99329522	      0.00000000
      0.40778951	      0.00000000	    -78.32018664	    100.17819092	      0.00000000
      0.40807827	     -0.00000000	    -78.25919655	    100.36277885	      0.00000000
      0.40837283	      0.00000000	    -78.19706667	    100.55075718	      0.00000000
      0.40874680	      0.00000000	    -78.11831044	    100.78895553	      0.00000000
      0.40920584	      0.00000000	    -78.02183015	    101.08063484	      0.00000000
      0.40945960	     -0.00000000	    -77.96858756	    101.24154015	      0.00000000
      0.40981971	     -0.00000000	    -77.89314057	    101.46948090	      0.00000000
      0.41017982	      0.00000000	    -77.81782496	    101.69694578	      0.00000000
      0.41043912	      0.00000000	    -77.76367491	    101.86043985	      0.00000000
      0.41069843	      0.00000000	    -77.70959347	    102.02368763	      0.00000000
      0.41091770	     -0.00000000	    -77.66391445	    102.16154235	      0.00000000
      0.41126210	      0.00000000	    -77.59226910	    102.37770676	      0.00000000
      0.41160650	     -0.00000000	    -77.52074594	    102.59343770	      0.00000000
      0.41187347	     -0.00000000	    -77.46538621	    102.76037262	      0.00000000
      0.41214045	      0.00000000	    -77.41010040	    102.92704750	      0.00000000
      0.41243401	     -0.00000000	    -77.34939436	    103.11002143	      0.00000000
      0.41272757	     -0.00000000	    -77.28877825	    103.29264001	      0.00000000
      0.41303839	     -0.00000000	    -77.22469757	    103.48545527	      0.00000000
      0.41334921	     -0.00000000	    -77.16071833	    103.67755184	      0.00000000
      0.41360897	      0.00000000	    -77.10732605	    103.83743102	      0.00000000
      0.41398608	     -0.00000000	    -77.02994206	    104.06827322	      0.00000000
      0.41429055	     -0.00000000	    -76.96757363	    104.25342017	      0.00000000
      0.41459502	      0.00000000	    -76.90530377	    104.43734432	      0.00000000
      0.41489949	      0.00000000	    -76.84313262	    104.61994079	      0.00000000
      0.41520395	     -0.00000000	    -76.78106055	    104.80111283	      0.00000000
      0.41550842	      0.00000000	    -76.71908769	    104.98077131	      0.00000000
      0.41581289	      0.00000000	    -76.65721442	    105.15883409	      0.00000000
      0.41611736	     -0.00000000	    -76.59544084	    105.33522564	      0.00000000
      0.41642183	     -0.00000000	    -76.53376731	    105.50987647	      0.00000000
      0.41672630	     -0.00000000	    -76.47219394	    105.68272284	      0.00000000
      0.41699993	      0.00000000	    -76.41694143	    105.83647827	      0.00000000
      0.41727357	      0.00000000	    -76.36177018	    105.98868994	      0.00000000
      0.41757898	     -0.00000000	    -76.30028965	    106.15670668	      0.00000000
      0.41788438	      0.00000000	    -76.23891075	    106.32271003	      0.00000000
      0.41817757	      0.00000000	    -76.18008369	    106.48013831	      0.00000000
      0.41847076	      0.00000000	    -76.12135067	    106.63563964	      0.00000000
      0.41875185	     -0.00000000	    -76.06512986	    106.78288674	      0.00000000
      0.41910746	     -0.00000000	    -75.99412608	    106.96656278	      0.00000000
      0.41956175	      0.00000000	    -75.90362524	    107.19688737	      0.00000000
      0.41991023	      0.00000000	    -75.83435686	    107.37024635	      0.00000000
      0.42017320	     -0.00000000	    -75.78217367	    107.49913945	      0.00000000
      0.42043617	     -0.00000000	    -75.73006703	    107.62636147	      0.00000000
      0.42072589	     -0.00000000	    -75.67274955	    107.76457733	      0.00000000
      0.42108017	      0.00000000	    -75.60278639	    107.93080598	      0.00000000
      0.42142870	      0.00000000	    -75.53409510	    108.09133119	      0.00000000
      0.42177723	     -0.00000000	    -75.46553917	    108.24886489	      0.00000000
      0.42205192	      0.00000000	    -75.41160331	    108.37091017	      0.00000000
      0.42232661	     -0.00000000	    -75.35775179	    108.49109060	      0.00000000
      0.42253534	      0.00000000	    -75.31688590	    108.58116943	      0.00000000
      0.42287195	      0.00000000	    -75.25109044	    108.72415680	      0.00000000
      0.42320855	     -0.00000000	    -75.18542210	    108.86434483	      0.00000000
      0.42347009	      0.00000000	    -75.13448567	    108.97134122	      0.00000000
      0.42373163	     -0.00000000	    -75.08362619	    109.07665318	      0.00000000
      0.42402586	      0.00000000	    -75.02650196	    109.19311924	      0.00000000
      0.42432009	     -0.00000000	    -74.96947536	    109.30746461	      0.00000000
      0.42455304	     -0.00000000	    -74.92439510	    109.39649586	      0.00000000
      0.42493116	      0.00000000	    -74.85135244	    109.53820016	      0.00000000
      0.42519378	     -0.00000000	    -74.80071534	    109.63458501	      0.00000000
      0.42545641	      0.00000000	    -74.75015644	    109.72930850	      0.00000000
      0.42571903	      0.00000000	    -74.69967576	    109.82237858	      0.00000000
      0.42599776	      0.00000000	    -74.64618585	    109.91935553	      0.00000000
      0.42636278	      0.00000000	    -74.57626848	    110.04357327	      0.00000000
      0.42672781	     -0.00000000	    -74.50650272	    110.16465711	      0.00000000
      0.42700032	      0.00000000	    -74.45451768	    110.25302592	      0.00000000
      0.42727283	     -0.00000000	    -74.40261732	    110.33967492	      0.00000000
      0.42756970	     -0.00000000	    -74.34617326	    110.43212783	      0.00000000
      0.42786658	      0.00000000	    -74.28982990	    110.52257048	      0.00000000
      0.42815215	     -0.00000000	    -74.23572607	    110.60768964	      0.00000000
      0.42849571	     -0.00000000	    -74.17076101	    110.70766837	      0.00000000
      0.42878919	      0.00000000	    -74.11537218	    110.79099856	      0.00000000
      0.42916643	     -0.00000000	    -74.04432045	    110.89533149	      0.00000000
      0.42962772	      0.00000000	    -73.95766206	    111.01871002	      0.00000000
      0.42985953	      0.00000000	    -73.91420568	    111.07898921	      0.00000000
      0.43009133	      0.00000000	    -73.87081109	    111.13812832	      0.00000000
      0.43040970	     -0.00000000	    -73.81131423	    111.21750839	      0.00000000
      0.43072807	      0.00000000	    -73.75193412	    111.29478007	      0.00000000
      0.43100820	     -0.00000000	    -73.69978113	    111.36104863	      0.00000000
      0.43128834	     -0.00000000	    -73.64771866	    111.42572081	      0.00000000
      0.43157997	      0.00000000	    -73.59361551	    111.49136992	      0.00000000
      0.43187161	      0.00000000	    -73.53961062	    111.55532683	      0.00000000
      0.43214878	      0.00000000	    -73.48837482	    111.61456167	      0.00000000
      0.43249956	     -0.00000000	    -73.42365883	    111.68738868	      0.00000000
      0.43297244	      0.00000000	    -73.33664363	    111.78183640	      0.00000000
      0.43319792	     -0.00000000	    -73.29524497	    111.82538528	      0.00000000
      0.43342339	      0.00000000	    -73.25390529	    111.86798777	      0.00000000
      0.43376550	     -0.00000000	    -73.19129446	    111.93084037	      0.00000000
      0.43410760	      0.00000000	    -73.12881945	    111.99156714	      0.00000000
      0.43435199	     -0.00000000	    -73.08427284	    112.03366403	      0.00000000
      0.43459638	      0.00000000	    -73.03979560	    112.07470387	      0.00000000
      0.43485569	     -0.00000000	    -72.99267845	    112.11710669	      0.00000000
      0.43521971	      0.00000000	    -72.92666666	    112.17467270	      0.00000000
      0.43554152	     -0.00000000	    -72.86843947	    112.22368326	      0.00000000
      0.43580064	      0.00000000	    -72.82164150	    112.26188459	      0.00000000
      0.43605976	     -0.00000000	    -72.77492171	    112.29897393	      0.00000000
      0.43635926	      0.00000000	    -72.72101963	    112.34047472	      0.00000000
      0.43665876	     -0.00000000	    -72.66722210	    112.38052866	      0.00000000
      0.43694567	      0.00000000	    -72.61578460	    112.41756069	      0.00000000
      0.43723257	      0.00000000	    -72.56444312	    112.45330180	      0.00000000
      0.43752212	      0.00000000	    -72.51272591	    112.48808162	      0.00000000
      0.43781167	      0.00000000	    -72.46110658	    112.52158297	      0.00000000
      0.43809719	      0.00000000	    -72.41030177	    112.55338362	      0.00000000
      0.43838271	      0.00000000	    -72.35959220	    112.58397586	      0.00000000
      0.43864595	     -0.00000000	    -72.31292412	    112.61112492	      0.00000000
      0.43900374	     -0.00000000	    -72.24962404	    112.64642528	      0.00000000
      0.43936152	     -0.00000000	    -72.18647365	    112.67991211	      0.00000000
      0.43960691	      0.00000000	    -72.14324837	    112.70184755	      0.00000000
      0.43985230	      0.00000000	    -72.10009355	    112.72295558	      0.00000000
      0.44012086	     -0.00000000	    -72.05294481	    112.74512052	      0.00000000
      0.44047948	      0.00000000	    -71.99011784	    112.77321493	      0.00000000
      0.44083809	     -0.00000000	    -71.92744147	    112.79961945	      0.00000000
      0.44109683	     -0.00000000	    -71.88231322	    112.81763864	      0.00000000
      0.44135558	     -0.00000000	    -71.83726340	    112.83480577	      0.00000000
      0.44165014	      0.00000000	    -71.78607245	    112.85332681	      0.00000000
      0.44194470	     -0.00000000	    -71.73498319	    112.87077492	      0.00000000
      0.44223035	     -0.00000000	    -71.68553692	    112.88668588	      0.00000000
      0.44251601	      0.00000000	    -71.63618631	    112.90161806	      0.00000000
      0.44280096	     -0.00000000	    -71.58705144	    112.91555316	      0.00000000
      0.44308591	     -0.00000000	    -71.53801179	    112.92854313	      0.00000000
      0.44335830	      0.00000000	    -71.49122343	    112.94008981	      0.00000000
      0.44370899	     -0.00000000	    -71.43111448	    112.95372248	      0.00000000
      0.44417748	     -0.00000000	    -71.35103897	    112.96981052	      0.00000000
      0.44443390	     -0.00000000	    -71.30731874	    112.97760694	      0.00000000
      0.44469033	      0.00000000	    -71.26367572	    112.98470166	      0.00000000
      0.44494676	      0.00000000	    -71.22010985	    112.99110424	      0.00000000
      0.44521058	     -0.00000000	    -71.17536779	    112.99697910	      0.00000000
      0.44557412	     -0.00000000	    -71.11384777	    113.00390930	      0.00000000
      0.44593767	     -0.00000000	    -71.05248286	    113.00951281	      0.00000000
      0.44615830	      0.00000000	    -71.01531669	    113.01227753	      0.00000000
      0.44637893	     -0.00000000	    -70.97820763	    113.01456875	      0.00000000
      0.44668330	     -0.00000000	    -70.92710795	    113.01696278	      0.00000000
      0.44698768	     -0.00000000	    -70.87611700	    113.01848086	      0.00000000
      0.44726875	     -0.00000000	    -70.82912470	    113.01911719	      0.00000000
      0.44754983	      0.00000000	    -70.78222511	    113.01902980	      0.00000000
      0.44783877	      0.00000000	    -70.73411205	    113.01819715	      0.00000000
      0.44812770	      0.00000000	    -70.68609696	    113.01662306	      0.00000000
      0.44841426	     -0.00000000	    -70.63857233	    113.01434086	      0.00000000
      0.44870082	     -0.00000000	    -70.59114405	    113.01135176	      0.00000000
      0.44898818	     -0.00000000	    -70.54368128	    113.00765550	      0.00000000
      0.44927553	      0.00000000	    -70.49631538	    113.00327023	      0.00000000
      0.44956232	     -0.00000000	    -70.44913960	    112.99821727	      0.00000000
      0.44984911	      0.00000000	    -70.40206029	    112.99249911	      0.00000000
      0.45013564	      0.00000000	    -70.35511970	    112.98613206	      0.00000000
      0.45042217	      0.00000000	    -70.30827539	    112.97912139	      0.00000000
      0.45070813	     -0.00000000	    -70.26161957	    112.97149275	      0.00000000
      0.45099410	      0.00000000	    -70.21505961	    112.96324269	      0.00000000
      0.45127963	      0.00000000	    -70.16866620	    112.95439473	      0.00000000
      0.45156516	     -0.00000000	    -70.12236833	    112.94494620	      0.00000000
      0.45185023	      0.00000000	    -70.07623946	    112.93492279	      0.00000000
      0.45213531	      0.00000000	    -70.03020582	    112.92431900	      0.00000000
      0.45242003	     -0.00000000	    -69.98432517	    112.91315819	      0.00000000
      0.45270474	     -0.00000000	    -69.93853946	    112.90143612	      0.00000000
      0.45298911	     -0.00000000	    -69.89290382	    112.88917656	      0.00000000
      0.45327349	      0.00000000	    -69.84736286	    112.87637414	      0.00000000
      0.45355756	     -0.00000000	    -69.80196385	    112.86305135	      0.00000000
      0.45384164	     -0.00000000	    -69.75665928	    112.84920328	      0.00000000
      0.45412543	      0.00000000	    -69.71149510	    112.83485285	      0.00000000
      0.45440921	      0.00000000	    -69.66642511	    112.81999413	      0.00000000
      0.45469274	     -0.00000000	    -69.62149114	    112.80464937	      0.00000000
      0.45497626	      0.00000000	    -69.57665116	    112.78881262	      0.00000000
      0.45525952	     -0.00000000	    -69.53194727	    112.77250695	      0.00000000
      0.45554278	      0.00000000	    -69.48733713	    112.75572504	      0.00000000
      0.45582578	      0.00000000	    -69.44286072	    112.73848982	      0.00000000
      0.45610878	     -0.00000000	    -69.39847783	    112.72079354	      0.00000000
      0.45639153	     -0.00000000	    -69.35422857	    112.70265982	      0.00000000
      0.45667427	     -0.00000000	    -69.31007262	    112.68407971	      0.00000000
      0.45695677	      0.00000000	    -69.26604881	    112.66507692	      0.00000000
      0.45723926	     -0.00000000	    -69.22211810	    112.64564188	      0.00000000
      0.45752151	      0.00000000	    -69.17831925	    112.62579887	      0.00000000
      0.45780376	     -0.00000000	    -69.13461328	    112.60553729	      0.00000000
      0.45808576	     -0.00000000	    -69.09103809	    112.58488159	      0.00000000
      0.45836776	     -0.00000000	    -69.04755555	    112.56382051	      0.00000000
      0.45864951	     -0.00000000	    -69.00420340	    112.54237896	      0.00000000
      0.45893127	      0.00000000	    -68.96094367	    112.52054478	      0.00000000
      0.45921278	     -0.00000000	    -68.91781344	    112.49834309	      0.00000000
      0.45949429	      0.00000000	    -68.87477541	    112.47576106	      0.00000000
      0.45977557	      0.00000000	    -68.83186639	    112.45282420	      0.00000000
      0.46005684	     -0.00000000	    -68.78904935	    112.42951889	      0.00000000
      0.46033787	     -0.00000000	    -68.74636053	    112.40587084	      0.00000000
      0.46061890	      0.00000000	    -68.70376347	    112.38186581	      0.00000000
      0.46089970	      0.00000000	    -68.66129411	    112.35752983	      0.00000000
      0.46118049	      0.00000000	    -68.61891627	    112.33284795	      0.00000000
      0.46146105	     -0.00000000	    -68.57666540	    112.30784640	      0.00000000
      0.46174161	     -0.00000000	    -68.53450583	    112.28250964	      0.00000000
      0.46202193	     -0.00000000	    -68.49247267	    112.25686419	      0.00000000
      0.46230226	     -0.00000000	    -68.45053059	    112.23089386	      0.00000000
      0.46258235	     -0.00000000	    -68.40871424	    112.20462535	      0.00000000
      0.46286244	     -0.00000000	    -68.36698873	    112.17804193	      0.00000000
      0.46314230	     -0.00000000	    -68.32538838	    112.15117055	      0.00000000
      0.46342216	      0.00000000	    -68.28387865	    112.12399391	      0.00000000
      0.46370179	     -0.00000000	    -68.24249342	    112.09653908	      0.00000000
      0.46398143	      0.00000000	    -68.20119857	    112.06878832	      0.00000000
      0.46426083	      0.00000000	    -68.16002765	    112.04076888	      0.00000000
      0.46454023	     -0.00000000	    -68.11894689	    112.01246249	      0.00000000
      0.46481941	      0.00000000	    -68.07798942	    111.98389655	      0.00000000
      0.46509859	     -0.00000000	    -68.03712188	    111.95505236	      0.00000000
      0.46537754	      0.00000000	    -67.99637704	    111.92595748	      0.00000000
      0.46565649	     -0.00000000	    -67.95572190	    111.89659273	      0.00000000
      0.46593522	      0.00000000	    -67.91518886	    111.86698580	      0.00000000
      0.46621395	      0.00000000	    -67.87474528	    111.83711713	      0.00000000
      0.46649246	      0.00000000	    -67.83442321	    111.80701451	      0.00000000
      0.46677097	      0.00000000	    -67.79419038	    111.77665800	      0.00000000
      0.46704926	      0.00000000	    -67.75407845	    111.74607547	      0.00000000
      0.46732754	      0.00000000	    -67.71405552	    111.71524662	      0.00000000
      0.46760561	     -0.00000000	    -67.67415293	    111.68419944	      0.00000000
      0.46788368	     -0.00000000	    -67.63433911	    111.65291327	      0.00000000
      0.46816154	     -0.00000000	    -67.59464502	    111.62141616	      0.00000000
      0.46843939	      0.00000000	    -67.55503948	    111.58968714	      0.00000000
      0.46871703	      0.00000000	    -67.51555310	    111.55775434	      0.00000000
      0.46899466	      0.00000000	    -67.47615503	    111.52559647	      0.00000000
      0.46927209	     -0.00000000	    -67.43687553	    111.49324173	      0.00000000
      0.46954951	      0.00000000	    -67.39768412	    111.46066853	      0.00000000
      0.46982672	     -0.00000000	    -67.35861071	    111.42790514	      0.00000000
      0.47010393	      0.00000000	    -67.31962516	    111.39492969	      0.00000000
      0.47038093	      0.00000000	    -67.28075702	    111.36177047	      0.00000000
      0.47065793	     -0.00000000	    -67.24197652	    111.32840538	      0.00000000
      0.47093472	     -0.00000000	    -67.20331288	    111.29486276	      0.00000000
      0.47121151	      0.00000000	    -67.16473663	    111.26112025	      0.00000000
      0.47148809	     -0.00000000	    -67.12627667	    111.22720621	      0.00000000
      0.47176467	      0.00000000	    -67.08790389	    111.19309808	      0.00000000
      0.47204105	      0.00000000	    -67.04964683	    111.15882421	      0.00000000
      0.47231742	     -0.00000000	    -67.01147671	    111.12436186	      0.00000000
      0.47259359	      0.00000000	    -66.97342176	    111.08973938	      0.00000000
      0.47286977	      0.00000000	    -66.93545353	    111.05493382	      0.00000000
      0.47314573	      0.00000000	    -66.89759991	    111.01997357	      0.00000000
      0.47342170	     -0.00000000	    -66.85983277	    110.98483547	      0.00000000
      0.47369746	     -0.00000000	    -66.82217969	    110.94954792	      0.00000000
      0.47397323	     -0.00000000	    -66.78461287	    110.91408759	      0.00000000
      0.47424879	     -0.00000000	    -66.74715957	    110.87848287	      0.00000000
      0.47452435	      0.00000000	    -66.70979229	    110.84271029	      0.00000000
      0.47479972	     -0.00000000	    -66.67253798	    110.80679820	      0.00000000
      0.47507508	     -0.00000000	    -66.63536947	    110.77072300	      0.00000000
      0.47535024	      0.00000000	    -66.59831338	    110.73451302	      0.00000000
      0.47562541	     -0.00000000	    -66.56134287	    110.69814454	      0.00000000
      0.47590038	      0.00000000	    -66.52448425	    110.66164585	      0.00000000
      0.47617535	      0.00000000	    -66.48771097	    110.62499310	      0.00000000
      0.47645012	      0.00000000	    -66.45104904	    110.58821457	      0.00000000
      0.47672489	     -0.00000000	    -66.41447224	    110.55128630	      0.00000000
      0.47699947	     -0.00000000	    -66.37800626	    110.51423651	      0.00000000
      0.47727405	      0.00000000	    -66.34162517	    110.47704116	      0.00000000
      0.47754844	      0.00000000	    -66.30535437	    110.43972843	      0.00000000
      0.47782283	     -0.00000000	    -66.26916824	    110.40227418	      0.00000000
      0.47809702	      0.00000000	    -66.23309189	    110.36470655	      0.00000000
      0.47837122	     -0.00000000	    -66.19709997	    110.32700134	      0.00000000
      0.47864523	     -0.00000000	    -66.16121730	    110.28918659	      0.00000000
      0.47891923	     -0.00000000	    -66.12541885	    110.25123807	      0.00000000
      0.47919305	      0.00000000	    -66.08972913	    110.21318376	      0.00000000
      0.47946687	     -0.00000000	    -66.05412340	    110.17499935	      0.00000000
      0.47974050	     -0.00000000	    -66.01862589	    110.13671278	      0.00000000
      0.48001413	     -0.00000000	    -65.98321215	    110.09829968	      0.00000000
      0.48028757	     -0.00000000	    -65.94790611	    110.05978792	      0.00000000
      0.48056102	     -0.00000000	    -65.91268362	    110.02115310	      0.00000000
      0.48083428	     -0.00000000	    -65.87756832	    109.98242300	      0.00000000
      0.48110754	     -0.00000000	    -65.84253635	    109.94357320	      0.00000000
      0.48138061	     -0.00000000	    -65.80761107	    109.90463141	      0.00000000
      0.48165369	     -0.00000000	    -65.77276890	    109.86557318	      0.00000000
      0.48192659	      0.00000000	    -65.73803291	    109.82642613	      0.00000000
      0.48219948	     -0.00000000	    -65.70337981	    109.78716580	      0.00000000
      0.48247238	     -0.00000000	    -65.66880956	    109.74779366	      0.00000000
      0.48274527	      0.00000000	    -65.63432208	    109.70831116	      0.00000000
      0.48301817	      0.00000000	    -65.59991734	    109.66871973	      0.00000000
      0.48329106	     -0.00000000	    -65.56559527	    109.62902080	      0.00000000
      0.48356396	      0.00000000	    -65.53135583	    109.58921573	      0.00000000
      0.48383685	     -0.00000000	    -65.49719893	    109.54930592	      0.00000000
      0.48410975	      0.00000000	    -65.46312455	    109.50929272	      0.00000000
      0.48438264	      0.00000000	    -65.42913261	    109.46917747	      0.00000000
      0.48465554	      0.00000000	    -65.39522307	    109.42896149	      0.00000000
      0.48492843	     -0.00000000	    -65.36139585	    109.38864608	      0.00000000
      0.48520133	     -0.00000000	    -65.32765093	    109.34823252	      0.00000000
      0.48547422	      0.00000000	    -65.29398821	    109.30772209	      0.00000000
      0.48574712	      0.00000000	    -65.26040768	    109.26711603	      0.00000000
      0.48602002	      0.00000000	    -65.22690923	    109.22641559	      0.00000000
      0.48629291	      0.00000000	    -65.19349285	    109.18562197	      0.00000000
      0.48656581	      0.00000000	    -65.16015845	    109.14473640	      0.00000000
      0.48683870	      0.00000000	    -65.12690600	    109.10376005	      0.00000000
      0.48711160	     -0.00000000	    -65.09373541	    109.06269410	      0.00000000
      0.48738449	      0.00000000	    -65.06064666	    109.02153970	      0.00000000
      0.48765739	     -0.00000000	    -65.02763965	    108.98029800	      0.00000000
      0.48793028	      0.00000000	    -64.99471437	    108.93897013	      0.00000000
      0.48820318	     -0.00000000	    -64.96187072	    108.89755722	      0.00000000
      0.48847607	      0.00000000	    -64.92910868	    108.85606034	      0.00000000
      0.48874897	     -0.00000000	    -64.89642814	    108.81448060	      0.00000000
      0.48899448	     -0.00000000	    -64.86709665	    108.77700336	      0.00000000
      0.48923999	      0.00000000	    -64.83783104	    108.73946069	      0.00000000
      0.48953482	      0.00000000	    -64.80277336	    108.69429074	      0.00000000
      0.48982965	     -0.00000000	    -64.76781056	    108.64902886	      0.00000000
      0.49007215	      0.00000000	    -64.73912486	    108.61173311	      0.00000000
      0.49031465	     -0.00000000	    -64.71050326	    108.57437676	      0.00000000
      0.49061299	      0.00000000	    -64.67537866	    108.52833596	      0.00000000
      0.49091133	      0.00000000	    -64.64035095	    108.48220579	      0.00000000
      0.49115105	      0.00000000	    -64.61227511	    108.44507465	      0.00000000
      0.49139078	      0.00000000	    -64.58426174	    108.40788728	      0.00000000
      0.49169129	      0.00000000	    -64.54923360	    108.36119241	      0.00000000
      0.49199180	     -0.00000000	    -64.51430349	    108.31441147	      0.00000000
      0.49222943	      0.00000000	    -64.48675193	    108.27735939	      0.00000000
      0.49246706	     -0.00000000	    -64.45926158	    108.24025490	      0.00000000
      0.49277004	      0.00000000	    -64.42429970	    108.19287104	      0.00000000
      0.49307302	     -0.00000000	    -64.38943718	    108.14540418	      0.00000000
      0.49330646	     -0.00000000	    -64.36264339	    108.10877518	      0.00000000
      0.49353991	     -0.00000000	    -64.33590850	    108.07209819	      0.00000000
      0.49384639	      0.00000000	    -64.30089803	    108.02387356	      0.00000000
      0.49415288	     -0.00000000	    -64.26598895	    107.97556838	      0.00000000
      0.49438183	     -0.00000000	    -64.23997791	    107.93943248	      0.00000000
      0.49461077	     -0.00000000	    -64.21402336	    107.90325282	      0.00000000
      0.49492032	      0.00000000	    -64.17902136	    107.85426751	      0.00000000
      0.49522987	      0.00000000	    -64.14412248	    107.80520432	      0.00000000
      0.49545585	     -0.00000000	    -64.11870950	    107.76933705	      0.00000000
      0.49568184	      0.00000000	    -64.09335139	    107.73342938	      0.00000000
      0.49599357	      0.00000000	    -64.05846169	    107.68383183	      0.00000000
      0.49630530	     -0.00000000	    -64.02367626	    107.63415948	      0.00000000
      0.49652873	      0.00000000	    -63.99880828	    107.59851196	      0.00000000
      0.49675216	     -0.00000000	    -63.97399379	    107.56282705	      0.00000000
      0.49706589	     -0.00000000	    -63.93924123	    107.51265848	      0.00000000
      0.49737961	     -0.00000000	    -63.90459397	    107.46241821	      0.00000000
      0.49760048	     -0.00000000	    -63.88026443	    107.42700522	      0.00000000
      0.49782136	     -0.00000000	    -63.85598701	    107.39155768	      0.00000000
      0.49813692	     -0.00000000	    -63.82139206	    107.34085435	      0.00000000
      0.49845248	      0.00000000	    -63.78690334	    107.29008245	      0.00000000
      0.49867120	     -0.00000000	    -63.76306025	    107.25485094	      0.00000000
      0.49888993	     -0.00000000	    -63.73926812	    107.21958741	      0.00000000
      0.49920728	     -0.00000000	    -63.70483957	    107.16836873	      0.00000000
      0.49952462	      0.00000000	    -63.67051816	    107.11708459	      0.00000000
      0.49974099	      0.00000000	    -63.64717846	    107.08208098	      0.00000000
      0.49995736	     -0.00000000	    -63.62388849	    107.04704781	      0.00000000
      0.50027627	      0.00000000	    -63.58965207	    106.99535937	      0.00000000
      0.50059518	     -0.00000000	    -63.55552353	    106.94360860	      0.00000000
      0.50080995	     -0.00000000	    -63.53260072	    106.90872292	      0.00000000
      0.50102471	      0.00000000	    -63.50972675	    106.87380982	      0.00000000
      0.50134549	     -0.00000000	    -63.47565330	    106.82161351	      0.00000000
      0.50166626	      0.00000000	    -63.44168866	    106.76935786	      0.00000000
      0.50187815	     -0.00000000	    -63.41931314	    106.73480862	      0.00000000
      0.50209003	      0.00000000	    -63.39698502	    106.70023428	      0.00000000
      0.50241154	      0.00000000	    -63.36319578	    106.64772539	      0.00000000
      0.50273305	     -0.00000000	    -63.32951554	    106.59516051	      0.00000000
      0.50294578	      0.00000000	    -63.30729006	    106.56034936	      0.00000000
      0.50315851	     -0.00000000	    -63.28511223	    106.52551447	      0.00000000
      0.50348392	      0.00000000	    -63.25127997	    106.47218393	      0.00000000
      0.50376699	      0.00000000	    -63.22193959	    106.42574754	      0.00000000
      0.50402001	     -0.00000000	    -63.19578565	    106.38420762	      0.00000000
      0.50427303	      0.00000000	    -63.16969891	    106.34263629	      0.00000000
      0.50457921	      0.00000000	    -63.13822175	    106.29229043	      0.00000000
      0.50481947	     -0.00000000	    -63.11358924	    106.25275102	      0.00000000
      0.50505974	     -0.00000000	    -63.08901723	    106.21318471	      0.00000000
      0.50530001	     -0.00000000	    -63.06450565	    106.17359193	      0.00000000
      0.50561753	      0.00000000	    -63.03220502	    106.12122815	      0.00000000
      0.50589081	      0.00000000	    -63.00448941	    106.07612484	      0.00000000
      0.50616409	     -0.00000000	    -62.97685183	    106.03098915	      0.00000000
      0.50643737	     -0.00000000	    -62.94929219	    105.98582169	      0.00000000
      0.50667643	     -0.00000000	    -62.92524835	    105.94628600	      0.00000000
      0.50691548	      0.00000000	    -62.90126407	    105.90672687	      0.00000000
      0.50723533	      0.00000000	    -62.86926626	    105.85376085	      0.00000000
      0.50747592	     -0.00000000	    -62.84526819	    105.81389410	      0.00000000
      0.50771650	      0.00000000	    -62.82133034	    105.77400496	      0.00000000
      0.50795709	     -0.00000000	    -62.79745264	    105.73409384	      0.00000000
      0.50827791	      0.00000000	    -62.76570553	    105.68083929	      0.00000000
      0.50854463	      0.00000000	    -62.73939332	    105.63653665	      0.00000000
      0.50881135	      0.00000000	    -62.71315489	    105.59220869	      0.00000000
      0.50907807	     -0.00000000	    -62.68699017	    105.54785595	      0.00000000
      0.50934479	     -0.00000000	    -62.66089913	    105.50347898	      0.00000000
      0.50961151	     -0.00000000	    -62.63488169	    105.45907832	      0.00000000
      0.50987823	      0.00000000	    -62.60893782	    105.41465449	      0.00000000
      0.51014495	     -0.00000000	    -62.58306744	    105.37020803	      0.00000000
      0.51041167	      0.00000000	    -62.55727053	    105.32573947	      0.00000000
      0.51067839	     -0.00000000	    -62.53154700	    105.28124934	      0.00000000
      0.51094511	      0.00000000	    -62.50589683	    105.23673817	      0.00000000
      0.51121183	      0.00000000	    -62.48031993	    105.19220649	      0.00000000
      0.51147855	      0.00000000	    -62.45481628	    105.14765481	      0.00000000
      0.51174527	      0.00000000	    -62.42938580	    105.10308366	      0.00000000
      0.51198462	     -0.00000000	    -62.40662706	    105.06306989	      0.00000000
      0.51222397	      0.00000000	    -62.38392716	    105.02304122	      0.00000000
      0.51253292	     -0.00000000	    -62.35471289	    104.97135048	      0.00000000
      0.51278431	     -0.00000000	    -62.33101458	    104.92927439	      0.00000000
      0.51303570	      0.00000000	    -62.30738105	    104.88718326	      0.00000000
      0.51328708	      0.00000000	    -62.28381226	    104.84507751	      0.00000000
      0.51360653	      0.00000000	    -62.25395538	    104.79155093	      0.00000000
      0.51383533	     -0.00000000	    -62.23263589	    104.75320138	      0.00000000
      0.51406412	     -0.00000000	    -62.21136992	    104.71484084	      0.00000000
      0.51436398	     -0.00000000	    -62.18357872	    104.66454770	      0.00000000
      0.51465558	     -0.00000000	    -62.15664187	    104.61562451	      0.00000000
      0.51494718	     -0.00000000	    -62.12979172	    104.56668534	      0.00000000
      0.51519265	      0.00000000	    -62.10725526	    104.52547428	      0.00000000
      0.51543813	     -0.00000000	    -62.08478016	    104.48425276	      0.00000000
      0.51574266	      0.00000000	    -62.05698430	    104.43310223	      0.00000000
      0.51599079	     -0.00000000	    -62.03440520	    104.39141247	      0.00000000
      0.51623892	      0.00000000	    -62.01188867	    104.34971331	      0.00000000
      0.51648706	     -0.00000000	    -61.98943464	    104.30800516	      0.00000000
      0.51681430	     -0.00000000	    -61.95991799	    104.25298775	      0.00000000
      0.51704021	     -0.00000000	    -61.93960426	    104.21499781	      0.00000000
      0.51726612	      0.00000000	    -61.91934225	    104.17700148	      0.00000000
      0.51757208	      0.00000000	    -61.89198242	    104.12553088	      0.00000000
      0.51786561	     -0.00000000	    -61.86582364	    104.07614250	      0.00000000
      0.51815914	      0.00000000	    -61.83975194	    104.02674521	      0.00000000
      0.51840079	     -0.00000000	    -61.81835404	    103.98607323	      0.00000000
      0.51864244	     -0.00000000	    -61.79701506	    103.94539602	      0.00000000
      0.51894898	     -0.00000000	    -61.77002932	    103.89378619	      0.00000000
      0.51919970	      0.00000000	    -61.74802897	    103.85157094	      0.00000000
      0.51945042	     -0.00000000	    -61.72609194	    103.80935135	      0.00000000
      0.51970114	      0.00000000	    -61.70421816	    103.76712782	      0.00000000
      0.52001489	      0.00000000	    -61.67693368	    103.71428304	      0.00000000
      0.52024887	     -0.00000000	    -61.65665079	    103.67487119	      0.00000000
      0.52048285	      0.00000000	    -61.63642288	    103.63545704	      0.00000000
      0.52077725	      0.00000000	    -61.61104989	    103.58586283	      0.00000000
      0.52105697	      0.00000000	    -61.58702256	    103.53873920	      0.00000000
      0.52133669	     -0.00000000	    -61.56307362	    103.49161390	      0.00000000
      0.52158760	      0.00000000	    -61.54165744	    103.44934028	      0.00000000
      0.52183852	     -0.00000000	    -61.52030423	    103.40706617	      0.00000000
      0.52208944	      0.00000000	    -61.49901397	    103.36479197	      0.00000000
      0.52234035	     -0.00000000	    -61.47778661	    103.32251808	      0.00000000
      0.52267992	      0.00000000	    -61.44915927	    103.26530918	      0.00000000
      0.52289539	      0.00000000	    -61.43105369	    103.22900891	      0.00000000
      0.52311086	      0.00000000	    -61.41299440	    103.19270983	      0.00000000
      0.52343739	      0.00000000	    -61.38571529	    103.13770459	      0.00000000
      0.52374737	     -0.00000000	    -61.35991686	    103.08549085	      0.00000000
      0.52405734	     -0.00000000	    -61.33421398	    103.03328163	      0.00000000
      0.52428472	      0.00000000	    -61.31542117	    102.99498852	      0.00000000
      0.52451209	     -0.00000000	    -61.29667969	    102.95669855	      0.00000000
      0.52483889	      0.00000000	    -61.26983295	    102.90167152	      0.00000000
      0.52509111	      0.00000000	    -61.24918594	    102.85920895	      0.00000000
      0.52534332	      0.00000000	    -61.22860197	    102.81675151	      0.00000000
      0.52559553	      0.00000000	    -61.20808098	    102.77429963	      0.00000000
      0.52590330	     -0.00000000	    -61.18312477	    102.72250432	      0.00000000
      0.52613996	      0.00000000	    -61.16399854	    102.68268315	      0.00000000
      0.52637662	     -0.00000000	    -61.14492766	    102.64286798	      0.00000000
      0.52666820	      0.00000000	    -61.12150675	    102.59382110	      0.00000000
      0.52695979	     -0.00000000	    -61.09816971	    102.54478446	      0.00000000
      0.52720443	      0.00000000	    -61.07865432	    102.50365050	      0.00000000
      0.52744907	      0.00000000	    -61.05919788	    102.46252455	      0.00000000
      0.52769371	     -0.00000000	    -61.03980035	    102.42140697	      0.00000000
      0.52801753	     -0.00000000	    -61.01421549	    102.36699548	      0.00000000
      0.52825168	     -0.00000000	    -60.99577951	    102.32766105	      0.00000000
      0.52848583	     -0.00000000	    -60.97739738	    102.28833538	      0.00000000
      0.52878427	      0.00000000	    -60.95404627	    102.23822571	      0.00000000
      0.52908271	     -0.00000000	    -60.93078251	    102.18813146	      0.00000000
      0.52931677	      0.00000000	    -60.91259746	    102.14885300	      0.00000000
      0.52955084	     -0.00000000	    -60.89446607	    102.10958475	      0.00000000
      0.52984419	      0.00000000	    -60.87181905	    102.06038773	      0.00000000
      0.53013753	      0.00000000	    -60.84925619	    102.01120785	      0.00000000
      0.53037877	      0.00000000	    -60.83076338	    101.97077539	      0.00000000
      0.53062002	      0.00000000	    -60.81232740	    101.93035529	      0.00000000
      0.53086126	      0.00000000	    -60.79394820	    101.88994790	      0.00000000
      0.53119540	      0.00000000	    -60.76858585	    101.83400336	      0.00000000
      0.53142760	     -0.00000000	    -60.75102482	    101.79514101	      0.00000000
      0.53165980	     -0.00000000	    -60.73351628	    101.75629150	      0.00000000
      0.53196380	     -0.00000000	    -60.71067361	    101.70545017	      0.00000000
      0.53226779	      0.00000000	    -60.68792078	    101.65463207	      0.00000000
      0.53249142	     -0.00000000	    -60.67123997	    101.61726301	      0.00000000
      0.53271506	     -0.00000000	    -60.65460771	    101.57990716	      0.00000000
      0.53302458	     -0.00000000	    -60.63166768	    101.52822673	      0.00000000
      0.53330338	      0.00000000	    -60.61108381	    101.48169799	      0.00000000
      0.53358219	      0.00000000	    -60.59057520	    101.43519133	      0.00000000
      0.53383025	      0.00000000	    -60.57239094	    101.39383107	      0.00000000
      0.53407832	     -0.00000000	    -60.55426617	    101.35248908	      0.00000000
      0.53432639	      0.00000000	    -60.53620087	    101.31116571	      0.00000000
      0.53462642	      0.00000000	    -60.51442996	    101.26120981	      0.00000000
      0.53487905	      0.00000000	    -60.49616708	    101.21917095	      0.00000000
      0.53513167	     -0.00000000	    -60.47796571	    101.17715264	      0.00000000
      0.53538429	     -0.00000000	    -60.45982583	    101.13515526	      0.00000000
      0.53563691	     -0.00000000	    -60.44174738	    101.09317920	      0.00000000
      0.53594785	     -0.00000000	    -60.41957966	    101.04154246	      0.00000000
      0.53618188	      0.00000000	    -60.40295650	    101.00270040	      0.00000000
      0.53641591	      0.00000000	    -60.38638595	    100.96387767	      0.00000000
      0.53671393	      0.00000000	    -60.36536023	    100.91446725	      0.00000000
      0.53701196	      0.00000000	    -60.34441970	    100.86508931	      0.00000000
      0.53723573	     -0.00000000	    -60.32875190	    100.82803437	      0.00000000
      0.53745951	     -0.00000000	    -60.31313208	    100.79099836	      0.00000000
      0.53776893	     -0.00000000	    -60.29161359	    100.73982064	      0.00000000
      0.53804225	      0.00000000	    -60.27268146	    100.69464406	      0.00000000
      0.53831558	     -0.00000000	    -60.25382070	    100.64949715	      0.00000000
      0.53858890	      0.00000000	    -60.23503128	    100.60438039	      0.00000000
      0.53882490	      0.00000000	    -60.21886477	    100.56544871	      0.00000000
      0.53906091	      0.00000000	    -60.20275137	    100.52654017	      0.00000000
      0.53934794	      0.00000000	    -60.18322524	    100.47925002	      0.00000000
      0.53963497	      0.00000000	    -60.16377755	    100.43199510	      0.00000000
      0.53987228	     -0.00000000	    -60.14775786	    100.39295296	      0.00000000
      0.54010960	     -0.00000000	    -60.13179172	    100.35393559	      0.00000000
      0.54039878	     -0.00000000	    -60.11240796	    100.30642369	      0.00000000
      0.54068796	      0.00000000	    -60.09310358	    100.25894957	      0.00000000
      0.54091818	     -0.00000000	    -60.07779193	    100.22118257	      0.00000000
      0.54114840	      0.00000000	    -60.06253052	    100.18344015	      0.00000000
      0.54144736	     -0.00000000	    -60.04278743	    100.13446619	      0.00000000
      0.54174632	     -0.00000000	    -60.02312891	    100.08553477	      0.00000000
      0.54196853	     -0.00000000	    -60.00857178	    100.04919277	      0.00000000
      0.54219074	      0.00000000	    -59.99406130	    100.01287485	      0.00000000
      0.54250450	      0.00000000	    -59.97365187	     99.96163542	      0.00000000
      0.54278470	      0.00000000	    -59.95550391	     99.91591806	      0.00000000
      0.54306490	     -0.00000000	    -59.93742992	     99.87024045	      0.00000000
      0.54329183	      0.00000000	    -59.92284616	     99.83327601	      0.00000000
      0.54351877	      0.00000000	    -59.90831085	     99.79633822	      0.00000000
      0.54381820	     -0.00000000	    -59.88920621	     99.74764150	      0.00000000
      0.54411762	      0.00000000	    -59.87018580	     99.69899224	      0.00000000
      0.54434481	     -0.00000000	    -59.85581039	     99.66211202	      0.00000000
      0.54457200	      0.00000000	    -59.84148339	     99.62525973	      0.00000000
      0.54487516	      0.00000000	    -59.82244093	     99.57612823	      0.00000000
      0.54517832	      0.00000000	    -59.80348455	     99.52704752	      0.00000000
      0.54539919	      0.00000000	    -59.78972785	     99.49132154	      0.00000000
      0.54562006	     -0.00000000	    -59.77601676	     99.45562307	      0.00000000
      0.54593282	     -0.00000000	    -59.75667972	     99.40512120	      0.00000000
      0.54620621	      0.00000000	    -59.73985104	     99.36102102	      0.00000000
      0.54647960	      0.00000000	    -59.72309210	     99.31696428	      0.00000000
      0.54675300	      0.00000000	    -59.70640284	     99.27295144	      0.00000000
      0.54698710	     -0.00000000	    -59.69216748	     99.23529925	      0.00000000
      0.54722120	      0.00000000	    -59.67798312	     99.19767983	      0.00000000
      0.54750712	      0.00000000	    -59.66072832	     99.15177849	      0.00000000
      0.54779304	     -0.00000000	    -59.64354950	     99.10592693	      0.00000000
      0.54803339	      0.00000000	    -59.62916740	     99.06742211	      0.00000000
      0.54827374	      0.00000000	    -59.61483889	     99.02895310	      0.00000000
      0.54851409	     -0.00000000	    -59.60056396	     98.99052021	      0.00000000
      0.54883792	     -0.00000000	    -59.58141563	     98.93879623	      0.00000000
      0.54907424	      0.00000000	    -59.56750327	     98.90109236	      0.00000000
      0.54931055	      0.00000000	    -59.55364257	     98.86342432	      0.00000000
      0.54960427	     -0.00000000	    -59.53648702	     98.81665694	      0.00000000
      0.54989799	     -0.00000000	    -59.51941114	     98.76994583	      0.00000000
      0.55012104	      0.00000000	    -59.50649686	     98.73451118	      0.00000000
      0.55034409	      0.00000000	    -59.49362845	     98.69910950	      0.00000000
      0.55064751	      0.00000000	    -59.47619676	     98.65100486	      0.00000000
      0.55092310	      0.00000000	    -59.46043770	     98.60736704	      0.00000000
      0.55119869	      0.00000000	    -59.44474852	     98.56378076	      0.00000000
      0.55144518	      0.00000000	    -59.43077472	     98.52483975	      0.00000000
      0.55169168	     -0.00000000	    -59.41685673	     98.48594061	      0.00000000
      0.55193817	     -0.00000000	    -59.40299450	     98.44708364	      0.00000000
      0.55218466	      0.00000000	    -59.38918799	     98.40826912	      0.00000000
      0.55251313	      0.00000000	    -59.37087673	     98.35661358	      0.00000000
      0.55273598	      0.00000000	    -59.35850935	     98.32161041	      0.00000000
      0.55295883	     -0.00000000	    -59.34618739	     98.28664270	      0.00000000
      0.55326857	     -0.00000000	    -59.32913714	     98.23810222	      0.00000000
      0.55354244	     -0.00000000	    -59.31413366	     98.19523878	      0.00000000
      0.55381632	      0.00000000	    -59.29919864	     98.15243005	      0.00000000
      0.55409019	      0.00000000	    -59.28433200	     98.10967643	      0.00000000
      0.55432249	     -0.00000000	    -59.27177622	     98.07345782	      0.00000000
      0.55455478	     -0.00000000	    -59.25926955	     98.03727936	      0.00000000
      0.55483884	      0.00000000	    -59.24404230	     97.99309287	      0.00000000
      0.55512290	     -0.00000000	    -59.22888837	     97.94896717	      0.00000000
      0.55537051	      0.00000000	    -59.21573907	     97.91055447	      0.00000000
      0.55561811	     -0.00000000	    -59.20264539	     97.87218854	      0.00000000
      0.55586572	      0.00000000	    -59.18960730	     97.83386967	      0.00000000
      0.55611332	      0.00000000	    -59.17662475	     97.79559813	      0.00000000
      0.55642120	     -0.00000000	    -59.16055956	     97.74807746	      0.00000000
      0.55666618	      0.00000000	    -59.14783746	     97.71031739	      0.00000000
      0.55691116	     -0.00000000	    -59.13516960	     97.67260450	      0.00000000
      0.55715614	     -0.00000000	    -59.12255593	     97.63493903	      0.00000000
      0.55746174	      0.00000000	    -59.10689704	     97.58802053	      0.00000000
      0.55771206	      0.00000000	    -59.09413348	     97.54964499	      0.00000000
      0.55796237	      0.00000000	    -59.08142636	     97.51131982	      0.00000000
      0.55821269	     -0.00000000	    -59.06877561	     97.47304531	      0.00000000
      0.55846301	     -0.00000000	    -59.05618122	     97.43482170	      0.00000000
      0.55877835	     -0.00000000	    -59.04039517	     97.38674125	      0.00000000
      0.55900128	     -0.00000000	    -59.02928932	     97.35280073	      0.00000000
      0.55922421	     -0.00000000	    -59.01822802	     97.31890123	      0.00000000
      0.55952687	     -0.00000000	    -59.00328163	     97.27294262	      0.00000000
      0.55980458	     -0.00000000	    -58.98963989	     97.23084101	      0.00000000
      0.56008229	     -0.00000000	    -58.97606714	     97.18880406	      0.00000000
      0.56032624	     -0.00000000	    -58.96420109	     97.15193055	      0.00000000
      0.56057019	      0.00000000	    -58.95238820	     97.11510742	      0.00000000
      0.56081414	     -0.00000000	    -58.94062840	     97.07833492	      0.00000000
      0.56111362	      0.00000000	    -58.92626401	     97.03326062	      0.00000000
      0.56136889	     -0.00000000	    -58.91408375	     96.99490287	      0.00000000
      0.56162415	     -0.00000000	    -58.90196149	     96.95660134	      0.00000000
      0.56187941	     -0.00000000	    -58.88989716	     96.91835629	      0.00000000
      0.56213468	      0.00000000	    -58.87789074	     96.88016797	      0.00000000
      0.56238994	     -0.00000000	    -58.86594214	     96.84203662	      0.00000000
      0.56264520	      0.00000000	    -58.85405135	     96.80396250	      0.00000000
      0.56290047	      0.00000000	    -58.84221830	     96.76594584	      0.00000000
      0.56315573	     -0.00000000	    -58.83044295	     96.72798687	      0.00000000
      0.56346453	     -0.00000000	    -58.81627491	     96.68214394	      0.00000000
      0.56368434	     -0.00000000	    -58.80624136	     96.64956449	      0.00000000
      0.56390415	     -0.00000000	    -58.79625047	     96.61702834	      0.00000000
      0.56420711	      0.00000000	    -58.78254988	     96.57225486	      0.00000000
      0.56449137	      0.00000000	    -58.76976849	     96.53032025	      0.00000000
      0.56477563	      0.00000000	    -58.75705828	     96.48845888	      0.00000000
      0.56501128	     -0.00000000	    -58.74657544	     96.45381162	      0.00000000
      0.56524693	      0.00000000	    -58.73614143	     96.41921503	      0.00000000
      0.56554347	     -0.00000000	    -58.72308103	     96.37575245	      0.00000000
      0.56579511	      0.00000000	    -58.71205813	     96.33893219	      0.00000000
      0.56604676	      0.00000000	    -58.70109075	     96.30217029	      0.00000000
      0.56629841	      0.00000000	    -58.69017885	     96.26546693	      0.00000000
      0.56655006	     -0.00000000	    -58.67932238	     96.22882227	      0.00000000
      0.56680170	     -0.00000000	    -58.66852129	     96.19223648	      0.00000000
      0.56711084	     -0.00000000	    -58.65532846	     96.14737365	      0.00000000
      0.56733265	     -0.00000000	    -58.64591363	     96.11523831	      0.00000000
      0.56755447	      0.00000000	    -58.63654171	     96.08314911	      0.00000000
      0.56785281	     -0.00000000	    -58.62400400	     96.04006175	      0.00000000
      0.56813487	     -0.00000000	    -58.61222189	     95.99940339	      0.00000000
      0.56841692	      0.00000000	    -58.60050899	     95.95882021	      0.00000000
      0.56865478	     -0.00000000	    -58.59068533	     95.92465542	      0.00000000
      0.56889264	     -0.00000000	    -58.58091080	     95.89054436	      0.00000000
      0.56918650	      0.00000000	    -58.56890231	     95.84847518	      0.00000000
      0.56943590	     -0.00000000	    -58.55876950	     95.81283597	      0.00000000
      0.56968531	     -0.00000000	    -58.54869052	     95.77725624	      0.00000000
      0.56993471	     -0.00000000	    -58.53866536	     95.74173610	      0.00000000
      0.57018411	      0.00000000	    -58.52869394	     95.70627569	      0.00000000
      0.57043351	     -0.00000000	    -58.51877623	     95.67087512	      0.00000000
      0.57075934	     -0.00000000	    -58.50590038	     95.62471751	      0.00000000
      0.57097019	      0.00000000	    -58.49761691	     95.59490256	      0.00000000
      0.57118103	     -0.00000000	    -58.48937170	     95.56513064	      0.00000000
      0.57149719	      0.00000000	    -58.47708027	     95.52057050	      0.00000000
      0.57179665	     -0.00000000	    -58.46551686	     95.47845205	      0.00000000
      0.57210645	      0.00000000	    -58.45363520	     95.43497113	      0.00000000
      0.57234478	     -0.00000000	    -58.44455074	     95.40158530	      0.00000000
      0.57258311	     -0.00000000	    -58.43551495	     95.36825493	      0.00000000
      0.57288575	      0.00000000	    -58.42411078	     95.32600998	      0.00000000
      0.57312514	     -0.00000000	    -58.41514565	     95.29265807	      0.00000000
      0.57336453	     -0.00000000	    -58.40622947	     95.25936239	      0.00000000
      0.57360392	     -0.00000000	    -58.39736220	     95.22612299	      0.00000000
      0.57393442	     -0.00000000	    -58.38520047	     95.18032578	      0.00000000
      0.57414977	      0.00000000	    -58.37732605	     95.15054255	      0.00000000
      0.57436512	     -0.00000000	    -58.36949108	     95.12080506	      0.00000000
      0.57467329	      0.00000000	    -58.35834781	     95.07833027	      0.00000000
      0.57496795	     -0.00000000	    -58.34776858	     95.03780569	      0.00000000
      0.57526260	      0.00000000	    -58.33726301	     94.99736706	      0.00000000
      0.57549826	     -0.00000000	    -58.32891398	     94.96508763	      0.00000000
      0.57573391	     -0.00000000	    -58.32061198	     94.93286330	      0.00000000
      0.57603667	     -0.00000000	    -58.31001470	     94.89154318	      0.00000000
      0.57627784	     -0.00000000	    -58.30162872	     94.85869425	      0.00000000
      0.57651901	     -0.00000000	    -58.29329183	     94.82590320	      0.00000000
      0.57676019	      0.00000000	    -58.28500401	     94.79317009	      0.00000000
      0.57708298	      0.00000000	    -58.27398785	     94.74944919	      0.00000000
      0.57730103	     -0.00000000	    -58.26659615	     94.71997480	      0.00000000
      0.57751907	     -0.00000000	    -58.25924441	     94.69054789	      0.00000000
      0.57782053	      0.00000000	    -58.24914622	     94.64994263	      0.00000000
      0.57811019	      0.00000000	    -58.23951500	     94.61101182	      0.00000000
      0.57839985	      0.00000000	    -58.22995413	     94.57216499	      0.00000000
      0.57863645	      0.00000000	    -58.22219649	     94.54049542	      0.00000000
      0.57887306	     -0.00000000	    -58.21448568	     94.50888196	      0.00000000
      0.57917383	     -0.00000000	    -58.20475152	     94.46877713	      0.00000000
      0.57941448	      0.00000000	    -58.19701725	     94.43675312	      0.00000000
      0.57965514	     -0.00000000	    -58.18933128	     94.40478725	      0.00000000
      0.57989579	      0.00000000	    -58.18169357	     94.37287956	      0.00000000
      0.58022028	      0.00000000	    -58.17147158	     94.32994898	      0.00000000
      0.58043621	      0.00000000	    -58.16471787	     94.30143945	      0.00000000
      0.58065214	      0.00000000	    -58.15800289	     94.27297682	      0.00000000
      0.58095551	     -0.00000000	    -58.14863398	     94.23306722	      0.00000000
      0.58124769	     -0.00000000	    -58.13968279	     94.19471739	      0.00000000
      0.58153987	     -0.00000000	    -58.13080230	     94.15645353	      0.00000000
      0.58178350	     -0.00000000	    -58.12345148	     94.12461386	      0.00000000
      0.58202713	      0.00000000	    -58.11614972	     94.09283399	      0.00000000
      0.58232014	     -0.00000000	    -58.10743303	     94.05469271	      0.00000000
      0.58255867	     -0.00000000	    -58.10038897	     94.02370543	      0.00000000
      0.58279721	      0.00000000	    -58.09339176	     93.99277553	      0.00000000
      0.58303575	      0.00000000	    -58.08644139	     93.96190300	      0.00000000
      0.58336765	      0.00000000	    -58.07684846	     93.91904258	      0.00000000
      0.58357846	      0.00000000	    -58.07080225	     93.89187641	      0.00000000
      0.58378928	      0.00000000	    -58.06479249	     93.86475507	      0.00000000
      0.58410022	      0.00000000	    -58.05599479	     93.82483395	      0.00000000
      0.58440504	     -0.00000000	    -58.04744722	     93.78579397	      0.00000000
      0.58475951	      0.00000000	    -58.03760287	     93.74051270	      0.00000000
      0.58497805	     -0.00000000	    -58.03158461	     93.71265850	      0.00000000
      0.58519659	     -0.00000000	    -58.02560532	     93.68485249	      0.00000000
      0.58555832	      0.00000000	    -58.01579404	     93.63893466	      0.00000000
      0.58575951	      0.00000000	    -58.01038296	     93.61345164	      0.00000000
      0.58596071	     -0.00000000	    -58.00500477	     93.58800945	      0.00000000
      0.58629257	      0.00000000	    -57.99620562	     93.54613340	      0.00000000
      0.58661501	      0.00000000	    -57.98774183	     93.50555260	      0.00000000
      0.58684985	     -0.00000000	    -57.98163026	     93.47606174	      0.00000000
      0.58708470	     -0.00000000	    -57.97556331	     93.44662646	      0.00000000
      0.58740190	      0.00000000	    -57.96743961	     93.40695737	      0.00000000
      0.58762667	      0.00000000	    -57.96173227	     93.37890891	      0.00000000
      0.58785144	     -0.00000000	    -57.95606565	     93.35091133	      0.00000000
      0.58813972	     -0.00000000	    -57.94885751	     93.31507766	      0.00000000
      0.58841924	      0.00000000	    -57.94193205	     93.28041181	      0.00000000
      0.58869877	     -0.00000000	    -57.93506936	     93.24582458	      0.00000000
      0.58894269	      0.00000000	    -57.92913187	     93.21570640	      0.00000000
      0.58918662	     -0.00000000	    -57.92324208	     93.18564803	      0.00000000
      0.58943055	     -0.00000000	    -57.91739991	     93.15564947	      0.00000000
      0.58972331	     -0.00000000	    -57.91045091	     93.11972391	      0.00000000
      0.58998635	     -0.00000000	    -57.90426564	     93.08751839	      0.00000000
      0.59024940	     -0.00000000	    -57.89813556	     93.05538232	      0.00000000
      0.59051244	      0.00000000	    -57.89206058	     93.02331568	      0.00000000
      0.59077549	      0.00000000	    -57.88604067	     92.99131842	      0.00000000
      0.59101015	     -0.00000000	    -57.88071665	     92.96283200	      0.00000000
      0.59124482	      0.00000000	    -57.87543635	     92.93440075	      0.00000000
      0.59154307	     -0.00000000	    -57.86878807	     92.89834414	      0.00000000
      0.59178463	      0.00000000	    -57.86345536	     92.86920773	      0.00000000
      0.59202618	     -0.00000000	    -57.85816877	     92.84012968	      0.00000000
      0.59226774	      0.00000000	    -57.85292828	     92.81110995	      0.00000000
      0.59258842	     -0.00000000	    -57.84604219	     92.77267397	      0.00000000
      0.59280245	      0.00000000	    -57.84149146	     92.74707863	      0.00000000
      0.59301648	      0.00000000	    -57.83697676	     92.72152901	      0.00000000
      0.59331728	      0.00000000	    -57.83069236	     92.68569721	      0.00000000
      0.59355815	      0.00000000	    -57.82571143	     92.65707044	      0.00000000
      0.59395816	     -0.00000000	    -57.81754001	     92.60965743	      0.00000000
      0.59420126	     -0.00000000	    -57.81263498	     92.58091975	      0.00000000
      0.59444437	      0.00000000	    -57.80777610	     92.55224083	      0.00000000
      0.59468748	      0.00000000	    -57.80296336	     92.52362061	      0.00000000
      0.59498418	     -0.00000000	    -57.79715184	     92.48876933	      0.00000000
      0.59524210	     -0.00000000	    -57.79215592	     92.45854621	      0.00000000
      0.59550001	     -0.00000000	    -57.78721169	     92.42838902	      0.00000000
      0.59575792	     -0.00000000	    -57.78231910	     92.39829770	      0.00000000
      0.59601583	      0.00000000	    -57.77747805	     92.36827220	      0.00000000
      0.59627374	      0.00000000	    -57.77268851	     92.33831246	      0.00000000
      0.59653165	      0.00000000	    -57.76795038	     92.30841843	      0.00000000
      0.59678956	      0.00000000	    -57.76326362	     92.27859005	      0.00000000
      0.59704747	     -0.00000000	    -57.75862813	     92.24882727	      0.00000000
      0.59730539	     -0.00000000	    -57.75404387	     92.21913003	      0.00000000
      0.59756330	     -0.00000000	    -57.74951074	     92.18949826	      0.00000000
      0.59782121	     -0.00000000	    -57.74502870	     92.15993192	      0.00000000
      0.59807912	     -0.00000000	    -57.74059765	     92.13043093	      0.00000000
      0.59833703	     -0.00000000	    -57.73621756	     92.10099524	      0.00000000
      0.59859494	      0.00000000	    -57.73188831	     92.07162479	      0.00000000
      0.59885285	      0.00000000	    -57.72760988	     92.04231951	      0.00000000
      0.59908384	      0.00000000	    -57.72382108	     92.01612844	      0.00000000
      0.59931483	     -0.00000000	    -57.72007294	     91.98998955	      0.00000000
      0.59961962	      0.00000000	    -57.71518944	     91.95557970	      0.00000000
      0.59985661	      0.00000000	    -57.71144102	     91.92888677	      0.00000000
      0.60009359	      0.00000000	    -57.70773518	     91.90224861	      0.00000000
      0.60033058	      0.00000000	    -57.70407189	     91.87566516	      0.00000000
      0.60063188	      0.00000000	    -57.69947578	     91.84194630	      0.00000000
      0.60088924	      0.00000000	    -57.69560439	     91.81321574	      0.00000000
      0.60114659	      0.00000000	    -57.69178293	     91.78454948	      0.00000000
      0.60140394	      0.00000000	    -57.68801137	     91.75594745	      0.00000000
      0.60166129	     -0.00000000	    -57.68428959	     91.72740959	      0.00000000
      0.60191865	     -0.00000000	    -57.68061757	     91.69893582	      0.00000000
      0.60217600	      0.00000000	    -57.67699520	     91.67052608	      0.00000000
      0.60243335	      0.00000000	    -57.67342243	     91.64218028	      0.00000000
      0.60269071	     -0.00000000	    -57.66989917	     91.61389836	      0.00000000
      0.60294806	     -0.00000000	    -57.66642538	     91.58568024	      0.00000000
      0.60320541	      0.00000000	    -57.66300094	     91.55752584	      0.00000000
      0.60346276	      0.00000000	    -57.65962583	     91.52943510	      0.00000000
      0.60372012	      0.00000000	    -57.65629994	     91.50140794	      0.00000000
      0.60397747	      0.00000000	    -57.65302323	     91.47344428	      0.00000000
      0.60423482	     -0.00000000	    -57.64979559	     91.44554405	      0.00000000
      0.60449217	      0.00000000	    -57.64661698	     91.41770715	      0.00000000
      0.60474953	     -0.00000000	    -57.64348730	     91.38993354	      0.00000000
      0.60500688	     -0.00000000	    -57.64040652	     91.36222311	      0.00000000
      0.60526423	      0.00000000	    -57.63737452	     91.33457579	      0.00000000
      0.60552159	      0.00000000	    -57.63439126	     91.30699151	      0.00000000
      0.60577894	     -0.00000000	    -57.63145664	     91.27947017	      0.00000000
      0.60603629	     -0.00000000	    -57.62857062	     91.25201171	      0.00000000
      0.60629364	      0.00000000	    -57.62573310	     91.22461604	      0.00000000
      0.60655100	     -0.00000000	    -57.62294403	     91.19728307	      0.00000000
      0.60680835	     -0.00000000	    -57.62020331	     91.17001274	      0.00000000
      0.60706570	     -0.00000000	    -57.61751090	     91.14280494	      0.00000000
      0.60732305	      0.00000000	    -57.61486669	     91.11565961	      0.00000000
      0.60758041	      0.00000000	    -57.61227065	     91.08857664	      0.00000000
      0.60783776	     -0.00000000	    -57.60972266	     91.06155597	      0.00000000
      0.60809511	      0.00000000	    -57.60722269	     91.03459751	      0.00000000
      0.60835247	     -0.00000000	    -57.60477062	     91.00770116	      0.00000000
      0.60860982	     -0.00000000	    -57.60236643	     90.98086685	      0.00000000
      0.60886717	      0.00000000	    -57.60001000	     90.95409449	      0.00000000
      0.60912452	     -0.00000000	    -57.59770130	     90.92738399	      0.00000000
      0.60935546	     -0.00000000	    -57.59567008	     90.90346738	      0.00000000
      0.60958641	      0.00000000	    -57.59367718	     90.87960045	      0.00000000
      0.60989499	      0.00000000	    -57.59107393	     90.84778682	      0.00000000
      0.61012598	      0.00000000	    -57.58916994	     90.82403097	      0.00000000
      0.61035696	      0.00000000	    -57.58730407	     90.80032461	      0.00000000
      0.61058795	     -0.00000000	    -57.58547630	     90.77666766	      0.00000000
      0.61089238	      0.00000000	    -57.58312545	     90.74556403	      0.00000000
      0.61116285	     -0.00000000	    -57.58109223	     90.71800250	      0.00000000
      0.61143331	      0.00000000	    -57.57911096	     90.69050843	      0.00000000
      0.61166649	     -0.00000000	    -57.57744455	     90.66685945	      0.00000000
      0.61189966	      0.00000000	    -57.57581662	     90.64326046	      0.00000000
      0.61213283	     -0.00000000	    -57.57422716	     90.61971138	      0.00000000
      0.61243361	     -0.00000000	    -57.57223354	     90.58940804	      0.00000000
      0.61269819	      0.00000000	    -57.57053260	     90.56282042	      0.00000000
      0.61296277	      0.00000000	    -57.56888092	     90.53629676	      0.00000000
      0.61322734	      0.00000000	    -57.56727844	     90.50983695	      0.00000000
      0.61345399	     -0.00000000	    -57.56594475	     90.48722169	      0.00000000
      0.61368063	     -0.00000000	    -57.56464706	     90.46465315	      0.00000000
      0.61400240	      0.00000000	    -57.56286639	     90.43269195	      0.00000000
      0.61422297	     -0.00000000	    -57.56168753	     90.41083707	      0.00000000
      0.61444354	     -0.00000000	    -57.56054257	     90.38902624	      0.00000000
      0.61473095	     -0.00000000	    -57.55910149	     90.36067217	      0.00000000
      0.61500338	     -0.00000000	    -57.55778854	     90.33386524	      0.00000000
      0.61534774	      0.00000000	    -57.55620259	     90.30007580	      0.00000000
      0.61557006	     -0.00000000	    -57.55522228	     90.27831750	      0.00000000
      0.61579238	      0.00000000	    -57.55427615	     90.25660356	      0.00000000
      0.61609937	      0.00000000	    -57.55302578	     90.22669299	      0.00000000
      0.61636296	      0.00000000	    -57.55200400	     90.20107830	      0.00000000
      0.61662655	     -0.00000000	    -57.55103000	     90.17552566	      0.00000000
      0.61689014	      0.00000000	    -57.55010373	     90.15003495	      0.00000000
      0.61712087	     -0.00000000	    -57.54933202	     90.12777266	      0.00000000
      0.61735160	     -0.00000000	    -57.54859676	     90.10555767	      0.00000000
      0.61766671	     -0.00000000	    -57.54765138	     90.07529507	      0.00000000
      0.61788991	     -0.00000000	    -57.54702273	     90.05391204	      0.00000000
      0.61811311	     -0.00000000	    -57.54642801	     90.03257306	      0.00000000
      0.61839595	      0.00000000	    -57.54572307	     90.00559570	      0.00000000
      0.61867194	      0.00000000	    -57.54508757	     89.97933966	      0.00000000
      0.61894794	      0.00000000	    -57.54450370	     89.95315060	      0.00000000
      0.61920792	      0.00000000	    -57.54400084	     89.92854193	      0.00000000
      0.61946790	      0.00000000	    -57.54354365	     89.90399248	      0.00000000
      0.61972788	      0.00000000	    -57.54313202	     89.87950216	      0.00000000
      0.61998786	      0.00000000	    -57.54276592	     89.85507086	      0.00000000
      0.62024784	     -0.00000000	    -57.54244523	     89.83069847	      0.00000000
      0.62050782	      0.00000000	    -57.54216990	     89.80638490	      0.00000000
      0.62076780	      0.00000000	    -57.54193984	     89.78213003	      0.00000000
      0.62102778	     -0.00000000	    -57.54175499	     89.75793375	      0.00000000
      0.62128776	      0.00000000	    -57.54161525	     89.73379597	      0.00000000
      0.62154774	      0.00000000	    -57.54152058	     89.70971657	      0.00000000
      0.62180773	     -0.00000000	    -57.54147085	     89.68569545	      0.00000000
      0.62206771	     -0.00000000	    -57.54146605	     89.66173249	      0.00000000
      0.62230052	     -0.00000000	    -57.54149977	     89.64032259	      0.00000000
      0.62253334	      0.00000000	    -57.54156939	     89.61895917	      0.00000000
      0.62284548	      0.00000000	    -57.54171893	     89.59038997	      0.00000000
      0.62306923	      0.00000000	    -57.54186570	     89.56996220	      0.00000000
      0.62329297	     -0.00000000	    -57.54204543	     89.54957714	      0.00000000
      0.62357398	      0.00000000	    -57.54231781	     89.52403586	      0.00000000
      0.62384819	      0.00000000	    -57.54263359	     89.49917627	      0.00000000
      0.62412241	     -0.00000000	    -57.54299866	     89.47438046	      0.00000000
      0.62438531	      0.00000000	    -57.54339485	     89.45066761	      0.00000000
      0.62464821	     -0.00000000	    -57.54383619	     89.42701313	      0.00000000
      0.62491111	      0.00000000	    -57.54432257	     89.40341693	      0.00000000
      0.62517401	     -0.00000000	    -57.54485395	     89.37987888	      0.00000000
      0.62543691	     -0.00000000	    -57.54543022	     89.35639887	      0.00000000
      0.62569981	     -0.00000000	    -57.54605133	     89.33297678	      0.00000000
      0.62596271	      0.00000000	    -57.54671717	     89.30961251	      0.00000000
      0.62622561	      0.00000000	    -57.54742769	     89.28630593	      0.00000000
      0.62644890	     -0.00000000	    -57.54806617	     89.26655629	      0.00000000
      0.62667219	     -0.00000000	    -57.54873677	     89.24684811	      0.00000000
      0.62697261	     -0.00000000	    -57.54968960	     89.22039717	      0.00000000
      0.62723436	     -0.00000000	    -57.55056702	     89.19741235	      0.00000000
      0.62749610	      0.00000000	    -57.55148833	     89.17448416	      0.00000000
      0.62775785	     -0.00000000	    -57.55245348	     89.15161250	      0.00000000
      0.62801960	     -0.00000000	    -57.55346235	     89.12879724	      0.00000000
      0.62828134	      0.00000000	    -57.55451492	     89.10603828	      0.00000000
      0.62850754	      0.00000000	    -57.55545965	     89.08641540	      0.00000000
      0.62873374	     -0.00000000	    -57.55643689	     89.06683440	      0.00000000
      0.62906261	     -0.00000000	    -57.55791555	     89.03844069	      0.00000000
      0.62927490	     -0.00000000	    -57.55890646	     89.02015844	      0.00000000
      0.62948719	     -0.00000000	    -57.55992584	     89.00191286	      0.00000000
      0.62978396	     -0.00000000	    -57.56139850	     88.97646868	      0.00000000
      0.63019481	     -0.00000000	    -57.56352882	     88.94136100	      0.00000000
      0.63042558	      0.00000000	    -57.56477193	     88.92170107	      0.00000000
      0.63065635	      0.00000000	    -57.56604844	     88.90208406	      0.00000000
      0.63094282	      0.00000000	    -57.56767946	     88.87779147	      0.00000000
      0.63121417	     -0.00000000	    -57.56927163	     88.85484258	      0.00000000
      0.63148551	      0.00000000	    -57.57090974	     88.83195268	      0.00000000
      0.63174688	     -0.00000000	    -57.57253092	     88.80996051	      0.00000000
      0.63200824	      0.00000000	    -57.57419457	     88.78802283	      0.00000000
      0.63226960	     -0.00000000	    -57.57590059	     88.76613951	      0.00000000
      0.63253096	     -0.00000000	    -57.57764892	     88.74431044	      0.00000000
      0.63279233	      0.00000000	    -57.57943947	     88.72253550	      0.00000000
      0.63305369	      0.00000000	    -57.58127218	     88.70081458	      0.00000000
      0.63331505	     -0.00000000	    -57.58314696	     88.67914755	      0.00000000
      0.63357641	      0.00000000	    -57.58506375	     88.65753430	      0.00000000
      0.63383778	     -0.00000000	    -57.58702245	     88.63597472	      0.00000000
      0.63409914	      0.00000000	    -57.58902303	     88.61446868	      0.00000000
      0.63433025	      0.00000000	    -57.59082684	     88.59549627	      0.00000000
      0.63456136	     -0.00000000	    -57.59266328	     88.57656556	      0.00000000
      0.63488027	      0.00000000	    -57.59525081	     88.55051144	      0.00000000
      0.63509977	      0.00000000	    -57.59706767	     88.53262533	      0.00000000
      0.63531926	      0.00000000	    -57.59891378	     88.51477658	      0.00000000
      0.63560659	     -0.00000000	    -57.60137458	     88.49146798	      0.00000000
      0.63584754	     -0.00000000	    -57.60347669	     88.47197098	      0.00000000
      0.63622120	      0.00000000	    -57.60680595	     88.44182378	      0.00000000
      0.63646992	      0.00000000	    -57.60906874	     88.42181582	      0.00000000
      0.63671865	     -0.00000000	    -57.61136872	     88.40185527	      0.00000000
      0.63696738	      0.00000000	    -57.61370587	     88.38194204	      0.00000000
      0.63724417	     -0.00000000	    -57.61635037	     88.35983694	      0.00000000
      0.63752097	      0.00000000	    -57.61904073	     88.33779017	      0.00000000
      0.63775745	      0.00000000	    -57.62137541	     88.31900107	      0.00000000
      0.63799392	      0.00000000	    -57.62374344	     88.30025436	      0.00000000
      0.63831021	     -0.00000000	    -57.62696277	     88.27524602	      0.00000000
      0.63852859	      0.00000000	    -57.62922015	     88.25802387	      0.00000000
      0.63874697	     -0.00000000	    -57.63150579	     88.24083761	      0.00000000
      0.63903560	     -0.00000000	    -57.63457011	     88.21817697	      0.00000000
      0.63931136	     -0.00000000	    -57.63754381	     88.19658480	      0.00000000
      0.63968341	     -0.00000000	    -57.64162682	     88.16754385	      0.00000000
      0.63991585	      0.00000000	    -57.64421900	     88.14945292	      0.00000000
      0.64019621	      0.00000000	    -57.64738779	     88.12768584	      0.00000000
      0.64046822	      0.00000000	    -57.65050625	     88.10662255	      0.00000000
      0.64074022	      0.00000000	    -57.65366800	     88.08561398	      0.00000000
      0.64101223	     -0.00000000	    -57.65687293	     88.06466000	      0.00000000
      0.64128424	      0.00000000	    -57.66012099	     88.04376048	      0.00000000
      0.64151444	     -0.00000000	    -57.66290335	     88.02611610	      0.00000000
      0.64174463	      0.00000000	    -57.66571649	     88.00851055	      0.00000000
      0.64207148	     -0.00000000	    -57.66976348	     87.98357975	      0.00000000
      0.64228502	      0.00000000	    -57.67244098	     87.96733323	      0.00000000
      0.64249856	      0.00000000	    -57.67514479	     87.95111988	      0.00000000
      0.64279507	     -0.00000000	    -57.67894266	     87.92866237	      0.00000000
      0.64317984	     -0.00000000	    -57.68394644	     87.89961469	      0.00000000
      0.64343054	     -0.00000000	    -57.68725231	     87.88074655	      0.00000000
      0.64368123	      0.00000000	    -57.69059415	     87.86192363	      0.00000000
      0.64393192	      0.00000000	    -57.69397194	     87.84314584	      0.00000000
      0.64420646	     -0.00000000	    -57.69771217	     87.82263342	      0.00000000
      0.64448100	     -0.00000000	    -57.70149535	     87.80217484	      0.00000000
      0.64472178	      0.00000000	    -57.70484852	     87.78427647	      0.00000000
      0.64496255	      0.00000000	    -57.70823460	     87.76641931	      0.00000000
      0.64527153	      0.00000000	    -57.71262789	     87.74356422	      0.00000000
      0.64549471	      0.00000000	    -57.71583483	     87.72709762	      0.00000000
      0.64571789	     -0.00000000	    -57.71906985	     87.71066618	      0.00000000
      0.64600088	      0.00000000	    -57.72321219	     87.68988165	      0.00000000
      0.64627202	     -0.00000000	    -57.72722327	     87.67002039	      0.00000000
      0.64661090	     -0.00000000	    -57.73229443	     87.64526960	      0.00000000
      0.64684422	      0.00000000	    -57.73582331	     87.62827517	      0.00000000
      0.64707754	      0.00000000	    -57.73938262	     87.61131865	      0.00000000
      0.64737400	      0.00000000	    -57.74394905	     87.58982738	      0.00000000
      0.64767047	     -0.00000000	    -57.74856444	     87.56839701	      0.00000000
      0.64788280	      0.00000000	    -57.75189995	     87.55308595	      0.00000000
      0.64809512	      0.00000000	    -57.75526048	     87.53780598	      0.00000000
      0.64840313	      0.00000000	    -57.76017960	     87.51569607	      0.00000000
      0.64867899	      0.00000000	    -57.76462997	     87.49594835	      0.00000000
      0.64892079	     -0.00000000	    -57.76856523	     87.47868221	      0.00000000
      0.64916259	      0.00000000	    -57.77253268	     87.46145596	      0.00000000
      0.64947119	     -0.00000000	    -57.77764305	     87.43952762	      0.00000000
      0.64969465	     -0.00000000	    -57.78137591	     87.42369041	      0.00000000
      0.64991810	     -0.00000000	    -57.78513607	     87.40788701	      0.00000000
      0.65020124	     -0.00000000	    -57.78993979	     87.38791087	      0.00000000
      0.65047270	     -0.00000000	    -57.79458637	     87.36880961	      0.00000000
      0.65081172	     -0.00000000	    -57.80044578	     87.34502356	      0.00000000
      0.65104532	     -0.00000000	    -57.80451943	     87.32867895	      0.00000000
      0.65127891	     -0.00000000	    -57.80862265	     87.31237077	      0.00000000
      0.65157561	     -0.00000000	    -57.81387676	     87.29170993	      0.00000000
      0.65187231	      0.00000000	    -57.81917841	     87.27110755	      0.00000000
      0.65208510	     -0.00000000	    -57.82301002	     87.25636707	      0.00000000
      0.65229790	     -0.00000000	    -57.82686600	     87.24165651	      0.00000000
      0.65260608	     -0.00000000	    -57.83249347	     87.22040503	      0.00000000
      0.65288226	     -0.00000000	    -57.83758002	     87.20141259	      0.00000000
      0.65312429	      0.00000000	    -57.84207090	     87.18481055	      0.00000000
      0.65336631	     -0.00000000	    -57.84659305	     87.16824678	      0.00000000
      0.65367551	      0.00000000	    -57.85241563	     87.14714152	      0.00000000
      0.65389902	      0.00000000	    -57.85665636	     87.13192351	      0.00000000
      0.65412253	      0.00000000	    -57.86092359	     87.11673788	      0.00000000
      0.65440620	     -0.00000000	    -57.86637745	     87.09751155	      0.00000000
      0.65467671	      0.00000000	    -57.87161790	     87.07922553	      0.00000000
      0.65501787	     -0.00000000	    -57.87828191	     87.05623129	      0.00000000
      0.65525573	     -0.00000000	    -57.88296447	     87.04024323	      0.00000000
      0.65549359	      0.00000000	    -57.88767675	     87.02429133	      0.00000000
      0.65578670	     -0.00000000	    -57.89352441	     87.00468366	      0.00000000
      0.65607981	      0.00000000	    -57.89941703	     86.98513056	      0.00000000
      0.65629755	     -0.00000000	    -57.90382348	     86.97064046	      0.00000000
      0.65651529	      0.00000000	    -57.90825466	     86.95618031	      0.00000000
      0.65682303	     -0.00000000	    -57.91455928	     86.93579475	      0.00000000
      0.65709363	     -0.00000000	    -57.92014387	     86.91791796	      0.00000000
      0.65736424	      0.00000000	    -57.92576637	     86.90008703	      0.00000000
      0.65760511	     -0.00000000	    -57.93080297	     86.88425378	      0.00000000
      0.65784598	      0.00000000	    -57.93586949	     86.86845667	      0.00000000
      0.65808685	     -0.00000000	    -57.94096591	     86.85269558	      0.00000000
      0.65837636	      0.00000000	    -57.94713080	     86.83379980	      0.00000000
      0.65866586	     -0.00000000	    -57.95333871	     86.81495575	      0.00000000
      0.65888799	      0.00000000	    -57.95813079	     86.80053270	      0.00000000
      0.65911011	      0.00000000	    -57.96294810	     86.78613993	      0.00000000
      0.65941577	     -0.00000000	    -57.96961836	     86.76638336	      0.00000000
      0.65968379	     -0.00000000	    -57.97550625	     86.74910701	      0.00000000
      0.65995180	      0.00000000	    -57.98143061	     86.73187436	      0.00000000
      0.66021982	     -0.00000000	    -57.98739143	     86.71468528	      0.00000000
      0.66044577	      0.00000000	    -57.99244490	     86.70022781	      0.00000000
      0.66067172	     -0.00000000	    -57.99752418	     86.68580113	      0.00000000
      0.66097387	      0.00000000	    -58.00435660	     86.66655718	      0.00000000
      0.66123871	     -0.00000000	    -58.01038307	     86.64973472	      0.00000000
      0.66150354	      0.00000000	    -58.01644474	     86.63295417	      0.00000000
      0.66176838	      0.00000000	    -58.02254158	     86.61621542	      0.00000000
      0.66200439	     -0.00000000	    -58.02800421	     86.60133407	      0.00000000
      0.66224039	      0.00000000	    -58.03349466	     86.58648572	      0.00000000
      0.66255705	      0.00000000	    -58.04090515	     86.56661434	      0.00000000
      0.66278007	      0.00000000	    -58.04615410	     86.55265487	      0.00000000
      0.66300309	     -0.00000000	    -58.05142773	     86.53872460	      0.00000000
      0.66328952	      0.00000000	    -58.05823696	     86.52087619	      0.00000000
      0.66354664	      0.00000000	    -58.06438401	     86.50489483	      0.00000000
      0.66390250	     -0.00000000	    -58.07294524	     86.48284025	      0.00000000
      0.66412165	      0.00000000	    -58.07824871	     86.46929438	      0.00000000
      0.66450879	     -0.00000000	    -58.08767498	     86.44543312	      0.00000000
      0.66470853	     -0.00000000	    -58.09256722	     86.43315559	      0.00000000
      0.66490828	     -0.00000000	    -58.09747895	     86.42090095	      0.00000000
      0.66523635	     -0.00000000	    -58.10558848	     86.40082282	      0.00000000
      0.66552194	      0.00000000	    -58.11269055	     86.38339466	      0.00000000
      0.66576251	     -0.00000000	    -58.11870391	     86.36874953	      0.00000000
      0.66600308	     -0.00000000	    -58.12474536	     86.35413718	      0.00000000
      0.66632185	     -0.00000000	    -58.13279360	     86.33482564	      0.00000000
      0.66653989	     -0.00000000	    -58.13832691	     86.32164942	      0.00000000
      0.66675792	     -0.00000000	    -58.14388312	     86.30849987	      0.00000000
      0.66705085	     -0.00000000	    -58.15138375	     86.29087566	      0.00000000
      0.66737023	      0.00000000	    -58.15960871	     86.27171429	      0.00000000
      0.66768395	      0.00000000	    -58.16773537	     86.25294787	      0.00000000
      0.66791655	     -0.00000000	    -58.17379110	     86.23906898	      0.00000000
      0.66814915	     -0.00000000	    -58.17987264	     86.22521992	      0.00000000
      0.66844757	      0.00000000	    -58.18771275	     86.20749560	      0.00000000
      0.66874599	      0.00000000	    -58.19559517	     86.18982006	      0.00000000
      0.66895869	      0.00000000	    -58.20123911	     86.17725148	      0.00000000
      0.66917139	      0.00000000	    -58.20690446	     86.16470752	      0.00000000
      0.66947921	     -0.00000000	    -58.21514135	     86.14659696	      0.00000000
      0.66978704	      0.00000000	    -58.22342291	     86.12853761	      0.00000000
      0.66999825	      0.00000000	    -58.22913108	     86.11617562	      0.00000000
      0.67020947	      0.00000000	    -58.23486020	     86.10383758	      0.00000000
      0.67051551	     -0.00000000	    -58.24319862	     86.08600243	      0.00000000
      0.67082156	     -0.00000000	    -58.25158082	     86.06821723	      0.00000000
      0.67103944	      0.00000000	    -58.25757503	     86.05558556	      0.00000000
      0.67125733	      0.00000000	    -58.26359135	     86.04297904	      0.00000000
      0.67156474	      0.00000000	    -58.27211728	     86.02523511	      0.00000000
      0.67187216	     -0.00000000	    -58.28068702	     86.00754089	      0.00000000
      0.67208077	      0.00000000	    -58.28652730	     85.99556181	      0.00000000
      0.67228938	     -0.00000000	    -58.29238769	     85.98360547	      0.00000000
      0.67259312	      0.00000000	    -58.30095630	     85.96623745	      0.00000000
      0.67289687	      0.00000000	    -58.30956733	     85.94891729	      0.00000000
      0.67312345	      0.00000000	    -58.31601846	     85.93602797	      0.00000000
      0.67335003	      0.00000000	    -58.32249310	     85.92316510	      0.00000000
      0.67365365	     -0.00000000	    -58.33120571	     85.90597052	      0.00000000
      0.67392633	     -0.00000000	    -58.33906650	     85.89056792	      0.00000000
      0.67419901	      0.00000000	    -58.34696107	     85.87520320	      0.00000000
      0.67443893	     -0.00000000	    -58.35393503	     85.86171581	      0.00000000
      0.67467885	      0.00000000	    -58.36093504	     85.84825754	      0.00000000
      0.67491877	     -0.00000000	    -58.36796108	     85.83482830	      0.00000000
      0.67521265	     -0.00000000	    -58.37660278	     85.81841796	      0.00000000
      0.67550653	     -0.00000000	    -58.38528339	     85.80205085	      0.00000000
      0.67572896	      0.00000000	    -58.39187930	     85.78969158	      0.00000000
      0.67595139	     -0.00000000	    -58.39849741	     85.77735690	      0.00000000
      0.67625773	     -0.00000000	    -58.40764830	     85.76040929	      0.00000000
      0.67653121	      0.00000000	    -58.41585297	     85.74531877	      0.00000000
      0.67677705	     -0.00000000	    -58.42325690	     85.73178462	      0.00000000
      0.67702289	      0.00000000	    -58.43068773	     85.71828006	      0.00000000
      0.67733100	     -0.00000000	    -58.44003832	     85.70139690	      0.00000000
      0.67755755	      0.00000000	    -58.44694060	     85.68901221	      0.00000000
      0.67778409	     -0.00000000	    -58.45386552	     85.67665235	      0.00000000
      0.67806734	     -0.00000000	    -58.46255552	     85.66123378	      0.00000000
      0.67834138	     -0.00000000	    -58.47099634	     85.64635358	      0.00000000
      0.67867809	      0.00000000	    -58.48141302	     85.62811890	      0.00000000
      0.67891409	     -0.00000000	    -58.48874362	     85.61537045	      0.00000000
      0.67915010	     -0.00000000	    -58.49609857	     85.60264841	      0.00000000
      0.67944739	     -0.00000000	    -58.50539797	     85.58666021	      0.00000000
      0.67974467	     -0.00000000	    -58.51473584	     85.57071359	      0.00000000
      0.67996357	      0.00000000	    -58.52163607	     85.55899813	      0.00000000
      0.68018248	     -0.00000000	    -58.52855707	     85.54730504	      0.00000000
      0.68049000	      0.00000000	    -58.53831518	     85.53091538	      0.00000000
      0.68079753	     -0.00000000	    -58.54811410	     85.51456952	      0.00000000
      0.68100734	      0.00000000	    -58.55482270	     85.50344264	      0.00000000
      0.68121715	     -0.00000000	    -58.56155022	     85.49233600	      0.00000000
      0.68152046	      0.00000000	    -58.57130913	     85.47631541	      0.00000000
      0.68182377	      0.00000000	    -58.58110741	     85.46033676	      0.00000000
      0.68205372	     -0.00000000	    -58.58856188	     85.44825073	      0.00000000
      0.68228367	     -0.00000000	    -58.59603889	     85.43618860	      0.00000000
      0.68258530	     -0.00000000	    -58.60588076	     85.42040240	      0.00000000
      0.68288693	      0.00000000	    -58.61576123	     85.40465697	      0.00000000
      0.68309979	      0.00000000	    -58.62275699	     85.39356989	      0.00000000
      0.68331265	      0.00000000	    -58.62977190	     85.38250295	      0.00000000
      0.68361877	     -0.00000000	    -58.63989382	     85.36662222	      0.00000000
      0.68392489	      0.00000000	    -58.65005514	     85.35078279	      0.00000000
      0.68414542	     -0.00000000	    -58.65739936	     85.33939805	      0.00000000
      0.68436594	     -0.00000000	    -58.66476395	     85.32803456	      0.00000000
      0.68467253	      0.00000000	    -58.67503663	     85.31227111	      0.00000000
      0.68497912	      0.00000000	    -58.68534850	     85.29654837	      0.00000000
      0.68519198	     -0.00000000	    -58.69253073	     85.28565630	      0.00000000
      0.68540484	      0.00000000	    -58.69973177	     85.27478369	      0.00000000
      0.68570998	      0.00000000	    -58.71008770	     85.25923079	      0.00000000
      0.68601513	      0.00000000	    -58.72048211	     85.24371752	      0.00000000
      0.68623927	     -0.00000000	    -58.72814143	     85.23234783	      0.00000000
      0.68646341	     -0.00000000	    -58.73582143	     85.22099933	      0.00000000
      0.68676882	      0.00000000	    -58.74631956	     85.20556955	      0.00000000
      0.68707424	      0.00000000	    -58.75685589	     85.19017876	      0.00000000
      0.68728683	      0.00000000	    -58.76421243	     85.17948850	      0.00000000
      0.68749942	     -0.00000000	    -58.77158742	     85.16881696	      0.00000000
      0.68780418	      0.00000000	    -58.78219173	     85.15355151	      0.00000000
      0.68810894	     -0.00000000	    -58.79283375	     85.13832416	      0.00000000
      0.68833502	      0.00000000	    -58.80075277	     85.12705231	      0.00000000
      0.68856110	     -0.00000000	    -58.80869245	     85.11580122	      0.00000000
      0.68886558	      0.00000000	    -58.81941793	     85.10068129	      0.00000000
      0.68917007	     -0.00000000	    -58.83018071	     85.08559867	      0.00000000
      0.68938357	      0.00000000	    -58.83774981	     85.07504478	      0.00000000
      0.68959707	      0.00000000	    -58.84533718	     85.06450907	      0.00000000
      0.68990215	     -0.00000000	    -58.85621027	     85.04948612	      0.00000000
      0.69020722	     -0.00000000	    -58.86712048	     85.03449992	      0.00000000
      0.69043245	     -0.00000000	    -58.87519885	     85.02345956	      0.00000000
      0.69065767	      0.00000000	    -58.88329737	     85.01243902	      0.00000000
      0.69096257	     -0.00000000	    -58.89429278	     84.99755136	      0.00000000
      0.69126747	     -0.00000000	    -58.90532494	     84.98269966	      0.00000000
      0.69148187	      0.00000000	    -58.91310450	     84.97227760	      0.00000000
      0.69169628	     -0.00000000	    -58.92090216	     84.96187314	      0.00000000
      0.69200141	     -0.00000000	    -58.93203073	     84.94709594	      0.00000000
      0.69230654	      0.00000000	    -58.94319578	     84.93235403	      0.00000000
      0.69253168	     -0.00000000	    -58.95145742	     84.92149893	      0.00000000
      0.69275683	     -0.00000000	    -58.95973883	     84.91066285	      0.00000000
      0.69306174	     -0.00000000	    -58.97098531	     84.89601829	      0.00000000
      0.69336664	      0.00000000	    -58.98226790	     84.88140823	      0.00000000
      0.69358204	      0.00000000	    -58.99026012	     84.87110766	      0.00000000
      0.69379744	     -0.00000000	    -58.99827027	     84.86082411	      0.00000000
      0.69410267	      0.00000000	    -59.00965168	     84.84628085	      0.00000000
      0.69440790	      0.00000000	    -59.02106893	     84.83177141	      0.00000000
      0.69463274	     -0.00000000	    -59.02950215	     84.82110470	      0.00000000
      0.69485759	     -0.00000000	    -59.03795475	     84.81045614	      0.00000000
      0.69516256	     -0.00000000	    -59.04945035	     84.79604172	      0.00000000
      0.69546753	      0.00000000	    -59.06098142	     84.78166030	      0.00000000
      0.69568403	     -0.00000000	    -59.06918900	     84.77147053	      0.00000000
      0.69590053	     -0.00000000	    -59.07741438	     84.76129720	      0.00000000
      0.69620583	     -0.00000000	    -59.08904313	     84.74697959	      0.00000000
      0.69651112	     -0.00000000	    -59.10070709	     84.73269430	      0.00000000
      0.69673566	     -0.00000000	    -59.10930828	     84.72220800	      0.00000000
      0.69696020	     -0.00000000	    -59.11792844	     84.71173898	      0.00000000
      0.69726520	     -0.00000000	    -59.12966742	     84.69754648	      0.00000000
      0.69757019	      0.00000000	    -59.14144122	     84.68338546	      0.00000000
      0.69778790	      0.00000000	    -59.14986686	     84.67329611	      0.00000000
      0.69800561	     -0.00000000	    -59.15831017	     84.66322259	      0.00000000
      0.69831092	     -0.00000000	    -59.17018033	     84.64912250	      0.00000000
      0.69861623	      0.00000000	    -59.18208507	     84.63505317	      0.00000000
      0.69884049	     -0.00000000	    -59.19085137	     84.62473832	      0.00000000
      0.69906474	      0.00000000	    -59.19963625	     84.61443985	      0.00000000
      0.69936971	      0.00000000	    -59.21161255	     84.60046103	      0.00000000
      0.69967468	      0.00000000	    -59.22362304	     84.58651212	      0.00000000
      0.69989370	     -0.00000000	    -59.23226949	     84.57651288	      0.00000000
      0.70011272	      0.00000000	    -59.24093350	     84.56652886	      0.00000000
      0.70041797	     -0.00000000	    -59.25303831	     84.55263867	      0.00000000
      0.70072323	     -0.00000000	    -59.26517705	     84.53877764	      0.00000000
      0.70094727	      0.00000000	    -59.27410755	     84.52862301	      0.00000000
      0.70117131	      0.00000000	    -59.28305625	     84.51848387	      0.00000000
      0.70147620	      0.00000000	    -59.29526341	     84.50471052	      0.00000000
      0.70178108	      0.00000000	    -59.30750411	     84.49096543	      0.00000000
      0.70200147	      0.00000000	    -59.31637323	     84.48104712	      0.00000000
      0.70222187	      0.00000000	    -59.32525981	     84.47114336	      0.00000000
      0.70252699	     -0.00000000	    -59.33759159	     84.45745589	      0.00000000
      0.70283211	     -0.00000000	    -59.34995665	     84.44379591	      0.00000000
      0.70305606	      0.00000000	    -59.35905342	     84.43378714	      0.00000000
      0.70328002	      0.00000000	    -59.36816805	     84.42379295	      0.00000000
      0.70358476	      0.00000000	    -59.38059934	     84.41021662	      0.00000000
      0.70388951	     -0.00000000	    -59.39306351	     84.39666687	      0.00000000
      0.70411128	      0.00000000	    -59.40215489	     84.38682263	      0.00000000
      0.70433306	      0.00000000	    -59.41126361	     84.37699225	      0.00000000
      0.70463796	     -0.00000000	    -59.42381418	     84.36350021	      0.00000000
      0.70494285	     -0.00000000	    -59.43639736	     84.35003393	      0.00000000
      0.70516693	     -0.00000000	    -59.44566596	     84.34015329	      0.00000000
      0.70539100	     -0.00000000	    -59.45495210	     84.33028633	      0.00000000
      0.70569555	      0.00000000	    -59.46760078	     84.31689804	      0.00000000
      0.70600009	     -0.00000000	    -59.48028168	     84.30353459	      0.00000000
      0.70622318	      0.00000000	    -59.48959157	     84.29376067	      0.00000000
      0.70644628	     -0.00000000	    -59.49891868	     84.28399985	      0.00000000
      0.70675086	      0.00000000	    -59.51168022	     84.27069485	      0.00000000
      0.70705544	      0.00000000	    -59.52447370	     84.25741382	      0.00000000
      0.70727991	     -0.00000000	    -59.53392227	     84.24764148	      0.00000000
      0.70750437	      0.00000000	    -59.54338811	     84.23788191	      0.00000000
      0.70780865	      0.00000000	    -59.55624754	     84.22467198	      0.00000000
      0.70811294	     -0.00000000	    -59.56913854	     84.21148508	      0.00000000
      0.70833722	      0.00000000	    -59.57866053	     84.20177969	      0.00000000
      0.70856151	      0.00000000	    -59.58819960	     84.19208656	      0.00000000
      0.70886573	     -0.00000000	    -59.60116543	     84.17895836	      0.00000000
      0.70916995	      0.00000000	    -59.61416252	     84.16585227	      0.00000000
      0.70939505	      0.00000000	    -59.62379944	     84.15616879	      0.00000000
      0.70962015	     -0.00000000	    -59.63345340	     84.14649717	      0.00000000
      0.70992412	      0.00000000	    -59.64651700	     84.13345526	      0.00000000
      0.71022810	      0.00000000	    -59.65961150	     84.12043450	      0.00000000
      0.71045345	      0.00000000	    -59.66933910	     84.11079492	      0.00000000
      0.71067880	     -0.00000000	    -59.67908361	     84.10116669	      0.00000000
      0.71098263	     -0.00000000	    -59.69224811	     84.08820343	      0.00000000
      0.71128646	      0.00000000	    -59.70544318	     84.07526035	      0.00000000
      0.71151239	      0.00000000	    -59.71527472	     84.06564883	      0.00000000
      0.71173832	     -0.00000000	    -59.72512309	     84.05604820	      0.00000000
      0.71204193	      0.00000000	    -59.73838424	     84.04316335	      0.00000000
      0.71234554	     -0.00000000	    -59.75167562	     84.03029768	      0.00000000
      0.71257191	     -0.00000000	    -59.76160472	     84.02071787	      0.00000000
      0.71279827	      0.00000000	    -59.77155055	     84.01114846	      0.00000000
      0.71310169	     -0.00000000	    -59.78490834	     83.99833746	      0.00000000
      0.71340511	      0.00000000	    -59.79829602	     83.98554465	      0.00000000
      0.71363198	      0.00000000	    -59.80832564	     83.97599096	      0.00000000
      0.71385886	      0.00000000	    -59.81837191	     83.96644716	      0.00000000
      0.71416206	      0.00000000	    -59.83182409	     83.95370758	      0.00000000
      0.71446526	      0.00000000	    -59.84530584	     83.94098515	      0.00000000
      0.71469264	     -0.00000000	    -59.85543506	     83.93145570	      0.00000000
      0.71492001	     -0.00000000	    -59.86558084	     83.92193560	      0.00000000
      0.71522299	     -0.00000000	    -59.87912617	     83.90926395	      0.00000000
      0.71552597	      0.00000000	    -59.89270073	     83.89660839	      0.00000000
      0.71575387	      0.00000000	    -59.90293009	     83.88709983	      0.00000000
      0.71598176	      0.00000000	    -59.91317591	     83.87760008	      0.00000000
      0.71628451	      0.00000000	    -59.92681271	     83.86499318	      0.00000000
      0.71658726	     -0.00000000	    -59.94047840	     83.85240128	      0.00000000
      0.71681568	      0.00000000	    -59.95080805	     83.84291056	      0.00000000
      0.71704410	      0.00000000	    -59.96115408	     83.83342808	      0.00000000
      0.71734661	      0.00000000	    -59.97488076	     83.82088255	      0.00000000
      0.71764912	      0.00000000	    -59.98863600	     83.80835093	      0.00000000
      0.71787809	      0.00000000	    -59.99906623	     83.79887479	      0.00000000
      0.71810705	      0.00000000	    -60.00951276	     83.78940629	      0.00000000
      0.71840931	     -0.00000000	    -60.02332766	     83.77691874	      0.00000000
      0.71871156	      0.00000000	    -60.03717079	     83.76444395	      0.00000000
      0.71894109	     -0.00000000	    -60.04770195	     83.75497900	      0.00000000
      0.71917062	      0.00000000	    -60.05824930	     83.74552108	      0.00000000
      0.71947260	     -0.00000000	    -60.07215074	     83.73308803	      0.00000000
      0.71977459	     -0.00000000	    -60.08608007	     83.72066658	      0.00000000
      0.72000469	      0.00000000	    -60.09671253	     83.71120930	      0.00000000
      0.72023480	     -0.00000000	    -60.10736110	     83.70175842	      0.00000000
      0.72053650	      0.00000000	    -60.12134733	     83.68937630	      0.00000000
      0.72083821	     -0.00000000	    -60.13536112	     83.67700460	      0.00000000
      0.72106890	     -0.00000000	    -60.14609532	     83.66755133	      0.00000000
      0.72129960	     -0.00000000	    -60.15684556	     83.65810380	      0.00000000
      0.72160101	     -0.00000000	    -60.17091479	     83.64576901	      0.00000000
      0.72190242	     -0.00000000	    -60.18501123	     83.63344341	      0.00000000
      0.72213373	      0.00000000	    -60.19584771	     83.62399031	      0.00000000
      0.72236504	     -0.00000000	    -60.20670015	     83.61454228	      0.00000000
      0.72266614	     -0.00000000	    -60.22085049	     83.60225112	      0.00000000
      0.72296724	      0.00000000	    -60.23502773	     83.58996790	      0.00000000
      0.72319918	     -0.00000000	    -60.24596708	     83.58051099	      0.00000000
      0.72343113	      0.00000000	    -60.25692232	     83.57105841	      0.00000000
      0.72373190	      0.00000000	    -60.27115185	     83.55880714	      0.00000000
      0.72403266	     -0.00000000	    -60.28540793	     83.54656253	      0.00000000
      0.72426526	      0.00000000	    -60.29645086	     83.53709760	      0.00000000
      0.72449786	      0.00000000	    -60.30750959	     83.52763626	      0.00000000
      0.72479828	     -0.00000000	    -60.32181628	     83.51542108	      0.00000000
      0.72509870	     -0.00000000	    -60.33614918	     83.50321124	      0.00000000
      0.72533198	      0.00000000	    -60.34729648	     83.49373390	      0.00000000
      0.72556525	      0.00000000	    -60.35845952	     83.48425937	      0.00000000
      0.72586530	     -0.00000000	    -60.37284122	     83.47207643	      0.00000000
      0.72616536	     -0.00000000	    -60.38724879	     83.45989749	      0.00000000
      0.72639933	     -0.00000000	    -60.39850142	     83.45040310	      0.00000000
      0.72663331	      0.00000000	    -60.40976969	     83.44091073	      0.00000000
      0.72693297	      0.00000000	    -60.42422415	     83.42875615	      0.00000000
      0.72723263	     -0.00000000	    -60.43870413	     83.41660420	      0.00000000
      0.72746734	     -0.00000000	    -60.45006316	     83.40708789	      0.00000000
      0.72770205	      0.00000000	    -60.46143777	     83.39757275	      0.00000000
      0.72800129	      0.00000000	    -60.47596256	     83.38544266	      0.00000000
      0.72830054	     -0.00000000	    -60.49051253	     83.37331378	      0.00000000
      0.72853601	     -0.00000000	    -60.50197924	     83.36377038	      0.00000000
      0.72877148	     -0.00000000	    -60.51346147	     83.35422730	      0.00000000
      0.72907027	     -0.00000000	    -60.52805398	     83.34211781	      0.00000000
      0.72936907	      0.00000000	    -60.54267133	     83.33000811	      0.00000000
      0.72960534	      0.00000000	    -60.55424723	     83.32043215	      0.00000000
      0.72984161	     -0.00000000	    -60.56583858	     83.31085559	      0.00000000
      0.73013992	      0.00000000	    -60.58049597	     83.29876291	      0.00000000
      0.73043824	     -0.00000000	    -60.59517786	     83.28666854	      0.00000000
      0.73067535	      0.00000000	    -60.60686473	     83.27705417	      0.00000000
      0.73091246	      0.00000000	    -60.61856700	     83.26743825	      0.00000000
      0.73121025	      0.00000000	    -60.63328613	     83.25535867	      0.00000000
      0.73150805	      0.00000000	    -60.64802941	     83.24327590	      0.00000000
      0.73174604	     -0.00000000	    -60.65982942	     83.23361684	      0.00000000
      0.73198404	     -0.00000000	    -60.67164477	     83.22395526	      0.00000000
      0.73228127	     -0.00000000	    -60.68642211	     83.21188525	      0.00000000
      0.73257850	      0.00000000	    -60.70122326	     83.19981054	      0.00000000
      0.73281744	      0.00000000	    -60.71313901	     83.19009999	      0.00000000
      0.73305638	      0.00000000	    -60.72507007	     83.18038590	      0.00000000
      0.73335298	      0.00000000	    -60.73990161	     83.16832223	      0.00000000
      0.73364959	      0.00000000	    -60.75475658	     83.15625231	      0.00000000
      0.73388954	     -0.00000000	    -60.76679135	     83.14648284	      0.00000000
      0.73412950	     -0.00000000	    -60.77884137	     83.13670875	      0.00000000
      0.73442541	      0.00000000	    -60.79372239	     83.12464862	      0.00000000
      0.73472132	      0.00000000	    -60.80862647	     83.11258068	      0.00000000
      0.73496237	      0.00000000	    -60.82078435	     83.10274401	      0.00000000
      0.73520342	     -0.00000000	    -60.83295746	     83.09290162	      0.00000000
      0.73549856	      0.00000000	    -60.84788230	     83.08084289	      0.00000000
      0.73579369	     -0.00000000	    -60.86282982	     83.06877479	      0.00000000
      0.73603594	      0.00000000	    -60.87511614	     83.05886153	      0.00000000
      0.73627820	      0.00000000	    -60.88741767	     83.04894141	      0.00000000
      0.73657244	     -0.00000000	    -60.90237928	     83.03688297	      0.00000000
      0.73686668	      0.00000000	    -60.91736318	     83.02481359	      0.00000000
      0.73711028	      0.00000000	    -60.92978506	     83.01481280	      0.00000000
      0.73735388	      0.00000000	    -60.94222215	     83.00480394	      0.00000000
      0.73764708	     -0.00000000	    -60.95721141	     82.99274627	      0.00000000
      0.73794027	      0.00000000	    -60.97222256	     82.98067610	      0.00000000
      0.73818541	      0.00000000	    -60.98478987	     82.97057448	      0.00000000
      0.73843055	      0.00000000	    -60.99737239	     82.96046355	      0.00000000
      0.73872249	     -0.00000000	    -61.01237691	     82.94840972	      0.00000000
      0.73901443	      0.00000000	    -61.02740288	     82.93634186	      0.00000000
      0.73926138	      0.00000000	    -61.04012994	     82.92612241	      0.00000000
      0.73950833	     -0.00000000	    -61.05287226	     82.91589234	      0.00000000
      0.73979869	     -0.00000000	    -61.06787414	     82.90384982	      0.00000000
      0.74008906	     -0.00000000	    -61.08289700	     82.89179179	      0.00000000
      0.74033824	     -0.00000000	    -61.09580585	     82.88143119	      0.00000000
      0.74058742	      0.00000000	    -61.10873006	     82.87105857	      0.00000000
      0.74087571	      0.00000000	    -61.12370149	     82.85904282	      0.00000000
      0.74116400	     -0.00000000	    -61.13869336	     82.84701017	      0.00000000
      0.74141611	     -0.00000000	    -61.15182046	     82.83647336	      0.00000000
      0.74166822	      0.00000000	    -61.16496310	     82.82592301	      0.00000000
      0.74195356	     -0.00000000	    -61.17985686	     82.81396520	      0.00000000
      0.74223890	     -0.00000000	    -61.19477039	     82.80198924	      0.00000000
      0.74249518	     -0.00000000	    -61.20818172	     82.79121725	      0.00000000
      0.74275146	     -0.00000000	    -61.22160892	     82.78042998	      0.00000000
      0.74303220	     -0.00000000	    -61.23633566	     82.76859533	      0.00000000
      0.74331294	     -0.00000000	    -61.25108133	     82.75674160	      0.00000000
      0.74359367	     -0.00000000	    -61.26584579	     82.74486840	      0.00000000
      0.74387441	     -0.00000000	    -61.28062908	     82.73297533	      0.00000000
      0.74410947	      0.00000000	    -61.29302127	     82.72300186	      0.00000000
      0.74434453	     -0.00000000	    -61.30542657	     82.71301397	      0.00000000
      0.74464280	      0.00000000	    -61.32118666	     82.70031901	      0.00000000
      0.74494107	      0.00000000	    -61.33696772	     82.68759999	      0.00000000
      0.74518570	      0.00000000	    -61.34992659	     82.67714980	      0.00000000
      0.74543034	      0.00000000	    -61.36289949	     82.66668286	      0.00000000
      0.74572312	     -0.00000000	    -61.37844420	     82.65413332	      0.00000000
      0.74601591	     -0.00000000	    -61.39400888	     82.64155899	      0.00000000
      0.74626677	      0.00000000	    -61.40736061	     82.63076515	      0.00000000
      0.74651764	     -0.00000000	    -61.42072693	     82.61995252	      0.00000000
      0.74680509	     -0.00000000	    -61.43606074	     82.60753927	      0.00000000
      0.74709255	     -0.00000000	    -61.45141356	     82.59510061	      0.00000000
      0.74734915	      0.00000000	    -61.46513487	     82.58397493	      0.00000000
      0.74760576	      0.00000000	    -61.47887125	     82.57282842	      0.00000000
      0.74788715	      0.00000000	    -61.49395094	     82.56058154	      0.00000000
      0.74816853	     -0.00000000	    -61.50904863	     82.54830893	      0.00000000
      0.74844991	     -0.00000000	    -61.52416418	     82.53601022	      0.00000000
      0.74873129	      0.00000000	    -61.53929762	     82.52368506	      0.00000000
      0.74896830	     -0.00000000	    -61.55205832	     82.51328277	      0.00000000
      0.74920531	     -0.00000000	    -61.56483163	     82.50286127	      0.00000000
      0.74950230	     -0.00000000	    -61.58085538	     82.48977479	      0.00000000
      0.74979930	      0.00000000	    -61.59689879	     82.47665743	      0.00000000
      0.75004808	      0.00000000	    -61.61035292	     82.46564533	      0.00000000
      0.75029686	      0.00000000	    -61.62382076	     82.45461107	      0.00000000
      0.75058662	      0.00000000	    -61.63952432	     82.44173088	      0.00000000
      0.75087639	      0.00000000	    -61.65524636	     82.42881996	      0.00000000
      0.75113302	      0.00000000	    -61.66918622	     82.41735920	      0.00000000
      0.75138966	     -0.00000000	    -61.68314050	     82.40587382	      0.00000000
      0.75167180	     -0.00000000	    -61.69849811	     82.39321830	      0.00000000
      0.75195394	     -0.00000000	    -61.71387302	     82.38053244	      0.00000000
      0.75223608	      0.00000000	    -61.72926509	     82.36781594	      0.00000000
      0.75251822	     -0.00000000	    -61.74467437	     82.35506852	      0.00000000
      0.75275597	      0.00000000	    -61.75767239	     82.34430254	      0.00000000
      0.75299372	      0.00000000	    -61.77068253	     82.33351423	      0.00000000
      0.75329003	      0.00000000	    -61.78691426	     82.32003697	      0.00000000
      0.75358634	     -0.00000000	    -61.80316469	     82.30652443	      0.00000000
      0.75383856	     -0.00000000	    -61.81701152	     82.29499467	      0.00000000
      0.75409077	      0.00000000	    -61.83087183	     82.28343895	      0.00000000
      0.75437789	     -0.00000000	    -61.84666634	     82.27025235	      0.00000000
      0.75466501	     -0.00000000	    -61.86247819	     82.25703160	      0.00000000
      0.75495213	     -0.00000000	    -61.87830724	     82.24377643	      0.00000000
      0.75520842	      0.00000000	    -61.89245163	     82.23191491	      0.00000000
      0.75546472	     -0.00000000	    -61.90660961	     82.22002560	      0.00000000
      0.75572101	     -0.00000000	    -61.92078123	     82.20810831	      0.00000000
      0.75600388	      0.00000000	    -61.93643749	     82.19492310	      0.00000000
      0.75628674	      0.00000000	    -61.95211024	     82.18170341	      0.00000000
      0.75656960	      0.00000000	    -61.96779935	     82.16844901	      0.00000000
      0.75685246	      0.00000000	    -61.98350485	     82.15515970	      0.00000000
      0.75709129	      0.00000000	    -61.99677821	     82.14391174	      0.00000000
      0.75733012	     -0.00000000	    -62.01006318	     82.13263863	      0.00000000
      0.75762554	     -0.00000000	    -62.02651147	     82.11865981	      0.00000000
      0.75792095	      0.00000000	    -62.04297738	     82.10464214	      0.00000000
      0.75817718	     -0.00000000	    -62.05727352	     82.09245206	      0.00000000
      0.75843341	      0.00000000	    -62.07158284	     82.08023248	      0.00000000
      0.75871729	      0.00000000	    -62.08745151	     82.06665969	      0.00000000
      0.75900117	      0.00000000	    -62.10333624	     82.05305039	      0.00000000
      0.75928505	     -0.00000000	    -62.11923688	     82.03940440	      0.00000000
      0.75956893	     -0.00000000	    -62.13515347	     82.02572160	      0.00000000
      0.75980738	      0.00000000	    -62.14853467	     82.01420027	      0.00000000
      0.76004582	     -0.00000000	    -62.16192704	     82.00265279	      0.00000000
      0.76034098	      0.00000000	    -62.17852044	     81.98832215	      0.00000000
      0.76063615	     -0.00000000	    -62.19513081	     81.97395117	      0.00000000
      0.76089542	     -0.00000000	    -62.20973529	     81.96129429	      0.00000000
      0.76115469	     -0.00000000	    -62.22435279	     81.94860610	      0.00000000
      0.76143600	     -0.00000000	    -62.24022775	     81.93480357	      0.00000000
      0.76171732	     -0.00000000	    -62.25611792	     81.92096398	      0.00000000
      0.76199863	     -0.00000000	    -62.27202318	     81.90708725	      0.00000000
      0.76227995	     -0.00000000	    -62.28794355	     81.89317328	      0.00000000
      0.76253036	      0.00000000	    -62.30212747	     81.88075653	      0.00000000
      0.76278077	     -0.00000000	    -62.31632328	     81.86831016	      0.00000000
      0.76306914	      0.00000000	    -62.33268548	     81.85394043	      0.00000000
      0.76335750	     -0.00000000	    -62.34906330	     81.83953129	      0.00000000
      0.76364587	     -0.00000000	    -62.36545662	     81.82508267	      0.00000000
      0.76393424	      0.00000000	    -62.38186549	     81.81059452	      0.00000000
      0.76416022	     -0.00000000	    -62.39473526	     81.79921301	      0.00000000
      0.76438620	     -0.00000000	    -62.40761451	     81.78780716	      0.00000000
      0.76467616	      0.00000000	    -62.42415347	     81.77313680	      0.00000000
      0.76496611	      0.00000000	    -62.44070788	     81.75842630	      0.00000000
      0.76523504	     -0.00000000	    -62.45607514	     81.74474702	      0.00000000
      0.76550396	     -0.00000000	    -62.47145559	     81.73103318	      0.00000000
      0.76578354	      0.00000000	    -62.48745971	     81.71673895	      0.00000000
      0.76606313	     -0.00000000	    -62.50347798	     81.70240734	      0.00000000
      0.76633310	     -0.00000000	    -62.51895881	     81.68853301	      0.00000000
      0.76660307	      0.00000000	    -62.53445273	     81.67462379	      0.00000000
      0.76687973	      0.00000000	    -62.55034426	     81.66033355	      0.00000000
      0.76715639	      0.00000000	    -62.56624944	     81.64600668	      0.00000000
      0.76742717	      0.00000000	    -62.58182916	     81.63194931	      0.00000000
      0.76769794	     -0.00000000	    -62.59742186	     81.61785687	      0.00000000
      0.76797353	     -0.00000000	    -62.61330510	     81.60347778	      0.00000000
      0.76824912	      0.00000000	    -62.62920169	     81.58906238	      0.00000000
      0.76852076	     -0.00000000	    -62.64488314	     81.57481830	      0.00000000
      0.76879240	      0.00000000	    -62.66057745	     81.56053901	      0.00000000
      0.76906742	     -0.00000000	    -62.67648037	     81.54604587	      0.00000000
      0.76934244	      0.00000000	    -62.69239636	     81.53151669	      0.00000000
      0.76961482	      0.00000000	    -62.70817175	     81.51709202	      0.00000000
      0.76988719	      0.00000000	    -62.72395986	     81.50263208	      0.00000000
      0.77016187	     -0.00000000	    -62.73989473	     81.48801373	      0.00000000
      0.77043656	     -0.00000000	    -62.75584242	     81.47335958	      0.00000000
      0.77070952	     -0.00000000	    -62.77170278	     81.45876185	      0.00000000
      0.77098248	     -0.00000000	    -62.78757570	     81.44412887	      0.00000000
      0.77125698	      0.00000000	    -62.80355049	     81.42937806	      0.00000000
      0.77153148	      0.00000000	    -62.81953788	     81.41459172	      0.00000000
      0.77180491	      0.00000000	    -62.83547545	     81.39982766	      0.00000000
      0.77207834	      0.00000000	    -62.85142541	     81.38502846	      0.00000000
      0.77235276	      0.00000000	    -62.86744586	     81.37014004	      0.00000000
      0.77262719	     -0.00000000	    -62.88347870	     81.35521635	      0.00000000
      0.77290099	     -0.00000000	    -62.89948727	     81.34029155	      0.00000000
      0.77317479	      0.00000000	    -62.91550805	     81.32533178	      0.00000000
      0.77344923	     -0.00000000	    -62.93157824	     81.31030221	      0.00000000
      0.77372367	      0.00000000	    -62.94766060	     81.29523764	      0.00000000
      0.77399777	     -0.00000000	    -62.96373539	     81.28015658	      0.00000000
      0.77427187	     -0.00000000	    -62.97982223	     81.26504077	      0.00000000
      0.77454638	     -0.00000000	    -62.99594483	     81.24986784	      0.00000000
      0.77482089	      0.00000000	    -63.01207940	     81.23466022	      0.00000000
      0.77509525	     -0.00000000	    -63.02821687	     81.21942645	      0.00000000
      0.77536960	     -0.00000000	    -63.04436619	     81.20415820	      0.00000000
      0.77564422	     -0.00000000	    -63.06054279	     81.18884082	      0.00000000
      0.77591884	      0.00000000	    -63.07673117	     81.17348905	      0.00000000
      0.77619342	      0.00000000	    -63.09292867	     81.15810541	      0.00000000
      0.77646799	     -0.00000000	    -63.10913783	     81.14268758	      0.00000000
      0.77674275	     -0.00000000	    -63.12536920	     81.12722548	      0.00000000
      0.77701751	      0.00000000	    -63.14161215	     81.11172934	      0.00000000
      0.77729228	     -0.00000000	    -63.15786771	     81.09619814	      0.00000000
      0.77756706	      0.00000000	    -63.17413475	     81.08063307	      0.00000000
      0.77784197	     -0.00000000	    -63.19042106	     81.06502664	      0.00000000
      0.77811688	      0.00000000	    -63.20671875	     81.04938650	      0.00000000
      0.77839184	      0.00000000	    -63.22303088	     81.03370971	      0.00000000
      0.77866681	     -0.00000000	    -63.23935427	     81.01799940	      0.00000000
      0.77894188	      0.00000000	    -63.25569529	     81.00224945	      0.00000000
      0.77921695	     -0.00000000	    -63.27204748	     80.98646615	      0.00000000
      0.77949209	      0.00000000	    -63.28841494	     80.97064554	      0.00000000
      0.77976724	     -0.00000000	    -63.30479348	     80.95479178	      0.00000000
      0.78004248	      0.00000000	    -63.32118869	     80.93889943	      0.00000000
      0.78031771	     -0.00000000	    -63.33759487	     80.92297411	      0.00000000
      0.78059303	     -0.00000000	    -63.35401660	     80.90701135	      0.00000000
      0.78086835	     -0.00000000	    -63.37044921	     80.89101582	      0.00000000
      0.78114376	     -0.00000000	    -63.38689791	     80.87498241	      0.00000000
      0.78141916	      0.00000000	    -63.40335738	     80.85891642	      0.00000000
      0.78169465	     -0.00000000	    -63.41983239	     80.84281316	      0.00000000
      0.78197014	     -0.00000000	    -63.43631807	     80.82667751	      0.00000000
      0.78224571	      0.00000000	    -63.45281943	     80.81050454	      0.00000000
      0.78252128	      0.00000000	    -63.46933135	     80.79429938	      0.00000000
      0.78279694	      0.00000000	    -63.48585863	     80.77805729	      0.00000000
      0.78307259	      0.00000000	    -63.50239638	     80.76178319	      0.00000000
      0.78334833	     -0.00000000	    -63.51894943	     80.74547230	      0.00000000
      0.78362407	      0.00000000	    -63.53551284	     80.72912960	      0.00000000
      0.78389989	     -0.00000000	    -63.55209132	     80.71275044	      0.00000000
      0.78417570	      0.00000000	    -63.56868005	     80.69633965	      0.00000000
      0.78445160	     -0.00000000	    -63.58528368	     80.67989263	      0.00000000
      0.78472750	      0.00000000	    -63.60189746	     80.66341420	      0.00000000
      0.78500347	      0.00000000	    -63.61852589	     80.64689986	      0.00000000
      0.78527944	     -0.00000000	    -63.63516437	     80.63035430	      0.00000000
      0.78555549	     -0.00000000	    -63.65181723	     80.61377317	      0.00000000
      0.78583154	      0.00000000	    -63.66848003	     80.59716102	      0.00000000
      0.78610765	     -0.00000000	    -63.68515688	     80.58051372	      0.00000000
      0.78638377	      0.00000000	    -63.70184356	     80.56383558	      0.00000000
      0.78665995	      0.00000000	    -63.71854387	     80.54712280	      0.00000000
      0.78693613	      0.00000000	    -63.73525391	     80.53037936	      0.00000000
      0.78721237	     -0.00000000	    -63.75197703	     80.51360190	      0.00000000
      0.78748860	     -0.00000000	    -63.76870977	     80.49679399	      0.00000000
      0.78776489	     -0.00000000	    -63.78545485	     80.47995289	      0.00000000
      0.78804117	     -0.00000000	    -63.80220944	     80.46308152	      0.00000000
      0.78831749	      0.00000000	    -63.81897529	     80.44617811	      0.00000000
      0.78859380	     -0.00000000	    -63.83575055	     80.42924464	      0.00000000
      0.78887012	      0.00000000	    -63.85253543	     80.41228086	      0.00000000
      0.78914644	      0.00000000	    -63.86932960	     80.39528721	      0.00000000
      0.78942273	     -0.00000000	    -63.88613071	     80.37826606	      0.00000000
      0.78969901	      0.00000000	    -63.90294098	     80.36121526	      0.00000000
      0.78997518	      0.00000000	    -63.91975331	     80.34414200	      0.00000000
      0.79025135	      0.00000000	    -63.93657469	     80.32703930	      0.00000000
      0.79052724	     -0.00000000	    -63.95338810	     80.30992448	      0.00000000
      0.79080313	     -0.00000000	    -63.97021042	     80.29278046	      0.00000000
      0.79107834	      0.00000000	    -63.98700004	     80.27564972	      0.00000000
      0.79135355	     -0.00000000	    -64.00379841	     80.25849012	      0.00000000
      0.79162674	      0.00000000	    -64.02048195	     80.24142811	      0.00000000
      0.79189993	      0.00000000	    -64.03717400	     80.22433783	      0.00000000
      0.79216247	     -0.00000000	    -64.05322328	     80.20788722	      0.00000000
      0.79249562	      0.00000000	    -64.07360003	     80.18697503	      0.00000000
      0.79289261	      0.00000000	    -64.09789814	     80.16200063	      0.00000000
      0.79317582	      0.00000000	    -64.11524229	     80.14414874	      0.00000000
      0.79345902	     -0.00000000	    -64.13259516	     80.12626700	      0.00000000
      0.79374222	      0.00000000	    -64.14995681	     80.10835550	      0.00000000
      0.79399170	      0.00000000	    -64.16525784	     80.09255264	      0.00000000
      0.79424117	      0.00000000	    -64.18056559	     80.07672682	      0.00000000
      0.79452788	      0.00000000	    -64.19816620	     80.05851069	      0.00000000
      0.79481459	      0.00000000	    -64.21577554	     80.04026440	      0.00000000
      0.79508492	     -0.00000000	    -64.23238631	     80.02303342	      0.00000000
      0.79535524	     -0.00000000	    -64.24900471	     80.00577579	      0.00000000
      0.79563300	      0.00000000	    -64.26608789	     79.98801597	      0.00000000
      0.79591075	     -0.00000000	    -64.28317901	     79.97022817	      0.00000000
      0.79618519	     -0.00000000	    -64.30007369	     79.95262541	      0.00000000
      0.79645963	     -0.00000000	    -64.31697600	     79.93499550	      0.00000000
      0.79673088	     -0.00000000	    -64.33368931	     79.91754382	      0.00000000
      0.79700213	     -0.00000000	    -64.35040995	     79.90006575	      0.00000000
      0.79720857	     -0.00000000	    -64.36314055	     79.88674590	      0.00000000
      0.79753018	     -0.00000000	    -64.38298158	     79.86596487	      0.00000000
      0.79785180	      0.00000000	    -64.40283270	     79.84514704	      0.00000000
      0.79808116	     -0.00000000	    -64.41699615	     79.83027775	      0.00000000
      0.79831053	     -0.00000000	    -64.43116465	     79.81538984	      0.00000000
      0.79851738	     -0.00000000	    -64.44394660	     79.80194741	      0.00000000
      0.79883841	     -0.00000000	    -64.46379137	     79.78105571	      0.00000000
      0.79915943	      0.00000000	    -64.48364579	     79.76012777	      0.00000000
      0.79939063	     -0.00000000	    -64.49795096	     79.74503288	      0.00000000
      0.79962184	     -0.00000000	    -64.51226106	     79.72991929	      0.00000000
      0.79984212	      0.00000000	    -64.52589998	     79.71550196	      0.00000000
      0.80019558	      0.00000000	    -64.54779345	     79.69233325	      0.00000000
      0.80044490	      0.00000000	    -64.56324314	     79.67596469	      0.00000000
      0.80069422	      0.00000000	    -64.57869828	     79.65957455	      0.00000000
      0.80094354	      0.00000000	    -64.59415888	     79.64316290	      0.00000000
      0.80118273	     -0.00000000	    -64.60899638	     79.62739786	      0.00000000
      0.80152768	     -0.00000000	    -64.63040305	     79.60462746	      0.00000000
      0.80181798	      0.00000000	    -64.64842628	     79.58543273	      0.00000000
      0.80207268	      0.00000000	    -64.66424495	     79.56856819	      0.00000000
      0.80232738	     -0.00000000	    -64.68006907	     79.55168144	      0.00000000
      0.80261112	     -0.00000000	    -64.69770410	     79.53284273	      0.00000000
      0.80289487	     -0.00000000	    -64.71534575	     79.51397656	      0.00000000
      0.80316730	     -0.00000000	    -64.73229015	     79.49583673	      0.00000000
      0.80343973	     -0.00000000	    -64.74924052	     79.47767168	      0.00000000
      0.80371243	      0.00000000	    -64.76621311	     79.45946387	      0.00000000
      0.80398512	      0.00000000	    -64.78319154	     79.44123088	      0.00000000
      0.80421695	      0.00000000	    -64.79763003	     79.42571058	      0.00000000
      0.80456292	      0.00000000	    -64.81918515	     79.40251491	      0.00000000
      0.80483884	      0.00000000	    -64.83638214	     79.38398720	      0.00000000
      0.80511476	      0.00000000	    -64.85358475	     79.36543387	      0.00000000
      0.80539067	     -0.00000000	    -64.87079304	     79.34685500	      0.00000000
      0.80566659	      0.00000000	    -64.88800682	     79.32825059	      0.00000000
      0.80594251	      0.00000000	    -64.90522613	     79.30962071	      0.00000000
      0.80621842	      0.00000000	    -64.92245081	     79.29096537	      0.00000000
      0.80649434	      0.00000000	    -64.93968087	     79.27228464	      0.00000000
      0.80676737	      0.00000000	    -64.95673577	     79.25377442	      0.00000000
      0.80704040	     -0.00000000	    -64.97379581	     79.23523940	      0.00000000
      0.80731655	      0.00000000	    -64.99105576	     79.21646748	      0.00000000
      0.80759270	     -0.00000000	    -65.00832082	     79.19767027	      0.00000000
      0.80786434	      0.00000000	    -65.02530907	     79.17915504	      0.00000000
      0.80813598	     -0.00000000	    -65.04230212	     79.16061539	      0.00000000
      0.80833780	     -0.00000000	    -65.05493025	     79.14682543	      0.00000000
      0.80865423	      0.00000000	    -65.07473506	     79.12517706	      0.00000000
      0.80897066	     -0.00000000	    -65.09454612	     79.10349566	      0.00000000
      0.80921389	      0.00000000	    -65.10977815	     79.08680763	      0.00000000
      0.80945712	     -0.00000000	    -65.12501377	     79.07010014	      0.00000000
      0.80972385	     -0.00000000	    -65.14172571	     79.05175571	      0.00000000
      0.81005462	     -0.00000000	    -65.16245541	     79.02897491	      0.00000000
      0.81043558	      0.00000000	    -65.18633882	     79.00269234	      0.00000000
      0.81073967	      0.00000000	    -65.20540858	     78.98167926	      0.00000000
      0.81099137	     -0.00000000	    -65.22119693	     78.96426321	      0.00000000
      0.81124307	      0.00000000	    -65.23698873	     78.94682644	      0.00000000
      0.81152166	     -0.00000000	    -65.25447111	     78.92750310	      0.00000000
      0.81180024	     -0.00000000	    -65.27195754	     78.90815439	      0.00000000
      0.81205587	     -0.00000000	    -65.28800595	     78.89037838	      0.00000000
      0.81238708	      0.00000000	    -65.30880495	     78.86731400	      0.00000000
      0.81271829	     -0.00000000	    -65.32960932	     78.84421384	      0.00000000
      0.81297456	     -0.00000000	    -65.34570961	     78.82631626	      0.00000000
      0.81323082	      0.00000000	    -65.36181299	     78.80839728	      0.00000000
      0.81351290	     -0.00000000	    -65.37954208	     78.78864838	      0.00000000
      0.81379498	     -0.00000000	    -65.39727472	     78.76887359	      0.00000000
      0.81406035	      0.00000000	    -65.41395983	     78.75024683	      0.00000000
      0.81440221	      0.00000000	    -65.43545875	     78.72621722	      0.00000000
      0.81474407	     -0.00000000	    -65.45696251	     78.70214962	      0.00000000
      0.81499298	     -0.00000000	    -65.47262273	     78.68460161	      0.00000000
      0.81524190	     -0.00000000	    -65.48828538	     78.66703346	      0.00000000
      0.81551475	     -0.00000000	    -65.50545662	     78.64775307	      0.00000000
      0.81585178	     -0.00000000	    -65.52667151	     78.62390319	      0.00000000
      0.81629465	      0.00000000	    -65.55455364	     78.59250870	      0.00000000
      0.81651105	      0.00000000	    -65.56818032	     78.57714509	      0.00000000
      0.81672745	     -0.00000000	    -65.58180849	     78.56176626	      0.00000000
      0.81704738	     -0.00000000	    -65.60195969	     78.53900166	      0.00000000
      0.81736731	     -0.00000000	    -65.62211409	     78.51620382	      0.00000000
      0.81761642	      0.00000000	    -65.63780865	     78.49843004	      0.00000000
      0.81786553	      0.00000000	    -65.65350500	     78.48063611	      0.00000000
      0.81813059	      0.00000000	    -65.67020888	     78.46167997	      0.00000000
      0.81845885	     -0.00000000	    -65.69089736	     78.43817321	      0.00000000
      0.81888291	      0.00000000	    -65.71762818	     78.40775361	      0.00000000
      0.81912941	      0.00000000	    -65.73316863	     78.39004400	      0.00000000
      0.81937592	      0.00000000	    -65.74871038	     78.37231461	      0.00000000
      0.81962243	      0.00000000	    -65.76425343	     78.35456545	      0.00000000
      0.81991247	      0.00000000	    -65.78254313	     78.33365621	      0.00000000
      0.82020251	      0.00000000	    -65.80083443	     78.31271958	      0.00000000
      0.82044663	      0.00000000	    -65.81623116	     78.29507617	      0.00000000
      0.82078080	     -0.00000000	    -65.83730821	     78.27089389	      0.00000000
      0.82111496	     -0.00000000	    -65.85838698	     78.24667520	      0.00000000
      0.82135229	     -0.00000000	    -65.87335789	     78.22945305	      0.00000000
      0.82158961	      0.00000000	    -65.88832955	     78.21221251	      0.00000000
      0.82185193	     -0.00000000	    -65.90487872	     78.19313482	      0.00000000
      0.82218789	      0.00000000	    -65.92607523	     78.16866803	      0.00000000
      0.82252386	     -0.00000000	    -65.94727274	     78.14416432	      0.00000000
      0.82277730	      0.00000000	    -65.96326396	     78.12565506	      0.00000000
      0.82303074	     -0.00000000	    -65.97925558	     78.10712476	      0.00000000
      0.82331546	     -0.00000000	    -65.99722125	     78.08628230	      0.00000000
      0.82360018	      0.00000000	    -66.01518721	     78.06541324	      0.00000000
      0.82386107	      0.00000000	    -66.03164988	     78.04626717	      0.00000000
      0.82420050	      0.00000000	    -66.05306775	     78.02132479	      0.00000000
      0.82453992	      0.00000000	    -66.07448558	     77.99634449	      0.00000000
      0.82479099	     -0.00000000	    -66.09032832	     77.97784192	      0.00000000
      0.82504206	     -0.00000000	    -66.10617087	     77.95931856	      0.00000000
      0.82527796	      0.00000000	    -66.12105579	     77.94189556	      0.00000000
      0.82561685	     -0.00000000	    -66.14243817	     77.91683432	      0.00000000
      0.82591621	      0.00000000	    -66.16132623	     77.89466416	      0.00000000
      0.82616765	      0.00000000	    -66.17719019	     77.87601984	      0.00000000
      0.82641910	     -0.00000000	    -66.19305353	     77.85735456	      0.00000000
      0.82668632	     -0.00000000	    -66.20991186	     77.83749457	      0.00000000
      0.82701029	     -0.00000000	    -66.23034858	     77.81338575	      0.00000000
      0.82737717	      0.00000000	    -66.25349034	     77.78604146	      0.00000000
      0.82770234	     -0.00000000	    -66.27399915	     77.76176862	      0.00000000
      0.82794452	     -0.00000000	    -66.28927248	     77.74366766	      0.00000000
      0.82818670	     -0.00000000	    -66.30454471	     77.72554711	      0.00000000
      0.82843704	      0.00000000	    -66.32033022	     77.70679538	      0.00000000
      0.82877375	      0.00000000	    -66.34155962	     77.68154106	      0.00000000
      0.82911045	     -0.00000000	    -66.36278638	     77.65624869	      0.00000000
      0.82934745	      0.00000000	    -66.37772522	     77.63842358	      0.00000000
      0.82958444	      0.00000000	    -66.39266258	     77.62057957	      0.00000000
      0.82985912	     -0.00000000	    -66.40997298	     77.59987466	      0.00000000
      0.83019056	      0.00000000	    -66.43085784	     77.57485687	      0.00000000
      0.83056018	     -0.00000000	    -66.45414419	     77.54691361	      0.00000000
      0.83089076	     -0.00000000	    -66.47496732	     77.52188236	      0.00000000
      0.83113113	      0.00000000	    -66.49010575	     77.50365835	      0.00000000
      0.83137150	      0.00000000	    -66.50524208	     77.48541469	      0.00000000
      0.83163835	     -0.00000000	    -66.52204298	     77.46513855	      0.00000000
      0.83197065	     -0.00000000	    -66.54296101	     77.43985493	      0.00000000
      0.83230295	      0.00000000	    -66.56387446	     77.41453355	      0.00000000
      0.83250422	     -0.00000000	    -66.57653912	     77.39917836	      0.00000000
      0.83281482	      0.00000000	    -66.59607983	     77.37545469	      0.00000000
      0.83312543	     -0.00000000	    -66.61561610	     77.35169788	      0.00000000
      0.83338987	     -0.00000000	    -66.63224491	     77.33144592	      0.00000000
      0.83365430	     -0.00000000	    -66.64887027	     77.31116984	      0.00000000
      0.83392413	      0.00000000	    -66.66583041	     77.29045599	      0.00000000
      0.83419395	     -0.00000000	    -66.68278669	     77.26971693	      0.00000000
      0.83448079	      0.00000000	    -66.70080816	     77.24764199	      0.00000000
      0.83476763	      0.00000000	    -66.71882498	     77.22553845	      0.00000000
      0.83504101	      0.00000000	    -66.73599173	     77.20444563	      0.00000000
      0.83537732	     -0.00000000	    -66.75710420	     77.17846133	      0.00000000
      0.83571363	      0.00000000	    -66.77820965	     77.15243745	      0.00000000
      0.83596106	     -0.00000000	    -66.79373225	     77.13326641	      0.00000000
      0.83630347	      0.00000000	    -66.81520709	     77.10670036	      0.00000000
      0.83660733	     -0.00000000	    -66.83425796	     77.08309019	      0.00000000
      0.83685774	     -0.00000000	    -66.84995290	     77.06360848	      0.00000000
      0.83710816	      0.00000000	    -66.86564339	     77.04410460	      0.00000000
      0.83734194	     -0.00000000	    -66.88028738	     77.02587632	      0.00000000
      0.83767776	      0.00000000	    -66.90131633	     76.99965733	      0.00000000
      0.83801359	      0.00000000	    -66.92233665	     76.97339821	      0.00000000
      0.83823430	      0.00000000	    -66.93614693	     76.95611796	      0.00000000
      0.83845502	     -0.00000000	    -66.94995331	     76.93882030	      0.00000000
      0.83875078	     -0.00000000	    -66.96844784	     76.91561367	      0.00000000
      0.83904654	      0.00000000	    -66.98693502	     76.89237563	      0.00000000
      0.83930424	      0.00000000	    -67.00303680	     76.87210254	      0.00000000
      0.83962135	     -0.00000000	    -67.02284258	     76.84712287	      0.00000000
      0.84000601	      0.00000000	    -67.04685541	     76.81677286	      0.00000000
      0.84039068	     -0.00000000	    -67.07085450	     76.78636921	      0.00000000
      0.84062555	     -0.00000000	    -67.08550119	     76.76777852	      0.00000000
      0.84086042	     -0.00000000	    -67.10014254	     76.74916780	      0.00000000
      0.84115371	     -0.00000000	    -67.11841766	     76.72590016	      0.00000000
      0.84144700	     -0.00000000	    -67.13668409	     76.70260122	      0.00000000
      0.84168018	      0.00000000	    -67.15120088	     76.68405447	      0.00000000
      0.84201264	      0.00000000	    -67.17188803	     76.65757742	      0.00000000
      0.84234510	     -0.00000000	    -67.19256335	     76.63106000	      0.00000000
      0.84257477	      0.00000000	    -67.20683878	     76.61271803	      0.00000000
      0.84280443	      0.00000000	    -67.22110834	     76.59435676	      0.00000000
      0.84309442	      0.00000000	    -67.23911705	     76.57114547	      0.00000000
      0.84338440	      0.00000000	    -67.25711604	     76.54790331	      0.00000000
      0.84361896	     -0.00000000	    -67.27166737	     76.52908112	      0.00000000
      0.84395587	     -0.00000000	    -67.29255695	     76.50200993	      0.00000000
      0.84425783	     -0.00000000	    -67.31126795	     76.47771123	      0.00000000
      0.84450915	     -0.00000000	    -67.32683243	     76.45746165	      0.00000000
      0.84476048	     -0.00000000	    -67.34238894	     76.43718872	      0.00000000
      0.84498096	      0.00000000	    -67.35602948	     76.41938462	      0.00000000
      0.84532026	     -0.00000000	    -67.37700906	     76.39194986	      0.00000000
      0.84560114	      0.00000000	    -67.39436483	     76.36920648	      0.00000000
      0.84588203	      0.00000000	    -67.41170983	     76.34643368	      0.00000000
      0.84616291	      0.00000000	    -67.42904404	     76.32363147	      0.00000000
      0.84644379	     -0.00000000	    -67.44636714	     76.30079973	      0.00000000
      0.84672468	     -0.00000000	    -67.46367907	     76.27793847	      0.00000000
      0.84699444	     -0.00000000	    -67.48029513	     76.25595401	      0.00000000
      0.84726421	     -0.00000000	    -67.49690053	     76.23394220	      0.00000000
      0.84752167	      0.00000000	    -67.51273821	     76.21290907	      0.00000000
      0.84785224	      0.00000000	    -67.53305859	     76.18586648	      0.00000000
      0.84818281	      0.00000000	    -67.55336217	     76.15878257	      0.00000000
      0.84843458	     -0.00000000	    -67.56881433	     76.13812703	      0.00000000
      0.84868635	      0.00000000	    -67.58425644	     76.11744742	      0.00000000
      0.84897717	      0.00000000	    -67.60208071	     76.09353061	      0.00000000
      0.84926798	     -0.00000000	    -67.61989116	     76.06958153	      0.00000000
      0.84952894	      0.00000000	    -67.63586109	     76.04806370	      0.00000000
      0.84986075	     -0.00000000	    -67.65615032	     76.02066603	      0.00000000
      0.85019256	      0.00000000	    -67.67642075	     75.99322606	      0.00000000
      0.85044445	      0.00000000	    -67.69179610	     75.97236684	      0.00000000
      0.85069634	      0.00000000	    -67.70716029	     75.95148312	      0.00000000
      0.85098977	     -0.00000000	    -67.72504367	     75.92712479	      0.00000000
      0.85128320	     -0.00000000	    -67.74291148	     75.90273305	      0.00000000
      0.85153152	      0.00000000	    -67.75802047	     75.88206439	      0.00000000
      0.85186367	     -0.00000000	    -67.77821176	     75.85438113	      0.00000000
      0.85219582	     -0.00000000	    -67.79838228	     75.82665475	      0.00000000
      0.85244119	     -0.00000000	    -67.81326941	     75.80614436	      0.00000000
      0.85268657	     -0.00000000	    -67.82814490	     75.78561031	      0.00000000
      0.85296644	      0.00000000	    -67.84509725	     75.76216045	      0.00000000
      0.85324630	     -0.00000000	    -67.86203404	     75.73867964	      0.00000000
      0.85354107	     -0.00000000	    -67.87985517	     75.71391561	      0.00000000
      0.85383583	     -0.00000000	    -67.89765859	     75.68911706	      0.00000000
      0.85410601	     -0.00000000	    -67.91396114	     75.66635669	      0.00000000
      0.85443712	     -0.00000000	    -67.93391976	     75.63842312	      0.00000000
      0.85476823	      0.00000000	    -67.95385514	     75.61044562	      0.00000000
      0.85500548	      0.00000000	    -67.96812464	     75.59037220	      0.00000000
      0.85532786	     -0.00000000	    -67.98749478	     75.56305951	      0.00000000
      0.85565023	      0.00000000	    -68.00684205	     75.53570481	      0.00000000
      0.85591364	     -0.00000000	    -68.02263263	     75.51332312	      0.00000000
      0.85617704	      0.00000000	    -68.03840757	     75.49091321	      0.00000000
      0.85641826	      0.00000000	    -68.05284057	     75.47036507	      0.00000000
      0.85674805	      0.00000000	    -68.07255016	     75.44223521	      0.00000000
      0.85707783	      0.00000000	    -68.09223439	     75.41406074	      0.00000000
      0.85732244	     -0.00000000	    -68.10681824	     75.39313376	      0.00000000
      0.85756705	      0.00000000	    -68.12138781	     75.37218209	      0.00000000
      0.85784997	     -0.00000000	    -68.13822119	     75.34791812	      0.00000000
      0.85813289	     -0.00000000	    -68.15503505	     75.32362092	      0.00000000
      0.85842304	     -0.00000000	    -68.17225801	     75.29866823	      0.00000000
      0.85871319	      0.00000000	    -68.18945998	     75.27368039	      0.00000000
      0.85900117	      0.00000000	    -68.20651187	     75.24884515	      0.00000000
      0.85928914	     -0.00000000	    -68.22354262	     75.22397505	      0.00000000
      0.85958436	      0.00000000	    -68.24097996	     75.19844247	      0.00000000
      0.85987959	     -0.00000000	    -68.25839461	     75.17287302	      0.00000000
      0.86015937	     -0.00000000	    -68.27487701	     75.14860711	      0.00000000
      0.86043915	      0.00000000	    -68.29133861	     75.12430786	      0.00000000
      0.86074640	     -0.00000000	    -68.30939253	     75.09758383	      0.00000000
      0.86105365	     -0.00000000	    -68.32742084	     75.07081933	      0.00000000
      0.86127077	     -0.00000000	    -68.34014477	     75.05188196	      0.00000000
      0.86160236	      0.00000000	    -68.35955196	     75.02292091	      0.00000000
      0.86193395	      0.00000000	    -68.37892851	     74.99391228	      0.00000000
      0.86215880	      0.00000000	    -68.39204997	     74.97421436	      0.00000000
      0.86238365	     -0.00000000	    -68.40515709	     74.95449443	      0.00000000
      0.86267878	     -0.00000000	    -68.42233859	     74.92857776	      0.00000000
      0.86297390	     -0.00000000	    -68.43949489	     74.90262290	      0.00000000
      0.86319774	     -0.00000000	    -68.45249027	     74.88291163	      0.00000000
      0.86352978	      0.00000000	    -68.47174012	     74.85363158	      0.00000000
      0.86386182	      0.00000000	    -68.49095725	     74.82430271	      0.00000000
      0.86408884	      0.00000000	    -68.50407709	     74.80422197	      0.00000000
      0.86431586	      0.00000000	    -68.51718137	     74.78411826	      0.00000000
      0.86461033	      0.00000000	    -68.53415543	     74.75800746	      0.00000000
      0.86490480	     -0.00000000	    -68.55110285	     74.73185776	      0.00000000
      0.86514717	      0.00000000	    -68.56503184	     74.71030499	      0.00000000
      0.86547493	      0.00000000	    -68.58383909	     74.68111643	      0.00000000
      0.86580270	      0.00000000	    -68.60261251	     74.65187917	      0.00000000
      0.86605388	     -0.00000000	    -68.61697667	     74.62943950	      0.00000000
      0.86630507	      0.00000000	    -68.63132062	     74.60697102	      0.00000000
      0.86658671	      0.00000000	    -68.64737900	     74.58174464	      0.00000000
      0.86686834	     -0.00000000	    -68.66341155	     74.55648179	      0.00000000
      0.86716490	     -0.00000000	    -68.68026550	     74.52984069	      0.00000000
      0.86746146	      0.00000000	    -68.69709037	     74.50315887	      0.00000000
      0.86774012	      0.00000000	    -68.71287256	     74.47805089	      0.00000000
      0.86801877	      0.00000000	    -68.72862868	     74.45290669	      0.00000000
      0.86832787	      0.00000000	    -68.74607533	     74.42497302	      0.00000000
      0.86863696	      0.00000000	    -68.76348941	     74.39699445	      0.00000000
      0.86883234	     -0.00000000	    -68.77447969	     74.37928630	      0.00000000
      0.86913103	     -0.00000000	    -68.79125638	     74.35217866	      0.00000000
      0.86942973	     -0.00000000	    -68.80800205	     74.32502866	      0.00000000
      0.86967970	      0.00000000	    -68.82199234	     74.30227428	      0.00000000
      0.86999086	      0.00000000	    -68.83937596	     74.27390894	      0.00000000
      0.87030202	      0.00000000	    -68.85672517	     74.24549713	      0.00000000
      0.87056668	     -0.00000000	    -68.87145474	     74.22129390	      0.00000000
      0.87089388	     -0.00000000	    -68.88962920	     74.19132588	      0.00000000
      0.87122107	      0.00000000	    -68.90776480	     74.16130590	      0.00000000
      0.87147025	      0.00000000	    -68.92155030	     74.13840811	      0.00000000
      0.87177297	      0.00000000	    -68.93826692	     74.11054974	      0.00000000
      0.87207570	     -0.00000000	    -68.95494960	     74.08264637	      0.00000000
      0.87238221	     -0.00000000	    -68.97180652	     74.05434721	      0.00000000
      0.87268873	      0.00000000	    -68.98862818	     74.02600156	      0.00000000
      0.87296256	      0.00000000	    -69.00362585	     74.00063934	      0.00000000
      0.87323639	     -0.00000000	    -69.01859500	     73.97523973	      0.00000000
      0.87354924	     -0.00000000	    -69.03566196	     73.94617505	      0.00000000
      0.87386208	     -0.00000000	    -69.05269127	     73.91706122	      0.00000000
      0.87409352	     -0.00000000	    -69.06526484	     73.89549154	      0.00000000
      0.87441284	     -0.00000000	    -69.08257855	     73.86568701	      0.00000000
      0.87473216	      0.00000000	    -69.09985236	     73.83583070	      0.00000000
      0.87498474	     -0.00000000	    -69.11348771	     73.81217705	      0.00000000
      0.87523733	     -0.00000000	    -69.12709782	     73.78849075	      0.00000000
      0.87553198	      0.00000000	    -69.14294214	     73.76081884	      0.00000000
      0.87582662	     -0.00000000	    -69.15875174	     73.73310220	      0.00000000
      0.87610065	     -0.00000000	    -69.17342348	     73.70728508	      0.00000000
      0.87637467	      0.00000000	    -69.18806487	     73.68142899	      0.00000000
      0.87668548	     -0.00000000	    -69.20463438	     73.65205525	      0.00000000
      0.87699628	     -0.00000000	    -69.22116443	     73.62263100	      0.00000000
      0.87720693	     -0.00000000	    -69.23234535	     73.60265943	      0.00000000
      0.87753651	     -0.00000000	    -69.24980195	     73.57136551	      0.00000000
      0.87786609	     -0.00000000	    -69.26721357	     73.54001420	      0.00000000
      0.87809577	     -0.00000000	    -69.27932034	     73.51813231	      0.00000000
      0.87832544	      0.00000000	    -69.29140505	     73.49622235	      0.00000000
      0.87861876	      0.00000000	    -69.30680624	     73.46819999	      0.00000000
      0.87891208	      0.00000000	    -69.32217110	     73.44013152	      0.00000000
      0.87918098	     -0.00000000	    -69.33622468	     73.41435919	      0.00000000
      0.87944988	      0.00000000	    -69.35024743	     73.38854782	      0.00000000
      0.87976125	      0.00000000	    -69.36644676	     73.35860987	      0.00000000
      0.88007263	      0.00000000	    -69.38260440	     73.32861918	      0.00000000
      0.88026994	     -0.00000000	    -69.39282096	     73.30958826	      0.00000000
      0.88056557	     -0.00000000	    -69.40809732	     73.28103334	      0.00000000
      0.88086120	     -0.00000000	    -69.42333565	     73.25243040	      0.00000000
      0.88108688	      0.00000000	    -69.43494287	     73.23056243	      0.00000000
      0.88141076	     -0.00000000	    -69.45156112	     73.19913074	      0.00000000
      0.88173464	      0.00000000	    -69.46813319	     73.16764080	      0.00000000
      0.88198490	     -0.00000000	    -69.48090642	     73.14326868	      0.00000000
      0.88223516	      0.00000000	    -69.49365184	     73.11886152	      0.00000000
      0.88252269	     -0.00000000	    -69.50826105	     73.09077572	      0.00000000
      0.88281022	      0.00000000	    -69.52283325	     73.06264334	      0.00000000
      0.88310147	      0.00000000	    -69.53755618	     73.03409908	      0.00000000
      0.88339273	     -0.00000000	    -69.55224083	     73.00550666	      0.00000000
      0.88369076	      0.00000000	    -69.56722726	     72.97619907	      0.00000000
      0.88398878	     -0.00000000	    -69.58217331	     72.94684068	      0.00000000
      0.88428009	     -0.00000000	    -69.59674271	     72.91809578	      0.00000000
      0.88457139	     -0.00000000	    -69.61127322	     72.88930198	      0.00000000
      0.88487323	      0.00000000	    -69.62628813	     72.85941485	      0.00000000
      0.88517506	      0.00000000	    -69.64126098	     72.82947482	      0.00000000
      0.88546117	      0.00000000	    -69.65541431	     72.80104646	      0.00000000
      0.88574727	      0.00000000	    -69.66952957	     72.77257023	      0.00000000
      0.88605401	     -0.00000000	    -69.68462043	     72.74198674	      0.00000000
      0.88636075	     -0.00000000	    -69.69966721	     72.71134779	      0.00000000
      0.88663482	     -0.00000000	    -69.71307394	     72.68392504	      0.00000000
      0.88690889	     -0.00000000	    -69.72644524	     72.65645769	      0.00000000
      0.88721992	      0.00000000	    -69.74157677	     72.62523169	      0.00000000
      0.88753095	     -0.00000000	    -69.75666238	     72.59394783	      0.00000000
      0.88778164	      0.00000000	    -69.76878735	     72.56869170	      0.00000000
      0.88810075	     -0.00000000	    -69.78417867	     72.53648639	      0.00000000
      0.88841986	     -0.00000000	    -69.79952119	     72.50421947	      0.00000000
      0.88866660	      0.00000000	    -69.81135035	     72.47922838	      0.00000000
      0.88896605	     -0.00000000	    -69.82566739	     72.44884794	      0.00000000
      0.88926551	     -0.00000000	    -69.83994101	     72.41841264	      0.00000000
      0.88956578	     -0.00000000	    -69.85420971	     72.38783922	      0.00000000
      0.88986604	      0.00000000	    -69.86843449	     72.35721021	      0.00000000
      0.89016112	     -0.00000000	    -69.88237028	     72.32705655	      0.00000000
      0.89045619	     -0.00000000	    -69.89626339	     72.29684879	      0.00000000
      0.89075701	      0.00000000	    -69.91038265	     72.26599750	      0.00000000
      0.89105783	      0.00000000	    -69.92445728	     72.23508955	      0.00000000
      0.89135067	      0.00000000	    -69.93811592	     72.20494594	      0.00000000
      0.89164351	     -0.00000000	    -69.95173201	     72.17474823	      0.00000000
      0.89194650	     -0.00000000	    -69.96577475	     72.14344740	      0.00000000
      0.89224949	      0.00000000	    -69.97977168	     72.11208820	      0.00000000
      0.89253895	     -0.00000000	    -69.99310098	     72.08207378	      0.00000000
      0.89282842	     -0.00000000	    -70.00638821	     72.05200567	      0.00000000
      0.89313422	      0.00000000	    -70.02037961	     72.02018176	      0.00000000
      0.89344003	     -0.00000000	    -70.03432379	     71.98829745	      0.00000000
      0.89372408	      0.00000000	    -70.04723360	     71.95862693	      0.00000000
      0.89400813	      0.00000000	    -70.06010244	     71.92890390	      0.00000000
      0.89431660	     -0.00000000	    -70.07403107	     71.89656584	      0.00000000
      0.89462507	      0.00000000	    -70.08791113	     71.86416536	      0.00023306
      0.89491570	      0.00000000	    -70.10094394	     71.83358122	      0.00248469
      0.89520634	     -0.00000000	    -70.11393350	     71.80294126	      0.00943199
      0.89553321	      0.00000000	    -70.12849129	     71.76841346	      0.02643856
      0.89586009	     -0.00000000	    -70.14299479	     71.73381454	      0.05687155
      0.89618696	     -0.00000000	    -70.15744433	     71.69914420	      0.10362599
      0.89645353	      0.00000000	    -70.16918847	     71.67081782	      0.15484935
      0.89672009	      0.00000000	    -70.18089748	     71.64244376	      0.21778451
      0.89705765	     -0.00000000	    -70.19567527	     71.60644446	      0.31302580
      0.89739521	      0.00000000	    -70.21039810	     71.57036879	      0.42308597
      0.89766717	      0.00000000	    -70.22222065	     71.54124789	      0.52025884
      0.89793914	      0.00000000	    -70.23400819	     71.51207780	      0.62302764
      0.89821111	     -0.00000000	    -70.24576104	     71.48285889	      0.72962292
      0.89850664	      0.00000000	    -70.25849334	     71.45105253	      0.84790997
      0.89880218	     -0.00000000	    -70.27118497	     71.41918944	      0.96697970
      0.89908249	      0.00000000	    -70.28318518	     71.38891603	      1.07923611
      0.89942954	     -0.00000000	    -70.29799172	     71.35136604	      1.21568255
      0.89977659	     -0.00000000	    -70.31274218	     71.31374048	      1.34787135
      0.90002445	      0.00000000	    -70.32324234	     71.28682294	      1.43903829
      0.90033848	      0.00000000	    -70.33650443	     71.25266500	      1.55016132
      0.90065251	     -0.00000000	    -70.34972011	     71.21844729	      1.65603818
      0.90092189	     -0.00000000	    -70.36101956	     71.18904762	      1.74251980
      0.90124729	     -0.00000000	    -70.37462283	     71.15347646	      1.84156823
      0.90157269	     -0.00000000	    -70.38817551	     71.11784293	      1.93472010
      0.90181345	     -0.00000000	    -70.39817042	     71.09143766	      1.99991753
      0.90213504	     -0.00000000	    -70.41147658	     71.05611642	      2.08219907
      0.90245662	     -0.00000000	    -70.42473255	     71.02073536	      2.15919362
      0.90270799	      0.00000000	    -70.43505928	     70.99303708	      2.21585949
      0.90295937	      0.00000000	    -70.44535500	     70.96530246	      2.26957835
      0.90325958	     -0.00000000	    -70.45760992	     70.93213250	      2.33005874
      0.90355978	      0.00000000	    -70.46982019	     70.89891079	      2.38675963
      0.90384187	      0.00000000	    -70.48125236	     70.86764754	      2.43680059
      0.90412395	      0.00000000	    -70.49264469	     70.83633849	      2.48389943
      0.90443321	     -0.00000000	    -70.50508846	     70.80196059	      2.53237404
      0.90474247	      0.00000000	    -70.51748390	     70.76752732	      2.57777048
      0.90502661	      0.00000000	    -70.52883001	     70.73584094	      2.61696100
      0.90531076	     -0.00000000	    -70.54013494	     70.70410740	      2.65391001
      0.90562103	      0.00000000	    -70.55243207	     70.66940184	      2.69188237
      0.90593130	     -0.00000000	    -70.56467967	     70.63463940	      2.72756504
      0.90621632	      0.00000000	    -70.57588627	     70.60265665	      2.75848152
      0.90650133	      0.00000000	    -70.58705071	     70.57062525	      2.78775239
      0.90681153	      0.00000000	    -70.59915373	     70.53570722	      2.81788505
      0.90712173	     -0.00000000	    -70.61120644	     70.50073068	      2.84636449
      0.90740842	     -0.00000000	    -70.62230065	     70.46835271	      2.87133551
      0.90769511	     -0.00000000	    -70.63335154	     70.43592393	      2.89511426
      0.90800508	      0.00000000	    -70.64525071	     70.40080458	      2.91959111
      0.90831504	     -0.00000000	    -70.65709888	     70.36562482	      2.94289481
      0.90860394	     -0.00000000	    -70.66809568	     70.33278106	      2.96364820
      0.90889284	      0.00000000	    -70.67904784	     70.29988388	      2.98354708
      0.90920253	     -0.00000000	    -70.69073811	     70.26456024	      3.00400848
      0.90951221	      0.00000000	    -70.70237675	     70.22917413	      3.02364867
      0.90980350	      0.00000000	    -70.71327688	     70.19583187	      3.04143877
      0.91009479	     -0.00000000	    -70.72413099	     70.16243332	      3.05862343
      0.91040414	     -0.00000000	    -70.73560737	     70.12690223	      3.07626825
      0.91071349	     -0.00000000	    -70.74703151	     70.09130651	      3.09334550
      0.91100716	      0.00000000	    -70.75782800	     70.05745488	      3.10907949
      0.91130083	     -0.00000000	    -70.76857709	     70.02354396	      3.12438999
      0.91160979	     -0.00000000	    -70.77983466	     69.98780231	      3.14008207
      0.91191876	      0.00000000	    -70.79103943	     69.95199388	      3.15538721
      0.91221468	     -0.00000000	    -70.80172157	     69.91763368	      3.16971760
      0.91251060	      0.00000000	    -70.81235496	     69.88321115	      3.18375630
      0.91281914	      0.00000000	    -70.82338945	     69.84725451	      3.19811207
      0.91312767	      0.00000000	    -70.83437062	     69.81122894	      3.21220836
      0.91342566	      0.00000000	    -70.84492580	     69.77636812	      3.22560092
      0.91372366	      0.00000000	    -70.85543092	     69.74144191	      3.23879659
      0.91403175	     -0.00000000	    -70.86623908	     69.70526321	      3.25225291
      0.91433984	     -0.00000000	    -70.87699339	     69.66901348	      3.26553909
      0.91463968	      0.00000000	    -70.88740802	     69.63366495	      3.27832346
      0.91493953	     -0.00000000	    -70.89777132	     69.59824807	      3.29097868
      0.91524719	      0.00000000	    -70.90835112	     69.56183665	      3.30384391
      0.91555485	      0.00000000	    -70.91887653	     69.52535215	      3.31660128
      0.91585630	     -0.00000000	    -70.92913665	     69.48953228	      3.32900866
      0.91615775	      0.00000000	    -70.93934423	     69.45364116	      3.34133506
      0.91646503	      0.00000000	    -70.94969486	     69.41698235	      3.35382653
      0.91677231	      0.00000000	    -70.95999056	     69.38024840	      3.36625342
      0.91707511	     -0.00000000	    -70.97008244	     69.34397522	      3.37844460
      0.91737792	     -0.00000000	    -70.98012064	     69.30762801	      3.39058891
      0.91768072	      0.00000000	    -70.99010497	     69.27120623	      3.40269326
      0.91798353	      0.00000000	    -71.00003530	     69.23470937	      3.41476387
      0.91828633	     -0.00000000	    -71.00991143	     69.19813690	      3.42680650
      0.91858914	     -0.00000000	    -71.01973323	     69.16148831	      3.43882634
      0.91889194	     -0.00000000	    -71.02950049	     69.12476308	      3.45082819
      0.91919475	     -0.00000000	    -71.03921307	     69.08796070	      3.46281639
      0.91949755	      0.00000000	    -71.04887078	     69.05108066	      3.47479495
      0.91980036	      0.00000000	    -71.05847348	     69.01412246	      3.48676749
      0.92010316	      0.00000000	    -71.06802097	     68.97708558	      3.49873734
      0.92040597	      0.00000000	    -71.07751311	     68.93996953	      3.51070753
      0.92070877	     -0.00000000	    -71.08694969	     68.90277380	      3.52268086
      0.92101158	     -0.00000000	    -71.09633057	     68.86549790	      3.53465985
      0.92131438	     -0.00000000	    -71.10565557	     68.82814133	      3.54664683
      0.92161719	     -0.00000000	    -71.11492451	     68.79070359	      3.55864392
      0.92191999	     -0.00000000	    -71.12413722	     68.75318419	      3.57065306
      0.92222280	     -0.00000000	    -71.13329352	     68.71558265	      3.58267602
      0.92252561	     -0.00000000	    -71.14239325	     68.67789846	      3.59471443
      0.92282841	     -0.00000000	    -71.15143622	     68.64013115	      3.60676979
      0.92313122	      0.00000000	    -71.16042225	     68.60228023	      3.61884344
      0.92343402	      0.00000000	    -71.16935118	     68.56434521	      3.63093664
      0.92373683	     -0.00000000	    -71.17822282	     68.52632562	      3.64305055
      0.92403963	     -0.00000000	    -71.18703699	     68.48822096	      3.65518619
      0.92434244	     -0.00000000	    -71.19579352	     68.45003077	      3.66734453
      0.92464524	      0.00000000	    -71.20449222	     68.41175455	      3.67952647
      0.92494805	      0.00000000	    -71.21313292	     68.37339185	      3.69173281
      0.92525085	      0.00000000	    -71.22171543	     68.33494217	      3.70396430
      0.92555366	     -0.00000000	    -71.23023956	     68.29640505	      3.71622162
      0.92585646	     -0.00000000	    -71.23870515	     68.25778002	      3.72850540
      0.92615927	      0.00000000	    -71.24711200	     68.21906659	      3.74081624
      0.92646207	      0.00000000	    -71.25545992	     68.18026431	      3.75315466
      0.92676488	     -0.00000000	    -71.26374875	     68.14137269	      3.76552117
      0.92706768	     -0.00000000	    -71.27197828	     68.10239128	      3.77791621
      0.92737049	      0.00000000	    -71.28014833	     68.06331961	      3.79034022
      0.92767329	     -0.00000000	    -71.28825871	     68.02415721	      3.80279359
      0.92797610	      0.00000000	    -71.29630924	     67.98490361	      3.81527668
      0.92827890	      0.00000000	    -71.30429973	     67.94555835	      3.82778983
      0.92858171	     -0.00000000	    -71.31222999	     67.90612097	      3.84033336
      0.92888451	      0.00000000	    -71.32009982	     67.86659100	      3.85290757
      0.92918732	     -0.00000000	    -71.32790904	     67.82696799	      3.86551272
      0.92949012	     -0.00000000	    -71.33565746	     67.78725146	      3.87814907
      0.92979293	      0.00000000	    -71.34334488	     67.74744097	      3.89081686
      0.93009573	      0.00000000	    -71.35097111	     67.70753605	      3.90351633
      0.93039854	      0.00000000	    -71.35853595	     67.66753625	      3.91624767
      0.93070134	      0.00000000	    -71.36603922	     67.62744110	      3.92901110
      0.93100415	     -0.00000000	    -71.37348071	     67.58725015	      3.94180680
      0.93130695	      0.00000000	    -71.38086024	     67.54696295	      3.95463494
      0.93160976	     -0.00000000	    -71.38817759	     67.50657903	      3.96749571
      0.93191256	     -0.00000000	    -71.39543258	     67.46609794	      3.98038925
      0.93221537	     -0.00000000	    -71.40262501	     67.42551923	      3.99331572
      0.93251817	      0.00000000	    -71.40975468	     67.38484244	      4.00627528
      0.93282098	      0.00000000	    -71.41682138	     67.34406712	      4.01926805
      0.93312378	      0.00000000	    -71.42382493	     67.30319281	      4.03229417
      0.93342659	      0.00000000	    -71.43076510	     67.26221907	      4.04535378
      0.93372939	     -0.00000000	    -71.43764172	     67.22114543	      4.05844699
      0.93403220	      0.00000000	    -71.44445456	     67.17997145	      4.07157393
      0.93433500	     -0.00000000	    -71.45120343	     67.13869668	      4.08473471
      0.93463781	     -0.00000000	    -71.45788812	     67.09732065	      4.09792944
      0.93494061	     -0.00000000	    -71.46450843	     67.05584292	      4.11115823
      0.93524342	      0.00000000	    -71.47106415	     67.01426304	      4.12442120
      0.93554622	      0.00000000	    -71.47755508	     66.97258055	      4.13771843
      0.93584903	      0.00000000	    -71.48398099	     66.93079500	      4.15105004
      0.93615183	      0.00000000	    -71.49034170	     66.88890594	      4.16441612
      0.93645464	     -0.00000000	    -71.49663698	     66.84691291	      4.17781676
      0.93675744	      0.00000000	    -71.50286663	     66.80481547	      4.19125207
      0.93706025	     -0.00000000	    -71.50903043	     66.76261315	      4.20472213
      0.93736305	      0.00000000	    -71.51512818	     66.72030550	      4.21822705
      0.93766586	     -0.00000000	    -71.52115965	     66.67789206	      4.23176689
      0.93796866	      0.00000000	    -71.52712464	     66.63537239	      4.24534177
      0.93827147	      0.00000000	    -71.53302293	     66.59274602	      4.25895176
      0.93857428	     -0.00000000	    -71.53885429	     66.55001250	      4.27259695
      0.93887708	     -0.00000000	    -71.54461853	     66.50717136	      4.28627743
      0.93917989	      0.00000000	    -71.55031541	     66.46422215	      4.29999329
      0.93948269	     -0.00000000	    -71.55594471	     66.42116441	      4.31374460
      0.93978550	     -0.00000000	    -71.56150622	     66.37799767	      4.32753146
      0.94008830	      0.00000000	    -71.56699972	     66.33472147	      4.34135394
      0.94039111	     -0.00000000	    -71.57242497	     66.29133535	      4.35521213
      0.94069391	     -0.00000000	    -71.57778177	     66.24783883	      4.36910612
      0.94099672	     -0.00000000	    -71.58306987	     66.20423146	      4.38303599
      0.94129952	      0.00000000	    -71.58828906	     66.16051275	      4.39700181
      0.94160233	      0.00000000	    -71.59343911	     66.11668225	      4.41100368
      0.94190513	      0.00000000	    -71.59851979	     66.07273946	      4.42504167
      0.94220794	     -0.00000000	    -71.60353086	     66.02868393	      4.43911586
      0.94251074	     -0.00000000	    -71.60847210	     65.98451516	      4.45322634
      0.94281355	      0.00000000	    -71.61334328	     65.94023269	      4.46737320
      0.94311635	      0.00000000	    -71.61814415	     65.89583602	      4.48155650
      0.94341916	      0.00000000	    -71.62287449	     65.85132467	      4.49577634
      0.94372196	     -0.00000000	    -71.62753406	     65.80669815	      4.51003280
      0.94402477	      0.00000000	    -71.63212262	     65.76195598	      4.52432595
      0.94432757	      0.00000000	    -71.63663992	     65.71709766	      4.53865589
      0.94463038	     -0.00000000	    -71.64108573	     65.67212269	      4.55302269
      0.94493318	      0.00000000	    -71.64545981	     65.62703058	      4.56742643
      0.94523599	     -0.00000000	    -71.64976191	     65.58182081	      4.58186721
      0.94553879	      0.00000000	    -71.65399179	     65.53649290	      4.59634510
      0.94584160	      0.00000000	    -71.65814919	     65.49104632	      4.61086018
      0.94614440	      0.00000000	    -71.66223387	     65.44548057	      4.62541255
      0.94644721	     -0.00000000	    -71.66624557	     65.39979513	      4.64000228
      0.94675001	      0.00000000	    -71.67018406	     65.35398948	      4.65462945
      0.94705282	     -0.00000000	    -71.67404906	     65.30806311	      4.66929416
      0.94735562	      0.00000000	    -71.67784033	     65.26201547	      4.68399648
      0.94765843	     -0.00000000	    -71.68155761	     65.21584605	      4.69873650
      0.94796123	      0.00000000	    -71.68520064	     65.16955431	      4.71351430
      0.94826404	      0.00000000	    -71.68876915	     65.12313971	      4.72832996
      0.94856684	     -0.00000000	    -71.69226289	     65.07660171	      4.74318357
      0.94886965	     -0.00000000	    -71.69568160	     65.02993977	      4.75807521
      0.94917245	      0.00000000	    -71.69902499	     64.98315332	      4.77300496
      0.94947526	     -0.00000000	    -71.70229281	     64.93624183	      4.78797292
      0.94977806	      0.00000000	    -71.70548479	     64.88920473	      4.80297915
      0.95008087	      0.00000000	    -71.70860064	     64.84204145	      4.81802376
      0.95038367	     -0.00000000	    -71.71164011	     64.79475143	      4.83310681
      0.95068648	      0.00000000	    -71.71460291	     64.74733410	      4.84822840
      0.95098928	      0.00000000	    -71.71748876	     64.69978887	      4.86338860
      0.95129209	     -0.00000000	    -71.72029739	     64.65211517	      4.87858751
      0.95159489	     -0.00000000	    -71.72302851	     64.60431241	      4.89382521
      0.95189770	      0.00000000	    -71.72568183	     64.55638000	      4.90910179
      0.95220050	      0.00000000	    -71.72825708	     64.50831733	      4.92441732
      0.95250331	     -0.00000000	    -71.73075395	     64.46012381	      4.93977190
      0.95280611	     -0.00000000	    -71.73317217	     64.41179883	      4.95516560
      0.95310892	      0.00000000	    -71.73551143	     64.36334178	      4.97059852
      0.95341172	     -0.00000000	    -71.73777145	     64.31475203	      4.98607074
      0.95371453	      0.00000000	    -71.73995192	     64.26602897	      5.00158235
      0.95401734	     -0.00000000	    -71.74205254	     64.21717196	      5.01713344
      0.95432014	      0.00000000	    -71.74407302	     64.16818038	      5.03272408
      0.95462295	      0.00000000	    -71.74601304	     64.11905357	      5.04835437
      0.95492575	     -0.00000000	    -71.74787230	     64.06979090	      5.06402440
      0.95522856	     -0.00000000	    -71.74965049	     64.02039171	      5.07973425
      0.95553136	     -0.00000000	    -71.75134730	     63.97085535	      5.09548400
      0.95583417	      0.00000000	    -71.75296242	     63.92118114	      5.11127375
      0.95613697	     -0.00000000	    -71.75449553	     63.87136842	      5.12710358
      0.95643978	      0.00000000	    -71.75594630	     63.82141652	      5.14297359
      0.95674258	     -0.00000000	    -71.75731443	     63.77132475	      5.15888385
      0.95704539	     -0.00000000	    -71.75859957	     63.72109242	      5.17483446
      0.95734819	      0.00000000	    -71.75980142	     63.67071884	      5.19082551
      0.95765100	      0.00000000	    -71.76091963	     63.62020331	      5.20685708
      0.95795380	     -0.00000000	    -71.76195387	     63.56954511	      5.22292926
      0.95825661	      0.00000000	    -71.76290382	     63.51874354	      5.23904214
      0.95855941	     -0.00000000	    -71.76376913	     63.46779786	      5.25519581
      0.95886222	      0.00000000	    -71.76454947	     63.41670737	      5.27139036
      0.95916502	     -0.00000000	    -71.76524448	     63.36547131	      5.28762588
      0.95946783	      0.00000000	    -71.76585384	     63.31408895	      5.30390245
      0.95977063	     -0.00000000	    -71.76637718	     63.26255954	      5.32022017
      0.96007344	     -0.00000000	    -71.76681416	     63.21088232	      5.33657913
      0.96037624	      0.00000000	    -71.76716442	     63.15905652	      5.35297940
      0.96067905	      0.00000000	    -71.76742761	     63.10708139	      5.36942109
      0.96098185	      0.00000000	    -71.76760337	     63.05495614	      5.38590428
      0.96128466	      0.00000000	    -71.76769134	     63.00267998	      5.40242906
      0.96158746	     -0.00000000	    -71.76769115	     62.95025212	      5.41899553
      0.96189027	      0.00000000	    -71.76760242	     62.89767177	      5.43560376
      0.96219307	      0.00000000	    -71.76742481	     62.84493810	      5.45225385
      0.96249588	      0.00000000	    -71.76715791	     62.79205032	      5.46894589
      0.96279868	      0.00000000	    -71.76680137	     62.73900758	      5.48567996
      0.96310149	      0.00000000	    -71.76635481	     62.68580907	      5.50245616
      0.96340429	     -0.00000000	    -71.76581782	     62.63245393	      5.51927458
      0.96370710	     -0.00000000	    -71.76519005	     62.57894133	      5.53613530
      0.96400990	     -0.00000000	    -71.76447108	     62.52527040	      5.55303841
      0.96431271	     -0.00000000	    -71.76366054	     62.47144027	      5.56998400
      0.96461551	     -0.00000000	    -71.76275802	     62.41745009	      5.58697215
      0.96491832	     -0.00000000	    -71.76176312	     62.36329895	      5.60400297
      0.96522112	     -0.00000000	    -71.76067545	     62.30898597	      5.62107652
      0.96552393	     -0.00000000	    -71.75949460	     62.25451025	      5.63819291
      0.96582673	      0.00000000	    -71.75822016	     62.19987089	      5.65535222
      0.96612954	     -0.00000000	    -71.75685173	     62.14506695	      5.67255453
      0.96643234	     -0.00000000	    -71.75538887	     62.09009752	      5.68979993
      0.96673515	     -0.00000000	    -71.75383118	     62.03496165	      5.70708851
      0.96703795	     -0.00000000	    -71.75217824	     61.97965840	      5.72442035
      0.96734076	     -0.00000000	    -71.75042962	     61.92418682	      5.74179554
      0.96764356	     -0.00000000	    -71.74858488	     61.86854593	      5.75921416
      0.96794637	     -0.00000000	    -71.74664361	     61.81273476	      5.77667630
      0.96824917	     -0.00000000	    -71.74460536	     61.75675232	      5.79418204
      0.96855198	     -0.00000000	    -71.74246970	     61.70059762	      5.81173146
      0.96885478	      0.00000000	    -71.74023618	     61.64426965	      5.82932465
      0.96915759	     -0.00000000	    -71.73790435	     61.58776740	      5.84696168
      0.96946039	      0.00000000	    -71.73547377	     61.53108983	      5.86464265
      0.96976320	     -0.00000000	    -71.73294399	     61.47423590	      5.88236762
      0.97006601	      0.00000000	    -71.73031455	     61.41720457	      5.90013667
      0.97036881	      0.00000000	    -71.72758498	     61.35999477	      5.91794990
      0.97067162	     -0.00000000	    -71.72475482	     61.30260543	      5.93580737
      0.97097442	     -0.00000000	    -71.72182361	     61.24503547	      5.95370915
      0.97127723	     -0.00000000	    -71.71879088	     61.18728380	      5.97165534
      0.97158003	     -0.00000000	    -71.71565614	     61.12934929	      5.98964599
      0.97188284	      0.00000000	    -71.71241892	     61.07123085	      6.00768119
      0.97218564	      0.00000000	    -71.70907874	     61.01292732	      6.02576100
      0.97248845	      0.00000000	    -71.70563510	     60.95443757	      6.04388550
      0.97279125	      0.00000000	    -71.70208753	     60.89576045	      6.06205475
      0.97309406	     -0.00000000	    -71.69843552	     60.83689477	      6.08026883
      0.97339686	      0.00000000	    -71.69467857	     60.77783937	      6.09852780
      0.97369967	     -0.00000000	    -71.69081619	     60.71859304	      6.11683172
      0.97400247	     -0.00000000	    -71.68684786	     60.65915456	      6.13518066
      0.97430528	      0.00000000	    -71.68277308	     60.59952273	      6.15357469
      0.97460808	      0.00000000	    -71.67859133	     60.53969630	      6.17201385
      0.97491089	     -0.00000000	    -71.67430209	     60.47967402	      6.19049821
      0.97521369	     -0.00000000	    -71.66990484	     60.41945462	      6.20902783
      0.97551650	      0.00000000	    -71.66539905	     60.35903682	      6.22760276
      0.97581930	      0.00000000	    -71.66078419	     60.29841933	      6.24622304
      0.97612211	     -0.00000000	    -71.65605972	     60.23760084	      6.26488873
      0.97642491	     -0.00000000	    -71.65122511	     60.17658001	      6.28359988
      0.97672772	     -0.00000000	    -71.64627981	     60.11535550	      6.30235652
      0.97703052	     -0.00000000	    -71.64122326	     60.05392596	      6.32115871
      0.97733333	     -0.00000000	    -71.63605493	     59.99229001	      6.34000648
      0.97763613	     -0.00000000	    -71.63077425	     59.93044626	      6.35889986
      0.97793894	      0.00000000	    -71.62538066	     59.86839330	      6.37783888
      0.97824174	      0.00000000	    -71.61987358	     59.80612970	      6.39682359
      0.97854455	      0.00000000	    -71.61425246	     59.74365401	      6.41585399
      0.97884735	      0.00000000	    -71.60851672	     59.68096478	      6.43493012
      0.97915016	      0.00000000	    -71.60266577	     59.61806052	      6.45405199
      0.97945296	      0.00000000	    -71.59669903	     59.55493974	      6.47321962
      0.97975577	     -0.00000000	    -71.59061592	     59.49160091	      6.49243301
      0.98005857	     -0.00000000	    -71.58441583	     59.42804249	      6.51169217
      0.98036138	      0.00000000	    -71.57809817	     59.36426292	      6.53099711
      0.98066418	      0.00000000	    -71.57166233	     59.30026063	      6.55034782
      0.98096699	     -0.00000000	    -71.56510771	     59.23603401	      6.56974429
      0.98126979	     -0.00000000	    -71.55843369	     59.17158145	      6.58918650
      0.98157260	     -0.00000000	    -71.55163966	     59.10690129	      6.60867444
      0.98187540	      0.00000000	    -71.54472499	     59.04199187	      6.62820808
      0.98217821	      0.00000000	    -71.53768904	     58.97685150	      6.64778739
      0.98248101	      0.00000000	    -71.53053120	     58.91147847	      6.66741233
      0.98278382	      0.00000000	    -71.52325082	     58.84587104	      6.68708286
      0.98308662	     -0.00000000	    -71.51584726	     58.78002746	      6.70679892
      0.98338943	     -0.00000000	    -71.50831986	     58.71394593	      6.72656045
      0.98369223	     -0.00000000	    -71.50066798	     58.64762464	      6.74636739
      0.98399504	      0.00000000	    -71.49289095	     58.58106175	      6.76621967
      0.98429784	     -0.00000000	    -71.48498811	     58.51425541	      6.78611719
      0.98460065	     -0.00000000	    -71.47695879	     58.44720371	      6.80605986
      0.98490345	     -0.00000000	    -71.46880232	     58.37990474	      6.82604759
      0.98520626	      0.00000000	    -71.46051801	     58.31235655	      6.84608026
      0.98550907	     -0.00000000	    -71.45210518	     58.24455715	      6.86615775
      0.98581187	     -0.00000000	    -71.44356313	     58.17650455	      6.88627992
      0.98611468	     -0.00000000	    -71.43489118	     58.10819669	      6.90644663
      0.98641748	     -0.00000000	    -71.42608860	     58.03963151	      6.92665773
      0.98672029	     -0.00000000	    -71.41715471	     57.97080690	      6.94691303
      0.98702309	      0.00000000	    -71.40808877	     57.90172072	      6.96721237
      0.98732590	      0.00000000	    -71.39889008	     57.83237080	      6.98755554
      0.98762870	      0.00000000	    -71.38955790	     57.76275493	      7.00794234
      0.98793151	     -0.00000000	    -71.38009150	     57.69287087	      7.02837253
      0.98823431	      0.00000000	    -71.37049015	     57.62271633	      7.04884587
      0.98853712	     -0.00000000	    -71.36075309	     57.55228900	      7.06936211
      0.98883992	      0.00000000	    -71.35087959	     57.48158651	      7.08992097
      0.98914273	      0.00000000	    -71.34086888	     57.41060646	      7.11052216
      0.98944553	      0.00000000	    -71.33072020	     57.33934641	      7.13116535
      0.98974834	      0.00000000	    -71.32043279	     57.26780388	      7.15185023
      0.99005114	     -0.00000000	    -71.31000586	     57.19597633	      7.17257642
      0.99035395	     -0.00000000	    -71.29943863	     57.12386120	      7.19334356
      0.99065675	     -0.00000000	    -71.28873032	     57.05145585	      7.21415125
      0.99095956	      0.00000000	    -71.27788014	     56.97875763	      7.23499906
      0.99126236	     -0.00000000	    -71.26688727	     56.90576381	      7.25588654
      0.99156517	     -0.00000000	    -71.25575092	     56.83247163	      7.27681322
      0.99186797	     -0.00000000	    -71.24447027	     56.75887825	      7.29777859
      0.99217078	      0.00000000	    -71.23304450	     56.68498081	      7.31878213
      0.99247358	      0.00000000	    -71.22147278	     56.61077637	      7.33982327
      0.99277639	     -0.00000000	    -71.20975427	     56.53626194	      7.36090142
      0.99307919	      0.00000000	    -71.19788814	     56.46143448	      7.38201596
      0.99338200	     -0.00000000	    -71.18587353	     56.38629086	      7.40316623
      0.99368480	      0.00000000	    -71.17370960	     56.31082792	      7.42435153
      0.99398761	      0.00000000	    -71.16139547	     56.23504242	      7.44557115
      0.99429041	      0.00000000	    -71.14893027	     56.15893104	      7.46682431
      0.99456265	      0.00000000	    -71.13759363	     56.09022124	      7.48596016
      0.99483489	     -0.00000000	    -71.12613349	     56.02124277	      7.50512191
      0.99510713	     -0.00000000	    -71.11454926	     55.95199311	      7.52430887
      0.99537938	      0.00000000	    -71.10284026	     55.88246966	      7.54352039
      0.99565162	     -0.00000000	    -71.09100585	     55.81266977	      7.56275578
      0.99592386	      0.00000000	    -71.07904535	     55.74259071	      7.58201432
      0.99619610	      0.00000000	    -71.06695811	     55.67222975	      7.60129525
      0.99646834	      0.00000000	    -71.05474345	     55.60158404	      7.62059781
      0.99674058	      0.00000000	    -71.04240069	     55.53065072	      7.63992120
      0.99701282	     -0.00000000	    -71.02992915	     55.45942686	      7.65926457
      0.99728506	      0.00000000	    -71.01732814	     55.38790944	      7.67862707
      0.99755730	     -0.00000000	    -71.00459696	     55.31609541	      7.69800781
      0.99782954	      0.00000000	    -70.99173492	     55.24398164	      7.71740586
      0.99810178	      0.00000000	    -70.97874132	     55.17156493	      7.73682029
      0.99837402	     -0.00000000	    -70.96561544	     55.09884202	      7.75625012
      0.99864626	     -0.00000000	    -70.95235656	     55.02580955	      7.77569435
      0.99891850	      0.00000000	    -70.93896397	     54.95246412	      7.79515195
      0.99919074	     -0.00000000	    -70.92543694	     54.87880223	      7.81462188
      0.99946298	     -0.00000000	    -70.91177474	     54.80482031	      7.83410307
      0.99973522	     -0.00000000	    -70.89797663	     54.73051470	      7.85359443
      1.00000746	     -0.00000000	    -70.88404187	     54.65588164	      7.87309485
      1.00027971	     -0.00000000	    -70.86996970	     54.58091732	      7.89260320
      1.00055195	      0.00000000	    -70.85575938	     54.50561781	      7.91211835
      1.00082419	      0.00000000	    -70.84141013	     54.42997908	      7.93163916
      1.00109643	     -0.00000000	    -70.82692120	     54.35399702	      7.95116447
      1.00136867	     -0.00000000	    -70.81229180	     54.27766742	      7.97069313
      1.00164091	     -0.00000000	    -70.79752117	     54.20098593	      7.99022399
      1.00191315	      0.00000000	    -70.78260851	     54.12394813	      8.00975590
      1.00218539	      0.00000000	    -70.76755303	     54.04654948	      8.02928772
      1.00245763	      0.00000000	    -70.75235394	     53.96878531	      8.04881834
      1.00272987	      0.00000000	    -70.73701042	     53.89065083	      8.06834666
      1.00300211	     -0.00000000	    -70.72152167	     53.81214113	      8.08787159
      1.00327435	     -0.00000000	    -70.70588688	     53.73325119	      8.10739209
      1.00354659	     -0.00000000	    -70.69010521	     53.65397581	      8.12690716
      1.00381883	      0.00000000	    -70.67417583	     53.57430970	      8.14641582
      1.00409107	      0.00000000	    -70.65809792	     53.49424740	      8.16591716
      1.00436331	      0.00000000	    -70.64187062	     53.41378330	      8.18541028
      1.00463555	      0.00000000	    -70.62549308	     53.33291165	      8.20489439
      1.00490780	      0.00000000	    -70.60896445	     53.25162653	      8.22436872
      1.00518004	     -0.00000000	    -70.59228387	     53.16992186	      8.24383257
      1.00545228	      0.00000000	    -70.57545045	     53.08779140	      8.26328533
      1.00572452	      0.00000000	    -70.55846333	     53.00522870	      8.28272643
      1.00599676	     -0.00000000	    -70.54132161	     52.92222717	      8.30215541
      1.00626900	     -0.00000000	    -70.52402441	     52.83878001	      8.32157184
      1.00654124	     -0.00000000	    -70.50657081	     52.75488023	      8.34097542
      1.00681348	      0.00000000	    -70.48895993	     52.67052063	      8.36036590
      1.00708572	      0.00000000	    -70.47119084	     52.58569381	      8.37974311
      1.00735796	     -0.00000000	    -70.45326262	     52.50039217	      8.39910698
      1.00763020	     -0.00000000	    -70.43517433	     52.41460786	      8.41845750
      1.00790244	      0.00000000	    -70.41692505	     52.32833282	      8.43779477
      1.00817468	      0.00000000	    -70.39851383	     52.24155876	      8.45711895
      1.00844692	      0.00000000	    -70.37993971	     52.15427713	      8.47643026
      1.00871916	      0.00000000	    -70.36120174	     52.06647915	      8.49572904
      1.00899140	     -0.00000000	    -70.34229895	     51.97815577	      8.51501567
      1.00926364	     -0.00000000	    -70.32323035	     51.88929769	      8.53429061
      1.00953588	     -0.00000000	    -70.30399497	     51.79989531	      8.55355439
      1.00980813	      0.00000000	    -70.28459182	     51.70993880	      8.57280761
      1.01008037	     -0.00000000	    -70.26501989	     51.61941801	      8.59205090
      1.01035261	      0.00000000	    -70.24527818	     51.52832252	      8.61128500
      1.01062485	      0.00000000	    -70.22536567	     51.43664158	      8.63051064
      1.01089709	     -0.00000000	    -70.20528133	     51.34436419	      8.64972865
      1.01116933	      0.00000000	    -70.18502413	     51.25147901	      8.66893988
      1.01144157	      0.00000000	    -70.16459303	     51.15797438	      8.68814521
      1.01171381	      0.00000000	    -70.14398698	     51.06383834	      8.70734559
      1.01198605	      0.00000000	    -70.12320492	     50.96905861	      8.72654197
      1.01225829	     -0.00000000	    -70.10224578	     50.87362257	      8.74573533
      1.01253053	      0.00000000	    -70.08110848	     50.77751729	      8.76492671
      1.01280277	      0.00000000	    -70.05979194	     50.68072951	      8.78411712
      1.01307501	      0.00000000	    -70.03829506	     50.58324563	      8.80330762
      1.01334725	      0.00000000	    -70.01661674	     50.48505174	      8.82249928
      1.01361949	      0.00000000	    -69.99475586	     50.38613359	      8.84169317
      1.01389173	      0.00000000	    -69.97271131	     50.28647664	      8.86089036
      1.01416397	     -0.00000000	    -69.95048195	     50.18606599	      8.88009196
      1.01443622	      0.00000000	    -69.92806664	     50.08488647	      8.89929904
      1.01470846	      0.00000000	    -69.90546424	     49.98292260	      8.91851270
      1.01498070	      0.00000000	    -69.88267357	     49.88015860	      8.93773402
      1.01525294	     -0.00000000	    -69.85969347	     49.77657845	      8.95696407
      1.01552518	      0.00000000	    -69.83652275	     49.67216583	      8.97620394
      1.01576996	     -0.00000000	    -69.81552547	     49.57756045	      8.99351239
      1.01601474	      0.00000000	    -69.79437222	     49.48225650	      9.01083044
      1.01625952	     -0.00000000	    -69.77306217	     49.38624170	      9.02815881
      1.01650430	      0.00000000	    -69.75159442	     49.28950363	      9.04549826
      1.01674908	     -0.00000000	    -69.72996808	     49.19202976	      9.06284952
      1.01699386	     -0.00000000	    -69.70818226	     49.09380748	      9.08021332
      1.01723864	     -0.00000000	    -69.68623605	     48.99482414	      9.09759040
      1.01748343	     -0.00000000	    -69.66412853	     48.89506700	      9.11498146
      1.01772821	     -0.00000000	    -69.64185880	     48.79452333	      9.13238720
      1.01797299	     -0.00000000	    -69.61942591	     48.69318041	      9.14980832
      1.01821777	      0.00000000	    -69.59682895	     48.59102550	      9.16724550
      1.01846255	     -0.00000000	    -69.57406696	     48.48804595	      9.18469941
      1.01870733	      0.00000000	    -69.55113901	     48.38422916	      9.20217070
      1.01895211	     -0.00000000	    -69.52804413	     48.27956265	      9.21966001
      1.01919689	     -0.00000000	    -69.50478136	     48.17403405	      9.23716799
      1.01944167	      0.00000000	    -69.48134974	     48.06763116	      9.25469525
      1.01968645	      0.00000000	    -69.45774829	     47.96034196	      9.27224241
      1.01993124	      0.00000000	    -69.43397601	     47.85215465	      9.28981006
      1.02017602	     -0.00000000	    -69.41003193	     47.74305767	      9.30739878
      1.02042080	      0.00000000	    -69.38591504	     47.63303973	      9.32500916
      1.02066558	     -0.00000000	    -69.36162432	     47.52208986	      9.34264175
      1.02091036	      0.00000000	    -69.33715878	     47.41019740	      9.36029711
      1.02115514	      0.00000000	    -69.31251737	     47.29735206	      9.37797577
      1.02139992	     -0.00000000	    -69.28769908	     47.18354393	      9.39567827
      1.02164470	     -0.00000000	    -69.26270285	     47.06876352	      9.41340513
      1.02188948	     -0.00000000	    -69.23752769	     46.95300178	      9.43115684
      1.02213426	     -0.00000000	    -69.21217257	     46.83625012	      9.44893392
      1.02237904	      0.00000000	    -69.18663648	     46.71850042	      9.46673684
      1.02262383	     -0.00000000	    -69.16091839	     46.59974509	      9.48456608
      1.02286861	     -0.00000000	    -69.13501726	     46.47997704	      9.50242212
      1.02311339	     -0.00000000	    -69.10893205	     46.35918973	      9.52030539
      1.02335817	     -0.00000000	    -69.08266172	     46.23737718	      9.53821636
      1.02360295	      0.00000000	    -69.05620520	     46.11453399	      9.55615547
      1.02384773	     -0.00000000	    -69.02956142	     45.99065531	      9.57412313
      1.02409251	     -0.00000000	    -69.00272931	     45.86573692	      9.59211978
      1.02433729	      0.00000000	    -68.97570779	     45.73977516	      9.61014582
      1.02458207	      0.00000000	    -68.94849577	     45.61276700	      9.62820166
      1.02482685	      0.00000000	    -68.92109214	     45.48470999	      9.64628769
      1.02507164	     -0.00000000	    -68.89349579	     45.35560233	      9.66440431
      1.02531642	      0.00000000	    -68.86570561	     45.22544277	      9.68255189
      1.02556120	     -0.00000000	    -68.83772047	     45.09423071	      9.70073081
      1.02580598	      0.00000000	    -68.80953924	     44.96196612	      9.71894144
      1.02605076	      0.00000000	    -68.78116077	     44.82864958	      9.73718413
      1.02629554	      0.00000000	    -68.75258390	     44.69428224	      9.75545924
      1.02654032	      0.00000000	    -68.72380748	     44.55886584	      9.77376712
      1.02678510	     -0.00000000	    -68.69483033	     44.42240267	      9.79210810
      1.02702988	     -0.00000000	    -68.66565127	     44.28489559	      9.81048253
      1.02727466	     -0.00000000	    -68.63626910	     44.14634800	      9.82889073
      1.02751945	     -0.00000000	    -68.60668264	     44.00676380	      9.84733303
      1.02776423	      0.00000000	    -68.57689066	     43.86614744	      9.86580974
      1.02800901	      0.00000000	    -68.54689195	     43.72450383	      9.88432119
      1.02825379	     -0.00000000	    -68.51668528	     43.58183840	      9.90286767
      1.02849857	     -0.00000000	    -68.48626940	     43.43815702	      9.92144951
      1.02874335	     -0.00000000	    -68.45564307	     43.29346601	      9.94006698
      1.02898813	      0.00000000	    -68.42480501	     43.14777212	      9.95872040
      1.02923291	      0.00000000	    -68.39375397	     43.00108253	      9.97741005
      1.02947769	      0.00000000	    -68.36248866	     42.85340479	      9.99613623
      1.02972247	     -0.00000000	    -68.33100778	     42.70474687	     10.01489920
      1.02996725	      0.00000000	    -68.29931003	     42.55511705	     10.03369927
      1.03021204	      0.00000000	    -68.26739409	     42.40452400	     10.05253670
      1.03045682	      0.00000000	    -68.23525864	     42.25297670	     10.07141177
      1.03070160	     -0.00000000	    -68.20290234	     42.10048443	     10.09032476
      1.03094638	     -0.00000000	    -68.17032383	     41.94705680	     10.10927592
      1.03119116	      0.00000000	    -68.13752177	     41.79270367	     10.12826552
      1.03143594	     -0.00000000	    -68.10449476	     41.63743518	     10.14729383
      1.03168072	     -0.00000000	    -68.07124144	     41.48126171	     10.16636111
      1.03192550	     -0.00000000	    -68.03776039	     41.32419388	     10.18546761
      1.03217028	     -0.00000000	    -68.00405021	     41.16624253	     10.20461359
      1.03241506	     -0.00000000	    -67.97010948	     41.00741871	     10.22379931
      1.03265985	      0.00000000	    -67.93593677	     40.84773365	     10.24302502
      1.03290463	      0.00000000	    -67.90153061	     40.68719879	     10.26229095
      1.03314941	     -0.00000000	    -67.86688956	     40.52582569	     10.28159738
      1.03339419	      0.00000000	    -67.83201213	     40.36362612	     10.30094453
      1.03363897	     -0.00000000	    -67.79689685	     40.20061194	     10.32033265
      1.03388375	     -0.00000000	    -67.76154220	     40.03679518	     10.33976199
      1.03412853	     -0.00000000	    -67.72594668	     39.87218796	     10.35923279
      1.03437331	      0.00000000	    -67.69010875	     39.70680253	     10.37874528
      1.03461809	     -0.00000000	    -67.65402687	     39.54065123	     10.39829971
      1.03486287	      0.00000000	    -67.61769948	     39.37374646	     10.41789632
      1.03510766	      0.00000000	    -67.58112501	     39.20610071	     10.43753534
      1.03535244	      0.00000000	    -67.54430188	     39.03772654	     10.45721700
      1.03559722	     -0.00000000	    -67.50722848	     38.86863652	     10.47694155
      1.03584200	      0.00000000	    -67.46990319	     38.69884328	     10.49670921
      1.03608678	     -0.00000000	    -67.43232439	     38.52835947	     10.51652022
      1.03633156	      0.00000000	    -67.39449042	     38.35719771	     10.53637481
      1.03657634	     -0.00000000	    -67.35639962	     38.18537065	     10.55627322
      1.03682112	     -0.00000000	    -67.31805031	     38.01289087	     10.57621567
      1.03706590	      0.00000000	    -67.27944079	     37.83977093	     10.59620239
      1.03731068	     -0.00000000	    -67.24056936	     37.66602331	     10.61623362
      1.03753087	     -0.00000000	    -67.20537774	     37.50920418	     10.63429069
      1.03775107	      0.00000000	    -67.16997148	     37.35189610	     10.65238418
      1.03797126	      0.00000000	    -67.13434934	     37.19410793	     10.67051420
      1.03819145	     -0.00000000	    -67.09851001	     37.03584844	     10.68868092
      1.03841164	      0.00000000	    -67.06245219	     36.87712624	     10.70688451
      1.03863183	     -0.00000000	    -67.02617458	     36.71794982	     10.72512513
      1.03885202	      0.00000000	    -66.98967583	     36.55832752	     10.74340294
      1.03907221	     -0.00000000	    -66.95295462	     36.39826746	     10.76171812
      1.03929240	      0.00000000	    -66.91600958	     36.23777759	     10.78007082
      1.03951259	     -0.00000000	    -66.87883936	     36.07686562	     10.79846123
      1.03973278	      0.00000000	    -66.84144258	     35.91553899	     10.81688949
      1.03995297	     -0.00000000	    -66.80381784	     35.75380488	     10.83535578
      1.04017316	     -0.00000000	    -66.76596375	     35.59167013	     10.85386026
      1.04039335	      0.00000000	    -66.72787889	     35.42914124	     10.87240310
      1.04061354	     -0.00000000	    -66.68956184	     35.26622435	     10.89098446
      1.04083373	      0.00000000	    -66.65101114	     35.10292515	     10.90960451
      1.04105392	     -0.00000000	    -66.61222536	     34.93924890	     10.92826342
      1.04127411	     -0.00000000	    -66.57320301	     34.77520036	     10.94696135
      1.04149430	      0.00000000	    -66.53394263	     34.61078376	     10.96569846
      1.04171449	     -0.00000000	    -66.49444270	     34.44600276	     10.98447493
      1.04193469	      0.00000000	    -66.45470173	     34.28086039	     11.00329092
      1.04215488	     -0.00000000	    -66.41471819	     34.11535905	     11.02214658
      1.04237507	     -0.00000000	    -66.37449054	     33.94950042	     11.04104210
      1.04259526	     -0.00000000	    -66.33401723	     33.78328542	     11.05997763
      1.04281545	      0.00000000	    -66.29329668	     33.61671422	     11.07895334
      1.04303564	     -0.00000000	    -66.25232733	     33.44978613	     11.09796939
      1.04325583	     -0.00000000	    -66.21110756	     33.28249961	     11.11702595
      1.04347602	      0.00000000	    -66.16963576	     33.11485220	     11.13612319
      1.04369621	     -0.00000000	    -66.12791032	     32.94684049	     11.15526127
      1.04391640	      0.00000000	    -66.08592957	     32.77846012	     11.17444035
      1.04413659	      0.00000000	    -66.04369187	     32.60970570	     11.19366060
      1.04435678	      0.00000000	    -66.00119553	     32.44057082	     11.21292219
      1.04457697	     -0.00000000	    -65.95843886	     32.27104803	     11.23222527
      1.04479716	      0.00000000	    -65.91542015	     32.10112882	     11.25157001
      1.04501735	      0.00000000	    -65.87213767	     31.93080361	     11.27095657
      1.04523754	      0.00000000	    -65.82858969	     31.76006175	     11.29038512
      1.04545773	     -0.00000000	    -65.78477443	     31.58889156	     11.30985582
      1.04567792	     -0.00000000	    -65.74069013	     31.41728030	     11.32936883
      1.04589811	     -0.00000000	    -65.69633499	     31.24521424	     11.34892432
      1.04611831	     -0.00000000	    -65.65170718	     31.07267867	     11.36852243
      1.04633850	      0.00000000	    -65.60680489	     30.89965794	     11.38816333
      1.04655869	      0.00000000	    -65.56162625	     30.72613554	     11.40784719
      1.04677888	     -0.00000000	    -65.51616941	     30.55209414	     11.42757415
      1.04699907	     -0.00000000	    -65.47043247	     30.37751568	     11.44734439
      1.04721926	     -0.00000000	    -65.42441352	     30.20238140	     11.46715804
      1.04743945	     -0.00000000	    -65.37811065	     30.02667201	     11.48701528
      1.04765964	      0.00000000	    -65.33152191	     29.85036769	     11.50691624
      1.04787983	     -0.00000000	    -65.28464532	     29.67344828	     11.52686110
      1.04810002	     -0.00000000	    -65.23747891	     29.49589330	     11.54684999
      1.04832021	      0.00000000	    -65.19002066	     29.31768211	     11.56688307
      1.04854040	      0.00000000	    -65.14226856	     29.13879402	     11.58696050
      1.04876059	      0.00000000	    -65.09422055	     28.95920838	     11.60708241
      1.04898078	     -0.00000000	    -65.04587457	     28.77890469	     11.62724896
      1.04920097	     -0.00000000	    -64.99722852	     28.59786274	     11.64746030
      1.04942116	      0.00000000	    -64.94828029	     28.41606269	     11.66771656
      1.04964135	      0.00000000	    -64.89902775	     28.23348519	     11.68801790
      1.04986154	      0.00000000	    -64.84946875	     28.05011149	     11.70836444
      1.05008174	      0.00000000	    -64.79960109	     27.86592352	     11.72875635
      1.05030193	     -0.00000000	    -64.74942258	     27.68090397	     11.74919374
      1.05052212	     -0.00000000	    -64.69893099	     27.49503640	     11.76967677
      1.05074231	      0.00000000	    -64.64812408	     27.30830532	     11.79020556
      1.05096250	     -0.00000000	    -64.59699955	     27.12069622	     11.81078026
      1.05118269	     -0.00000000	    -64.54555512	     26.93219566	     11.83140098
      1.05140288	     -0.00000000	    -64.49378846	     26.74279129	     11.85206788
      1.05162307	      0.00000000	    -64.44169722	     26.55247193	     11.87278107
      1.05184326	      0.00000000	    -64.38927902	     26.36122758	     11.89354069
      1.05206345	     -0.00000000	    -64.33653145	     26.16904945	     11.91434685
      1.05228364	     -0.00000000	    -64.28345209	     25.97592994	     11.93519970
      1.05250383	     -0.00000000	    -64.23003848	     25.78186349	     11.95609934
      1.05272402	      0.00000000	    -64.17628812	     25.58686098	     11.97704591
      1.05294421	      0.00000000	    -64.12219851	     25.39094783	     11.99803953
      1.05316440	      0.00000000	    -64.06776710	     25.19414975	     12.01908031
      1.05338459	     -0.00000000	    -64.01299132	     24.99649221	     12.04016837
      1.05360478	      0.00000000	    -63.95786855	     24.79800051	     12.06130384
      1.05382497	     -0.00000000	    -63.90239616	     24.59869979	     12.08248684
      1.05404516	     -0.00000000	    -63.84657149	     24.39861504	     12.10371747
      1.05426536	      0.00000000	    -63.79039183	     24.19777117	     12.12499587
      1.05448555	     -0.00000000	    -63.73385445	     23.99619296	     12.14632214
      1.05470574	      0.00000000	    -63.67695657	     23.79390517	     12.16769641
      1.05492593	      0.00000000	    -63.61969540	     23.59093248	     12.18911878
      1.05512394	      0.00000000	    -63.56788863	     23.40783734	     12.20842477
      1.05532196	      0.00000000	    -63.51578365	     23.22422615	     12.22776989
      1.05551997	      0.00000000	    -63.46337835	     23.04011684	     12.24715418
      1.05571798	     -0.00000000	    -63.41067062	     22.85552729	     12.26657774
      1.05591600	     -0.00000000	    -63.35765827	     22.67047540	     12.28604063
      1.05611401	      0.00000000	    -63.30433912	     22.48497904	     12.30554296
      1.05631203	     -0.00000000	    -63.25071096	     22.29905605	     12.32508480
      1.05651004	     -0.00000000	    -63.19677154	     22.11272426	     12.34466623
      1.05670806	      0.00000000	    -63.14251858	     21.92600145	     12.36626140
      1.05690607	      0.00000000	    -63.08794978	     21.73890526	     12.38948096
      1.05710409	     -0.00000000	    -63.03306279	     21.55145323	     12.41264411
      1.05730210	     -0.00000000	    -62.97785525	     21.36366280	     12.43575752
      1.05750011	      0.00000000	    -62.92232476	     21.17555130	     12.45882740
      1.05769813	     -0.00000000	    -62.86646889	     20.98713588	     12.48185953
      1.05789614	      0.00000000	    -62.81028519	     20.79843350	     12.50485929
      1.05809416	      0.00000000	    -62.75377116	     20.60946086	     12.52783170
      1.05829217	     -0.00000000	    -62.69692428	     20.42023441	     12.55078144
      1.05849019	     -0.00000000	    -62.63974198	     20.23077022	     12.57371286
      1.05868820	     -0.00000000	    -62.58222168	     20.04108401	     12.59663003
      1.05888621	     -0.00000000	    -62.52436074	     19.85119103	     12.61953671
      1.05908423	      0.00000000	    -62.46615649	     19.66110602	     12.64243644
      1.05928224	      0.00000000	    -62.40760624	     19.47084318	     12.66533250
      1.05948026	     -0.00000000	    -62.34870723	     19.28041607	     12.68822794
      1.05967827	     -0.00000000	    -62.28945668	     19.08983756	     12.71112563
      1.05987629	     -0.00000000	    -62.22985178	     18.89911976	     12.73402821
      1.06007430	     -0.00000000	    -62.16988965	     18.70827400	     12.75693816
      1.06027232	     -0.00000000	    -62.10956739	     18.51731071	     12.77985780
      1.06047033	     -0.00000000	    -62.04888204	     18.32623941	     12.80278929
      1.06066834	     -0.00000000	    -61.98783061	     18.13506862	     12.82573462
      1.06086636	     -0.00000000	    -61.92641006	     17.94380585	     12.84869569
      1.06106437	     -0.00000000	    -61.86461729	     17.75245753	     12.87167424
      1.06126239	      0.00000000	    -61.80244916	     17.56102898	     12.89467192
      1.06146040	      0.00000000	    -61.73990248	     17.36952438	     12.91769024
      1.06165842	      0.00000000	    -61.67697402	     17.17794678	     12.94073064
      1.06185643	      0.00000000	    -61.61366047	     16.98629801	     12.96379446
      1.06205444	      0.00000000	    -61.54995849	     16.79457878	     12.98688295
      1.06225246	     -0.00000000	    -61.48586465	     16.60278858	     13.00999728
      1.06245047	     -0.00000000	    -61.42137551	     16.41092578	     13.03313857
      1.06264849	      0.00000000	    -61.35648753	     16.21898761	     13.05630783
      1.06284650	      0.00000000	    -61.29119711	     16.02697020	     13.07950606
      1.06304452	     -0.00000000	    -61.22550061	     15.83486862	     13.10273417
      1.06324253	     -0.00000000	    -61.15939431	     15.64267696	     13.12599304
      1.06344055	      0.00000000	    -61.09287441	     15.45038832	     13.14928348
      1.06363856	      0.00000000	    -61.02593706	     15.25799498	     13.17260629
      1.06383657	     -0.00000000	    -60.95857831	     15.06548836	     13.19596222
      1.06403459	     -0.00000000	    -60.89079415	     14.87285918	     13.21935197
      1.06423260	      0.00000000	    -60.82258050	     14.68009749	     13.24277626
      1.06443062	      0.00000000	    -60.75393318	     14.48719279	     13.26623573
      1.06462863	      0.00000000	    -60.68484793	     14.29413407	     13.28973104
      1.06482665	      0.00000000	    -60.61532040	     14.10090997	     13.31326283
      1.06502466	      0.00000000	    -60.54534614	     13.90750883	     13.33683172
      1.06522268	     -0.00000000	    -60.47492063	     13.71391879	     13.36043832
      1.06542069	      0.00000000	    -60.40403923	     13.52012788	     13.38408324
      1.06559888	      0.00000000	    -60.33985946	     13.34555390	     13.40539453
      1.06577708	      0.00000000	    -60.27530310	     13.17079887	     13.42673784
      1.06595527	     -0.00000000	    -60.21036657	     12.99585426	     13.44811360
      1.06613346	     -0.00000000	    -60.14504620	     12.82071166	     13.46952227
      1.06631166	     -0.00000000	    -60.07933822	     12.64536287	     13.49096434
      1.06648985	      0.00000000	    -60.01323878	     12.46979995	     13.51244028
      1.06666804	      0.00000000	    -59.94674397	     12.29401526	     13.53395061
      1.06684623	     -0.00000000	    -59.87984975	     12.11800151	     13.55549587
      1.06702443	     -0.00000000	    -59.81255200	     11.94175179	     13.57707659
      1.06720262	      0.00000000	    -59.74484653	     11.76525961	     13.59869336
      1.06738081	      0.00000000	    -59.67672899	     11.58851897	     13.62034679
      1.06755901	      0.00000000	    -59.60819498	     11.41152433	     13.64203753
      1.06773720	     -0.00000000	    -59.53923995	     11.23427073	     13.66376625
      1.06791539	     -0.00000000	    -59.46985925	     11.05675375	     13.68553368
      1.06809359	      0.00000000	    -59.40004810	     10.87896957	     13.70734058
      1.06827178	     -0.00000000	    -59.32980159	     10.70091502	     13.72918778
      1.06844997	     -0.00000000	    -59.25911468	     10.52258756	     13.75107615
      1.06862817	      0.00000000	    -59.18798218	     10.34398534	     13.77300664
      1.06880636	      0.00000000	    -59.11639876	     10.16510724	     13.79498024
      1.06898455	     -0.00000000	    -59.04435893	      9.98595285	     13.81699803
      1.06916274	     -0.00000000	    -58.97185702	      9.80652252	     13.83906118
      1.06934094	      0.00000000	    -58.89888722	      9.62681741	     13.86117092
      1.06951913	      0.00000000	    -58.82544350	      9.44683946	     13.88332860
      1.06969732	     -0.00000000	    -58.75151966	      9.26659147	     13.90553565
      1.06987552	      0.00000000	    -58.67710928	      9.08607706	     13.92779364
      1.07005371	      0.00000000	    -58.60220576	      8.90530079	     13.95010423
      1.07023190	      0.00000000	    -58.52680223	      8.72426808	     13.97246922
      1.07041010	      0.00000000	    -58.45089160	      8.54298532	     13.99489057
      1.07058829	      0.00000000	    -58.37446654	      8.36145987	     14.01737035
      1.07074823	     -0.00000000	    -58.30542631	      8.19833045	     14.03759885
      1.07090817	      0.00000000	    -58.23595981	      8.03501899	     14.05787803
      1.07106811	     -0.00000000	    -58.16606116	      7.87153295	     14.07820975
      1.07122804	     -0.00000000	    -58.09572428	      7.70788053	     14.09859602
      1.07138798	     -0.00000000	    -58.02494287	      7.54407066	     14.11903899
      1.07154792	      0.00000000	    -57.95371040	      7.38011305	     14.13954095
      1.07170786	     -0.00000000	    -57.88202010	      7.21601824	     14.16010437
      1.07186780	      0.00000000	    -57.80986498	      7.05179762	     14.18073188
      1.07202774	     -0.00000000	    -57.73723774	      6.88746345	     14.20142629
      1.07218768	      0.00000000	    -57.66413085	      6.72302896	     14.22219062
      1.07234761	      0.00000000	    -57.59053646	      6.55850835	     14.24302808
      1.07250755	      0.00000000	    -57.51644643	      6.39391687	     14.26394211
      1.07266749	     -0.00000000	    -57.44185229	      6.22927087	     14.28493638
      1.07282743	     -0.00000000	    -57.36674523	      6.06458788	     14.30601482
      1.07298737	     -0.00000000	    -57.29111609	      5.89988671	     14.32718161
      1.07314731	     -0.00000000	    -57.21495533	      5.73518750	     14.34844121
      1.07330725	     -0.00000000	    -57.13825303	      5.57051183	     14.36979839
      1.07346719	     -0.00000000	    -57.06099883	      5.40588289	     14.39125822
      1.07361071	      0.00000000	    -56.99119298	      5.25820664	     14.41060786
      1.07375424	      0.00000000	    -56.92092588	      5.11060723	     14.43004869
      1.07389777	     -0.00000000	    -56.85018915	      4.96310518	     14.44958508
      1.07404130	      0.00000000	    -56.77897405	      4.81572243	     14.46922165
      1.07418482	      0.00000000	    -56.70727152	      4.66848244	     14.48896329
      1.07432835	     -0.00000000	    -56.63507213	      4.52141035	     14.50881516
      1.07447188	      0.00000000	    -56.56236612	      4.37453313	     14.52878271
      1.07461540	      0.00000000	    -56.48914330	      4.22787977	     14.54887167
      1.07475893	     -0.00000000	    -56.41539314	      4.08148151	     14.56908809
      1.07490246	     -0.00000000	    -56.34110468	      3.93537203	     14.58943832
      1.07504599	      0.00000000	    -56.26626653	      3.78958779	     14.60992905
      1.07518951	     -0.00000000	    -56.19086688	      3.64416829	     14.63056731
      1.07533304	     -0.00000000	    -56.11489345	      3.49915649	     14.65136045
      1.07547657	      0.00000000	    -56.03833351	      3.35459919	     14.67231622
      1.07562010	     -0.00000000	    -55.96117385	      3.21054755	     14.69344270
      1.07574809	     -0.00000000	    -55.89184698	      3.08255644	     14.71243384
      1.07587609	     -0.00000000	    -55.82202218	      2.95505551	     14.73157377
      1.07600408	      0.00000000	    -55.75168907	      2.82809228	     14.75086901
      1.07613208	      0.00000000	    -55.68083692	      2.70171873	     14.77032629
      1.07626008	      0.00000000	    -55.60945466	      2.57599195	     14.78995266
      1.07638807	      0.00000000	    -55.53753085	      2.45097478	     14.80975539
      1.07651607	      0.00000000	    -55.46505372	      2.32673666	     14.82974202
      1.07664406	      0.00000000	    -55.39201112	      2.20335449	     14.84992036
      1.07677206	      0.00000000	    -55.31839053	      2.08091379	     14.87029849
      1.07690005	     -0.00000000	    -55.24417905	      1.95950994	     14.89088474
      1.07702805	      0.00000000	    -55.16936341	      1.83924967	     14.91168773
      1.07715604	     -0.00000000	    -55.09392995	      1.72025282	     14.93271633
      1.07728404	     -0.00000000	    -55.01786461	      1.60265444	     14.95397968
      1.07741204	      0.00000000	    -54.94115295	      1.48660712	     14.97548720
      1.07754003	      0.00000000	    -54.86378011	      1.37228392	     14.99724856
      1.07765442	     -0.00000000	    -54.79405801	      1.27172930	     15.01692016
      1.07776882	     -0.00000000	    -54.72378446	      1.17286752	     15.03680976
      1.07788321	     -0.00000000	    -54.65294802	      1.07587759	     15.05692479
      1.07799760	     -0.00000000	    -54.58153701	      0.98096132	     15.07727286
      1.07811200	      0.00000000	    -54.50953948	      0.88834639	     15.09786175
      1.07822639	      0.00000000	    -54.43694321	      0.79828963	     15.11869941
      1.07834078	      0.00000000	    -54.36373570	      0.71108029	     15.13979395
      1.07845518	      0.00000000	    -54.28990420	      0.62704322	     15.16115364
      1.07856957	      0.00000000	    -54.21543566	      0.54654137	     15.18278692
      1.07868396	      0.00000000	    -54.14031678	      0.46997706	     15.20470239
      1.07879836	     -0.00000000	    -54.06453396	      0.39779100	     15.22690883
      1.07891275	     -0.00000000	    -53.98807334	      0.33045745	     15.24941515
      1.07902714	     -0.00000000	    -53.91092077	      0.26847386	     15.27223046
      1.07914154	     -0.00000000	    -53.83306180	      0.21234217	     15.29536400
      1.07925593	     -0.00000000	    -53.75448172	      0.16253951	     15.31882520
      1.07937032	     -0.00000000	    -53.67516550	      0.11947590	     15.34262365
      1.07948471	     -0.00000000	    -53.59509784	      0.08343880	     15.36676911
      1.07959911	      0.00000000	    -53.51426312	      0.05452769	     15.39127150
      1.07971350	     -0.00000000	    -53.43264487	      0.03258684	     15.41614181
      1.07981422	     -0.00000000	    -53.36010850	      0.01867580	     15.43836811
      1.07991495	     -0.00000000	    -53.28692244	      0.00927801	     15.46092298
      1.08001567	     -0.00000000	    -53.21307213	      0.00366304	     15.48381753
      1.08011640	      0.00000000	    -53.13854459	      0.00093276	     15.50706014
      1.08021712	     -0.00000000	    -53.06332728	      0.00006956	     15.53065828
      1.08031784	     -0.00000000	    -52.98740772	      0.00000000	     15.55461915
      1.08041857	      0.00000000	    -52.91077338	      0.00000000	     15.57894985
      1.08051929	      0.00000000	    -52.83341160	      0.00000000	     15.60365752
      1.08062001	     -0.00000000	    -52.75530958	      0.00000000	     15.62874932
      1.08072074	      0.00000000	    -52.67645438	      0.00000000	     15.65423248
      1.08082146	      0.00000000	    -52.59683290	      0.00000000	     15.68011430
      1.08092218	      0.00000000	    -52.51643188	      0.00000000	     15.70640215
      1.08102291	      0.00000000	    -52.43523789	      0.00000000	     15.73310348
      1.08112363	     -0.00000000	    -52.35323733	      0.00000000	     15.76022585
      1.08122435	     -0.00000000	    -52.27041639	      0.00000000	     15.78777690
      1.08132508	     -0.00000000	    -52.18676109	      0.00000000	     15.81576440
      1.08142580	      0.00000000	    -52.10225725	      0.00000000	     15.84419624
      1.08152652	      0.00000000	    -52.01689046	      0.00000000	     15.87308042
      1.08162725	      0.00000000	    -51.93064611	      0.00000000	     15.90242513
      1.08174834	      0.00000000	    -51.82578032	      0.00000000	     15.93832478
      1.08186943	      0.00000000	    -51.71959841	      0.00000000	     15.97491684
      1.08199052	     -0.00000000	    -51.61207355	      0.00000000	     16.01221652
      1.08211161	      0.00000000	    -51.50317828	      0.00000000	     16.05023947
      1.08223270	     -0.00000000	    -51.39288453	      0.00000000	     16.08900185
      1.08235379	     -0.00000000	    -51.28116357	      0.00000000	     16.12852032
      1.08247488	     -0.00000000	    -51.16798593	      0.00000000	     16.16881216
      1.08259597	      0.00000000	    -51.05332137	      0.00000000	     16.20989527
      1.08271706	      0.00000000	    -50.93713885	      0.00000000	     16.25178828
      1.08283815	      0.00000000	    -50.81940642	      0.00000000	     16.29451053
      1.08295924	     -0.00000000	    -50.70009121	      0.00000000	     16.33808223
      1.08308033	      0.00000000	    -50.57915936	      0.00000000	     16.38252444
      1.08320142	      0.00000000	    -50.45657592	      0.00000000	     16.42785920
      1.08332251	      0.00000000	    -50.33230480	      0.00000000	     16.47410958
      1.08344360	     -0.00000000	    -50.20630873	      0.00000000	     16.52129974
      1.08351852	     -0.00000000	    -50.12747180	      0.00000000	     16.55097886
      1.08355840	      0.00000000	    -50.08522316	      0.00000000	     16.56693167
      1.08359829	      0.00000000	    -50.04278087	      0.00000000	     16.58298908
      1.08379771	     -0.00000000	    -49.82771015	      0.00000000	     16.66472796
      1.08479485	      0.00000000	    -48.68588675	      0.00000000	     17.09789554
      1.08579198	      0.00000000	    -47.44792087	      0.00000000	     17.54198278
      1.08715263	     -0.00000000	    -45.63868332	      0.00000000	     18.10807469
      1.08851328	     -0.00000000	    -43.73368312	      0.00000000	     18.57555459
      1.08987393	      0.00000000	    -41.77634236	      0.00000000	     18.90503862
      1.09109506	      0.00000000	    -40.00732599	      0.00000000	     19.06266089
      1.09231620	      0.00000000	    -38.25259002	      0.00000000	     19.07864317
      1.09353734	     -0.00000000	    -36.53391454	      0.00000000	     18.94797759
      1.09475848	      0.00000000	    -34.86996618	      0.00000000	     18.67014312
      1.09597962	      0.00000000	    -33.27632471	      0.00000000	     18.24830816
      1.09720076	     -0.00000000	    -31.76548010	      0.00000000	     17.68848993
      1.09735375	     -0.00000000	    -31.58252520	      0.00000000	     17.60901548
      1.09743025	      0.00000000	    -31.49159666	      0.00000000	     17.56851887
      1.09781274	      0.00000000	    -31.04251409	      0.00000000	     17.35853454
      1.09782948	      0.00000000	    -31.02308123	      0.00000000	     17.34906554
      1.09783948	      0.00000000	    -31.01147652	      0.00000000	     17.34339553
      1.09784948	      0.00000000	    -30.99987826	      0.00000000	     17.33771714
      1.09785948	     -0.00000000	    -30.98828644	      0.00000000	     17.33203037
      1.09786948	     -0.00000000	    -30.97670115	      0.00000000	     17.32633516
      1.09787948	      0.00000000	    -30.96512267	      0.00000000	     17.32063114
      1.09788948	     -0.00000000	    -30.95355177	      0.00000000	     17.31491743
      1.09789948	     -0.00000000	    -30.94198991	      0.00000000	     17.30919233
      1.09790948	     -0.00000000	    -30.93043940	      0.00000000	     17.30345306
      1.09791948	      0.00000000	    -30.91890368	      0.00000000	     17.29769562
      1.09792948	     -0.00000000	    -30.90738745	      0.00000000	     17.29191444
      1.09793948	      0.00000000	    -30.89589689	      0.00000000	     17.28610227
      1.09794948	      0.00000000	    -30.88443981	      0.00000000	     17.28024994
      1.09795948	      0.00000000	    -30.87302584	      0.00000000	     17.27434616
      1.09796948	      0.00000000	    -30.86166655	      0.00000000	     17.26837739
      1.09797948	     -0.00000000	    -30.85037564	      0.00000000	     17.26232766
      1.09798948	     -0.00000000	    -30.83916899	      0.00000000	     17.25617844
      1.09799948	      0.00000000	    -30.82806483	      0.00000000	     17.24990853
      1.09801251	     -0.00000000	    -30.81378188	      0.00000000	     17.24151644
      1.09802280	     -0.00000000	    -30.80268407	      0.00000000	     17.23467593
      1.09803309	      0.00000000	    -30.79177787	      0.00000000	     17.22761144
      1.09804309	     -0.00000000	    -30.78139448	      0.00000000	     17.22049825
      1.09805309	     -0.00000000	    -30.77125331	      0.00000000	     17.21310302
      1.09806309	     -0.00000000	    -30.76138829	      0.00000000	     17.20538686
      1.09807309	      0.00000000	    -30.75183566	      0.00000000	     17.19730832
      1.09808309	     -0.00000000	    -30.74263384	      0.00000000	     17.18882356
      1.09809309	      0.00000000	    -30.73382327	      0.00000000	     17.17988659
      1.09810309	      0.00000000	    -30.72544619	      0.00000000	     17.17044953
      1.09811309	      0.00000000	    -30.71754640	      0.00000000	     17.16046288
      1.09812309	      0.00000000	    -30.71016898	      0.00000000	     17.14987587
      1.09813309	      0.00000000	    -30.70336000	      0.00000000	     17.13863688
      1.09814309	      0.00000000	    -30.69716613	      0.00000000	     17.12669376
      1.09815309	     -0.00000000	    -30.69163432	      0.00000000	     17.11399436
      1.09816309	      0.00000000	    -30.68681141	      0.00000000	     17.10048693
      1.09817309	     -0.00000000	    -30.68274368	      0.00000000	     17.08612060
      1.09818309	      0.00000000	    -30.67947652	      0.00000000	     17.07084589
      1.09819513	      0.00000000	    -30.67666854	      0.00000000	     17.05119384
      1.09820716	      0.00000000	    -30.67515676	      0.00000000	     17.03007906
      1.09821919	      0.00000000	    -30.67500988	      0.00000000	     17.00742899
      1.09823515	     -0.00000000	    -30.67702657	      0.00000000	     16.97492144
      1.09825435	      0.00000000	    -30.68296358	      0.00000000	     16.93188226
      1.09827096	     -0.00000000	    -30.69132378	      0.00000000	     16.89107818
      1.09828757	     -0.00000000	    -30.70276804	      0.00000000	     16.84687676
      1.09830418	      0.00000000	    -30.71735297	      0.00000000	     16.79923887
      1.09831904	     -0.00000000	    -30.73309052	      0.00000000	     16.75368901
      1.09833391	     -0.00000000	    -30.75136278	      0.00000000	     16.70540627
      1.09834877	     -0.00000000	    -30.77214956	      0.00000000	     16.65443409
      1.09836363	      0.00000000	    -30.79541354	      0.00000000	     16.60083555
      1.09837850	     -0.00000000	    -30.82110197	      0.00000000	     16.54469134
      1.09839336	      0.00000000	    -30.84914841	      0.00000000	     16.48609748
      1.09840823	     -0.00000000	    -30.87947471	      0.00000000	     16.42516281
      1.09842309	      0.00000000	    -30.91199307	      0.00000000	     16.36200658
      1.09843796	      0.00000000	    -30.94660800	      0.00000000	     16.29675596
      1.09845282	      0.00000000	    -30.98321831	      0.00000000	     16.22954371
      1.09846769	     -0.00000000	    -31.02171887	      0.00000000	     16.16050601
      1.09848255	     -0.00000000	    -31.06200233	      0.00000000	     16.08978047
      1.09849741	     -0.00000000	    -31.10396058	      0.00000000	     16.01750440
      1.09851228	     -0.00000000	    -31.14748606	      0.00000000	     15.94381331
      1.09852714	      0.00000000	    -31.19247287	      0.00000000	     15.86883962
      1.09854201	      0.00000000	    -31.23881767	      0.00000000	     15.79271162
      1.09855687	      0.00000000	    -31.28642044	      0.00000000	     15.71555271
      1.09857174	     -0.00000000	    -31.33518508	      0.00000000	     15.63748071
      1.09858660	     -0.00000000	    -31.38501975	      0.00000000	     15.55860748
      1.09860147	      0.00000000	    -31.43583728	      0.00000000	     15.47903861
      1.09861633	      0.00000000	    -31.48755523	      0.00000000	     15.39887330
      1.09863119	      0.00000000	    -31.54009609	      0.00000000	     15.31820429
      1.09864606	     -0.00000000	    -31.59338719	      0.00000000	     15.23711799
      1.09866092	     -0.00000000	    -31.64736067	      0.00000000	     15.15569452
      1.09867579	     -0.00000000	    -31.70195340	      0.00000000	     15.07400799
      1.09869373	      0.00000000	    -31.76858243	      0.00000000	     14.97516774
      1.09871167	      0.00000000	    -31.83593368	      0.00000000	     14.87615287
      1.09872961	     -0.00000000	    -31.90392124	      0.00000000	     14.77706178
      1.09874755	      0.00000000	    -31.97246733	      0.00000000	     14.67798263
      1.09876549	     -0.00000000	    -32.04150173	      0.00000000	     14.57899416
      1.09878343	      0.00000000	    -32.11096116	      0.00000000	     14.48016646
      1.09880137	      0.00000000	    -32.18078877	      0.00000000	     14.38156171
      1.09881931	     -0.00000000	    -32.25093351	      0.00000000	     14.28323492
      1.09883725	     -0.00000000	    -32.32134965	      0.00000000	     14.18523456
      1.09885920	     -0.00000000	    -32.40783160	      0.00000000	     14.06581219
      1.09888115	     -0.00000000	    -32.49459278	      0.00000000	     13.94700966
      1.09890311	     -0.00000000	    -32.58157559	      0.00000000	     13.82888406
      1.09892506	     -0.00000000	    -32.66872997	      0.00000000	     13.71148338
      1.09895163	     -0.00000000	    -32.77437210	      0.00000000	     13.57043122
      1.09897820	      0.00000000	    -32.88013636	      0.00000000	     13.43055697
      1.09900477	      0.00000000	    -32.98596741	      0.00000000	     13.29190610
      1.09903134	      0.00000000	    -33.09181878	      0.00000000	     13.15451370
      1.09906366	      0.00000000	    -33.22056614	      0.00000000	     12.98910039
      1.09909598	      0.00000000	    -33.34922840	      0.00000000	     12.82562179
      1.09912830	      0.00000000	    -33.47775891	      0.00000000	     12.66409869
      1.09916063	      0.00000000	    -33.60612007	      0.00000000	     12.50454175
      1.09920014	     -0.00000000	    -33.76278527	      0.00000000	     12.31213653
      1.09923966	     -0.00000000	    -33.91910876	      0.00000000	     12.12266645
      1.09927918	      0.00000000	    -34.07505707	      0.00000000	     11.93611334
      1.09931870	     -0.00000000	    -34.23060455	      0.00000000	     11.75245125
      1.09936809	     -0.00000000	    -34.42439763	      0.00000000	     11.52694613
      1.09941747	     -0.00000000	    -34.61750596	      0.00000000	     11.30583589
      1.09946686	     -0.00000000	    -34.80990931	      0.00000000	     11.08904364
      1.09952616	     -0.00000000	    -35.03997001	      0.00000000	     10.83433937
      1.09958545	      0.00000000	    -35.26897726	      0.00000000	     10.58559948
      1.09964475	     -0.00000000	    -35.49692054	      0.00000000	     10.34267858
      1.09971945	      0.00000000	    -35.78254983	      0.00000000	     10.04471577
      1.09979415	      0.00000000	    -36.06647504	      0.00000000	      9.75547137
      1.09986885	     -0.00000000	    -36.34869535	      0.00000000	      9.47466528
      1.09996498	      0.00000000	    -36.70940561	      0.00000000	      9.12524996
      1.10006112	      0.00000000	    -37.06730791	      0.00000000	      8.78879742
      1.10015726	     -0.00000000	    -37.42241827	      0.00000000	      8.46476631
      1.10027796	     -0.00000000	    -37.86435815	      0.00000000	      8.07471573
      1.10039867	     -0.00000000	    -38.30197181	      0.00000000	      7.70244048
      1.10051937	     -0.00000000	    -38.73530881	      0.00000000	      7.34699836
      1.10064008	      0.00000000	    -39.16442301	      0.00000000	      7.00748776
      1.10079613	     -0.00000000	    -39.71302230	      0.00000000	      6.59077248
      1.10095218	     -0.00000000	    -40.25479175	      0.00000000	      6.19744971
      1.10115407	     -0.00000000	    -40.94581632	      0.00000000	      5.72050113
      1.10134053	     -0.00000000	    -41.57433952	      0.00000000	      5.30918290
      1.10152699	     -0.00000000	    -42.19383219	      0.00000000	      4.92317966
      1.10171346	      0.00000000	    -42.80455567	      0.00000000	      4.56010611
      1.10189992	      0.00000000	    -43.40677523	      0.00000000	      4.21792911
      1.10208638	     -0.00000000	    -44.00075835	      0.00000000	      3.89504767
      1.10227284	      0.00000000	    -44.58677332	      0.00000000	      3.59026386
      1.10249825	     -0.00000000	    -45.28495087	      0.00000000	      3.24469063
      1.10268784	     -0.00000000	    -45.86379942	      0.00000000	      2.97252672
      1.10287743	      0.00000000	    -46.43529935	      0.00000000	      2.71650315
      1.10306702	     -0.00000000	    -46.99972639	      0.00000000	      2.47596830
      1.10325660	      0.00000000	    -47.55735300	      0.00000000	      2.25031367
      1.10344619	      0.00000000	    -48.10844783	      0.00000000	      2.03896595
      1.10363578	      0.00000000	    -48.65327508	      0.00000000	      1.84138013
      1.10382537	      0.00000000	    -49.19209383	      0.00000000	      1.65703403
      1.10401496	     -0.00000000	    -49.72515729	      0.00000000	      1.48542387
      1.10420454	     -0.00000000	    -50.25271198	      0.00000000	      1.32606117
      1.10439413	      0.00000000	    -50.77499677	      0.00000000	      1.17847035
      1.10462601	     -0.00000000	    -51.40694717	      0.00000000	      1.01328547
      1.10485788	      0.00000000	    -52.03175964	      0.00000000	      0.86418481
      1.10514038	      0.00000000	    -52.78388627	      0.00000000	      0.70308836
      1.10538796	     -0.00000000	    -53.43527540	      0.00000000	      0.57940515
      1.10563554	     -0.00000000	    -54.07980787	      0.00000000	      0.47106016
      1.10588312	     -0.00000000	    -54.71781086	      0.00000000	      0.37709228
      1.10610113	     -0.00000000	    -55.27442819	      0.00000000	      0.30548192
      1.10631913	      0.00000000	    -55.82635167	      0.00000000	      0.24359828
      1.10653714	      0.00000000	    -56.37370199	      0.00000000	      0.19075824
      1.10675515	     -0.00000000	    -56.91656631	      0.00000000	      0.14626384
      1.10685048	      0.00000000	    -57.15255484	      0.00000000	      0.12924831
      1.10694581	     -0.00000000	    -57.38769957	      0.00000000	      0.11363171
      1.10702543	     -0.00000000	    -57.58344131	      0.00000000	      0.10161691
      1.10710505	     -0.00000000	    -57.77859854	      0.00000000	      0.09049930
      1.10717370	      0.00000000	    -57.94640491	      0.00000000	      0.08160583
      1.10724235	     -0.00000000	    -58.11377945	      0.00000000	      0.07332937
      1.10731100	     -0.00000000	    -58.28072339	      0.00000000	      0.06564667
      1.10737965	      0.00000000	    -58.44723787	      0.00000000	      0.05853447
      1.10743981	      0.00000000	    -58.59281026	      0.00000000	      0.05275240
      1.10749997	      0.00000000	    -58.73805415	      0.00000000	      0.04737494
      1.10756013	     -0.00000000	    -58.88296994	      0.00000000	      0.04238646
      1.10762029	     -0.00000000	    -59.02755787	      0.00000000	      0.03777137
      1.10768046	     -0.00000000	    -59.17181799	      0.00000000	      0.03351410
      1.10774062	     -0.00000000	    -59.31575011	      0.00000000	      0.02959914
      1.10780078	      0.00000000	    -59.45935382	      0.00000000	      0.02601104
      1.10786094	     -0.00000000	    -59.60262843	      0.00000000	      0.02273441
      1.10791481	      0.00000000	    -59.73063856	      0.00000000	      0.02005222
      1.10796868	     -0.00000000	    -59.85838314	      0.00000000	      0.01759656
      1.10802255	      0.00000000	    -59.98586105	      0.00000000	      0.01535653
      1.10807642	      0.00000000	    -60.11307095	      0.00000000	      0.01332135
      1.10813029	      0.00000000	    -60.24001125	      0.00000000	      0.01148029
      1.10818416	      0.00000000	    -60.36668014	      0.00000000	      0.00982271
      1.10823803	     -0.00000000	    -60.49307552	      0.00000000	      0.00833808
      1.10829190	     -0.00000000	    -60.61919504	      0.00000000	      0.00701595
      1.10834577	      0.00000000	    -60.74503610	      0.00000000	      0.00584599
      1.10839963	      0.00000000	    -60.87059578	      0.00000000	      0.00481800
      1.10845350	     -0.00000000	    -60.99587089	      0.00000000	      0.00392191
      1.10850737	      0.00000000	    -61.12085795	      0.00000000	      0.00314780
      1.10856124	     -0.00000000	    -61.24555315	      0.00000000	      0.00248588
      1.10861511	     -0.00000000	    -61.36995239	      0.00000000	      0.00192655
      1.10866898	     -0.00000000	    -61.49405126	      0.00000000	      0.00146038
      1.10872285	      0.00000000	    -61.61784502	      0.00000000	      0.00107814
      1.10877672	      0.00000000	    -61.74132862	      0.00000000	      0.00077079
      1.10883059	      0.00000000	    -61.86449669	      0.00000000	      0.00052951
      1.10888446	     -0.00000000	    -61.98734351	      0.00000000	      0.00034571
      1.10893833	     -0.00000000	    -62.10986306	      0.00000000	      0.00021103
      1.10899220	     -0.00000000	    -62.23204899	      0.00000000	      0.00011737
      1.10904607	     -0.00000000	    -62.35389463	      0.00000000	      0.00005690
      1.10909994	      0.00000000	    -62.47539297	      0.00000000	      0.00002205
      1.10915381	      0.00000000	    -62.59653672	      0.00000000	      0.00000555
      1.10920768	     -0.00000000	    -62.71731824	      0.00000000	      0.00000041
      1.10926154	      0.00000000	    -62.83772961	      0.00000000	      0.00000000
      1.10931541	      0.00000000	    -62.95776259	      0.00000000	      0.00000000
      1.10936928	      0.00000000	    -63.07740866	      0.00000000	      0.00000000
      1.10942315	      0.00000000	    -63.19665900	      0.00000000	      0.00000000
      1.10947702	      0.00000000	    -63.31550454	      0.00000000	      0.00000000
      1.10953089	      0.00000000	    -63.43393593	      0.00000000	      0.00000000
      1.10958476	     -0.00000000	    -63.55194357	      0.00000000	      0.00000000
      1.10963863	      0.00000000	    -63.66951761	      0.00000000	      0.00000000
      1.10969250	      0.00000000	    -63.78664799	      0.00000000	      0.00000000
      1.10974637	     -0.00000000	    -63.90332444	      0.00000000	      0.00000000
      1.10980024	     -0.00000000	    -64.01953646	      0.00000000	      0.00000000
      1.10985411	     -0.00000000	    -64.13527342	      0.00000000	      0.00000000
      1.10990798	     -0.00000000	    -64.25052448	      0.00000000	      0.00000000
      1.10996185	     -0.00000000	    -64.36527869	      0.00000000	      0.00000000
      1.11001572	      0.00000000	    -64.47952493	      0.00000000	      0.00000000
      1.11006959	      0.00000000	    -64.59325202	      0.00000000	      0.00000000
      1.11012346	     -0.00000000	    -64.70644865	      0.00000000	      0.00000000
      1.11017732	      0.00000000	    -64.81910345	      0.00000000	      0.00000000
      1.11024228	     -0.00000000	    -64.95420534	      0.00000000	      0.00000000
      1.11030724	     -0.00000000	    -65.08848277	      0.00000000	      0.00000000
      1.11037219	     -0.00000000	    -65.22191567	      0.00000000	      0.00000000
      1.11043715	     -0.00000000	    -65.35448400	      0.00000000	      0.00000000
      1.11050210	      0.00000000	    -65.48616782	      0.00000000	      0.00000000
      1.11058526	      0.00000000	    -65.65342927	      0.00000000	      0.00000000
      1.11066842	      0.00000000	    -65.81916759	      0.00000000	      0.00000000
      1.11077109	     -0.00000000	    -66.02165131	      0.00000000	      0.00000000
      1.11085383	     -0.00000000	    -66.18302834	      0.00000000	      0.00000000
      1.11093657	      0.00000000	    -66.34277207	      0.00000000	      0.00000000
      1.11100784	      0.00000000	    -66.47903830	      0.00000000	      0.00000000
      1.11107911	      0.00000000	    -66.61404329	      0.00000000	      0.00000000
      1.11115038	     -0.00000000	    -66.74776549	      0.00000000	      0.00000000
      1.11122165	     -0.00000000	    -66.88018424	      0.00000000	      0.00000000
      1.11128436	      0.00000000	    -66.99560179	      0.00000000	      0.00000000
      1.11134707	     -0.00000000	    -67.10998217	      0.00000000	      0.00000000
      1.11140978	      0.00000000	    -67.22331319	      0.00000000	      0.00000000
      1.11147249	      0.00000000	    -67.33558331	      0.00000000	      0.00000000
      1.11153520	      0.00000000	    -67.44678166	      0.00000000	      0.00000000
      1.11159791	     -0.00000000	    -67.55689805	      0.00000000	      0.00000000
      1.11166062	      0.00000000	    -67.66592297	      0.00000000	      0.00000000
      1.11172333	     -0.00000000	    -67.77384763	      0.00000000	      0.00000000
      1.11178604	     -0.00000000	    -67.88066396	      0.00000000	      0.00000000
      1.11184874	     -0.00000000	    -67.98636462	      0.00000000	      0.00000000
      1.11190491	      0.00000000	    -68.08008130	      0.00000000	      0.00000000
      1.11196107	      0.00000000	    -68.17289346	      0.00000000	      0.00000000
      1.11201724	      0.00000000	    -68.26479739	      0.00000000	      0.00000000
      1.11207340	     -0.00000000	    -68.35579021	      0.00000000	      0.00000000
      1.11212957	     -0.00000000	    -68.44586961	      0.00000000	      0.00000000
      1.11218573	      0.00000000	    -68.53503367	      0.00000000	      0.00000000
      1.11224190	      0.00000000	    -68.62328093	      0.00000000	      0.00000000
      1.11229806	     -0.00000000	    -68.71061035	      0.00000000	      0.00000000
      1.11235422	     -0.00000000	    -68.79702128	      0.00000000	      0.00000000
      1.11241039	      0.00000000	    -68.88251353	      0.00000000	      0.00000000
      1.11246655	      0.00000000	    -68.96708729	      0.00000000	      0.00000000
      1.11252272	     -0.00000000	    -69.05074318	      0.00000000	      0.00000000
      1.11257888	      0.00000000	    -69.13348220	      0.00000000	      0.00000000
      1.11263505	     -0.00000000	    -69.21530577	      0.00000000	      0.00000000
      1.11269121	      0.00000000	    -69.29621566	      0.00000000	      0.00000000
      1.11274737	     -0.00000000	    -69.37621405	      0.00000000	      0.00000000
      1.11280354	      0.00000000	    -69.45530348	      0.00000000	      0.00000000
      1.11285970	      0.00000000	    -69.53348685	      0.00000000	      0.00000000
      1.11291587	      0.00000000	    -69.61076740	      0.00000000	      0.00000000
      1.11297203	     -0.00000000	    -69.68714874	      0.00000000	      0.00000000
      1.11302820	     -0.00000000	    -69.76263479	      0.00000000	      0.00000000
      1.11308436	     -0.00000000	    -69.83722980	      0.00000000	      0.00000000
      1.11314053	      0.00000000	    -69.91093832	      0.00000000	      0.00000000
      1.11319669	     -0.00000000	    -69.98376522	      0.00000000	      0.00000000
      1.11325285	     -0.00000000	    -70.05571565	      0.00000000	      0.00000000
      1.11330902	     -0.00000000	    -70.12679504	      0.00000000	      0.00000000
      1.11336518	     -0.00000000	    -70.19700908	      0.00000000	      0.00000000
      1.11342135	     -0.00000000	    -70.26636373	      0.00000000	      0.00000000
      1.11347751	     -0.00000000	    -70.33486518	      0.00000000	      0.00000000
      1.11353368	     -0.00000000	    -70.40251988	      0.00000000	      0.00000000
      1.11358984	     -0.00000000	    -70.46933448	      0.00000000	      0.00000000
      1.11364600	      0.00000000	    -70.53531585	      0.00000000	      0.00000000
      1.11370217	     -0.00000000	    -70.60047106	      0.00000000	      0.00000000
      1.11375833	     -0.00000000	    -70.66480737	      0.00000000	      0.00000000
      1.11381450	     -0.00000000	    -70.72833223	      0.00000000	      0.00000000
      1.11387066	      0.00000000	    -70.79105326	      0.00000000	      0.00000000
      1.11392683	      0.00000000	    -70.85297821	      0.00000000	      0.00000000
      1.11398299	      0.00000000	    -70.91411502	      0.00000000	      0.00000000
      1.11403916	      0.00000000	    -70.97447173	      0.00000000	      0.00000000
      1.11409532	     -0.00000000	    -71.03405654	      0.00000000	      0.00000000
      1.11415148	     -0.00000000	    -71.09287775	      0.00000000	      0.00000000
      1.11420765	      0.00000000	    -71.15094378	      0.00000000	      0.00000000
      1.11426381	      0.00000000	    -71.20826314	      0.00000000	      0.00000000
      1.11431998	     -0.00000000	    -71.26484445	      0.00000000	      0.00000000
      1.11437614	      0.00000000	    -71.32069638	      0.00000000	      0.00000000
      1.11443231	     -0.00000000	    -71.37582770	      0.00000000	      0.00000000
      1.11448847	      0.00000000	    -71.43024723	      0.00000000	      0.00000000
      1.11454463	      0.00000000	    -71.48396387	      0.00000000	      0.00000000
      1.11460080	      0.00000000	    -71.53698654	      0.00000000	      0.00000000
      1.11466844	     -0.00000000	    -71.59993943	      0.00000000	      0.00000000
      1.11473609	     -0.00000000	    -71.66191440	      0.00000000	      0.00000000
      1.11480374	      0.00000000	    -71.72292725	      0.00000000	      0.00000000
      1.11487138	     -0.00000000	    -71.78299380	      0.00000000	      0.00000000
      1.11493903	      0.00000000	    -71.84212992	      0.00000000	      0.00000000
      1.11500667	      0.00000000	    -71.90035144	      0.00000000	      0.00000000
      1.11507432	      0.00000000	    -71.95767422	      0.00000000	      0.00000000
      1.11514196	     -0.00000000	    -72.01411406	      0.00000000	      0.00000000
      1.11520961	      0.00000000	    -72.06968674	      0.00000000	      0.00000000
      1.11527725	     -0.00000000	    -72.12440797	      0.00000000	      0.00000000
      1.11534490	      0.00000000	    -72.17829340	      0.00000000	      0.00000000
      1.11541254	     -0.00000000	    -72.23135860	      0.00000000	      0.00000000
      1.11548019	      0.00000000	    -72.28361906	      0.00000000	      0.00000000
      1.11554783	     -0.00000000	    -72.33509015	      0.00000000	      0.00000000
      1.11561548	     -0.00000000	    -72.38578714	      0.00000000	      0.00000000
      1.11569772	      0.00000000	    -72.44640212	      0.00000000	      0.00000000
      1.11577996	     -0.00000000	    -72.50592226	      0.00000000	      0.00000000
      1.11586220	     -0.00000000	    -72.56437420	      0.00000000	      0.00000000
      1.11594444	      0.00000000	    -72.62178428	      0.00000000	      0.00000000
      1.11602668	     -0.00000000	    -72.67817850	      0.00000000	      0.00000000
      1.11610893	     -0.00000000	    -72.73358247	      0.00000000	      0.00000000
      1.11619117	      0.00000000	    -72.78802146	      0.00000000	      0.00000000
      1.11627341	      0.00000000	    -72.84152034	      0.00000000	      0.00000000
      1.11635565	      0.00000000	    -72.89410356	      0.00000000	      0.00000000
      1.11645541	      0.00000000	    -72.95669322	      0.00000000	      0.00000000
      1.11655517	      0.00000000	    -73.01801306	      0.00000000	      0.00000000
      1.11665493	      0.00000000	    -73.07810427	      0.00000000	      0.00000000
      1.11675469	      0.00000000	    -73.13700707	      0.00000000	      0.00000000
      1.11685445	      0.00000000	    -73.19476072	      0.00000000	      0.00000000
      1.11695421	      0.00000000	    -73.25140352	      0.00000000	      0.00000000
      1.11707942	     -0.00000000	    -73.32098579	      0.00000000	      0.00000000
      1.11720464	      0.00000000	    -73.38894823	      0.00000000	      0.00000000
      1.11732986	     -0.00000000	    -73.45535999	      0.00000000	      0.00000000
      1.11748819	      0.00000000	    -73.53721876	      0.00000000	      0.00000000
      1.11764652	      0.00000000	    -73.61683401	      0.00000000	      0.00000000
      1.11781005	     -0.00000000	    -73.69683811	      0.00000000	      0.00000000
      1.11797358	      0.00000000	    -73.77470946	      0.00000000	      0.00000101
      1.11813711	      0.00000000	    -73.85057041	      0.00000000	      0.00004863
      1.11827836	     -0.00000000	    -73.91456990	      0.00000000	      0.00021455
      1.11841962	      0.00000000	    -73.97722674	      0.00000000	      0.00058611
      1.11856087	      0.00000000	    -74.03860836	      0.00000000	      0.00125790
      1.11870213	      0.00000000	    -74.09877891	      0.00000000	      0.00233280
      1.11884339	     -0.00000000	    -74.15779930	      0.00000000	      0.00392139
      1.11898464	      0.00000000	    -74.21572738	      0.00000000	      0.00614114
      1.11912590	     -0.00000000	    -74.27261801	      0.00000000	      0.00911529
      1.11926715	      0.00000000	    -74.32852319	      0.00000000	      0.01297157
      1.11940841	      0.00000000	    -74.38349215	      0.00000000	      0.01784060
      1.11954967	     -0.00000000	    -74.43757151	      0.00000000	      0.02385411
      1.11969092	     -0.00000000	    -74.49080538	      0.00000000	      0.03114300
      1.11983218	      0.00000000	    -74.54323541	      0.00000000	      0.03983520
      1.11997344	     -0.00000000	    -74.59490101	      0.00000000	      0.05005347
      1.12011469	     -0.00000000	    -74.64583935	      0.00000000	      0.06191318
      1.12025595	     -0.00000000	    -74.69608555	      0.00000000	      0.07552015
      1.12039720	      0.00000000	    -74.74567271	      0.00000000	      0.09096868
      1.12053846	     -0.00000000	    -74.79463206	      0.00000000	      0.10833964
      1.12067972	      0.00000000	    -74.84299304	      0.00000000	      0.12769906
      1.12082097	     -0.00000000	    -74.89078338	      0.00000000	      0.14909687
      1.12096223	      0.00000000	    -74.93802920	      0.00000000	      0.17256611
      1.12110348	     -0.00000000	    -74.98475511	      0.00000000	      0.19812254
      1.12124474	     -0.00000000	    -75.03098425	      0.00000000	      0.22576459
      1.12138600	     -0.00000000	    -75.07673840	      0.00000000	      0.25547380
      1.12152725	     -0.00000000	    -75.12203805	      0.00000000	      0.28721547
      1.12166851	      0.00000000	    -75.16690248	      0.00000000	      0.32093978
      1.12184171	      0.00000000	    -75.22134390	      0.00000000	      0.36490082
      1.12201490	      0.00000000	    -75.27518935	      0.00000000	      0.41160336
      1.12218810	     -0.00000000	    -75.32846773	      0.00000000	      0.46088136
      1.12236129	     -0.00000000	    -75.38120580	      0.00000000	      0.51254990
      1.12253449	     -0.00000000	    -75.43342831	      0.00000000	      0.56640988
      1.12274783	      0.00000000	    -75.49708170	      0.00000000	      0.63545764
      1.12296118	     -0.00000000	    -75.56002683	      0.00000000	      0.70711214
      1.12322344	      0.00000000	    -75.63648644	      0.00000000	      0.79817268
      1.12348174	      0.00000000	    -75.71085576	      0.00000000	      0.89039643
      1.12374004	     -0.00000000	    -75.78434775	      0.00000000	      0.98446365
      1.12395274	      0.00000000	    -75.84423747	      0.00000000	      1.06286046
      1.12416543	      0.00000000	    -75.90358565	      0.00000000	      1.14175452
      1.12437813	     -0.00000000	    -75.96241288	      0.00000000	      1.22084592
      1.12459082	     -0.00000000	    -76.02073785	      0.00000000	      1.29986094
      1.12477796	      0.00000000	    -76.07165284	      0.00000000	      1.36912152
      1.12496510	      0.00000000	    -76.12220276	      0.00000000	      1.43797894
      1.12515224	     -0.00000000	    -76.17239735	      0.00000000	      1.50629603
      1.12533938	      0.00000000	    -76.22224555	      0.00000000	      1.57394992
      1.12552652	     -0.00000000	    -76.27175560	      0.00000000	      1.64083125
      1.12571366	      0.00000000	    -76.32093508	      0.00000000	      1.70684342
      1.12590079	     -0.00000000	    -76.36979098	      0.00000000	      1.77190172
      1.12608793	     -0.00000000	    -76.41832973	      0.00000000	      1.83593256
      1.12627507	      0.00000000	    -76.46655729	      0.00000000	      1.89887255
      1.12646221	     -0.00000000	    -76.51447914	      0.00000000	      1.96066776
      1.12664935	      0.00000000	    -76.56210035	      0.00000000	      2.02127290
      1.12683649	      0.00000000	    -76.60942561	      0.00000000	      2.08065059
      1.12702362	      0.00000000	    -76.65645926	      0.00000000	      2.13877067
      1.12721076	      0.00000000	    -76.70320535	      0.00000000	      2.19560951
      1.12739790	      0.00000000	    -76.74966760	      0.00000000	      2.25114941
      1.12758504	     -0.00000000	    -76.79584950	      0.00000000	      2.30537804
      1.12777218	      0.00000000	    -76.84175429	      0.00000000	      2.35828786
      1.12795932	      0.00000000	    -76.88738500	      0.00000000	      2.40987570
      1.12814646	      0.00000000	    -76.93274445	      0.00000000	      2.46014224
      1.12833359	     -0.00000000	    -76.97783530	      0.00000000	      2.50909163
      1.12852073	      0.00000000	    -77.02266002	      0.00000000	      2.55673111
      1.12870787	     -0.00000000	    -77.06722096	      0.00000000	      2.60307062
      1.12889501	      0.00000000	    -77.11152031	      0.00000000	      2.64812256
      1.12908215	      0.00000000	    -77.15556018	      0.00000000	      2.69190142
      1.12926929	      0.00000000	    -77.19934252	      0.00000000	      2.73442355
      1.12945643	      0.00000000	    -77.24286921	      0.00000000	      2.77570691
      1.12964356	      0.00000000	    -77.28614203	      0.00000000	      2.81577085
      1.12983070	     -0.00000000	    -77.32916269	      0.00000000	      2.85463592
      1.13001784	     -0.00000000	    -77.37193282	      0.00000000	      2.89232369
      1.13020498	      0.00000000	    -77.41445397	      0.00000000	      2.92885654
      1.13039212	     -0.00000000	    -77.45672767	      0.00000000	      2.96425757
      1.13057926	      0.00000000	    -77.49875534	      0.00000000	      2.99855044
      1.13076640	      0.00000000	    -77.54053841	      0.00000000	      3.03175923
      1.13095353	     -0.00000000	    -77.58207821	      0.00000000	      3.06390836
      1.13114067	     -0.00000000	    -77.62337609	      0.00000000	      3.09502248
      1.13132781	     -0.00000000	    -77.66443332	      0.00000000	      3.12512638
      1.13151495	     -0.00000000	    -77.70525116	      0.00000000	      3.15424488
      1.13170209	      0.00000000	    -77.74583083	      0.00000000	      3.18240282
      1.13188923	      0.00000000	    -77.78617354	      0.00000000	      3.20962495
      1.13207637	      0.00000000	    -77.82628047	      0.00000000	      3.23593588
      1.13226350	      0.00000000	    -77.86615277	      0.00000000	      3.26136004
      1.13245064	      0.00000000	    -77.90579160	      0.00000000	      3.28592163
      1.13263778	     -0.00000000	    -77.94519809	      0.00000000	      3.30964458
      1.13282492	      0.00000000	    -77.98437333	      0.00000000	      3.33255251
      1.13301206	      0.00000000	    -78.02331845	      0.00000000	      3.35466872
      1.13319920	      0.00000000	    -78.06203453	      0.00000000	      3.37601613
      1.13338634	      0.00000000	    -78.10052266	      0.00000000	      3.39661729
      1.13357347	      0.00000000	    -78.13878391	      0.00000000	      3.41649436
      1.13376061	      0.00000000	    -78.17681935	      0.00000000	      3.43566905
      1.13394775	     -0.00000000	    -78.21463004	      0.00000000	      3.45416268
      1.13413489	     -0.00000000	    -78.25221703	      0.00000000	      3.47199609
      1.13432203	     -0.00000000	    -78.28958139	      0.00000000	      3.48918970
      1.13450917	     -0.00000000	    -78.32672416	      0.00000000	      3.50576345
      1.13469631	     -0.00000000	    -78.36364638	      0.00000000	      3.52173686
      1.13488344	      0.00000000	    -78.40034910	      0.00000000	      3.53712893
      1.13507058	     -0.00000000	    -78.43683335	      0.00000000	      3.55195825
      1.13525772	     -0.00000000	    -78.47310017	      0.00000000	      3.56624291
      1.13544486	     -0.00000000	    -78.50915060	      0.00000000	      3.58000056
      1.13563200	      0.00000000	    -78.54498567	      0.00000000	      3.59324836
      1.13581914	      0.00000000	    -78.58060641	      0.00000000	      3.60600303
      1.13600628	      0.00000000	    -78.61601386	      0.00000000	      3.61828083
      1.13619341	     -0.00000000	    -78.65120904	      0.00000000	      3.63009756
      1.13638055	     -0.00000000	    -78.68619298	      0.00000000	      3.64146858
      1.13656769	     -0.00000000	    -78.72096671	      0.00000000	      3.65240881
      1.13675483	     -0.00000000	    -78.75553127	      0.00000000	      3.66293274
      1.13694197	      0.00000000	    -78.78988766	      0.00000000	      3.67305445
      1.13712911	      0.00000000	    -78.82403693	      0.00000000	      3.68278759
      1.13731625	      0.00000000	    -78.85798009	      0.00000000	      3.69214541
      1.13750338	     -0.00000000	    -78.89171817	      0.00000000	      3.70114077
      1.13769052	      0.00000000	    -78.92525220	      0.00000000	      3.70978614
      1.13787766	     -0.00000000	    -78.95858319	      0.00000000	      3.71809358
      1.13806480	     -0.00000000	    -78.99171217	      0.00000000	      3.72607483
      1.13825194	      0.00000000	    -79.02464016	      0.00000000	      3.73374122
      1.13843908	     -0.00000000	    -79.05736818	      0.00000000	      3.74110376
      1.13862622	     -0.00000000	    -79.08989725	      0.00000000	      3.74817308
      1.13881335	      0.00000000	    -79.12222839	      0.00000000	      3.75495951
      1.13900049	      0.00000000	    -79.15436262	      0.00000000	      3.76147302
      1.13918763	     -0.00000000	    -79.18630095	      0.00000000	      3.76772328
      1.13937477	     -0.00000000	    -79.21804439	      0.00000000	      3.77371963
      1.13956191	     -0.00000000	    -79.24959397	      0.00000000	      3.77947113
      1.13974905	      0.00000000	    -79.28095069	      0.00000000	      3.78498652
      1.13993619	      0.00000000	    -79.31211557	      0.00000000	      3.79027427
      1.14012332	      0.00000000	    -79.34308960	      0.00000000	      3.79534256
      1.14031046	      0.00000000	    -79.37387381	      0.00000000	      3.80019931
      1.14049760	      0.00000000	    -79.40446920	      0.00000000	      3.80485217
      1.14068474	     -0.00000000	    -79.43487676	      0.00000000	      3.80930854
      1.14087188	      0.00000000	    -79.46509751	      0.00000000	      3.81357555
      1.14105902	      0.00000000	    -79.49513245	      0.00000000	      3.81766012
      1.14124616	     -0.00000000	    -79.52498256	      0.00000000	      3.82156892
      1.14143329	      0.00000000	    -79.55464885	      0.00000000	      3.82530839
      1.14162043	     -0.00000000	    -79.58413232	      0.00000000	      3.82888476
      1.14180757	      0.00000000	    -79.61343394	      0.00000000	      3.83230403
      1.14199471	     -0.00000000	    -79.64255472	      0.00000000	      3.83557202
      1.14218185	      0.00000000	    -79.67149563	      0.00000000	      3.83869434
      1.14236899	      0.00000000	    -79.70025767	      0.00000000	      3.84167638
      1.14255612	     -0.00000000	    -79.72884180	      0.00000000	      3.84452338
      1.14274326	     -0.00000000	    -79.75724903	      0.00000000	      3.84724037
      1.14293040	      0.00000000	    -79.78548030	      0.00000000	      3.84983223
      1.14311754	      0.00000000	    -79.81353661	      0.00000000	      3.85230365
      1.14330468	     -0.00000000	    -79.84141893	      0.00000000	      3.85465916
      1.14349182	     -0.00000000	    -79.86912821	      0.00000000	      3.85690312
      1.14367896	     -0.00000000	    -79.89666542	      0.00000000	      3.85903977
      1.14386609	     -0.00000000	    -79.92403153	      0.00000000	      3.86107317
      1.14405323	     -0.00000000	    -79.95122749	      0.00000000	      3.86300723
      1.14424037	     -0.00000000	    -79.97825426	      0.00000000	      3.86484575
      1.14442751	      0.00000000	    -80.00511279	      0.00000000	      3.86659238
      1.14461465	      0.00000000	    -80.03180403	      0.00000000	      3.86825064
      1.14480179	     -0.00000000	    -80.05832892	      0.00000000	      3.86982391
      1.14498893	      0.00000000	    -80.08468841	      0.00000000	      3.87131547
      1.14517606	      0.00000000	    -80.11088343	      0.00000000	      3.87272848
      1.14536320	      0.00000000	    -80.13691493	      0.00000000	      3.87406598
      1.14555034	     -0.00000000	    -80.16278382	      0.00000000	      3.87533089
      1.14573748	      0.00000000	    -80.18849104	      0.00000000	      3.87652605
      1.14592462	      0.00000000	    -80.21403752	      0.00000000	      3.87765418
      1.14611176	      0.00000000	    -80.23942417	      0.00000000	      3.87871790
      1.14629890	      0.00000000	    -80.26465192	      0.00000000	      3.87971974
      1.14648603	     -0.00000000	    -80.28972167	      0.00000000	      3.88066214
      1.14667317	      0.00000000	    -80.31463433	      0.00000000	      3.88154744
      1.14686031	      0.00000000	    -80.33939082	      0.00000000	      3.88237792
      1.14704745	     -0.00000000	    -80.36399203	      0.00000000	      3.88315575
      1.14723459	     -0.00000000	    -80.38843887	      0.00000000	      3.88388303
      1.14742173	      0.00000000	    -80.41273222	      0.00000000	      3.88456178
      1.14760887	      0.00000000	    -80.43687299	      0.00000000	      3.88519396
      1.14779600	      0.00000000	    -80.46086205	      0.00000000	      3.88578143
      1.14798314	      0.00000000	    -80.48470029	      0.00000000	      3.88632602
      1.14817028	     -0.00000000	    -80.50838859	      0.00000000	      3.88682945
      1.14835742	      0.00000000	    -80.53192783	      0.00000000	      3.88729341
      1.14854456	      0.00000000	    -80.55531888	      0.00000000	      3.88771951
      1.14873170	     -0.00000000	    -80.57856260	      0.00000000	      3.88810931
      1.14891884	      0.00000000	    -80.60165986	      0.00000000	      3.88846431
      1.14910597	      0.00000000	    -80.62461152	      0.00000000	      3.88878594
      1.14929311	     -0.00000000	    -80.64741843	      0.00000000	      3.88907559
      1.14948025	      0.00000000	    -80.67008146	      0.00000000	      3.88933460
      1.14966739	      0.00000000	    -80.69260143	      0.00000000	      3.88956427
      1.14985453	      0.00000000	    -80.71497921	      0.00000000	      3.88976581
      1.15004167	      0.00000000	    -80.73721563	      0.00000000	      3.88994044
      1.15022881	     -0.00000000	    -80.75931152	      0.00000000	      3.89008929
      1.15041594	      0.00000000	    -80.78126772	      0.00000000	      3.89021346
      1.15060308	      0.00000000	    -80.80308505	      0.00000000	      3.89031403
      1.15079022	      0.00000000	    -80.82476435	      0.00000000	      3.89039202
      1.15097736	      0.00000000	    -80.84630642	      0.00000000	      3.89044840
      1.15116450	      0.00000000	    -80.86771209	      0.00000000	      3.89048414
      1.15135164	      0.00000000	    -80.88898216	      0.00000000	      3.89050012
      1.15153878	     -0.00000000	    -80.91011745	      0.00000000	      3.89049725
      1.15172591	     -0.00000000	    -80.93111875	      0.00000000	      3.89047635
      1.15191305	     -0.00000000	    -80.95198688	      0.00000000	      3.89043824
      1.15210019	     -0.00000000	    -80.97272262	      0.00000000	      3.89038370
      1.15228733	      0.00000000	    -80.99332676	      0.00000000	      3.89031348
      1.15247447	     -0.00000000	    -81.01380010	      0.00000000	      3.89022830
      1.15266161	     -0.00000000	    -81.03414341	      0.00000000	      3.89012886
      1.15284875	      0.00000000	    -81.05435748	      0.00000000	      3.89001583
      1.15303588	     -0.00000000	    -81.07444308	      0.00000000	      3.88988984
      1.15322302	      0.00000000	    -81.09440098	      0.00000000	      3.88975152
      1.15341016	     -0.00000000	    -81.11423195	      0.00000000	      3.88960147
      1.15359730	     -0.00000000	    -81.13393676	      0.00000000	      3.88944024
      1.15378444	     -0.00000000	    -81.15351615	      0.00000000	      3.88926839
      1.15397158	      0.00000000	    -81.17297090	      0.00000000	      3.88908645
      1.15415872	     -0.00000000	    -81.19230175	      0.00000000	      3.88889493
      1.15434585	      0.00000000	    -81.21150944	      0.00000000	      3.88869431
      1.15457082	     -0.00000000	    -81.23443801	      0.00000000	      3.88844176
      1.15479579	     -0.00000000	    -81.25719098	      0.00000000	      3.88817751
      1.15495227	     -0.00000000	    -81.27291364	      0.00000000	      3.88798723
      1.15510874	     -0.00000000	    -81.28855238	      0.00000000	      3.88779188
      1.15529956	     -0.00000000	    -81.30751127	      0.00000000	      3.88754715
      1.15549039	     -0.00000000	    -81.32634676	      0.00000000	      3.88729565
      1.15567086	      0.00000000	    -81.34404752	      0.00000000	      3.88705192
      1.15585133	     -0.00000000	    -81.36163924	      0.00000000	      3.88680280
      1.15605198	     -0.00000000	    -81.38107085	      0.00000000	      3.88651987
      1.15625264	      0.00000000	    -81.40036933	      0.00000000	      3.88623106
      1.15640913	      0.00000000	    -81.41532906	      0.00000000	      3.88600197
      1.15661844	      0.00000000	    -81.43521159	      0.00000000	      3.88569065
      1.15682774	     -0.00000000	    -81.45495191	      0.00000000	      3.88537407
      1.15699411	     -0.00000000	    -81.47054244	      0.00000000	      3.88511892
      1.15716048	      0.00000000	    -81.48604421	      0.00000000	      3.88486088
      1.15733981	      0.00000000	    -81.50265379	      0.00000000	      3.88457971
      1.15751913	      0.00000000	    -81.51916140	      0.00000000	      3.88429560
      1.15771289	     -0.00000000	    -81.53688375	      0.00000000	      3.88398555
      1.15790664	     -0.00000000	    -81.55448849	      0.00000000	      3.88367256
      1.15806923	     -0.00000000	    -81.56917111	      0.00000000	      3.88340783
      1.15827938	     -0.00000000	    -81.58802730	      0.00000000	      3.88306306
      1.15848952	     -0.00000000	    -81.60674770	      0.00000000	      3.88271563
      1.15865562	      0.00000000	    -81.62144878	      0.00000000	      3.88243931
      1.15882172	     -0.00000000	    -81.63606606	      0.00000000	      3.88216162
      1.15898812	      0.00000000	    -81.65062584	      0.00000000	      3.88188219
      1.15919614	      0.00000000	    -81.66871110	      0.00000000	      3.88153127
      1.15940416	      0.00000000	    -81.68666723	      0.00000000	      3.88117881
      1.15956483	     -0.00000000	    -81.70044824	      0.00000000	      3.88090565
      1.15975897	      0.00000000	    -81.71699780	      0.00000000	      3.88057469
      1.15999923	      0.00000000	    -81.73732667	      0.00000000	      3.88016390
      1.16019293	     -0.00000000	    -81.75359409	      0.00000000	      3.87983194
      1.16035302	     -0.00000000	    -81.76695699	      0.00000000	      3.87955718
      1.16051311	     -0.00000000	    -81.78024627	      0.00000000	      3.87928214
      1.16065065	      0.00000000	    -81.79160480	      0.00000000	      3.87904567
      1.16086593	      0.00000000	    -81.80927605	      0.00000000	      3.87867533
      1.16103773	     -0.00000000	    -81.82328415	      0.00000000	      3.87837970
      1.16120953	     -0.00000000	    -81.83720933	      0.00000000	      3.87808410
      1.16138133	     -0.00000000	    -81.85105209	      0.00000000	      3.87778859
      1.16155374	      0.00000000	    -81.86486145	      0.00000000	      3.87749220
      1.16172615	      0.00000000	    -81.87858874	      0.00000000	      3.87719606
      1.16189292	      0.00000000	    -81.89178955	      0.00000000	      3.87690990
      1.16209356	     -0.00000000	    -81.90757088	      0.00000000	      3.87656609
      1.16231330	     -0.00000000	    -81.92472907	      0.00000000	      3.87619026
      1.16253304	      0.00000000	    -81.94175723	      0.00000000	      3.87581529
      1.16267605	      0.00000000	    -81.95276972	      0.00000000	      3.87557179
      1.16281906	     -0.00000000	    -81.96372780	      0.00000000	      3.87532872
      1.16299757	      0.00000000	    -81.97733027	      0.00000000	      3.87502599
      1.16317608	      0.00000000	    -81.99084884	      0.00000000	      3.87472406
      1.16331367	      0.00000000	    -82.00121159	      0.00000000	      3.87449192
      1.16353067	     -0.00000000	    -82.01745523	      0.00000000	      3.87412688
      1.16369230	     -0.00000000	    -82.02947455	      0.00000000	      3.87385590
      1.16385392	      0.00000000	    -82.04142664	      0.00000000	      3.87358574
      1.16401555	     -0.00000000	    -82.05331187	      0.00000000	      3.87331643
      1.16418952	     -0.00000000	    -82.06603076	      0.00000000	      3.87302753
      1.16436350	      0.00000000	    -82.07867303	      0.00000000	      3.87273969
      1.16453198	     -0.00000000	    -82.09084342	      0.00000000	      3.87246198
      1.16470045	      0.00000000	    -82.10294278	      0.00000000	      3.87218533
      1.16484754	     -0.00000000	    -82.11344817	      0.00000000	      3.87194470
      1.16506203	      0.00000000	    -82.12867164	      0.00000000	      3.87159532
      1.16523774	     -0.00000000	    -82.14105837	      0.00000000	      3.87131049
      1.16541346	      0.00000000	    -82.15336960	      0.00000000	      3.87102695
      1.16558917	      0.00000000	    -82.16560580	      0.00000000	      3.87074470
      1.16573897	      0.00000000	    -82.17597885	      0.00000000	      3.87050513
      1.16588877	      0.00000000	    -82.18629794	      0.00000000	      3.87026655
      1.16606707	      0.00000000	    -82.19850966	      0.00000000	      3.86998389
      1.16624536	     -0.00000000	    -82.21064576	      0.00000000	      3.86970266
      1.16641141	     -0.00000000	    -82.22188049	      0.00000000	      3.86944208
      1.16657745	     -0.00000000	    -82.23305038	      0.00000000	      3.86918277
      1.16674986	      0.00000000	    -82.24458004	      0.00000000	      3.86891491
      1.16692227	     -0.00000000	    -82.25604059	      0.00000000	      3.86864847
      1.16709055	      0.00000000	    -82.26716044	      0.00000000	      3.86838980
      1.16725883	      0.00000000	    -82.27821519	      0.00000000	      3.86813251
      1.16742880	      0.00000000	    -82.28931556	      0.00000000	      3.86787405
      1.16759878	      0.00000000	    -82.30035024	      0.00000000	      3.86761703
      1.16776642	      0.00000000	    -82.31116976	      0.00000000	      3.86736495
      1.16793407	      0.00000000	    -82.32192608	      0.00000000	      3.86711429
      1.16810235	      0.00000000	    -82.33265978	      0.00000000	      3.86686413
      1.16827063	      0.00000000	    -82.34333051	      0.00000000	      3.86661542
      1.16843719	      0.00000000	    -82.35383069	      0.00000000	      3.86637069
      1.16860375	      0.00000000	    -82.36426987	      0.00000000	      3.86612740
      1.16877068	      0.00000000	    -82.37467133	      0.00000000	      3.86588504
      1.16893761	     -0.00000000	    -82.38501219	      0.00000000	      3.86564413
      1.16910306	     -0.00000000	    -82.39520162	      0.00000000	      3.86540682
      1.16926851	     -0.00000000	    -82.40533218	      0.00000000	      3.86517095
      1.16943428	     -0.00000000	    -82.41542375	      0.00000000	      3.86493609
      1.16960005	      0.00000000	    -82.42545687	      0.00000000	      3.86470270
      1.16976438	     -0.00000000	    -82.43534563	      0.00000000	      3.86447278
      1.16992871	      0.00000000	    -82.44517758	      0.00000000	      3.86424432
      1.17009343	      0.00000000	    -82.45497604	      0.00000000	      3.86401677
      1.17025815	     -0.00000000	    -82.46471804	      0.00000000	      3.86379069
      1.17042288	     -0.00000000	    -82.47440386	      0.00000000	      3.86356608
      1.17058760	      0.00000000	    -82.48403382	      0.00000000	      3.86334294
      1.17075232	      0.00000000	    -82.49360820	      0.00000000	      3.86312127
      1.17091704	     -0.00000000	    -82.50312734	      0.00000000	      3.86290108
      1.17108176	     -0.00000000	    -82.51259151	      0.00000000	      3.86268237
      1.17124648	      0.00000000	    -82.52200103	      0.00000000	      3.86246514
      1.17141121	     -0.00000000	    -82.53135617	      0.00000000	      3.86224939
      1.17157593	     -0.00000000	    -82.54065726	      0.00000000	      3.86203511
      1.17172396	      0.00000000	    -82.54897016	      0.00000000	      3.86184382
      1.17187200	      0.00000000	    -82.55723986	      0.00000000	      3.86165372
      1.17204747	     -0.00000000	    -82.56698702	      0.00000000	      3.86142992
      1.17222295	      0.00000000	    -82.57667412	      0.00000000	      3.86120781
      1.17236595	     -0.00000000	    -82.58452382	      0.00000000	      3.86102806
      1.17250894	     -0.00000000	    -82.59233405	      0.00000000	      3.86084943
      1.17268922	     -0.00000000	    -82.60212469	      0.00000000	      3.86062581
      1.17286950	      0.00000000	    -82.61185326	      0.00000000	      3.86040396
      1.17300474	      0.00000000	    -82.61911076	      0.00000000	      3.86023871
      1.17313998	     -0.00000000	    -82.62633370	      0.00000000	      3.86007445
      1.17332473	      0.00000000	    -82.63614577	      0.00000000	      3.85985166
      1.17350949	     -0.00000000	    -82.64589402	      0.00000000	      3.85963072
      1.17363980	      0.00000000	    -82.65273136	      0.00000000	      3.85947601
      1.17377011	     -0.00000000	    -82.65953728	      0.00000000	      3.85932222
      1.17395515	     -0.00000000	    -82.66914758	      0.00000000	      3.85910542
      1.17414018	      0.00000000	    -82.67869517	      0.00000000	      3.85889048
      1.17427178	      0.00000000	    -82.68544744	      0.00000000	      3.85873874
      1.17440338	     -0.00000000	    -82.69216833	      0.00000000	      3.85858794
      1.17458922	      0.00000000	    -82.70160626	      0.00000000	      3.85837657
      1.17477505	      0.00000000	    -82.71098227	      0.00000000	      3.85816705
      1.17490033	     -0.00000000	    -82.71726780	      0.00000000	      3.85802686
      1.17502560	      0.00000000	    -82.72352549	      0.00000000	      3.85788752
      1.17520995	      0.00000000	    -82.73268400	      0.00000000	      3.85768399
      1.17539431	      0.00000000	    -82.74178282	      0.00000000	      3.85748226
      1.17552589	      0.00000000	    -82.74824087	      0.00000000	      3.85733939
      1.17565748	     -0.00000000	    -82.75466882	      0.00000000	      3.85719744
      1.17584376	      0.00000000	    -82.76371748	      0.00000000	      3.85699806
      1.17600395	     -0.00000000	    -82.77145127	      0.00000000	      3.85682807
      1.17616415	      0.00000000	    -82.77914112	      0.00000000	      3.85665944
      1.17632434	      0.00000000	    -82.78678730	      0.00000000	      3.85649215
      1.17646021	     -0.00000000	    -82.79323807	      0.00000000	      3.85635134
      1.17659607	      0.00000000	    -82.79965772	      0.00000000	      3.85621149
      1.17679257	     -0.00000000	    -82.80888738	      0.00000000	      3.85601096
      1.17692196	      0.00000000	    -82.81493012	      0.00000000	      3.85588000
      1.17705136	      0.00000000	    -82.82094505	      0.00000000	      3.85574991
      1.17722788	     -0.00000000	    -82.82910602	      0.00000000	      3.85557386
      1.17740353	     -0.00000000	    -82.83717601	      0.00000000	      3.85540027
      1.17763431	     -0.00000000	    -82.84770216	      0.00000000	      3.85517464
      1.17774900	      0.00000000	    -82.85290111	      0.00000000	      3.85506353
      1.17786369	      0.00000000	    -82.85807882	      0.00000000	      3.85495310
      1.17802060	      0.00000000	    -82.86512816	      0.00000000	      3.85480311
      1.17824497	     -0.00000000	    -82.87513972	      0.00000000	      3.85459083
      1.17839263	      0.00000000	    -82.88168507	      0.00000000	      3.85445252
      1.17858192	      0.00000000	    -82.89002488	      0.00000000	      3.85427685
      1.17872830	      0.00000000	    -82.89643560	      0.00000000	      3.85414225
      1.17887468	     -0.00000000	    -82.90281280	      0.00000000	      3.85400874
      1.17904368	      0.00000000	    -82.91013386	      0.00000000	      3.85385594
      1.17921267	     -0.00000000	    -82.91741071	      0.00000000	      3.85370458
      1.17934088	      0.00000000	    -82.92290187	      0.00000000	      3.85359072
      1.17946909	     -0.00000000	    -82.92836784	      0.00000000	      3.85347767
      1.17967340	      0.00000000	    -82.93702654	      0.00000000	      3.85329922
      1.17979391	     -0.00000000	    -82.94210404	      0.00000000	      3.85319494
      1.17991442	     -0.00000000	    -82.94715960	      0.00000000	      3.85309138
      1.18009942	     -0.00000000	    -82.95487823	      0.00000000	      3.85293381
      1.18033149	     -0.00000000	    -82.96448807	      0.00000000	      3.85273853
      1.18044983	     -0.00000000	    -82.96935783	      0.00000000	      3.85263998
      1.18056817	      0.00000000	    -82.97420688	      0.00000000	      3.85254211
      1.18075299	     -0.00000000	    -82.98173866	      0.00000000	      3.85239064
      1.18091631	     -0.00000000	    -82.98835228	      0.00000000	      3.85225818
      1.18105636	     -0.00000000	    -82.99399296	      0.00000000	      3.85214563
      1.18119641	     -0.00000000	    -82.99960521	      0.00000000	      3.85203403
      1.18136877	     -0.00000000	    -83.00647327	      0.00000000	      3.85189800
      1.18150407	      0.00000000	    -83.01183511	      0.00000000	      3.85179221
      1.18163938	     -0.00000000	    -83.01717079	      0.00000000	      3.85168731
      1.18177469	      0.00000000	    -83.02248045	      0.00000000	      3.85158329
      1.18195354	     -0.00000000	    -83.02945917	      0.00000000	      3.85144714
      1.18209917	     -0.00000000	    -83.03510823	      0.00000000	      3.85133741
      1.18224480	     -0.00000000	    -83.04072758	      0.00000000	      3.85122869
      1.18239043	      0.00000000	    -83.04631738	      0.00000000	      3.85112099
      1.18253606	     -0.00000000	    -83.05187775	      0.00000000	      3.85101429
      1.18268169	     -0.00000000	    -83.05740885	      0.00000000	      3.85090859
      1.18282732	      0.00000000	    -83.06291079	      0.00000000	      3.85080391
      1.18297295	      0.00000000	    -83.06838373	      0.00000000	      3.85070021
      1.18313018	      0.00000000	    -83.07426020	      0.00000000	      3.85058938
      1.18328741	     -0.00000000	    -83.08010321	      0.00000000	      3.85047971
      1.18341910	      0.00000000	    -83.08497162	      0.00000000	      3.85038874
      1.18355080	      0.00000000	    -83.08981678	      0.00000000	      3.85029858
      1.18372605	     -0.00000000	    -83.09622860	      0.00000000	      3.85017985
      1.18386051	      0.00000000	    -83.10112043	      0.00000000	      3.85008972
      1.18399498	     -0.00000000	    -83.10598833	      0.00000000	      3.85000043
      1.18412944	      0.00000000	    -83.11083244	      0.00000000	      3.84991197
      1.18430452	     -0.00000000	    -83.11710417	      0.00000000	      3.84979804
      1.18444516	     -0.00000000	    -83.12211335	      0.00000000	      3.84970754
      1.18458580	     -0.00000000	    -83.12709685	      0.00000000	      3.84961796
      1.18472644	     -0.00000000	    -83.13205482	      0.00000000	      3.84952927
      1.18486708	      0.00000000	    -83.13698734	      0.00000000	      3.84944149
      1.18500772	     -0.00000000	    -83.14189457	      0.00000000	      3.84935461
      1.18517208	     -0.00000000	    -83.14759745	      0.00000000	      3.84925422
      1.18531632	      0.00000000	    -83.15257407	      0.00000000	      3.84916712
      1.18546056	     -0.00000000	    -83.15752443	      0.00000000	      3.84908096
      1.18560480	      0.00000000	    -83.16244868	      0.00000000	      3.84899574
      1.18574904	      0.00000000	    -83.16734693	      0.00000000	      3.84891146
      1.18589328	     -0.00000000	    -83.17221932	      0.00000000	      3.84882811
      1.18603753	     -0.00000000	    -83.17706594	      0.00000000	      3.84874570
      1.18618177	      0.00000000	    -83.18188693	      0.00000000	      3.84866421
      1.18632601	     -0.00000000	    -83.18668240	      0.00000000	      3.84858366
      1.18647025	      0.00000000	    -83.19145248	      0.00000000	      3.84850402
      1.18661449	     -0.00000000	    -83.19619727	      0.00000000	      3.84842532
      1.18675873	      0.00000000	    -83.20091691	      0.00000000	      3.84841410
      1.18690297	     -0.00000000	    -83.20561150	      0.00000000	      3.84867228
      1.18704721	     -0.00000000	    -83.21028118	      0.00000000	      3.84941342
      1.18717454	      0.00000000	    -83.21438261	      0.00000000	      3.85062842
      1.18730186	     -0.00000000	    -83.21846480	      0.00000000	      3.85250288
      1.18746831	     -0.00000000	    -83.22377247	      0.00000000	      3.85614457
      1.18760556	      0.00000000	    -83.22812464	      0.00000000	      3.86032099
      1.18774282	      0.00000000	    -83.23245479	      0.00000000	      3.86569183
      1.18788007	     -0.00000000	    -83.23676303	      0.00000000	      3.87237071
      1.18801732	     -0.00000000	    -83.24104948	      0.00000000	      3.88046106
      1.18815458	     -0.00000000	    -83.24531426	      0.00000000	      3.89005660
      1.18831710	     -0.00000000	    -83.25033633	      0.00000000	      3.90348019
      1.18845577	     -0.00000000	    -83.25459772	      0.00000000	      3.91678940
      1.18859444	      0.00000000	    -83.25883737	      0.00000000	      3.93187894
      1.18873312	     -0.00000000	    -83.26305544	      0.00000000	      3.94880834
      1.18887179	      0.00000000	    -83.26725204	      0.00000000	      3.96762968
      1.18901046	      0.00000000	    -83.27142733	      0.00000000	      3.98838811
      1.18914913	     -0.00000000	    -83.27558142	      0.00000000	      4.01112244
      1.18928781	     -0.00000000	    -83.27971446	      0.00000000	      4.03586563
      1.18945578	      0.00000000	    -83.28469282	      0.00000000	      4.06856666
      1.18957377	     -0.00000000	    -83.28817149	      0.00000000	      4.09334451
      1.18969176	      0.00000000	    -83.29163524	      0.00000000	      4.11962723
      1.18985607	      0.00000000	    -83.29643429	      0.00000000	      4.15875285
      1.19001424	     -0.00000000	    -83.30102699	      0.00000000	      4.19920561
      1.19017241	      0.00000000	    -83.30559351	      0.00000000	      4.24240546
      1.19029770	      0.00000000	    -83.30919231	      0.00000000	      4.27857885
      1.19042299	      0.00000000	    -83.31277493	      0.00000000	      4.31648022
      1.19058914	      0.00000000	    -83.31750107	      0.00000000	      4.36940476
      1.19072040	     -0.00000000	    -83.32121491	      0.00000000	      4.41335886
      1.19085166	      0.00000000	    -83.32491140	      0.00000000	      4.45920037
      1.19098291	     -0.00000000	    -83.32859069	      0.00000000	      4.50692331
      1.19115271	      0.00000000	    -83.33332493	      0.00000000	      4.57143739
      1.19127283	      0.00000000	    -83.33665707	      0.00000000	      4.61896191
      1.19139295	      0.00000000	    -83.33997515	      0.00000000	      4.66803926
      1.19155199	      0.00000000	    -83.34434666	      0.00000000	      4.73538982
      1.19170181	      0.00000000	    -83.34844274	      0.00000000	      4.80129622
      1.19185163	      0.00000000	    -83.35251753	      0.00000000	      4.86956805
      1.19198050	     -0.00000000	    -83.35600558	      0.00000000	      4.93016918
      1.19210937	      0.00000000	    -83.35947816	      0.00000000	      4.99249187
      1.19226402	      0.00000000	    -83.36362524	      0.00000000	      5.06953603
      1.19239657	     -0.00000000	    -83.36716233	      0.00000000	      5.13750899
      1.19252912	     -0.00000000	    -83.37068348	      0.00000000	      5.20725257
      1.19266168	      0.00000000	    -83.37418883	      0.00000000	      5.27874931
      1.19279423	     -0.00000000	    -83.37767850	      0.00000000	      5.35198123
      1.19292679	      0.00000000	    -83.38115266	      0.00000000	      5.42692984
      1.19310137	      0.00000000	    -83.38570487	      0.00000000	      5.52822920
      1.19321255	     -0.00000000	    -83.38859025	      0.00000000	      5.59425788
      1.19332374	     -0.00000000	    -83.39146500	      0.00000000	      5.66145131
      1.19349378	      0.00000000	    -83.39584134	      0.00000000	      5.76644361
      1.19365470	      0.00000000	    -83.39996010	      0.00000000	      5.86823909
      1.19381430	     -0.00000000	    -83.40402413	      0.00000000	      5.97151839
      1.19394334	     -0.00000000	    -83.40729456	      0.00000000	      6.05667738
      1.19407239	     -0.00000000	    -83.41055140	      0.00000000	      6.14329619
      1.19420143	     -0.00000000	    -83.41379476	      0.00000000	      6.23135485
      1.19436014	      0.00000000	    -83.41776549	      0.00000000	      6.34160353
      1.19449348	      0.00000000	    -83.42108605	      0.00000000	      6.43586210
      1.19462682	     -0.00000000	    -83.42439265	      0.00000000	      6.53158744
      1.19476016	     -0.00000000	    -83.42768541	      0.00000000	      6.62875700
      1.19489351	     -0.00000000	    -83.43096446	      0.00000000	      6.72734813
      1.19502685	     -0.00000000	    -83.43422992	      0.00000000	      6.82733821
      1.19516019	     -0.00000000	    -83.43748194	      0.00000000	      6.92870455
      1.19532145	      0.00000000	    -83.44139709	      0.00000000	      7.05310205
      1.19543592	     -0.00000000	    -83.44416461	      0.00000000	      7.14258648
      1.19555040	     -0.00000000	    -83.44692249	      0.00000000	      7.23303418
      1.19570833	      0.00000000	    -83.45071181	      0.00000000	      7.35937763
      1.19585726	      0.00000000	    -83.45426840	      0.00000000	      7.48013169
      1.19600618	      0.00000000	    -83.45780919	      0.00000000	      7.60242804
      1.19612798	      0.00000000	    -83.46069358	      0.00000000	      7.70358002
      1.19624979	      0.00000000	    -83.46356761	      0.00000000	      7.80572653
      1.19640545	     -0.00000000	    -83.46722575	      0.00000000	      7.93769432
      1.19653506	     -0.00000000	    -83.47025879	      0.00000000	      8.04876230
      1.19666467	      0.00000000	    -83.47328042	      0.00000000	      8.16089437
      1.19679428	      0.00000000	    -83.47629076	      0.00000000	      8.27407115
      1.19692388	     -0.00000000	    -83.47928992	      0.00000000	      8.38827353
      1.19705349	      0.00000000	    -83.48227800	      0.00000000	      8.50348257
      1.19721998	     -0.00000000	    -83.48610022	      0.00000000	      8.65292115
      1.19733041	     -0.00000000	    -83.48862562	      0.00000000	      8.75292349
      1.19744084	      0.00000000	    -83.49114320	      0.00000000	      8.85361463
      1.19760248	     -0.00000000	    -83.49481438	      0.00000000	      9.00222143
      1.19775514	     -0.00000000	    -83.49826653	      0.00000000	      9.14387450
      1.19790781	      0.00000000	    -83.50170421	      0.00000000	      9.28676370
      1.19802458	      0.00000000	    -83.50432392	      0.00000000	      9.39687270
      1.19814134	     -0.00000000	    -83.50693533	      0.00000000	      9.50767624
      1.19830231	     -0.00000000	    -83.51052177	      0.00000000	      9.66154018
      1.19842882	      0.00000000	    -83.51332941	      0.00000000	      9.78334764
      1.19855532	      0.00000000	    -83.51612757	      0.00000000	      9.90592194
      1.19868182	     -0.00000000	    -83.51891635	      0.00000000	     10.02924849
      1.19883766	      0.00000000	    -83.52233916	      0.00000000	     10.18219164
      1.19895533	      0.00000000	    -83.52491424	      0.00000000	     10.29839471
      1.19907299	      0.00000000	    -83.52748143	      0.00000000	     10.41521009
      1.19921996	      0.00000000	    -83.53067697	      0.00000000	     10.56195986
      1.19935828	     -0.00000000	    -83.53367344	      0.00000000	     10.70091346
      1.19949661	     -0.00000000	    -83.53665932	      0.00000000	     10.84066259
      1.19963493	      0.00000000	    -83.53963470	      0.00000000	     10.98119059
      1.19975319	     -0.00000000	    -83.54217038	      0.00000000	     11.10194538
      1.19987145	      0.00000000	    -83.54469852	      0.00000000	     11.22324759
      1.19998972	     -0.00000000	    -83.54721919	      0.00000000	     11.34508739
      1.20016834	     -0.00000000	    -83.55101230	      0.00000000	     11.53010760
      1.20027518	     -0.00000000	    -83.55327330	      0.00000000	     11.64134641
      1.20038203	      0.00000000	    -83.55552836	      0.00000000	     11.75299781
      1.20054660	      0.00000000	    -83.55899025	      0.00000000	     11.92576111
      1.20070093	      0.00000000	    -83.56222396	      0.00000000	     12.08861680
      1.20084776	     -0.00000000	    -83.56528967	      0.00000000	     12.24432224
      1.20097427	      0.00000000	    -83.56792228	      0.00000000	     12.37904238
      1.20110077	     -0.00000000	    -83.57054697	      0.00000000	     12.51428282
      1.20122728	      0.00000000	    -83.57316382	      0.00000000	     12.65003377
      1.20135378	      0.00000000	    -83.57577290	      0.00000000	     12.78628567
      1.20150897	     -0.00000000	    -83.57896295	      0.00000000	     12.95409794
      1.20162135	     -0.00000000	    -83.58126596	      0.00000000	     13.07607626
      1.20173373	     -0.00000000	    -83.58356299	      0.00000000	     13.19842746
      1.20188313	     -0.00000000	    -83.58660739	      0.00000000	     13.36164299
      1.20202297	      0.00000000	    -83.58944763	      0.00000000	     13.51499162
      1.20216281	      0.00000000	    -83.59227888	      0.00000000	     13.66888462
      1.20228364	     -0.00000000	    -83.59471822	      0.00000000	     13.80229580
      1.20240448	      0.00000000	    -83.59715095	      0.00000000	     13.93609844
      1.20252531	     -0.00000000	    -83.59957714	      0.00000000	     14.07028583
      1.20267829	     -0.00000000	    -83.60263937	      0.00000000	     14.24070780
      1.20280692	     -0.00000000	    -83.60520615	      0.00000000	     14.38446064
      1.20293555	     -0.00000000	    -83.60776573	      0.00000000	     14.52862532
      1.20306417	     -0.00000000	    -83.61031813	      0.00000000	     14.67319453
      1.20319280	     -0.00000000	    -83.61286344	      0.00000000	     14.81816112
      1.20332142	      0.00000000	    -83.61540171	      0.00000000	     14.96351813
      1.20345005	      0.00000000	    -83.61793301	      0.00000000	     15.10925878
      1.20357868	      0.00000000	    -83.62045738	      0.00000000	     15.25537646
      1.20370730	      0.00000000	    -83.62297491	      0.00000000	     15.40186472
      1.20383593	      0.00000000	    -83.62548562	      0.00000000	     15.54871730
      1.20396455	     -0.00000000	    -83.62798959	      0.00000000	     15.69592805
      1.20409318	     -0.00000000	    -83.63048688	      0.00000000	     15.84349104
      1.20422181	      0.00000000	    -83.63297753	      0.00000000	     15.99140045
      1.20435043	     -0.00000000	    -83.63546161	      0.00000000	     16.13965066
      1.20447906	     -0.00000000	    -83.63793918	      0.00000000	     16.28823613
      1.20460769	     -0.00000000	    -83.64041027	      0.00000000	     16.43715155
      1.20473631	     -0.00000000	    -83.64287496	      0.00000000	     16.58639168
      1.20486494	      0.00000000	    -83.64533328	      0.00000000	     16.73595147
      1.20499356	      0.00000000	    -83.64778531	      0.00000000	     16.88582598
      1.20510762	     -0.00000000	    -83.64995425	      0.00000000	     17.01897761
      1.20522167	      0.00000000	    -83.65211833	      0.00000000	     17.15236965
      1.20536665	      0.00000000	    -83.65486236	      0.00000000	     17.32228261
      1.20549461	      0.00000000	    -83.65727768	      0.00000000	     17.47255383
      1.20562257	      0.00000000	    -83.65968701	      0.00000000	     17.62311453
      1.20575052	     -0.00000000	    -83.66209040	      0.00000000	     17.77396059
      1.20587848	     -0.00000000	    -83.66448790	      0.00000000	     17.92508803
      1.20600644	     -0.00000000	    -83.66687956	      0.00000000	     18.07649298
      1.20613440	     -0.00000000	    -83.66926541	      0.00000000	     18.22817168
      1.20626235	     -0.00000000	    -83.67164553	      0.00000000	     18.38012048
      1.20637598	     -0.00000000	    -83.67375431	      0.00000000	     18.51527594
      1.20648961	      0.00000000	    -83.67585863	      0.00000000	     18.65063918
      1.20663296	      0.00000000	    -83.67850711	      0.00000000	     18.82170493
      1.20676023	     -0.00000000	    -83.68085268	      0.00000000	     18.97385454
      1.20688750	      0.00000000	    -83.68319278	      0.00000000	     19.12625523
      1.20701478	      0.00000000	    -83.68552748	      0.00000000	     19.27890399
      1.20714205	      0.00000000	    -83.68785679	      0.00000000	     19.43179793
      1.20726932	      0.00000000	    -83.69018078	      0.00000000	     19.58493422
      1.20739660	     -0.00000000	    -83.69249948	      0.00000000	     19.73831018
      1.20752387	      0.00000000	    -83.69481294	      0.00000000	     19.89192314
      1.20763496	      0.00000000	    -83.69682808	      0.00000000	     20.02620219
      1.20774606	      0.00000000	    -83.69883929	      0.00000000	     20.16065824
      1.20789082	     -0.00000000	    -83.70145413	      0.00000000	     20.33612423
      1.20801786	     -0.00000000	    -83.70374333	      0.00000000	     20.49034437
      1.20814489	      0.00000000	    -83.70602751	      0.00000000	     20.64478903
      1.20827193	     -0.00000000	    -83.70830672	      0.00000000	     20.79945608
      1.20839896	     -0.00000000	    -83.71058098	      0.00000000	     20.95434345
      1.20852599	      0.00000000	    -83.71285035	      0.00000000	     21.10944915
      1.20863826	     -0.00000000	    -83.71485178	      0.00000000	     21.24669900
      1.20875052	      0.00000000	    -83.71684944	      0.00000000	     21.38411658
      1.20889198	      0.00000000	    -83.71936138	      0.00000000	     21.55751381
      1.20901817	     -0.00000000	    -83.72159718	      0.00000000	     21.71241305
      1.20914436	      0.00000000	    -83.72382833	      0.00000000	     21.86751915
      1.20927055	     -0.00000000	    -83.72605488	      0.00000000	     22.02283051
      1.20939674	     -0.00000000	    -83.72827685	      0.00000000	     22.17834565
      1.20952294	     -0.00000000	    -83.73049430	      0.00000000	     22.33406311
      1.20963532	     -0.00000000	    -83.73246527	      0.00000000	     22.47290801
      1.20974770	      0.00000000	    -83.73443271	      0.00000000	     22.61191133
      1.20988726	     -0.00000000	    -83.73687119	      0.00000000	     22.78475990
      1.21002683	      0.00000000	    -83.73930432	      0.00000000	     22.95784974
      1.21012991	     -0.00000000	    -83.74109801	      0.00000000	     23.08584905
      1.21023300	      0.00000000	    -83.74288882	      0.00000000	     23.21397850
      1.21039165	     -0.00000000	    -83.74563932	      0.00000000	     23.41142494
      1.21051304	     -0.00000000	    -83.74773942	      0.00000000	     23.56271284
      1.21063444	     -0.00000000	    -83.74983560	      0.00000000	     23.71417836
      1.21075583	      0.00000000	    -83.75192793	      0.00000000	     23.86582064
      1.21087723	      0.00000000	    -83.75401640	      0.00000000	     24.01763889
      1.21099862	     -0.00000000	    -83.75610108	      0.00000000	     24.16963236
      1.21112002	     -0.00000000	    -83.75818197	      0.00000000	     24.32180032
      1.21124141	     -0.00000000	    -83.76025912	      0.00000000	     24.47414208
      1.21139212	      0.00000000	    -83.76283270	      0.00000000	     24.66351284
      1.21149550	     -0.00000000	    -83.76459474	      0.00000000	     24.79356312
      1.21159888	     -0.00000000	    -83.76635412	      0.00000000	     24.92373805
      1.21174725	     -0.00000000	    -83.76887479	      0.00000000	     25.11079657
      1.21188241	      0.00000000	    -83.77116616	      0.00000000	     25.28140813
      1.21201757	      0.00000000	    -83.77345313	      0.00000000	     25.45223063
      1.21212959	     -0.00000000	    -83.77534537	      0.00000000	     25.59397729
      1.21224162	      0.00000000	    -83.77723464	      0.00000000	     25.73586805
      1.21238074	     -0.00000000	    -83.77957669	      0.00000000	     25.91227425
      1.21250239	     -0.00000000	    -83.78162105	      0.00000000	     26.06671731
      1.21262405	      0.00000000	    -83.78366197	      0.00000000	     26.22132909
      1.21274570	     -0.00000000	    -83.78569949	      0.00000000	     26.37610919
      1.21286735	     -0.00000000	    -83.78773365	      0.00000000	     26.53105730
      1.21298901	      0.00000000	    -83.78976446	      0.00000000	     26.68617305
      1.21311066	      0.00000000	    -83.79179196	      0.00000000	     26.84145617
      1.21323232	      0.00000000	    -83.79381618	      0.00000000	     26.99690632
      1.21335397	      0.00000000	    -83.79583713	      0.00000000	     27.15252326
      1.21347563	     -0.00000000	    -83.79785486	      0.00000000	     27.30830668
      1.21359728	     -0.00000000	    -83.79986939	      0.00000000	     27.46425635
      1.21371894	     -0.00000000	    -83.80188075	      0.00000000	     27.62037199
      1.21384059	     -0.00000000	    -83.80388895	      0.00000000	     27.77665339
      1.21396224	      0.00000000	    -83.80589404	      0.00000000	     27.93310030
      1.21408390	     -0.00000000	    -83.80789603	      0.00000000	     28.08971249
      1.21420555	     -0.00000000	    -83.80989497	      0.00000000	     28.24648974
      1.21432721	      0.00000000	    -83.81189086	      0.00000000	     28.40343184
      1.21444886	     -0.00000000	    -83.81388375	      0.00000000	     28.56053856
      1.21457052	      0.00000000	    -83.81587364	      0.00000000	     28.71780970
      1.21469217	      0.00000000	    -83.81786059	      0.00000000	     28.87524501
      1.21481383	     -0.00000000	    -83.81984460	      0.00000000	     29.03284431
      1.21493548	     -0.00000000	    -83.82182571	      0.00000000	     29.19060736
      1.21505713	     -0.00000000	    -83.82380394	      0.00000000	     29.34853394
      1.21517879	      0.00000000	    -83.82577932	      0.00000000	     29.50662380
      1.21530044	      0.00000000	    -83.82775187	      0.00000000	     29.66487673
      1.21542210	     -0.00000000	    -83.82972163	      0.00000000	     29.82329245
      1.21553131	      0.00000000	    -83.83148759	      0.00000000	     29.96564671
      1.21564053	     -0.00000000	    -83.83325134	      0.00000000	     30.10813177
      1.21577481	     -0.00000000	    -83.83541700	      0.00000000	     30.28350830
      1.21590910	     -0.00000000	    -83.83757939	      0.00000000	     30.45908188
      1.21601216	     -0.00000000	    -83.83923677	      0.00000000	     30.59396518
      1.21611523	      0.00000000	    -83.84089225	      0.00000000	     30.72896411
      1.21626182	     -0.00000000	    -83.84324363	      0.00000000	     30.92117415
      1.21638379	     -0.00000000	    -83.84519734	      0.00000000	     31.08128977
      1.21650577	     -0.00000000	    -83.84714846	      0.00000000	     31.24156626
      1.21662775	      0.00000000	    -83.84909703	      0.00000000	     31.40200317
      1.21674972	     -0.00000000	    -83.85104306	      0.00000000	     31.56260011
      1.21687170	      0.00000000	    -83.85298659	      0.00000000	     31.72335658
      1.21698036	      0.00000000	    -83.85471576	      0.00000000	     31.86669109
      1.21708901	     -0.00000000	    -83.85644300	      0.00000000	     32.01015145
      1.21722231	     -0.00000000	    -83.85855928	      0.00000000	     32.18631711
      1.21735561	     -0.00000000	    -83.86067270	      0.00000000	     32.36267087
      1.21745802	      0.00000000	    -83.86229450	      0.00000000	     32.49829150
      1.21756043	     -0.00000000	    -83.86391465	      0.00000000	     32.63402233
      1.21770568	      0.00000000	    -83.86620962	      0.00000000	     32.82671403
      1.21782737	     -0.00000000	    -83.86812978	      0.00000000	     32.98831703
      1.21794906	     -0.00000000	    -83.87004766	      0.00000000	     33.15007355
      1.21807074	      0.00000000	    -83.87196330	      0.00000000	     33.31198279
      1.21819243	      0.00000000	    -83.87387669	      0.00000000	     33.47404400
      1.21831412	      0.00000000	    -83.87578789	      0.00000000	     33.63625629
      1.21841877	      0.00000000	    -83.87742970	      0.00000000	     33.77587392
      1.21852341	      0.00000000	    -83.87906992	      0.00000000	     33.91560206
      1.21866030	     -0.00000000	    -83.88121312	      0.00000000	     34.09854759
      1.21879719	      0.00000000	    -83.88335365	      0.00000000	     34.28167980
      1.21889525	     -0.00000000	    -83.88488530	      0.00000000	     34.41297368
      1.21899330	      0.00000000	    -83.88641561	      0.00000000	     34.54436204
      1.21914592	      0.00000000	    -83.88879477	      0.00000000	     34.74904367
      1.21926612	      0.00000000	    -83.89066628	      0.00000000	     34.91040285
      1.21938631	     -0.00000000	    -83.89253583	      0.00000000	     35.07190056
      1.21950651	     -0.00000000	    -83.89440346	      0.00000000	     35.23353558
      1.21962670	     -0.00000000	    -83.89626918	      0.00000000	     35.39530668
      1.21974690	     -0.00000000	    -83.89813302	      0.00000000	     35.55721257
      1.21986709	      0.00000000	    -83.89999500	      0.00000000	     35.71925193
      1.21997443	     -0.00000000	    -83.90165617	      0.00000000	     35.86406332
      1.22008176	      0.00000000	    -83.90331589	      0.00000000	     36.00897904
      1.22018909	      0.00000000	    -83.90497418	      0.00000000	     36.15399805
      1.22034160	      0.00000000	    -83.90732801	      0.00000000	     36.36023222
      1.22044680	      0.00000000	    -83.90895002	      0.00000000	     36.50260994
      1.22055201	     -0.00000000	    -83.91057070	      0.00000000	     36.64508333
      1.22068849	      0.00000000	    -83.91267143	      0.00000000	     36.83007036
      1.22082498	      0.00000000	    -83.91476996	      0.00000000	     37.01521416
      1.22092473	     -0.00000000	    -83.91630220	      0.00000000	     37.15061351
      1.22102447	      0.00000000	    -83.91783330	      0.00000000	     37.28609425
      1.22116451	     -0.00000000	    -83.91998102	      0.00000000	     37.47644015
      1.22129084	     -0.00000000	    -83.92191659	      0.00000000	     37.64828431
      1.22141717	     -0.00000000	    -83.92385041	      0.00000000	     37.82025283
      1.22152715	     -0.00000000	    -83.92553250	      0.00000000	     37.97006065
      1.22163712	      0.00000000	    -83.92721329	      0.00000000	     38.11995955
      1.22174710	      0.00000000	    -83.92889280	      0.00000000	     38.26994803
      1.22188567	     -0.00000000	    -83.93100722	      0.00000000	     38.45906104
      1.22199915	      0.00000000	    -83.93273737	      0.00000000	     38.61403976
      1.22211264	     -0.00000000	    -83.93446622	      0.00000000	     38.76910833
      1.22222613	     -0.00000000	    -83.93619377	      0.00000000	     38.92426497
      1.22233961	      0.00000000	    -83.93792005	      0.00000000	     39.07950787
      1.22247903	      0.00000000	    -83.94003906	      0.00000000	     39.27033931
      1.22258222	      0.00000000	    -83.94160632	      0.00000000	     39.41166961
      1.22268542	      0.00000000	    -83.94317255	      0.00000000	     39.55306639
      1.22281949	      0.00000000	    -83.94520601	      0.00000000	     39.73687413
      1.22295357	     -0.00000000	    -83.94723780	      0.00000000	     39.92078848
      1.22305577	      0.00000000	    -83.94878546	      0.00000000	     40.06104804
      1.22315797	      0.00000000	    -83.95033217	      0.00000000	     40.20136624
      1.22329164	     -0.00000000	    -83.95235387	      0.00000000	     40.38498798
      1.22341347	      0.00000000	    -83.95419491	      0.00000000	     40.55240749
      1.22353529	      0.00000000	    -83.95603468	      0.00000000	     40.71990299
      1.22365711	      0.00000000	    -83.95787319	      0.00000000	     40.88747197
      1.22376222	      0.00000000	    -83.95945849	      0.00000000	     41.03210938
      1.22386733	      0.00000000	    -83.96104287	      0.00000000	     41.17679794
      1.22399382	     -0.00000000	    -83.96294843	      0.00000000	     41.35099055
      1.22412032	      0.00000000	    -83.96485271	      0.00000000	     41.52525195
      1.22423014	      0.00000000	    -83.96650498	      0.00000000	     41.67659773
      1.22433996	     -0.00000000	    -83.96815630	      0.00000000	     41.82799125
      1.22444978	     -0.00000000	    -83.96980671	      0.00000000	     41.97943060
      1.22458521	     -0.00000000	    -83.97184058	      0.00000000	     42.16623116
      1.22469256	      0.00000000	    -83.97345194	      0.00000000	     42.31435937
      1.22479991	     -0.00000000	    -83.97506246	      0.00000000	     42.46252548
      1.22490727	      0.00000000	    -83.97667215	      0.00000000	     42.61072767
      1.22505303	     -0.00000000	    -83.97885654	      0.00000000	     42.81201590
      1.22515590	     -0.00000000	    -83.98039714	      0.00000000	     42.95409759
      1.22525877	     -0.00000000	    -83.98193702	      0.00000000	     43.09620693
      1.22539207	      0.00000000	    -83.98393153	      0.00000000	     43.28040743
      1.22552538	     -0.00000000	    -83.98592485	      0.00000000	     43.46464830
      1.22562394	      0.00000000	    -83.98739791	      0.00000000	     43.60089344
      1.22572250	      0.00000000	    -83.98887034	      0.00000000	     43.73715740
      1.22585844	     -0.00000000	    -83.99090011	      0.00000000	     43.92511946
      1.22598121	     -0.00000000	    -83.99273232	      0.00000000	     44.09490446
      1.22610398	     -0.00000000	    -83.99456362	      0.00000000	     44.26471097
      1.22621294	     -0.00000000	    -83.99618814	      0.00000000	     44.41542971
      1.22632190	     -0.00000000	    -83.99781198	      0.00000000	     44.56616152
      1.22643086	      0.00000000	    -83.99943512	      0.00000000	     44.71690461
      1.22656285	     -0.00000000	    -84.00140046	      0.00000000	     44.89952326
      1.22667416	      0.00000000	    -84.00305714	      0.00000000	     45.05354109
      1.22678547	     -0.00000000	    -84.00471316	      0.00000000	     45.20756469
      1.22689678	     -0.00000000	    -84.00636851	      0.00000000	     45.36159220
      1.22700810	     -0.00000000	    -84.00802321	      0.00000000	     45.51562176
      1.22714328	     -0.00000000	    -84.01003198	      0.00000000	     45.70269080
      1.22724537	      0.00000000	    -84.01154819	      0.00000000	     45.84394540
      1.22734745	     -0.00000000	    -84.01306389	      0.00000000	     45.98519698
      1.22747742	     -0.00000000	    -84.01499305	      0.00000000	     46.16504300
      1.22760740	      0.00000000	    -84.01692140	      0.00000000	     46.34487910
      1.22770848	     -0.00000000	    -84.01842042	      0.00000000	     46.48471764
      1.22780955	     -0.00000000	    -84.01991895	      0.00000000	     46.62454725
      1.22793917	      0.00000000	    -84.02183998	      0.00000000	     46.80384737
      1.22806879	     -0.00000000	    -84.02376026	      0.00000000	     46.98312809
      1.22817126	     -0.00000000	    -84.02527785	      0.00000000	     47.12484459
      1.22827373	     -0.00000000	    -84.02679498	      0.00000000	     47.26654609
      1.22840112	      0.00000000	    -84.02868050	      0.00000000	     47.44268980
      1.22852852	     -0.00000000	    -84.03056536	      0.00000000	     47.61880605
      1.22863154	     -0.00000000	    -84.03208917	      0.00000000	     47.76120909
      1.22873456	      0.00000000	    -84.03361256	      0.00000000	     47.90359144
      1.22886039	      0.00000000	    -84.03547258	      0.00000000	     48.07745842
      1.22898622	     -0.00000000	    -84.03733200	      0.00000000	     48.25129066
      1.22909023	      0.00000000	    -84.03886861	      0.00000000	     48.39495705
      1.22919424	      0.00000000	    -84.04040483	      0.00000000	     48.53859711
      1.22929825	      0.00000000	    -84.04194067	      0.00000000	     48.68220971
      1.22944488	      0.00000000	    -84.04410519	      0.00000000	     48.88461990
      1.22954540	     -0.00000000	    -84.04558873	      0.00000000	     49.02335352
      1.22964593	      0.00000000	    -84.04707193	      0.00000000	     49.16205804
      1.22977822	      0.00000000	    -84.04902322	      0.00000000	     49.34453693
      1.22991050	     -0.00000000	    -84.05097395	      0.00000000	     49.52696166
      1.23000601	      0.00000000	    -84.05238209	      0.00000000	     49.65864073
      1.23010153	     -0.00000000	    -84.05378995	      0.00000000	     49.79028972
      1.23023738	     -0.00000000	    -84.05579200	      0.00000000	     49.97749149
      1.23035931	      0.00000000	    -84.05758834	      0.00000000	     50.14544570
      1.23048123	     -0.00000000	    -84.05938428	      0.00000000	     50.31334649
      1.23058689	      0.00000000	    -84.06094026	      0.00000000	     50.45880153
      1.23069255	     -0.00000000	    -84.06249596	      0.00000000	     50.60421445
      1.23079821	      0.00000000	    -84.06405137	      0.00000000	     50.74958437
      1.23093242	     -0.00000000	    -84.06602670	      0.00000000	     50.93417481
      1.23104162	     -0.00000000	    -84.06763355	      0.00000000	     51.08430935
      1.23115082	      0.00000000	    -84.06924012	      0.00000000	     51.23439493
      1.23126002	      0.00000000	    -84.07084642	      0.00000000	     51.38443066
      1.23136921	     -0.00000000	    -84.07245244	      0.00000000	     51.53441568
      1.23150413	     -0.00000000	    -84.07443641	      0.00000000	     51.71965861
      1.23160332	     -0.00000000	    -84.07589471	      0.00000000	     51.85579217
      1.23170251	      0.00000000	    -84.07735281	      0.00000000	     51.99188174
      1.23183217	     -0.00000000	    -84.07925844	      0.00000000	     52.16970230
      1.23194869	      0.00000000	    -84.08097075	      0.00000000	     52.32944344
      1.23206520	      0.00000000	    -84.08268280	      0.00000000	     52.48912115
      1.23218172	      0.00000000	    -84.08439460	      0.00000000	     52.64873458
      1.23229824	      0.00000000	    -84.08610617	      0.00000000	     52.80828289
      1.23239634	     -0.00000000	    -84.08754691	      0.00000000	     52.94255211
      1.23249443	      0.00000000	    -84.08898749	      0.00000000	     53.07677413
      1.23262449	      0.00000000	    -84.09089719	      0.00000000	     53.25465374
      1.23274134	     -0.00000000	    -84.09261273	      0.00000000	     53.41439591
      1.23285819	     -0.00000000	    -84.09432805	      0.00000000	     53.57406893
      1.23296203	     -0.00000000	    -84.09585229	      0.00000000	     53.71591096
      1.23306587	      0.00000000	    -84.09737637	      0.00000000	     53.85769737
      1.23316971	     -0.00000000	    -84.09890030	      0.00000000	     53.99942770
      1.23330646	      0.00000000	    -84.10090692	      0.00000000	     54.18598273
      1.23340883	     -0.00000000	    -84.10240902	      0.00000000	     54.32558235
      1.23351121	     -0.00000000	    -84.10391100	      0.00000000	     54.46512612
      1.23363592	      0.00000000	    -84.10574054	      0.00000000	     54.63504255
      1.23376064	     -0.00000000	    -84.10756991	      0.00000000	     54.80487489
      1.23385842	     -0.00000000	    -84.10900410	      0.00000000	     54.93797151
      1.23395620	      0.00000000	    -84.11043819	      0.00000000	     55.07101577
      1.23408343	     -0.00000000	    -84.11230398	      0.00000000	     55.24404365
      1.23420035	     -0.00000000	    -84.11401862	      0.00000000	     55.40298792
      1.23431728	     -0.00000000	    -84.11573315	      0.00000000	     55.56185599
      1.23443421	     -0.00000000	    -84.11744755	      0.00000000	     55.72064748
      1.23453351	     -0.00000000	    -84.11890346	      0.00000000	     55.85544302
      1.23463282	     -0.00000000	    -84.12035928	      0.00000000	     55.99018281
      1.23475568	     -0.00000000	    -84.12216041	      0.00000000	     56.15681248
      1.23487854	     -0.00000000	    -84.12396144	      0.00000000	     56.32335611
      1.23498254	     -0.00000000	    -84.12548593	      0.00000000	     56.46426675
      1.23508655	      0.00000000	    -84.12701035	      0.00000000	     56.60511526
      1.23519055	     -0.00000000	    -84.12853472	      0.00000000	     56.74590143
      1.23532476	     -0.00000000	    -84.13050175	      0.00000000	     56.92748605
      1.23542621	      0.00000000	    -84.13198860	      0.00000000	     57.06467861
      1.23552766	      0.00000000	    -84.13347540	      0.00000000	     57.20181133
      1.23565134	      0.00000000	    -84.13528787	      0.00000000	     57.36890475
      1.23577501	     -0.00000000	    -84.13710027	      0.00000000	     57.53590878
      1.23587237	     -0.00000000	    -84.13852696	      0.00000000	     57.66730957
      1.23596972	      0.00000000	    -84.13995361	      0.00000000	     57.79865475
      1.23609563	      0.00000000	    -84.14179855	      0.00000000	     57.96843033
      1.23621135	     -0.00000000	    -84.14349438	      0.00000000	     58.12440477
      1.23632708	     -0.00000000	    -84.14519020	      0.00000000	     58.28030020
      1.23644281	     -0.00000000	    -84.14688599	      0.00000000	     58.43611651
      1.23654216	      0.00000000	    -84.14834172	      0.00000000	     58.56981219
      1.23664151	      0.00000000	    -84.14979744	      0.00000000	     58.70344944
      1.23676250	      0.00000000	    -84.15157036	      0.00000000	     58.86612689
      1.23688349	      0.00000000	    -84.15334327	      0.00000000	     59.02871753
      1.23698710	     -0.00000000	    -84.15486142	      0.00000000	     59.16787438
      1.23709071	     -0.00000000	    -84.15637957	      0.00000000	     59.30696755
      1.23719431	      0.00000000	    -84.15789774	      0.00000000	     59.44599802
      1.23732590	      0.00000000	    -84.15982589	      0.00000000	     59.62248450
      1.23742731	     -0.00000000	    -84.16131190	      0.00000000	     59.75843420
      1.23752872	      0.00000000	    -84.16279792	      0.00000000	     59.89432947
      1.23765044	     -0.00000000	    -84.16458161	      0.00000000	     60.05737327
      1.23777216	      0.00000000	    -84.16636533	      0.00000000	     60.22034410
      1.23786948	      0.00000000	    -84.16779152	      0.00000000	     60.35059448
      1.23796680	      0.00000000	    -84.16921773	      0.00000000	     60.48080166
      1.23809079	     -0.00000000	    -84.17103491	      0.00000000	     60.64663786
      1.23821479	     -0.00000000	    -84.17285214	      0.00000000	     60.81240962
      1.23831379	     -0.00000000	    -84.17430310	      0.00000000	     60.94472049
      1.23841278	     -0.00000000	    -84.17575410	      0.00000000	     61.07699396
      1.23853496	      0.00000000	    -84.17754488	      0.00000000	     61.24018636
      1.23865714	     -0.00000000	    -84.17933572	      0.00000000	     61.40332738
      1.23875574	     -0.00000000	    -84.18078114	      0.00000000	     61.53495917
      1.23885435	     -0.00000000	    -84.18222660	      0.00000000	     61.66656115
      1.23897628	      0.00000000	    -84.18401399	      0.00000000	     61.82924781
      1.23909820	     -0.00000000	    -84.18580147	      0.00000000	     61.99189452
      1.23919708	     -0.00000000	    -84.18725107	      0.00000000	     62.12376281
      1.23929595	      0.00000000	    -84.18870073	      0.00000000	     62.25560855
      1.23941722	     -0.00000000	    -84.19047876	      0.00000000	     62.41728208
      1.23953848	      0.00000000	    -84.19225690	      0.00000000	     62.57892730
      1.23963731	      0.00000000	    -84.19370624	      0.00000000	     62.71065631
      1.23973615	     -0.00000000	    -84.19515566	      0.00000000	     62.84237028
      1.23985702	     -0.00000000	    -84.19692834	      0.00000000	     63.00343164
      1.23997789	      0.00000000	    -84.19870114	      0.00000000	     63.16447614
      1.24007670	     -0.00000000	    -84.20015052	      0.00000000	     63.29612077
      1.24017551	      0.00000000	    -84.20159998	      0.00000000	     63.42775793
      1.24029604	      0.00000000	    -84.20336807	      0.00000000	     63.58831305
      1.24041656	      0.00000000	    -84.20513630	      0.00000000	     63.74886268
      1.24051525	      0.00000000	    -84.20658422	      0.00000000	     63.88031741
      1.24061393	      0.00000000	    -84.20803224	      0.00000000	     64.01177226
      1.24073425	     -0.00000000	    -84.20979781	      0.00000000	     64.17204380
      1.24085457	      0.00000000	    -84.21156353	      0.00000000	     64.33232118
      1.24095305	      0.00000000	    -84.21300890	      0.00000000	     64.46351532
      1.24105152	     -0.00000000	    -84.21445439	      0.00000000	     64.59471717
      1.24117176	      0.00000000	    -84.21621935	      0.00000000	     64.75491490
      1.24129199	      0.00000000	    -84.21798448	      0.00000000	     64.91512978
      1.24139016	     -0.00000000	    -84.21942583	      0.00000000	     65.04595773
      1.24148833	     -0.00000000	    -84.22086729	      0.00000000	     65.17680088
      1.24160864	     -0.00000000	    -84.22263400	      0.00000000	     65.33717380
      1.24172894	     -0.00000000	    -84.22440091	      0.00000000	     65.49757523
      1.24182668	     -0.00000000	    -84.22583656	      0.00000000	     65.62791397
      1.24192443	      0.00000000	    -84.22727234	      0.00000000	     65.75827526
      1.24204499	      0.00000000	    -84.22904354	      0.00000000	     65.91910628
      1.24216555	      0.00000000	    -84.23081495	      0.00000000	     66.07997727
      1.24226272	      0.00000000	    -84.23224292	      0.00000000	     66.20967424
      1.24235990	     -0.00000000	    -84.23367103	      0.00000000	     66.33940083
      1.24248094	     -0.00000000	    -84.23545002	      0.00000000	     66.50102425
      1.24260197	      0.00000000	    -84.23722925	      0.00000000	     66.66269926
      1.24269842	      0.00000000	    -84.23864720	      0.00000000	     66.79156866
      1.24279487	      0.00000000	    -84.24006531	      0.00000000	     66.92047436
      1.24291665	     -0.00000000	    -84.24185613	      0.00000000	     67.08329185
      1.24303843	      0.00000000	    -84.24364721	      0.00000000	     67.24617287
      1.24313395	     -0.00000000	    -84.24505238	      0.00000000	     67.37398768
      1.24322948	     -0.00000000	    -84.24645771	      0.00000000	     67.50184500
      1.24335234	     -0.00000000	    -84.24826543	      0.00000000	     67.66635179
      1.24347520	      0.00000000	    -84.25007343	      0.00000000	     67.83093451
      1.24356958	      0.00000000	    -84.25146252	      0.00000000	     67.95741804
      1.24366396	      0.00000000	    -84.25285179	      0.00000000	     68.08394964
      1.24378834	      0.00000000	    -84.25468290	      0.00000000	     68.25077332
      1.24391272	      0.00000000	    -84.25651434	      0.00000000	     68.41768607
      1.24400568	      0.00000000	    -84.25788343	      0.00000000	     68.54250151
      1.24409864	      0.00000000	    -84.25925271	      0.00000000	     68.66736977
      1.24422511	      0.00000000	    -84.26111584	      0.00000000	     68.83733267
      1.24433710	     -0.00000000	    -84.26276597	      0.00000000	     68.98792261
      1.24444910	     -0.00000000	    -84.26441639	      0.00000000	     69.13859577
      1.24456109	     -0.00000000	    -84.26606710	      0.00000000	     69.28935436
      1.24465974	      0.00000000	    -84.26752142	      0.00000000	     69.42222547
      1.24475839	     -0.00000000	    -84.26897597	      0.00000000	     69.55516598
      1.24485703	      0.00000000	    -84.27043078	      0.00000000	     69.68817731
      1.24499089	      0.00000000	    -84.27240514	      0.00000000	     69.86877235
      1.24508990	     -0.00000000	    -84.27386587	      0.00000000	     70.00244496
      1.24518891	     -0.00000000	    -84.27532686	      0.00000000	     70.13619364
      1.24530916	     -0.00000000	    -84.27710150	      0.00000000	     70.29872832
      1.24542940	     -0.00000000	    -84.27887653	      0.00000000	     70.46137959
      1.24551989	      0.00000000	    -84.28021263	      0.00000000	     70.58386290
      1.24561038	      0.00000000	    -84.28154894	      0.00000000	     70.70641457
      1.24573862	      0.00000000	    -84.28344311	      0.00000000	     70.88020759
      1.24585176	     -0.00000000	    -84.28511456	      0.00000000	     71.03364798
      1.24596489	     -0.00000000	    -84.28678640	      0.00000000	     71.18720061
      1.24607803	     -0.00000000	    -84.28845862	      0.00000000	     71.34086726
      1.24617158	      0.00000000	    -84.28984167	      0.00000000	     71.46801984
      1.24626512	     -0.00000000	    -84.29122497	      0.00000000	     71.59525251
      1.24638652	     -0.00000000	    -84.29302041	      0.00000000	     71.76047393
      1.24650791	      0.00000000	    -84.29481631	      0.00000000	     71.92583375
      1.24660292	     -0.00000000	    -84.29622222	      0.00000000	     72.05535141
      1.24669793	      0.00000000	    -84.29762843	      0.00000000	     72.18495591
      1.24681921	     -0.00000000	    -84.29942394	      0.00000000	     72.35052754
      1.24694049	     -0.00000000	    -84.30121995	      0.00000000	     72.51624382
      1.24703266	     -0.00000000	    -84.30258520	      0.00000000	     72.64227984
      1.24712483	     -0.00000000	    -84.30395074	      0.00000000	     72.76840108
      1.24724970	     -0.00000000	    -84.30580126	      0.00000000	     72.93940772
      1.24737457	     -0.00000000	    -84.30765234	      0.00000000	     73.11057369
      1.24746465	      0.00000000	    -84.30898804	      0.00000000	     73.23415019
      1.24755473	     -0.00000000	    -84.31032405	      0.00000000	     73.35781097
      1.24768346	     -0.00000000	    -84.31223380	      0.00000000	     73.53467674
      1.24779465	     -0.00000000	    -84.31388373	      0.00000000	     73.68757297
      1.24790583	      0.00000000	    -84.31553414	      0.00000000	     73.84060043
      1.24801701	      0.00000000	    -84.31718503	      0.00000000	     73.99376001
      1.24811399	     -0.00000000	    -84.31862541	      0.00000000	     74.12745978
      1.24821096	     -0.00000000	    -84.32006615	      0.00000000	     74.26126117
      1.24830794	      0.00000000	    -84.32150729	      0.00000000	     74.39516465
      1.24844229	     -0.00000000	    -84.32350441	      0.00000000	     74.58083787
      1.24854024	      0.00000000	    -84.32496105	      0.00000000	     74.71634220
      1.24863820	     -0.00000000	    -84.32641810	      0.00000000	     74.85195211
      1.24875774	     -0.00000000	    -84.32819673	      0.00000000	     75.01758405
      1.24886439	      0.00000000	    -84.32978412	      0.00000000	     75.16549191
      1.24897104	     -0.00000000	    -84.33137201	      0.00000000	     75.31352613
      1.24907769	     -0.00000000	    -84.33296041	      0.00000000	     75.46168704
      1.24918434	     -0.00000000	    -84.33454933	      0.00000000	     75.60997489
      1.24929099	     -0.00000000	    -84.33613875	      0.00000000	     75.75838994
      1.24939764	     -0.00000000	    -84.33772872	      0.00000000	     75.90693233
      1.24950429	      0.00000000	    -84.33931920	      0.00000000	     76.05560224
      1.24961094	     -0.00000000	    -84.34091024	      0.00000000	     76.20439973
      1.24970600	      0.00000000	    -84.34232871	      0.00000000	     76.33712399
      1.24980105	      0.00000000	    -84.34374762	      0.00000000	     76.46994964
      1.24991748	      0.00000000	    -84.34548622	      0.00000000	     76.63278450
      1.25003391	      0.00000000	    -84.34722551	      0.00000000	     76.79577137
      1.25012888	      0.00000000	    -84.34864478	      0.00000000	     76.92883650
      1.25022386	      0.00000000	    -84.35006451	      0.00000000	     77.06200257
      1.25034271	      0.00000000	    -84.35184185	      0.00000000	     77.22879207
      1.25046157	      0.00000000	    -84.35361991	      0.00000000	     77.39573910
      1.25055163	      0.00000000	    -84.35496772	      0.00000000	     77.52234697
      1.25064169	     -0.00000000	    -84.35631595	      0.00000000	     77.64904488
      1.25076788	      0.00000000	    -84.35820589	      0.00000000	     77.82673115
      1.25088036	      0.00000000	    -84.35989103	      0.00000000	     77.98524402
      1.25099283	      0.00000000	    -84.36157686	      0.00000000	     78.14389600
      1.25108564	      0.00000000	    -84.36296842	      0.00000000	     78.27490900
      1.25117845	      0.00000000	    -84.36436044	      0.00000000	     78.40601601
      1.25129754	      0.00000000	    -84.36614745	      0.00000000	     78.57439468
      1.25141663	      0.00000000	    -84.36793525	      0.00000000	     78.74292676
      1.25150925	     -0.00000000	    -84.36932618	      0.00000000	     78.87409953
      1.25160187	     -0.00000000	    -84.37071761	      0.00000000	     79.00536415
      1.25172263	     -0.00000000	    -84.37253257	      0.00000000	     79.17665223
      1.25184339	      0.00000000	    -84.37434839	      0.00000000	     79.34809467
      1.25193284	     -0.00000000	    -84.37569387	      0.00000000	     79.47517634
      1.25202228	     -0.00000000	    -84.37703982	      0.00000000	     79.60234165
      1.25214783	     -0.00000000	    -84.37892994	      0.00000000	     79.78098255
      1.25225685	     -0.00000000	    -84.38057185	      0.00000000	     79.93622465
      1.25236586	      0.00000000	    -84.38221449	      0.00000000	     80.09158833
      1.25247488	     -0.00000000	    -84.38385785	      0.00000000	     80.24707265
      1.25257177	      0.00000000	    -84.38531900	      0.00000000	     80.38535819
      1.25266865	      0.00000000	    -84.38678072	      0.00000000	     80.52373753
      1.25276554	     -0.00000000	    -84.38824304	      0.00000000	     80.66220994
      1.25289305	      0.00000000	    -84.39016857	      0.00000000	     80.84460193
      1.25299104	      0.00000000	    -84.39164884	      0.00000000	     80.98485697
      1.25308902	      0.00000000	    -84.39312971	      0.00000000	     81.12520463
      1.25318700	     -0.00000000	    -84.39461121	      0.00000000	     81.26564407
      1.25331517	      0.00000000	    -84.39655012	      0.00000000	     81.44949294
      1.25341085	      0.00000000	    -84.39799810	      0.00000000	     81.58682475
      1.25350652	      0.00000000	    -84.39944668	      0.00000000	     81.72424141
      1.25362441	      0.00000000	    -84.40123251	      0.00000000	     81.89368626
      1.25373048	     -0.00000000	    -84.40284005	      0.00000000	     82.04624765
      1.25383655	      0.00000000	    -84.40444836	      0.00000000	     82.19890989
      1.25394262	     -0.00000000	    -84.40605742	      0.00000000	     82.35167180
      1.25404869	     -0.00000000	    -84.40766725	      0.00000000	     82.50453220
      1.25415476	      0.00000000	    -84.40927784	      0.00000000	     82.65748989
      1.25424739	     -0.00000000	    -84.41068505	      0.00000000	     82.79114991
      1.25434002	     -0.00000000	    -84.41209285	      0.00000000	     82.92488239
      1.25445566	     -0.00000000	    -84.41385105	      0.00000000	     83.09192077
      1.25457129	     -0.00000000	    -84.41561017	      0.00000000	     83.25906914
      1.25466598	      0.00000000	    -84.41705141	      0.00000000	     83.39602608
      1.25476067	     -0.00000000	    -84.41849328	      0.00000000	     83.53305477
      1.25487600	     -0.00000000	    -84.42025027	      0.00000000	     83.70004459
      1.25499133	      0.00000000	    -84.42200820	      0.00000000	     83.86713783
      1.25508289	      0.00000000	    -84.42340450	      0.00000000	     83.99986415
      1.25517445	     -0.00000000	    -84.42480140	      0.00000000	     84.13265377
      1.25529339	      0.00000000	    -84.42661696	      0.00000000	     84.30524812
      1.25541233	      0.00000000	    -84.42843354	      0.00000000	     84.47794599
      1.25550167	     -0.00000000	    -84.42979867	      0.00000000	     84.60772595
      1.25559100	     -0.00000000	    -84.43116437	      0.00000000	     84.73756245
      1.25571377	      0.00000000	    -84.43304210	      0.00000000	     84.91607572
      1.25583653	      0.00000000	    -84.43492094	      0.00000000	     85.09469219
      1.25592260	     -0.00000000	    -84.43623885	      0.00000000	     85.21997857
      1.25600867	     -0.00000000	    -84.43755731	      0.00000000	     85.34531394
      1.25613762	     -0.00000000	    -84.43953360	      0.00000000	     85.53317465
      1.25624634	     -0.00000000	    -84.44120096	      0.00000000	     85.69165947
      1.25635507	     -0.00000000	    -84.44286922	      0.00000000	     85.85021812
      1.25646379	      0.00000000	    -84.44453837	      0.00000000	     86.00884917
      1.25655781	      0.00000000	    -84.44598237	      0.00000000	     86.14607077
      1.25665182	     -0.00000000	    -84.44742705	      0.00000000	     86.28334447
      1.25676509	      0.00000000	    -84.44916864	      0.00000000	     86.44881288
      1.25687837	     -0.00000000	    -84.45091121	      0.00000000	     86.61435393
      1.25697224	      0.00000000	    -84.45235613	      0.00000000	     86.75160124
      1.25706612	      0.00000000	    -84.45380174	      0.00000000	     86.88889639
      1.25718047	     -0.00000000	    -84.45556346	      0.00000000	     87.05618997
      1.25729481	     -0.00000000	    -84.45732619	      0.00000000	     87.22355146
      1.25738633	     -0.00000000	    -84.45873776	      0.00000000	     87.35754917
      1.25747785	      0.00000000	    -84.46014998	      0.00000000	     87.49158847
      1.25759515	      0.00000000	    -84.46196104	      0.00000000	     87.66345152
      1.25771245	     -0.00000000	    -84.46377318	      0.00000000	     87.83537971
      1.25780170	      0.00000000	    -84.46515253	      0.00000000	     87.96621998
      1.25789094	     -0.00000000	    -84.46653250	      0.00000000	     88.09709616
      1.25801189	      0.00000000	    -84.46840393	      0.00000000	     88.27454193
      1.25813285	     -0.00000000	    -84.47027651	      0.00000000	     88.45205032
      1.25821905	      0.00000000	    -84.47161183	      0.00000000	     88.57859913
      1.25830526	     -0.00000000	    -84.47294773	      0.00000000	     88.70517809
      1.25843177	      0.00000000	    -84.47490929	      0.00000000	     88.89098989
      1.25853937	     -0.00000000	    -84.47657859	      0.00000000	     89.04907031
      1.25864697	      0.00000000	    -84.47824881	      0.00000000	     89.20719375
      1.25875456	     -0.00000000	    -84.47991995	      0.00000000	     89.36535893
      1.25884870	      0.00000000	    -84.48138281	      0.00000000	     89.50377209
      1.25894284	      0.00000000	    -84.48284638	      0.00000000	     89.64221535
      1.25903698	      0.00000000	    -84.48431066	      0.00000000	     89.78068783
      1.25916570	      0.00000000	    -84.48631406	      0.00000000	     89.97008100
      1.25926116	      0.00000000	    -84.48780068	      0.00000000	     90.11057065
      1.25935663	      0.00000000	    -84.48928802	      0.00000000	     90.25108744
      1.25947147	     -0.00000000	    -84.49107824	      0.00000000	     90.42016061
      1.25957408	     -0.00000000	    -84.49267871	      0.00000000	     90.57126098
      1.25967669	      0.00000000	    -84.49428004	      0.00000000	     90.72238943
      1.25977930	      0.00000000	    -84.49588221	      0.00000000	     90.87354491
      1.25988191	     -0.00000000	    -84.49748524	      0.00000000	     91.02472639
      1.25998452	      0.00000000	    -84.49908910	      0.00000000	     91.17593283
      1.26008713	      0.00000000	    -84.50069382	      0.00000000	     91.32716321
      1.26018975	      0.00000000	    -84.50229937	      0.00000000	     91.47841652
      1.26029236	      0.00000000	    -84.50390578	      0.00000000	     91.62969175
[truncated: 552,841 more chars]
