# Supplementary material for: Musculoskeletal simulations to examine the effects of accentuated eccentric loading (AEL) on jump height
Source: PeerJ. 2023 Jan 23;11:e14687. doi: 10.7717/peerj.14687 (PMC9879160; doi:10.7717/peerj.14687)
Supplement: Supplemental Information 3 — Added30 folder contains the code and simulation results for a complete jump with an additional 30% model mass. Dropped30 folder contains the code and simulation results for the push-off phase with the original model mass. [file peerj-11-14687-s003.zip › Supplementary Simulation code and output results AEL30/Added30/Optimized_for_J_Results/TwoSegment_Two_Segment_Moment_knee_coordinate.sto]

Moment_knee_coordinate
version=1
nRows=11206
nColumns=5
inDegrees=no

This analysis gathers basic information about muscles during a simulation (e.g., forces, tendon lengths, moment arms, etc).
Units are S.I. units (second, meters, Newtons, ...)
Angles are in degrees.

endheader
time	vastus	recfem	glut	ham
      0.00000000	     -2.72276544	     -0.87757210	      0.00000000	      2.78811762
      0.00010000	     -2.72303373	     -0.87760739	      0.00000000	      2.78802726
      0.00022775	     -2.72404067	     -0.87773891	      0.00000000	      2.78768897
      0.00035551	     -2.72562737	     -0.87794442	      0.00000000	      2.78715732
      0.00048326	     -2.72766106	     -0.87820552	      0.00000000	      2.78647776
      0.00061102	     -2.73004465	     -0.87850877	      0.00000000	      2.78568350
      0.00073877	     -2.73270726	     -0.87884444	      0.00000000	      2.78479868
      0.00090160	     -2.73642536	     -0.87930830	      0.00000000	      2.78356678
      0.00106443	     -2.74043915	     -0.87980340	      0.00000000	      2.78224094
      0.00122727	     -2.74469889	     -0.88032315	      0.00000000	      2.78083760
      0.00143196	     -2.75035298	     -0.88100509	      0.00000000	      2.77897947
      0.00163665	     -2.75630241	     -0.88171427	      0.00000000	      2.77702822
      0.00188399	     -2.76384966	     -0.88260358	      0.00000000	      2.77455616
      0.00213133	     -2.77176344	     -0.88352595	      0.00000000	      2.77196513
      0.00244952	     -2.78245538	     -0.88475924	      0.00000000	      2.76846191
      0.00276770	     -2.79369952	     -0.88604411	      0.00000000	      2.76477002
      0.00319857	     -2.80977037	     -0.88786531	      0.00000000	      2.75947240
      0.00362945	     -2.82677211	     -0.88977904	      0.00000000	      2.75383434
      0.00422764	     -2.85183980	     -0.89258680	      0.00000000	      2.74544895
      0.00482583	     -2.87850874	     -0.89556572	      0.00000000	      2.73642587
      0.00564354	     -2.91735921	     -0.89990403	      0.00000000	      2.72308775
      0.00650068	     -2.96079059	     -0.90476435	      0.00000000	      2.70790771
      0.00735781	     -3.00671004	     -0.90992324	      0.00000000	      2.69155958
      0.00811487	     -3.04912151	     -0.91470982	      0.00000000	      2.67619991
      0.00887194	     -3.09308905	     -0.91969550	      0.00000000	      2.66002474
      0.00979351	     -3.14847407	     -0.92601044	      0.00000000	      2.63930086
      0.01058353	     -3.19738505	     -0.93161914	      0.00000000	      2.62069018
      0.01125028	     -3.23956470	     -0.93647973	      0.00000000	      2.60441624
      0.01191703	     -3.28247156	     -0.94144642	      0.00000000	      2.58765421
      0.01250231	     -3.32066746	     -0.94588652	      0.00000000	      2.57256017
      0.01337770	     -3.37860183	     -0.95265443	      0.00000000	      2.54936186
      0.01407208	     -3.42514532	     -0.95812048	      0.00000000	      2.53046302
      0.01476646	     -3.47212669	     -0.96366383	      0.00000000	      2.51115250
      0.01546084	     -3.51947554	     -0.96927673	      0.00000000	      2.49145459
      0.01616453	     -3.56776810	     -0.97502851	      0.00000000	      2.47112026
      0.01686821	     -3.61631065	     -0.98083752	      0.00000000	      2.45043223
      0.01760856	     -3.66759098	     -0.98700402	      0.00000000	      2.42830574
      0.01834891	     -3.71902693	     -0.99322000	      0.00000000	      2.40582969
      0.01908926	     -3.77056540	     -0.99947919	      0.00000000	      2.38302248
      0.01982961	     -3.82215834	     -1.00577570	      0.00000000	      2.35990073
      0.02047932	     -3.86744633	     -1.01132787	      0.00000000	      2.33936225
      0.02112903	     -3.91271804	     -1.01690123	      0.00000000	      2.31860188
      0.02177874	     -3.95795107	     -1.02249263	      0.00000000	      2.29762755
      0.02250922	     -4.00873638	     -1.02879698	      0.00000000	      2.27379914
      0.02323970	     -4.05942316	     -1.03511644	      0.00000000	      2.24971828
      0.02388406	     -4.10403591	     -1.04070048	      0.00000000	      2.22827303
      0.02452842	     -4.14854378	     -1.04629105	      0.00000000	      2.20664208
      0.02525103	     -4.19831882	     -1.05256550	      0.00000000	      2.18216866
      0.02597364	     -4.24793754	     -1.05884247	      0.00000000	      2.15747163
      0.02664909	     -4.29416826	     -1.06470965	      0.00000000	      2.13418784
      0.02732453	     -4.34024817	     -1.07057455	      0.00000000	      2.11071500
      0.02804574	     -4.38927805	     -1.07683208	      0.00000000	      2.08544584
      0.02876695	     -4.43812651	     -1.08308257	      0.00000000	      2.05996590
      0.02946373	     -4.48514533	     -1.08911272	      0.00000000	      2.03515033
      0.03016051	     -4.53199028	     -1.09513261	      0.00000000	      2.01014067
      0.03085729	     -4.57866023	     -1.10114057	      0.00000000	      1.98493769
      0.03155407	     -4.62515474	     -1.10713506	      0.00000000	      1.95954181
      0.03225085	     -4.67147369	     -1.11311462	      0.00000000	      1.93395326
      0.03294763	     -4.71761730	     -1.11907790	      0.00000000	      1.90817201
      0.03364441	     -4.76358596	     -1.12502359	      0.00000000	      1.88219788
      0.03434120	     -4.80938016	     -1.13095050	      0.00000000	      1.85603058
      0.03503798	     -4.85500043	     -1.13685747	      0.00000000	      1.82966969
      0.03573476	     -4.90044726	     -1.14274344	      0.00000000	      1.80311478
      0.03643154	     -4.94572105	     -1.14860738	      0.00000000	      1.77636538
      0.03712832	     -4.99082209	     -1.15444835	      0.00000000	      1.74942102
      0.03782510	     -5.03575049	     -1.16026543	      0.00000000	      1.72228129
      0.03852188	     -5.08050619	     -1.16605777	      0.00000000	      1.69494587
      0.03921866	     -5.12508895	     -1.17182456	      0.00000000	      1.66741452
      0.03991544	     -5.16949828	     -1.17756502	      0.00000000	      1.63968714
      0.04061222	     -5.21373350	     -1.18327845	      0.00000000	      1.61176380
      0.04130900	     -5.25779370	     -1.18896413	      0.00000000	      1.58364477
      0.04200579	     -5.30167772	     -1.19462141	      0.00000000	      1.55533051
      0.04270257	     -5.34538421	     -1.20024967	      0.00000000	      1.52682173
      0.04339935	     -5.38891158	     -1.20584830	      0.00000000	      1.49811943
      0.04409613	     -5.43225804	     -1.21141674	      0.00000000	      1.46922489
      0.04479291	     -5.47542157	     -1.21695444	      0.00000000	      1.44013970
      0.04548969	     -5.51840000	     -1.22246088	      0.00000000	      1.41086581
      0.04618647	     -5.56119093	     -1.22793557	      0.00000000	      1.38140556
      0.04688325	     -5.60379182	     -1.23337801	      0.00000000	      1.35176166
      0.04750840	     -5.64184916	     -1.23823312	      0.00000000	      1.32501164
      0.04813355	     -5.67974921	     -1.24306157	      0.00000000	      1.29811895
      0.04875869	     -5.71748991	     -1.24786307	      0.00000000	      1.27108648
      0.04938384	     -5.75506903	     -1.25263731	      0.00000000	      1.24391750
      0.05000899	     -5.79248428	     -1.25738401	      0.00000000	      1.21661562
      0.05063413	     -5.82973330	     -1.26210287	      0.00000000	      1.18918480
      0.05125928	     -5.86681369	     -1.26679363	      0.00000000	      1.16162946
      0.05188443	     -5.90372300	     -1.27145602	      0.00000000	      1.13395438
      0.05250958	     -5.94045874	     -1.27608979	      0.00000000	      1.10616484
      0.05313472	     -5.97701842	     -1.28069468	      0.00000000	      1.07826657
      0.05375987	     -6.01339949	     -1.28527046	      0.00000000	      1.05026581
      0.05438502	     -6.04959944	     -1.28981689	      0.00000000	      1.02216936
      0.05501016	     -6.08561571	     -1.29433375	      0.00000000	      0.99398457
      0.05563531	     -6.12144579	     -1.29882082	      0.00000000	      0.96571941
      0.05626046	     -6.15708718	     -1.30327789	      0.00000000	      0.93738250
      0.05688561	     -6.19253737	     -1.30770476	      0.00000000	      0.90898319
      0.05751075	     -6.22779392	     -1.31210124	      0.00000000	      0.88053154
      0.05813590	     -6.26285441	     -1.31646715	      0.00000000	      0.85203844
      0.05876105	     -6.29771647	     -1.32080230	      0.00000000	      0.82351564
      0.05938619	     -6.33237779	     -1.32510653	      0.00000000	      0.79497582
      0.06001134	     -6.36683609	     -1.32937968	      0.00000000	      0.76643265
      0.06063649	     -6.40108917	     -1.33362161	      0.00000000	      0.73790091
      0.06126164	     -6.43513490	     -1.33783217	      0.00000000	      0.70939654
      0.06188678	     -6.46897121	     -1.34201123	      0.00000000	      0.68093672
      0.06251193	     -6.50259611	     -1.34615867	      0.00000000	      0.65254004
      0.06313708	     -6.53600769	     -1.35027437	      0.00000000	      0.62422653
      0.06376222	     -6.56920412	     -1.35435825	      0.00000000	      0.59601786
      0.06438737	     -6.60218365	     -1.35841020	      0.00000000	      0.56793741
      0.06501252	     -6.63494464	     -1.36243014	      0.00000000	      0.54001047
      0.06563767	     -6.66748553	     -1.36641801	      0.00000000	      0.51226435
      0.06626281	     -6.69980484	     -1.37037375	      0.00000000	      0.48472857
      0.06688796	     -6.73190121	     -1.37429730	      0.00000000	      0.45743505
      0.06751311	     -6.76377337	     -1.37818863	      0.00000000	      0.43041825
      0.06813825	     -6.79542015	     -1.38204772	      0.00000000	      0.40371543
      0.06876340	     -6.82684050	     -1.38587455	      0.00000000	      0.37736678
      0.06938855	     -6.85803346	     -1.38966913	      0.00000000	      0.35141566
      0.07001370	     -6.88899818	     -1.39343145	      0.00000000	      0.32590878
      0.07063884	     -6.91973394	     -1.39716156	      0.00000000	      0.30089639
      0.07126399	     -6.95024010	     -1.40085947	      0.00000000	      0.27643239
      0.07188914	     -6.98051617	     -1.40452526	      0.00000000	      0.25257452
      0.07251429	     -7.01056176	     -1.40815897	      0.00000000	      0.22938430
      0.07313943	     -7.04037659	     -1.41176068	      0.00000000	      0.20692710
      0.07376458	     -7.06996050	     -1.41533050	      0.00000000	      0.18527194
      0.07438973	     -7.09931347	     -1.41886851	      0.00000000	      0.16449118
      0.07501487	     -7.12843557	     -1.42237485	      0.00000000	      0.14466003
      0.07564002	     -7.15732700	     -1.42584964	      0.00000000	      0.12585577
      0.07626517	     -7.18598808	     -1.42929304	      0.00000000	      0.10815667
      0.07689032	     -7.21441923	     -1.43270519	      0.00000000	      0.09164053
      0.07751546	     -7.24262101	     -1.43608629	      0.00000000	      0.07638270
      0.07814061	     -7.27059406	     -1.43943651	      0.00000000	      0.06245359
      0.07876576	     -7.29833913	     -1.44275605	      0.00000000	      0.04991561
      0.07939090	     -7.32585704	     -1.44604513	      0.00000000	      0.03881941
      0.08001605	     -7.35314871	     -1.44930395	      0.00000000	      0.02919946
      0.08064120	     -7.38021511	     -1.45253275	      0.00000000	      0.02106910
      0.08126635	     -7.40705727	     -1.45573176	      0.00000000	      0.01441503
      0.08189149	     -7.43367622	     -1.45890119	      0.00000000	      0.00919155
      0.08251664	     -7.46007302	     -1.46204130	      0.00000000	      0.00531498
      0.08314179	     -7.48624866	     -1.46515229	      0.00000000	      0.00265838
      0.08376693	     -7.51220413	     -1.46823438	      0.00000000	      0.00104748
      0.08439208	     -7.53794030	     -1.47128777	      0.00000000	      0.00025805
      0.08501723	     -7.56345780	     -1.47431263	      0.00000000	      0.00001549
      0.08564238	     -7.58875703	     -1.47730909	      0.00000000	      0.00000000
      0.08626752	     -7.61383831	     -1.48027727	      0.00000000	      0.00000000
      0.08689267	     -7.63870204	     -1.48321729	      0.00000000	      0.00000000
      0.08751782	     -7.66334878	     -1.48612927	      0.00000000	      0.00000000
      0.08814296	     -7.68777926	     -1.48901338	      0.00000000	      0.00000000
      0.08876811	     -7.71199438	     -1.49186978	      0.00000000	      0.00000000
      0.08939326	     -7.73599511	     -1.49469865	      0.00000000	      0.00000000
      0.09001841	     -7.75978257	     -1.49750019	      0.00000000	      0.00000000
      0.09064355	     -7.78335791	     -1.50027461	      0.00000000	      0.00000000
      0.09126870	     -7.80672238	     -1.50302214	      0.00000000	      0.00000000
      0.09189385	     -7.82987728	     -1.50574299	      0.00000000	      0.00000000
      0.09251899	     -7.85282399	     -1.50843741	      0.00000000	      0.00000000
      0.09314414	     -7.87556390	     -1.51110564	      0.00000000	      0.00000000
      0.09376929	     -7.89809847	     -1.51374792	      0.00000000	      0.00000000
      0.09439444	     -7.92042922	     -1.51636452	      0.00000000	      0.00000000
      0.09501958	     -7.94255769	     -1.51895570	      0.00000000	      0.00000000
      0.09564473	     -7.96448547	     -1.52152172	      0.00000000	      0.00000000
      0.09626988	     -7.98621418	     -1.52406285	      0.00000000	      0.00000000
      0.09689502	     -8.00774549	     -1.52657936	      0.00000000	      0.00000000
      0.09752017	     -8.02908108	     -1.52907153	      0.00000000	      0.00000000
      0.09814532	     -8.05022267	     -1.53153965	      0.00000000	      0.00000000
      0.09877047	     -8.07117201	     -1.53398399	      0.00000000	      0.00000000
      0.09939561	     -8.09193087	     -1.53640485	      0.00000000	      0.00000000
      0.10002076	     -8.11250104	     -1.53880250	      0.00000000	      0.00000000
      0.10024644	     -8.11988114	     -1.53966244	      0.00000000	      0.00000000
      0.10035984	     -8.12358009	     -1.54009340	      0.00000000	      0.00000000
      0.10047323	     -8.12727293	     -1.54056939	      0.00000000	      0.00000000
      0.10104021	     -8.14564517	     -1.54775715	      0.00000000	      0.00000000
      0.10160718	     -8.16386110	     -1.57154352	      0.00000000	      0.00000000
      0.10229672	     -8.18578850	     -1.63304321	      0.00000000	      0.00000000
      0.10298626	     -8.20744370	     -1.73419063	      0.00000000	      0.00000000
      0.10367579	     -8.22880322	     -1.87359196	      0.00000000	      0.00000000
      0.10436533	     -8.24985114	     -2.04784722	      0.00000000	      0.00000000
      0.10505487	     -8.27057933	     -2.25357984	      0.00000000	      0.00000000
      0.10574440	     -8.29098534	     -2.48762280	      0.00000000	      0.00000000
      0.10643394	     -8.31107058	     -2.74687272	      0.00000000	      0.00000000
      0.10712348	     -8.33083899	     -3.02842150	      0.00000000	      0.00000000
      0.10781302	     -8.35029617	     -3.32965027	      0.00000000	      0.00000000
      0.10850255	     -8.36944869	     -3.64825849	      0.00000000	      0.00000000
      0.10919209	     -8.38830356	     -3.98226095	      0.00000000	      0.00000000
      0.10988163	     -8.40686796	     -4.32996957	      0.00000000	      0.00000000
      0.11057116	     -8.42514892	     -4.68996902	      0.00000000	      0.00000000
      0.11126070	     -8.44315328	     -5.06109047	      0.00000000	      0.00000000
      0.11195024	     -8.46088753	     -5.44238606	      0.00000000	      0.00000000
      0.11263977	     -8.47835782	     -5.83310460	      0.00000000	      0.00000000
      0.11332931	     -8.49556991	     -6.23266870	      0.00000000	      0.00000000
      0.11401885	     -8.51252921	     -6.64065238	      0.00000000	      0.00000000
      0.11470838	     -8.52924075	     -7.05675770	      0.00000000	      0.00000000
      0.11539792	     -8.54570924	     -7.48078886	      0.00000000	      0.00000000
      0.11608746	     -8.56193909	     -7.91262166	      0.00000000	      0.00000000
      0.11677699	     -8.57793447	     -8.35216695	      0.00000000	      0.00000000
      0.11746653	     -8.59369935	     -8.79932776	      0.00000000	      0.00000000
      0.11815607	     -8.60923757	     -9.25395182	      0.00000000	      0.00000000
      0.11884560	     -8.62455299	     -9.71578459	      0.00000000	      0.00000000
      0.11953514	     -8.63964949	    -10.18443056	      0.00000000	      0.00000000
      0.12022468	     -8.65453118	    -10.65933199	      0.00000000	      0.00000000
      0.12091421	     -8.66920238	    -11.13977251	      0.00000000	      0.00000000
      0.12160375	     -8.68366773	    -11.62490725	      0.00000000	      0.00000000
      0.12229329	     -8.69793217	    -12.11381405	      0.00000000	      0.00000000
      0.12298282	     -8.71200090	    -12.60555450	      0.00000000	      0.00000000
      0.12367236	     -8.72587929	    -13.09923202	      0.00000000	      0.00000000
      0.12436190	     -8.73957278	    -13.59403707	      0.00000000	      0.00000000
      0.12505143	     -8.75308679	    -14.08927501	      0.00000000	      0.00000000
      0.12574097	     -8.76642661	    -14.58437684	      0.00000000	      0.00000000
      0.12643051	     -8.77959733	    -15.07889658	      0.00000000	      0.00000000
      0.12712004	     -8.79260382	    -15.57250000	      0.00000000	      0.00000000
      0.12780958	     -8.80545070	    -16.06495112	      0.00000000	      0.00000000
      0.12849912	     -8.81814231	    -16.55643320	      0.00000000	      0.00000000
      0.12918865	     -8.83068237	    -17.04790998	      0.00000000	      0.00000000
      0.12987819	     -8.84307373	    -17.54052636	      0.00000000	      0.00000000
      0.13056773	     -8.85531841	    -18.03550760	      0.00000000	      0.00000000
      0.13125726	     -8.86741782	    -18.53411835	      0.00000000	      0.00000000
      0.13187673	     -8.87816476	    -18.98617494	      0.00000000	      0.00000000
      0.13249619	     -8.88879558	    -19.44298290	      0.00000000	      0.00000000
      0.13311566	     -8.89931077	    -19.90523609	      0.00000000	      0.00000000
      0.13373512	     -8.90971075	    -20.37345202	      0.00000000	      0.00000000
      0.13435458	     -8.91999604	    -20.84793897	      0.00000000	      0.00000000
      0.13497405	     -8.93016732	    -21.32878442	      0.00000000	      0.00000000
      0.13559351	     -8.94022556	    -21.81586581	      0.00000000	      0.00000000
      0.13621298	     -8.95017201	    -22.30888017	      0.00000000	      0.00000000
      0.13683244	     -8.96000826	    -22.80738543	      0.00000000	      0.00000000
      0.13745190	     -8.96973615	    -23.31084588	      0.00000000	      0.00000000
      0.13807137	     -8.97935780	    -23.81867535	      0.00000000	      0.00000000
      0.13869083	     -8.98887551	    -24.33027375	      0.00000000	      0.00000000
      0.13931029	     -8.99829169	    -24.84505530	      0.00000000	      0.00000000
      0.13992976	     -9.00760885	    -25.36246823	      0.00000000	      0.00000000
      0.14054922	     -9.01682952	    -25.88200703	      0.00000000	      0.00000000
      0.14116869	     -9.02595619	    -26.40321882	      0.00000000	      0.00000000
      0.14178815	     -9.03499133	    -26.92570523	      0.00000000	      0.00000000
      0.14240761	     -9.04393735	    -27.44912132	      0.00000000	      0.00000000
      0.14302708	     -9.05279655	    -27.97317262	      0.00000000	      0.00000000
      0.14364654	     -9.06157118	    -28.49761100	      0.00000000	      0.00000000
      0.14426601	     -9.07026338	    -29.02223022	      0.00000000	      0.00000000
      0.14488547	     -9.07887522	    -29.54686120	      0.00000000	      0.00000000
      0.14550493	     -9.08740868	    -30.07136764	      0.00000000	      0.00000000
      0.14612440	     -9.09586565	    -30.59564183	      0.00000000	      0.00000000
      0.14674386	     -9.10424796	    -31.11960090	      0.00000000	      0.00000000
      0.14736332	     -9.11255737	    -31.64318348	      0.00000000	      0.00000000
      0.14798279	     -9.12079556	    -32.16634670	      0.00000000	      0.00000000
      0.14860225	     -9.12896417	    -32.68906373	      0.00000000	      0.00000000
      0.14922172	     -9.13706475	    -33.21132149	      0.00000000	      0.00000000
      0.14984118	     -9.14509883	    -33.73311882	      0.00000000	      0.00000000
      0.15046064	     -9.15306787	    -34.25446485	      0.00000000	      0.00000000
      0.15108011	     -9.16097329	    -34.77537774	      0.00000000	      0.00000000
      0.15169957	     -9.16881645	    -35.29588348	      0.00000000	      0.00000000
      0.15231904	     -9.17659868	    -35.81601502	      0.00000000	      0.00000000
      0.15293850	     -9.18432126	    -36.33581154	      0.00000000	      0.00000000
      0.15355796	     -9.19198545	    -36.85531781	      0.00000000	      0.00000000
      0.15417743	     -9.19959245	    -37.37458375	      0.00000000	      0.00000000
      0.15479689	     -9.20714342	    -37.89366407	      0.00000000	      0.00000000
      0.15541635	     -9.21463950	    -38.41261801	      0.00000000	      0.00000000
      0.15603582	     -9.22208178	    -38.93150917	      0.00000000	      0.00000000
      0.15665528	     -9.22947134	    -39.45040541	      0.00000000	      0.00000000
      0.15727475	     -9.23680919	    -39.96937881	      0.00000000	      0.00000000
      0.15789421	     -9.24409634	    -40.48850566	      0.00000000	      0.00000000
      0.15851367	     -9.25133375	    -41.00786657	      0.00000000	      0.00000000
      0.15913314	     -9.25852235	    -41.52754648	      0.00000000	      0.00000000
      0.15975260	     -9.26566304	    -42.04763482	      0.00000000	      0.00000000
      0.16037207	     -9.27275668	    -42.56822556	      0.00000000	      0.00000000
      0.16099153	     -9.27980413	    -43.08941733	      0.00000000	      0.00000000
      0.16161099	     -9.28680618	    -43.61131346	      0.00000000	      0.00000000
      0.16223046	     -9.29376360	    -44.13402199	      0.00000000	      0.00000000
      0.16284992	     -9.30067715	    -44.65765555	      0.00000000	      0.00000000
      0.16346939	     -9.30754754	    -45.18233119	      0.00000000	      0.00000000
      0.16408885	     -9.31437546	    -45.70817001	      0.00000000	      0.00000000
      0.16470831	     -9.32116156	    -46.23529656	      0.00000000	      0.00000000
      0.16532778	     -9.32790648	    -46.76383804	      0.00000000	      0.00000000
      0.16594724	     -9.33461082	    -47.29392316	      0.00000000	      0.00000000
      0.16656670	     -9.34127517	    -47.82568062	      0.00000000	      0.00000000
      0.16718617	     -9.34790006	    -48.35923720	      0.00000000	      0.00000000
      0.16780563	     -9.35448605	    -48.89471531	      0.00000000	      0.00000000
      0.16842510	     -9.36103365	    -49.43223007	      0.00000000	      0.00000000
      0.16904456	     -9.36754336	    -49.97188589	      0.00000000	      0.00000000
      0.16966402	     -9.37401568	    -50.51377259	      0.00000000	      0.00000000
      0.17028349	     -9.38045109	    -51.05796105	      0.00000000	      0.00000000
      0.17090295	     -9.38685009	    -51.60449881	      0.00000000	      0.00000000
      0.17152242	     -9.39321316	    -52.15340553	      0.00000000	      0.00000000
      0.17214188	     -9.39954082	    -52.70466891	      0.00000000	      0.00000000
      0.17276134	     -9.40583358	    -53.25824122	      0.00000000	      0.00000000
      0.17338081	     -9.41209197	    -53.81403697	      0.00000000	      0.00000000
      0.17400027	     -9.41831656	    -54.37193194	      0.00000000	      0.00000000
      0.17461973	     -9.42450795	    -54.93176395	      0.00000000	      0.00000000
      0.17523920	     -9.43066679	    -55.49333543	      0.00000000	      0.00000000
      0.17585866	     -9.43679374	    -56.05641781	      0.00000000	      0.00000000
      0.17647813	     -9.44288951	    -56.62075744	      0.00000000	      0.00000000
      0.17709759	     -9.44895487	    -57.18608267	      0.00000000	      0.00000000
      0.17771705	     -9.45499060	    -57.75211164	      0.00000000	      0.00000000
      0.17833652	     -9.46099749	    -58.31856010	      0.00000000	      0.00000000
      0.17895598	     -9.46697638	    -58.88514883	      0.00000000	      0.00000000
      0.17957545	     -9.47292809	    -59.45161028	      0.00000000	      0.00000000
      0.18019491	     -9.47885347	    -60.01769390	      0.00000000	      0.00000000
      0.18081437	     -9.48475334	    -60.58317028	      0.00000000	      0.00000000
      0.18143384	     -9.49062851	    -61.14783378	      0.00000000	      0.00000000
      0.18205330	     -9.49647979	    -61.71150406	      0.00000000	      0.00000000
      0.18267276	     -9.50230794	    -62.27402649	      0.00000000	      0.00000000
      0.18329223	     -9.50811373	    -62.83527163	      0.00000000	      0.00000000
      0.18391169	     -9.51389786	    -63.39513414	      0.00000000	      0.00000000
      0.18453116	     -9.51966103	    -63.95353145	      0.00000000	      0.00000000
      0.18515062	     -9.52540389	    -64.51044219	      0.00000000	      0.00000000
      0.18577008	     -9.53112706	    -65.06592987	      0.00000000	      0.00000000
      0.18638955	     -9.53683107	    -65.62006365	      0.00000000	      0.00000000
      0.18700901	     -9.54251640	    -66.17290935	      0.00000000	      0.00000000
      0.18762848	     -9.54818353	    -66.72452962	      0.00000000	      0.00000000
      0.18824794	     -9.55383288	    -67.27498413	      0.00000000	      0.00000000
      0.18886740	     -9.55946486	    -67.82432975	      0.00000000	      0.00000000
      0.18948687	     -9.56507987	    -68.37262070	      0.00000000	      0.00000000
      0.19010633	     -9.57067829	    -68.91990868	      0.00000000	      0.00000000
      0.19072579	     -9.57626049	    -69.46624305	      0.00000000	      0.00000000
      0.19128269	     -9.58126547	    -69.95661804	      0.00000000	      0.00000000
      0.19183958	     -9.58625773	    -70.44629314	      0.00000000	      0.00000000
      0.19239647	     -9.59123764	    -70.93529984	      0.00000000	      0.00000000
      0.19295337	     -9.59620547	    -71.42366835	      0.00000000	      0.00000000
      0.19351026	     -9.60116145	    -71.91142766	      0.00000000	      0.00000000
      0.19406715	     -9.60610581	    -72.39860564	      0.00000000	      0.00000000
      0.19462404	     -9.61103875	    -72.88522908	      0.00000000	      0.00000000
      0.19518094	     -9.61596051	    -73.37132372	      0.00000000	      0.00000000
      0.19573783	     -9.62087128	    -73.85691434	      0.00000000	      0.00000000
      0.19629472	     -9.62577127	    -74.34202476	      0.00000000	      0.00000000
      0.19685162	     -9.63066068	    -74.82667790	      0.00000000	      0.00000000
      0.19740851	     -9.63553968	    -75.31089585	      0.00000000	      0.00000000
      0.19796540	     -9.64040848	    -75.79469986	      0.00000000	      0.00000000
      0.19852229	     -9.64526726	    -76.27811041	      0.00000000	      0.00000000
      0.19907919	     -9.65011617	    -76.76114723	      0.00000000	      0.00000000
      0.19939680	     -9.65287749	    -77.03647700	      0.00000000	      0.00000000
      0.19955510	     -9.65425254	    -77.17366173	      0.00000000	      0.00000000
      0.19971340	     -9.65562680	    -77.31081367	      0.00000000	      0.00000000
      0.20024971	     -9.66027674	    -77.77512881	      0.00000000	      0.00000000
      0.20078602	     -9.66491824	    -78.23870712	      0.00000000	      0.00000000
      0.20132233	     -9.66955144	    -78.70129317	      0.00000000	      0.00000000
      0.20185864	     -9.67417665	    -79.16265089	      0.00000000	      0.00000000
      0.20239494	     -9.67879419	    -79.62256186	      0.00000000	      0.00000000
      0.20293125	     -9.68340444	    -80.08082384	      0.00000000	      0.00000000
      0.20346756	     -9.68800775	    -80.53724935	      0.00000000	      0.00000000
      0.20400387	     -9.69260447	    -80.99166442	      0.00000000	      0.00000000
      0.20454018	     -9.69719496	    -81.44390747	      0.00000000	      0.00000000
      0.20507649	     -9.70177957	    -81.89382827	      0.00000000	      0.00000000
      0.20561279	     -9.70635863	    -82.34128694	      0.00000000	      0.00000000
      0.20614910	     -9.71093246	    -82.78615308	      0.00000000	      0.00000000
      0.20668541	     -9.71550140	    -83.22830500	      0.00000000	      0.00000000
      0.20722172	     -9.72006575	    -83.66762890	      0.00000000	      0.00000000
      0.20775803	     -9.72462581	    -84.10401826	      0.00000000	      0.00000000
      0.20829434	     -9.72918188	    -84.53737315	      0.00000000	      0.00000000
      0.20883065	     -9.73373424	    -84.96759966	      0.00000000	      0.00000000
      0.20936695	     -9.73828317	    -85.39460939	      0.00000000	      0.00000000
      0.20990326	     -9.74282894	    -85.81831890	      0.00000000	      0.00000000
      0.21043957	     -9.74737182	    -86.23864930	      0.00000000	      0.00000000
      0.21097588	     -9.75191205	    -86.65552582	      0.00000000	      0.00000000
      0.21151219	     -9.75644987	    -87.06887741	      0.00000000	      0.00000000
      0.21204850	     -9.76098553	    -87.47863640	      0.00000000	      0.00000000
      0.21258481	     -9.76551926	    -87.88473819	      0.00000000	      0.00000000
      0.21312111	     -9.77005127	    -88.28712093	      0.00000000	      0.00000000
      0.21365742	     -9.77458179	    -88.68572528	      0.00000000	      0.00000000
      0.21419373	     -9.77911101	    -89.08049418	      0.00000000	      0.00000000
      0.21473004	     -9.78363913	    -89.47137261	      0.00000000	      0.00000000
      0.21526635	     -9.78816635	    -89.85830743	      0.00000000	      0.00000000
      0.21580266	     -9.79269285	    -90.24124722	      0.00000000	      0.00000000
      0.21633897	     -9.79721879	    -90.62014211	      0.00000000	      0.00000000
      0.21687527	     -9.80174435	    -90.99494371	      0.00000000	      0.00000000
      0.21741158	     -9.80626969	    -91.36560497	      0.00000000	      0.00000000
      0.21794789	     -9.81079494	    -91.73208016	      0.00000000	      0.00000000
      0.21848420	     -9.81532025	    -92.09432477	      0.00000000	      0.00000000
      0.21902051	     -9.81984574	    -92.45229551	      0.00000000	      0.00000000
      0.21955682	     -9.82437154	    -92.80595028	      0.00000000	      0.00000000
      0.22009312	     -9.82889775	    -93.15524820	      0.00000000	      0.00000000
      0.22062943	     -9.83342446	    -93.50014962	      0.00000000	      0.00000000
      0.22116574	     -9.83795176	    -93.84061615	      0.00000000	      0.00000000
      0.22170205	     -9.84247973	    -94.17661076	      0.00000000	      0.00000000
      0.22223836	     -9.84700841	    -94.50809783	      0.00000000	      0.00000000
      0.22277467	     -9.85153786	    -94.83504325	      0.00000000	      0.00000000
      0.22331098	     -9.85606809	    -95.15741451	      0.00000000	      0.00000000
      0.22384728	     -9.86059913	    -95.47518083	      0.00000000	      0.00000000
      0.22438359	     -9.86513096	    -95.78831332	      0.00000000	      0.00000000
      0.22491990	     -9.86966356	    -96.09678505	      0.00000000	      0.00000000
      0.22545621	     -9.87419689	    -96.40057127	      0.00000000	      0.00000000
      0.22599252	     -9.87873087	    -96.69964949	      0.00000000	      0.00000000
      0.22652883	     -9.88326542	    -96.99399972	      0.00000000	      0.00000000
      0.22706514	     -9.88780042	    -97.28360456	      0.00000000	      0.00000000
      0.22760144	     -9.89233572	    -97.56844941	      0.00000000	      0.00000000
      0.22813775	     -9.89687115	    -97.84852260	      0.00000000	      0.00000000
      0.22867406	     -9.90140650	    -98.12381555	      0.00000000	      0.00000000
      0.22921037	     -9.90594153	    -98.39432295	      0.00000000	      0.00000000
      0.22974668	     -9.91047595	    -98.66004287	      0.00000000	      0.00000000
      0.23028299	     -9.91500943	    -98.92097689	      0.00000000	      0.00000000
      0.23081930	     -9.91954162	    -99.17713028	      0.00000000	      0.00000000
      0.23135560	     -9.92407208	    -99.42851202	      0.00000000	      0.00000000
      0.23189191	     -9.92860034	    -99.67513496	      0.00000000	      0.00000000
      0.23242822	     -9.93312587	    -99.91701589	      0.00000000	      0.00000000
      0.23296453	     -9.93764806	   -100.15417555	      0.00000000	      0.00000000
      0.23350084	     -9.94216623	   -100.38663872	      0.00000000	      0.00000000
      0.23403715	     -9.94667965	   -100.61443422	      0.00000000	      0.00000000
      0.23457345	     -9.95118748	   -100.83759489	      0.00000000	      0.00000000
      0.23510976	     -9.95568877	   -101.05615758	      0.00000000	      0.00000000
      0.23564607	     -9.96018251	   -101.27016312	      0.00000000	      0.00000000
      0.23618238	     -9.96466754	   -101.47965621	      0.00000000	      0.00000000
      0.23671869	     -9.96914262	   -101.68468537	      0.00000000	      0.00000000
      0.23725500	     -9.97360633	   -101.88530280	      0.00000000	      0.00000000
      0.23779131	     -9.97805715	   -102.08156427	      0.00000000	      0.00000000
      0.23832761	     -9.98249338	   -102.27352896	      0.00000000	      0.00000000
      0.23886392	     -9.98691317	   -102.46125932	      0.00000000	      0.00000000
      0.23940023	     -9.99131448	   -102.64482083	      0.00000000	      0.00000000
      0.23993654	     -9.99569510	   -102.82428190	      0.00000000	      0.00000000
      0.24047285	    -10.00005262	   -102.99971356	      0.00000000	      0.00000000
      0.24100916	    -10.00438441	   -103.17118933	      0.00000000	      0.00000000
      0.24154547	    -10.00868765	   -103.33878497	      0.00000000	      0.00000000
      0.24208177	    -10.01295933	   -103.50257820	      0.00000000	      0.00000000
      0.24261808	    -10.01719620	   -103.66264856	      0.00000000	      0.00000000
      0.24315439	    -10.02139487	   -103.81907711	      0.00000000	      0.00000000
      0.24336421	    -10.02302649	   -103.87930312	      0.00000000	      0.00000000
      0.24345996	    -10.02376889	   -103.90660848	      0.00000000	      0.00000000
      0.24355572	    -10.02480279	   -103.93380188	      0.00000000	      0.00000000
      0.24403449	    -10.05386937	   -104.06810575	      0.00000000	      0.00000000
      0.24451326	    -10.16052089	   -104.19967839	      0.00000000	      0.00000000
      0.24499203	    -10.37671828	   -104.32857148	      0.00000000	      0.00000000
      0.24547080	    -10.71763186	   -104.45483449	      0.00000000	      0.00000000
      0.24594957	    -11.18787550	   -104.57851671	      0.00000000	      0.00000000
      0.24642834	    -11.78550985	   -104.69966845	      0.00000000	      0.00000000
      0.24690711	    -12.50463586	   -104.81834153	      0.00000000	      0.00000000
      0.24738588	    -13.33711896	   -104.93458938	      0.00000000	      0.00000000
      0.24786465	    -14.27376331	   -105.04846687	      0.00000000	      0.00000000
      0.24834342	    -15.30511455	   -105.16003000	      0.00000000	      0.00000000
      0.24882219	    -16.42199326	   -105.26933550	      0.00000000	      0.00000000
      0.24930097	    -17.61582670	   -105.37644046	      0.00000000	      0.00000000
      0.24977974	    -18.87883105	   -105.48140194	      0.00000000	      0.00000000
      0.25025851	    -20.20408713	   -105.58427659	      0.00000000	      0.00000000
      0.25073728	    -21.58554447	   -105.68512039	      0.00000000	      0.00000000
      0.25121605	    -23.01797959	   -105.78398837	      0.00000000	      0.00000000
      0.25169482	    -24.49692618	   -105.88093445	      0.00000000	      0.00000000
      0.25217359	    -26.01858713	   -105.97601126	      0.00000000	      0.00000000
      0.25265236	    -27.57973316	   -106.06927004	      0.00000000	      0.00000000
      0.25313113	    -29.17758874	   -106.16076061	      0.00000000	      0.00000000
      0.25360990	    -30.80970472	   -106.25053131	      0.00000000	      0.00000000
      0.25408867	    -32.47381857	   -106.33862905	      0.00000000	      0.00000000
      0.25456744	    -34.16770768	   -106.42509928	      0.00000000	      0.00000000
      0.25504621	    -35.88904832	   -106.50998609	      0.00000000	      0.00000000
      0.25552498	    -37.63530129	   -106.59333228	      0.00000000	      0.00000000
      0.25600375	    -39.40364912	   -106.67517943	      0.00000000	      0.00000000
      0.25648252	    -41.19100632	   -106.75556797	      0.00000000	      0.00000000
      0.25696129	    -42.99410865	   -106.83453731	      0.00000000	      0.00000000
      0.25744006	    -44.80966575	   -106.91212587	      0.00000000	      0.00000000
      0.25791884	    -46.63454157	   -106.98837114	      0.00000000	      0.00000000
      0.25839761	    -48.46591999	   -107.06330973	      0.00000000	      0.00000000
      0.25887638	    -50.30142159	   -107.13697734	      0.00000000	      0.00000000
      0.25935515	    -52.13915624	   -107.20940882	      0.00000000	      0.00000000
      0.25983392	    -53.97771547	   -107.28063814	      0.00000000	      0.00000000
      0.26031269	    -55.81612094	   -107.35069839	      0.00000000	      0.00000000
      0.26079146	    -57.65374936	   -107.41962180	      0.00000000	      0.00000000
      0.26127023	    -59.49025110	   -107.48743975	      0.00000000	      0.00000000
      0.26174900	    -61.32547440	   -107.55418278	      0.00000000	      0.00000000
      0.26222777	    -63.15964683	   -107.61988062	      0.00000000	      0.00000000
      0.26270654	    -64.99524337	   -107.68456214	      0.00000000	      0.00000000
      0.26318531	    -66.83567810	   -107.74825519	      0.00000000	      0.00000000
      0.26366408	    -68.68411460	   -107.81098658	      0.00000000	      0.00000000
      0.26414285	    -70.54345647	   -107.87278211	      0.00000000	      0.00000000
      0.26462162	    -72.41623809	   -107.93366665	      0.00000000	      0.00000000
      0.26510039	    -74.30443216	   -107.99366421	      0.00000000	      0.00000000
      0.26557916	    -76.20922705	   -108.05279798	      0.00000000	      0.00000000
      0.26605793	    -78.13084519	   -108.11109045	      0.00000000	      0.00000000
      0.26653671	    -80.06847155	   -108.16856348	      0.00000000	      0.00000000
      0.26701548	    -82.02033121	   -108.22523843	      0.00000000	      0.00000000
      0.26749425	    -83.98390798	   -108.28113619	      0.00000000	      0.00000000
      0.26797302	    -85.95625258	   -108.33627726	      0.00000000	      0.00000000
      0.26845179	    -87.93430910	   -108.39068179	      0.00000000	      0.00000000
      0.26893056	    -89.91519627	   -108.44436956	      0.00000000	      0.00000000
      0.26940933	    -91.89640570	   -108.49735997	      0.00000000	      0.00000000
      0.26988810	    -93.87590794	   -108.54967197	      0.00000000	      0.00000000
      0.27036687	    -95.85217868	   -108.60132410	      0.00000000	      0.00000000
      0.27084564	    -97.82416733	   -108.65233437	      0.00000000	      0.00000000
      0.27132441	    -99.79123204	   -108.70272030	      0.00000000	      0.00000000
      0.27180318	   -101.75306065	   -108.75249888	      0.00000000	      0.00000000
      0.27228195	   -103.70959153	   -108.80168655	      0.00000000	      0.00000000
      0.27276072	   -105.66094242	   -108.85029923	      0.00000000	      0.00000000
      0.27323949	   -107.60735102	   -108.89835229	      0.00000000	      0.00000000
      0.27371826	   -109.54912820	   -108.94586060	      0.00000000	      0.00000000
      0.27419703	   -111.48662292	   -108.99283852	      0.00000000	      0.00000000
      0.27467581	   -113.42019709	   -109.03929991	      0.00000000	      0.00000000
      0.27515458	   -115.35020849	   -109.08525815	      0.00000000	      0.00000000
      0.27563335	   -117.27699984	   -109.13072615	      0.00000000	      0.00000000
      0.27611212	   -119.20089245	   -109.17571640	      0.00000000	      0.00000000
      0.27659089	   -121.12218305	   -109.22024093	      0.00000000	      0.00000000
      0.27706966	   -123.04114293	   -109.26431135	      0.00000000	      0.00000000
      0.27754843	   -124.95801846	   -109.30793889	      0.00000000	      0.00000000
      0.27802720	   -126.87303255	   -109.35113435	      0.00000000	      0.00000000
      0.27850597	   -128.78638660	   -109.39390819	      0.00000000	      0.00000000
      0.27898474	   -130.69826271	   -109.43627046	      0.00000000	      0.00000000
      0.27946351	   -132.60882589	   -109.47823090	      0.00000000	      0.00000000
      0.27994228	   -134.51822633	   -109.51979887	      0.00000000	      0.00000000
      0.28042105	   -136.42660141	   -109.56098340	      0.00000000	      0.00000000
      0.28089982	   -138.33407769	   -109.60179322	      0.00000000	      0.00000000
      0.28137859	   -140.24077265	   -109.64223672	      0.00000000	      0.00000000
      0.28185736	   -142.14679629	   -109.68232200	      0.00000000	      0.00000000
      0.28233613	   -144.05225258	   -109.72205688	      0.00000000	      0.00000000
      0.28281490	   -145.95724069	   -109.76144887	      0.00000000	      0.00000000
      0.28329368	   -147.86185623	   -109.80050522	      0.00000000	      0.00000000
      0.28377245	   -149.76619217	   -109.83923292	      0.00000000	      0.00000000
      0.28425122	   -151.67033980	   -109.87763870	      0.00000000	      0.00000000
      0.28472999	   -153.57438949	   -109.91572902	      0.00000000	      0.00000000
      0.28520876	   -155.47843139	   -109.95351014	      0.00000000	      0.00000000
      0.28568753	   -157.38255599	   -109.99098805	      0.00000000	      0.00000000
      0.28616630	   -159.28685465	   -110.02816854	      0.00000000	      0.00000000
      0.28664507	   -161.19141992	   -110.06505715	      0.00000000	      0.00000000
      0.28712384	   -163.09634582	   -110.10165925	      0.00000000	      0.00000000
      0.28732971	   -163.91560013	   -110.11731142	      0.00000000	      0.00000000
      0.28753558	   -164.73494630	   -110.13291194	      0.00000000	      0.00000000
      0.28799882	   -166.57894464	   -110.16782802	      0.00000000	      0.00000000
      0.28846205	   -168.42353481	   -110.20248905	      0.00000000	      0.00000000
      0.28892529	   -170.26880182	   -110.23689910	      0.00000000	      0.00000000
      0.28938852	   -172.11482970	   -110.27106214	      0.00000000	      0.00000000
      0.28985176	   -173.96170107	   -110.30498197	      0.00000000	      0.00000000
      0.29031499	   -175.80949706	   -110.33866219	      0.00000000	      0.00000000
      0.29077823	   -177.65829661	   -110.37210623	      0.00000000	      0.00000000
      0.29124146	   -179.50817539	   -110.40531731	      0.00000000	      0.00000000
      0.29170470	   -181.35920417	   -110.43829848	      0.00000000	      0.00000000
      0.29216793	   -183.21144681	   -110.47105258	      0.00000000	      0.00000000
      0.29263117	   -185.06495768	   -110.50358230	      0.00000000	      0.00000000
      0.29309440	   -186.91977873	   -110.53589015	      0.00000000	      0.00000000
      0.29355764	   -188.77593626	   -110.56797849	      0.00000000	      0.00000000
      0.29402087	   -190.63343728	   -110.59984953	      0.00000000	      0.00000000
      0.29448411	   -192.49226591	   -110.63150535	      0.00000000	      0.00000000
      0.29494734	   -194.35237966	   -110.66294791	      0.00000000	      0.00000000
      0.29541057	   -196.21370601	   -110.69417904	      0.00000000	      0.00000000
      0.29587381	   -198.07613943	   -110.72520050	      0.00000000	      0.00000000
      0.29633704	   -199.93953921	   -110.75601392	      0.00000000	      0.00000000
      0.29680028	   -201.80372822	   -110.78662089	      0.00000000	      0.00000000
      0.29726351	   -203.66849307	   -110.81702287	      0.00000000	      0.00000000
      0.29772675	   -205.53358577	   -110.84722131	      0.00000000	      0.00000000
      0.29818998	   -207.39872698	   -110.87721757	      0.00000000	      0.00000000
      0.29865322	   -209.26361099	   -110.90701296	      0.00000000	      0.00000000
      0.29911645	   -211.12791226	   -110.93660874	      0.00000000	      0.00000000
      0.29957969	   -212.99129314	   -110.96600612	      0.00000000	      0.00000000
      0.30004292	   -214.85341247	   -110.99520630	      0.00000000	      0.00000000
      0.30050616	   -216.71393464	   -111.02421040	      0.00000000	      0.00000000
      0.30096939	   -218.57253825	   -111.05301953	      0.00000000	      0.00000000
      0.30143263	   -220.42892425	   -111.08163477	      0.00000000	      0.00000000
      0.30189586	   -222.28282275	   -111.11005714	      0.00000000	      0.00000000
      0.30235910	   -224.13399839	   -111.13828764	      0.00000000	      0.00000000
      0.30282233	   -225.98225390	   -111.16632724	      0.00000000	      0.00000000
      0.30328557	   -227.82743197	   -111.19417687	      0.00000000	      0.00000000
      0.30374880	   -229.66941543	   -111.22183741	      0.00000000	      0.00000000
      0.30421204	   -231.50812589	   -111.24930972	      0.00000000	      0.00000000
      0.30467527	   -233.34352127	   -111.27659461	      0.00000000	      0.00000000
      0.30513851	   -235.17559236	   -111.30369286	      0.00000000	      0.00000000
      0.30569583	   -237.37541621	   -111.33604889	      0.00000000	      0.00000000
      0.30625316	   -239.57053962	   -111.36813717	      0.00000000	      0.00000000
      0.30667229	   -241.21832021	   -111.39209269	      0.00000000	      0.00000000
      0.30718971	   -243.24905293	   -111.42145869	      0.00000000	      0.00000000
      0.30770713	   -245.27606817	   -111.45059622	      0.00000000	      0.00000000
      0.30820751	   -247.23293067	   -111.47855740	      0.00000000	      0.00000000
      0.30870789	   -249.18664494	   -111.50630610	      0.00000000	      0.00000000
      0.30923029	   -251.22337416	   -111.53504926	      0.00000000	      0.00000000
      0.30975268	   -253.25750988	   -111.56356188	      0.00000000	      0.00000000
      0.31021250	   -255.04607383	   -111.58846826	      0.00000000	      0.00000000
      0.31078009	   -257.25169986	   -111.61896707	      0.00000000	      0.00000000
      0.31134769	   -259.45514396	   -111.64919483	      0.00000000	      0.00000000
      0.31178335	   -261.14503984	   -111.67221232	      0.00000000	      0.00000000
      0.31221901	   -262.83382568	   -111.69507031	      0.00000000	      0.00000000
      0.31273977	   -264.85109085	   -111.72218368	      0.00000000	      0.00000000
      0.31326052	   -266.86691305	   -111.74906919	      0.00000000	      0.00000000
      0.31371117	   -268.61022080	   -111.77215093	      0.00000000	      0.00000000
      0.31416181	   -270.35251521	   -111.79506187	      0.00000000	      0.00000000
      0.31465116	   -272.24329101	   -111.81974636	      0.00000000	      0.00000000
      0.31514050	   -274.13291918	   -111.84422906	      0.00000000	      0.00000000
      0.31555120	   -275.71798647	   -111.86462104	      0.00000000	      0.00000000
      0.31614785	   -278.01933698	   -111.89399199	      0.00000000	      0.00000000
      0.31662547	   -279.86036181	   -111.91728608	      0.00000000	      0.00000000
      0.31710308	   -281.70034075	   -111.94038629	      0.00000000	      0.00000000
      0.31758070	   -283.53928455	   -111.96329276	      0.00000000	      0.00000000
      0.31805832	   -285.37719632	   -111.98600445	      0.00000000	      0.00000000
      0.31853593	   -287.21408584	   -112.00852147	      0.00000000	      0.00000000
      0.31895596	   -288.82864344	   -112.02816159	      0.00000000	      0.00000000
      0.31937598	   -290.44241849	   -112.04765029	      0.00000000	      0.00000000
      0.31988783	   -292.40792058	   -112.07119364	      0.00000000	      0.00000000
      0.32039968	   -294.37227321	   -112.09451064	      0.00000000	      0.00000000
      0.32080750	   -295.93658679	   -112.11292592	      0.00000000	      0.00000000
      0.32121532	   -297.50017929	   -112.13119656	      0.00000000	      0.00000000
      0.32174580	   -299.53294826	   -112.15474449	      0.00000000	      0.00000000
      0.32220987	   -301.31025265	   -112.17514228	      0.00000000	      0.00000000
      0.32267393	   -303.08663730	   -112.19535011	      0.00000000	      0.00000000
      0.32313800	   -304.86211058	   -112.21536771	      0.00000000	      0.00000000
      0.32355014	   -306.43815736	   -112.23298482	      0.00000000	      0.00000000
      0.32396228	   -308.01349179	   -112.25045059	      0.00000000	      0.00000000
      0.32448527	   -310.01146851	   -112.27239428	      0.00000000	      0.00000000
      0.32490336	   -311.60791007	   -112.28976003	      0.00000000	      0.00000000
      0.32532145	   -313.20362218	   -112.30696745	      0.00000000	      0.00000000
      0.32573954	   -314.79860695	   -112.32401614	      0.00000000	      0.00000000
      0.32629149	   -316.90312307	   -112.34627839	      0.00000000	      0.00000000
      0.32667243	   -318.35484742	   -112.36148006	      0.00000000	      0.00000000
      0.32705336	   -319.80596133	   -112.37654760	      0.00000000	      0.00000000
      0.32757533	   -321.79331964	   -112.39697495	      0.00000000	      0.00000000
      0.32803790	   -323.55354575	   -112.41486501	      0.00000000	      0.00000000
      0.32850047	   -325.31285237	   -112.43255430	      0.00000000	      0.00000000
      0.32896304	   -327.07122619	   -112.45004113	      0.00000000	      0.00000000
      0.32933804	   -328.49603416	   -112.46406853	      0.00000000	      0.00000000
      0.32971304	   -329.92021381	   -112.47796134	      0.00000000	      0.00000000
      0.33022086	   -331.84781439	   -112.49655947	      0.00000000	      0.00000000
      0.33067095	   -333.55529188	   -112.51283460	      0.00000000	      0.00000000
      0.33112105	   -335.26182365	   -112.52891255	      0.00000000	      0.00000000
      0.33151212	   -336.74380226	   -112.54272074	      0.00000000	      0.00000000
      0.33190319	   -338.22504335	   -112.55637819	      0.00000000	      0.00000000
      0.33229427	   -339.70553359	   -112.56988368	      0.00000000	      0.00000000
      0.33284014	   -341.77078260	   -112.58847964	      0.00000000	      0.00000000
      0.33319451	   -343.11066385	   -112.60039076	      0.00000000	      0.00000000
      0.33354887	   -344.44989732	   -112.61217474	      0.00000000	      0.00000000
      0.33404685	   -346.33077172	   -112.62851782	      0.00000000	      0.00000000
      0.33450967	   -348.07763263	   -112.64347824	      0.00000000	      0.00000000
      0.33500477	   -349.94509817	   -112.65923665	      0.00000000	      0.00000000
      0.33537675	   -351.34722800	   -112.67090759	      0.00000000	      0.00000000
      0.33574872	   -352.74858013	   -112.68243279	      0.00000000	      0.00000000
      0.33627010	   -354.71149697	   -112.69834064	      0.00000000	      0.00000000
      0.33661620	   -356.01363084	   -112.70873987	      0.00000000	      0.00000000
      0.33696230	   -357.31506319	   -112.71901034	      0.00000000	      0.00000000
      0.33743059	   -359.07480773	   -112.73269983	      0.00000000	      0.00000000
      0.33784504	   -360.63116381	   -112.74461587	      0.00000000	      0.00000000
      0.33844038	   -362.86492092	   -112.76140092	      0.00000000	      0.00000000
      0.33895058	   -364.77750183	   -112.77547168	      0.00000000	      0.00000000
      0.33964399	   -367.37422754	   -112.79412472	      0.00000000	      0.00000000
      0.33992185	   -368.41392671	   -112.80144600	      0.00000000	      0.00000000
      0.34027209	   -369.72370095	   -112.81054770	      0.00000000	      0.00000000
      0.34086031	   -371.92167741	   -112.82551476	      0.00000000	      0.00000000
      0.34116856	   -373.07255924	   -112.83319644	      0.00000000	      0.00000000
      0.34147681	   -374.22280140	   -112.84076639	      0.00000000	      0.00000000
      0.34196052	   -376.02649015	   -112.85241814	      0.00000000	      0.00000000
      0.34244423	   -377.82856367	   -112.86378965	      0.00000000	      0.00000000
      0.34275831	   -378.99749633	   -112.87102204	      0.00000000	      0.00000000
      0.34307238	   -380.16407644	   -112.87813421	      0.00000000	      0.00000000
      0.34345870	   -381.59357050	   -112.88671666	      0.00000000	      0.00000000
      0.34396827	   -383.46603945	   -112.89775523	      0.00000000	      0.00000000
      0.34445389	   -385.23260482	   -112.90797416	      0.00000000	      0.00000000
      0.34498869	   -387.15367637	   -112.91888583	      0.00000000	      0.00000000
      0.34530032	   -388.25973021	   -112.92507752	      0.00000000	      0.00000000
      0.34561195	   -389.35512746	   -112.93114580	      0.00000000	      0.00000000
      0.34596812	   -390.59332691	   -112.93792996	      0.00000000	      0.00000000
      0.34647207	   -392.31865850	   -112.94725082	      0.00000000	      0.00000000
      0.34689787	   -393.75098499	   -112.95487107	      0.00000000	      0.00000000
      0.34724212	   -394.89126736	   -112.96086027	      0.00000000	      0.00000000
      0.34758637	   -396.01527581	   -112.96669515	      0.00000000	      0.00000000
      0.34799315	   -397.32203625	   -112.97339044	      0.00000000	      0.00000000
      0.34839993	   -398.60516805	   -112.97986845	      0.00000000	      0.00000000
      0.34880671	   -399.86433135	   -112.98612851	      0.00000000	      0.00000000
      0.34915854	   -400.93386077	   -112.99136600	      0.00000000	      0.00000000
      0.34951036	   -401.98516210	   -112.99643916	      0.00000000	      0.00000000
      0.34986219	   -403.01816513	   -113.00134710	      0.00000000	      0.00000000
      0.35025575	   -404.15196838	   -113.00664084	      0.00000000	      0.00000000
      0.35064930	   -405.26284836	   -113.01172627	      0.00000000	      0.00000000
      0.35104286	   -406.35086502	   -113.01660283	      0.00000000	      0.00000000
      0.35143641	   -407.41611862	   -113.02126934	      0.00000000	      0.00000000
      0.35175591	   -408.26427027	   -113.02490299	      0.00000000	      0.00000000
      0.35207540	   -409.09760503	   -113.02839723	      0.00000000	      0.00000000
      0.35247398	   -410.11660154	   -113.03256054	      0.00000000	      0.00000000
      0.35287256	   -411.11293721	   -113.03650547	      0.00000000	      0.00000000
      0.35327114	   -412.08687152	   -113.04023143	      0.00000000	      0.00000000
      0.35362231	   -412.92662787	   -113.04333181	      0.00000000	      0.00000000
      0.35397348	   -413.74941675	   -113.04626107	      0.00000000	      0.00000000
      0.35432466	   -414.55545069	   -113.04901833	      0.00000000	      0.00000000
      0.35469741	   -415.39294518	   -113.05175652	      0.00000000	      0.00000000
      0.35507017	   -416.21208848	   -113.05429969	      0.00000000	      0.00000000
      0.35544293	   -417.01316482	   -113.05664742	      0.00000000	      0.00000000
      0.35581569	   -417.79646165	   -113.05879882	      0.00000000	      0.00000000
      0.35618844	   -418.56227432	   -113.06075356	      0.00000000	      0.00000000
      0.35656120	   -419.31089798	   -113.06251069	      0.00000000	      0.00000000
      0.35688672	   -419.95083117	   -113.06388336	      0.00000000	      0.00000000
      0.35721224	   -420.57808464	   -113.06510452	      0.00000000	      0.00000000
      0.35759600	   -421.30154773	   -113.06634926	      0.00000000	      0.00000000
      0.35797976	   -422.00799598	   -113.06738236	      0.00000000	      0.00000000
      0.35836352	   -422.69775830	   -113.06820347	      0.00000000	      0.00000000
      0.35870723	   -423.30163773	   -113.06875818	      0.00000000	      0.00000000
      0.35905094	   -423.89262615	   -113.06914207	      0.00000000	      0.00000000
      0.35939465	   -424.47095249	   -113.06935449	      0.00000000	      0.00000000
      0.35975484	   -425.06366813	   -113.06939294	      0.00000000	      0.00000000
      0.36011503	   -425.64298981	   -113.06924236	      0.00000000	      0.00000000
      0.36046445	   -426.19243986	   -113.06891550	      0.00000000	      0.00000000
      0.36081387	   -426.72975823	   -113.06841013	      0.00000000	      0.00000000
      0.36117250	   -427.26885255	   -113.06770571	      0.00000000	      0.00000000
      0.36153112	   -427.79565148	   -113.06681271	      0.00000000	      0.00000000
      0.36188169	   -428.29896049	   -113.06575744	      0.00000000	      0.00000000
      0.36223225	   -428.79096867	   -113.06452154	      0.00000000	      0.00000000
      0.36258722	   -429.27785890	   -113.06308609	      0.00000000	      0.00000000
      0.36294218	   -429.75360423	   -113.06146516	      0.00000000	      0.00000000
      0.36329243	   -430.21230713	   -113.05968405	      0.00000000	      0.00000000
      0.36364267	   -430.66057332	   -113.05772219	      0.00000000	      0.00000000
      0.36399443	   -431.10048604	   -113.05556997	      0.00000000	      0.00000000
      0.36434620	   -431.53027017	   -113.05323538	      0.00000000	      0.00000000
      0.36469529	   -431.94696184	   -113.05073843	      0.00000000	      0.00000000
      0.36504438	   -432.35405500	   -113.04806196	      0.00000000	      0.00000000
      0.36539352	   -432.75179119	   -113.04520577	      0.00000000	      0.00000000
      0.36574266	   -433.14028553	   -113.04217023	      0.00000000	      0.00000000
      0.36609016	   -433.51794656	   -113.03897120	      0.00000000	      0.00000000
      0.36643765	   -433.88679278	   -113.03559485	      0.00000000	      0.00000000
      0.36678454	   -434.24637061	   -113.03204789	      0.00000000	      0.00000000
      0.36713144	   -434.59748749	   -113.02832471	      0.00000000	      0.00000000
      0.36747713	   -434.93913284	   -113.02443950	      0.00000000	      0.00000000
      0.36782283	   -435.27268159	   -113.02037990	      0.00000000	      0.00000000
      0.36816767	   -435.59748182	   -113.01615716	      0.00000000	      0.00000000
      0.36851250	   -435.91451593	   -113.01176164	      0.00000000	      0.00000000
      0.36885630	   -436.22300234	   -113.00720794	      0.00000000	      0.00000000
      0.36920009	   -436.52404433	   -113.00248338	      0.00000000	      0.00000000
      0.36954291	   -436.81695245	   -112.99760268	      0.00000000	      0.00000000
      0.36988574	   -437.10271867	   -112.99255305	      0.00000000	      0.00000000
      0.37022750	   -437.38062000	   -112.98735153	      0.00000000	      0.00000000
      0.37056926	   -437.65166991	   -112.98198321	      0.00000000	      0.00000000
      0.37090989	   -437.91512426	   -112.97646740	      0.00000000	      0.00000000
      0.37125053	   -438.17200566	   -112.97078711	      0.00000000	      0.00000000
      0.37158981	   -438.42144675	   -112.96496657	      0.00000000	      0.00000000
      0.37192909	   -438.66458719	   -112.95898414	      0.00000000	      0.00000000
      0.37226645	   -438.90021092	   -112.95287579	      0.00000000	      0.00000000
      0.37260381	   -439.12981224	   -112.94660873	      0.00000000	      0.00000000
      0.37293719	   -439.35087960	   -112.94026071	      0.00000000	      0.00000000
      0.37327056	   -439.56625800	   -112.93375914	      0.00000000	      0.00000000
      0.37358312	   -439.76310881	   -112.92752460	      0.00000000	      0.00000000
      0.37399408	   -440.01456792	   -112.91912403	      0.00000000	      0.00000000
      0.37448949	   -440.30679711	   -112.90869204	      0.00000000	      0.00000000
      0.37476358	   -440.46345158	   -112.90277809	      0.00000000	      0.00000000
      0.37503767	   -440.61658558	   -112.89676318	      0.00000000	      0.00000000
      0.37538619	   -440.80628860	   -112.88897006	      0.00000000	      0.00000000
      0.37573470	   -440.99046538	   -112.88101549	      0.00000000	      0.00000000
      0.37605533	   -441.15510347	   -112.87355566	      0.00000000	      0.00000000
      0.37644701	   -441.35008094	   -112.86425958	      0.00000000	      0.00000000
      0.37680952	   -441.52461769	   -112.85547748	      0.00000000	      0.00000000
      0.37724882	   -441.72863202	   -112.84460726	      0.00000000	      0.00000000
      0.37754092	   -441.85981944	   -112.83724204	      0.00000000	      0.00000000
      0.37793508	   -442.03127921	   -112.82713101	      0.00000000	      0.00000000
      0.37832923	   -442.19645366	   -112.81682311	      0.00000000	      0.00000000
      0.37862816	   -442.31760109	   -112.80887526	      0.00000000	      0.00000000
      0.37892709	   -442.43524369	   -112.80081574	      0.00000000	      0.00000000
      0.37922540	   -442.54919081	   -112.79266268	      0.00000000	      0.00000000
      0.37963153	   -442.69887355	   -112.78138607	      0.00000000	      0.00000000
      0.38003766	   -442.84236709	   -112.76990768	      0.00000000	      0.00000000
      0.38030964	   -442.93505808	   -112.76210892	      0.00000000	      0.00000000
      0.38058163	   -443.02505387	   -112.75422097	      0.00000000	      0.00000000
      0.38089189	   -443.12446573	   -112.74511474	      0.00000000	      0.00000000
      0.38129692	   -443.24910128	   -112.73305506	      0.00000000	      0.00000000
      0.38170194	   -443.36800828	   -112.72080203	      0.00000000	      0.00000000
      0.38199382	   -443.45020042	   -112.71185331	      0.00000000	      0.00000000
      0.38228569	   -443.52950400	   -112.70280575	      0.00000000	      0.00000000
      0.38258023	   -443.60663824	   -112.69357630	      0.00000000	      0.00000000
      0.38298622	   -443.70826422	   -112.68069178	      0.00000000	      0.00000000
      0.38339221	   -443.80452785	   -112.66762041	      0.00000000	      0.00000000
      0.38364316	   -443.86138923	   -112.65944815	      0.00000000	      0.00000000
      0.38389411	   -443.91625632	   -112.65120559	      0.00000000	      0.00000000
      0.38424075	   -443.98880085	   -112.63970576	      0.00000000	      0.00000000
      0.38458738	   -444.05763265	   -112.62807379	      0.00000000	      0.00000000
      0.38490018	   -444.11660321	   -112.61746468	      0.00000000	      0.00000000
      0.38521298	   -444.17262991	   -112.60674968	      0.00000000	      0.00000000
      0.38551720	   -444.22433035	   -112.59622804	      0.00000000	      0.00000000
      0.38590379	   -444.28611538	   -112.58271514	      0.00000000	      0.00000000
      0.38639442	   -444.35831725	   -112.56533861	      0.00000000	      0.00000000
      0.38688816	   -444.42408690	   -112.54759874	      0.00000000	      0.00000000
      0.38712853	   -444.45364558	   -112.53887130	      0.00000000	      0.00000000
      0.38736890	   -444.48161265	   -112.53008464	      0.00000000	      0.00000000
      0.38772369	   -444.52001640	   -112.51700802	      0.00000000	      0.00000000
      0.38807848	   -444.55503232	   -112.50380436	      0.00000000	      0.00000000
      0.38838919	   -444.58295218	   -112.49213786	      0.00000000	      0.00000000
      0.38869990	   -444.60833962	   -112.48037551	      0.00000000	      0.00000000
      0.38902011	   -444.63188572	   -112.46815432	      0.00000000	      0.00000000
      0.38934031	   -444.65280669	   -112.45583295	      0.00000000	      0.00000000
      0.38965583	   -444.67088504	   -112.44359499	      0.00000000	      0.00000000
      0.38997134	   -444.68647572	   -112.43126129	      0.00000000	      0.00000000
      0.39028055	   -444.69937027	   -112.41908190	      0.00000000	      0.00000000
      0.39058976	   -444.70993155	   -112.40681200	      0.00000000	      0.00000000
      0.39089698	   -444.71814110	   -112.39453211	      0.00000000	      0.00000000
      0.39128926	   -444.72535598	   -112.37872449	      0.00000000	      0.00000000
      0.39176652	   -444.72926396	   -112.35930100	      0.00000000	      0.00000000
      0.39203331	   -444.72915226	   -112.34835274	      0.00000000	      0.00000000
      0.39237081	   -444.72668296	   -112.33441006	      0.00000000	      0.00000000
      0.39282197	   -444.71937384	   -112.31561220	      0.00000000	      0.00000000
      0.39310980	   -444.71234605	   -112.30352508	      0.00000000	      0.00000000
      0.39339762	   -444.70350025	   -112.29136491	      0.00000000	      0.00000000
      0.39368545	   -444.69285498	   -112.27913205	      0.00000000	      0.00000000
      0.39395139	   -444.68143614	   -112.26776486	      0.00000000	      0.00000000
      0.39434310	   -444.66188117	   -112.25091099	      0.00000000	      0.00000000
      0.39466136	   -444.64362130	   -112.23712071	      0.00000000	      0.00000000
      0.39497961	   -444.62326268	   -112.22324438	      0.00000000	      0.00000000
      0.39529786	   -444.60082845	   -112.20928241	      0.00000000	      0.00000000
      0.39561612	   -444.57634411	   -112.19523567	      0.00000000	      0.00000000
      0.39593437	   -444.54983221	   -112.18110456	      0.00000000	      0.00000000
      0.39625262	   -444.52131771	   -112.16688992	      0.00000000	      0.00000000
      0.39657088	   -444.49082250	   -112.15259213	      0.00000000	      0.00000000
      0.39688913	   -444.45837107	   -112.13821204	      0.00000000	      0.00000000
      0.39720739	   -444.42398469	   -112.12374998	      0.00000000	      0.00000000
      0.39748994	   -444.39185327	   -112.11084214	      0.00000000	      0.00000000
      0.39777250	   -444.35823016	   -112.09787058	      0.00000000	      0.00000000
      0.39808970	   -444.31872659	   -112.08323312	      0.00000000	      0.00000000
      0.39840690	   -444.27738434	   -112.06851648	      0.00000000	      0.00000000
      0.39870987	   -444.23620095	   -112.05438701	      0.00000000	      0.00000000
      0.39901283	   -444.19337814	   -112.04018629	      0.00000000	      0.00000000
      0.39928014	   -444.15424930	   -112.02759833	      0.00000000	      0.00000000
      0.39966820	   -444.09522430	   -112.00922658	      0.00000000	      0.00000000
      0.39998377	   -444.04530790	   -111.99420178	      0.00000000	      0.00000000
      0.40029935	   -443.99369528	   -111.97910188	      0.00000000	      0.00000000
      0.40061492	   -443.94040488	   -111.96392715	      0.00000000	      0.00000000
      0.40093050	   -443.88545751	   -111.94867831	      0.00000000	      0.00000000
      0.40124607	   -443.82887111	   -111.93335560	      0.00000000	      0.00000000
      0.40152622	   -443.77727988	   -111.91969160	      0.00000000	      0.00000000
      0.40180637	   -443.72442541	   -111.90597010	      0.00000000	      0.00000000
      0.40212029	   -443.66371651	   -111.89052696	      0.00000000	      0.00000000
      0.40243421	   -443.60145652	   -111.87501252	      0.00000000	      0.00000000
      0.40273404	   -443.54055863	   -111.86012804	      0.00000000	      0.00000000
      0.40303388	   -443.47827788	   -111.84517929	      0.00000000	      0.00000000
      0.40330604	   -443.42056022	   -111.83155470	      0.00000000	      0.00000000
      0.40368861	   -443.33754602	   -111.81231465	      0.00000000	      0.00000000
      0.40401985	   -443.26391642	   -111.79557349	      0.00000000	      0.00000000
      0.40429781	   -443.20088629	   -111.78146551	      0.00000000	      0.00000000
      0.40457578	   -443.13673549	   -111.76730384	      0.00000000	      0.00000000
      0.40488499	   -443.06407198	   -111.75148767	      0.00000000	      0.00000000
      0.40519420	   -442.99005253	   -111.73560581	      0.00000000	      0.00000000
      0.40548373	   -442.91953127	   -111.72067599	      0.00000000	      0.00000000
      0.40584473	   -442.82997251	   -111.70198028	      0.00000000	      0.00000000
      0.40632188	   -442.70887166	   -111.67713481	      0.00000000	      0.00000000
      0.40657078	   -442.64448423	   -111.66411379	      0.00000000	      0.00000000
      0.40681968	   -442.57927370	   -111.65105150	      0.00000000	      0.00000000
      0.40716022	   -442.48873434	   -111.63311331	      0.00000000	      0.00000000
      0.40750076	   -442.39668803	   -111.61509846	      0.00000000	      0.00000000
      0.40778951	   -442.31747222	   -111.59976316	      0.00000000	      0.00000000
      0.40807827	   -442.23719907	   -111.58437328	      0.00000000	      0.00000000
      0.40837283	   -442.15423683	   -111.56861837	      0.00000000	      0.00000000
      0.40874680	   -442.04735956	   -111.54853477	      0.00000000	      0.00000000
      0.40920584	   -441.91383755	   -111.52375937	      0.00000000	      0.00000000
      0.40945960	   -441.83894014	   -111.51000578	      0.00000000	      0.00000000
      0.40981971	   -441.73133981	   -111.49041707	      0.00000000	      0.00000000
      0.41017982	   -441.62222099	   -111.47074598	      0.00000000	      0.00000000
      0.41043912	   -441.54272122	   -111.45653094	      0.00000000	      0.00000000
      0.41069843	   -441.46245319	   -111.44227353	      0.00000000	      0.00000000
      0.41091770	   -441.39398298	   -111.43018418	      0.00000000	      0.00000000
      0.41126210	   -441.28535556	   -111.41113559	      0.00000000	      0.00000000
      0.41160650	   -441.17541690	   -111.39201312	      0.00000000	      0.00000000
      0.41187347	   -441.08930326	   -111.37713902	      0.00000000	      0.00000000
      0.41214045	   -441.00242076	   -111.36222086	      0.00000000	      0.00000000
      0.41243401	   -440.90600849	   -111.34576642	      0.00000000	      0.00000000
      0.41272757	   -440.80868767	   -111.32925912	      0.00000000	      0.00000000
      0.41303839	   -440.70466843	   -111.31172418	      0.00000000	      0.00000000
      0.41334921	   -440.59965541	   -111.29413043	      0.00000000	      0.00000000
      0.41360897	   -440.51113823	   -111.27938159	      0.00000000	      0.00000000
      0.41398608	   -440.38143113	   -111.25789779	      0.00000000	      0.00000000
      0.41429055	   -440.27568026	   -111.24048964	      0.00000000	      0.00000000
      0.41459502	   -440.16902428	   -111.22302594	      0.00000000	      0.00000000
      0.41489949	   -440.06147352	   -111.20550671	      0.00000000	      0.00000000
      0.41520395	   -439.95304032	   -111.18793230	      0.00000000	      0.00000000
      0.41550842	   -439.84373478	   -111.17030268	      0.00000000	      0.00000000
      0.41581289	   -439.73356906	   -111.15261824	      0.00000000	      0.00000000
      0.41611736	   -439.62255305	   -111.13487892	      0.00000000	      0.00000000
      0.41642183	   -439.51069873	   -111.11708510	      0.00000000	      0.00000000
      0.41672630	   -439.39801574	   -111.09923673	      0.00000000	      0.00000000
      0.41699993	   -439.29604612	   -111.08314949	      0.00000000	      0.00000000
      0.41727357	   -439.19342362	   -111.06701845	      0.00000000	      0.00000000
      0.41757898	   -439.07812538	   -111.04896309	      0.00000000	      0.00000000
      0.41788438	   -438.96203400	   -111.03085348	      0.00000000	      0.00000000
      0.41817757	   -438.84985167	   -111.01341766	      0.00000000	      0.00000000
      0.41847076	   -438.73695709	   -110.99593212	      0.00000000	      0.00000000
      0.41875185	   -438.62806112	   -110.97912162	      0.00000000	      0.00000000
      0.41910746	   -438.48937689	   -110.95778858	      0.00000000	      0.00000000
      0.41956175	   -438.31075413	   -110.93043132	      0.00000000	      0.00000000
      0.41991023	   -438.17264084	   -110.90936572	      0.00000000	      0.00000000
      0.42017320	   -438.06779830	   -110.89342318	      0.00000000	      0.00000000
      0.42043617	   -437.96243049	   -110.87744127	      0.00000000	      0.00000000
      0.42072589	   -437.84574554	   -110.85978846	      0.00000000	      0.00000000
      0.42108017	   -437.70221461	   -110.83813737	      0.00000000	      0.00000000
      0.42142870	   -437.56012014	   -110.81676855	      0.00000000	      0.00000000
      0.42177723	   -437.41715321	   -110.79533128	      0.00000000	      0.00000000
      0.42205192	   -437.30387007	   -110.77838772	      0.00000000	      0.00000000
      0.42232661	   -437.19005982	   -110.76140182	      0.00000000	      0.00000000
      0.42253534	   -437.10322579	   -110.74846582	      0.00000000	      0.00000000
      0.42287195	   -436.96257550	   -110.72755462	      0.00000000	      0.00000000
      0.42320855	   -436.82116217	   -110.70658022	      0.00000000	      0.00000000
      0.42347009	   -436.71076499	   -110.69023965	      0.00000000	      0.00000000
      0.42373163	   -436.59991932	   -110.67386108	      0.00000000	      0.00000000
      0.42402586	   -436.47469007	   -110.65539010	      0.00000000	      0.00000000
      0.42432009	   -436.34890747	   -110.63687125	      0.00000000	      0.00000000
      0.42455304	   -436.24893425	   -110.62217546	      0.00000000	      0.00000000
      0.42493116	   -436.08594081	   -110.59825801	      0.00000000	      0.00000000
      0.42519378	   -435.97221521	   -110.58159966	      0.00000000	      0.00000000
      0.42545641	   -435.85807194	   -110.56490356	      0.00000000	      0.00000000
      0.42571903	   -435.74351546	   -110.54816967	      0.00000000	      0.00000000
      0.42599776	   -435.62148937	   -110.53036863	      0.00000000	      0.00000000
      0.42636278	   -435.46099716	   -110.50699212	      0.00000000	      0.00000000
      0.42672781	   -435.29973905	   -110.48354307	      0.00000000	      0.00000000
      0.42700032	   -435.17885943	   -110.46598990	      0.00000000	      0.00000000
      0.42727283	   -435.05756506	   -110.44839645	      0.00000000	      0.00000000
      0.42756970	   -434.92496065	   -110.42918434	      0.00000000	      0.00000000
      0.42786658	   -434.79187676	   -110.40992461	      0.00000000	      0.00000000
      0.42815215	   -434.66341179	   -110.39135308	      0.00000000	      0.00000000
      0.42849571	   -434.50829205	   -110.36895272	      0.00000000	      0.00000000
      0.42878919	   -434.37529444	   -110.34976718	      0.00000000	      0.00000000
      0.42916643	   -434.20368923	   -110.32503826	      0.00000000	      0.00000000
      0.42962772	   -433.99287752	   -110.29469685	      0.00000000	      0.00000000
      0.42985953	   -433.88653871	   -110.27940645	      0.00000000	      0.00000000
      0.43009133	   -433.77993650	   -110.26408740	      0.00000000	      0.00000000
      0.43040970	   -433.63310628	   -110.24300182	      0.00000000	      0.00000000
      0.43072807	   -433.48579170	   -110.22186239	      0.00000000	      0.00000000
      0.43100820	   -433.35577212	   -110.20321702	      0.00000000	      0.00000000
      0.43128834	   -433.22538758	   -110.18453010	      0.00000000	      0.00000000
      0.43157997	   -433.08926884	   -110.16503214	      0.00000000	      0.00000000
      0.43187161	   -432.95276479	   -110.14548930	      0.00000000	      0.00000000
      0.43214878	   -432.82267727	   -110.12687406	      0.00000000	      0.00000000
      0.43249956	   -432.65755445	   -110.10325692	      0.00000000	      0.00000000
      0.43297244	   -432.43411552	   -110.07131760	      0.00000000	      0.00000000
      0.43319792	   -432.32724092	   -110.05604729	      0.00000000	      0.00000000
      0.43342339	   -432.22015262	   -110.04075045	      0.00000000	      0.00000000
      0.43376550	   -432.05726698	   -110.01749036	      0.00000000	      0.00000000
      0.43410760	   -431.89390084	   -109.99416922	      0.00000000	      0.00000000
      0.43435199	   -431.77690832	   -109.97747222	      0.00000000	      0.00000000
      0.43459638	   -431.65967689	   -109.96074415	      0.00000000	      0.00000000
      0.43485569	   -431.53502911	   -109.94296077	      0.00000000	      0.00000000
      0.43521971	   -431.35960408	   -109.91793744	      0.00000000	      0.00000000
      0.43554152	   -431.20410048	   -109.89575925	      0.00000000	      0.00000000
      0.43580064	   -431.07860076	   -109.87786214	      0.00000000	      0.00000000
      0.43605976	   -430.95284921	   -109.85993037	      0.00000000	      0.00000000
      0.43635926	   -430.80719368	   -109.83916145	      0.00000000	      0.00000000
      0.43665876	   -430.66121004	   -109.81834638	      0.00000000	      0.00000000
      0.43694567	   -430.52106076	   -109.79836331	      0.00000000	      0.00000000
      0.43723257	   -430.38061798	   -109.77833800	      0.00000000	      0.00000000
      0.43752212	   -430.23858730	   -109.75808543	      0.00000000	      0.00000000
      0.43781167	   -430.09626509	   -109.73778997	      0.00000000	      0.00000000
      0.43809719	   -429.95564252	   -109.71773516	      0.00000000	      0.00000000
      0.43838271	   -429.81474343	   -109.69763875	      0.00000000	      0.00000000
      0.43864595	   -429.68459733	   -109.67907378	      0.00000000	      0.00000000
      0.43900374	   -429.50733881	   -109.65378427	      0.00000000	      0.00000000
      0.43936152	   -429.32966248	   -109.62842972	      0.00000000	      0.00000000
      0.43960691	   -429.20756470	   -109.61100275	      0.00000000	      0.00000000
      0.43985230	   -429.08527523	   -109.59354525	      0.00000000	      0.00000000
      0.44012086	   -428.95122203	   -109.57440451	      0.00000000	      0.00000000
      0.44047948	   -428.77186852	   -109.54878869	      0.00000000	      0.00000000
      0.44083809	   -428.59212041	   -109.52310798	      0.00000000	      0.00000000
      0.44109683	   -428.46218830	   -109.50453881	      0.00000000	      0.00000000
      0.44135558	   -428.33205580	   -109.48593593	      0.00000000	      0.00000000
      0.44165014	   -428.18366701	   -109.46471677	      0.00000000	      0.00000000
      0.44194470	   -428.03502437	   -109.44345404	      0.00000000	      0.00000000
      0.44223035	   -427.89063989	   -109.42279314	      0.00000000	      0.00000000
      0.44251601	   -427.74602217	   -109.40209138	      0.00000000	      0.00000000
      0.44280096	   -427.60152767	   -109.38139948	      0.00000000	      0.00000000
      0.44308591	   -427.45680626	   -109.36066702	      0.00000000	      0.00000000
      0.44335830	   -427.31825618	   -109.34081082	      0.00000000	      0.00000000
      0.44370899	   -427.13958320	   -109.31519277	      0.00000000	      0.00000000
      0.44417748	   -426.90037399	   -109.28087368	      0.00000000	      0.00000000
      0.44443390	   -426.76919595	   -109.26204295	      0.00000000	      0.00000000
      0.44469033	   -426.63784562	   -109.24317964	      0.00000000	      0.00000000
      0.44494676	   -426.50632432	   -109.22428373	      0.00000000	      0.00000000
      0.44521058	   -426.37083245	   -109.20480875	      0.00000000	      0.00000000
      0.44557412	   -426.18383639	   -109.17791614	      0.00000000	      0.00000000
      0.44593767	   -425.99650758	   -109.15095821	      0.00000000	      0.00000000
      0.44615830	   -425.88265932	   -109.13456594	      0.00000000	      0.00000000
      0.44637893	   -425.76869095	   -109.11814964	      0.00000000	      0.00000000
      0.44668330	   -425.61127185	   -109.09546335	      0.00000000	      0.00000000
      0.44698768	   -425.45362860	   -109.07273149	      0.00000000	      0.00000000
      0.44726875	   -425.30785209	   -109.05169877	      0.00000000	      0.00000000
      0.44754983	   -425.16188822	   -109.03062726	      0.00000000	      0.00000000
      0.44783877	   -425.01165367	   -109.00892678	      0.00000000	      0.00000000
      0.44812770	   -424.86122495	   -108.98718539	      0.00000000	      0.00000000
      0.44841426	   -424.71183983	   -108.96558195	      0.00000000	      0.00000000
      0.44870082	   -424.56226729	   -108.94393837	      0.00000000	      0.00000000
      0.44898818	   -424.41209457	   -108.92219466	      0.00000000	      0.00000000
      0.44927553	   -424.26173685	   -108.90041066	      0.00000000	      0.00000000
      0.44956232	   -424.11149341	   -108.87862960	      0.00000000	      0.00000000
      0.44984911	   -423.96106898	   -108.85680849	      0.00000000	      0.00000000
      0.45013564	   -423.81060100	   -108.83496711	      0.00000000	      0.00000000
      0.45042217	   -423.65995551	   -108.81308584	      0.00000000	      0.00000000
      0.45070813	   -423.50943222	   -108.79120810	      0.00000000	      0.00000000
      0.45099410	   -423.35873511	   -108.76929070	      0.00000000	      0.00000000
      0.45127963	   -423.20809564	   -108.74736719	      0.00000000	      0.00000000
      0.45156516	   -423.05728573	   -108.72540424	      0.00000000	      0.00000000
      0.45185023	   -422.90654736	   -108.70343696	      0.00000000	      0.00000000
      0.45213531	   -422.75564179	   -108.68143044	      0.00000000	      0.00000000
      0.45242003	   -422.60476090	   -108.65941254	      0.00000000	      0.00000000
      0.45270474	   -422.45371579	   -108.63735558	      0.00000000	      0.00000000
      0.45298911	   -422.30269066	   -108.61528633	      0.00000000	      0.00000000
      0.45327349	   -422.15150415	   -108.59317820	      0.00000000	      0.00000000
      0.45355756	   -422.00031542	   -108.57105434	      0.00000000	      0.00000000
      0.45384164	   -421.84896797	   -108.54889174	      0.00000000	      0.00000000
      0.45412543	   -421.69761738	   -108.52671310	      0.00000000	      0.00000000
      0.45440921	   -421.54611059	   -108.50449587	      0.00000000	      0.00000000
      0.45469274	   -421.39459014	   -108.48226088	      0.00000000	      0.00000000
      0.45497626	   -421.24291587	   -108.45998745	      0.00000000	      0.00000000
      0.45525952	   -421.09123218	   -108.43769671	      0.00000000	      0.00000000
      0.45554278	   -420.93939694	   -108.41536769	      0.00000000	      0.00000000
      0.45582578	   -420.78754800	   -108.39302059	      0.00000000	      0.00000000
      0.45610878	   -420.63554965	   -108.37063534	      0.00000000	      0.00000000
      0.45639153	   -420.48354097	   -108.34823237	      0.00000000	      0.00000000
      0.45667427	   -420.33138491	   -108.32579140	      0.00000000	      0.00000000
      0.45695677	   -420.17921702	   -108.30333237	      0.00000000	      0.00000000
      0.45723926	   -420.02690369	   -108.28083549	      0.00000000	      0.00000000
      0.45752151	   -419.87458104	   -108.25832081	      0.00000000	      0.00000000
      0.45780376	   -419.72211478	   -108.23576841	      0.00000000	      0.00000000
      0.45808576	   -419.56963883	   -108.21319807	      0.00000000	      0.00000000
      0.45836776	   -419.41702098	   -108.19059016	      0.00000000	      0.00000000
      0.45864951	   -419.26439531	   -108.16796450	      0.00000000	      0.00000000
      0.45893127	   -419.11162938	   -108.14530140	      0.00000000	      0.00000000
      0.45921278	   -418.95885567	   -108.12262050	      0.00000000	      0.00000000
      0.45949429	   -418.80594326	   -108.09990230	      0.00000000	      0.00000000
      0.45977557	   -418.65302446	   -108.07716645	      0.00000000	      0.00000000
      0.46005684	   -418.49996840	   -108.05439344	      0.00000000	      0.00000000
      0.46033787	   -418.34690617	   -108.03160277	      0.00000000	      0.00000000
      0.46061890	   -418.19370806	   -108.00877508	      0.00000000	      0.00000000
      0.46089970	   -418.04050480	   -107.98592984	      0.00000000	      0.00000000
      0.46118049	   -417.88716696	   -107.96304773	      0.00000000	      0.00000000
      0.46146105	   -417.73382420	   -107.94014809	      0.00000000	      0.00000000
      0.46174161	   -417.58034808	   -107.91721171	      0.00000000	      0.00000000
      0.46202193	   -417.42686781	   -107.89425790	      0.00000000	      0.00000000
      0.46230226	   -417.27325532	   -107.87126750	      0.00000000	      0.00000000
      0.46258235	   -417.11963888	   -107.84825969	      0.00000000	      0.00000000
      0.46286244	   -416.96589130	   -107.82521543	      0.00000000	      0.00000000
      0.46314230	   -416.81214031	   -107.80215387	      0.00000000	      0.00000000
      0.46342216	   -416.65825917	   -107.77905598	      0.00000000	      0.00000000
      0.46370179	   -416.50437478	   -107.75594083	      0.00000000	      0.00000000
      0.46398143	   -416.35036117	   -107.73278950	      0.00000000	      0.00000000
      0.46426083	   -416.19634468	   -107.70962099	      0.00000000	      0.00000000
      0.46454023	   -416.04219986	   -107.68641644	      0.00000000	      0.00000000
      0.46481941	   -415.88805221	   -107.66319475	      0.00000000	      0.00000000
      0.46509859	   -415.73377703	   -107.63993717	      0.00000000	      0.00000000
      0.46537754	   -415.57949926	   -107.61666253	      0.00000000	      0.00000000
      0.46565649	   -415.42509472	   -107.59335213	      0.00000000	      0.00000000
      0.46593522	   -415.27068757	   -107.57002473	      0.00000000	      0.00000000
      0.46621395	   -415.11615435	   -107.54666171	      0.00000000	      0.00000000
      0.46649246	   -414.96161860	   -107.52328176	      0.00000000	      0.00000000
      0.46677097	   -414.80695744	   -107.49986633	      0.00000000	      0.00000000
      0.46704926	   -414.65229366	   -107.47643404	      0.00000000	      0.00000000
      0.46732754	   -414.49750507	   -107.45296640	      0.00000000	      0.00000000
      0.46760561	   -414.34271383	   -107.42948198	      0.00000000	      0.00000000
      0.46788368	   -414.18779832	   -107.40596235	      0.00000000	      0.00000000
      0.46816154	   -414.03288000	   -107.38242600	      0.00000000	      0.00000000
      0.46843939	   -413.87783792	   -107.35885457	      0.00000000	      0.00000000
      0.46871703	   -413.72279290	   -107.33526650	      0.00000000	      0.00000000
      0.46899466	   -413.56762458	   -107.31164350	      0.00000000	      0.00000000
      0.46927209	   -413.41245308	   -107.28800391	      0.00000000	      0.00000000
      0.46954951	   -413.25715870	   -107.26432954	      0.00000000	      0.00000000
      0.46982672	   -413.10186093	   -107.24063866	      0.00000000	      0.00000000
      0.47010393	   -412.94644066	   -107.21691313	      0.00000000	      0.00000000
      0.47038093	   -412.79101670	   -107.19317116	      0.00000000	      0.00000000
      0.47065793	   -412.63547057	   -107.16939469	      0.00000000	      0.00000000
      0.47093472	   -412.47992047	   -107.14560184	      0.00000000	      0.00000000
      0.47121151	   -412.32424852	   -107.12177464	      0.00000000	      0.00000000
      0.47148809	   -412.16857222	   -107.09793113	      0.00000000	      0.00000000
      0.47176467	   -412.01277434	   -107.07405341	      0.00000000	      0.00000000
      0.47204105	   -411.85697176	   -107.05015946	      0.00000000	      0.00000000
      0.47231742	   -411.70104787	   -107.02623144	      0.00000000	      0.00000000
      0.47259359	   -411.54511883	   -107.00228726	      0.00000000	      0.00000000
      0.47286977	   -411.38906870	   -106.97830917	      0.00000000	      0.00000000
      0.47314573	   -411.23301302	   -106.95431498	      0.00000000	      0.00000000
      0.47342170	   -411.07683643	   -106.93028702	      0.00000000	      0.00000000
      0.47369746	   -410.92065382	   -106.90624305	      0.00000000	      0.00000000
      0.47397323	   -410.76435046	   -106.88216545	      0.00000000	      0.00000000
      0.47424879	   -410.60804063	   -106.85807191	      0.00000000	      0.00000000
      0.47452435	   -410.45161020	   -106.83394491	      0.00000000	      0.00000000
      0.47479972	   -410.29517278	   -106.80980203	      0.00000000	      0.00000000
      0.47507508	   -410.13861487	   -106.78562583	      0.00000000	      0.00000000
      0.47535024	   -409.98204947	   -106.76143383	      0.00000000	      0.00000000
      0.47562541	   -409.82536368	   -106.73720867	      0.00000000	      0.00000000
      0.47590038	   -409.66866986	   -106.71296779	      0.00000000	      0.00000000
      0.47617535	   -409.51185573	   -106.68869390	      0.00000000	      0.00000000
      0.47645012	   -409.35503303	   -106.66440436	      0.00000000	      0.00000000
      0.47672489	   -409.19809009	   -106.64008197	      0.00000000	      0.00000000
      0.47699947	   -409.04113800	   -106.61574401	      0.00000000	      0.00000000
      0.47727405	   -408.88406572	   -106.59137335	      0.00000000	      0.00000000
      0.47754844	   -408.72698373	   -106.56698720	      0.00000000	      0.00000000
      0.47782283	   -408.56978158	   -106.54256851	      0.00000000	      0.00000000
      0.47809702	   -408.41256912	   -106.51813441	      0.00000000	      0.00000000
      0.47837122	   -408.25523654	   -106.49366793	      0.00000000	      0.00000000
      0.47864523	   -408.09789305	   -106.46918612	      0.00000000	      0.00000000
      0.47891923	   -407.94042945	   -106.44467208	      0.00000000	      0.00000000
      0.47919305	   -407.78295434	   -106.42014280	      0.00000000	      0.00000000
      0.47946687	   -407.62535912	   -106.39558145	      0.00000000	      0.00000000
      0.47974050	   -407.46775179	   -106.37100495	      0.00000000	      0.00000000
      0.48001413	   -407.31002434	   -106.34639653	      0.00000000	      0.00000000
      0.48028757	   -407.15228417	   -106.32177305	      0.00000000	      0.00000000
      0.48056102	   -406.99442387	   -106.29711782	      0.00000000	      0.00000000
      0.48083428	   -406.83655021	   -106.27244761	      0.00000000	      0.00000000
      0.48110754	   -406.67855643	   -106.24774581	      0.00000000	      0.00000000
      0.48138061	   -406.52054867	   -106.22302912	      0.00000000	      0.00000000
      0.48165369	   -406.36242076	   -106.19828101	      0.00000000	      0.00000000
      0.48192659	   -406.20427825	   -106.17351810	      0.00000000	      0.00000000
      0.48219948	   -406.04601558	   -106.14872394	      0.00000000	      0.00000000
      0.48247238	   -405.88763289	   -106.12389863	      0.00000000	      0.00000000
      0.48274527	   -405.72912985	   -106.09904220	      0.00000000	      0.00000000
      0.48301817	   -405.57050663	   -106.07415475	      0.00000000	      0.00000000
      0.48329106	   -405.41176288	   -106.04923630	      0.00000000	      0.00000000
      0.48356396	   -405.25289876	   -106.02428698	      0.00000000	      0.00000000
      0.48383685	   -405.09391393	   -105.99930679	      0.00000000	      0.00000000
      0.48410975	   -404.93480857	   -105.97429585	      0.00000000	      0.00000000
      0.48438264	   -404.77558233	   -105.94925418	      0.00000000	      0.00000000
      0.48465554	   -404.61623539	   -105.92418190	      0.00000000	      0.00000000
      0.48492843	   -404.45676739	   -105.89907902	      0.00000000	      0.00000000
      0.48520133	   -404.29717854	   -105.87394567	      0.00000000	      0.00000000
      0.48547422	   -404.13746846	   -105.84878187	      0.00000000	      0.00000000
      0.48574712	   -403.97763737	   -105.82358773	      0.00000000	      0.00000000
      0.48602002	   -403.81768491	   -105.79836327	      0.00000000	      0.00000000
      0.48629291	   -403.65761129	   -105.77310863	      0.00000000	      0.00000000
      0.48656581	   -403.49741614	   -105.74782381	      0.00000000	      0.00000000
      0.48683870	   -403.33709970	   -105.72250895	      0.00000000	      0.00000000
      0.48711160	   -403.17666159	   -105.69716407	      0.00000000	      0.00000000
      0.48738449	   -403.01610207	   -105.67178929	      0.00000000	      0.00000000
      0.48765739	   -402.85542074	   -105.64638463	      0.00000000	      0.00000000
      0.48793028	   -402.69461789	   -105.62095023	      0.00000000	      0.00000000
      0.48820318	   -402.53369311	   -105.59548610	      0.00000000	      0.00000000
      0.48847607	   -402.37264673	   -105.56999238	      0.00000000	      0.00000000
      0.48874897	   -402.21147829	   -105.54446908	      0.00000000	      0.00000000
      0.48899448	   -402.06637868	   -105.52148183	      0.00000000	      0.00000000
      0.48923999	   -401.92118025	   -105.49847076	      0.00000000	      0.00000000
      0.48953482	   -401.74668278	   -105.47080569	      0.00000000	      0.00000000
      0.48982965	   -401.57204278	   -105.44310648	      0.00000000	      0.00000000
      0.49007215	   -401.42829533	   -105.42029849	      0.00000000	      0.00000000
      0.49031465	   -401.28445139	   -105.39746751	      0.00000000	      0.00000000
      0.49061299	   -401.10735128	   -105.36934768	      0.00000000	      0.00000000
      0.49091133	   -400.93010513	   -105.34119328	      0.00000000	      0.00000000
      0.49115105	   -400.78757592	   -105.31854527	      0.00000000	      0.00000000
      0.49139078	   -400.64495239	   -105.29587505	      0.00000000	      0.00000000
      0.49169129	   -400.46603277	   -105.26742543	      0.00000000	      0.00000000
      0.49199180	   -400.28696495	   -105.23894114	      0.00000000	      0.00000000
      0.49222943	   -400.14526268	   -105.21639279	      0.00000000	      0.00000000
      0.49246706	   -400.00346774	   -105.19382289	      0.00000000	      0.00000000
      0.49277004	   -399.82254294	   -105.16501479	      0.00000000	      0.00000000
      0.49307302	   -399.64146757	   -105.13617186	      0.00000000	      0.00000000
      0.49330646	   -399.50184680	   -105.11392479	      0.00000000	      0.00000000
      0.49353991	   -399.36213666	   -105.09165717	      0.00000000	      0.00000000
      0.49384639	   -399.17857784	   -105.06239126	      0.00000000	      0.00000000
      0.49415288	   -398.99486514	   -105.03309016	      0.00000000	      0.00000000
      0.49438183	   -398.85753123	   -105.01117934	      0.00000000	      0.00000000
      0.49461077	   -398.72011151	   -104.98924900	      0.00000000	      0.00000000
      0.49492032	   -398.53417743	   -104.95956726	      0.00000000	      0.00000000
      0.49522987	   -398.34808670	   -104.92985010	      0.00000000	      0.00000000
      0.49545585	   -398.21213173	   -104.90813270	      0.00000000	      0.00000000
      0.49568184	   -398.07609335	   -104.88639654	      0.00000000	      0.00000000
      0.49599357	   -397.88830144	   -104.85638240	      0.00000000	      0.00000000
      0.49630530	   -397.70035112	   -104.82633283	      0.00000000	      0.00000000
      0.49652873	   -397.56554246	   -104.80477341	      0.00000000	      0.00000000
      0.49675216	   -397.43065253	   -104.78319591	      0.00000000	      0.00000000
      0.49706589	   -397.24111253	   -104.75286789	      0.00000000	      0.00000000
      0.49737961	   -397.05141268	   -104.72250448	      0.00000000	      0.00000000
      0.49760048	   -396.91776290	   -104.70110665	      0.00000000	      0.00000000
      0.49782136	   -396.78403403	   -104.67969141	      0.00000000	      0.00000000
      0.49813692	   -396.59283775	   -104.64906522	      0.00000000	      0.00000000
      0.49845248	   -396.40148051	   -104.61840376	      0.00000000	      0.00000000
      0.49867120	   -396.26874962	   -104.59713059	      0.00000000	      0.00000000
      0.49888993	   -396.13594157	   -104.57584060	      0.00000000	      0.00000000
      0.49920728	   -395.94311859	   -104.54492200	      0.00000000	      0.00000000
      0.49952462	   -395.75013376	   -104.51396827	      0.00000000	      0.00000000
      0.49974099	   -395.61846004	   -104.49284333	      0.00000000	      0.00000000
      0.49995736	   -395.48671128	   -104.47170218	      0.00000000	      0.00000000
      0.50027627	   -395.29239078	   -104.44051291	      0.00000000	      0.00000000
      0.50059518	   -395.09790794	   -104.40928874	      0.00000000	      0.00000000
      0.50080995	   -394.96684405	   -104.38824155	      0.00000000	      0.00000000
      0.50102471	   -394.83570678	   -104.36717866	      0.00000000	      0.00000000
      0.50134549	   -394.63970500	   -104.33569020	      0.00000000	      0.00000000
      0.50166626	   -394.44354026	   -104.30416701	      0.00000000	      0.00000000
      0.50187815	   -394.31387563	   -104.28332561	      0.00000000	      0.00000000
      0.50209003	   -394.18414018	   -104.26246918	      0.00000000	      0.00000000
      0.50241154	   -393.98715035	   -104.23079397	      0.00000000	      0.00000000
      0.50273305	   -393.78999833	   -104.19908450	      0.00000000	      0.00000000
      0.50294578	   -393.65945900	   -104.17808441	      0.00000000	      0.00000000
      0.50315851	   -393.52884898	   -104.15706944	      0.00000000	      0.00000000
      0.50348392	   -393.32892473	   -104.12489520	      0.00000000	      0.00000000
      0.50376699	   -393.15487539	   -104.09687855	      0.00000000	      0.00000000
      0.50402001	   -392.99920064	   -104.07181458	      0.00000000	      0.00000000
      0.50427303	   -392.84342705	   -104.04672997	      0.00000000	      0.00000000
      0.50457921	   -392.65479728	   -104.01634818	      0.00000000	      0.00000000
      0.50481947	   -392.50667162	   -103.99248548	      0.00000000	      0.00000000
      0.50505974	   -392.35845787	   -103.96860446	      0.00000000	      0.00000000
      0.50530001	   -392.21015612	   -103.94470517	      0.00000000	      0.00000000
      0.50561753	   -392.01403342	   -103.91309320	      0.00000000	      0.00000000
      0.50589081	   -391.84511544	   -103.88586064	      0.00000000	      0.00000000
      0.50616409	   -391.67608508	   -103.85860485	      0.00000000	      0.00000000
      0.50643737	   -391.50694241	   -103.83132591	      0.00000000	      0.00000000
      0.50667643	   -391.35889385	   -103.80744488	      0.00000000	      0.00000000
      0.50691548	   -391.21076001	   -103.78354632	      0.00000000	      0.00000000
      0.50723533	   -391.01242462	   -103.75154285	      0.00000000	      0.00000000
      0.50747592	   -390.86314023	   -103.72744991	      0.00000000	      0.00000000
      0.50771650	   -390.71377077	   -103.70333952	      0.00000000	      0.00000000
      0.50795709	   -390.56431637	   -103.67921175	      0.00000000	      0.00000000
      0.50827791	   -390.36488915	   -103.64701076	      0.00000000	      0.00000000
      0.50854463	   -390.19897783	   -103.62021662	      0.00000000	      0.00000000
      0.50881135	   -390.03296380	   -103.59340152	      0.00000000	      0.00000000
      0.50907807	   -389.86684728	   -103.56656553	      0.00000000	      0.00000000
      0.50934479	   -389.70062907	   -103.53970883	      0.00000000	      0.00000000
      0.50961151	   -389.53430935	   -103.51283147	      0.00000000	      0.00000000
      0.50987823	   -389.36788898	   -103.48593364	      0.00000000	      0.00000000
      0.51014495	   -389.20136816	   -103.45901541	      0.00000000	      0.00000000
      0.51041167	   -389.03474776	   -103.43207694	      0.00000000	      0.00000000
      0.51067839	   -388.86802799	   -103.40511831	      0.00000000	      0.00000000
      0.51094511	   -388.70120977	   -103.37813970	      0.00000000	      0.00000000
      0.51121183	   -388.53429328	   -103.35114118	      0.00000000	      0.00000000
      0.51147855	   -388.36727952	   -103.32412292	      0.00000000	      0.00000000
      0.51174527	   -388.20016865	   -103.29708500	      0.00000000	      0.00000000
      0.51198462	   -388.05012348	   -103.27280489	      0.00000000	      0.00000000
      0.51222397	   -387.90000109	   -103.24850915	      0.00000000	      0.00000000
      0.51253292	   -387.70610865	   -103.21712506	      0.00000000	      0.00000000
      0.51278431	   -387.54825203	   -103.19157005	      0.00000000	      0.00000000
      0.51303570	   -387.39031216	   -103.16599816	      0.00000000	      0.00000000
      0.51328708	   -387.23228937	   -103.14040947	      0.00000000	      0.00000000
      0.51360653	   -387.03136233	   -103.10786845	      0.00000000	      0.00000000
      0.51383533	   -386.88737640	   -103.08454599	      0.00000000	      0.00000000
      0.51406412	   -386.74332346	   -103.06120993	      0.00000000	      0.00000000
      0.51436398	   -386.55442019	   -103.03060414	      0.00000000	      0.00000000
      0.51465558	   -386.37061702	   -103.00082019	      0.00000000	      0.00000000
      0.51494718	   -386.18670728	   -102.97101459	      0.00000000	      0.00000000
      0.51519265	   -386.03180225	   -102.94590629	      0.00000000	      0.00000000
      0.51543813	   -385.87682290	   -102.92078287	      0.00000000	      0.00000000
      0.51574266	   -385.68446402	   -102.88959565	      0.00000000	      0.00000000
      0.51599079	   -385.52764177	   -102.86416652	      0.00000000	      0.00000000
      0.51623892	   -385.37074577	   -102.83872232	      0.00000000	      0.00000000
      0.51648706	   -385.21377645	   -102.81326313	      0.00000000	      0.00000000
      0.51681430	   -385.00665590	   -102.77966506	      0.00000000	      0.00000000
      0.51704021	   -384.86359551	   -102.75645538	      0.00000000	      0.00000000
      0.51726612	   -384.72047623	   -102.73323359	      0.00000000	      0.00000000
      0.51757208	   -384.52654704	   -102.70176357	      0.00000000	      0.00000000
      0.51786561	   -384.34040044	   -102.67155209	      0.00000000	      0.00000000
      0.51815914	   -384.15415725	   -102.64132064	      0.00000000	      0.00000000
      0.51840079	   -384.00076321	   -102.61641812	      0.00000000	      0.00000000
      0.51864244	   -383.84730507	   -102.59150228	      0.00000000	      0.00000000
      0.51894898	   -383.65253808	   -102.55987524	      0.00000000	      0.00000000
      0.51919970	   -383.49316968	   -102.53399289	      0.00000000	      0.00000000
      0.51945042	   -383.33373486	   -102.50809660	      0.00000000	      0.00000000
      0.51970114	   -383.17423413	   -102.48218648	      0.00000000	      0.00000000
      0.52001489	   -382.97453842	   -102.44974243	      0.00000000	      0.00000000
      0.52024887	   -382.82555078	   -102.42553358	      0.00000000	      0.00000000
      0.52048285	   -382.67650804	   -102.40131303	      0.00000000	      0.00000000
      0.52077725	   -382.48890285	   -102.37082187	      0.00000000	      0.00000000
      0.52105697	   -382.31057327	   -102.34183421	      0.00000000	      0.00000000
      0.52133669	   -382.13216785	   -102.31283024	      0.00000000	      0.00000000
      0.52158760	   -381.97207001	   -102.28679922	      0.00000000	      0.00000000
      0.52183852	   -381.81191283	   -102.26075532	      0.00000000	      0.00000000
      0.52208944	   -381.65169734	   -102.23469872	      0.00000000	      0.00000000
      0.52234035	   -381.49142423	   -102.20862950	      0.00000000	      0.00000000
      0.52267992	   -381.27443328	   -102.17332965	      0.00000000	      0.00000000
      0.52289539	   -381.13669057	   -102.15091870	      0.00000000	      0.00000000
      0.52311086	   -380.99890752	   -102.12849876	      0.00000000	      0.00000000
      0.52343739	   -380.79003360	   -102.09450631	      0.00000000	      0.00000000
      0.52374737	   -380.59166234	   -102.06221786	      0.00000000	      0.00000000
      0.52405734	   -380.39321181	   -102.02991137	      0.00000000	      0.00000000
      0.52428472	   -380.24759551	   -102.00620268	      0.00000000	      0.00000000
      0.52451209	   -380.10193808	   -101.98248449	      0.00000000	      0.00000000
      0.52483889	   -379.89251835	   -101.94837860	      0.00000000	      0.00000000
      0.52509111	   -379.73083954	   -101.92204374	      0.00000000	      0.00000000
      0.52534332	   -379.56911335	   -101.89569764	      0.00000000	      0.00000000
      0.52559553	   -379.40734049	   -101.86934039	      0.00000000	      0.00000000
      0.52590330	   -379.20986989	   -101.83716214	      0.00000000	      0.00000000
      0.52613996	   -379.05798097	   -101.81240786	      0.00000000	      0.00000000
      0.52637662	   -378.90605383	   -101.78764415	      0.00000000	      0.00000000
      0.52666820	   -378.71881525	   -101.75712032	      0.00000000	      0.00000000
      0.52695979	   -378.53152133	   -101.72658252	      0.00000000	      0.00000000
      0.52720443	   -378.37433778	   -101.70095027	      0.00000000	      0.00000000
      0.52744907	   -378.21711731	   -101.67530845	      0.00000000	      0.00000000
      0.52769371	   -378.05986063	   -101.64965713	      0.00000000	      0.00000000
      0.52801753	   -377.85165508	   -101.61568959	      0.00000000	      0.00000000
      0.52825168	   -377.70106627	   -101.59111788	      0.00000000	      0.00000000
      0.52848583	   -377.55044726	   -101.56653787	      0.00000000	      0.00000000
      0.52878427	   -377.35843179	   -101.53519726	      0.00000000	      0.00000000
      0.52908271	   -377.16637026	   -101.50384351	      0.00000000	      0.00000000
      0.52931677	   -377.01570226	   -101.47924322	      0.00000000	      0.00000000
      0.52955084	   -376.86500789	   -101.45463508	      0.00000000	      0.00000000
      0.52984419	   -376.67611791	   -101.42378462	      0.00000000	      0.00000000
      0.53013753	   -376.48718945	   -101.39292221	      0.00000000	      0.00000000
      0.53037877	   -376.33178602	   -101.36753197	      0.00000000	      0.00000000
      0.53062002	   -376.17635870	   -101.34213390	      0.00000000	      0.00000000
      0.53086126	   -376.02090827	   -101.31672809	      0.00000000	      0.00000000
      0.53119540	   -375.80556577	   -101.28152728	      0.00000000	      0.00000000
      0.53142760	   -375.65589392	   -101.25705669	      0.00000000	      0.00000000
      0.53165980	   -375.50620381	   -101.23257930	      0.00000000	      0.00000000
      0.53196380	   -375.31020518	   -101.20052371	      0.00000000	      0.00000000
      0.53226779	   -375.11417866	   -101.16845687	      0.00000000	      0.00000000
      0.53249142	   -374.96995505	   -101.14485985	      0.00000000	      0.00000000
      0.53271506	   -374.82571825	   -101.12125696	      0.00000000	      0.00000000
      0.53302458	   -374.62606535	   -101.08857961	      0.00000000	      0.00000000
      0.53330338	   -374.44620816	   -101.05913603	      0.00000000	      0.00000000
      0.53358219	   -374.26633469	   -101.02968380	      0.00000000	      0.00000000
      0.53383025	   -374.10628037	   -101.00347165	      0.00000000	      0.00000000
      0.53407832	   -373.94621547	   -100.97725292	      0.00000000	      0.00000000
      0.53432639	   -373.78614132	   -100.95102777	      0.00000000	      0.00000000
      0.53462642	   -373.59251791	   -100.91929958	      0.00000000	      0.00000000
      0.53487905	   -373.42948694	   -100.89257874	      0.00000000	      0.00000000
      0.53513167	   -373.26644992	   -100.86585162	      0.00000000	      0.00000000
      0.53538429	   -373.10340826	   -100.83911842	      0.00000000	      0.00000000
      0.53563691	   -372.94036299	   -100.81237921	      0.00000000	      0.00000000
      0.53594785	   -372.73967438	   -100.77945905	      0.00000000	      0.00000000
      0.53618188	   -372.58862581	   -100.75467611	      0.00000000	      0.00000000
      0.53641591	   -372.43757759	   -100.72988841	      0.00000000	      0.00000000
      0.53671393	   -372.24522661	   -100.69831570	      0.00000000	      0.00000000
      0.53701196	   -372.05287974	   -100.66673567	      0.00000000	      0.00000000
      0.53723573	   -371.90845490	   -100.64301829	      0.00000000	      0.00000000
      0.53745951	   -371.76403440	   -100.61929700	      0.00000000	      0.00000000
      0.53776893	   -371.56435376	   -100.58649145	      0.00000000	      0.00000000
      0.53804225	   -371.38797656	   -100.55750690	      0.00000000	      0.00000000
      0.53831558	   -371.21161022	   -100.52851698	      0.00000000	      0.00000000
      0.53858890	   -371.03525660	   -100.49952192	      0.00000000	      0.00000000
      0.53882490	   -370.88299430	   -100.47448191	      0.00000000	      0.00000000
      0.53906091	   -370.73074369	   -100.44943830	      0.00000000	      0.00000000
      0.53934794	   -370.54558874	   -100.41897474	      0.00000000	      0.00000000
      0.53963497	   -370.36045442	   -100.38850619	      0.00000000	      0.00000000
      0.53987228	   -370.20740687	   -100.36331194	      0.00000000	      0.00000000
      0.54010960	   -370.05437578	   -100.33811453	      0.00000000	      0.00000000
      0.54039878	   -369.86791849	   -100.30740530	      0.00000000	      0.00000000
      0.54068796	   -369.68148910	   -100.27669175	      0.00000000	      0.00000000
      0.54091818	   -369.53309263	   -100.25223753	      0.00000000	      0.00000000
      0.54114840	   -369.38471609	   -100.22778081	      0.00000000	      0.00000000
      0.54144736	   -369.19207007	   -100.19601848	      0.00000000	      0.00000000
      0.54174632	   -368.99946136	   -100.16425232	      0.00000000	      0.00000000
      0.54196853	   -368.85632365	   -100.14063866	      0.00000000	      0.00000000
      0.54219074	   -368.71320868	   -100.11702310	      0.00000000	      0.00000000
      0.54250450	   -368.51117040	   -100.08367483	      0.00000000	      0.00000000
      0.54278470	   -368.33078354	   -100.05389058	      0.00000000	      0.00000000
      0.54306490	   -368.15043767	   -100.02410381	      0.00000000	      0.00000000
      0.54329183	   -368.00440864	    -99.99997807	      0.00000000	      0.00000000
      0.54351877	   -367.85840861	    -99.97585088	      0.00000000	      0.00000000
      0.54381820	   -367.66581361	    -99.94401402	      0.00000000	      0.00000000
      0.54411762	   -367.47327303	    -99.91217504	      0.00000000	      0.00000000
      0.54434481	   -367.32722226	    -99.88801624	      0.00000000	      0.00000000
      0.54457200	   -367.18120500	    -99.86385644	      0.00000000	      0.00000000
      0.54487516	   -366.98641480	    -99.83161646	      0.00000000	      0.00000000
      0.54517832	   -366.79168832	    -99.79937512	      0.00000000	      0.00000000
      0.54539919	   -366.64985983	    -99.77588466	      0.00000000	      0.00000000
      0.54562006	   -366.50806721	    -99.75239367	      0.00000000	      0.00000000
      0.54593282	   -366.30735083	    -99.71912955	      0.00000000	      0.00000000
      0.54620621	   -366.13195686	    -99.69005121	      0.00000000	      0.00000000
      0.54647960	   -365.95662310	    -99.66097263	      0.00000000	      0.00000000
      0.54675300	   -365.78135097	    -99.63189393	      0.00000000	      0.00000000
      0.54698710	   -365.63131915	    -99.60699446	      0.00000000	      0.00000000
      0.54722120	   -365.48133481	    -99.58209513	      0.00000000	      0.00000000
      0.54750712	   -365.29821877	    -99.55168491	      0.00000000	      0.00000000
      0.54779304	   -365.11517713	    -99.52127528	      0.00000000	      0.00000000
      0.54803339	   -364.96136805	    -99.49571300	      0.00000000	      0.00000000
      0.54827374	   -364.80761402	    -99.47015137	      0.00000000	      0.00000000
      0.54851409	   -364.65391638	    -99.44459054	      0.00000000	      0.00000000
      0.54883792	   -364.44692677	    -99.41015325	      0.00000000	      0.00000000
      0.54907424	   -364.29594210	    -99.38502360	      0.00000000	      0.00000000
      0.54931055	   -364.14501546	    -99.35989506	      0.00000000	      0.00000000
      0.54960427	   -363.95751101	    -99.32866447	      0.00000000	      0.00000000
      0.54989799	   -363.77010003	    -99.29743599	      0.00000000	      0.00000000
      0.55012104	   -363.62784345	    -99.27372255	      0.00000000	      0.00000000
      0.55034409	   -363.48564286	    -99.25001053	      0.00000000	      0.00000000
      0.55064751	   -363.29229486	    -99.21775683	      0.00000000	      0.00000000
      0.55092310	   -363.11677781	    -99.18846469	      0.00000000	      0.00000000
      0.55119869	   -362.94135151	    -99.15917527	      0.00000000	      0.00000000
      0.55144518	   -362.78452241	    -99.13298023	      0.00000000	      0.00000000
      0.55169168	   -362.62776856	    -99.10678761	      0.00000000	      0.00000000
      0.55193817	   -362.47109098	    -99.08059752	      0.00000000	      0.00000000
      0.55218466	   -362.31449104	    -99.05441009	      0.00000000	      0.00000000
      0.55251313	   -362.10593746	    -99.01951852	      0.00000000	      0.00000000
      0.55273598	   -361.96452139	    -98.99584861	      0.00000000	      0.00000000
      0.55295883	   -361.82317188	    -98.97218118	      0.00000000	      0.00000000
      0.55326857	   -361.62683006	    -98.93929136	      0.00000000	      0.00000000
      0.55354244	   -361.45332791	    -98.91021329	      0.00000000	      0.00000000
      0.55381632	   -361.27993149	    -98.88113949	      0.00000000	      0.00000000
      0.55409019	   -361.10664219	    -98.85207008	      0.00000000	      0.00000000
      0.55432249	   -360.95974998	    -98.82741806	      0.00000000	      0.00000000
      0.55455478	   -360.81293703	    -98.80276942	      0.00000000	      0.00000000
      0.55483884	   -360.63351406	    -98.77263223	      0.00000000	      0.00000000
      0.55512290	   -360.45421307	    -98.74250043	      0.00000000	      0.00000000
      0.55537051	   -360.29802463	    -98.71624031	      0.00000000	      0.00000000
      0.55561811	   -360.14193145	    -98.68998453	      0.00000000	      0.00000000
      0.55586572	   -359.98593496	    -98.66373325	      0.00000000	      0.00000000
      0.55611332	   -359.83003622	    -98.63748657	      0.00000000	      0.00000000
      0.55642120	   -359.63632905	    -98.60485791	      0.00000000	      0.00000000
      0.55666618	   -359.48230387	    -98.57890010	      0.00000000	      0.00000000
      0.55691116	   -359.32837838	    -98.55294719	      0.00000000	      0.00000000
      0.55715614	   -359.17455356	    -98.52699928	      0.00000000	      0.00000000
      0.55746174	   -358.98280953	    -98.49463805	      0.00000000	      0.00000000
      0.55771206	   -358.82587069	    -98.46813689	      0.00000000	      0.00000000
      0.55796237	   -358.66904110	    -98.44164136	      0.00000000	      0.00000000
      0.55821269	   -358.51232178	    -98.41515156	      0.00000000	      0.00000000
      0.55846301	   -358.35571413	    -98.38866763	      0.00000000	      0.00000000
      0.55877835	   -358.15858367	    -98.35531224	      0.00000000	      0.00000000
      0.55900128	   -358.01933449	    -98.33173800	      0.00000000	      0.00000000
      0.55922421	   -357.88017677	    -98.30816869	      0.00000000	      0.00000000
      0.55952687	   -357.69139350	    -98.27617724	      0.00000000	      0.00000000
      0.55980458	   -357.51832912	    -98.24683219	      0.00000000	      0.00000000
      0.56008229	   -357.34541169	    -98.21749532	      0.00000000	      0.00000000
      0.56032624	   -357.19363555	    -98.19173133	      0.00000000	      0.00000000
      0.56057019	   -357.04197519	    -98.16597390	      0.00000000	      0.00000000
      0.56081414	   -356.89043153	    -98.14022310	      0.00000000	      0.00000000
      0.56111362	   -356.70454998	    -98.10861934	      0.00000000	      0.00000000
      0.56136889	   -356.54625761	    -98.08169040	      0.00000000	      0.00000000
      0.56162415	   -356.38809713	    -98.05476916	      0.00000000	      0.00000000
      0.56187941	   -356.23006954	    -98.02785568	      0.00000000	      0.00000000
      0.56213468	   -356.07217629	    -98.00095015	      0.00000000	      0.00000000
      0.56238994	   -355.91441843	    -97.97405264	      0.00000000	      0.00000000
      0.56264520	   -355.75679735	    -97.94716331	      0.00000000	      0.00000000
      0.56290047	   -355.59931411	    -97.92028226	      0.00000000	      0.00000000
      0.56315573	   -355.44197008	    -97.89340964	      0.00000000	      0.00000000
      0.56346453	   -355.25181273	    -97.86091223	      0.00000000	      0.00000000
      0.56368434	   -355.11658389	    -97.83778811	      0.00000000	      0.00000000
      0.56390415	   -354.98146084	    -97.81467049	      0.00000000	      0.00000000
      0.56420711	   -354.79539534	    -97.78281824	      0.00000000	      0.00000000
      0.56449137	   -354.62100021	    -97.75294354	      0.00000000	      0.00000000
      0.56477563	   -354.44678698	    -97.72308025	      0.00000000	      0.00000000
      0.56501128	   -354.30250344	    -97.69833237	      0.00000000	      0.00000000
      0.56524693	   -354.15834697	    -97.67359253	      0.00000000	      0.00000000
      0.56554347	   -353.97712848	    -97.64247254	      0.00000000	      0.00000000
      0.56579511	   -353.82350144	    -97.61607346	      0.00000000	      0.00000000
      0.56604676	   -353.67002250	    -97.58968386	      0.00000000	      0.00000000
      0.56629841	   -353.51669298	    -97.56330391	      0.00000000	      0.00000000
      0.56655006	   -353.36351377	    -97.53693368	      0.00000000	      0.00000000
      0.56680170	   -353.21048614	    -97.51057332	      0.00000000	      0.00000000
      0.56711084	   -353.02270877	    -97.47820467	      0.00000000	      0.00000000
      0.56733265	   -352.88811611	    -97.45498862	      0.00000000	      0.00000000
      0.56755447	   -352.75364363	    -97.43178047	      0.00000000	      0.00000000
      0.56785281	   -352.57296789	    -97.40057795	      0.00000000	      0.00000000
      0.56813487	   -352.40235685	    -97.37109202	      0.00000000	      0.00000000
      0.56841692	   -352.23194463	    -97.34161937	      0.00000000	      0.00000000
      0.56865478	   -352.08839314	    -97.31677579	      0.00000000	      0.00000000
      0.56889264	   -351.94498498	    -97.29194187	      0.00000000	      0.00000000
      0.56918650	   -351.76800596	    -97.26127346	      0.00000000	      0.00000000
      0.56943590	   -351.61797884	    -97.23525717	      0.00000000	      0.00000000
      0.56968531	   -351.46811215	    -97.20925178	      0.00000000	      0.00000000
      0.56993471	   -351.31840708	    -97.18325744	      0.00000000	      0.00000000
      0.57018411	   -351.16886441	    -97.15727422	      0.00000000	      0.00000000
      0.57043351	   -351.01948521	    -97.13130225	      0.00000000	      0.00000000
      0.57075934	   -350.82458107	    -97.09738907	      0.00000000	      0.00000000
      0.57097019	   -350.69860495	    -97.07545357	      0.00000000	      0.00000000
      0.57118103	   -350.57274755	    -97.05352632	      0.00000000	      0.00000000
      0.57149719	   -350.38425713	    -97.02066358	      0.00000000	      0.00000000
      0.57179665	   -350.20596550	    -96.98955301	      0.00000000	      0.00000000
      0.57210645	   -350.02177427	    -96.95738630	      0.00000000	      0.00000000
      0.57234478	   -349.88025593	    -96.93265331	      0.00000000	      0.00000000
      0.57258311	   -349.73889375	    -96.90793142	      0.00000000	      0.00000000
      0.57288575	   -349.55960899	    -96.87655407	      0.00000000	      0.00000000
      0.57312514	   -349.41797613	    -96.85174770	      0.00000000	      0.00000000
      0.57336453	   -349.27650286	    -96.82695278	      0.00000000	      0.00000000
      0.57360392	   -349.13519005	    -96.80216942	      0.00000000	      0.00000000
      0.57393442	   -348.94036020	    -96.76797297	      0.00000000	      0.00000000
      0.57414977	   -348.81357661	    -96.74570289	      0.00000000	      0.00000000
      0.57436512	   -348.68692441	    -96.72344237	      0.00000000	      0.00000000
      0.57467329	   -348.50591443	    -96.69160430	      0.00000000	      0.00000000
      0.57496795	   -348.33309508	    -96.66118086	      0.00000000	      0.00000000
      0.57526260	   -348.16052517	    -96.63077581	      0.00000000	      0.00000000
      0.57549826	   -348.02269000	    -96.60647225	      0.00000000	      0.00000000
      0.57573391	   -347.88501567	    -96.58218065	      0.00000000	      0.00000000
      0.57603667	   -347.70837153	    -96.55098900	      0.00000000	      0.00000000
      0.57627784	   -347.56785442	    -96.52615715	      0.00000000	      0.00000000
      0.57651901	   -347.42750736	    -96.50133807	      0.00000000	      0.00000000
      0.57676019	   -347.28733109	    -96.47653186	      0.00000000	      0.00000000
      0.57708298	   -347.09998009	    -96.44335024	      0.00000000	      0.00000000
      0.57730103	   -346.97359993	    -96.42094950	      0.00000000	      0.00000000
      0.57751907	   -346.84736059	    -96.39855947	      0.00000000	      0.00000000
      0.57782053	   -346.67306407	    -96.36762244	      0.00000000	      0.00000000
      0.57811019	   -346.50584287	    -96.33791553	      0.00000000	      0.00000000
      0.57839985	   -346.33887287	    -96.30822799	      0.00000000	      0.00000000
      0.57863645	   -346.20267064	    -96.28399224	      0.00000000	      0.00000000
      0.57887306	   -346.06663705	    -96.25976959	      0.00000000	      0.00000000
      0.57917383	   -345.89395996	    -96.22899762	      0.00000000	      0.00000000
      0.57941448	   -345.75599184	    -96.20439125	      0.00000000	      0.00000000
      0.57965514	   -345.61819938	    -96.17979866	      0.00000000	      0.00000000
      0.57989579	   -345.48058320	    -96.15521995	      0.00000000	      0.00000000
      0.58022028	   -345.29530806	    -96.12210134	      0.00000000	      0.00000000
      0.58043621	   -345.17219509	    -96.10007671	      0.00000000	      0.00000000
      0.58065214	   -345.04922494	    -96.07806343	      0.00000000	      0.00000000
      0.58095551	   -344.87669884	    -96.04715499	      0.00000000	      0.00000000
      0.58124769	   -344.71080478	    -96.01740817	      0.00000000	      0.00000000
      0.58153987	   -344.54517436	    -95.98768257	      0.00000000	      0.00000000
      0.58178350	   -344.40726920	    -95.96291287	      0.00000000	      0.00000000
      0.58202713	   -344.26954822	    -95.93815811	      0.00000000	      0.00000000
      0.58232014	   -344.10416029	    -95.90840630	      0.00000000	      0.00000000
      0.58255867	   -343.96971394	    -95.88420121	      0.00000000	      0.00000000
      0.58279721	   -343.83544500	    -95.86001063	      0.00000000	      0.00000000
      0.58303575	   -343.70135396	    -95.83583468	      0.00000000	      0.00000000
      0.58336765	   -343.51507657	    -95.80222080	      0.00000000	      0.00000000
      0.58357846	   -343.39693745	    -95.78088497	      0.00000000	      0.00000000
      0.58378928	   -343.27893790	    -95.75956073	      0.00000000	      0.00000000
      0.58410022	   -343.10514833	    -95.72812953	      0.00000000	      0.00000000
      0.58440504	   -342.93507843	    -95.69734229	      0.00000000	      0.00000000
      0.58475951	   -342.73767530	    -95.66157116	      0.00000000	      0.00000000
      0.58497805	   -342.61616802	    -95.63953379	      0.00000000	      0.00000000
      0.58519659	   -342.49481226	    -95.61750924	      0.00000000	      0.00000000
      0.58555832	   -342.29428083	    -95.58108310	      0.00000000	      0.00000000
      0.58575951	   -342.18292269	    -95.56083773	      0.00000000	      0.00000000
      0.58596071	   -342.07169335	    -95.54060335	      0.00000000	      0.00000000
      0.58629257	   -341.88850973	    -95.50725221	      0.00000000	      0.00000000
      0.58661501	   -341.71086372	    -95.47487689	      0.00000000	      0.00000000
      0.58684985	   -341.58168528	    -95.45131452	      0.00000000	      0.00000000
      0.58708470	   -341.45268351	    -95.42776745	      0.00000000	      0.00000000
      0.58740190	   -341.27872538	    -95.39598750	      0.00000000	      0.00000000
      0.58762667	   -341.15565293	    -95.37348502	      0.00000000	      0.00000000
      0.58785144	   -341.03274270	    -95.35099671	      0.00000000	      0.00000000
      0.58813972	   -340.87534279	    -95.32217530	      0.00000000	      0.00000000
      0.58841924	   -340.72297715	    -95.29425137	      0.00000000	      0.00000000
      0.58869877	   -340.57086345	    -95.26634966	      0.00000000	      0.00000000
      0.58894269	   -340.43832794	    -95.24201953	      0.00000000	      0.00000000
      0.58918662	   -340.30598468	    -95.21770647	      0.00000000	      0.00000000
      0.58943055	   -340.17383366	    -95.19341048	      0.00000000	      0.00000000
      0.58972331	   -340.01547927	    -95.16427294	      0.00000000	      0.00000000
      0.58998635	   -339.87343527	    -95.13811415	      0.00000000	      0.00000000
      0.59024940	   -339.73161560	    -95.11197550	      0.00000000	      0.00000000
      0.59051244	   -339.59002018	    -95.08585700	      0.00000000	      0.00000000
      0.59077549	   -339.44864950	    -95.05975878	      0.00000000	      0.00000000
      0.59101015	   -339.32272136	    -95.03649353	      0.00000000	      0.00000000
      0.59124482	   -339.19697229	    -95.01324452	      0.00000000	      0.00000000
      0.59154307	   -339.03740322	    -94.98371845	      0.00000000	      0.00000000
      0.59178463	   -338.90838315	    -94.95982513	      0.00000000	      0.00000000
      0.59202618	   -338.77955291	    -94.93594915	      0.00000000	      0.00000000
      0.59226774	   -338.65091284	    -94.91209060	      0.00000000	      0.00000000
      0.59258842	   -338.48042636	    -94.88044341	      0.00000000	      0.00000000
      0.59280245	   -338.36682918	    -94.85933905	      0.00000000	      0.00000000
      0.59301648	   -338.25338133	    -94.83824848	      0.00000000	      0.00000000
      0.59331728	   -338.09418752	    -94.80862989	      0.00000000	      0.00000000
      0.59355815	   -337.96692845	    -94.78493301	      0.00000000	      0.00000000
      0.59395816	   -337.75600730	    -94.74561845	      0.00000000	      0.00000000
      0.59420126	   -337.62807465	    -94.72174873	      0.00000000	      0.00000000
      0.59444437	   -337.50033512	    -94.69789707	      0.00000000	      0.00000000
      0.59468748	   -337.37278894	    -94.67406357	      0.00000000	      0.00000000
      0.59498418	   -337.21738159	    -94.64499957	      0.00000000	      0.00000000
      0.59524210	   -337.08252979	    -94.61975814	      0.00000000	      0.00000000
      0.59550001	   -336.94789555	    -94.59453726	      0.00000000	      0.00000000
      0.59575792	   -336.81347920	    -94.56933705	      0.00000000	      0.00000000
      0.59601583	   -336.67928050	    -94.54415750	      0.00000000	      0.00000000
      0.59627374	   -336.54529978	    -94.51899872	      0.00000000	      0.00000000
      0.59653165	   -336.41153675	    -94.49386071	      0.00000000	      0.00000000
      0.59678956	   -336.27799176	    -94.46874358	      0.00000000	      0.00000000
      0.59704747	   -336.14466450	    -94.44364731	      0.00000000	      0.00000000
      0.59730539	   -336.01155533	    -94.41857203	      0.00000000	      0.00000000
      0.59756330	   -335.87866390	    -94.39351770	      0.00000000	      0.00000000
      0.59782121	   -335.74599058	    -94.36848446	      0.00000000	      0.00000000
      0.59807912	   -335.61353500	    -94.34347227	      0.00000000	      0.00000000
      0.59833703	   -335.48129754	    -94.31848126	      0.00000000	      0.00000000
      0.59859494	   -335.34927779	    -94.29351141	      0.00000000	      0.00000000
      0.59885285	   -335.21747614	    -94.26856282	      0.00000000	      0.00000000
      0.59908384	   -335.09961695	    -94.24623644	      0.00000000	      0.00000000
      0.59931483	   -334.98193263	    -94.22392718	      0.00000000	      0.00000000
      0.59961962	   -334.82691832	    -94.19451686	      0.00000000	      0.00000000
      0.59985661	   -334.70659638	    -94.17166938	      0.00000000	      0.00000000
      0.60009359	   -334.58645819	    -94.14883999	      0.00000000	      0.00000000
      0.60033058	   -334.46650392	    -94.12602875	      0.00000000	      0.00000000
      0.60063188	   -334.31426133	    -94.09705316	      0.00000000	      0.00000000
      0.60088924	   -334.18446102	    -94.07232745	      0.00000000	      0.00000000
      0.60114659	   -334.05487721	    -94.04762324	      0.00000000	      0.00000000
      0.60140394	   -333.92551013	    -94.02294061	      0.00000000	      0.00000000
      0.60166129	   -333.79635944	    -93.99827956	      0.00000000	      0.00000000
      0.60191865	   -333.66742536	    -93.97364019	      0.00000000	      0.00000000
      0.60217600	   -333.53870754	    -93.94902246	      0.00000000	      0.00000000
      0.60243335	   -333.41020619	    -93.92442649	      0.00000000	      0.00000000
      0.60269071	   -333.28192095	    -93.89985224	      0.00000000	      0.00000000
      0.60294806	   -333.15385204	    -93.87529981	      0.00000000	      0.00000000
      0.60320541	   -333.02599906	    -93.85076918	      0.00000000	      0.00000000
      0.60346276	   -332.89836225	    -93.82626044	      0.00000000	      0.00000000
      0.60372012	   -332.77094120	    -93.80177358	      0.00000000	      0.00000000
      0.60397747	   -332.64373614	    -93.77730868	      0.00000000	      0.00000000
      0.60423482	   -332.51674664	    -93.75286571	      0.00000000	      0.00000000
      0.60449217	   -332.38997294	    -93.72844478	      0.00000000	      0.00000000
      0.60474953	   -332.26341459	    -93.70404585	      0.00000000	      0.00000000
      0.60500688	   -332.13707184	    -93.67966902	      0.00000000	      0.00000000
      0.60526423	   -332.01094422	    -93.65531426	      0.00000000	      0.00000000
      0.60552159	   -331.88503198	    -93.63098166	      0.00000000	      0.00000000
      0.60577894	   -331.75933463	    -93.60667119	      0.00000000	      0.00000000
      0.60603629	   -331.63385243	    -93.58238294	      0.00000000	      0.00000000
      0.60629364	   -331.50858488	    -93.55811688	      0.00000000	      0.00000000
      0.60655100	   -331.38353222	    -93.53387310	      0.00000000	      0.00000000
      0.60680835	   -331.25869396	    -93.50965157	      0.00000000	      0.00000000
      0.60706570	   -331.13407034	    -93.48545239	      0.00000000	      0.00000000
      0.60732305	   -331.00966084	    -93.46127550	      0.00000000	      0.00000000
      0.60758041	   -330.88546570	    -93.43712101	      0.00000000	      0.00000000
      0.60783776	   -330.76148441	    -93.41298888	      0.00000000	      0.00000000
      0.60809511	   -330.63771720	    -93.38887920	      0.00000000	      0.00000000
      0.60835247	   -330.51416354	    -93.36479193	      0.00000000	      0.00000000
      0.60860982	   -330.39082367	    -93.34072717	      0.00000000	      0.00000000
      0.60886717	   -330.26769703	    -93.31668486	      0.00000000	      0.00000000
      0.60912452	   -330.14478389	    -93.29266511	      0.00000000	      0.00000000
      0.60935546	   -330.03466659	    -93.27112966	      0.00000000	      0.00000000
      0.60958641	   -329.92472092	    -93.24961241	      0.00000000	      0.00000000
      0.60989499	   -329.77807857	    -93.22088937	      0.00000000	      0.00000000
      0.61012598	   -329.66851129	    -93.19941035	      0.00000000	      0.00000000
      0.61035696	   -329.55911508	    -93.17794955	      0.00000000	      0.00000000
      0.61058795	   -329.44988997	    -93.15650700	      0.00000000	      0.00000000
      0.61089238	   -329.30619610	    -93.12827437	      0.00000000	      0.00000000
      0.61116285	   -329.17878348	    -93.10321839	      0.00000000	      0.00000000
      0.61143331	   -329.05160460	    -93.07818747	      0.00000000	      0.00000000
      0.61166649	   -328.94214964	    -93.05662816	      0.00000000	      0.00000000
      0.61189966	   -328.83286811	    -93.03508750	      0.00000000	      0.00000000
      0.61213283	   -328.72376006	    -93.01356555	      0.00000000	      0.00000000
      0.61243361	   -328.58327284	    -92.98583111	      0.00000000	      0.00000000
      0.61269819	   -328.45993269	    -92.96146053	      0.00000000	      0.00000000
      0.61296277	   -328.33681503	    -92.93711406	      0.00000000	      0.00000000
      0.61322734	   -328.21392000	    -92.91279178	      0.00000000	      0.00000000
      0.61345399	   -328.10882235	    -92.89197604	      0.00000000	      0.00000000
      0.61368063	   -328.00388774	    -92.87117808	      0.00000000	      0.00000000
      0.61400240	   -327.85518804	    -92.84168100	      0.00000000	      0.00000000
      0.61422297	   -327.75344524	    -92.82148174	      0.00000000	      0.00000000
      0.61444354	   -327.65185619	    -92.80129932	      0.00000000	      0.00000000
      0.61473095	   -327.51971390	    -92.77502642	      0.00000000	      0.00000000
      0.61500338	   -327.39470188	    -92.75014978	      0.00000000	      0.00000000
      0.61534774	   -327.23701637	    -92.71874153	      0.00000000	      0.00000000
      0.61557006	   -327.13541061	    -92.69848577	      0.00000000	      0.00000000
      0.61579238	   -327.03396043	    -92.67824719	      0.00000000	      0.00000000
      0.61609937	   -326.89412967	    -92.65032928	      0.00000000	      0.00000000
      0.61636296	   -326.77430362	    -92.62638444	      0.00000000	      0.00000000
      0.61662655	   -326.65469527	    -92.60246375	      0.00000000	      0.00000000
      0.61689014	   -326.53530471	    -92.57856729	      0.00000000	      0.00000000
      0.61712087	   -326.43097551	    -92.55766959	      0.00000000	      0.00000000
      0.61735160	   -326.32681281	    -92.53679045	      0.00000000	      0.00000000
      0.61766671	   -326.18482676	    -92.50830592	      0.00000000	      0.00000000
      0.61788991	   -326.08443969	    -92.48815014	      0.00000000	      0.00000000
      0.61811311	   -325.98420769	    -92.46801173	      0.00000000	      0.00000000
      0.61839595	   -325.85741751	    -92.44251756	      0.00000000	      0.00000000
      0.61867194	   -325.73393765	    -92.41766777	      0.00000000	      0.00000000
      0.61894794	   -325.61069428	    -92.39284461	      0.00000000	      0.00000000
      0.61920792	   -325.49481608	    -92.36948577	      0.00000000	      0.00000000
      0.61946790	   -325.37914725	    -92.34615060	      0.00000000	      0.00000000
      0.61972788	   -325.26368734	    -92.32283906	      0.00000000	      0.00000000
      0.61998786	   -325.14843632	    -92.29955121	      0.00000000	      0.00000000
      0.62024784	   -325.03339369	    -92.27628700	      0.00000000	      0.00000000
      0.62050782	   -324.91855944	    -92.25304650	      0.00000000	      0.00000000
      0.62076780	   -324.80393305	    -92.22982966	      0.00000000	      0.00000000
      0.62102778	   -324.68951454	    -92.20663654	      0.00000000	      0.00000000
      0.62128776	   -324.57530334	    -92.18346709	      0.00000000	      0.00000000
      0.62154774	   -324.46129952	    -92.16032138	      0.00000000	      0.00000000
      0.62180773	   -324.34750245	    -92.13719935	      0.00000000	      0.00000000
      0.62206771	   -324.23391224	    -92.11410107	      0.00000000	      0.00000000
      0.62230052	   -324.13236552	    -92.09343631	      0.00000000	      0.00000000
      0.62253334	   -324.03098424	    -92.07279061	      0.00000000	      0.00000000
      0.62284548	   -323.89532098	    -92.04514069	      0.00000000	      0.00000000
      0.62306923	   -323.79825730	    -92.02534175	      0.00000000	      0.00000000
      0.62329297	   -323.70134561	    -92.00556037	      0.00000000	      0.00000000
      0.62357398	   -323.57984921	    -91.98074180	      0.00000000	      0.00000000
      0.62384819	   -323.46151847	    -91.95654953	      0.00000000	      0.00000000
      0.62412241	   -323.34341531	    -91.93238370	      0.00000000	      0.00000000
      0.62438531	   -323.23039898	    -91.90923988	      0.00000000	      0.00000000
      0.62464821	   -323.11759128	    -91.88612037	      0.00000000	      0.00000000
      0.62491111	   -323.00499172	    -91.86302514	      0.00000000	      0.00000000
      0.62517401	   -322.89260021	    -91.83995423	      0.00000000	      0.00000000
      0.62543691	   -322.78041621	    -91.81690759	      0.00000000	      0.00000000
      0.62569981	   -322.66843972	    -91.79388529	      0.00000000	      0.00000000
      0.62596271	   -322.55667010	    -91.77088725	      0.00000000	      0.00000000
      0.62622561	   -322.44510743	    -91.74791356	      0.00000000	      0.00000000
      0.62644890	   -322.35051640	    -91.72842048	      0.00000000	      0.00000000
      0.62667219	   -322.25607422	    -91.70894495	      0.00000000	      0.00000000
      0.62697261	   -322.12924187	    -91.68276938	      0.00000000	      0.00000000
      0.62723436	   -322.01895624	    -91.65998941	      0.00000000	      0.00000000
      0.62749610	   -321.90887393	    -91.63723350	      0.00000000	      0.00000000
      0.62775785	   -321.79899496	    -91.61450171	      0.00000000	      0.00000000
      0.62801960	   -321.68931866	    -91.59179398	      0.00000000	      0.00000000
      0.62828134	   -321.57984513	    -91.56911037	      0.00000000	      0.00000000
      0.62850754	   -321.48540160	    -91.54952672	      0.00000000	      0.00000000
      0.62873374	   -321.39110902	    -91.52996107	      0.00000000	      0.00000000
      0.62906261	   -321.25428826	    -91.50154720	      0.00000000	      0.00000000
      0.62927490	   -321.16613490	    -91.48322532	      0.00000000	      0.00000000
      0.62948719	   -321.07811369	    -91.46491925	      0.00000000	      0.00000000
      0.62978396	   -320.95529014	    -91.43935572	      0.00000000	      0.00000000
      0.63019481	   -320.78567592	    -91.40401613	      0.00000000	      0.00000000
      0.63042558	   -320.69062094	    -91.38419213	      0.00000000	      0.00000000
      0.63065635	   -320.59572108	    -91.36438681	      0.00000000	      0.00000000
      0.63094282	   -320.47812971	    -91.33982686	      0.00000000	      0.00000000
      0.63121417	   -320.36696847	    -91.31659054	      0.00000000	      0.00000000
      0.63148551	   -320.25602086	    -91.29338008	      0.00000000	      0.00000000
      0.63174688	   -320.14935640	    -91.27104792	      0.00000000	      0.00000000
      0.63200824	   -320.04288951	    -91.24873974	      0.00000000	      0.00000000
      0.63226960	   -319.93661966	    -91.22645551	      0.00000000	      0.00000000
      0.63253096	   -319.83054676	    -91.20419525	      0.00000000	      0.00000000
      0.63279233	   -319.72467023	    -91.18195891	      0.00000000	      0.00000000
      0.63305369	   -319.61899002	    -91.15974654	      0.00000000	      0.00000000
      0.63331505	   -319.51350550	    -91.13755807	      0.00000000	      0.00000000
      0.63357641	   -319.40821668	    -91.11539357	      0.00000000	      0.00000000
      0.63383778	   -319.30312286	    -91.09325295	      0.00000000	      0.00000000
      0.63409914	   -319.19822411	    -91.07113628	      0.00000000	      0.00000000
      0.63433025	   -319.10562830	    -91.05159929	      0.00000000	      0.00000000
      0.63456136	   -319.01318448	    -91.03208101	      0.00000000	      0.00000000
      0.63488027	   -318.88587040	    -91.00517845	      0.00000000	      0.00000000
      0.63509977	   -318.79841266	    -90.98668314	      0.00000000	      0.00000000
      0.63531926	   -318.71109109	    -90.96820465	      0.00000000	      0.00000000
      0.63560659	   -318.59698832	    -90.94404079	      0.00000000	      0.00000000
      0.63584754	   -318.50148336	    -90.92379966	      0.00000000	      0.00000000
      0.63622120	   -318.35369885	    -90.89245011	      0.00000000	      0.00000000
      0.63646992	   -318.25554385	    -90.87160936	      0.00000000	      0.00000000
      0.63671865	   -318.15756214	    -90.85079016	      0.00000000	      0.00000000
      0.63696738	   -318.05975368	    -90.82999255	      0.00000000	      0.00000000
      0.63724417	   -317.95110986	    -90.80687311	      0.00000000	      0.00000000
      0.63752097	   -317.84267984	    -90.78378037	      0.00000000	      0.00000000
      0.63775745	   -317.75021375	    -90.76407269	      0.00000000	      0.00000000
      0.63799392	   -317.65790317	    -90.74438449	      0.00000000	      0.00000000
      0.63831021	   -317.53467666	    -90.71808118	      0.00000000	      0.00000000
      0.63852859	   -317.44976071	    -90.69994124	      0.00000000	      0.00000000
      0.63874697	   -317.36497644	    -90.68181785	      0.00000000	      0.00000000
      0.63903560	   -317.25311648	    -90.65788905	      0.00000000	      0.00000000
      0.63931136	   -317.14645726	    -90.63505396	      0.00000000	      0.00000000
      0.63968341	   -317.00288963	    -90.60428790	      0.00000000	      0.00000000
      0.63991585	   -316.91338857	    -90.58509121	      0.00000000	      0.00000000
      0.64019621	   -316.80563300	    -90.56196190	      0.00000000	      0.00000000
      0.64046822	   -316.70129081	    -90.53954725	      0.00000000	      0.00000000
      0.64074022	   -316.59715042	    -90.51715822	      0.00000000	      0.00000000
      0.64101223	   -316.49321121	    -90.49479477	      0.00000000	      0.00000000
      0.64128424	   -316.38947310	    -90.47245694	      0.00000000	      0.00000000
      0.64151444	   -316.30183826	    -90.45357286	      0.00000000	      0.00000000
      0.64174463	   -316.21434691	    -90.43470710	      0.00000000	      0.00000000
      0.64207148	   -316.09036757	    -90.40795186	      0.00000000	      0.00000000
      0.64228502	   -316.00952108	    -90.39049120	      0.00000000	      0.00000000
      0.64249856	   -315.92879714	    -90.37304624	      0.00000000	      0.00000000
      0.64279507	   -315.81691432	    -90.34884982	      0.00000000	      0.00000000
      0.64317984	   -315.67207792	    -90.31749585	      0.00000000	      0.00000000
      0.64343054	   -315.57792477	    -90.29709501	      0.00000000	      0.00000000
      0.64368123	   -315.48393912	    -90.27671577	      0.00000000	      0.00000000
      0.64393192	   -315.39012092	    -90.25635813	      0.00000000	      0.00000000
      0.64420646	   -315.28756956	    -90.23408868	      0.00000000	      0.00000000
      0.64448100	   -315.18521823	    -90.21184512	      0.00000000	      0.00000000
      0.64472178	   -315.09561809	    -90.19235831	      0.00000000	      0.00000000
      0.64496255	   -315.00617122	    -90.17289139	      0.00000000	      0.00000000
      0.64527153	   -314.89161166	    -90.14793940	      0.00000000	      0.00000000
      0.64549471	   -314.80901986	    -90.12993652	      0.00000000	      0.00000000
      0.64571789	   -314.72655871	    -90.11195065	      0.00000000	      0.00000000
      0.64600088	   -314.62218639	    -90.08916918	      0.00000000	      0.00000000
      0.64627202	   -314.52238193	    -90.06736752	      0.00000000	      0.00000000
      0.64661090	   -314.39791329	    -90.04015445	      0.00000000	      0.00000000
      0.64684422	   -314.31238972	    -90.02144086	      0.00000000	      0.00000000
      0.64707754	   -314.22700771	    -90.00274583	      0.00000000	      0.00000000
      0.64737400	   -314.11872044	    -89.97901766	      0.00000000	      0.00000000
      0.64767047	   -314.01066078	    -89.95531942	      0.00000000	      0.00000000
      0.64788280	   -313.93340802	    -89.93836512	      0.00000000	      0.00000000
      0.64809512	   -313.85627157	    -89.92142615	      0.00000000	      0.00000000
      0.64840313	   -313.74458400	    -89.89688177	      0.00000000	      0.00000000
      0.64867899	   -313.64475680	    -89.87492570	      0.00000000	      0.00000000
      0.64892079	   -313.55741796	    -89.85570228	      0.00000000	      0.00000000
      0.64916259	   -313.47022868	    -89.83649867	      0.00000000	      0.00000000
      0.64947119	   -313.35916409	    -89.81201749	      0.00000000	      0.00000000
      0.64969465	   -313.27889751	    -89.79431164	      0.00000000	      0.00000000
      0.64991810	   -313.19875761	    -89.77662261	      0.00000000	      0.00000000
      0.65020124	   -313.09739380	    -89.75423297	      0.00000000	      0.00000000
      0.65047270	   -313.00040237	    -89.73279244	      0.00000000	      0.00000000
      0.65081172	   -312.87953111	    -89.70605024	      0.00000000	      0.00000000
      0.65104532	   -312.79641496	    -89.68764644	      0.00000000	      0.00000000
      0.65127891	   -312.71343598	    -89.66926100	      0.00000000	      0.00000000
      0.65157561	   -312.60824029	    -89.64593579	      0.00000000	      0.00000000
      0.65187231	   -312.50326491	    -89.62264014	      0.00000000	      0.00000000
      0.65208510	   -312.42810984	    -89.60595024	      0.00000000	      0.00000000
      0.65229790	   -312.35306766	    -89.58927553	      0.00000000	      0.00000000
      0.65260608	   -312.24458818	    -89.56515343	      0.00000000	      0.00000000
      0.65288226	   -312.14756961	    -89.54356233	      0.00000000	      0.00000000
      0.65312429	   -312.06270690	    -89.52466289	      0.00000000	      0.00000000
      0.65336631	   -311.97798890	    -89.50578301	      0.00000000	      0.00000000
      0.65367551	   -311.86996832	    -89.48169167	      0.00000000	      0.00000000
      0.65389902	   -311.79202821	    -89.46429622	      0.00000000	      0.00000000
      0.65412253	   -311.71421045	    -89.44691737	      0.00000000	      0.00000000
      0.65440620	   -311.61562409	    -89.42488492	      0.00000000	      0.00000000
      0.65467671	   -311.52179455	    -89.40389953	      0.00000000	      0.00000000
      0.65501787	   -311.40371609	    -89.37746854	      0.00000000	      0.00000000
      0.65525573	   -311.32155594	    -89.35906297	      0.00000000	      0.00000000
      0.65549359	   -311.23953300	    -89.34067615	      0.00000000	      0.00000000
      0.65578670	   -311.13864563	    -89.31804410	      0.00000000	      0.00000000
      0.65607981	   -311.03796568	    -89.29544045	      0.00000000	      0.00000000
      0.65629755	   -310.96330761	    -89.27866729	      0.00000000	      0.00000000
      0.65651529	   -310.88876352	    -89.26190977	      0.00000000	      0.00000000
      0.65682303	   -310.78360411	    -89.23825301	      0.00000000	      0.00000000
      0.65709363	   -310.69131989	    -89.21747631	      0.00000000	      0.00000000
      0.65736424	   -310.59921005	    -89.19672364	      0.00000000	      0.00000000
      0.65760511	   -310.51736775	    -89.17827146	      0.00000000	      0.00000000
      0.65784598	   -310.43566297	    -89.15983828	      0.00000000	      0.00000000
      0.65808685	   -310.35409569	    -89.14142411	      0.00000000	      0.00000000
      0.65837636	   -310.25624081	    -89.11931712	      0.00000000	      0.00000000
      0.65866586	   -310.15858364	    -89.09723754	      0.00000000	      0.00000000
      0.65888799	   -310.08378989	    -89.08031557	      0.00000000	      0.00000000
      0.65911011	   -310.00911201	    -89.06340970	      0.00000000	      0.00000000
      0.65941577	   -309.90653614	    -89.04017172	      0.00000000	      0.00000000
      0.65968379	   -309.81677358	    -89.01982086	      0.00000000	      0.00000000
      0.65995180	   -309.72717808	    -88.99949330	      0.00000000	      0.00000000
      0.66021982	   -309.63774971	    -88.97918909	      0.00000000	      0.00000000
      0.66044577	   -309.56248638	    -88.96208972	      0.00000000	      0.00000000
      0.66067172	   -309.48734125	    -88.94500690	      0.00000000	      0.00000000
      0.66097387	   -309.38703811	    -88.92218886	      0.00000000	      0.00000000
      0.66123871	   -309.29929452	    -88.90221295	      0.00000000	      0.00000000
      0.66150354	   -309.21171169	    -88.88225962	      0.00000000	      0.00000000
      0.66176838	   -309.12428969	    -88.86232894	      0.00000000	      0.00000000
      0.66200439	   -309.04651985	    -88.84458705	      0.00000000	      0.00000000
      0.66224039	   -308.96887707	    -88.82686308	      0.00000000	      0.00000000
      0.66255705	   -308.86489709	    -88.80310968	      0.00000000	      0.00000000
      0.66278007	   -308.79180333	    -88.78640012	      0.00000000	      0.00000000
      0.66300309	   -308.71882190	    -88.76970645	      0.00000000	      0.00000000
      0.66328952	   -308.62525411	    -88.74828958	      0.00000000	      0.00000000
      0.66354664	   -308.54141758	    -88.72908644	      0.00000000	      0.00000000
      0.66390250	   -308.42563369	    -88.70254435	      0.00000000	      0.00000000
      0.66412165	   -308.35446880	    -88.68621839	      0.00000000	      0.00000000
      0.66450879	   -308.22901659	    -88.65741562	      0.00000000	      0.00000000
      0.66470853	   -308.16441992	    -88.64257344	      0.00000000	      0.00000000
      0.66490828	   -308.09991167	    -88.62774390	      0.00000000	      0.00000000
      0.66523635	   -307.99415170	    -88.60341454	      0.00000000	      0.00000000
      0.66552194	   -307.90228080	    -88.58226347	      0.00000000	      0.00000000
      0.66576251	   -307.82503001	    -88.56446627	      0.00000000	      0.00000000
      0.66600308	   -307.74790649	    -88.54668735	      0.00000000	      0.00000000
      0.66632185	   -307.64591035	    -88.52315777	      0.00000000	      0.00000000
      0.66653989	   -307.57627279	    -88.50708192	      0.00000000	      0.00000000
      0.66675792	   -307.50673868	    -88.49102100	      0.00000000	      0.00000000
      0.66705085	   -307.41348426	    -88.46946711	      0.00000000	      0.00000000
      0.66737023	   -307.31201993	    -88.44599732	      0.00000000	      0.00000000
      0.66768395	   -307.21256976	    -88.42297487	      0.00000000	      0.00000000
      0.66791655	   -307.13897088	    -88.40592510	      0.00000000	      0.00000000
      0.66814915	   -307.06548843	    -88.38889224	      0.00000000	      0.00000000
      0.66844757	   -306.97138270	    -88.36706436	      0.00000000	      0.00000000
      0.66874599	   -306.87746755	    -88.34526424	      0.00000000	      0.00000000
      0.66895869	   -306.81064512	    -88.32974306	      0.00000000	      0.00000000
      0.66917139	   -306.74391904	    -88.31423594	      0.00000000	      0.00000000
      0.66947921	   -306.64752077	    -88.29181839	      0.00000000	      0.00000000
      0.66978704	   -306.55132308	    -88.26943020	      0.00000000	      0.00000000
      0.66999825	   -306.48543187	    -88.25408534	      0.00000000	      0.00000000
      0.67020947	   -306.41963463	    -88.23875427	      0.00000000	      0.00000000
      0.67051551	   -306.32446203	    -88.21656432	      0.00000000	      0.00000000
      0.67082156	   -306.22948553	    -88.19440324	      0.00000000	      0.00000000
      0.67103944	   -306.16198679	    -88.17864338	      0.00000000	      0.00000000
      0.67125733	   -306.09458695	    -88.16289813	      0.00000000	      0.00000000
      0.67156474	   -305.99965983	    -88.14070786	      0.00000000	      0.00000000
      0.67187216	   -305.90492840	    -88.11854655	      0.00000000	      0.00000000
      0.67208077	   -305.84075452	    -88.10352432	      0.00000000	      0.00000000
      0.67228938	   -305.77667031	    -88.08851540	      0.00000000	      0.00000000
      0.67259312	   -305.68352265	    -88.06668596	      0.00000000	      0.00000000
      0.67289687	   -305.59056387	    -88.04488463	      0.00000000	      0.00000000
      0.67312345	   -305.52134145	    -88.02863964	      0.00000000	      0.00000000
      0.67335003	   -305.45222359	    -88.01241026	      0.00000000	      0.00000000
      0.67365365	   -305.35977067	    -87.99068768	      0.00000000	      0.00000000
      0.67392633	   -305.27689592	    -87.97120201	      0.00000000	      0.00000000
      0.67419901	   -305.19417081	    -87.95173874	      0.00000000	      0.00000000
      0.67443893	   -305.12150919	    -87.93463262	      0.00000000	      0.00000000
      0.67467885	   -305.04896273	    -87.91754379	      0.00000000	      0.00000000
      0.67491877	   -304.97653144	    -87.90047229	      0.00000000	      0.00000000
      0.67521265	   -304.88796517	    -87.87958460	      0.00000000	      0.00000000
      0.67550653	   -304.79957069	    -87.85872283	      0.00000000	      0.00000000
      0.67572896	   -304.73278045	    -87.84295017	      0.00000000	      0.00000000
      0.67595139	   -304.66608808	    -87.82719232	      0.00000000	      0.00000000
      0.67625773	   -304.57439668	    -87.80551425	      0.00000000	      0.00000000
      0.67653121	   -304.49269702	    -87.78618527	      0.00000000	      0.00000000
      0.67677705	   -304.41937843	    -87.76882856	      0.00000000	      0.00000000
      0.67702289	   -304.34617796	    -87.75148982	      0.00000000	      0.00000000
      0.67733100	   -304.25460440	    -87.72978509	      0.00000000	      0.00000000
      0.67755755	   -304.18738845	    -87.71384365	      0.00000000	      0.00000000
      0.67778409	   -304.12027158	    -87.69791735	      0.00000000	      0.00000000
      0.67806734	   -304.03649539	    -87.67802617	      0.00000000	      0.00000000
      0.67834138	   -303.95559193	    -87.65880471	      0.00000000	      0.00000000
      0.67867809	   -303.85637986	    -87.63521680	      0.00000000	      0.00000000
      0.67891409	   -303.78697126	    -87.61870391	      0.00000000	      0.00000000
      0.67915010	   -303.71766880	    -87.60220735	      0.00000000	      0.00000000
      0.67944739	   -303.63052030	    -87.58145017	      0.00000000	      0.00000000
      0.67974467	   -303.54353915	    -87.56071882	      0.00000000	      0.00000000
      0.67996357	   -303.47959875	    -87.54547017	      0.00000000	      0.00000000
      0.68018248	   -303.41574855	    -87.53023549	      0.00000000	      0.00000000
      0.68049000	   -303.32619864	    -87.50885619	      0.00000000	      0.00000000
      0.68079753	   -303.23682554	    -87.48750434	      0.00000000	      0.00000000
      0.68100734	   -303.17595181	    -87.47295279	      0.00000000	      0.00000000
      0.68121715	   -303.11515992	    -87.45841399	      0.00000000	      0.00000000
      0.68152046	   -303.02742064	    -87.43741857	      0.00000000	      0.00000000
      0.68182377	   -302.93985113	    -87.41644967	      0.00000000	      0.00000000
      0.68205372	   -302.87357474	    -87.40057016	      0.00000000	      0.00000000
      0.68228367	   -302.80739533	    -87.38470586	      0.00000000	      0.00000000
      0.68258530	   -302.72073186	    -87.36391908	      0.00000000	      0.00000000
      0.68288693	   -302.63423414	    -87.34315837	      0.00000000	      0.00000000
      0.68309979	   -302.57329188	    -87.32852316	      0.00000000	      0.00000000
      0.68331265	   -302.51243168	    -87.31390090	      0.00000000	      0.00000000
      0.68361877	   -302.42504872	    -87.29289450	      0.00000000	      0.00000000
      0.68392489	   -302.33783420	    -87.27191475	      0.00000000	      0.00000000
      0.68414542	   -302.27511131	    -87.25681804	      0.00000000	      0.00000000
      0.68436594	   -302.21247529	    -87.24173511	      0.00000000	      0.00000000
      0.68467253	   -302.12553619	    -87.22078818	      0.00000000	      0.00000000
      0.68497912	   -302.03876378	    -87.19986780	      0.00000000	      0.00000000
      0.68519198	   -301.97861719	    -87.18535883	      0.00000000	      0.00000000
      0.68540484	   -301.91855046	    -87.17086261	      0.00000000	      0.00000000
      0.68570998	   -301.83257882	    -87.15010336	      0.00000000	      0.00000000
      0.68601513	   -301.74677003	    -87.12937021	      0.00000000	      0.00000000
      0.68623927	   -301.68384473	    -87.11415782	      0.00000000	      0.00000000
      0.68646341	   -301.62100673	    -87.09895948	      0.00000000	      0.00000000
      0.68676882	   -301.53552187	    -87.07827235	      0.00000000	      0.00000000
      0.68707424	   -301.45019789	    -87.05761118	      0.00000000	      0.00000000
      0.68728683	   -301.39090018	    -87.04324467	      0.00000000	      0.00000000
      0.68749942	   -301.33167992	    -87.02889071	      0.00000000	      0.00000000
      0.68780418	   -301.24692028	    -87.00833567	      0.00000000	      0.00000000
      0.68810894	   -301.16231854	    -86.98780629	      0.00000000	      0.00000000
      0.68833502	   -301.09965830	    -86.97259312	      0.00000000	      0.00000000
      0.68856110	   -301.03708438	    -86.95739402	      0.00000000	      0.00000000
      0.68886558	   -300.95294733	    -86.93694648	      0.00000000	      0.00000000
      0.68917007	   -300.86896563	    -86.91652437	      0.00000000	      0.00000000
      0.68938357	   -300.81016903	    -86.90221932	      0.00000000	      0.00000000
      0.68959707	   -300.75144832	    -86.88792674	      0.00000000	      0.00000000
      0.68990215	   -300.66767394	    -86.86752578	      0.00000000	      0.00000000
      0.69020722	   -300.58405320	    -86.84715014	      0.00000000	      0.00000000
      0.69043245	   -300.52241665	    -86.83212364	      0.00000000	      0.00000000
      0.69065767	   -300.46086326	    -86.81711091	      0.00000000	      0.00000000
      0.69096257	   -300.37766671	    -86.79680916	      0.00000000	      0.00000000
      0.69126747	   -300.29462134	    -86.77653252	      0.00000000	      0.00000000
      0.69148187	   -300.23631491	    -86.76228923	      0.00000000	      0.00000000
      0.69169628	   -300.17808271	    -86.74805833	      0.00000000	      0.00000000
      0.69200141	   -300.09533500	    -86.72782642	      0.00000000	      0.00000000
      0.69230654	   -300.01273637	    -86.70761946	      0.00000000	      0.00000000
      0.69253168	   -299.95188424	    -86.69272528	      0.00000000	      0.00000000
      0.69275683	   -299.89111269	    -86.67784463	      0.00000000	      0.00000000
      0.69306174	   -299.80894073	    -86.65771406	      0.00000000	      0.00000000
      0.69336664	   -299.72691529	    -86.63760821	      0.00000000	      0.00000000
      0.69358204	   -299.66905621	    -86.62341929	      0.00000000	      0.00000000
      0.69379744	   -299.61126972	    -86.60924265	      0.00000000	      0.00000000
      0.69410267	   -299.52950696	    -86.58917463	      0.00000000	      0.00000000
      0.69440790	   -299.44788868	    -86.56913118	      0.00000000	      0.00000000
      0.69463274	   -299.38785718	    -86.55438201	      0.00000000	      0.00000000
      0.69485759	   -299.32790348	    -86.53964614	      0.00000000	      0.00000000
      0.69516256	   -299.24670828	    -86.51968014	      0.00000000	      0.00000000
      0.69546753	   -299.16565496	    -86.49973847	      0.00000000	      0.00000000
      0.69568403	   -299.10819884	    -86.48559613	      0.00000000	      0.00000000
      0.69590053	   -299.05081369	    -86.47146600	      0.00000000	      0.00000000
      0.69620583	   -298.97001467	    -86.45156179	      0.00000000	      0.00000000
      0.69651112	   -298.88935545	    -86.43168176	      0.00000000	      0.00000000
      0.69673566	   -298.83011934	    -86.41707540	      0.00000000	      0.00000000
      0.69696020	   -298.77095827	    -86.40248209	      0.00000000	      0.00000000
      0.69726520	   -298.69071952	    -86.38268087	      0.00000000	      0.00000000
      0.69757019	   -298.61061794	    -86.36290359	      0.00000000	      0.00000000
      0.69778790	   -298.55352263	    -86.34880063	      0.00000000	      0.00000000
      0.69800561	   -298.49649665	    -86.33470984	      0.00000000	      0.00000000
      0.69831092	   -298.41664203	    -86.31496994	      0.00000000	      0.00000000
      0.69861623	   -298.33692243	    -86.29525383	      0.00000000	      0.00000000
      0.69884049	   -298.27845144	    -86.28078687	      0.00000000	      0.00000000
      0.69906474	   -298.22005270	    -86.26633269	      0.00000000	      0.00000000
      0.69936971	   -298.14075101	    -86.24669680	      0.00000000	      0.00000000
      0.69967468	   -298.06158165	    -86.22708445	      0.00000000	      0.00000000
      0.69989370	   -298.00480626	    -86.21301407	      0.00000000	      0.00000000
      0.70011272	   -297.94809854	    -86.19895579	      0.00000000	      0.00000000
      0.70041797	   -297.86917312	    -86.17938188	      0.00000000	      0.00000000
      0.70072323	   -297.79037785	    -86.15983135	      0.00000000	      0.00000000
      0.70094727	   -297.73262957	    -86.14549740	      0.00000000	      0.00000000
      0.70117131	   -297.67495079	    -86.13117599	      0.00000000	      0.00000000
      0.70147620	   -297.59656815	    -86.11170646	      0.00000000	      0.00000000
      0.70178108	   -297.51831289	    -86.09226006	      0.00000000	      0.00000000
      0.70200147	   -297.46182372	    -86.07821731	      0.00000000	      0.00000000
      0.70222187	   -297.40540053	    -86.06418660	      0.00000000	      0.00000000
      0.70252699	   -297.32739302	    -86.04478146	      0.00000000	      0.00000000
      0.70283211	   -297.24951063	    -86.02539928	      0.00000000	      0.00000000
      0.70305606	   -297.19242543	    -86.01118769	      0.00000000	      0.00000000
      0.70328002	   -297.13540702	    -85.99698842	      0.00000000	      0.00000000
      0.70358476	   -297.05792562	    -85.97768647	      0.00000000	      0.00000000
      0.70388951	   -296.98056656	    -85.95840723	      0.00000000	      0.00000000
      0.70411128	   -296.92434465	    -85.94439095	      0.00000000	      0.00000000
      0.70433306	   -296.86818693	    -85.93038666	      0.00000000	      0.00000000
      0.70463796	   -296.79108699	    -85.91115347	      0.00000000	      0.00000000
      0.70494285	   -296.71410701	    -85.89194281	      0.00000000	      0.00000000
      0.70516693	   -296.65760689	    -85.87783836	      0.00000000	      0.00000000
      0.70539100	   -296.60117094	    -85.86374604	      0.00000000	      0.00000000
      0.70569555	   -296.52457153	    -85.84461268	      0.00000000	      0.00000000
      0.70600009	   -296.44808930	    -85.82550161	      0.00000000	      0.00000000
      0.70622318	   -296.39213494	    -85.81151562	      0.00000000	      0.00000000
      0.70644628	   -296.33624284	    -85.79754154	      0.00000000	      0.00000000
      0.70675086	   -296.26003570	    -85.77848255	      0.00000000	      0.00000000
      0.70705544	   -296.18394323	    -85.75944564	      0.00000000	      0.00000000
      0.70727991	   -296.12793899	    -85.74543032	      0.00000000	      0.00000000
      0.70750437	   -296.07199640	    -85.73142694	      0.00000000	      0.00000000
      0.70780865	   -295.99625760	    -85.71246281	      0.00000000	      0.00000000
      0.70811294	   -295.92063071	    -85.69352052	      0.00000000	      0.00000000
      0.70833722	   -295.86495741	    -85.67957216	      0.00000000	      0.00000000
      0.70856151	   -295.80934426	    -85.66563563	      0.00000000	      0.00000000
      0.70886573	   -295.73400655	    -85.64675109	      0.00000000	      0.00000000
      0.70916995	   -295.65877813	    -85.62788819	      0.00000000	      0.00000000
      0.70939505	   -295.60318405	    -85.61394483	      0.00000000	      0.00000000
      0.70962015	   -295.54764915	    -85.60001328	      0.00000000	      0.00000000
      0.70992412	   -295.47274800	    -85.58121877	      0.00000000	      0.00000000
      0.71022810	   -295.39795340	    -85.56244567	      0.00000000	      0.00000000
      0.71045345	   -295.34257151	    -85.54854173	      0.00000000	      0.00000000
      0.71067880	   -295.28724752	    -85.53464952	      0.00000000	      0.00000000
      0.71098263	   -295.21274871	    -85.51593805	      0.00000000	      0.00000000
      0.71128646	   -295.13835375	    -85.49724777	      0.00000000	      0.00000000
      0.71151239	   -295.08310031	    -85.48336336	      0.00000000	      0.00000000
      0.71173832	   -295.02790362	    -85.46949062	      0.00000000	      0.00000000
      0.71204193	   -294.95381585	    -85.45086597	      0.00000000	      0.00000000
      0.71234554	   -294.87982915	    -85.43226229	      0.00000000	      0.00000000
      0.71257191	   -294.82473251	    -85.41840565	      0.00000000	      0.00000000
      0.71279827	   -294.76969137	    -85.40456062	      0.00000000	      0.00000000
      0.71310169	   -294.69599888	    -85.38602048	      0.00000000	      0.00000000
      0.71340511	   -294.62240469	    -85.36750106	      0.00000000	      0.00000000
      0.71363198	   -294.56744048	    -85.35366724	      0.00000000	      0.00000000
      0.71385886	   -294.51253054	    -85.33984496	      0.00000000	      0.00000000
      0.71416206	   -294.43923000	    -85.32139013	      0.00000000	      0.00000000
      0.71446526	   -294.36602496	    -85.30295580	      0.00000000	      0.00000000
      0.71469264	   -294.31119045	    -85.28914529	      0.00000000	      0.00000000
      0.71492001	   -294.25640895	    -85.27534626	      0.00000000	      0.00000000
      0.71522299	   -294.18349144	    -85.25697616	      0.00000000	      0.00000000
      0.71552597	   -294.11066660	    -85.23862635	      0.00000000	      0.00000000
      0.71575387	   -294.05595105	    -85.22483766	      0.00000000	      0.00000000
      0.71598176	   -294.00128722	    -85.21106040	      0.00000000	      0.00000000
      0.71628451	   -293.92874601	    -85.19277504	      0.00000000	      0.00000000
      0.71658726	   -293.85629461	    -85.17450974	      0.00000000	      0.00000000
      0.71681568	   -293.80168930	    -85.16074192	      0.00000000	      0.00000000
      0.71704410	   -293.74713439	    -85.14698546	      0.00000000	      0.00000000
      0.71734661	   -293.67496209	    -85.12878472	      0.00000000	      0.00000000
      0.71764912	   -293.60287674	    -85.11060380	      0.00000000	      0.00000000
      0.71787809	   -293.54837220	    -85.09685572	      0.00000000	      0.00000000
      0.71810705	   -293.49391674	    -85.08311896	      0.00000000	      0.00000000
      0.71840931	   -293.42210620	    -85.06500277	      0.00000000	      0.00000000
      0.71871156	   -293.35037969	    -85.04690617	      0.00000000	      0.00000000
      0.71894109	   -293.29596622	    -85.03317670	      0.00000000	      0.00000000
      0.71917062	   -293.24160046	    -85.01945849	      0.00000000	      0.00000000
      0.71947260	   -293.17014457	    -85.00142683	      0.00000000	      0.00000000
      0.71977459	   -293.09876978	    -84.98341454	      0.00000000	      0.00000000
      0.72000469	   -293.04443737	    -84.96970248	      0.00000000	      0.00000000
      0.72023480	   -292.99015128	    -84.95600162	      0.00000000	      0.00000000
      0.72053650	   -292.91904301	    -84.93805453	      0.00000000	      0.00000000
      0.72083821	   -292.84801290	    -84.92012657	      0.00000000	      0.00000000
      0.72106890	   -292.79375116	    -84.90643067	      0.00000000	      0.00000000
      0.72129960	   -292.73953435	    -84.89274592	      0.00000000	      0.00000000
      0.72160101	   -292.66876682	    -84.87488348	      0.00000000	      0.00000000
      0.72190242	   -292.59807445	    -84.85703994	      0.00000000	      0.00000000
      0.72213373	   -292.54387264	    -84.84335889	      0.00000000	      0.00000000
      0.72236504	   -292.48971431	    -84.82968892	      0.00000000	      0.00000000
      0.72266614	   -292.41928078	    -84.81191129	      0.00000000	      0.00000000
      0.72296724	   -292.34891940	    -84.79415233	      0.00000000	      0.00000000
      0.72319918	   -292.29476631	    -84.78048473	      0.00000000	      0.00000000
      0.72343113	   -292.24065523	    -84.76682816	      0.00000000	      0.00000000
      0.72373190	   -292.17054917	    -84.74913556	      0.00000000	      0.00000000
      0.72403266	   -292.10051221	    -84.73146141	      0.00000000	      0.00000000
      0.72426526	   -292.04639615	    -84.71780578	      0.00000000	      0.00000000
      0.72449786	   -291.99232059	    -84.70416114	      0.00000000	      0.00000000
      0.72479828	   -291.92253570	    -84.68655389	      0.00000000	      0.00000000
      0.72509870	   -291.85281684	    -84.66896486	      0.00000000	      0.00000000
      0.72533198	   -291.79872555	    -84.65531963	      0.00000000	      0.00000000
      0.72556525	   -291.74467323	    -84.64168532	      0.00000000	      0.00000000
      0.72586530	   -291.67520354	    -84.62416386	      0.00000000	      0.00000000
      0.72616536	   -291.60579678	    -84.60666037	      0.00000000	      0.00000000
      0.72639933	   -291.55171733	    -84.59302382	      0.00000000	      0.00000000
      0.72663331	   -291.49767530	    -84.57939816	      0.00000000	      0.00000000
      0.72693297	   -291.42851524	    -84.56196303	      0.00000000	      0.00000000
      0.72723263	   -291.35941498	    -84.54454564	      0.00000000	      0.00000000
      0.72746734	   -291.30533371	    -84.53091593	      0.00000000	      0.00000000
      0.72770205	   -291.25128824	    -84.51729704	      0.00000000	      0.00000000
      0.72800129	   -291.18243277	    -84.49994896	      0.00000000	      0.00000000
      0.72830054	   -291.11363392	    -84.48261838	      0.00000000	      0.00000000
      0.72853601	   -291.05953623	    -84.46899346	      0.00000000	      0.00000000
      0.72877148	   -291.00547272	    -84.45537932	      0.00000000	      0.00000000
      0.72907027	   -290.93691742	    -84.43811919	      0.00000000	      0.00000000
      0.72936907	   -290.86841555	    -84.42087631	      0.00000000	      0.00000000
      0.72960534	   -290.81428578	    -84.40725392	      0.00000000	      0.00000000
      0.72984161	   -290.76018851	    -84.39364227	      0.00000000	      0.00000000
      0.73013992	   -290.69192983	    -84.37647122	      0.00000000	      0.00000000
      0.73043824	   -290.62372136	    -84.35931718	      0.00000000	      0.00000000
      0.73067535	   -290.56954250	    -84.34569478	      0.00000000	      0.00000000
      0.73091246	   -290.51539444	    -84.33208308	      0.00000000	      0.00000000
      0.73121025	   -290.44742993	    -84.31500255	      0.00000000	      0.00000000
      0.73150805	   -290.37951237	    -84.29793879	      0.00000000	      0.00000000
      0.73174604	   -290.32526577	    -84.28431347	      0.00000000	      0.00000000
      0.73198404	   -290.27104822	    -84.27069881	      0.00000000	      0.00000000
      0.73228127	   -290.20337689	    -84.25371063	      0.00000000	      0.00000000
      0.73257850	   -290.13574922	    -84.23673897	      0.00000000	      0.00000000
      0.73281744	   -290.08141410	    -84.22310736	      0.00000000	      0.00000000
      0.73305638	   -290.02710623	    -84.20948636	      0.00000000	      0.00000000
      0.73335298	   -289.95972908	    -84.19259288	      0.00000000	      0.00000000
      0.73364959	   -289.89239227	    -84.17571567	      0.00000000	      0.00000000
      0.73388954	   -289.83794506	    -84.16207374	      0.00000000	      0.00000000
      0.73412950	   -289.78352326	    -84.14844240	      0.00000000	      0.00000000
      0.73442541	   -289.71644401	    -84.13164666	      0.00000000	      0.00000000
      0.73472132	   -289.64940175	    -84.11486692	      0.00000000	      0.00000000
      0.73496237	   -289.59481511	    -84.10120979	      0.00000000	      0.00000000
      0.73520342	   -289.54025201	    -84.08756323	      0.00000000	      0.00000000
      0.73549856	   -289.47347825	    -84.07086926	      0.00000000	      0.00000000
      0.73579369	   -289.40673811	    -84.05419102	      0.00000000	      0.00000000
      0.73603594	   -289.35197942	    -84.04051256	      0.00000000	      0.00000000
      0.73627820	   -289.29724234	    -84.02684466	      0.00000000	      0.00000000
      0.73657244	   -289.23078734	    -84.01025788	      0.00000000	      0.00000000
      0.73686668	   -289.16436254	    -83.99368656	      0.00000000	      0.00000000
      0.73711028	   -289.10939148	    -83.97997883	      0.00000000	      0.00000000
      0.73735388	   -289.05444007	    -83.96628163	      0.00000000	      0.00000000
      0.73764708	   -288.98832566	    -83.94980962	      0.00000000	      0.00000000
      0.73794027	   -288.92223802	    -83.93335278	      0.00000000	      0.00000000
      0.73818541	   -288.86700253	    -83.91960499	      0.00000000	      0.00000000
      0.73843055	   -288.81178466	    -83.90586775	      0.00000000	      0.00000000
      0.73872249	   -288.74604638	    -83.88952145	      0.00000000	      0.00000000
      0.73901443	   -288.68033140	    -83.87319001	      0.00000000	      0.00000000
      0.73926138	   -288.62476042	    -83.85938681	      0.00000000	      0.00000000
      0.73950833	   -288.56920500	    -83.84559419	      0.00000000	      0.00000000
      0.73979869	   -288.50390143	    -83.82939020	      0.00000000	      0.00000000
      0.74008906	   -288.43861769	    -83.81320076	      0.00000000	      0.00000000
      0.74033824	   -288.38260748	    -83.79931885	      0.00000000	      0.00000000
      0.74058742	   -288.32661070	    -83.78544760	      0.00000000	      0.00000000
      0.74087571	   -288.26184206	    -83.76941275	      0.00000000	      0.00000000
      0.74116400	   -288.19708973	    -83.75339205	      0.00000000	      0.00000000
      0.74141611	   -288.14047568	    -83.73939336	      0.00000000	      0.00000000
      0.74166822	   -288.08387289	    -83.72540544	      0.00000000	      0.00000000
      0.74195356	   -288.01982103	    -83.70958649	      0.00000000	      0.00000000
      0.74223890	   -287.95578194	    -83.69378126	      0.00000000	      0.00000000
      0.74249518	   -287.89827501	    -83.67959737	      0.00000000	      0.00000000
      0.74275146	   -287.84077711	    -83.66542448	      0.00000000	      0.00000000
      0.74303220	   -287.77780093	    -83.64991147	      0.00000000	      0.00000000
      0.74331294	   -287.71483397	    -83.63441158	      0.00000000	      0.00000000
      0.74359367	   -287.65187485	    -83.61892465	      0.00000000	      0.00000000
      0.74387441	   -287.58892345	    -83.60345078	      0.00000000	      0.00000000
      0.74410947	   -287.53621985	    -83.59050463	      0.00000000	      0.00000000
      0.74434453	   -287.48352055	    -83.57756756	      0.00000000	      0.00000000
      0.74464280	   -287.41665431	    -83.56116443	      0.00000000	      0.00000000
      0.74494107	   -287.34979307	    -83.54477582	      0.00000000	      0.00000000
      0.74518570	   -287.29495736	    -83.53134493	      0.00000000	      0.00000000
      0.74543034	   -287.24012384	    -83.51792376	      0.00000000	      0.00000000
      0.74572312	   -287.17449901	    -83.50187353	      0.00000000	      0.00000000
      0.74601591	   -287.10887548	    -83.48583713	      0.00000000	      0.00000000
      0.74626677	   -287.05264847	    -83.47210786	      0.00000000	      0.00000000
      0.74651764	   -286.99642116	    -83.45838868	      0.00000000	      0.00000000
      0.74680509	   -286.93199054	    -83.44268062	      0.00000000	      0.00000000
      0.74709255	   -286.86755777	    -83.42698572	      0.00000000	      0.00000000
      0.74734915	   -286.81003603	    -83.41298598	      0.00000000	      0.00000000
      0.74760576	   -286.75251123	    -83.39899667	      0.00000000	      0.00000000
      0.74788715	   -286.68942815	    -83.38366868	      0.00000000	      0.00000000
      0.74816853	   -286.62633969	    -83.36835314	      0.00000000	      0.00000000
      0.74844991	   -286.56324443	    -83.35304991	      0.00000000	      0.00000000
      0.74873129	   -286.50014223	    -83.33775908	      0.00000000	      0.00000000
      0.74896830	   -286.44698435	    -83.32488903	      0.00000000	      0.00000000
      0.74920531	   -286.39382036	    -83.31202772	      0.00000000	      0.00000000
      0.74950230	   -286.32719134	    -83.29592359	      0.00000000	      0.00000000
      0.74979930	   -286.26055073	    -83.27983306	      0.00000000	      0.00000000
      0.75004808	   -286.20471771	    -83.26636485	      0.00000000	      0.00000000
      0.75029686	   -286.14887528	    -83.25290613	      0.00000000	      0.00000000
      0.75058662	   -286.08382086	    -83.23724222	      0.00000000	      0.00000000
      0.75087639	   -286.01875181	    -83.22159110	      0.00000000	      0.00000000
      0.75113302	   -285.96110864	    -83.20773992	      0.00000000	      0.00000000
      0.75138966	   -285.90345260	    -83.19389871	      0.00000000	      0.00000000
      0.75167180	   -285.84005041	    -83.17869330	      0.00000000	      0.00000000
      0.75195394	   -285.77663092	    -83.16349986	      0.00000000	      0.00000000
      0.75223608	   -285.71319267	    -83.14831824	      0.00000000	      0.00000000
      0.75251822	   -285.64973548	    -83.13314853	      0.00000000	      0.00000000
      0.75275597	   -285.59624661	    -83.12037473	      0.00000000	      0.00000000
      0.75299372	   -285.54274306	    -83.10760931	      0.00000000	      0.00000000
      0.75329003	   -285.47603840	    -83.09171110	      0.00000000	      0.00000000
      0.75358634	   -285.40930892	    -83.07582581	      0.00000000	      0.00000000
      0.75383856	   -285.35248866	    -83.06231449	      0.00000000	      0.00000000
      0.75409077	   -285.29564906	    -83.04881248	      0.00000000	      0.00000000
      0.75437789	   -285.23091940	    -83.03345335	      0.00000000	      0.00000000
      0.75466501	   -285.16616280	    -83.01810620	      0.00000000	      0.00000000
      0.75495213	   -285.10137773	    -83.00277089	      0.00000000	      0.00000000
      0.75520842	   -285.04352311	    -82.98909189	      0.00000000	      0.00000000
      0.75546472	   -284.98564426	    -82.97542224	      0.00000000	      0.00000000
      0.75572101	   -284.92774111	    -82.96176203	      0.00000000	      0.00000000
      0.75600388	   -284.86380659	    -82.94669672	      0.00000000	      0.00000000
      0.75628674	   -284.79984064	    -82.93164281	      0.00000000	      0.00000000
      0.75656960	   -284.73584178	    -82.91660016	      0.00000000	      0.00000000
      0.75685246	   -284.67180980	    -82.90156885	      0.00000000	      0.00000000
      0.75709129	   -284.61771812	    -82.88888607	      0.00000000	      0.00000000
      0.75733012	   -284.56360156	    -82.87621130	      0.00000000	      0.00000000
      0.75762554	   -284.49662828	    -82.86054470	      0.00000000	      0.00000000
      0.75792095	   -284.42961489	    -82.84489027	      0.00000000	      0.00000000
      0.75817718	   -284.37145591	    -82.83132188	      0.00000000	      0.00000000
      0.75843341	   -284.31326531	    -82.81776259	      0.00000000	      0.00000000
      0.75871729	   -284.24875722	    -82.80275065	      0.00000000	      0.00000000
      0.75900117	   -284.18420848	    -82.78774980	      0.00000000	      0.00000000
      0.75928505	   -284.11961760	    -82.77275991	      0.00000000	      0.00000000
      0.75956893	   -284.05498437	    -82.75778105	      0.00000000	      0.00000000
      0.75980738	   -284.00066210	    -82.74520807	      0.00000000	      0.00000000
      0.76004582	   -283.94630869	    -82.73264282	      0.00000000	      0.00000000
      0.76034098	   -283.87898167	    -82.71709923	      0.00000000	      0.00000000
      0.76063615	   -283.81160486	    -82.70156738	      0.00000000	      0.00000000
      0.76089542	   -283.75237856	    -82.68793374	      0.00000000	      0.00000000
      0.76115469	   -283.69311237	    -82.67430910	      0.00000000	      0.00000000
      0.76143600	   -283.62876059	    -82.65953608	      0.00000000	      0.00000000
      0.76171732	   -283.56436003	    -82.64477358	      0.00000000	      0.00000000
      0.76199863	   -283.49990925	    -82.63002145	      0.00000000	      0.00000000
      0.76227995	   -283.43540798	    -82.61527979	      0.00000000	      0.00000000
      0.76253036	   -283.37794903	    -82.60216631	      0.00000000	      0.00000000
      0.76278077	   -283.32044867	    -82.58906105	      0.00000000	      0.00000000
      0.76306914	   -283.25417984	    -82.57397938	      0.00000000	      0.00000000
      0.76335750	   -283.18785416	    -82.55890851	      0.00000000	      0.00000000
      0.76364587	   -283.12147007	    -82.54384831	      0.00000000	      0.00000000
      0.76393424	   -283.05502742	    -82.52879888	      0.00000000	      0.00000000
      0.76416022	   -283.00291634	    -82.51701254	      0.00000000	      0.00000000
      0.76438620	   -282.95076817	    -82.50523276	      0.00000000	      0.00000000
      0.76467616	   -282.88380196	    -82.49012776	      0.00000000	      0.00000000
      0.76496611	   -282.81677265	    -82.47503344	      0.00000000	      0.00000000
      0.76523504	   -282.75454813	    -82.46104353	      0.00000000	      0.00000000
      0.76550396	   -282.69226776	    -82.44706274	      0.00000000	      0.00000000
      0.76578354	   -282.62745773	    -82.43253724	      0.00000000	      0.00000000
      0.76606313	   -282.56258560	    -82.41802152	      0.00000000	      0.00000000
      0.76633310	   -282.49988388	    -82.40401410	      0.00000000	      0.00000000
      0.76660307	   -282.43712265	    -82.39001575	      0.00000000	      0.00000000
      0.76687973	   -282.37274245	    -82.37567964	      0.00000000	      0.00000000
      0.76715639	   -282.30829808	    -82.36135297	      0.00000000	      0.00000000
      0.76742717	   -282.24516211	    -82.34734031	      0.00000000	      0.00000000
      0.76769794	   -282.18196306	    -82.33333662	      0.00000000	      0.00000000
      0.76797353	   -282.11757391	    -82.31909298	      0.00000000	      0.00000000
      0.76824912	   -282.05311776	    -82.30485856	      0.00000000	      0.00000000
      0.76852076	   -281.98951955	    -82.29083728	      0.00000000	      0.00000000
      0.76879240	   -281.92585465	    -82.27682490	      0.00000000	      0.00000000
      0.76906742	   -281.86132701	    -82.26264682	      0.00000000	      0.00000000
      0.76934244	   -281.79672938	    -82.24847778	      0.00000000	      0.00000000
      0.76961482	   -281.73268401	    -82.23445410	      0.00000000	      0.00000000
      0.76988719	   -281.66856840	    -82.22043922	      0.00000000	      0.00000000
      0.77016187	   -281.60383628	    -82.20631421	      0.00000000	      0.00000000
      0.77043656	   -281.53903112	    -82.19219809	      0.00000000	      0.00000000
      0.77070952	   -281.47455850	    -82.17817912	      0.00000000	      0.00000000
      0.77098248	   -281.41001217	    -82.16416886	      0.00000000	      0.00000000
      0.77125698	   -281.34502715	    -82.15008845	      0.00000000	      0.00000000
      0.77153148	   -281.27996601	    -82.13601677	      0.00000000	      0.00000000
      0.77180491	   -281.21508132	    -82.12200846	      0.00000000	      0.00000000
      0.77207834	   -281.15011954	    -82.10800875	      0.00000000	      0.00000000
      0.77235276	   -281.08484229	    -82.09396655	      0.00000000	      0.00000000
      0.77262719	   -281.01948584	    -82.07993293	      0.00000000	      0.00000000
      0.77290099	   -280.95419811	    -82.06593974	      0.00000000	      0.00000000
      0.77317479	   -280.88883002	    -82.05195502	      0.00000000	      0.00000000
      0.77344923	   -280.82322815	    -82.03794620	      0.00000000	      0.00000000
      0.77372367	   -280.75754400	    -82.02394584	      0.00000000	      0.00000000
      0.77399777	   -280.69185665	    -82.00997087	      0.00000000	      0.00000000
      0.77427187	   -280.62608572	    -81.99600426	      0.00000000	      0.00000000
      0.77454638	   -280.56013257	    -81.98202527	      0.00000000	      0.00000000
      0.77482089	   -280.49409410	    -81.96805459	      0.00000000	      0.00000000
      0.77509525	   -280.42800588	    -81.95409986	      0.00000000	      0.00000000
      0.77536960	   -280.36183096	    -81.94015338	      0.00000000	      0.00000000
      0.77564422	   -280.29550449	    -81.92620163	      0.00000000	      0.00000000
      0.77591884	   -280.22908968	    -81.91225807	      0.00000000	      0.00000000
      0.77619342	   -280.16259583	    -81.89832476	      0.00000000	      0.00000000
      0.77646799	   -280.09601223	    -81.88439956	      0.00000000	      0.00000000
      0.77674275	   -280.02929395	    -81.87047323	      0.00000000	      0.00000000
      0.77701751	   -279.96248438	    -81.85655494	      0.00000000	      0.00000000
      0.77729228	   -279.89557763	    -81.84264361	      0.00000000	      0.00000000
      0.77756706	   -279.82857818	    -81.82874026	      0.00000000	      0.00000000
      0.77784197	   -279.76145226	    -81.81483803	      0.00000000	      0.00000000
      0.77811688	   -279.69423216	    -81.80094371	      0.00000000	      0.00000000
      0.77839184	   -279.62690368	    -81.78705450	      0.00000000	      0.00000000
      0.77866681	   -279.55947960	    -81.77317314	      0.00000000	      0.00000000
      0.77894188	   -279.49193216	    -81.75929405	      0.00000000	      0.00000000
      0.77921695	   -279.42428771	    -81.74542274	      0.00000000	      0.00000000
      0.77949209	   -279.35652774	    -81.73155554	      0.00000000	      0.00000000
      0.77976724	   -279.28866941	    -81.71769606	      0.00000000	      0.00000000
      0.78004248	   -279.22068795	    -81.70383938	      0.00000000	      0.00000000
      0.78031771	   -279.15260675	    -81.68999034	      0.00000000	      0.00000000
      0.78059303	   -279.08440524	    -81.67614490	      0.00000000	      0.00000000
      0.78086835	   -279.01610266	    -81.66230704	      0.00000000	      0.00000000
      0.78114376	   -278.94767578	    -81.64847218	      0.00000000	      0.00000000
      0.78141916	   -278.87914651	    -81.63464484	      0.00000000	      0.00000000
      0.78169465	   -278.81049346	    -81.62082082	      0.00000000	      0.00000000
      0.78197014	   -278.74173672	    -81.60700425	      0.00000000	      0.00000000
      0.78224571	   -278.67285393	    -81.59319075	      0.00000000	      0.00000000
      0.78252128	   -278.60386618	    -81.57938463	      0.00000000	      0.00000000
      0.78279694	   -278.53475196	    -81.56558170	      0.00000000	      0.00000000
      0.78307259	   -278.46553154	    -81.55178608	      0.00000000	      0.00000000
      0.78334833	   -278.39618322	    -81.53799356	      0.00000000	      0.00000000
      0.78362407	   -278.32672749	    -81.52420828	      0.00000000	      0.00000000
      0.78389989	   -278.25714317	    -81.51042615	      0.00000000	      0.00000000
      0.78417570	   -278.18745025	    -81.49665120	      0.00000000	      0.00000000
      0.78445160	   -278.11762780	    -81.48287939	      0.00000000	      0.00000000
      0.78472750	   -278.04769560	    -81.46911469	      0.00000000	      0.00000000
      0.78500347	   -277.97763331	    -81.45535318	      0.00000000	      0.00000000
      0.78527944	   -277.90746013	    -81.44159872	      0.00000000	      0.00000000
      0.78555549	   -277.83715639	    -81.42784753	      0.00000000	      0.00000000
      0.78583154	   -277.76674065	    -81.41410331	      0.00000000	      0.00000000
      0.78610765	   -277.69619422	    -81.40036249	      0.00000000	      0.00000000
      0.78638377	   -277.62553473	    -81.38662857	      0.00000000	      0.00000000
      0.78665995	   -277.55474477	    -81.37289825	      0.00000000	      0.00000000
      0.78693613	   -277.48384072	    -81.35917475	      0.00000000	      0.00000000
      0.78721237	   -277.41280702	    -81.34545515	      0.00000000	      0.00000000
      0.78748860	   -277.34165823	    -81.33174230	      0.00000000	      0.00000000
      0.78776489	   -277.27038150	    -81.31803380	      0.00000000	      0.00000000
      0.78804117	   -277.19898871	    -81.30433199	      0.00000000	      0.00000000
      0.78831749	   -277.12747112	    -81.29063524	      0.00000000	      0.00000000
      0.78859380	   -277.05583656	    -81.27694509	      0.00000000	      0.00000000
      0.78887012	   -276.98408281	    -81.26326119	      0.00000000	      0.00000000
      0.78914644	   -276.91221123	    -81.24958382	      0.00000000	      0.00000000
      0.78942273	   -276.84023067	    -81.23591471	      0.00000000	      0.00000000
      0.78969901	   -276.76813149	    -81.22225206	      0.00000000	      0.00000000
      0.78997518	   -276.69594304	    -81.20860146	      0.00000000	      0.00000000
      0.79025135	   -276.62363528	    -81.19495723	      0.00000000	      0.00000000
      0.79052724	   -276.55128031	    -81.18133298	      0.00000000	      0.00000000
      0.79080313	   -276.47880549	    -81.16771501	      0.00000000	      0.00000000
      0.79107834	   -276.40638932	    -81.15413679	      0.00000000	      0.00000000
      0.79135355	   -276.33385316	    -81.14056475	      0.00000000	      0.00000000
      0.79162674	   -276.26173055	    -81.12709842	      0.00000000	      0.00000000
      0.79189993	   -276.18948903	    -81.11363810	      0.00000000	      0.00000000
      0.79216247	   -276.11995109	    -81.10070809	      0.00000000	      0.00000000
      0.79249562	   -276.03155244	    -81.08430852	      0.00000000	      0.00000000
      0.79289261	   -275.92597879	    -81.06477732	      0.00000000	      0.00000000
      0.79317582	   -275.85051085	    -81.05085195	      0.00000000	      0.00000000
      0.79345902	   -275.77491269	    -81.03693270	      0.00000000	      0.00000000
      0.79374222	   -275.69918494	    -81.02301970	      0.00000000	      0.00000000
      0.79399170	   -275.63236776	    -81.01076870	      0.00000000	      0.00000000
      0.79424117	   -275.56544949	    -80.99852247	      0.00000000	      0.00000000
      0.79452788	   -275.48841786	    -80.98445422	      0.00000000	      0.00000000
      0.79481459	   -275.41125200	    -80.97039214	      0.00000000	      0.00000000
      0.79508492	   -275.33837283	    -80.95713931	      0.00000000	      0.00000000
      0.79535524	   -275.26537387	    -80.94389190	      0.00000000	      0.00000000
      0.79563300	   -275.19024238	    -80.93028579	      0.00000000	      0.00000000
      0.79591075	   -275.11498392	    -80.91668530	      0.00000000	      0.00000000
      0.79618519	   -275.04049906	    -80.90325269	      0.00000000	      0.00000000
      0.79645963	   -274.96588983	    -80.88982549	      0.00000000	      0.00000000
      0.79673088	   -274.89202486	    -80.87655954	      0.00000000	      0.00000000
      0.79700213	   -274.81803799	    -80.86329880	      0.00000000	      0.00000000
      0.79720857	   -274.76164613	    -80.85320976	      0.00000000	      0.00000000
      0.79753018	   -274.67365320	    -80.83749815	      0.00000000	      0.00000000
      0.79785180	   -274.58548845	    -80.82179373	      0.00000000	      0.00000000
      0.79808116	   -274.52250543	    -80.81059791	      0.00000000	      0.00000000
      0.79831053	   -274.45943487	    -80.79940570	      0.00000000	      0.00000000
      0.79851738	   -274.40248007	    -80.78931518	      0.00000000	      0.00000000
      0.79883841	   -274.31394791	    -80.77366095	      0.00000000	      0.00000000
      0.79915943	   -274.22524365	    -80.75801361	      0.00000000	      0.00000000
      0.79939063	   -274.16125075	    -80.74674840	      0.00000000	      0.00000000
      0.79962184	   -274.09716849	    -80.73548671	      0.00000000	      0.00000000
      0.79984212	   -274.03602857	    -80.72475999	      0.00000000	      0.00000000
      0.80019558	   -273.93775594	    -80.70755487	      0.00000000	      0.00000000
      0.80044490	   -273.86831181	    -80.69542379	      0.00000000	      0.00000000
      0.80069422	   -273.79876280	    -80.68329656	      0.00000000	      0.00000000
      0.80094354	   -273.72910942	    -80.67117325	      0.00000000	      0.00000000
      0.80118273	   -273.66218768	    -80.65954612	      0.00000000	      0.00000000
      0.80152768	   -273.56550630	    -80.64278413	      0.00000000	      0.00000000
      0.80181798	   -273.48398663	    -80.62868331	      0.00000000	      0.00000000
      0.80207268	   -273.41234712	    -80.61631591	      0.00000000	      0.00000000
      0.80232738	   -273.34059856	    -80.60395242	      0.00000000	      0.00000000
      0.80261112	   -273.26053856	    -80.59018342	      0.00000000	      0.00000000
      0.80289487	   -273.18034301	    -80.57641916	      0.00000000	      0.00000000
      0.80316730	   -273.10321676	    -80.56320800	      0.00000000	      0.00000000
      0.80343973	   -273.02596552	    -80.55000110	      0.00000000	      0.00000000
      0.80371243	   -272.94851424	    -80.53678564	      0.00000000	      0.00000000
      0.80398512	   -272.87093770	    -80.52357437	      0.00000000	      0.00000000
      0.80421695	   -272.80488843	    -80.51234622	      0.00000000	      0.00000000
      0.80456292	   -272.70615023	    -80.49559517	      0.00000000	      0.00000000
      0.80483884	   -272.62726118	    -80.48224073	      0.00000000	      0.00000000
      0.80511476	   -272.54824339	    -80.46889028	      0.00000000	      0.00000000
      0.80539067	   -272.46909780	    -80.45554392	      0.00000000	      0.00000000
      0.80566659	   -272.38982365	    -80.44220146	      0.00000000	      0.00000000
      0.80594251	   -272.31042173	    -80.42886299	      0.00000000	      0.00000000
      0.80621842	   -272.23089143	    -80.41552834	      0.00000000	      0.00000000
      0.80649434	   -272.15123344	    -80.40219756	      0.00000000	      0.00000000
      0.80676737	   -272.07228289	    -80.38900996	      0.00000000	      0.00000000
      0.80704040	   -271.99320739	    -80.37582604	      0.00000000	      0.00000000
      0.80731655	   -271.91310136	    -80.36249518	      0.00000000	      0.00000000
      0.80759270	   -271.83286766	    -80.34916799	      0.00000000	      0.00000000
      0.80786434	   -271.75381807	    -80.33606168	      0.00000000	      0.00000000
      0.80813598	   -271.67464509	    -80.32295881	      0.00000000	      0.00000000
      0.80833780	   -271.61574307	    -80.31322613	      0.00000000	      0.00000000
      0.80865423	   -271.52325341	    -80.29796992	      0.00000000	      0.00000000
      0.80897066	   -271.43059693	    -80.28271821	      0.00000000	      0.00000000
      0.80921389	   -271.35926193	    -80.27099778	      0.00000000	      0.00000000
      0.80945712	   -271.28782862	    -80.25927993	      0.00000000	      0.00000000
      0.80972385	   -271.20937894	    -80.24643256	      0.00000000	      0.00000000
      0.81005462	   -271.11193187	    -80.23050509	      0.00000000	      0.00000000
      0.81043558	   -270.99947088	    -80.21216593	      0.00000000	      0.00000000
      0.81073967	   -270.90953140	    -80.19753170	      0.00000000	      0.00000000
      0.81099137	   -270.83496987	    -80.18542121	      0.00000000	      0.00000000
      0.81124307	   -270.76030392	    -80.17331320	      0.00000000	      0.00000000
      0.81152166	   -270.67754090	    -80.15991470	      0.00000000	      0.00000000
      0.81180024	   -270.59465013	    -80.14651909	      0.00000000	      0.00000000
      0.81205587	   -270.51847998	    -80.13423021	      0.00000000	      0.00000000
      0.81238708	   -270.41962551	    -80.11831078	      0.00000000	      0.00000000
      0.81271829	   -270.32059127	    -80.10239517	      0.00000000	      0.00000000
      0.81297456	   -270.24384320	    -80.09008348	      0.00000000	      0.00000000
      0.81323082	   -270.16698792	    -80.07777398	      0.00000000	      0.00000000
      0.81351290	   -270.08226618	    -80.06422684	      0.00000000	      0.00000000
      0.81379498	   -269.99741494	    -80.05068224	      0.00000000	      0.00000000
      0.81406035	   -269.91747307	    -80.03794239	      0.00000000	      0.00000000
      0.81440221	   -269.81431990	    -80.02153345	      0.00000000	      0.00000000
      0.81474407	   -269.71097769	    -80.00512793	      0.00000000	      0.00000000
      0.81499298	   -269.63561317	    -79.99318478	      0.00000000	      0.00000000
      0.81524190	   -269.56014892	    -79.98124335	      0.00000000	      0.00000000
      0.81551475	   -269.47731439	    -79.96815567	      0.00000000	      0.00000000
      0.81585178	   -269.37482641	    -79.95199151	      0.00000000	      0.00000000
      0.81629465	   -269.23988193	    -79.93075628	      0.00000000	      0.00000000
      0.81651105	   -269.17382976	    -79.92038175	      0.00000000	      0.00000000
      0.81672745	   -269.10770260	    -79.91000824	      0.00000000	      0.00000000
      0.81704738	   -269.00980082	    -79.89467348	      0.00000000	      0.00000000
      0.81736731	   -268.91173690	    -79.87934094	      0.00000000	      0.00000000
      0.81761642	   -268.83527031	    -79.86740417	      0.00000000	      0.00000000
      0.81786553	   -268.75870595	    -79.85546865	      0.00000000	      0.00000000
      0.81813059	   -268.67712852	    -79.84276966	      0.00000000	      0.00000000
      0.81845885	   -268.57595075	    -79.82704509	      0.00000000	      0.00000000
      0.81888291	   -268.44499168	    -79.80673357	      0.00000000	      0.00000000
      0.81912941	   -268.36873705	    -79.79492794	      0.00000000	      0.00000000
      0.81937592	   -268.29238733	    -79.78312314	      0.00000000	      0.00000000
      0.81962243	   -268.21594322	    -79.77131919	      0.00000000	      0.00000000
      0.81991247	   -268.12587720	    -79.75743150	      0.00000000	      0.00000000
      0.82020251	   -268.03568111	    -79.74354483	      0.00000000	      0.00000000
      0.82044663	   -267.95966317	    -79.73185726	      0.00000000	      0.00000000
      0.82078080	   -267.85545891	    -79.71585996	      0.00000000	      0.00000000
      0.82111496	   -267.75108357	    -79.69986372	      0.00000000	      0.00000000
      0.82135229	   -267.67685251	    -79.68850375	      0.00000000	      0.00000000
      0.82158961	   -267.60253571	    -79.67714421	      0.00000000	      0.00000000
      0.82185193	   -267.52029210	    -79.66458870	      0.00000000	      0.00000000
      0.82218789	   -267.41480524	    -79.64850863	      0.00000000	      0.00000000
      0.82252386	   -267.30914766	    -79.63242905	      0.00000000	      0.00000000
      0.82277730	   -267.22933015	    -79.62029934	      0.00000000	      0.00000000
      0.82303074	   -267.14941612	    -79.60816978	      0.00000000	      0.00000000
      0.82331546	   -267.05952398	    -79.59454324	      0.00000000	      0.00000000
      0.82360018	   -266.96951064	    -79.58091671	      0.00000000	      0.00000000
      0.82386107	   -266.88692358	    -79.56843040	      0.00000000	      0.00000000
      0.82420050	   -266.77932694	    -79.55218560	      0.00000000	      0.00000000
      0.82453992	   -266.67155975	    -79.53594044	      0.00000000	      0.00000000
      0.82479099	   -266.59173363	    -79.52392338	      0.00000000	      0.00000000
      0.82504206	   -266.51181489	    -79.51190601	      0.00000000	      0.00000000
      0.82527796	   -266.43664105	    -79.50061443	      0.00000000	      0.00000000
      0.82561685	   -266.32850709	    -79.48439272	      0.00000000	      0.00000000
      0.82591621	   -266.23284480	    -79.47006204	      0.00000000	      0.00000000
      0.82616765	   -266.15239406	    -79.45802452	      0.00000000	      0.00000000
      0.82641910	   -266.07185189	    -79.44598634	      0.00000000	      0.00000000
      0.82668632	   -265.98615334	    -79.43319162	      0.00000000	      0.00000000
      0.82701029	   -265.88211989	    -79.41767886	      0.00000000	      0.00000000
      0.82737717	   -265.76412472	    -79.40010953	      0.00000000	      0.00000000
      0.82770234	   -265.65938455	    -79.38453603	      0.00000000	      0.00000000
      0.82794452	   -265.58127746	    -79.37293590	      0.00000000	      0.00000000
      0.82818670	   -265.50308725	    -79.36133473	      0.00000000	      0.00000000
      0.82843704	   -265.42217514	    -79.34934146	      0.00000000	      0.00000000
      0.82877375	   -265.31320824	    -79.33320840	      0.00000000	      0.00000000
      0.82911045	   -265.20408225	    -79.31707290	      0.00000000	      0.00000000
      0.82934745	   -265.12717747	    -79.30571415	      0.00000000	      0.00000000
      0.82958444	   -265.05019459	    -79.29435406	      0.00000000	      0.00000000
      0.82985912	   -264.96087369	    -79.28118590	      0.00000000	      0.00000000
      0.83019056	   -264.85295446	    -79.26529367	      0.00000000	      0.00000000
      0.83056018	   -264.73242634	    -79.24756721	      0.00000000	      0.00000000
      0.83089076	   -264.62446982	    -79.23170953	      0.00000000	      0.00000000
      0.83113113	   -264.54587886	    -79.22017688	      0.00000000	      0.00000000
      0.83137150	   -264.46720996	    -79.20864239	      0.00000000	      0.00000000
      0.83163835	   -264.37978496	    -79.19583514	      0.00000000	      0.00000000
      0.83197065	   -264.27078229	    -79.17988292	      0.00000000	      0.00000000
      0.83230295	   -264.16163286	    -79.16392665	      0.00000000	      0.00000000
      0.83250422	   -264.09545159	    -79.15426012	      0.00000000	      0.00000000
      0.83281482	   -263.99321514	    -79.13933941	      0.00000000	      0.00000000
      0.83312543	   -263.89085324	    -79.12441482	      0.00000000	      0.00000000
      0.83338987	   -263.80360701	    -79.11170525	      0.00000000	      0.00000000
      0.83365430	   -263.71627126	    -79.09899267	      0.00000000	      0.00000000
      0.83392413	   -263.62706521	    -79.08601798	      0.00000000	      0.00000000
      0.83419395	   -263.53776723	    -79.07303993	      0.00000000	      0.00000000
      0.83448079	   -263.44273630	    -79.05923941	      0.00000000	      0.00000000
      0.83476763	   -263.34760327	    -79.04543486	      0.00000000	      0.00000000
      0.83504101	   -263.25684088	    -79.03227432	      0.00000000	      0.00000000
      0.83537732	   -263.14505965	    -79.01607878	      0.00000000	      0.00000000
      0.83571363	   -263.03314245	    -78.99987715	      0.00000000	      0.00000000
      0.83596106	   -262.95071929	    -78.98795362	      0.00000000	      0.00000000
      0.83630347	   -262.83653638	    -78.97144700	      0.00000000	      0.00000000
      0.83660733	   -262.73509335	    -78.95679275	      0.00000000	      0.00000000
      0.83685774	   -262.65141427	    -78.94471190	      0.00000000	      0.00000000
      0.83710816	   -262.56766480	    -78.93262720	      0.00000000	      0.00000000
      0.83734194	   -262.48941580	    -78.92134169	      0.00000000	      0.00000000
      0.83767776	   -262.37690575	    -78.90512380	      0.00000000	      0.00000000
      0.83801359	   -262.26427458	    -78.88889848	      0.00000000	      0.00000000
      0.83823430	   -262.19018427	    -78.87823041	      0.00000000	      0.00000000
      0.83845502	   -262.11604344	    -78.86755900	      0.00000000	      0.00000000
      0.83875078	   -262.01661456	    -78.85325360	      0.00000000	      0.00000000
      0.83904654	   -261.91709769	    -78.83894187	      0.00000000	      0.00000000
      0.83930424	   -261.83031763	    -78.82646666	      0.00000000	      0.00000000
      0.83962135	   -261.72344351	    -78.81110852	      0.00000000	      0.00000000
      0.84000601	   -261.59367445	    -78.79246804	      0.00000000	      0.00000000
      0.84039068	   -261.46377033	    -78.77381573	      0.00000000	      0.00000000
      0.84062555	   -261.38438680	    -78.76242070	      0.00000000	      0.00000000
      0.84086042	   -261.30495579	    -78.75102108	      0.00000000	      0.00000000
      0.84115371	   -261.20570376	    -78.73677955	      0.00000000	      0.00000000
      0.84144700	   -261.10638135	    -78.72253053	      0.00000000	      0.00000000
      0.84168018	   -261.02736375	    -78.71119604	      0.00000000	      0.00000000
      0.84201264	   -260.91463298	    -78.69502748	      0.00000000	      0.00000000
      0.84234510	   -260.80182040	    -78.67884875	      0.00000000	      0.00000000
      0.84257477	   -260.72384223	    -78.66766623	      0.00000000	      0.00000000
      0.84280443	   -260.64582777	    -78.65647866	      0.00000000	      0.00000000
      0.84309442	   -260.54727305	    -78.64234541	      0.00000000	      0.00000000
      0.84338440	   -260.44866421	    -78.62820378	      0.00000000	      0.00000000
      0.84361896	   -260.36886561	    -78.61675897	      0.00000000	      0.00000000
      0.84395587	   -260.25418765	    -78.60030994	      0.00000000	      0.00000000
      0.84425783	   -260.15135087	    -78.58555703	      0.00000000	      0.00000000
      0.84450915	   -260.06572170	    -78.57327061	      0.00000000	      0.00000000
      0.84476048	   -259.98006042	    -78.56097732	      0.00000000	      0.00000000
      0.84498096	   -259.90488684	    -78.55018702	      0.00000000	      0.00000000
      0.84532026	   -259.78915455	    -78.53357061	      0.00000000	      0.00000000
      0.84560114	   -259.69331133	    -78.51980531	      0.00000000	      0.00000000
      0.84588203	   -259.59743500	    -78.50603070	      0.00000000	      0.00000000
      0.84616291	   -259.50152866	    -78.49224679	      0.00000000	      0.00000000
      0.84644379	   -259.40559334	    -78.47845329	      0.00000000	      0.00000000
      0.84672468	   -259.30963179	    -78.46465016	      0.00000000	      0.00000000
      0.84699444	   -259.21744422	    -78.45138395	      0.00000000	      0.00000000
      0.84726421	   -259.12523574	    -78.43810855	      0.00000000	      0.00000000
      0.84752167	   -259.03721582	    -78.42543008	      0.00000000	      0.00000000
      0.84785224	   -258.92417713	    -78.40913859	      0.00000000	      0.00000000
      0.84818281	   -258.81111466	    -78.39283263	      0.00000000	      0.00000000
      0.84843458	   -258.72498907	    -78.38040369	      0.00000000	      0.00000000
      0.84868635	   -258.63885256	    -78.36796607	      0.00000000	      0.00000000
      0.84897717	   -258.53934493	    -78.35358854	      0.00000000	      0.00000000
      0.84926798	   -258.43982599	    -78.33919909	      0.00000000	      0.00000000
      0.84952894	   -258.35051598	    -78.32627664	      0.00000000	      0.00000000
      0.84986075	   -258.23694872	    -78.30983139	      0.00000000	      0.00000000
      0.85019256	   -258.12337347	    -78.29336991	      0.00000000	      0.00000000
      0.85044445	   -258.03714920	    -78.28086220	      0.00000000	      0.00000000
      0.85069634	   -257.95092271	    -78.26834485	      0.00000000	      0.00000000
      0.85098977	   -257.85047601	    -78.25375107	      0.00000000	      0.00000000
      0.85128320	   -257.75002906	    -78.23914385	      0.00000000	      0.00000000
      0.85153152	   -257.66502250	    -78.22677122	      0.00000000	      0.00000000
      0.85186367	   -257.55132341	    -78.21020652	      0.00000000	      0.00000000
      0.85219582	   -257.43762971	    -78.19362387	      0.00000000	      0.00000000
      0.85244119	   -257.35364358	    -78.18136181	      0.00000000	      0.00000000
      0.85268657	   -257.26966232	    -78.16908970	      0.00000000	      0.00000000
      0.85296644	   -257.17388076	    -78.15507977	      0.00000000	      0.00000000
      0.85324630	   -257.07810742	    -78.14105641	      0.00000000	      0.00000000
      0.85354107	   -256.97724675	    -78.12627194	      0.00000000	      0.00000000
      0.85383583	   -256.87639775	    -78.11147217	      0.00000000	      0.00000000
      0.85410601	   -256.78397219	    -78.09789328	      0.00000000	      0.00000000
      0.85443712	   -256.67071683	    -78.08123376	      0.00000000	      0.00000000
      0.85476823	   -256.55748100	    -78.06455415	      0.00000000	      0.00000000
      0.85500548	   -256.47635852	    -78.05259040	      0.00000000	      0.00000000
      0.85532786	   -256.36614555	    -78.03631673	      0.00000000	      0.00000000
      0.85565023	   -256.25595581	    -78.02002331	      0.00000000	      0.00000000
      0.85591364	   -256.16594207	    -78.00669569	      0.00000000	      0.00000000
      0.85617704	   -256.07594587	    -77.99335456	      0.00000000	      0.00000000
      0.85641826	   -255.99354188	    -77.98112453	      0.00000000	      0.00000000
      0.85674805	   -255.88091325	    -77.96438607	      0.00000000	      0.00000000
      0.85707783	   -255.76831667	    -77.94762571	      0.00000000	      0.00000000
      0.85732244	   -255.68482064	    -77.93517951	      0.00000000	      0.00000000
      0.85756705	   -255.60134401	    -77.92272099	      0.00000000	      0.00000000
      0.85784997	   -255.50481817	    -77.90829565	      0.00000000	      0.00000000
      0.85813289	   -255.40832023	    -77.89385347	      0.00000000	      0.00000000
      0.85842304	   -255.30938646	    -77.87902451	      0.00000000	      0.00000000
      0.85871319	   -255.21048456	    -77.86417743	      0.00000000	      0.00000000
      0.85900117	   -255.11235732	    -77.84942363	      0.00000000	      0.00000000
      0.85928914	   -255.01426402	    -77.83465159	      0.00000000	      0.00000000
      0.85958436	   -254.91373729	    -77.81948847	      0.00000000	      0.00000000
      0.85987959	   -254.81324895	    -77.80430580	      0.00000000	      0.00000000
      0.86015937	   -254.71805416	    -77.78989914	      0.00000000	      0.00000000
      0.86043915	   -254.62289619	    -77.77547455	      0.00000000	      0.00000000
      0.86074640	   -254.51843704	    -77.75961253	      0.00000000	      0.00000000
      0.86105365	   -254.41402524	    -77.74372846	      0.00000000	      0.00000000
      0.86127077	   -254.34027279	    -77.73249068	      0.00000000	      0.00000000
      0.86160236	   -254.22768344	    -77.71530626	      0.00000000	      0.00000000
      0.86193395	   -254.11515435	    -77.69809547	      0.00000000	      0.00000000
      0.86215880	   -254.03888269	    -77.68640957	      0.00000000	      0.00000000
      0.86238365	   -253.96264006	    -77.67471134	      0.00000000	      0.00000000
      0.86267878	   -253.86261308	    -77.65933801	      0.00000000	      0.00000000
      0.86297390	   -253.76263760	    -77.64394303	      0.00000000	      0.00000000
      0.86319774	   -253.68684496	    -77.63225195	      0.00000000	      0.00000000
      0.86352978	   -253.57447174	    -77.61488623	      0.00000000	      0.00000000
      0.86386182	   -253.46216746	    -77.59749242	      0.00000000	      0.00000000
      0.86408884	   -253.38542294	    -77.58558361	      0.00000000	      0.00000000
      0.86431586	   -253.30871149	    -77.57366146	      0.00000000	      0.00000000
      0.86461033	   -253.20925840	    -77.55817716	      0.00000000	      0.00000000
      0.86490480	   -253.10986154	    -77.54267002	      0.00000000	      0.00000000
      0.86514717	   -253.02809160	    -77.52988899	      0.00000000	      0.00000000
      0.86547493	   -252.91757317	    -77.51257983	      0.00000000	      0.00000000
      0.86580270	   -252.80712576	    -77.49524171	      0.00000000	      0.00000000
      0.86605388	   -252.72252967	    -77.48193443	      0.00000000	      0.00000000
      0.86630507	   -252.63797538	    -77.46860987	      0.00000000	      0.00000000
      0.86658671	   -252.54322107	    -77.45364942	      0.00000000	      0.00000000
      0.86686834	   -252.44851884	    -77.43866691	      0.00000000	      0.00000000
      0.86716490	   -252.34885412	    -77.42286642	      0.00000000	      0.00000000
      0.86746146	   -252.24924646	    -77.40704111	      0.00000000	      0.00000000
      0.86774012	   -252.15570462	    -77.39214855	      0.00000000	      0.00000000
      0.86801877	   -252.06221214	    -77.37723375	      0.00000000	      0.00000000
      0.86832787	   -251.95856266	    -77.36066332	      0.00000000	      0.00000000
      0.86863696	   -251.85497235	    -77.34406516	      0.00000000	      0.00000000
      0.86883234	   -251.78952409	    -77.33355925	      0.00000000	      0.00000000
      0.86913103	   -251.68950891	    -77.31747578	      0.00000000	      0.00000000
      0.86942973	   -251.58954634	    -77.30136593	      0.00000000	      0.00000000
      0.86967970	   -251.50592734	    -77.28786322	      0.00000000	      0.00000000
      0.86999086	   -251.40189127	    -77.27102951	      0.00000000	      0.00000000
      0.87030202	   -251.29790821	    -77.25416660	      0.00000000	      0.00000000
      0.87056668	   -251.20950264	    -77.23980020	      0.00000000	      0.00000000
      0.87089388	   -251.10026116	    -77.22201019	      0.00000000	      0.00000000
      0.87122107	   -250.99107301	    -77.20418729	      0.00000000	      0.00000000
      0.87147025	   -250.90795103	    -77.19059138	      0.00000000	      0.00000000
      0.87177297	   -250.80700829	    -77.17404833	      0.00000000	      0.00000000
      0.87207570	   -250.70610605	    -77.15747661	      0.00000000	      0.00000000
      0.87238221	   -250.60397822	    -77.14066776	      0.00000000	      0.00000000
      0.87268873	   -250.50188814	    -77.12382918	      0.00000000	      0.00000000
      0.87296256	   -250.41071550	    -77.10876103	      0.00000000	      0.00000000
      0.87323639	   -250.31956990	    -77.09366889	      0.00000000	      0.00000000
      0.87354924	   -250.21546818	    -77.07639676	      0.00000000	      0.00000000
      0.87386208	   -250.11139778	    -77.05909300	      0.00000000	      0.00000000
      0.87409352	   -250.03442688	    -77.04627150	      0.00000000	      0.00000000
      0.87441284	   -249.92825303	    -77.02855272	      0.00000000	      0.00000000
      0.87473216	   -249.82210548	    -77.01080054	      0.00000000	      0.00000000
      0.87498474	   -249.73815752	    -76.99673441	      0.00000000	      0.00000000
      0.87523733	   -249.65422323	    -76.98264717	      0.00000000	      0.00000000
      0.87553198	   -249.55632755	    -76.96618730	      0.00000000	      0.00000000
      0.87582662	   -249.45844681	    -76.94969844	      0.00000000	      0.00000000
      0.87610065	   -249.36742797	    -76.93433744	      0.00000000	      0.00000000
      0.87637467	   -249.27641874	    -76.91895113	      0.00000000	      0.00000000
      0.87668548	   -249.17320409	    -76.90146897	      0.00000000	      0.00000000
      0.87699628	   -249.06999767	    -76.88395400	      0.00000000	      0.00000000
      0.87720693	   -249.00005125	    -76.87206421	      0.00000000	      0.00000000
      0.87753651	   -248.89061831	    -76.85343120	      0.00000000	      0.00000000
      0.87786609	   -248.78118829	    -76.83476094	      0.00000000	      0.00000000
      0.87809577	   -248.70492913	    -76.82172793	      0.00000000	      0.00000000
      0.87832544	   -248.62866927	    -76.80867669	      0.00000000	      0.00000000
      0.87861876	   -248.53127423	    -76.79198217	      0.00000000	      0.00000000
      0.87891208	   -248.43387456	    -76.77525767	      0.00000000	      0.00000000
      0.87918098	   -248.34457794	    -76.75989907	      0.00000000	      0.00000000
      0.87944988	   -248.25527456	    -76.74451508	      0.00000000	      0.00000000
      0.87976125	   -248.15185287	    -76.72666890	      0.00000000	      0.00000000
      0.88007263	   -248.04841850	    -76.70878847	      0.00000000	      0.00000000
      0.88026994	   -247.98286988	    -76.69744076	      0.00000000	      0.00000000
      0.88056557	   -247.88464268	    -76.68041196	      0.00000000	      0.00000000
      0.88086120	   -247.78639956	    -76.66335201	      0.00000000	      0.00000000
      0.88108688	   -247.71138861	    -76.65030734	      0.00000000	      0.00000000
      0.88141076	   -247.60372165	    -76.63155515	      0.00000000	      0.00000000
      0.88173464	   -247.49603027	    -76.61276526	      0.00000000	      0.00000000
      0.88198490	   -247.41279906	    -76.59822044	      0.00000000	      0.00000000
      0.88223516	   -247.32955104	    -76.58365298	      0.00000000	      0.00000000
      0.88252269	   -247.23388149	    -76.56688773	      0.00000000	      0.00000000
      0.88281022	   -247.13818687	    -76.55009240	      0.00000000	      0.00000000
      0.88310147	   -247.04122612	    -76.53304885	      0.00000000	      0.00000000
      0.88339273	   -246.94423682	    -76.51597427	      0.00000000	      0.00000000
      0.88369076	   -246.84496003	    -76.49847024	      0.00000000	      0.00000000
      0.88398878	   -246.74565044	    -76.48093355	      0.00000000	      0.00000000
      0.88428009	   -246.64854944	    -76.46376107	      0.00000000	      0.00000000
      0.88457139	   -246.55141434	    -76.44655723	      0.00000000	      0.00000000
      0.88487323	   -246.45072795	    -76.42869788	      0.00000000	      0.00000000
      0.88517506	   -246.35000209	    -76.41080470	      0.00000000	      0.00000000
      0.88546117	   -246.25448875	    -76.39381290	      0.00000000	      0.00000000
      0.88574727	   -246.15893735	    -76.37679056	      0.00000000	      0.00000000
      0.88605401	   -246.05645038	    -76.35850645	      0.00000000	      0.00000000
      0.88636075	   -245.95391682	    -76.34018709	      0.00000000	      0.00000000
      0.88663482	   -245.86226299	    -76.32378897	      0.00000000	      0.00000000
      0.88690889	   -245.77056964	    -76.30736258	      0.00000000	      0.00000000
      0.88721992	   -245.66646060	    -76.28868649	      0.00000000	      0.00000000
      0.88753095	   -245.56229791	    -76.26997387	      0.00000000	      0.00000000
      0.88778164	   -245.47830562	    -76.25486539	      0.00000000	      0.00000000
      0.88810075	   -245.37133188	    -76.23559811	      0.00000000	      0.00000000
      0.88841986	   -245.26429727	    -76.21629218	      0.00000000	      0.00000000
      0.88866660	   -245.18149524	    -76.20133827	      0.00000000	      0.00000000
      0.88896605	   -245.08095063	    -76.18315819	      0.00000000	      0.00000000
      0.88926551	   -244.98034841	    -76.16494386	      0.00000000	      0.00000000
      0.88956578	   -244.87941309	    -76.14664548	      0.00000000	      0.00000000
      0.88986604	   -244.77841722	    -76.12831256	      0.00000000	      0.00000000
      0.89016112	   -244.67910757	    -76.11026295	      0.00000000	      0.00000000
      0.89045619	   -244.57973693	    -76.09217987	      0.00000000	      0.00000000
      0.89075701	   -244.47836894	    -76.07371046	      0.00000000	      0.00000000
      0.89105783	   -244.37693498	    -76.05520616	      0.00000000	      0.00000000
      0.89135067	   -244.27812392	    -76.03715857	      0.00000000	      0.00000000
      0.89164351	   -244.17924788	    -76.01907780	      0.00000000	      0.00000000
      0.89194650	   -244.07687724	    -76.00033578	      0.00000000	      0.00000000
      0.89224949	   -243.97443444	    -75.98155814	      0.00000000	      0.00000000
      0.89253895	   -243.87649469	    -75.96358519	      0.00000000	      0.00000000
      0.89282842	   -243.77848666	    -75.94557963	      0.00000000	      0.00000000
      0.89313422	   -243.67487074	    -75.92652222	      0.00000000	      0.00000000
      0.89344003	   -243.57117602	    -75.90742834	      0.00000000	      0.00000000
      0.89372408	   -243.47478562	    -75.88965995	      0.00000000	      0.00000000
      0.89400813	   -243.37832490	    -75.87186000	      0.00000000	      0.00000000
      0.89431660	   -243.27349023	    -75.85249396	      0.00000000	      0.00000000
      0.89462507	   -243.16857001	    -75.83309061	      0.00000000	      0.00035211
      0.89491570	   -243.06963746	    -75.81477514	      0.00000000	      0.00375547
      0.89520634	   -242.97062724	    -75.79642660	      0.00000000	      0.01426146
      0.89553321	   -242.85917719	    -75.77575060	      0.00000000	      0.03999338
      0.89586009	   -242.74763032	    -75.75503345	      0.00000000	      0.08606651
      0.89618696	   -242.63598795	    -75.73427562	      0.00000000	      0.15689023
      0.89645353	   -242.54487685	    -75.71731833	      0.00000000	      0.23452511
      0.89672009	   -242.45370615	    -75.70033494	      0.00000000	      0.32995834
      0.89705765	   -242.33817280	    -75.67879184	      0.00000000	      0.47446494
      0.89739521	   -242.22255160	    -75.65720864	      0.00000000	      0.64156933
      0.89766717	   -242.12933698	    -75.63979095	      0.00000000	      0.78920102
      0.89793914	   -242.03606908	    -75.62234812	      0.00000000	      0.94542719
      0.89821111	   -241.94275010	    -75.60488060	      0.00000000	      1.10757016
      0.89850664	   -241.84128566	    -75.58587136	      0.00000000	      1.28761798
      0.89880218	   -241.73976285	    -75.56683349	      0.00000000	      1.46898868
      0.89908249	   -241.64341671	    -75.54875012	      0.00000000	      1.64010735
      0.89942954	   -241.52406080	    -75.52632620	      0.00000000	      1.84827532
      0.89977659	   -241.40462525	    -75.50386331	      0.00000000	      2.05014520
      0.90002445	   -241.31927601	    -75.48779662	      0.00000000	      2.18949224
      0.90033848	   -241.21108089	    -75.46741192	      0.00000000	      2.35948998
      0.90065251	   -241.10281830	    -75.44699522	      0.00000000	      2.52162771
      0.90092189	   -241.00989382	    -75.42945581	      0.00000000	      2.65419609
      0.90124729	   -240.89757568	    -75.40823724	      0.00000000	      2.80618989
      0.90157269	   -240.78518060	    -75.38698394	      0.00000000	      2.94931042
      0.90181345	   -240.70196807	    -75.37123605	      0.00000000	      3.04959349
      0.90213504	   -240.59075465	    -75.35017214	      0.00000000	      3.17630138
      0.90245662	   -240.47946072	    -75.32907388	      0.00000000	      3.29503319
      0.90270799	   -240.39240612	    -75.31255764	      0.00000000	      3.38253069
      0.90295937	   -240.30529972	    -75.29602020	      0.00000000	      3.46557667
      0.90325958	   -240.20120208	    -75.27624226	      0.00000000	      3.55920287
      0.90355978	   -240.09702691	    -75.25643384	      0.00000000	      3.64711419
      0.90384187	   -239.99906818	    -75.23779337	      0.00000000	      3.72482143
      0.90412395	   -239.90103730	    -75.21912574	      0.00000000	      3.79807566
      0.90443321	   -239.79347753	    -75.19862846	      0.00000000	      3.87359962
      0.90474247	   -239.68582656	    -75.17809830	      0.00000000	      3.94446049
      0.90502661	   -239.58683382	    -75.15920601	      0.00000000	      4.00574876
      0.90531076	   -239.48775998	    -75.14028574	      0.00000000	      4.06363860
      0.90562103	   -239.37948130	    -75.11959369	      0.00000000	      4.12325059
      0.90593130	   -239.27110106	    -75.09886807	      0.00000000	      4.17938849
      0.90621632	   -239.17145252	    -75.07980007	      0.00000000	      4.22813111
      0.90650133	   -239.07171389	    -75.06070355	      0.00000000	      4.27437515
      0.90681153	   -238.96305541	    -75.03988674	      0.00000000	      4.32208598
      0.90712173	   -238.85428507	    -75.01903593	      0.00000000	      4.36728502
      0.90740842	   -238.75365681	    -74.99973515	      0.00000000	      4.40700677
      0.90769511	   -238.65292834	    -74.98040515	      0.00000000	      4.44491597
      0.90800508	   -238.54390609	    -74.95947274	      0.00000000	      4.48402882
      0.90831504	   -238.43476128	    -74.93850601	      0.00000000	      4.52135722
      0.90860394	   -238.33292096	    -74.91893318	      0.00000000	      4.55467817
      0.90889284	   -238.23096918	    -74.89933037	      0.00000000	      4.58669869
      0.90920253	   -238.12155634	    -74.87828393	      0.00000000	      4.61969999
      0.90951221	   -238.01200974	    -74.85720287	      0.00000000	      4.65145100
      0.90980350	   -237.90884345	    -74.83734200	      0.00000000	      4.68027526
      0.91009479	   -237.80555349	    -74.81745035	      0.00000000	      4.70817737
      0.91040414	   -237.69572209	    -74.79629181	      0.00000000	      4.73688735
      0.91071349	   -237.58574516	    -74.77509841	      0.00000000	      4.76473260
      0.91100716	   -237.48120537	    -74.75494697	      0.00000000	      4.79043858
      0.91130083	   -237.37652872	    -74.73476396	      0.00000000	      4.81549919
      0.91160979	   -237.26624924	    -74.71349558	      0.00000000	      4.84123126
      0.91191876	   -237.15581187	    -74.69219212	      0.00000000	      4.86637355
      0.91221468	   -237.04988442	    -74.67175483	      0.00000000	      4.88995351
      0.91251060	   -236.94380596	    -74.65128520	      0.00000000	      4.91308886
      0.91281914	   -236.83304192	    -74.62990859	      0.00000000	      4.93678148
      0.91312767	   -236.72210691	    -74.60849668	      0.00000000	      4.96007856
      0.91342566	   -236.61479579	    -74.58778265	      0.00000000	      4.98224112
      0.91372366	   -236.50731849	    -74.56703556	      0.00000000	      5.00410359
      0.91403175	   -236.39602173	    -74.54555075	      0.00000000	      5.02642265
      0.91433984	   -236.28454002	    -74.52403046	      0.00000000	      5.04848244
      0.91463968	   -236.17585984	    -74.50305183	      0.00000000	      5.06972905
      0.91493953	   -236.06699722	    -74.48203944	      0.00000000	      5.09077894
      0.91524719	   -235.95510413	    -74.46044433	      0.00000000	      5.11219496
      0.91555485	   -235.84301111	    -74.43881353	      0.00000000	      5.13344678
      0.91585630	   -235.73298145	    -74.41758444	      0.00000000	      5.15412887
      0.91615775	   -235.62275191	    -74.39632095	      0.00000000	      5.17468777
      0.91646503	   -235.51018142	    -74.37461093	      0.00000000	      5.19553276
      0.91677231	   -235.39739471	    -74.35286502	      0.00000000	      5.21627957
      0.91707511	   -235.28603403	    -74.33140051	      0.00000000	      5.23664111
      0.91737792	   -235.17445468	    -74.30990102	      0.00000000	      5.25693150
      0.91768072	   -235.06265203	    -74.28836643	      0.00000000	      5.27716126
      0.91798353	   -234.95062173	    -74.26679671	      0.00000000	      5.29733989
      0.91828633	   -234.83835896	    -74.24519176	      0.00000000	      5.31747616
      0.91858914	   -234.72585918	    -74.22355153	      0.00000000	      5.33757797
      0.91889194	   -234.61311739	    -74.20187592	      0.00000000	      5.35765263
      0.91919475	   -234.50012880	    -74.18016489	      0.00000000	      5.37770674
      0.91949755	   -234.38688823	    -74.15841834	      0.00000000	      5.39774638
      0.91980036	   -234.27339065	    -74.13663623	      0.00000000	      5.41777706
      0.92010316	   -234.15963066	    -74.11481844	      0.00000000	      5.43780383
      0.92040597	   -234.04560301	    -74.09296494	      0.00000000	      5.45783128
      0.92070877	   -233.93130206	    -74.07107563	      0.00000000	      5.47786362
      0.92101158	   -233.81672232	    -74.04915045	      0.00000000	      5.49790468
      0.92131438	   -233.70185793	    -74.02718931	      0.00000000	      5.51795796
      0.92161719	   -233.58670311	    -74.00519215	      0.00000000	      5.53802665
      0.92191999	   -233.47125178	    -73.98315889	      0.00000000	      5.55811366
      0.92222280	   -233.35549791	    -73.96108945	      0.00000000	      5.57822165
      0.92252561	   -233.23943516	    -73.93898375	      0.00000000	      5.59835304
      0.92282841	   -233.12305723	    -73.91684173	      0.00000000	      5.61851005
      0.92313122	   -233.00635754	    -73.89466330	      0.00000000	      5.63869470
      0.92343402	   -232.88932952	    -73.87244838	      0.00000000	      5.65890883
      0.92373683	   -232.77196634	    -73.85019690	      0.00000000	      5.67915412
      0.92403963	   -232.65426116	    -73.82790879	      0.00000000	      5.69943211
      0.92434244	   -232.53620690	    -73.80558395	      0.00000000	      5.71974420
      0.92464524	   -232.41779647	    -73.78322232	      0.00000000	      5.74009165
      0.92494805	   -232.29902255	    -73.76082380	      0.00000000	      5.76047566
      0.92525085	   -232.17987778	    -73.73838834	      0.00000000	      5.78089726
      0.92555366	   -232.06035463	    -73.71591583	      0.00000000	      5.80135745
      0.92585646	   -231.94044550	    -73.69340621	      0.00000000	      5.82185710
      0.92615927	   -231.82014263	    -73.67085939	      0.00000000	      5.84239702
      0.92646207	   -231.69943822	    -73.64827529	      0.00000000	      5.86297795
      0.92676488	   -231.57832433	    -73.62565384	      0.00000000	      5.88360057
      0.92706768	   -231.45679294	    -73.60299494	      0.00000000	      5.90426550
      0.92737049	   -231.33483595	    -73.58029851	      0.00000000	      5.92497328
      0.92767329	   -231.21244521	    -73.55756448	      0.00000000	      5.94572444
      0.92797610	   -231.08961247	    -73.53479276	      0.00000000	      5.96651945
      0.92827890	   -230.96632946	    -73.51198326	      0.00000000	      5.98735873
      0.92858171	   -230.84258784	    -73.48913591	      0.00000000	      6.00824266
      0.92888451	   -230.71837928	    -73.46625062	      0.00000000	      6.02917162
      0.92918732	   -230.59369539	    -73.44332730	      0.00000000	      6.05014591
      0.92949012	   -230.46852781	    -73.42036587	      0.00000000	      6.07116585
      0.92979293	   -230.34286819	    -73.39736625	      0.00000000	      6.09223169
      0.93009573	   -230.21670818	    -73.37432834	      0.00000000	      6.11334368
      0.93039854	   -230.09003951	    -73.35125207	      0.00000000	      6.13450205
      0.93070134	   -229.96285393	    -73.32813735	      0.00000000	      6.15570700
      0.93100415	   -229.83514330	    -73.30498409	      0.00000000	      6.17695872
      0.93130695	   -229.70689955	    -73.28179221	      0.00000000	      6.19825738
      0.93160976	   -229.57811472	    -73.25856161	      0.00000000	      6.21960314
      0.93191256	   -229.44878098	    -73.23529222	      0.00000000	      6.24099612
      0.93221537	   -229.31889065	    -73.21198393	      0.00000000	      6.26243647
      0.93251817	   -229.18843620	    -73.18863668	      0.00000000	      6.28392429
      0.93282098	   -229.05741028	    -73.16525035	      0.00000000	      6.30545970
      0.93312378	   -228.92580573	    -73.14182488	      0.00000000	      6.32704278
      0.93342659	   -228.79361561	    -73.11836017	      0.00000000	      6.34867362
      0.93372939	   -228.66083319	    -73.09485612	      0.00000000	      6.37035230
      0.93403220	   -228.52745200	    -73.07131266	      0.00000000	      6.39207889
      0.93433500	   -228.39346580	    -73.04772969	      0.00000000	      6.41385346
      0.93463781	   -228.25886864	    -73.02410711	      0.00000000	      6.43567605
      0.93494061	   -228.12365483	    -73.00044484	      0.00000000	      6.45754671
      0.93524342	   -227.98781900	    -72.97674280	      0.00000000	      6.47946550
      0.93554622	   -227.85135605	    -72.95300087	      0.00000000	      6.50143245
      0.93584903	   -227.71426121	    -72.92921898	      0.00000000	      6.52344759
      0.93615183	   -227.57653002	    -72.90539704	      0.00000000	      6.54551095
      0.93645464	   -227.43815835	    -72.88153494	      0.00000000	      6.56762256
      0.93675744	   -227.29914241	    -72.85763259	      0.00000000	      6.58978245
      0.93706025	   -227.15947871	    -72.83368991	      0.00000000	      6.61199062
      0.93736305	   -227.01916414	    -72.80970680	      0.00000000	      6.63424710
      0.93766586	   -226.87819590	    -72.78568315	      0.00000000	      6.65655189
      0.93796866	   -226.73657154	    -72.76161889	      0.00000000	      6.67890500
      0.93827147	   -226.59428896	    -72.73751391	      0.00000000	      6.70130645
      0.93857428	   -226.45134637	    -72.71336811	      0.00000000	      6.72375622
      0.93887708	   -226.30774233	    -72.68918140	      0.00000000	      6.74625433
      0.93917989	   -226.16347574	    -72.66495368	      0.00000000	      6.76880077
      0.93948269	   -226.01854580	    -72.64068485	      0.00000000	      6.79139555
      0.93978550	   -225.87295205	    -72.61637482	      0.00000000	      6.81403864
      0.94008830	   -225.72669434	    -72.59202349	      0.00000000	      6.83673005
      0.94039111	   -225.57977281	    -72.56763075	      0.00000000	      6.85946977
      0.94069391	   -225.43218790	    -72.54319650	      0.00000000	      6.88225779
      0.94099672	   -225.28394035	    -72.51872065	      0.00000000	      6.90509409
      0.94129952	   -225.13503117	    -72.49420309	      0.00000000	      6.92797865
      0.94160233	   -224.98546165	    -72.46964372	      0.00000000	      6.95091148
      0.94190513	   -224.83523332	    -72.44504243	      0.00000000	      6.97389254
      0.94220794	   -224.68434796	    -72.42039912	      0.00000000	      6.99692182
      0.94251074	   -224.53280761	    -72.39571369	      0.00000000	      7.01999931
      0.94281355	   -224.38061452	    -72.37098603	      0.00000000	      7.04312497
      0.94311635	   -224.22777115	    -72.34621603	      0.00000000	      7.06629880
      0.94341916	   -224.07428017	    -72.32140359	      0.00000000	      7.08952075
      0.94372196	   -223.92014446	    -72.29654860	      0.00000000	      7.11279083
      0.94402477	   -223.76536705	    -72.27165094	      0.00000000	      7.13610898
      0.94432757	   -223.60995118	    -72.24671050	      0.00000000	      7.15947521
      0.94463038	   -223.45390022	    -72.22172718	      0.00000000	      7.18288946
      0.94493318	   -223.29721770	    -72.19670087	      0.00000000	      7.20635172
      0.94523599	   -223.13990730	    -72.17163144	      0.00000000	      7.22986196
      0.94553879	   -222.98197281	    -72.14651879	      0.00000000	      7.25342015
      0.94584160	   -222.82341814	    -72.12136279	      0.00000000	      7.27702626
      0.94614440	   -222.66424734	    -72.09616334	      0.00000000	      7.30068026
      0.94644721	   -222.50446451	    -72.07092031	      0.00000000	      7.32438211
      0.94675001	   -222.34407389	    -72.04563358	      0.00000000	      7.34813177
      0.94705282	   -222.18307975	    -72.02030304	      0.00000000	      7.37192923
      0.94735562	   -222.02148648	    -71.99492856	      0.00000000	      7.39577443
      0.94765843	   -221.85929851	    -71.96951002	      0.00000000	      7.41966734
      0.94796123	   -221.69652031	    -71.94404729	      0.00000000	      7.44360792
      0.94826404	   -221.53315642	    -71.91854026	      0.00000000	      7.46759613
      0.94856684	   -221.36921142	    -71.89298878	      0.00000000	      7.49163192
      0.94886965	   -221.20468991	    -71.86739275	      0.00000000	      7.51571526
      0.94917245	   -221.03959652	    -71.84175202	      0.00000000	      7.53984609
      0.94947526	   -220.87393589	    -71.81606647	      0.00000000	      7.56402438
      0.94977806	   -220.70771270	    -71.79033596	      0.00000000	      7.58825007
      0.95008087	   -220.54093160	    -71.76456036	      0.00000000	      7.61252312
      0.95038367	   -220.37359726	    -71.73873953	      0.00000000	      7.63684348
      0.95068648	   -220.20571434	    -71.71287334	      0.00000000	      7.66121110
      0.95098928	   -220.03728749	    -71.68696166	      0.00000000	      7.68562592
      0.95129209	   -219.86832136	    -71.66100433	      0.00000000	      7.71008790
      0.95159489	   -219.69882054	    -71.63500123	      0.00000000	      7.73459697
      0.95189770	   -219.52878964	    -71.60895220	      0.00000000	      7.75915309
      0.95220050	   -219.35823322	    -71.58285710	      0.00000000	      7.78375620
      0.95250331	   -219.18715580	    -71.55671580	      0.00000000	      7.80840624
      0.95280611	   -219.01556187	    -71.53052813	      0.00000000	      7.83310316
      0.95310892	   -218.84345590	    -71.50429395	      0.00000000	      7.85784688
      0.95341172	   -218.67084228	    -71.47801311	      0.00000000	      7.88263736
      0.95371453	   -218.49772538	    -71.45168546	      0.00000000	      7.90747453
      0.95401734	   -218.32410952	    -71.42531085	      0.00000000	      7.93235833
      0.95432014	   -218.14999896	    -71.39888911	      0.00000000	      7.95728869
      0.95462295	   -217.97539790	    -71.37242009	      0.00000000	      7.98226554
      0.95492575	   -217.80031051	    -71.34590363	      0.00000000	      8.00728883
      0.95522856	   -217.62474086	    -71.31933957	      0.00000000	      8.03235848
      0.95553136	   -217.44869300	    -71.29272774	      0.00000000	      8.05747442
      0.95583417	   -217.27217089	    -71.26606799	      0.00000000	      8.08263658
      0.95613697	   -217.09517845	    -71.23936013	      0.00000000	      8.10784489
      0.95643978	   -216.91771951	    -71.21260402	      0.00000000	      8.13309928
      0.95674258	   -216.73979785	    -71.18579946	      0.00000000	      8.15839967
      0.95704539	   -216.56141718	    -71.15894630	      0.00000000	      8.18374598
      0.95734819	   -216.38258113	    -71.13204435	      0.00000000	      8.20913815
      0.95765100	   -216.20329327	    -71.10509345	      0.00000000	      8.23457608
      0.95795380	   -216.02355709	    -71.07809340	      0.00000000	      8.26005970
      0.95825661	   -215.84337603	    -71.05104404	      0.00000000	      8.28558893
      0.95855941	   -215.66275344	    -71.02394517	      0.00000000	      8.31116369
      0.95886222	   -215.48169259	    -70.99679662	      0.00000000	      8.33678388
      0.95916502	   -215.30019669	    -70.96959820	      0.00000000	      8.36244943
      0.95946783	   -215.11826887	    -70.94234971	      0.00000000	      8.38816024
      0.95977063	   -214.93591219	    -70.91505097	      0.00000000	      8.41391623
      0.96007344	   -214.75312963	    -70.88770178	      0.00000000	      8.43971730
      0.96037624	   -214.56992411	    -70.86030195	      0.00000000	      8.46556337
      0.96067905	   -214.38629845	    -70.83285129	      0.00000000	      8.49145433
      0.96098185	   -214.20225541	    -70.80534958	      0.00000000	      8.51739009
      0.96128466	   -214.01779769	    -70.77779663	      0.00000000	      8.54337056
      0.96158746	   -213.83292788	    -70.75019224	      0.00000000	      8.56939563
      0.96189027	   -213.64764852	    -70.72253620	      0.00000000	      8.59546520
      0.96219307	   -213.46196207	    -70.69482830	      0.00000000	      8.62157917
      0.96249588	   -213.27587092	    -70.66706833	      0.00000000	      8.64773744
      0.96279868	   -213.08937738	    -70.63925607	      0.00000000	      8.67393989
      0.96310149	   -212.90248368	    -70.61139131	      0.00000000	      8.70018642
      0.96340429	   -212.71519198	    -70.58347384	      0.00000000	      8.72647691
      0.96370710	   -212.52750439	    -70.55550343	      0.00000000	      8.75281125
      0.96400990	   -212.33942291	    -70.52747986	      0.00000000	      8.77918933
      0.96431271	   -212.15094950	    -70.49940291	      0.00000000	      8.80561103
      0.96461551	   -211.96208601	    -70.47127234	      0.00000000	      8.83207623
      0.96491832	   -211.77283427	    -70.44308794	      0.00000000	      8.85858480
      0.96522112	   -211.58319598	    -70.41484945	      0.00000000	      8.88513662
      0.96552393	   -211.39317283	    -70.38655666	      0.00000000	      8.91173157
      0.96582673	   -211.20276639	    -70.35820932	      0.00000000	      8.93836951
      0.96612954	   -211.01197818	    -70.32980720	      0.00000000	      8.96505032
      0.96643234	   -210.82080966	    -70.30135004	      0.00000000	      8.99177385
      0.96673515	   -210.62926221	    -70.27283761	      0.00000000	      9.01853998
      0.96703795	   -210.43733714	    -70.24426966	      0.00000000	      9.04534856
      0.96734076	   -210.24503570	    -70.21564594	      0.00000000	      9.07219944
      0.96764356	   -210.05235908	    -70.18696620	      0.00000000	      9.09909249
      0.96794637	   -209.85930838	    -70.15823017	      0.00000000	      9.12602756
      0.96824917	   -209.66588465	    -70.12943761	      0.00000000	      9.15300449
      0.96855198	   -209.47208889	    -70.10058825	      0.00000000	      9.18002313
      0.96885478	   -209.27792201	    -70.07168183	      0.00000000	      9.20708332
      0.96915759	   -209.08338486	    -70.04271808	      0.00000000	      9.23418490
      0.96946039	   -208.88847825	    -70.01369674	      0.00000000	      9.26132771
      0.96976320	   -208.69320289	    -69.98461752	      0.00000000	      9.28851158
      0.97006601	   -208.49755947	    -69.95548017	      0.00000000	      9.31573635
      0.97036881	   -208.30154859	    -69.92628439	      0.00000000	      9.34300182
      0.97067162	   -208.10517080	    -69.89702992	      0.00000000	      9.37030784
      0.97097442	   -207.90842658	    -69.86771647	      0.00000000	      9.39765421
      0.97127723	   -207.71131637	    -69.83834375	      0.00000000	      9.42504075
      0.97158003	   -207.51384053	    -69.80891147	      0.00000000	      9.45246728
      0.97188284	   -207.31599938	    -69.77941934	      0.00000000	      9.47993359
      0.97218564	   -207.11779317	    -69.74986708	      0.00000000	      9.50743949
      0.97248845	   -206.91922210	    -69.72025437	      0.00000000	      9.53498478
      0.97279125	   -206.72028632	    -69.69058093	      0.00000000	      9.56256926
      0.97309406	   -206.52098591	    -69.66084645	      0.00000000	      9.59019270
      0.97339686	   -206.32132090	    -69.63105061	      0.00000000	      9.61785490
      0.97369967	   -206.12129128	    -69.60119312	      0.00000000	      9.64555563
      0.97400247	   -205.92089695	    -69.57127366	      0.00000000	      9.67329467
      0.97430528	   -205.72013780	    -69.54129192	      0.00000000	      9.70107180
      0.97460808	   -205.51901365	    -69.51124757	      0.00000000	      9.72888676
      0.97491089	   -205.31752426	    -69.48114030	      0.00000000	      9.75673933
      0.97521369	   -205.11566934	    -69.45096978	      0.00000000	      9.78462925
      0.97551650	   -204.91344856	    -69.42073569	      0.00000000	      9.81255627
      0.97581930	   -204.71086154	    -69.39043769	      0.00000000	      9.84052014
      0.97612211	   -204.50790784	    -69.36007544	      0.00000000	      9.86852059
      0.97642491	   -204.30458696	    -69.32964862	      0.00000000	      9.89655734
      0.97672772	   -204.10089840	    -69.29915687	      0.00000000	      9.92463013
      0.97703052	   -203.89684154	    -69.26859987	      0.00000000	      9.95273866
      0.97733333	   -203.69241578	    -69.23797725	      0.00000000	      9.98088264
      0.97763613	   -203.48762044	    -69.20728867	      0.00000000	     10.00906178
      0.97793894	   -203.28245478	    -69.17653378	      0.00000000	     10.03727577
      0.97824174	   -203.07691805	    -69.14571222	      0.00000000	     10.06552430
      0.97854455	   -202.87100942	    -69.11482362	      0.00000000	     10.09380703
      0.97884735	   -202.66472804	    -69.08386762	      0.00000000	     10.12212365
      0.97915016	   -202.45807301	    -69.05284386	      0.00000000	     10.15047381
      0.97945296	   -202.25104337	    -69.02175197	      0.00000000	     10.17885717
      0.97975577	   -202.04363813	    -68.99059157	      0.00000000	     10.20727337
      0.98005857	   -201.83585626	    -68.95936227	      0.00000000	     10.23572204
      0.98036138	   -201.62769668	    -68.92806371	      0.00000000	     10.26420280
      0.98066418	   -201.41915827	    -68.89669550	      0.00000000	     10.29271528
      0.98096699	   -201.21023986	    -68.86525724	      0.00000000	     10.32125906
      0.98126979	   -201.00094024	    -68.83374854	      0.00000000	     10.34983375
      0.98157260	   -200.79125819	    -68.80216902	      0.00000000	     10.37843892
      0.98187540	   -200.58119239	    -68.77051826	      0.00000000	     10.40707414
      0.98217821	   -200.37074154	    -68.73879586	      0.00000000	     10.43573897
      0.98248101	   -200.15990425	    -68.70700143	      0.00000000	     10.46443295
      0.98278382	   -199.94867913	    -68.67513454	      0.00000000	     10.49315561
      0.98308662	   -199.73706472	    -68.64319478	      0.00000000	     10.52190646
      0.98338943	   -199.52505954	    -68.61118173	      0.00000000	     10.55068501
      0.98369223	   -199.31266206	    -68.57909497	      0.00000000	     10.57949074
      0.98399504	   -199.09987073	    -68.54693408	      0.00000000	     10.60832313
      0.98429784	   -198.88668393	    -68.51469861	      0.00000000	     10.63718162
      0.98460065	   -198.67310003	    -68.48238815	      0.00000000	     10.66606566
      0.98490345	   -198.45911735	    -68.45000224	      0.00000000	     10.69497467
      0.98520626	   -198.24473418	    -68.41754045	      0.00000000	     10.72390804
      0.98550907	   -198.02994876	    -68.38500233	      0.00000000	     10.75286517
      0.98581187	   -197.81475931	    -68.35238743	      0.00000000	     10.78184540
      0.98611468	   -197.59916400	    -68.31969529	      0.00000000	     10.81084810
      0.98641748	   -197.38316097	    -68.28692546	      0.00000000	     10.83987257
      0.98672029	   -197.16674832	    -68.25407747	      0.00000000	     10.86891812
      0.98702309	   -196.94992413	    -68.22115085	      0.00000000	     10.89798401
      0.98732590	   -196.73268641	    -68.18814513	      0.00000000	     10.92706951
      0.98762870	   -196.51503317	    -68.15505984	      0.00000000	     10.95617383
      0.98793151	   -196.29696237	    -68.12189449	      0.00000000	     10.98529618
      0.98823431	   -196.07847193	    -68.08864859	      0.00000000	     11.01443572
      0.98853712	   -195.85955975	    -68.05532167	      0.00000000	     11.04359160
      0.98883992	   -195.64022368	    -68.02191322	      0.00000000	     11.07276293
      0.98914273	   -195.42046154	    -67.98842275	      0.00000000	     11.10194879
      0.98944553	   -195.20027112	    -67.95484975	      0.00000000	     11.13114823
      0.98974834	   -194.97965017	    -67.92119371	      0.00000000	     11.16036026
      0.99005114	   -194.75859642	    -67.88745412	      0.00000000	     11.18958386
      0.99035395	   -194.53710754	    -67.85363047	      0.00000000	     11.21881798
      0.99065675	   -194.31518119	    -67.81972223	      0.00000000	     11.24806152
      0.99095956	   -194.09281500	    -67.78572888	      0.00000000	     11.27731334
      0.99126236	   -193.87000653	    -67.75164987	      0.00000000	     11.30657226
      0.99156517	   -193.64675335	    -67.71748469	      0.00000000	     11.33583706
      0.99186797	   -193.42305296	    -67.68323277	      0.00000000	     11.36510648
      0.99217078	   -193.19890286	    -67.64889359	      0.00000000	     11.39437920
      0.99247358	   -192.97430050	    -67.61446658	      0.00000000	     11.42365386
      0.99277639	   -192.74924329	    -67.57995119	      0.00000000	     11.45292905
      0.99307919	   -192.52372862	    -67.54534686	      0.00000000	     11.48220330
      0.99338200	   -192.29775383	    -67.51065301	      0.00000000	     11.51147510
      0.99368480	   -192.07131626	    -67.47586908	      0.00000000	     11.54074288
      0.99398761	   -191.84441317	    -67.44099450	      0.00000000	     11.57000499
      0.99429041	   -191.61704183	    -67.40602867	      0.00000000	     11.59925976
      0.99456265	   -191.41221903	    -67.37451386	      0.00000000	     11.62555383
      0.99483489	   -191.20701321	    -67.34292436	      0.00000000	     11.65183930
      0.99510713	   -191.00142260	    -67.31125978	      0.00000000	     11.67811473
      0.99537938	   -190.79544504	    -67.27951965	      0.00000000	     11.70437873
      0.99565162	   -190.58907842	    -67.24770355	      0.00000000	     11.73062986
      0.99592386	   -190.38232063	    -67.21581103	      0.00000000	     11.75686663
      0.99619610	   -190.17516951	    -67.18384163	      0.00000000	     11.78308750
      0.99646834	   -189.96762287	    -67.15179491	      0.00000000	     11.80929091
      0.99674058	   -189.75967854	    -67.11967040	      0.00000000	     11.83547522
      0.99701282	   -189.55133429	    -67.08746765	      0.00000000	     11.86163877
      0.99728506	   -189.34258788	    -67.05518618	      0.00000000	     11.88777985
      0.99755730	   -189.13343706	    -67.02282554	      0.00000000	     11.91389669
      0.99782954	   -188.92387952	    -66.99038524	      0.00000000	     11.93998751
      0.99810178	   -188.71391299	    -66.95786481	      0.00000000	     11.96605045
      0.99837402	   -188.50353511	    -66.92526378	      0.00000000	     11.99208363
      0.99864626	   -188.29274355	    -66.89258164	      0.00000000	     12.01808512
      0.99891850	   -188.08153594	    -66.85981792	      0.00000000	     12.04405296
      0.99919074	   -187.86990987	    -66.82697212	      0.00000000	     12.06998514
      0.99946298	   -187.65786294	    -66.79404374	      0.00000000	     12.09587962
      0.99973522	   -187.44539270	    -66.76103229	      0.00000000	     12.12173435
      1.00000746	   -187.23249669	    -66.72793725	      0.00000000	     12.14754722
      1.00027971	   -187.01917243	    -66.69475811	      0.00000000	     12.17331612
      1.00055195	   -186.80541742	    -66.66149436	      0.00000000	     12.19903891
      1.00082419	   -186.59122911	    -66.62814548	      0.00000000	     12.22471344
      1.00109643	   -186.37660496	    -66.59471095	      0.00000000	     12.25033755
      1.00136867	   -186.16154240	    -66.56119024	      0.00000000	     12.27590908
      1.00164091	   -185.94603882	    -66.52758281	      0.00000000	     12.30142588
      1.00191315	   -185.73009160	    -66.49388813	      0.00000000	     12.32688578
      1.00218539	   -185.51369810	    -66.46010566	      0.00000000	     12.35228666
      1.00245763	   -185.29685564	    -66.42623484	      0.00000000	     12.37762641
      1.00272987	   -185.07956154	    -66.39227514	      0.00000000	     12.40290295
      1.00300211	   -184.86181308	    -66.35822598	      0.00000000	     12.42811425
      1.00327435	   -184.64360751	    -66.32408682	      0.00000000	     12.45325831
      1.00354659	   -184.42494208	    -66.28985708	      0.00000000	     12.47833319
      1.00381883	   -184.20581399	    -66.25553620	      0.00000000	     12.50333702
      1.00409107	   -183.98622044	    -66.22112359	      0.00000000	     12.52826801
      1.00436331	   -183.76615858	    -66.18661868	      0.00000000	     12.55312442
      1.00463555	   -183.54562556	    -66.15202089	      0.00000000	     12.57790461
      1.00490780	   -183.32461849	    -66.11732962	      0.00000000	     12.60260704
      1.00518004	   -183.10313445	    -66.08254427	      0.00000000	     12.62723025
      1.00545228	   -182.88117052	    -66.04766425	      0.00000000	     12.65177291
      1.00572452	   -182.65872374	    -66.01268895	      0.00000000	     12.67623377
      1.00599676	   -182.43579111	    -65.97761776	      0.00000000	     12.70061172
      1.00626900	   -182.21236963	    -65.94245005	      0.00000000	     12.72490574
      1.00654124	   -181.98845627	    -65.90718522	      0.00000000	     12.74911495
      1.00681348	   -181.76404796	    -65.87182263	      0.00000000	     12.77323859
      1.00708572	   -181.53914161	    -65.83636164	      0.00000000	     12.79727601
      1.00735796	   -181.31373412	    -65.80080163	      0.00000000	     12.82122671
      1.00763020	   -181.08782235	    -65.76514194	      0.00000000	     12.84509028
      1.00790244	   -180.86140313	    -65.72938193	      0.00000000	     12.86886645
      1.00817468	   -180.63447327	    -65.69352093	      0.00000000	     12.89255507
      1.00844692	   -180.40702957	    -65.65755830	      0.00000000	     12.91615611
      1.00871916	   -180.17906876	    -65.62149336	      0.00000000	     12.93966963
      1.00899140	   -179.95058760	    -65.58532544	      0.00000000	     12.96309583
      1.00926364	   -179.72158278	    -65.54905387	      0.00000000	     12.98643499
      1.00953588	   -179.49205098	    -65.51267795	      0.00000000	     13.00968750
      1.00980813	   -179.26198885	    -65.47619700	      0.00000000	     13.03285384
      1.01008037	   -179.03139302	    -65.43961032	      0.00000000	     13.05593459
      1.01035261	   -178.80026008	    -65.40291721	      0.00000000	     13.07893040
      1.01062485	   -178.56858660	    -65.36611696	      0.00000000	     13.10184199
      1.01089709	   -178.33636914	    -65.32920886	      0.00000000	     13.12467015
      1.01116933	   -178.10360419	    -65.29219218	      0.00000000	     13.14741575
      1.01144157	   -177.87028825	    -65.25506620	      0.00000000	     13.17007969
      1.01171381	   -177.63641779	    -65.21783019	      0.00000000	     13.19266295
      1.01198605	   -177.40198922	    -65.18048340	      0.00000000	     13.21516652
      1.01225829	   -177.16699895	    -65.14302509	      0.00000000	     13.23759145
      1.01253053	   -176.93144337	    -65.10545451	      0.00000000	     13.25993882
      1.01280277	   -176.69531880	    -65.06777089	      0.00000000	     13.28220971
      1.01307501	   -176.45862158	    -65.02997348	      0.00000000	     13.30440526
      1.01334725	   -176.22134799	    -64.99206149	      0.00000000	     13.32652658
      1.01361949	   -175.98349429	    -64.95403415	      0.00000000	     13.34857483
      1.01389173	   -175.74505670	    -64.91589067	      0.00000000	     13.37055115
      1.01416397	   -175.50603144	    -64.87763027	      0.00000000	     13.39245669
      1.01443622	   -175.26641466	    -64.83925213	      0.00000000	     13.41429259
      1.01470846	   -175.02620252	    -64.80075545	      0.00000000	     13.43605999
      1.01498070	   -174.78539112	    -64.76213943	      0.00000000	     13.45776001
      1.01525294	   -174.54397653	    -64.72340323	      0.00000000	     13.47939376
      1.01552518	   -174.30195482	    -64.68454602	      0.00000000	     13.50096233
      1.01576996	   -174.08382319	    -64.64950419	      0.00000000	     13.52030056
      1.01601474	   -173.86519443	    -64.61436321	      0.00000000	     13.53958781
      1.01625952	   -173.64606578	    -64.57912251	      0.00000000	     13.55882474
      1.01650430	   -173.42643426	    -64.54378146	      0.00000000	     13.57801210
      1.01674908	   -173.20629691	    -64.50833943	      0.00000000	     13.59715060
      1.01699386	   -172.98565073	    -64.47279578	      0.00000000	     13.61624094
      1.01723864	   -172.76449268	    -64.43714989	      0.00000000	     13.63528378
      1.01748343	   -172.54281974	    -64.40140111	      0.00000000	     13.65427980
      1.01772821	   -172.32062884	    -64.36554879	      0.00000000	     13.67322962
      1.01797299	   -172.09791689	    -64.32959228	      0.00000000	     13.69213386
      1.01821777	   -171.87468079	    -64.29353092	      0.00000000	     13.71099311
      1.01846255	   -171.65091740	    -64.25736405	      0.00000000	     13.72980794
      1.01870733	   -171.42662358	    -64.22109101	      0.00000000	     13.74857890
      1.01895211	   -171.20179615	    -64.18471110	      0.00000000	     13.76730652
      1.01919689	   -170.97643191	    -64.14822367	      0.00000000	     13.78599129
      1.01944167	   -170.75052764	    -64.11162801	      0.00000000	     13.80463371
      1.01968645	   -170.52408010	    -64.07492345	      0.00000000	     13.82323423
      1.01993124	   -170.29708601	    -64.03810928	      0.00000000	     13.84179328
      1.02017602	   -170.06954209	    -64.00118481	      0.00000000	     13.86031128
      1.02042080	   -169.84144502	    -63.96414933	      0.00000000	     13.87878862
      1.02066558	   -169.61279146	    -63.92700212	      0.00000000	     13.89722567
      1.02091036	   -169.38357804	    -63.88974247	      0.00000000	     13.91562277
      1.02115514	   -169.15380137	    -63.85236965	      0.00000000	     13.93398026
      1.02139992	   -168.92345803	    -63.81488294	      0.00000000	     13.95229843
      1.02164470	   -168.69254457	    -63.77728159	      0.00000000	     13.97057757
      1.02188948	   -168.46105754	    -63.73956489	      0.00000000	     13.98881794
      1.02213426	   -168.22899342	    -63.70173215	      0.00000000	     14.00701978
      1.02237904	   -167.99634870	    -63.66378263	      0.00000000	     14.02518331
      1.02262383	   -167.76311981	    -63.62571564	      0.00000000	     14.04330873
      1.02286861	   -167.52930319	    -63.58753044	      0.00000000	     14.06139622
      1.02311339	   -167.29489523	    -63.54922629	      0.00000000	     14.07944594
      1.02335817	   -167.05989227	    -63.51080248	      0.00000000	     14.09745804
      1.02360295	   -166.82429066	    -63.47225825	      0.00000000	     14.11543264
      1.02384773	   -166.58808669	    -63.43359285	      0.00000000	     14.13336984
      1.02409251	   -166.35127664	    -63.39480554	      0.00000000	     14.15126973
      1.02433729	   -166.11385674	    -63.35589556	      0.00000000	     14.16913239
      1.02458207	   -165.87582319	    -63.31686213	      0.00000000	     14.18695785
      1.02482685	   -165.63717215	    -63.27770448	      0.00000000	     14.20474616
      1.02507164	   -165.39789976	    -63.23842184	      0.00000000	     14.22249733
      1.02531642	   -165.15800211	    -63.19901342	      0.00000000	     14.24021137
      1.02556120	   -164.91747525	    -63.15947843	      0.00000000	     14.25788826
      1.02580598	   -164.67631521	    -63.11981608	      0.00000000	     14.27552798
      1.02605076	   -164.43451797	    -63.08002555	      0.00000000	     14.29313047
      1.02629554	   -164.19207948	    -63.04010603	      0.00000000	     14.31069568
      1.02654032	   -163.94899563	    -63.00005672	      0.00000000	     14.32822353
      1.02678510	   -163.70526230	    -62.95987678	      0.00000000	     14.34571393
      1.02702988	   -163.46087531	    -62.91956538	      0.00000000	     14.36316678
      1.02727466	   -163.21583045	    -62.87912168	      0.00000000	     14.38058196
      1.02751945	   -162.97012346	    -62.83854484	      0.00000000	     14.39795934
      1.02776423	   -162.72375003	    -62.79783400	      0.00000000	     14.41529878
      1.02800901	   -162.47670584	    -62.75698831	      0.00000000	     14.43260012
      1.02825379	   -162.22898648	    -62.71600688	      0.00000000	     14.44986318
      1.02849857	   -161.98058754	    -62.67488886	      0.00000000	     14.46708779
      1.02874335	   -161.73150454	    -62.63363335	      0.00000000	     14.48427375
      1.02898813	   -161.48173295	    -62.59223947	      0.00000000	     14.50142085
      1.02923291	   -161.23126821	    -62.55070631	      0.00000000	     14.51852888
      1.02947769	   -160.98010570	    -62.50903298	      0.00000000	     14.53559760
      1.02972247	   -160.72824077	    -62.46721854	      0.00000000	     14.55262676
      1.02996725	   -160.47566869	    -62.42526209	      0.00000000	     14.56961613
      1.03021204	   -160.22238471	    -62.38316269	      0.00000000	     14.58656542
      1.03045682	   -159.96838401	    -62.34091939	      0.00000000	     14.60347437
      1.03070160	   -159.71366174	    -62.29853126	      0.00000000	     14.62034269
      1.03094638	   -159.45821297	    -62.25599733	      0.00000000	     14.63717008
      1.03119116	   -159.20203273	    -62.21331664	      0.00000000	     14.65395624
      1.03143594	   -158.94511601	    -62.17048822	      0.00000000	     14.67070084
      1.03168072	   -158.68745773	    -62.12751108	      0.00000000	     14.68740356
      1.03192550	   -158.42905275	    -62.08438422	      0.00000000	     14.70406406
      1.03217028	   -158.16989589	    -62.04110665	      0.00000000	     14.72068199
      1.03241506	   -157.90998189	    -61.99767736	      0.00000000	     14.73725699
      1.03265985	   -157.64930545	    -61.95409532	      0.00000000	     14.75378870
      1.03290463	   -157.38786122	    -61.91035950	      0.00000000	     14.77027675
      1.03314941	   -157.12564376	    -61.86646886	      0.00000000	     14.78672073
      1.03339419	   -156.86264759	    -61.82242235	      0.00000000	     14.80312026
      1.03363897	   -156.59886717	    -61.77821892	      0.00000000	     14.81947492
      1.03388375	   -156.33429688	    -61.73385748	      0.00000000	     14.83578432
      1.03412853	   -156.06893105	    -61.68933697	      0.00000000	     14.85204801
      1.03437331	   -155.80276395	    -61.64465628	      0.00000000	     14.86826558
      1.03461809	   -155.53578977	    -61.59981432	      0.00000000	     14.88443656
      1.03486287	   -155.26800263	    -61.55480996	      0.00000000	     14.90056052
      1.03510766	   -154.99939661	    -61.50964209	      0.00000000	     14.91663700
      1.03535244	   -154.72996569	    -61.46430958	      0.00000000	     14.93266551
      1.03559722	   -154.45970380	    -61.41881126	      0.00000000	     14.94864559
      1.03584200	   -154.18860479	    -61.37314599	      0.00000000	     14.96457675
      1.03608678	   -153.91666244	    -61.32731260	      0.00000000	     14.98045848
      1.03633156	   -153.64387046	    -61.28130990	      0.00000000	     14.99629029
      1.03657634	   -153.37022248	    -61.23513669	      0.00000000	     15.01207166
      1.03682112	   -153.09571207	    -61.18879178	      0.00000000	     15.02780206
      1.03706590	   -152.82033270	    -61.14227395	      0.00000000	     15.04348097
      1.03731068	   -152.54407778	    -61.09558195	      0.00000000	     15.05910784
      1.03753087	   -152.29482175	    -61.05343079	      0.00000000	     15.07311986
      1.03775107	   -152.04484679	    -61.01113676	      0.00000000	     15.08708899
      1.03797126	   -151.79414807	    -60.96869896	      0.00000000	     15.10101475
      1.03819145	   -151.54272059	    -60.92611646	      0.00000000	     15.11489671
      1.03841164	   -151.29055926	    -60.88338832	      0.00000000	     15.12873446
      1.03863183	   -151.03765897	    -60.84051359	      0.00000000	     15.14252756
      1.03885202	   -150.78401454	    -60.79749132	      0.00000000	     15.15627557
      1.03907221	   -150.52962072	    -60.75432052	      0.00000000	     15.16997806
      1.03929240	   -150.27447221	    -60.71100024	      0.00000000	     15.18363456
      1.03951259	   -150.01856368	    -60.66752947	      0.00000000	     15.19724463
      1.03973278	   -149.76188970	    -60.62390723	      0.00000000	     15.21080781
      1.03995297	   -149.50444480	    -60.58013251	      0.00000000	     15.22432362
      1.04017316	   -149.24622346	    -60.53620430	      0.00000000	     15.23779159
      1.04039335	   -148.98722008	    -60.49212156	      0.00000000	     15.25121124
      1.04061354	   -148.72742901	    -60.44788327	      0.00000000	     15.26458209
      1.04083373	   -148.46684455	    -60.40348838	      0.00000000	     15.27790364
      1.04105392	   -148.20546091	    -60.35893583	      0.00000000	     15.29117538
      1.04127411	   -147.94327226	    -60.31422455	      0.00000000	     15.30439682
      1.04149430	   -147.68027269	    -60.26935348	      0.00000000	     15.31756744
      1.04171449	   -147.41645624	    -60.22432152	      0.00000000	     15.33068672
      1.04193469	   -147.15181687	    -60.17912758	      0.00000000	     15.34375413
      1.04215488	   -146.88634848	    -60.13377054	      0.00000000	     15.35676914
      1.04237507	   -146.62004491	    -60.08824928	      0.00000000	     15.36973121
      1.04259526	   -146.35289993	    -60.04256268	      0.00000000	     15.38263978
      1.04281545	   -146.08490723	    -59.99670959	      0.00000000	     15.39549430
      1.04303564	   -145.81606044	    -59.95068885	      0.00000000	     15.40829421
      1.04325583	   -145.54635312	    -59.90449930	      0.00000000	     15.42103895
      1.04347602	   -145.27577877	    -59.85813976	      0.00000000	     15.43372792
      1.04369621	   -145.00433080	    -59.81160905	      0.00000000	     15.44636054
      1.04391640	   -144.73200255	    -59.76490595	      0.00000000	     15.45893622
      1.04413659	   -144.45878730	    -59.71802925	      0.00000000	     15.47145437
      1.04435678	   -144.18467826	    -59.67097773	      0.00000000	     15.48391436
      1.04457697	   -143.90966854	    -59.62375014	      0.00000000	     15.49631558
      1.04479716	   -143.63375121	    -59.57634524	      0.00000000	     15.50865740
      1.04501735	   -143.35691923	    -59.52876175	      0.00000000	     15.52093919
      1.04523754	   -143.07916552	    -59.48099840	      0.00000000	     15.53316030
      1.04545773	   -142.80048290	    -59.43305390	      0.00000000	     15.54532009
      1.04567792	   -142.52086411	    -59.38492693	      0.00000000	     15.55741788
      1.04589811	   -142.24030183	    -59.33661619	      0.00000000	     15.56945302
      1.04611831	   -141.95878866	    -59.28812033	      0.00000000	     15.58142481
      1.04633850	   -141.67631709	    -59.23943801	      0.00000000	     15.59333257
      1.04655869	   -141.39287957	    -59.19056786	      0.00000000	     15.60517559
      1.04677888	   -141.10846846	    -59.14150852	      0.00000000	     15.61695318
      1.04699907	   -140.82307601	    -59.09225859	      0.00000000	     15.62866461
      1.04721926	   -140.53669443	    -59.04281666	      0.00000000	     15.64030914
      1.04743945	   -140.24931582	    -58.99318131	      0.00000000	     15.65188605
      1.04765964	   -139.96093220	    -58.94335112	      0.00000000	     15.66339457
      1.04787983	   -139.67153552	    -58.89332462	      0.00000000	     15.67483395
      1.04810002	   -139.38111763	    -58.84310035	      0.00000000	     15.68620342
      1.04832021	   -139.08967030	    -58.79267682	      0.00000000	     15.69750219
      1.04854040	   -138.79718521	    -58.74205255	      0.00000000	     15.70872947
      1.04876059	   -138.50365395	    -58.69122600	      0.00000000	     15.71988444
      1.04898078	   -138.20906805	    -58.64019566	      0.00000000	     15.73096630
      1.04920097	   -137.91341890	    -58.58895997	      0.00000000	     15.74197422
      1.04942116	   -137.61669785	    -58.53751737	      0.00000000	     15.75290735
      1.04964135	   -137.31889612	    -58.48586627	      0.00000000	     15.76376484
      1.04986154	   -137.02000486	    -58.43400508	      0.00000000	     15.77454582
      1.05008174	   -136.72001512	    -58.38193217	      0.00000000	     15.78524942
      1.05030193	   -136.41891786	    -58.32964590	      0.00000000	     15.79587474
      1.05052212	   -136.11670393	    -58.27714463	      0.00000000	     15.80642088
      1.05074231	   -135.81336409	    -58.22442668	      0.00000000	     15.81688693
      1.05096250	   -135.50888901	    -58.17149035	      0.00000000	     15.82727196
      1.05118269	   -135.20326926	    -58.11833393	      0.00000000	     15.83757503
      1.05140288	   -134.89649529	    -58.06495569	      0.00000000	     15.84779517
      1.05162307	   -134.58855747	    -58.01135388	      0.00000000	     15.85793142
      1.05184326	   -134.27944605	    -57.95752672	      0.00000000	     15.86798280
      1.05206345	   -133.96915118	    -57.90347242	      0.00000000	     15.87794832
      1.05228364	   -133.65766291	    -57.84918916	      0.00000000	     15.88782696
      1.05250383	   -133.34497117	    -57.79467510	      0.00000000	     15.89761769
      1.05272402	   -133.03106578	    -57.73992838	      0.00000000	     15.90731950
      1.05294421	   -132.71593646	    -57.68494713	      0.00000000	     15.91693131
      1.05316440	   -132.39957279	    -57.62972943	      0.00000000	     15.92645207
      1.05338459	   -132.08196426	    -57.57427336	      0.00000000	     15.93588070
      1.05360478	   -131.76310021	    -57.51857696	      0.00000000	     15.94521610
      1.05382497	   -131.44296988	    -57.46263824	      0.00000000	     15.95445718
      1.05404516	   -131.12156237	    -57.40645522	      0.00000000	     15.96360280
      1.05426536	   -130.79886665	    -57.35002584	      0.00000000	     15.97265185
      1.05448555	   -130.47487156	    -57.29334807	      0.00000000	     15.98160317
      1.05470574	   -130.14956581	    -57.23641980	      0.00000000	     15.99045560
      1.05492593	   -129.82293798	    -57.17923893	      0.00000000	     15.99920797
      1.05512394	   -129.52806752	    -57.12759949	      0.00000000	     16.00699236
      1.05532196	   -129.23210988	    -57.07575243	      0.00000000	     16.01469404
      1.05551997	   -128.93505658	    -57.02369617	      0.00000000	     16.02231209
      1.05571798	   -128.63689893	    -56.97142910	      0.00000000	     16.02984561
      1.05591600	   -128.33762815	    -56.91894959	      0.00000000	     16.03729368
      1.05611401	   -128.03723536	    -56.86625597	      0.00000000	     16.04465541
      1.05631203	   -127.73571157	    -56.81334657	      0.00000000	     16.05192986
      1.05651004	   -127.43304772	    -56.76021967	      0.00000000	     16.05911610
      1.05670806	   -127.12923460	    -56.70687356	      0.00000000	     16.06628266
      1.05690607	   -126.82426281	    -56.65330648	      0.00000000	     16.07330839
      1.05710409	   -126.51812281	    -56.59951665	      0.00000000	     16.08010958
      1.05730210	   -126.21080497	    -56.54550225	      0.00000000	     16.08669433
      1.05750011	   -125.90229958	    -56.49126147	      0.00000000	     16.09307013
      1.05769813	   -125.59259681	    -56.43679245	      0.00000000	     16.09924384
      1.05789614	   -125.28168677	    -56.38209332	      0.00000000	     16.10522177
      1.05809416	   -124.96955942	    -56.32716216	      0.00000000	     16.11100971
      1.05829217	   -124.65620465	    -56.27199705	      0.00000000	     16.11661294
      1.05849019	   -124.34161223	    -56.21659603	      0.00000000	     16.12203633
      1.05868820	   -124.02577180	    -56.16095709	      0.00000000	     16.12728429
      1.05888621	   -123.70867293	    -56.10507824	      0.00000000	     16.13236085
      1.05908423	   -123.39030504	    -56.04895740	      0.00000000	     16.13726967
      1.05928224	   -123.07065745	    -55.99259251	      0.00000000	     16.14201408
      1.05948026	   -122.74971937	    -55.93598146	      0.00000000	     16.14659708
      1.05967827	   -122.42747987	    -55.87912209	      0.00000000	     16.15102137
      1.05987629	   -122.10392793	    -55.82201222	      0.00000000	     16.15528938
      1.06007430	   -121.77905237	    -55.76464965	      0.00000000	     16.15940327
      1.06027232	   -121.45284193	    -55.70703213	      0.00000000	     16.16336498
      1.06047033	   -121.12528520	    -55.64915736	      0.00000000	     16.16717620
      1.06066834	   -120.79637064	    -55.59102303	      0.00000000	     16.17083843
      1.06086636	   -120.46608660	    -55.53262677	      0.00000000	     16.17435296
      1.06106437	   -120.13442128	    -55.47396619	      0.00000000	     16.17772092
      1.06126239	   -119.80136276	    -55.41503883	      0.00000000	     16.18094323
      1.06146040	   -119.46689900	    -55.35584222	      0.00000000	     16.18402069
      1.06165842	   -119.13101780	    -55.29637381	      0.00000000	     16.18695393
      1.06185643	   -118.79370684	    -55.23663105	      0.00000000	     16.18974345
      1.06205444	   -118.45495367	    -55.17661131	      0.00000000	     16.19238961
      1.06225246	   -118.11474568	    -55.11631192	      0.00000000	     16.19489267
      1.06245047	   -117.77307014	    -55.05573016	      0.00000000	     16.19725276
      1.06264849	   -117.42991415	    -54.99486327	      0.00000000	     16.19946991
      1.06284650	   -117.08526469	    -54.93370842	      0.00000000	     16.20154405
      1.06304452	   -116.73910859	    -54.87226273	      0.00000000	     16.20347504
      1.06324253	   -116.39143253	    -54.81052327	      0.00000000	     16.20526264
      1.06344055	   -116.04222302	    -54.74848705	      0.00000000	     16.20690652
      1.06363856	   -115.69146644	    -54.68615102	      0.00000000	     16.20840631
      1.06383657	   -115.33914900	    -54.62351206	      0.00000000	     16.20976156
      1.06403459	   -114.98525676	    -54.56056698	      0.00000000	     16.21097175
      1.06423260	   -114.62977562	    -54.49731254	      0.00000000	     16.21203632
      1.06443062	   -114.27269130	    -54.43374542	      0.00000000	     16.21295465
      1.06462863	   -113.91398937	    -54.36986223	      0.00000000	     16.21372609
      1.06482665	   -113.55365522	    -54.30565949	      0.00000000	     16.21434994
      1.06502466	   -113.19167406	    -54.24113365	      0.00000000	     16.21482545
      1.06522268	   -112.82803092	    -54.17628109	      0.00000000	     16.21515188
      1.06542069	   -112.46271067	    -54.11109808	      0.00000000	     16.21532843
      1.06559888	   -112.13251282	    -54.05215430	      0.00000000	     16.21535845
      1.06577708	   -111.80093296	    -53.99293697	      0.00000000	     16.21526588
      1.06595527	   -111.46795973	    -53.93344321	      0.00000000	     16.21505007
      1.06613346	   -111.13358159	    -53.87367005	      0.00000000	     16.21471041
      1.06631166	   -110.79778682	    -53.81361445	      0.00000000	     16.21424626
      1.06648985	   -110.46056357	    -53.75327329	      0.00000000	     16.21365703
      1.06666804	   -110.12189983	    -53.69264339	      0.00000000	     16.21294209
      1.06684623	   -109.78178345	    -53.63172147	      0.00000000	     16.21210083
      1.06702443	   -109.44020211	    -53.57050420	      0.00000000	     16.21113267
      1.06720262	   -109.09714334	    -53.50898812	      0.00000000	     16.21003702
      1.06738081	   -108.75259449	    -53.44716972	      0.00000000	     16.20881332
      1.06755901	   -108.40654274	    -53.38504537	      0.00000000	     16.20746103
      1.06773720	   -108.05897508	    -53.32261137	      0.00000000	     16.20597962
      1.06791539	   -107.70987832	    -53.25986387	      0.00000000	     16.20436862
      1.06809359	   -107.35923906	    -53.19679895	      0.00000000	     16.20262757
      1.06827178	   -107.00704368	    -53.13341258	      0.00000000	     16.20075606
      1.06844997	   -106.65327836	    -53.06970057	      0.00000000	     16.19875371
      1.06862817	   -106.29792905	    -53.00565866	      0.00000000	     16.19662020
      1.06880636	   -105.94098143	    -52.94128240	      0.00000000	     16.19435528
      1.06898455	   -105.58242094	    -52.87656725	      0.00000000	     16.19195872
      1.06916274	   -105.22223277	    -52.81150850	      0.00000000	     16.18943039
      1.06934094	   -104.86040179	    -52.74610129	      0.00000000	     16.18677024
      1.06951913	   -104.49691257	    -52.68034059	      0.00000000	     16.18397826
      1.06969732	   -104.13174940	    -52.61422122	      0.00000000	     16.18105458
      1.06987552	   -103.76489617	    -52.54773781	      0.00000000	     16.17799940
      1.07005371	   -103.39633646	    -52.48088478	      0.00000000	     16.17481301
      1.07023190	   -103.02605343	    -52.41365638	      0.00000000	     16.17149587
      1.07041010	   -102.65402986	    -52.34604663	      0.00000000	     16.16804850
      1.07058829	   -102.28024806	    -52.27804932	      0.00000000	     16.16447161
      1.07074823	   -101.94324517	    -52.21668250	      0.00000000	     16.16115148
      1.07090817	   -101.60479769	    -52.15499343	      0.00000000	     16.15772844
      1.07106811	   -101.26489189	    -52.09297713	      0.00000000	     16.15420327
      1.07122804	   -100.92351363	    -52.03062842	      0.00000000	     16.15057693
      1.07138798	   -100.58064838	    -51.96794192	      0.00000000	     16.14685050
      1.07154792	   -100.23628119	    -51.90491208	      0.00000000	     16.14302518
      1.07170786	    -99.89039668	    -51.84153311	      0.00000000	     16.13910235
      1.07186780	    -99.54297900	    -51.77779899	      0.00000000	     16.13508352
      1.07202774	    -99.19401182	    -51.71370350	      0.00000000	     16.13097039
      1.07218768	    -98.84347827	    -51.64924014	      0.00000000	     16.12676482
      1.07234761	    -98.49136097	    -51.58440216	      0.00000000	     16.12246887
      1.07250755	    -98.13764191	    -51.51918256	      0.00000000	     16.11808481
      1.07266749	    -97.78230247	    -51.45357401	      0.00000000	     16.11361511
      1.07282743	    -97.42532339	    -51.38756890	      0.00000000	     16.10906248
      1.07298737	    -97.06668467	    -51.32115930	      0.00000000	     16.10442987
      1.07314731	    -96.70636561	    -51.25433695	      0.00000000	     16.09972047
      1.07330725	    -96.34434470	    -51.18709321	      0.00000000	     16.09493777
      1.07346719	    -95.98059959	    -51.11941909	      0.00000000	     16.09008553
      1.07361071	    -95.65269138	    -51.05831489	      0.00000000	     16.08567525
      1.07375424	    -95.32335848	    -50.99684947	      0.00000000	     16.08121541
      1.07389777	    -94.99258289	    -50.93501550	      0.00000000	     16.07670936
      1.07404130	    -94.66034592	    -50.87280535	      0.00000000	     16.07216067
      1.07418482	    -94.32662816	    -50.81021109	      0.00000000	     16.06757316
      1.07432835	    -93.99140947	    -50.74722446	      0.00000000	     16.06295090
      1.07447188	    -93.65466896	    -50.68383689	      0.00000000	     16.05829820
      1.07461540	    -93.31638493	    -50.62003947	      0.00000000	     16.05361961
      1.07475893	    -92.97653486	    -50.55582292	      0.00000000	     16.04892000
      1.07490246	    -92.63509535	    -50.49117760	      0.00000000	     16.04420446
      1.07504599	    -92.29204212	    -50.42609350	      0.00000000	     16.03947840
      1.07518951	    -91.94734995	    -50.36056020	      0.00000000	     16.03474751
      1.07533304	    -91.60099262	    -50.29456689	      0.00000000	     16.03001777
      1.07547657	    -91.25294295	    -50.22810231	      0.00000000	     16.02529549
      1.07562010	    -90.90317268	    -50.16115480	      0.00000000	     16.02058726
      1.07574809	    -90.58977756	    -50.10103479	      0.00000000	     16.01640596
      1.07587609	    -90.27496914	    -50.04051214	      0.00000000	     16.01224648
      1.07600408	    -89.95872522	    -49.97957768	      0.00000000	     16.00811414
      1.07613208	    -89.64102279	    -49.91822189	      0.00000000	     16.00401444
      1.07626008	    -89.32183807	    -49.85643496	      0.00000000	     15.99995313
      1.07638807	    -89.00114648	    -49.79420674	      0.00000000	     15.99593614
      1.07651607	    -88.67892264	    -49.73152677	      0.00000000	     15.99196962
      1.07664406	    -88.35514033	    -49.66838426	      0.00000000	     15.98805992
      1.07677206	    -88.02977248	    -49.60476808	      0.00000000	     15.98421359
      1.07690005	    -87.70279115	    -49.54066677	      0.00000000	     15.98043738
      1.07702805	    -87.37416747	    -49.47606849	      0.00000000	     15.97673824
      1.07715604	    -87.04387167	    -49.41096110	      0.00000000	     15.97312332
      1.07728404	    -86.71187302	    -49.34533206	      0.00000000	     15.96959996
      1.07741204	    -86.37813981	    -49.27916849	      0.00000000	     15.96617567
      1.07754003	    -86.04263929	    -49.21245715	      0.00000000	     15.96285816
      1.07765442	    -85.74127056	    -49.15236082	      0.00000000	     15.95998997
      1.07776882	    -85.43843832	    -49.09180611	      0.00000000	     15.95721914
      1.07788321	    -85.13411706	    -49.03078282	      0.00000000	     15.95455150
      1.07799760	    -84.82828049	    -48.96928050	      0.00000000	     15.95199299
      1.07811200	    -84.52090154	    -48.90728847	      0.00000000	     15.94954967
      1.07822639	    -84.21195236	    -48.84479579	      0.00000000	     15.94722770
      1.07834078	    -83.90140423	    -48.78179129	      0.00000000	     15.94503330
      1.07845518	    -83.58922760	    -48.71826352	      0.00000000	     15.94297283
      1.07856957	    -83.27539199	    -48.65420083	      0.00000000	     15.94105270
      1.07868396	    -82.95986600	    -48.58959127	      0.00000000	     15.93927943
      1.07879836	    -82.64261720	    -48.52442267	      0.00000000	     15.93765959
      1.07891275	    -82.32361215	    -48.45868258	      0.00000000	     15.93619986
      1.07902714	    -82.00281629	    -48.39235831	      0.00000000	     15.93490698
      1.07914154	    -81.68019391	    -48.32543690	      0.00000000	     15.93378778
      1.07925593	    -81.35570808	    -48.25790512	      0.00000000	     15.93284915
      1.07937032	    -81.02932060	    -48.18974948	      0.00000000	     15.93209805
      1.07948471	    -80.70099190	    -48.12095623	      0.00000000	     15.93154152
      1.07959911	    -80.37068096	    -48.05151132	      0.00000000	     15.93118667
      1.07971350	    -80.03834292	    -47.98139993	      0.00000000	     15.93104156
      1.07981422	    -79.74396402	    -47.91909461	      0.00000000	     15.93110848
      1.07991495	    -79.44787211	    -47.85623461	      0.00000000	     15.93137700
      1.08001567	    -79.15002496	    -47.79280686	      0.00000000	     15.93185590
      1.08011640	    -78.85038693	    -47.72879966	      0.00000000	     15.93255113
      1.08021712	    -78.54892394	    -47.66420169	      0.00000000	     15.93346766
      1.08031784	    -78.24560179	    -47.59900172	      0.00000000	     15.93461007
      1.08041857	    -77.94038546	    -47.53318841	      0.00000000	     15.93598284
      1.08051929	    -77.63323891	    -47.46675035	      0.00000000	     15.93759034
      1.08062001	    -77.32412494	    -47.39967598	      0.00000000	     15.93943692
      1.08072074	    -77.01300506	    -47.33195361	      0.00000000	     15.94152693
      1.08082146	    -76.69983944	    -47.26357141	      0.00000000	     15.94386469
      1.08092218	    -76.38458685	    -47.19451738	      0.00000000	     15.94645452
      1.08102291	    -76.06720454	    -47.12477938	      0.00000000	     15.94930073
      1.08112363	    -75.74764824	    -47.05434510	      0.00000000	     15.95240767
      1.08122435	    -75.42587200	    -46.98320207	      0.00000000	     15.95577968
      1.08132508	    -75.10182819	    -46.91133761	      0.00000000	     15.95942112
      1.08142580	    -74.77546738	    -46.83873888	      0.00000000	     15.96333640
      1.08152652	    -74.44673828	    -46.76539283	      0.00000000	     15.96752995
      1.08162725	    -74.11558764	    -46.69128623	      0.00000000	     15.97200626
      1.08174834	    -73.71419404	    -46.60116930	      0.00000000	     15.97776847
      1.08186943	    -73.30912060	    -46.50990982	      0.00000000	     15.98395395
      1.08199052	    -72.90026260	    -46.41748344	      0.00000000	     15.99057097
      1.08211161	    -72.48751054	    -46.32386525	      0.00000000	     15.99762794
      1.08223270	    -72.07074991	    -46.22902977	      0.00000000	     16.00513358
      1.08235379	    -71.64986097	    -46.13295090	      0.00000000	     16.01309685
      1.08247488	    -71.22471858	    -46.03560187	      0.00000000	     16.02152704
      1.08259597	    -70.79519198	    -45.93695522	      0.00000000	     16.03043383
      1.08271706	    -70.36114461	    -45.83698272	      0.00000000	     16.03982727
      1.08283815	    -69.92243389	    -45.73565533	      0.00000000	     16.04971789
      1.08295924	    -69.47891104	    -45.63294315	      0.00000000	     16.06011670
      1.08308033	    -69.03042089	    -45.52881538	      0.00000000	     16.07103525
      1.08320142	    -68.57680170	    -45.42324021	      0.00000000	     16.08248571
      1.08332251	    -68.11788493	    -45.31618482	      0.00000000	     16.09448088
      1.08344360	    -67.65349510	    -45.20761525	      0.00000000	     16.10703427
      1.08351852	    -67.36334745	    -45.13966751	      0.00000000	     16.11508701
      1.08355840	    -67.20798456	    -45.10324964	      0.00000000	     16.11946442
      1.08359829	    -67.05199610	    -45.06666155	      0.00000000	     16.12390280
      1.08379771	    -66.26283139	    -44.88120793	      0.00000000	     16.14688659
      1.08479485	    -62.10303316	    -43.89553605	      0.00000000	     16.26938175
      1.08579198	    -57.63975098	    -42.82544144	      0.00000000	     16.37446932
      1.08715263	    -51.25349353	    -41.26001202	      0.00000000	     16.43523824
      1.08851328	    -44.80554460	    -39.61072718	      0.00000000	     16.35643419
      1.08987393	    -38.57538061	    -37.91579873	      0.00000000	     16.11190904
      1.09109506	    -33.31293159	    -36.38413257	      0.00000000	     15.74412397
      1.09231620	    -28.40072412	    -34.86540394	      0.00000000	     15.23862634
      1.09353734	    -23.83511899	    -33.37885086	      0.00000000	     14.60427432
      1.09475848	    -19.61230912	    -31.94102601	      0.00000000	     13.85456658
      1.09597962	    -15.73932068	    -30.56582710	      0.00000000	     13.00633699
      1.09720076	    -12.23031916	    -29.26449343	      0.00000000	     12.07850408
      1.09735375	    -11.81712116	    -29.10711281	      0.00000000	     11.95763820
      1.09743025	    -11.61276597	    -29.02891341	      0.00000000	     11.89686646
      1.09781274	    -10.61357012	    -28.64289110	      0.00000000	     11.58981938
      1.09782948	    -10.57072075	    -28.62619459	      0.00000000	     11.57627130
      1.09783948	    -10.54514810	    -28.61622424	      0.00000000	     11.56817038
      1.09784948	    -10.51960142	    -28.60625967	      0.00000000	     11.56006617
      1.09785948	    -10.49408071	    -28.59630088	      0.00000000	     11.55195868
      1.09786948	    -10.46858622	    -28.58634792	      0.00000000	     11.54384787
      1.09787948	    -10.44311913	    -28.57640107	      0.00000000	     11.53573355
      1.09788948	    -10.41768241	    -28.56646104	      0.00000000	     11.52761519
      1.09789948	    -10.39228167	    -28.55652914	      0.00000000	     11.51949176
      1.09790948	    -10.36692599	    -28.54660750	      0.00000000	     11.51136163
      1.09791948	    -10.34162866	    -28.53669925	      0.00000000	     11.50322239
      1.09792948	    -10.31640794	    -28.52680870	      0.00000000	     11.49507074
      1.09793948	    -10.29128779	    -28.51694148	      0.00000000	     11.48690235
      1.09794948	    -10.26629850	    -28.50710475	      0.00000000	     11.47871175
      1.09795948	    -10.24147734	    -28.49730730	      0.00000000	     11.47049223
      1.09796948	    -10.21686910	    -28.48755972	      0.00000000	     11.46223574
      1.09797948	    -10.19252667	    -28.47787452	      0.00000000	     11.45393278
      1.09798948	    -10.16851144	    -28.46826622	      0.00000000	     11.44557237
      1.09799948	    -10.14489372	    -28.45875149	      0.00000000	     11.43714195
      1.09801251	    -10.11484383	    -28.44652359	      0.00000000	     11.42602653
      1.09802280	    -10.09181639	    -28.43703297	      0.00000000	     11.41712397
      1.09803309	    -10.06952988	    -28.42771740	      0.00000000	     11.40809039
      1.09804309	    -10.04870035	    -28.41886110	      0.00000000	     11.39916713
      1.09805309	    -10.02880604	    -28.41022615	      0.00000000	     11.39007855
      1.09806309	    -10.00997717	    -28.40184357	      0.00000000	     11.38080174
      1.09807309	     -9.99235278	    -28.39374651	      0.00000000	     11.37131234
      1.09808309	     -9.97608021	    -28.38597012	      0.00000000	     11.36158461
      1.09809309	     -9.96131440	    -28.37855137	      0.00000000	     11.35159157
      1.09810309	     -9.94821716	    -28.37152892	      0.00000000	     11.34130518
      1.09811309	     -9.93695618	    -28.36494283	      0.00000000	     11.33069647
      1.09812309	     -9.92770403	    -28.35883434	      0.00000000	     11.31973580
      1.09813309	     -9.92063694	    -28.35324560	      0.00000000	     11.30839303
      1.09814309	     -9.91593358	    -28.34821931	      0.00000000	     11.29663782
      1.09815309	     -9.91377361	    -28.34379844	      0.00000000	     11.28443982
      1.09816309	     -9.91433632	    -28.34002583	      0.00000000	     11.27176898
      1.09817309	     -9.91779910	    -28.33694386	      0.00000000	     11.25859584
      1.09818309	     -9.92433590	    -28.33459405	      0.00000000	     11.24489175
      1.09819513	     -9.93651579	    -28.33279400	      0.00000000	     11.22765852
      1.09820716	     -9.95367317	    -28.33217951	      0.00000000	     11.20957153
      1.09821919	     -9.97607282	    -28.33281346	      0.00000000	     11.19058917
      1.09823515	    -10.01426705	    -28.33567682	      0.00000000	     11.16397844
      1.09825435	    -10.07373033	    -28.34233373	      0.00000000	     11.12967249
      1.09827096	    -10.13757524	    -28.35104203	      0.00000000	     11.09791970
      1.09828757	    -10.21330246	    -28.36257188	      0.00000000	     11.06419479
      1.09830418	    -10.30114718	    -28.37697524	      0.00000000	     11.02847768
      1.09831904	    -10.39013841	    -28.39232203	      0.00000000	     10.99482433
      1.09833391	    -10.48894176	    -28.40998815	      0.00000000	     10.95959091
      1.09834877	    -10.59749700	    -28.42995521	      0.00000000	     10.92280467
      1.09836363	    -10.71567884	    -28.45218920	      0.00000000	     10.88450424
      1.09837850	    -10.84330254	    -28.47664192	      0.00000000	     10.84473843
      1.09839336	    -10.98013041	    -28.50325267	      0.00000000	     10.80356485
      1.09840823	    -11.12587882	    -28.53195003	      0.00000000	     10.76104853
      1.09842309	    -11.28022561	    -28.56265374	      0.00000000	     10.71726041
      1.09843796	    -11.44281737	    -28.59527649	      0.00000000	     10.67227596
      1.09845282	    -11.61327666	    -28.62972575	      0.00000000	     10.62617379
      1.09846769	    -11.79120881	    -28.66590538	      0.00000000	     10.57903439
      1.09848255	    -11.97620821	    -28.70371720	      0.00000000	     10.53093897
      1.09849741	    -12.16786400	    -28.74306233	      0.00000000	     10.48196851
      1.09851228	    -12.36576511	    -28.78384237	      0.00000000	     10.43220281
      1.09852714	    -12.56950465	    -28.82596047	      0.00000000	     10.38171980
      1.09854201	    -12.77868355	    -28.86932208	      0.00000000	     10.33059496
      1.09855687	    -12.99291362	    -28.91383572	      0.00000000	     10.27890080
      1.09857174	    -13.21181995	    -28.95941345	      0.00000000	     10.22670657
      1.09858660	    -13.43504279	    -29.00597127	      0.00000000	     10.17407794
      1.09860147	    -13.66223891	    -29.05342941	      0.00000000	     10.12107692
      1.09861633	    -13.89308249	    -29.10171247	      0.00000000	     10.06776172
      1.09863119	    -14.12726568	    -29.15074949	      0.00000000	     10.01418676
      1.09864606	    -14.36449881	    -29.20047402	      0.00000000	      9.96040270
      1.09866092	    -14.60451031	    -29.25082396	      0.00000000	      9.90645654
      1.09867579	    -14.84704647	    -29.30174153	      0.00000000	      9.85239173
      1.09869373	    -15.14278822	    -29.36387339	      0.00000000	      9.78704008
      1.09871167	    -15.44148112	    -29.42666757	      0.00000000	      9.72163780
      1.09872961	    -15.74277610	    -29.49004547	      0.00000000	      9.65624248
      1.09874755	    -16.04635605	    -29.55393592	      0.00000000	      9.59090573
      1.09876549	    -16.35193373	    -29.61827464	      0.00000000	      9.52567360
      1.09878343	    -16.65924963	    -29.68300376	      0.00000000	      9.46058706
      1.09880137	    -16.96806989	    -29.74807123	      0.00000000	      9.39568243
      1.09881931	    -17.27818423	    -29.81343034	      0.00000000	      9.33099180
      1.09883725	    -17.58940397	    -29.87903924	      0.00000000	      9.26654342
      1.09885920	    -17.97151921	    -29.95961396	      0.00000000	      9.18804003
      1.09888115	    -18.35476437	    -30.04044634	      0.00000000	      9.10997558
      1.09890311	    -18.73890165	    -30.12148367	      0.00000000	      9.03238313
      1.09892506	    -19.12372484	    -30.20268013	      0.00000000	      8.95529041
      1.09895163	    -19.59010269	    -30.30110059	      0.00000000	      8.86269366
      1.09897820	    -20.05695668	    -30.39963590	      0.00000000	      8.77089542
      1.09900477	    -20.52406318	    -30.49823541	      0.00000000	      8.67992145
      1.09903134	    -20.99123699	    -30.59685659	      0.00000000	      8.58979140
      1.09906366	    -21.55946002	    -30.71681444	      0.00000000	      8.48130023
      1.09909598	    -22.12733826	    -30.83669892	      0.00000000	      8.37409716
      1.09912830	    -22.69470130	    -30.95646731	      0.00000000	      8.26819252
      1.09916063	    -23.26141942	    -31.07608518	      0.00000000	      8.16359069
      1.09920014	    -23.95329461	    -31.22208977	      0.00000000	      8.03747005
      1.09923966	    -24.64394010	    -31.36778822	      0.00000000	      7.91328816
      1.09927918	    -25.33327957	    -31.51314988	      0.00000000	      7.79103079
      1.09931870	    -26.02127246	    -31.65815121	      0.00000000	      7.67067916
      1.09936809	    -26.87913797	    -31.83882425	      0.00000000	      7.52292207
      1.09941747	    -27.73489687	    -32.01888063	      0.00000000	      7.37805831
      1.09946686	    -28.58859745	    -32.19830175	      0.00000000	      7.23603596
      1.09952616	    -29.61098174	    -32.41286885	      0.00000000	      7.06919222
      1.09958545	    -30.63062633	    -32.62648591	      0.00000000	      6.90627078
      1.09964475	    -31.64765708	    -32.83914318	      0.00000000	      6.74717518
      1.09971945	    -32.92530521	    -33.10566471	      0.00000000	      6.55205071
      1.09979415	    -34.19908954	    -33.37064838	      0.00000000	      6.36265652
      1.09986885	    -35.46900540	    -33.63409323	      0.00000000	      6.17880780
      1.09996498	    -37.09740920	    -33.97088330	      0.00000000	      5.95006797
      1.10006112	    -38.71838938	    -34.30513835	      0.00000000	      5.72984510
      1.10015726	    -40.33075135	    -34.63687262	      0.00000000	      5.51778263
      1.10027796	    -42.34048665	    -35.04984322	      0.00000000	      5.26255467
      1.10039867	    -44.33030535	    -35.45890747	      0.00000000	      5.01900194
      1.10051937	    -46.29606949	    -35.86411010	      0.00000000	      4.78650441
      1.10064008	    -48.23370508	    -36.26549984	      0.00000000	      4.56446892
      1.10079613	    -50.69110532	    -36.77885537	      0.00000000	      4.29200120
      1.10095218	    -53.08901618	    -37.28604505	      0.00000000	      4.03489233
      1.10115407	    -56.09613225	    -37.93329556	      0.00000000	      3.72320940
      1.10134053	    -58.77400305	    -38.52233509	      0.00000000	      3.45450361
      1.10152699	    -61.35541832	    -39.10322751	      0.00000000	      3.20241805
      1.10171346	    -63.84237225	    -39.67621122	      0.00000000	      2.96538775
      1.10189992	    -66.24406209	    -40.24152840	      0.00000000	      2.74207836
      1.10208638	    -68.57211621	    -40.79942346	      0.00000000	      2.53143785
      1.10227284	    -70.83736412	    -41.35014169	      0.00000000	      2.33267723
      1.10249825	    -73.50540679	    -42.00667298	      0.00000000	      2.10740919
      1.10268784	    -75.69882354	    -42.55133449	      0.00000000	      1.93006888
      1.10287743	    -77.85182374	    -43.08939031	      0.00000000	      1.76330992
      1.10306702	    -79.96747183	    -43.62109314	      0.00000000	      1.60670023
      1.10325660	    -82.04684881	    -44.14669286	      0.00000000	      1.45983619
      1.10344619	    -84.08954697	    -44.66643591	      0.00000000	      1.32233744
      1.10363578	    -86.09422225	    -45.18056480	      0.00000000	      1.19384243
      1.10382537	    -88.05909416	    -45.68931744	      0.00000000	      1.07400476
      1.10401496	    -89.98233182	    -46.19292644	      0.00000000	      0.96249038
      1.10420454	    -91.86231170	    -46.69161833	      0.00000000	      0.85897553
      1.10439413	    -93.69776223	    -47.18561272	      0.00000000	      0.76314516
      1.10462601	    -95.88084730	    -47.78371373	      0.00000000	      0.65593816
      1.10485788	    -97.99532181	    -48.37547314	      0.00000000	      0.55921701
      1.10514038	   -100.47892370	    -49.08836273	      0.00000000	      0.45477030
      1.10538796	   -102.57307746	    -49.70626089	      0.00000000	      0.37462504
      1.10563554	   -104.59203243	    -50.31810743	      0.00000000	      0.30445510
      1.10588312	   -106.53800775	    -50.92420295	      0.00000000	      0.24362795
      1.10610113	   -108.19315260	    -51.45335005	      0.00000000	      0.19729576
      1.10631913	   -109.79553939	    -51.97837618	      0.00000000	      0.15727489
      1.10653714	   -111.34709646	    -52.49939139	      0.00000000	      0.12311801
      1.10675515	   -112.84977658	    -53.01647458	      0.00000000	      0.09436882
      1.10685048	   -113.49200576	    -53.24136206	      0.00000000	      0.08337818
      1.10694581	   -114.12542693	    -53.46551007	      0.00000000	      0.07329308
      1.10702543	   -114.64781667	    -53.65214731	      0.00000000	      0.06553541
      1.10710505	   -115.16428797	    -53.83827221	      0.00000000	      0.05835819
      1.10717370	   -115.60494754	    -53.99834815	      0.00000000	      0.05261769
      1.10724235	   -116.04136239	    -54.15804542	      0.00000000	      0.04727620
      1.10731100	   -116.47360870	    -54.31736499	      0.00000000	      0.04231861
      1.10737965	   -116.90176504	    -54.47630773	      0.00000000	      0.03772980
      1.10743981	   -117.27368019	    -54.61528766	      0.00000000	      0.03399969
      1.10749997	   -117.64257210	    -54.75397905	      0.00000000	      0.03053102
      1.10756013	   -118.00849763	    -54.89238210	      0.00000000	      0.02731366
      1.10762029	   -118.37151471	    -55.03049680	      0.00000000	      0.02433747
      1.10768046	   -118.73168221	    -55.16832295	      0.00000000	      0.02159238
      1.10774062	   -119.08905984	    -55.30586015	      0.00000000	      0.01906832
      1.10780078	   -119.44370808	    -55.44310772	      0.00000000	      0.01675527
      1.10786094	   -119.79568809	    -55.58006472	      0.00000000	      0.01464326
      1.10791481	   -120.10864243	    -55.70245044	      0.00000000	      0.01291462
      1.10796868	   -120.41955156	    -55.82460110	      0.00000000	      0.01133213
      1.10802255	   -120.72846036	    -55.94651539	      0.00000000	      0.00988876
      1.10807642	   -121.03541391	    -56.06819177	      0.00000000	      0.00857753
      1.10813029	   -121.34045739	    -56.18962847	      0.00000000	      0.00739149
      1.10818416	   -121.64363609	    -56.31082346	      0.00000000	      0.00632377
      1.10823803	   -121.94499530	    -56.43177446	      0.00000000	      0.00536756
      1.10829190	   -122.24458028	    -56.55247893	      0.00000000	      0.00451609
      1.10834577	   -122.54243619	    -56.67293405	      0.00000000	      0.00376271
      1.10839963	   -122.83860804	    -56.79313673	      0.00000000	      0.00310081
      1.10845350	   -123.13314059	    -56.91308358	      0.00000000	      0.00252391
      1.10850737	   -123.42607838	    -57.03277090	      0.00000000	      0.00202558
      1.10856124	   -123.71746555	    -57.15219472	      0.00000000	      0.00159952
      1.10861511	   -124.00734589	    -57.27135075	      0.00000000	      0.00123953
      1.10866898	   -124.29576271	    -57.39023438	      0.00000000	      0.00093953
      1.10872285	   -124.58275881	    -57.50884070	      0.00000000	      0.00069357
      1.10877672	   -124.86837639	    -57.62716446	      0.00000000	      0.00049581
      1.10883059	   -125.15265702	    -57.74520012	      0.00000000	      0.00034058
      1.10888446	   -125.43564158	    -57.86294180	      0.00000000	      0.00022235
      1.10893833	   -125.71737016	    -57.98038330	      0.00000000	      0.00013572
      1.10899220	   -125.99788206	    -58.09751811	      0.00000000	      0.00007548
      1.10904607	   -126.27721566	    -58.21433940	      0.00000000	      0.00003659
      1.10909994	   -126.55540843	    -58.33084001	      0.00000000	      0.00001418
      1.10915381	   -126.83249685	    -58.44701249	      0.00000000	      0.00000357
      1.10920768	   -127.10851631	    -58.56284906	      0.00000000	      0.00000026
      1.10926154	   -127.38350114	    -58.67834167	      0.00000000	      0.00000000
      1.10931541	   -127.65748448	    -58.79348194	      0.00000000	      0.00000000
      1.10936928	   -127.93049827	    -58.90826123	      0.00000000	      0.00000000
      1.10942315	   -128.20257319	    -59.02267062	      0.00000000	      0.00000000
      1.10947702	   -128.47373864	    -59.13670090	      0.00000000	      0.00000000
      1.10953089	   -128.74402263	    -59.25034263	      0.00000000	      0.00000000
      1.10958476	   -129.01345183	    -59.36358611	      0.00000000	      0.00000000
      1.10963863	   -129.28205144	    -59.47642141	      0.00000000	      0.00000000
      1.10969250	   -129.54984523	    -59.58883838	      0.00000000	      0.00000000
      1.10974637	   -129.81685547	    -59.70082667	      0.00000000	      0.00000000
      1.10980024	   -130.08310289	    -59.81237573	      0.00000000	      0.00000000
      1.10985411	   -130.34860671	    -59.92347486	      0.00000000	      0.00000000
      1.10990798	   -130.61338453	    -60.03411317	      0.00000000	      0.00000000
      1.10996185	   -130.87745242	    -60.14427966	      0.00000000	      0.00000000
      1.11001572	   -131.14082481	    -60.25396319	      0.00000000	      0.00000000
      1.11006959	   -131.40351454	    -60.36315254	      0.00000000	      0.00000000
      1.11012346	   -131.66553283	    -60.47183638	      0.00000000	      0.00000000
      1.11017732	   -131.92688928	    -60.58000334	      0.00000000	      0.00000000
      1.11024228	   -132.24116281	    -60.70972695	      0.00000000	      0.00000000
      1.11030724	   -132.55449648	    -60.83866237	      0.00000000	      0.00000000
      1.11037219	   -132.86689781	    -60.96678952	      0.00000000	      0.00000000
      1.11043715	   -133.17837098	    -61.09408840	      0.00000000	      0.00000000
      1.11050210	   -133.48891691	    -61.22053912	      0.00000000	      0.00000000
      1.11058526	   -133.88512613	    -61.38115421	      0.00000000	      0.00000000
      1.11066842	   -134.27979926	    -61.54030598	      0.00000000	      0.00000000
      1.11077109	   -134.76497067	    -61.73473978	      0.00000000	      0.00000000
      1.11085383	   -135.15415874	    -61.88969699	      0.00000000	      0.00000000
      1.11093657	   -135.54173360	    -62.04308079	      0.00000000	      0.00000000
      1.11100784	   -135.87426462	    -62.17391676	      0.00000000	      0.00000000
      1.11107911	   -136.20553497	    -62.30353629	      0.00000000	      0.00000000
      1.11115038	   -136.53550992	    -62.43191801	      0.00000000	      0.00000000
      1.11122165	   -136.86415176	    -62.55904142	      0.00000000	      0.00000000
      1.11128436	   -137.15217913	    -62.66983727	      0.00000000	      0.00000000
      1.11134707	   -137.43911403	    -62.77963118	      0.00000000	      0.00000000
      1.11140978	   -137.72492596	    -62.88841110	      0.00000000	      0.00000000
      1.11147249	   -138.00958321	    -62.99616562	      0.00000000	      0.00000000
      1.11153520	   -138.29305300	    -63.10288400	      0.00000000	      0.00000000
      1.11159791	   -138.57530161	    -63.20855616	      0.00000000	      0.00000000
      1.11166062	   -138.85629453	    -63.31317275	      0.00000000	      0.00000000
      1.11172333	   -139.13599659	    -63.41672508	      0.00000000	      0.00000000
      1.11178604	   -139.41437207	    -63.51920520	      0.00000000	      0.00000000
      1.11184874	   -139.69138490	    -63.62060588	      0.00000000	      0.00000000
      1.11190491	   -139.93830076	    -63.71050220	      0.00000000	      0.00000000
      1.11196107	   -140.18406818	    -63.79952323	      0.00000000	      0.00000000
      1.11201724	   -140.42866093	    -63.88766532	      0.00000000	      0.00000000
      1.11207340	   -140.67205285	    -63.97492563	      0.00000000	      0.00000000
      1.11212957	   -140.91421789	    -64.06130186	      0.00000000	      0.00000000
      1.11218573	   -141.15513020	    -64.14679214	      0.00000000	      0.00000000
      1.11224190	   -141.39476416	    -64.23139501	      0.00000000	      0.00000000
      1.11229806	   -141.63309449	    -64.31510945	      0.00000000	      0.00000000
      1.11235422	   -141.87009627	    -64.39793484	      0.00000000	      0.00000000
      1.11241039	   -142.10574499	    -64.47987097	      0.00000000	      0.00000000
      1.11246655	   -142.34001664	    -64.56091806	      0.00000000	      0.00000000
      1.11252272	   -142.57288771	    -64.64107671	      0.00000000	      0.00000000
      1.11257888	   -142.80433529	    -64.72034793	      0.00000000	      0.00000000
      1.11263505	   -143.03433706	    -64.79873310	      0.00000000	      0.00000000
      1.11269121	   -143.26287136	    -64.87623401	      0.00000000	      0.00000000
      1.11274737	   -143.48991725	    -64.95285279	      0.00000000	      0.00000000
      1.11280354	   -143.71545448	    -65.02859195	      0.00000000	      0.00000000
      1.11285970	   -143.93946358	    -65.10345435	      0.00000000	      0.00000000
      1.11291587	   -144.16192587	    -65.17744321	      0.00000000	      0.00000000
      1.11297203	   -144.38282348	    -65.25056206	      0.00000000	      0.00000000
      1.11302820	   -144.60213938	    -65.32281477	      0.00000000	      0.00000000
      1.11308436	   -144.81985738	    -65.39420553	      0.00000000	      0.00000000
      1.11314053	   -145.03596219	    -65.46473882	      0.00000000	      0.00000000
      1.11319669	   -145.25043940	    -65.53441942	      0.00000000	      0.00000000
      1.11325285	   -145.46327550	    -65.60325240	      0.00000000	      0.00000000
      1.11330902	   -145.67445791	    -65.67124308	      0.00000000	      0.00000000
      1.11336518	   -145.88397493	    -65.73839707	      0.00000000	      0.00000000
      1.11342135	   -146.09181584	    -65.80472021	      0.00000000	      0.00000000
      1.11347751	   -146.29797081	    -65.87021858	      0.00000000	      0.00000000
      1.11353368	   -146.50243095	    -65.93489848	      0.00000000	      0.00000000
      1.11358984	   -146.70518830	    -65.99876646	      0.00000000	      0.00000000
      1.11364600	   -146.90623583	    -66.06182923	      0.00000000	      0.00000000
      1.11370217	   -147.10556742	    -66.12409372	      0.00000000	      0.00000000
      1.11375833	   -147.30317789	    -66.18556705	      0.00000000	      0.00000000
      1.11381450	   -147.49906292	    -66.24625649	      0.00000000	      0.00000000
      1.11387066	   -147.69321914	    -66.30616949	      0.00000000	      0.00000000
      1.11392683	   -147.88564403	    -66.36531364	      0.00000000	      0.00000000
      1.11398299	   -148.07633595	    -66.42369670	      0.00000000	      0.00000000
      1.11403916	   -148.26529412	    -66.48132652	      0.00000000	      0.00000000
      1.11409532	   -148.45251861	    -66.53821110	      0.00000000	      0.00000000
      1.11415148	   -148.63801029	    -66.59435855	      0.00000000	      0.00000000
      1.11420765	   -148.82177087	    -66.64977708	      0.00000000	      0.00000000
      1.11426381	   -149.00380284	    -66.70447500	      0.00000000	      0.00000000
      1.11431998	   -149.18410946	    -66.75846069	      0.00000000	      0.00000000
      1.11437614	   -149.36269475	    -66.81174262	      0.00000000	      0.00000000
      1.11443231	   -149.53956344	    -66.86432933	      0.00000000	      0.00000000
      1.11448847	   -149.71472099	    -66.91622941	      0.00000000	      0.00000000
      1.11454463	   -149.88817355	    -66.96745151	      0.00000000	      0.00000000
      1.11460080	   -150.05992793	    -67.01800433	      0.00000000	      0.00000000
      1.11466844	   -150.26454808	    -67.07801489	      0.00000000	      0.00000000
      1.11473609	   -150.46672987	    -67.13708255	      0.00000000	      0.00000000
      1.11480374	   -150.66648876	    -67.19522265	      0.00000000	      0.00000000
      1.11487138	   -150.86384140	    -67.25245058	      0.00000000	      0.00000000
      1.11493903	   -151.05880556	    -67.30878174	      0.00000000	      0.00000000
      1.11500667	   -151.25140011	    -67.36423150	      0.00000000	      0.00000000
      1.11507432	   -151.44164489	    -67.41881524	      0.00000000	      0.00000000
      1.11514196	   -151.62956071	    -67.47254831	      0.00000000	      0.00000000
      1.11520961	   -151.81516927	    -67.52544600	      0.00000000	      0.00000000
      1.11527725	   -151.99849309	    -67.57752354	      0.00000000	      0.00000000
      1.11534490	   -152.17955548	    -67.62879610	      0.00000000	      0.00000000
      1.11541254	   -152.35838046	    -67.67927876	      0.00000000	      0.00000000
      1.11548019	   -152.53499270	    -67.72898651	      0.00000000	      0.00000000
      1.11554783	   -152.70941750	    -67.77793425	      0.00000000	      0.00000000
      1.11561548	   -152.88168070	    -67.82613675	      0.00000000	      0.00000000
      1.11569772	   -153.08823931	    -67.88375718	      0.00000000	      0.00000000
      1.11577996	   -153.29169003	    -67.94032380	      0.00000000	      0.00000000
      1.11586220	   -153.49208191	    -67.99586240	      0.00000000	      0.00000000
      1.11594444	   -153.68946471	    -68.05039842	      0.00000000	      0.00000000
      1.11602668	   -153.88388879	    -68.10395698	      0.00000000	      0.00000000
      1.11610893	   -154.07540501	    -68.15656283	      0.00000000	      0.00000000
      1.11619117	   -154.26406455	    -68.20824037	      0.00000000	      0.00000000
      1.11627341	   -154.44991890	    -68.25901360	      0.00000000	      0.00000000
      1.11635565	   -154.63301967	    -68.30890614	      0.00000000	      0.00000000
      1.11645541	   -154.85150156	    -68.36827767	      0.00000000	      0.00000000
      1.11655517	   -155.06610004	    -68.42642809	      0.00000000	      0.00000000
      1.11665493	   -155.27690700	    -68.48339711	      0.00000000	      0.00000000
      1.11675469	   -155.48401382	    -68.53922351	      0.00000000	      0.00000000
      1.11685445	   -155.68751120	    -68.59394514	      0.00000000	      0.00000000
      1.11695421	   -155.88748898	    -68.64759890	      0.00000000	      0.00000000
      1.11707942	   -156.13365341	    -68.71348813	      0.00000000	      0.00000000
      1.11720464	   -156.37458567	    -68.77782046	      0.00000000	      0.00000000
      1.11732986	   -156.61045558	    -68.84066250	      0.00000000	      0.00000000
      1.11748819	   -156.90171514	    -68.91809010	      0.00000000	      0.00000000
      1.11764652	   -157.18547330	    -68.99336194	      0.00000000	      0.00000000
      1.11781005	   -157.47100662	    -69.06896730	      0.00000000	      0.00000000
      1.11797358	   -157.74921175	    -69.14252371	      0.00000000	      0.00000065
      1.11813711	   -158.02041168	    -69.21414891	      0.00000000	      0.00003119
      1.11827836	   -158.24927309	    -69.27454993	      0.00000000	      0.00013759
      1.11841962	   -158.47333002	    -69.33366140	      0.00000000	      0.00037588
      1.11856087	   -158.69276615	    -69.39154820	      0.00000000	      0.00080666
      1.11870213	   -158.90775761	    -69.44827201	      0.00000000	      0.00149590
      1.11884339	   -159.11847307	    -69.50389145	      0.00000000	      0.00251447
      1.11898464	   -159.32507381	    -69.55846215	      0.00000000	      0.00393764
      1.11912590	   -159.52771390	    -69.61203688	      0.00000000	      0.00584437
      1.11926715	   -159.72654039	    -69.66466564	      0.00000000	      0.00831649
      1.11940841	   -159.92169346	    -69.71639583	      0.00000000	      0.01143766
      1.11954967	   -160.11330665	    -69.76727227	      0.00000000	      0.01529224
      1.11969092	   -160.30150709	    -69.81733739	      0.00000000	      0.01996404
      1.11983218	   -160.48641569	    -69.86663129	      0.00000000	      0.02553494
      1.11997344	   -160.66814745	    -69.91519187	      0.00000000	      0.03208349
      1.12011469	   -160.84681161	    -69.96305491	      0.00000000	      0.03968352
      1.12025595	   -161.02251196	    -70.01025421	      0.00000000	      0.04840269
      1.12039720	   -161.19534706	    -70.05682162	      0.00000000	      0.05830126
      1.12053846	   -161.36541044	    -70.10278722	      0.00000000	      0.06943091
      1.12067972	   -161.53279092	    -70.14817934	      0.00000000	      0.08183377
      1.12082097	   -161.69757274	    -70.19302468	      0.00000000	      0.09554164
      1.12096223	   -161.85983587	    -70.23734841	      0.00000000	      0.11057553
      1.12110348	   -162.01965617	    -70.28117420	      0.00000000	      0.12694532
      1.12124474	   -162.17710563	    -70.32452437	      0.00000000	      0.14464985
      1.12138600	   -162.33225257	    -70.36741990	      0.00000000	      0.16367707
      1.12152725	   -162.48516182	    -70.40988052	      0.00000000	      0.18400460
      1.12166851	   -162.63589493	    -70.45192482	      0.00000000	      0.20560031
      1.12184171	   -162.81782654	    -70.50293327	      0.00000000	      0.23374902
      1.12201490	   -162.99667605	    -70.55337206	      0.00000000	      0.26365055
      1.12218810	   -163.17253904	    -70.60326905	      0.00000000	      0.29519826
      1.12236129	   -163.34550530	    -70.65265004	      0.00000000	      0.32827345
      1.12253449	   -163.51565932	    -70.70153893	      0.00000000	      0.36274836
      1.12274783	   -163.72150844	    -70.76111694	      0.00000000	      0.40694024
      1.12296118	   -163.92334973	    -70.82001968	      0.00000000	      0.45279524
      1.12322344	   -164.16616901	    -70.89155338	      0.00000000	      0.51106152
      1.12348174	   -164.39980759	    -70.96111605	      0.00000000	      0.57006362
      1.12374004	   -164.62817119	    -71.02984417	      0.00000000	      0.63023635
      1.12395274	   -164.81238265	    -71.08584214	      0.00000000	      0.68037829
      1.12416543	   -164.99323332	    -71.14132577	      0.00000000	      0.73083201
      1.12437813	   -165.17081120	    -71.19631494	      0.00000000	      0.78140556
      1.12459082	   -165.34519913	    -71.25082774	      0.00000000	      0.83192379
      1.12477796	   -165.49605728	    -71.29840955	      0.00000000	      0.87620011
      1.12496510	   -165.64455708	    -71.34564555	      0.00000000	      0.92021359
      1.12515224	   -165.79074669	    -71.39254513	      0.00000000	      0.96387655
      1.12533938	   -165.93467210	    -71.43911694	      0.00000000	      1.00711046
      1.12552652	   -166.07637729	    -71.48536895	      0.00000000	      1.04984549
      1.12571366	   -166.21590442	    -71.53130849	      0.00000000	      1.09201995
      1.12590079	   -166.35329394	    -71.57694231	      0.00000000	      1.13357979
      1.12608793	   -166.48858472	    -71.62227665	      0.00000000	      1.17447808
      1.12627507	   -166.62181417	    -71.66731726	      0.00000000	      1.21467442
      1.12646221	   -166.75301838	    -71.71206942	      0.00000000	      1.25413447
      1.12664935	   -166.88223218	    -71.75653806	      0.00000000	      1.29282942
      1.12683649	   -167.00948924	    -71.80072769	      0.00000000	      1.33073553
      1.12702362	   -167.13482215	    -71.84464253	      0.00000000	      1.36783367
      1.12721076	   -167.25826252	    -71.88828645	      0.00000000	      1.40410890
      1.12739790	   -167.37984101	    -71.93166308	      0.00000000	      1.43955005
      1.12758504	   -167.49958743	    -71.97477577	      0.00000000	      1.47414941
      1.12777218	   -167.61753077	    -72.01762766	      0.00000000	      1.50790233
      1.12795932	   -167.73369925	    -72.06022165	      0.00000000	      1.54080694
      1.12814646	   -167.84812041	    -72.10256047	      0.00000000	      1.57286382
      1.12833359	   -167.96082109	    -72.14464667	      0.00000000	      1.60407579
      1.12852073	   -168.07182753	    -72.18648265	      0.00000000	      1.63444764
      1.12870787	   -168.18116535	    -72.22807065	      0.00000000	      1.66398587
      1.12889501	   -168.28885964	    -72.26941279	      0.00000000	      1.69269856
      1.12908215	   -168.39493494	    -72.31051107	      0.00000000	      1.72059510
      1.12926929	   -168.49941531	    -72.35136739	      0.00000000	      1.74768610
      1.12945643	   -168.60232431	    -72.39198354	      0.00000000	      1.77398318
      1.12964356	   -168.70368508	    -72.43236122	      0.00000000	      1.79949884
      1.12983070	   -168.80352029	    -72.47250207	      0.00000000	      1.82424634
      1.13001784	   -168.90185224	    -72.51240764	      0.00000000	      1.84823958
      1.13020498	   -168.99870280	    -72.55207943	      0.00000000	      1.87149301
      1.13039212	   -169.09409349	    -72.59151887	      0.00000000	      1.89402149
      1.13057926	   -169.18804545	    -72.63072734	      0.00000000	      1.91584027
      1.13076640	   -169.28057948	    -72.66970617	      0.00000000	      1.93696484
      1.13095353	   -169.37171604	    -72.70845667	      0.00000000	      1.95741092
      1.13114067	   -169.46147526	    -72.74698007	      0.00000000	      1.97719436
      1.13132781	   -169.54987697	    -72.78527761	      0.00000000	      1.99633109
      1.13151495	   -169.63694068	    -72.82335047	      0.00000000	      2.01483707
      1.13170209	   -169.72268562	    -72.86119982	      0.00000000	      2.03272828
      1.13188923	   -169.80713071	    -72.89882679	      0.00000000	      2.05002059
      1.13207637	   -169.89029462	    -72.93623249	      0.00000000	      2.06672984
      1.13226350	   -169.97219573	    -72.97341803	      0.00000000	      2.08287170
      1.13245064	   -170.05285216	    -73.01038449	      0.00000000	      2.09846171
      1.13263778	   -170.13228176	    -73.04713293	      0.00000000	      2.11351524
      1.13282492	   -170.21050215	    -73.08366439	      0.00000000	      2.12804744
      1.13301206	   -170.28753068	    -73.11997993	      0.00000000	      2.14207327
      1.13319920	   -170.36338446	    -73.15608057	      0.00000000	      2.15560744
      1.13338634	   -170.43808038	    -73.19196732	      0.00000000	      2.16866442
      1.13357347	   -170.51163508	    -73.22764120	      0.00000000	      2.18125841
      1.13376061	   -170.58406498	    -73.26310322	      0.00000000	      2.19340335
      1.13394775	   -170.65538627	    -73.29835437	      0.00000000	      2.20511290
      1.13413489	   -170.72561491	    -73.33339564	      0.00000000	      2.21640043
      1.13432203	   -170.79476665	    -73.36822803	      0.00000000	      2.22727904
      1.13450917	   -170.86285705	    -73.40285251	      0.00000000	      2.23776150
      1.13469631	   -170.92990141	    -73.43727007	      0.00000000	      2.24786032
      1.13488344	   -170.99591487	    -73.47148169	      0.00000000	      2.25758769
      1.13507058	   -171.06091233	    -73.50548833	      0.00000000	      2.26695551
      1.13525772	   -171.12490851	    -73.53929098	      0.00000000	      2.27597539
      1.13544486	   -171.18791792	    -73.57289060	      0.00000000	      2.28465862
      1.13563200	   -171.24995488	    -73.60628816	      0.00000000	      2.29301620
      1.13581914	   -171.31103351	    -73.63948463	      0.00000000	      2.30105885
      1.13600628	   -171.37116775	    -73.67248097	      0.00000000	      2.30879697
      1.13619341	   -171.43037133	    -73.70527815	      0.00000000	      2.31624069
      1.13638055	   -171.48865782	    -73.73787714	      0.00000000	      2.32339984
      1.13656769	   -171.54604059	    -73.77027890	      0.00000000	      2.33028397
      1.13675483	   -171.60253283	    -73.80248439	      0.00000000	      2.33690237
      1.13694197	   -171.65814755	    -73.83449457	      0.00000000	      2.34326405
      1.13712911	   -171.71289760	    -73.86631040	      0.00000000	      2.34937775
      1.13731625	   -171.76679562	    -73.89793284	      0.00000000	      2.35525194
      1.13750338	   -171.81985411	    -73.92936286	      0.00000000	      2.36089487
      1.13769052	   -171.87208538	    -73.96060140	      0.00000000	      2.36631450
      1.13787766	   -171.92350159	    -73.99164944	      0.00000000	      2.37151856
      1.13806480	   -171.97411472	    -74.02250792	      0.00000000	      2.37651456
      1.13825194	   -172.02393657	    -74.05317781	      0.00000000	      2.38130976
      1.13843908	   -172.07297881	    -74.08366005	      0.00000000	      2.38591118
      1.13862622	   -172.12125293	    -74.11395561	      0.00000000	      2.39032564
      1.13881335	   -172.16877026	    -74.14406544	      0.00000000	      2.39455974
      1.13900049	   -172.21554198	    -74.17399048	      0.00000000	      2.39861987
      1.13918763	   -172.26157911	    -74.20373170	      0.00000000	      2.40251219
      1.13937477	   -172.30689252	    -74.23329004	      0.00000000	      2.40624270
      1.13956191	   -172.35149293	    -74.26266645	      0.00000000	      2.40981717
      1.13974905	   -172.39539090	    -74.29186188	      0.00000000	      2.41324120
      1.13993619	   -172.43859686	    -74.32087728	      0.00000000	      2.41652021
      1.14012332	   -172.48112108	    -74.34971358	      0.00000000	      2.41965942
      1.14031046	   -172.52297369	    -74.37837175	      0.00000000	      2.42266391
      1.14049760	   -172.56416467	    -74.40685271	      0.00000000	      2.42553855
      1.14068474	   -172.60470387	    -74.43515740	      0.00000000	      2.42828807
      1.14087188	   -172.64460101	    -74.46328678	      0.00000000	      2.43091704
      1.14105902	   -172.68386564	    -74.49124176	      0.00000000	      2.43342988
      1.14124616	   -172.72250720	    -74.51902330	      0.00000000	      2.43583085
      1.14143329	   -172.76053499	    -74.54663231	      0.00000000	      2.43812406
      1.14162043	   -172.79795819	    -74.57406973	      0.00000000	      2.44031349
      1.14180757	   -172.83478581	    -74.60133650	      0.00000000	      2.44240299
      1.14199471	   -172.87102679	    -74.62843353	      0.00000000	      2.44439626
      1.14218185	   -172.90668988	    -74.65536175	      0.00000000	      2.44629689
      1.14236899	   -172.94178376	    -74.68212208	      0.00000000	      2.44810832
      1.14255612	   -172.97631694	    -74.70871544	      0.00000000	      2.44983390
      1.14274326	   -173.01029784	    -74.73514275	      0.00000000	      2.45147685
      1.14293040	   -173.04373474	    -74.76140493	      0.00000000	      2.45304027
      1.14311754	   -173.07663581	    -74.78750288	      0.00000000	      2.45452716
      1.14330468	   -173.10900909	    -74.81343751	      0.00000000	      2.45594041
      1.14349182	   -173.14086253	    -74.83920972	      0.00000000	      2.45728283
      1.14367896	   -173.17220392	    -74.86482044	      0.00000000	      2.45855708
      1.14386609	   -173.20304099	    -74.89027054	      0.00000000	      2.45976579
      1.14405323	   -173.23338132	    -74.91556094	      0.00000000	      2.46091144
      1.14424037	   -173.26323239	    -74.94069252	      0.00000000	      2.46199645
      1.14442751	   -173.29260157	    -74.96566618	      0.00000000	      2.46302316
      1.14461465	   -173.32149612	    -74.99048280	      0.00000000	      2.46399381
      1.14480179	   -173.34992321	    -75.01514328	      0.00000000	      2.46491057
      1.14498893	   -173.37788989	    -75.03964849	      0.00000000	      2.46577552
      1.14517606	   -173.40540309	    -75.06399932	      0.00000000	      2.46659067
      1.14536320	   -173.43246968	    -75.08819663	      0.00000000	      2.46735797
      1.14555034	   -173.45909640	    -75.11224131	      0.00000000	      2.46807928
      1.14573748	   -173.48528989	    -75.13613422	      0.00000000	      2.46875641
      1.14592462	   -173.51105671	    -75.15987623	      0.00000000	      2.46939110
      1.14611176	   -173.53640330	    -75.18346820	      0.00000000	      2.46998501
      1.14629890	   -173.56133602	    -75.20691100	      0.00000000	      2.47053976
      1.14648603	   -173.58586114	    -75.23020547	      0.00000000	      2.47105691
      1.14667317	   -173.60998482	    -75.25335247	      0.00000000	      2.47153795
      1.14686031	   -173.63371314	    -75.27635285	      0.00000000	      2.47198432
      1.14704745	   -173.65705209	    -75.29920745	      0.00000000	      2.47239742
      1.14723459	   -173.68000757	    -75.32191712	      0.00000000	      2.47277858
      1.14742173	   -173.70258538	    -75.34448270	      0.00000000	      2.47312909
      1.14760887	   -173.72479126	    -75.36690502	      0.00000000	      2.47345019
      1.14779600	   -173.74663085	    -75.38918491	      0.00000000	      2.47374309
      1.14798314	   -173.76810968	    -75.41132320	      0.00000000	      2.47400892
      1.14817028	   -173.78923325	    -75.43332072	      0.00000000	      2.47424881
      1.14835742	   -173.81000693	    -75.45517828	      0.00000000	      2.47446381
      1.14854456	   -173.83043603	    -75.47689670	      0.00000000	      2.47465497
      1.14873170	   -173.85052580	    -75.49847680	      0.00000000	      2.47482326
      1.14891884	   -173.87028136	    -75.51991938	      0.00000000	      2.47496964
      1.14910597	   -173.88970781	    -75.54122526	      0.00000000	      2.47509503
      1.14929311	   -173.90881013	    -75.56239522	      0.00000000	      2.47520032
      1.14948025	   -173.92759325	    -75.58343008	      0.00000000	      2.47528635
      1.14966739	   -173.94606202	    -75.60433063	      0.00000000	      2.47535394
      1.14985453	   -173.96422120	    -75.62509765	      0.00000000	      2.47540388
      1.15004167	   -173.98207551	    -75.64573193	      0.00000000	      2.47543694
      1.15022881	   -173.99962957	    -75.66623427	      0.00000000	      2.47545383
      1.15041594	   -174.01688795	    -75.68660543	      0.00000000	      2.47545526
      1.15060308	   -174.03385514	    -75.70684619	      0.00000000	      2.47544191
      1.15079022	   -174.05053556	    -75.72695733	      0.00000000	      2.47541443
      1.15097736	   -174.06693356	    -75.74693962	      0.00000000	      2.47537345
      1.15116450	   -174.08305346	    -75.76679381	      0.00000000	      2.47531956
      1.15135164	   -174.09889946	    -75.78652067	      0.00000000	      2.47525335
      1.15153878	   -174.11447573	    -75.80612095	      0.00000000	      2.47517537
      1.15172591	   -174.12978637	    -75.82559542	      0.00000000	      2.47508616
      1.15191305	   -174.14483542	    -75.84494481	      0.00000000	      2.47498623
      1.15210019	   -174.15962685	    -75.86416988	      0.00000000	      2.47487609
      1.15228733	   -174.17416458	    -75.88327137	      0.00000000	      2.47475621
      1.15247447	   -174.18845246	    -75.90225001	      0.00000000	      2.47462704
      1.15266161	   -174.20249429	    -75.92110653	      0.00000000	      2.47448903
      1.15284875	   -174.21629381	    -75.93984168	      0.00000000	      2.47434261
      1.15303588	   -174.22985470	    -75.95845617	      0.00000000	      2.47418817
      1.15322302	   -174.24318059	    -75.97695073	      0.00000000	      2.47402612
      1.15341016	   -174.25627505	    -75.99532608	      0.00000000	      2.47385683
      1.15359730	   -174.26914158	    -76.01358294	      0.00000000	      2.47368066
      1.15378444	   -174.28178367	    -76.03172200	      0.00000000	      2.47349796
      1.15397158	   -174.29420470	    -76.04974399	      0.00000000	      2.47330906
      1.15415872	   -174.30640805	    -76.06764961	      0.00000000	      2.47311430
      1.15434585	   -174.31839701	    -76.08543955	      0.00000000	      2.47291397
      1.15457082	   -174.33253035	    -76.10667362	      0.00000000	      2.47266620
      1.15479579	   -174.34636422	    -76.12774274	      0.00000000	      2.47241130
      1.15495227	   -174.35581238	    -76.14230046	      0.00000000	      2.47223008
      1.15510874	   -174.36512011	    -76.15677936	      0.00000000	      2.47204578
      1.15529956	   -174.37628358	    -76.17433064	      0.00000000	      2.47181710
      1.15549039	   -174.38724402	    -76.19176601	      0.00000000	      2.47158434
      1.15567086	   -174.39742580	    -76.20814946	      0.00000000	      2.47136068
      1.15585133	   -174.40743140	    -76.22443047	      0.00000000	      2.47113379
      1.15605198	   -174.41835210	    -76.24241253	      0.00000000	      2.47087797
      1.15625264	   -174.42906170	    -76.26026952	      0.00000000	      2.47061866
      1.15640913	   -174.43727014	    -76.27411056	      0.00000000	      2.47041414
      1.15661844	   -174.44805363	    -76.29250448	      0.00000000	      2.47013770
      1.15682774	   -174.45861782	    -76.31076480	      0.00000000	      2.46985818
      1.15699411	   -174.46686109	    -76.32518500	      0.00000000	      2.46963395
      1.15716048	   -174.47496999	    -76.33952182	      0.00000000	      2.46940804
      1.15733981	   -174.48356162	    -76.35488174	      0.00000000	      2.46916280
      1.15751913	   -174.49200144	    -76.37014587	      0.00000000	      2.46891587
      1.15771289	   -174.50095245	    -76.38653155	      0.00000000	      2.46864733
      1.15790664	   -174.50973154	    -76.40280673	      0.00000000	      2.46837713
      1.15806923	   -174.51696768	    -76.41637911	      0.00000000	      2.46814924
      1.15827938	   -174.52614643	    -76.43380765	      0.00000000	      2.46785325
      1.15848952	   -174.53513209	    -76.45110860	      0.00000000	      2.46755581
      1.15865562	   -174.54209977	    -76.46469351	      0.00000000	      2.46731982
      1.15882172	   -174.54895046	    -76.47819968	      0.00000000	      2.46708310
      1.15898812	   -174.55569760	    -76.49165143	      0.00000000	      2.46684532
      1.15919614	   -174.56397206	    -76.50835851	      0.00000000	      2.46654727
      1.15940416	   -174.57207090	    -76.52494426	      0.00000000	      2.46624848
      1.15956483	   -174.57820782	    -76.53767213	      0.00000000	      2.46601727
      1.15975897	   -174.58548729	    -76.55295534	      0.00000000	      2.46573752
      1.15999923	   -174.59429421	    -76.57172619	      0.00000000	      2.46539082
      1.16019293	   -174.60123457	    -76.58674486	      0.00000000	      2.46511105
      1.16035302	   -174.60686446	    -76.59908063	      0.00000000	      2.46487971
      1.16051311	   -174.61239969	    -76.61134721	      0.00000000	      2.46464833
      1.16065065	   -174.61708038	    -76.62183066	      0.00000000	      2.46444955
      1.16086593	   -174.62427019	    -76.63813865	      0.00000000	      2.46413847
      1.16103773	   -174.62988988	    -76.65106449	      0.00000000	      2.46389034
      1.16120953	   -174.63540630	    -76.66391242	      0.00000000	      2.46364239
      1.16138133	   -174.64082103	    -76.67668288	      0.00000000	      2.46339464
      1.16155374	   -174.64615399	    -76.68942110	      0.00000000	      2.46314628
      1.16172615	   -174.65138733	    -76.70208218	      0.00000000	      2.46289822
      1.16189292	   -174.65635600	    -76.71425632	      0.00000000	      2.46265861
      1.16209356	   -174.66221370	    -76.72880849	      0.00000000	      2.46237082
      1.16231330	   -174.66848078	    -76.74462807	      0.00000000	      2.46205633
      1.16253304	   -174.67459564	    -76.76032542	      0.00000000	      2.46174262
      1.16267605	   -174.67849460	    -76.77047599	      0.00000000	      2.46153892
      1.16281906	   -174.68233098	    -76.78057542	      0.00000000	      2.46133560
      1.16299757	   -174.68703294	    -76.79311063	      0.00000000	      2.46108238
      1.16317608	   -174.69163983	    -76.80556698	      0.00000000	      2.46082982
      1.16331367	   -174.69512664	    -76.81511442	      0.00000000	      2.46063564
      1.16353067	   -174.70051421	    -76.83007818	      0.00000000	      2.46033025
      1.16369230	   -174.70443943	    -76.84114897	      0.00000000	      2.46010351
      1.16385392	   -174.70829087	    -76.85215656	      0.00000000	      2.45987743
      1.16401555	   -174.71206960	    -76.86310130	      0.00000000	      2.45965201
      1.16418952	   -174.71605674	    -76.87481230	      0.00000000	      2.45941013
      1.16436350	   -174.71996186	    -76.88645127	      0.00000000	      2.45916907
      1.16453198	   -174.72366649	    -76.89765439	      0.00000000	      2.45893642
      1.16470045	   -174.72729627	    -76.90879072	      0.00000000	      2.45870458
      1.16484754	   -174.73040477	    -76.91845882	      0.00000000	      2.45850285
      1.16506203	   -174.73483817	    -76.93246704	      0.00000000	      2.45820982
      1.16523774	   -174.73838333	    -76.94386328	      0.00000000	      2.45797081
      1.16541346	   -174.74185145	    -76.95518854	      0.00000000	      2.45773277
      1.16558917	   -174.74524381	    -76.96644324	      0.00000000	      2.45749568
      1.16573897	   -174.74807677	    -76.97598303	      0.00000000	      2.45729434
      1.16588877	   -174.75085605	    -76.98547209	      0.00000000	      2.45709372
      1.16606707	   -174.75409475	    -76.99670008	      0.00000000	      2.45685592
      1.16624536	   -174.75725935	    -77.00785696	      0.00000000	      2.45661916
      1.16641141	   -174.76014076	    -77.01818378	      0.00000000	      2.45639964
      1.16657745	   -174.76295964	    -77.02844963	      0.00000000	      2.45618105
      1.16674986	   -174.76582119	    -77.03904468	      0.00000000	      2.45595510
      1.16692227	   -174.76861713	    -77.04957472	      0.00000000	      2.45573018
      1.16709055	   -174.77128365	    -77.05979030	      0.00000000	      2.45551165
      1.16725883	   -174.77388934	    -77.06994464	      0.00000000	      2.45529412
      1.16742880	   -174.77646028	    -77.08013945	      0.00000000	      2.45507543
      1.16759878	   -174.77897082	    -77.09027248	      0.00000000	      2.45485778
      1.16776642	   -174.78138851	    -77.10020650	      0.00000000	      2.45464413
      1.16793407	   -174.78374900	    -77.11008109	      0.00000000	      2.45443151
      1.16810235	   -174.78606155	    -77.11993347	      0.00000000	      2.45421913
      1.16827063	   -174.78831800	    -77.12972664	      0.00000000	      2.45400779
      1.16843719	   -174.79049680	    -77.13936186	      0.00000000	      2.45379964
      1.16860375	   -174.79262209	    -77.14893970	      0.00000000	      2.45359252
      1.16877068	   -174.79469899	    -77.15848153	      0.00000000	      2.45338598
      1.16893761	   -174.79672355	    -77.16796635	      0.00000000	      2.45318049
      1.16910306	   -174.79867902	    -77.17731088	      0.00000000	      2.45297786
      1.16926851	   -174.80058440	    -77.18660002	      0.00000000	      2.45277627
      1.16943428	   -174.80244382	    -77.19585202	      0.00000000	      2.45257533
      1.16960005	   -174.80425425	    -77.20504902	      0.00000000	      2.45237543
      1.16976438	   -174.80600118	    -77.21411231	      0.00000000	      2.45217829
      1.16992871	   -174.80770121	    -77.22312214	      0.00000000	      2.45198219
      1.17009343	   -174.80935871	    -77.23209991	      0.00000000	      2.45178666
      1.17025815	   -174.81097030	    -77.24102455	      0.00000000	      2.45159217
      1.17042288	   -174.81253648	    -77.24989632	      0.00000000	      2.45139873
      1.17058760	   -174.81405793	    -77.25871553	      0.00000000	      2.45120632
      1.17075232	   -174.81553512	    -77.26748246	      0.00000000	      2.45101496
      1.17091704	   -174.81696874	    -77.27619739	      0.00000000	      2.45082465
      1.17108176	   -174.81835922	    -77.28486059	      0.00000000	      2.45063538
      1.17124648	   -174.81970726	    -77.29347237	      0.00000000	      2.45044715
      1.17141121	   -174.82101325	    -77.30203298	      0.00000000	      2.45025998
      1.17157593	   -174.82227789	    -77.31054272	      0.00000000	      2.45007385
      1.17172396	   -174.82337943	    -77.31814715	      0.00000000	      2.44990747
      1.17187200	   -174.82444837	    -77.32571091	      0.00000000	      2.44974193
      1.17204747	   -174.82567368	    -77.33462454	      0.00000000	      2.44954680
      1.17222295	   -174.82685431	    -77.34348163	      0.00000000	      2.44935285
      1.17236595	   -174.82778368	    -77.35065757	      0.00000000	      2.44919569
      1.17250894	   -174.82868412	    -77.35779636	      0.00000000	      2.44903931
      1.17268922	   -174.82977852	    -77.36674378	      0.00000000	      2.44884327
      1.17286950	   -174.83082807	    -77.37563277	      0.00000000	      2.44864849
      1.17300474	   -174.83158625	    -77.38226283	      0.00000000	      2.44850319
      1.17313998	   -174.83231982	    -77.38886035	      0.00000000	      2.44835859
      1.17332473	   -174.83328259	    -77.39782126	      0.00000000	      2.44816218
      1.17350949	   -174.83420055	    -77.40672208	      0.00000000	      2.44796706
      1.17363980	   -174.83482128	    -77.41296396	      0.00000000	      2.44783024
      1.17377011	   -174.83542028	    -77.41917626	      0.00000000	      2.44769406
      1.17395515	   -174.83623379	    -77.42794679	      0.00000000	      2.44750180
      1.17414018	   -174.83700452	    -77.43665829	      0.00000000	      2.44731084
      1.17427178	   -174.83752684	    -77.44281815	      0.00000000	      2.44717583
      1.17440338	   -174.83802807	    -77.44894846	      0.00000000	      2.44704147
      1.17458922	   -174.83870025	    -77.45755549	      0.00000000	      2.44685284
      1.17477505	   -174.83933135	    -77.46610420	      0.00000000	      2.44666551
      1.17490033	   -174.83973377	    -77.47183410	      0.00000000	      2.44653998
      1.17502560	   -174.84011799	    -77.47753776	      0.00000000	      2.44641503
      1.17520995	   -174.84065055	    -77.48588392	      0.00000000	      2.44623222
      1.17539431	   -174.84114458	    -77.49417384	      0.00000000	      2.44605069
      1.17552589	   -174.84147382	    -77.50005665	      0.00000000	      2.44592189
      1.17565748	   -174.84178393	    -77.50591111	      0.00000000	      2.44579374
      1.17584376	   -174.84219047	    -77.51415087	      0.00000000	      2.44561343
      1.17600395	   -174.84251010	    -77.52119181	      0.00000000	      2.44545939
      1.17616415	   -174.84280224	    -77.52819136	      0.00000000	      2.44530631
      1.17632434	   -174.84306740	    -77.53514978	      0.00000000	      2.44515417
      1.17646021	   -174.84327123	    -77.54101922	      0.00000000	      2.44502588
      1.17659607	   -174.84345608	    -77.54685936	      0.00000000	      2.44489827
      1.17679257	   -174.84369009	    -77.55525406	      0.00000000	      2.44471491
      1.17692196	   -174.84382302	    -77.56074900	      0.00000000	      2.44459494
      1.17705136	   -174.84393923	    -77.56621773	      0.00000000	      2.44447558
      1.17722788	   -174.84407121	    -77.57363617	      0.00000000	      2.44431372
      1.17740353	   -174.84417247	    -77.58097022	      0.00000000	      2.44415379
      1.17763431	   -174.84426062	    -77.59053387	      0.00000000	      2.44394536
      1.17774900	   -174.84428565	    -77.59525636	      0.00000000	      2.44384250
      1.17786369	   -174.84429842	    -77.59995882	      0.00000000	      2.44374010
      1.17802060	   -174.84429618	    -77.60635996	      0.00000000	      2.44360079
      1.17824497	   -174.84425393	    -77.61544859	      0.00000000	      2.44340310
      1.17839263	   -174.84420134	    -77.62138903	      0.00000000	      2.44327398
      1.17858192	   -174.84410564	    -77.62895633	      0.00000000	      2.44310960
      1.17872830	   -174.84401003	    -77.63477188	      0.00000000	      2.44298335
      1.17887468	   -174.84389588	    -77.64055584	      0.00000000	      2.44285786
      1.17904368	   -174.84374122	    -77.64719438	      0.00000000	      2.44271393
      1.17921267	   -174.84356246	    -77.65379124	      0.00000000	      2.44257099
      1.17934088	   -174.84341083	    -77.65876822	      0.00000000	      2.44246323
      1.17946909	   -174.84324566	    -77.66372145	      0.00000000	      2.44235604
      1.17967340	   -174.84295459	    -77.67156602	      0.00000000	      2.44218641
      1.17979391	   -174.84276715	    -77.67616503	      0.00000000	      2.44208704
      1.17991442	   -174.84256804	    -77.68074334	      0.00000000	      2.44198817
      1.18009942	   -174.84224004	    -77.68773175	      0.00000000	      2.44183737
      1.18033149	   -174.84179087	    -77.69642975	      0.00000000	      2.44164988
      1.18044983	   -174.84154581	    -77.70083627	      0.00000000	      2.44155498
      1.18056817	   -174.84129012	    -77.70522326	      0.00000000	      2.44146056
      1.18075299	   -174.84086969	    -77.71203577	      0.00000000	      2.44131407
      1.18091631	   -174.84047709	    -77.71801621	      0.00000000	      2.44118559
      1.18105636	   -174.84012473	    -77.72311564	      0.00000000	      2.44107614
      1.18119641	   -174.83975817	    -77.72818827	      0.00000000	      2.44096735
      1.18136877	   -174.83928765	    -77.73439443	      0.00000000	      2.44083438
      1.18150407	   -174.83890354	    -77.73923835	      0.00000000	      2.44073069
      1.18163938	   -174.83850651	    -77.74405761	      0.00000000	      2.44062762
      1.18177469	   -174.83809677	    -77.74885231	      0.00000000	      2.44052517
      1.18195354	   -174.83753581	    -77.75515259	      0.00000000	      2.44039068
      1.18209917	   -174.83706304	    -77.76025114	      0.00000000	      2.44028196
      1.18224480	   -174.83657595	    -77.76532166	      0.00000000	      2.44017396
      1.18239043	   -174.83607482	    -77.77036429	      0.00000000	      2.44006665
      1.18253606	   -174.83555970	    -77.77537916	      0.00000000	      2.43996006
      1.18268169	   -174.83503082	    -77.78036640	      0.00000000	      2.43985415
      1.18282732	   -174.83448826	    -77.78532615	      0.00000000	      2.43974896
      1.18297295	   -174.83393225	    -77.79025852	      0.00000000	      2.43964445
      1.18313018	   -174.83331691	    -77.79555320	      0.00000000	      2.43953241
      1.18328741	   -174.83268626	    -77.80081629	      0.00000000	      2.43942117
      1.18341910	   -174.83214626	    -77.80520041	      0.00000000	      2.43932862
      1.18355080	   -174.83159574	    -77.80956259	      0.00000000	      2.43923663
      1.18372605	   -174.83084689	    -77.81533370	      0.00000000	      2.43911509
      1.18386051	   -174.83025998	    -77.81973549	      0.00000000	      2.43902251
      1.18399498	   -174.82966236	    -77.82411470	      0.00000000	      2.43893052
      1.18412944	   -174.82905422	    -77.82847145	      0.00000000	      2.43883911
      1.18430452	   -174.82824673	    -77.83411061	      0.00000000	      2.43872096
      1.18444516	   -174.82758545	    -77.83861325	      0.00000000	      2.43862676
      1.18458580	   -174.82691295	    -77.84309166	      0.00000000	      2.43853320
      1.18472644	   -174.82622945	    -77.84754595	      0.00000000	      2.43844026
      1.18486708	   -174.82553498	    -77.85197623	      0.00000000	      2.43834795
      1.18500772	   -174.82482973	    -77.85638262	      0.00000000	      2.43825627
      1.18517208	   -174.82399193	    -77.86150198	      0.00000000	      2.43814993
      1.18531632	   -174.82324484	    -77.86596807	      0.00000000	      2.43805730
      1.18546056	   -174.82248667	    -77.87040936	      0.00000000	      2.43796533
      1.18560480	   -174.82171768	    -77.87482600	      0.00000000	      2.43787401
      1.18574904	   -174.82093785	    -77.87921808	      0.00000000	      2.43778335
      1.18589328	   -174.82014742	    -77.88358573	      0.00000000	      2.43769334
      1.18603753	   -174.81934638	    -77.88792904	      0.00000000	      2.43760397
      1.18618177	   -174.81853496	    -77.89224815	      0.00000000	      2.43751526
      1.18632601	   -174.81771315	    -77.89654314	      0.00000000	      2.43742719
      1.18647025	   -174.81688119	    -77.90081415	      0.00000000	      2.43733976
      1.18661449	   -174.81603905	    -77.90506127	      0.00000000	      2.43725298
      1.18675873	   -174.81518698	    -77.90928462	      0.00000000	      2.43720900
      1.18690297	   -174.81432493	    -77.91348430	      0.00000000	      2.43733568
      1.18704721	   -174.81345319	    -77.91766045	      0.00000000	      2.43776827
      1.18717454	   -174.81267558	    -77.92132736	      0.00000000	      2.43850528
      1.18730186	   -174.81189057	    -77.92497609	      0.00000000	      2.43965994
      1.18746831	   -174.81085325	    -77.92971869	      0.00000000	      2.44192377
      1.18760556	   -174.80998863	    -77.93360625	      0.00000000	      2.44453362
      1.18774282	   -174.80911569	    -77.93747300	      0.00000000	      2.44789981
      1.18788007	   -174.80823464	    -77.94131905	      0.00000000	      2.45209423
      1.18801732	   -174.80734554	    -77.94514449	      0.00000000	      2.45718236
      1.18815458	   -174.80644859	    -77.94894945	      0.00000000	      2.46322350
      1.18831710	   -174.80537647	    -77.95342857	      0.00000000	      2.47168200
      1.18845577	   -174.80445330	    -77.95722798	      0.00000000	      2.48007395
      1.18859444	   -174.80352248	    -77.96100685	      0.00000000	      2.48959298
      1.18873312	   -174.80258426	    -77.96476531	      0.00000000	      2.50027675
      1.18887179	   -174.80163868	    -77.96850348	      0.00000000	      2.51215816
      1.18901046	   -174.80068599	    -77.97222149	      0.00000000	      2.52526577
      1.18914913	   -174.79972626	    -77.97591947	      0.00000000	      2.53962409
      1.18928781	   -174.79875971	    -77.97959756	      0.00000000	      2.55525394
      1.18945578	   -174.79757991	    -77.98402635	      0.00000000	      2.57591404
      1.18957377	   -174.79674552	    -77.98712000	      0.00000000	      2.59157040
      1.18969176	   -174.79590645	    -77.99019954	      0.00000000	      2.60817918
      1.18985607	   -174.79473043	    -77.99446488	      0.00000000	      2.63290610
      1.19001424	   -174.79359026	    -77.99854531	      0.00000000	      2.65847412
      1.19017241	   -174.79244245	    -78.00260098	      0.00000000	      2.68578052
      1.19029770	   -174.79152786	    -78.00579614	      0.00000000	      2.70864687
      1.19042299	   -174.79060873	    -78.00897602	      0.00000000	      2.73260661
      1.19058914	   -174.78938295	    -78.01316944	      0.00000000	      2.76606492
      1.19072040	   -174.78840923	    -78.01646352	      0.00000000	      2.79385331
      1.19085166	   -174.78743083	    -78.01974122	      0.00000000	      2.82283582
      1.19098291	   -174.78644795	    -78.02300266	      0.00000000	      2.85300862
      1.19115271	   -174.78516994	    -78.02719777	      0.00000000	      2.89379864
      1.19127283	   -174.78426157	    -78.03014946	      0.00000000	      2.92384738
      1.19139295	   -174.78334969	    -78.03308786	      0.00000000	      2.95487837
      1.19155199	   -174.78213728	    -78.03695791	      0.00000000	      2.99746389
      1.19170181	   -174.78098986	    -78.04058280	      0.00000000	      3.03913680
      1.19185163	   -174.77983760	    -78.04418760	      0.00000000	      3.08230579
      1.19198050	   -174.77884263	    -78.04727233	      0.00000000	      3.12062478
      1.19210937	   -174.77784432	    -78.05034247	      0.00000000	      3.16003251
      1.19226402	   -174.77664190	    -78.05400772	      0.00000000	      3.20874906
      1.19239657	   -174.77560771	    -78.05713282	      0.00000000	      3.25172979
      1.19252912	   -174.77457021	    -78.06024287	      0.00000000	      3.29583013
      1.19266168	   -174.77352962	    -78.06333803	      0.00000000	      3.34103899
      1.19279423	   -174.77248596	    -78.06641840	      0.00000000	      3.38734495
      1.19292679	   -174.77143941	    -78.06948414	      0.00000000	      3.43473628
      1.19310137	   -174.77005667	    -78.07349979	      0.00000000	      3.49878935
      1.19321255	   -174.76917367	    -78.07604424	      0.00000000	      3.54054005
      1.19332374	   -174.76828877	    -78.07857868	      0.00000000	      3.58302702
      1.19349378	   -174.76693199	    -78.08243570	      0.00000000	      3.64941411
      1.19365470	   -174.76564443	    -78.08606435	      0.00000000	      3.71377926
      1.19381430	   -174.76436400	    -78.08964348	      0.00000000	      3.77908201
      1.19394334	   -174.76332638	    -78.09252278	      0.00000000	      3.83292692
      1.19407239	   -174.76228681	    -78.09538927	      0.00000000	      3.88769437
      1.19420143	   -174.76124529	    -78.09824308	      0.00000000	      3.94337170
      1.19436014	   -174.75996183	    -78.10173577	      0.00000000	      4.01307848
      1.19449348	   -174.75888143	    -78.10465563	      0.00000000	      4.07267451
      1.19462682	   -174.75779930	    -78.10756235	      0.00000000	      4.13319727
      1.19476016	   -174.75671541	    -78.11045605	      0.00000000	      4.19463243
      1.19489351	   -174.75562994	    -78.11333687	      0.00000000	      4.25696565
      1.19502685	   -174.75454288	    -78.11620493	      0.00000000	      4.32018256
      1.19516019	   -174.75345438	    -78.11906034	      0.00000000	      4.38426879
      1.19532145	   -174.75213604	    -78.12249693	      0.00000000	      4.46291476
      1.19543592	   -174.75119909	    -78.12492544	      0.00000000	      4.51948739
      1.19555040	   -174.75026116	    -78.12734490	      0.00000000	      4.57666835
      1.19570833	   -174.74896570	    -78.13066828	      0.00000000	      4.65654145
      1.19585726	   -174.74774270	    -78.13378653	      0.00000000	      4.73287977
      1.19600618	   -174.74651844	    -78.13688996	      0.00000000	      4.81019187
      1.19612798	   -174.74551614	    -78.13941736	      0.00000000	      4.87413619
      1.19624979	   -174.74451311	    -78.14193504	      0.00000000	      4.93870834
      1.19640545	   -174.74323011	    -78.14513869	      0.00000000	      5.02213080
      1.19653506	   -174.74216110	    -78.14779413	      0.00000000	      5.09234046
      1.19666467	   -174.74109133	    -78.15043888	      0.00000000	      5.16322172
      1.19679428	   -174.74002094	    -78.15307307	      0.00000000	      5.23476228
      1.19692388	   -174.73894989	    -78.15569677	      0.00000000	      5.30695004
      1.19705349	   -174.73787830	    -78.15831011	      0.00000000	      5.37977300
      1.19721998	   -174.73650098	    -78.16165200	      0.00000000	      5.47423058
      1.19733041	   -174.73558702	    -78.16385943	      0.00000000	      5.53743930
      1.19744084	   -174.73467271	    -78.16605955	      0.00000000	      5.60108253
      1.19760248	   -174.73333388	    -78.16926696	      0.00000000	      5.69500994
      1.19775514	   -174.73206890	    -78.17228210	      0.00000000	      5.78454050
      1.19790781	   -174.73080354	    -78.17528371	      0.00000000	      5.87485061
      1.19802458	   -174.72983540	    -78.17757053	      0.00000000	      5.94444150
      1.19814134	   -174.72886712	    -78.17984959	      0.00000000	      6.01447032
      1.19830231	   -174.72753200	    -78.18297880	      0.00000000	      6.11171197
      1.19842882	   -174.72648263	    -78.18542783	      0.00000000	      6.18869258
      1.19855532	   -174.72543309	    -78.18786802	      0.00000000	      6.26615657
      1.19868182	   -174.72438349	    -78.19029947	      0.00000000	      6.34409467
      1.19883766	   -174.72309032	    -78.19328295	      0.00000000	      6.44074767
      1.19895533	   -174.72211395	    -78.19552696	      0.00000000	      6.51418131
      1.19907299	   -174.72113753	    -78.19776361	      0.00000000	      6.58800076
      1.19921996	   -174.71991799	    -78.20054705	      0.00000000	      6.68073510
      1.19935828	   -174.71877023	    -78.20315645	      0.00000000	      6.76854120
      1.19949661	   -174.71762260	    -78.20575599	      0.00000000	      6.85684838
      1.19963493	   -174.71647500	    -78.20834578	      0.00000000	      6.94564609
      1.19975319	   -174.71549400	    -78.21055236	      0.00000000	      7.02194806
      1.19987145	   -174.71451307	    -78.21275193	      0.00000000	      7.09859471
      1.19998972	   -174.71353229	    -78.21494457	      0.00000000	      7.17557981
      1.20016834	   -174.71205119	    -78.21824323	      0.00000000	      7.29248342
      1.20027518	   -174.71116545	    -78.22020904	      0.00000000	      7.36276745
      1.20038203	   -174.71027982	    -78.22216934	      0.00000000	      7.43331114
      1.20054660	   -174.70891606	    -78.22517805	      0.00000000	      7.54246458
      1.20070093	   -174.70763760	    -78.22798773	      0.00000000	      7.64535605
      1.20084776	   -174.70642154	    -78.23065080	      0.00000000	      7.74372798
      1.20097427	   -174.70537411	    -78.23293714	      0.00000000	      7.82884017
      1.20110077	   -174.70432702	    -78.23521617	      0.00000000	      7.91427957
      1.20122728	   -174.70328019	    -78.23748794	      0.00000000	      8.00004000
      1.20135378	   -174.70223371	    -78.23975252	      0.00000000	      8.08611538
      1.20150897	   -174.70095037	    -78.24252077	      0.00000000	      8.19212655
      1.20162135	   -174.70002138	    -78.24451886	      0.00000000	      8.26918183
      1.20173373	   -174.69909262	    -78.24651142	      0.00000000	      8.34647146
      1.20188313	   -174.69785843	    -78.24915179	      0.00000000	      8.44957333
      1.20202297	   -174.69670364	    -78.25161457	      0.00000000	      8.54644039
      1.20216281	   -174.69554935	    -78.25406905	      0.00000000	      8.64364943
      1.20228364	   -174.69455225	    -78.25618337	      0.00000000	      8.72791924
      1.20240448	   -174.69355555	    -78.25829162	      0.00000000	      8.81243488
      1.20252531	   -174.69255919	    -78.26039383	      0.00000000	      8.89719211
      1.20267829	   -174.69129837	    -78.26304664	      0.00000000	      9.00483424
      1.20280692	   -174.69023869	    -78.26526981	      0.00000000	      9.09562978
      1.20293555	   -174.68917950	    -78.26748635	      0.00000000	      9.18668378
      1.20306417	   -174.68812070	    -78.26969630	      0.00000000	      9.27799163
      1.20319280	   -174.68706240	    -78.27189973	      0.00000000	      9.36954878
      1.20332142	   -174.68600450	    -78.27409669	      0.00000000	      9.46135086
      1.20345005	   -174.68494712	    -78.27628725	      0.00000000	      9.55339355
      1.20357868	   -174.68389015	    -78.27847145	      0.00000000	      9.64567267
      1.20370730	   -174.68283369	    -78.28064936	      0.00000000	      9.73818415
      1.20383593	   -174.68177766	    -78.28282103	      0.00000000	      9.83092400
      1.20396455	   -174.68072215	    -78.28498653	      0.00000000	      9.92388836
      1.20409318	   -174.67966707	    -78.28714589	      0.00000000	     10.01707346
      1.20422181	   -174.67861253	    -78.28929918	      0.00000000	     10.11047562
      1.20435043	   -174.67755841	    -78.29144646	      0.00000000	     10.20409127
      1.20447906	   -174.67650484	    -78.29358777	      0.00000000	     10.29791693
      1.20460769	   -174.67545169	    -78.29572317	      0.00000000	     10.39194921
      1.20473631	   -174.67439910	    -78.29785271	      0.00000000	     10.48618481
      1.20486494	   -174.67334693	    -78.29997644	      0.00000000	     10.58062053
      1.20499356	   -174.67229533	    -78.30209443	      0.00000000	     10.67525325
      1.20510762	   -174.67136323	    -78.30396764	      0.00000000	     10.75932547
      1.20522167	   -174.67043156	    -78.30583641	      0.00000000	     10.84354813
      1.20536665	   -174.66924773	    -78.30820565	      0.00000000	     10.95082783
      1.20549461	   -174.66820351	    -78.31029078	      0.00000000	     11.04570428
      1.20562257	   -174.66715971	    -78.31237045	      0.00000000	     11.14076177
      1.20575052	   -174.66611647	    -78.31444471	      0.00000000	     11.23599770
      1.20587848	   -174.66507365	    -78.31651361	      0.00000000	     11.33140955
      1.20600644	   -174.66403139	    -78.31857721	      0.00000000	     11.42699486
      1.20613440	   -174.66298955	    -78.32063553	      0.00000000	     11.52275126
      1.20626235	   -174.66194827	    -78.32268865	      0.00000000	     11.61867644
      1.20637598	   -174.66102395	    -78.32450748	      0.00000000	     11.70399853
      1.20648961	   -174.66010006	    -78.32632228	      0.00000000	     11.78945043
      1.20663296	   -174.65893501	    -78.32860607	      0.00000000	     11.89743858
      1.20676023	   -174.65790117	    -78.33062842	      0.00000000	     11.99348376
      1.20688750	   -174.65686776	    -78.33264581	      0.00000000	     12.08968570
      1.20701478	   -174.65583489	    -78.33465831	      0.00000000	     12.18604250
      1.20714205	   -174.65480243	    -78.33666593	      0.00000000	     12.28255233
      1.20726932	   -174.65377051	    -78.33866875	      0.00000000	     12.37921341
      1.20739660	   -174.65273899	    -78.34066679	      0.00000000	     12.47602403
      1.20752387	   -174.65170803	    -78.34266009	      0.00000000	     12.57298250
      1.20763496	   -174.65080843	    -78.34439619	      0.00000000	     12.65773625
      1.20774606	   -174.64990923	    -78.34612874	      0.00000000	     12.74260038
      1.20789082	   -174.64873802	    -78.34838105	      0.00000000	     12.85334662
      1.20801786	   -174.64771079	    -78.35035266	      0.00000000	     12.95068157
      1.20814489	   -174.64668396	    -78.35231975	      0.00000000	     13.04815650
      1.20827193	   -174.64565765	    -78.35428236	      0.00000000	     13.14577003
      1.20839896	   -174.64463173	    -78.35624052	      0.00000000	     13.24352088
      1.20852599	   -174.64360634	    -78.35819430	      0.00000000	     13.34140777
      1.20863826	   -174.64270050	    -78.35991724	      0.00000000	     13.42802443
      1.20875052	   -174.64179506	    -78.36163681	      0.00000000	     13.51474557
      1.20889198	   -174.64065457	    -78.36379886	      0.00000000	     13.62417072
      1.20901817	   -174.63963771	    -78.36572306	      0.00000000	     13.72192059
      1.20914436	   -174.63862123	    -78.36764310	      0.00000000	     13.81979928
      1.20927055	   -174.63760526	    -78.36955902	      0.00000000	     13.91780577
      1.20939674	   -174.63658965	    -78.37147085	      0.00000000	     14.01593913
      1.20952294	   -174.63557455	    -78.37337863	      0.00000000	     14.11419844
      1.20963532	   -174.63467084	    -78.37507424	      0.00000000	     14.20180954
      1.20974770	   -174.63376751	    -78.37676669	      0.00000000	     14.28951924
      1.20988726	   -174.63264610	    -78.37886420	      0.00000000	     14.39858304
      1.21002683	   -174.63152526	    -78.38095692	      0.00000000	     14.50779697
      1.21012991	   -174.63069768	    -78.38249957	      0.00000000	     14.58855892
      1.21023300	   -174.62987041	    -78.38403966	      0.00000000	     14.66940184
      1.21039165	   -174.62859775	    -78.38640491	      0.00000000	     14.79397786
      1.21051304	   -174.62762442	    -78.38821072	      0.00000000	     14.88942897
      1.21063444	   -174.62665142	    -78.39001307	      0.00000000	     14.98499054
      1.21075583	   -174.62567885	    -78.39181199	      0.00000000	     15.08066204
      1.21087723	   -174.62470661	    -78.39360750	      0.00000000	     15.17644298
      1.21099862	   -174.62373479	    -78.39539964	      0.00000000	     15.27233285
      1.21112002	   -174.62276332	    -78.39718844	      0.00000000	     15.36833121
      1.21124141	   -174.62179224	    -78.39897392	      0.00000000	     15.46443762
      1.21139212	   -174.62058714	    -78.40118600	      0.00000000	     15.58390194
      1.21149550	   -174.61976089	    -78.40270047	      0.00000000	     15.66594260
      1.21159888	   -174.61893487	    -78.40421258	      0.00000000	     15.74806072
      1.21174725	   -174.61774977	    -78.40637890	      0.00000000	     15.86606065
      1.21188241	   -174.61667072	    -78.40834805	      0.00000000	     15.97368346
      1.21201757	   -174.61559216	    -78.41031333	      0.00000000	     16.08143735
      1.21212959	   -174.61469848	    -78.41193934	      0.00000000	     16.17084887
      1.21224162	   -174.61380516	    -78.41356274	      0.00000000	     16.26034993
      1.21238074	   -174.61269617	    -78.41557513	      0.00000000	     16.37162055
      1.21250239	   -174.61172682	    -78.41733167	      0.00000000	     16.46903591
      1.21262405	   -174.61075778	    -78.41908520	      0.00000000	     16.56655609
      1.21274570	   -174.60978914	    -78.42083576	      0.00000000	     16.66418084
      1.21286735	   -174.60882080	    -78.42258337	      0.00000000	     16.76190995
      1.21298901	   -174.60785287	    -78.42432808	      0.00000000	     16.85974321
      1.21311066	   -174.60688524	    -78.42606988	      0.00000000	     16.95768043
      1.21323232	   -174.60591801	    -78.42780884	      0.00000000	     17.05572140
      1.21335397	   -174.60495108	    -78.42954495	      0.00000000	     17.15386596
      1.21347563	   -174.60398455	    -78.43127826	      0.00000000	     17.25211393
      1.21359728	   -174.60301831	    -78.43300878	      0.00000000	     17.35046515
      1.21371894	   -174.60205247	    -78.43473656	      0.00000000	     17.44891944
      1.21384059	   -174.60108692	    -78.43646160	      0.00000000	     17.54747668
      1.21396224	   -174.60012177	    -78.43818395	      0.00000000	     17.64613669
      1.21408390	   -174.59915690	    -78.43990363	      0.00000000	     17.74489935
      1.21420555	   -174.59819243	    -78.44162066	      0.00000000	     17.84376450
      1.21432721	   -174.59722825	    -78.44333506	      0.00000000	     17.94273202
      1.21444886	   -174.59626446	    -78.44504688	      0.00000000	     18.04180175
      1.21457052	   -174.59530096	    -78.44675613	      0.00000000	     18.14097356
      1.21469217	   -174.59433785	    -78.44846284	      0.00000000	     18.24024732
      1.21481383	   -174.59337501	    -78.45016703	      0.00000000	     18.33962289
      1.21493548	   -174.59241258	    -78.45186874	      0.00000000	     18.43910011
      1.21505713	   -174.59145041	    -78.45356797	      0.00000000	     18.53867886
      1.21517879	   -174.59048865	    -78.45526478	      0.00000000	     18.63835898
      1.21530044	   -174.58952715	    -78.45695917	      0.00000000	     18.73814033
      1.21542210	   -174.58856607	    -78.45865118	      0.00000000	     18.83802273
      1.21553131	   -174.58770348	    -78.46016814	      0.00000000	     18.92777690
      1.21564053	   -174.58684120	    -78.46168322	      0.00000000	     19.01761225
      1.21577481	   -174.58578130	    -78.46354358	      0.00000000	     19.12818358
      1.21590910	   -174.58472185	    -78.46540117	      0.00000000	     19.23887721
      1.21601216	   -174.58390895	    -78.46682495	      0.00000000	     19.32391559
      1.21611523	   -174.58309633	    -78.46824714	      0.00000000	     19.40902572
      1.21626182	   -174.58194092	    -78.47026720	      0.00000000	     19.53020266
      1.21638379	   -174.58097989	    -78.47194567	      0.00000000	     19.63114423
      1.21650577	   -174.58001915	    -78.47362196	      0.00000000	     19.73218562
      1.21662775	   -174.57905880	    -78.47529611	      0.00000000	     19.83332655
      1.21674972	   -174.57809872	    -78.47696813	      0.00000000	     19.93456676
      1.21687170	   -174.57713903	    -78.47863806	      0.00000000	     20.03590595
      1.21698036	   -174.57628437	    -78.48012386	      0.00000000	     20.12626117
      1.21708901	   -174.57543002	    -78.48160804	      0.00000000	     20.21669447
      1.21722231	   -174.57438224	    -78.48342659	      0.00000000	     20.32774250
      1.21735561	   -174.57333490	    -78.48524276	      0.00000000	     20.43890721
      1.21745802	   -174.57253044	    -78.48663652	      0.00000000	     20.52439447
      1.21756043	   -174.57172626	    -78.48802890	      0.00000000	     20.60995007
      1.21770568	   -174.57058608	    -78.49000133	      0.00000000	     20.73140803
      1.21782737	   -174.56963125	    -78.49165172	      0.00000000	     20.83326835
      1.21794906	   -174.56867670	    -78.49330023	      0.00000000	     20.93522383
      1.21807074	   -174.56772253	    -78.49494689	      0.00000000	     21.03727398
      1.21819243	   -174.56676863	    -78.49659172	      0.00000000	     21.13941833
      1.21831412	   -174.56581514	    -78.49823475	      0.00000000	     21.24165631
      1.21841877	   -174.56499536	    -78.49964627	      0.00000000	     21.32965222
      1.21852341	   -174.56417587	    -78.50105650	      0.00000000	     21.41771660
      1.21866030	   -174.56310422	    -78.50289928	      0.00000000	     21.53301718
      1.21879719	   -174.56203305	    -78.50473990	      0.00000000	     21.64843341
      1.21889525	   -174.56126595	    -78.50605703	      0.00000000	     21.73117809
      1.21899330	   -174.56049910	    -78.50737308	      0.00000000	     21.81398127
      1.21914592	   -174.55930598	    -78.50941928	      0.00000000	     21.94297307
      1.21926612	   -174.55836671	    -78.51102900	      0.00000000	     22.04466099
      1.21938631	   -174.55742771	    -78.51263716	      0.00000000	     22.14643464
      1.21950651	   -174.55648909	    -78.51424378	      0.00000000	     22.24829327
      1.21962670	   -174.55555074	    -78.51584887	      0.00000000	     22.35023609
      1.21974690	   -174.55461277	    -78.51745248	      0.00000000	     22.45226228
      1.21986709	   -174.55367506	    -78.51905461	      0.00000000	     22.55437102
      1.21997443	   -174.55283802	    -78.52048407	      0.00000000	     22.64562226
      1.22008176	   -174.55200120	    -78.52191238	      0.00000000	     22.73693800
      1.22018909	   -174.55116466	    -78.52333957	      0.00000000	     22.82831758
      1.22034160	   -174.54997643	    -78.52536556	      0.00000000	     22.95826798
      1.22044680	   -174.54915714	    -78.52676179	      0.00000000	     23.04798026
      1.22055201	   -174.54833805	    -78.52815698	      0.00000000	     23.13775162
      1.22068849	   -174.54727577	    -78.52996560	      0.00000000	     23.25430869
      1.22082498	   -174.54621385	    -78.53177253	      0.00000000	     23.37096250
      1.22092473	   -174.54543814	    -78.53309198	      0.00000000	     23.45627247
      1.22102447	   -174.54466260	    -78.53441055	      0.00000000	     23.54163263
      1.22116451	   -174.54357417	    -78.53626033	      0.00000000	     23.66155896
      1.22129084	   -174.54259265	    -78.53792758	      0.00000000	     23.76982653
      1.22141717	   -174.54161154	    -78.53959351	      0.00000000	     23.87817070
      1.22152715	   -174.54075766	    -78.54104272	      0.00000000	     23.97255169
      1.22163712	   -174.53990411	    -78.54249096	      0.00000000	     24.06698872
      1.22174710	   -174.53905079	    -78.54393824	      0.00000000	     24.16148086
      1.22188567	   -174.53797602	    -78.54576050	      0.00000000	     24.28061939
      1.22199915	   -174.53709610	    -78.54725176	      0.00000000	     24.37825222
      1.22211264	   -174.53621651	    -78.54874206	      0.00000000	     24.47594023
      1.22222613	   -174.53533718	    -78.55023141	      0.00000000	     24.57368230
      1.22233961	   -174.53445816	    -78.55171982	      0.00000000	     24.67147727
      1.22247903	   -174.53337864	    -78.55354708	      0.00000000	     24.79168921
      1.22258222	   -174.53257992	    -78.55489871	      0.00000000	     24.88071712
      1.22268542	   -174.53178140	    -78.55624961	      0.00000000	     24.96978573
      1.22281949	   -174.53074430	    -78.55800371	      0.00000000	     25.08556804
      1.22295357	   -174.52970756	    -78.55975662	      0.00000000	     25.20141551
      1.22305577	   -174.52891762	    -78.56109201	      0.00000000	     25.28976352
      1.22315797	   -174.52812787	    -78.56242673	      0.00000000	     25.37814728
      1.22329164	   -174.52709525	    -78.56417157	      0.00000000	     25.49380535
      1.22341347	   -174.52615453	    -78.56576071	      0.00000000	     25.59925636
      1.22353529	   -174.52521418	    -78.56734898	      0.00000000	     25.70475355
      1.22365711	   -174.52427410	    -78.56893636	      0.00000000	     25.81029534
      1.22376222	   -174.52346331	    -78.57030531	      0.00000000	     25.90139254
      1.22386733	   -174.52265272	    -78.57167363	      0.00000000	     25.99252071
      1.22399382	   -174.52167755	    -78.57331955	      0.00000000	     26.10222954
      1.22412032	   -174.52070270	    -78.57496462	      0.00000000	     26.21197988
      1.22423014	   -174.51985667	    -78.57639217	      0.00000000	     26.30729641
      1.22433996	   -174.51901086	    -78.57781911	      0.00000000	     26.40264163
      1.22444978	   -174.51816535	    -78.57924544	      0.00000000	     26.49801434
      1.22458521	   -174.51712306	    -78.58100345	      0.00000000	     26.61565475
      1.22469256	   -174.51629713	    -78.58239646	      0.00000000	     26.70893918
      1.22479991	   -174.51547141	    -78.58378893	      0.00000000	     26.80224616
      1.22490727	   -174.51464596	    -78.58518088	      0.00000000	     26.89557453
      1.22505303	   -174.51352549	    -78.58707010	      0.00000000	     27.02233100
      1.22515590	   -174.51273511	    -78.58840274	      0.00000000	     27.11180208
      1.22525877	   -174.51194492	    -78.58973494	      0.00000000	     27.20128936
      1.22539207	   -174.51092125	    -78.59146071	      0.00000000	     27.31727991
      1.22552538	   -174.50989792	    -78.59318577	      0.00000000	     27.43329383
      1.22562394	   -174.50914159	    -78.59446079	      0.00000000	     27.51908417
      1.22572250	   -174.50838543	    -78.59573543	      0.00000000	     27.60488523
      1.22585844	   -174.50734290	    -78.59749283	      0.00000000	     27.72323707
      1.22598121	   -174.50640163	    -78.59907947	      0.00000000	     27.83014171
      1.22610398	   -174.50546072	    -78.60066560	      0.00000000	     27.93705814
      1.22621294	   -174.50462587	    -78.60207285	      0.00000000	     28.03195472
      1.22632190	   -174.50379131	    -78.60347973	      0.00000000	     28.12685814
      1.22643086	   -174.50295696	    -78.60488624	      0.00000000	     28.22176727
      1.22656285	   -174.50194661	    -78.60658956	      0.00000000	     28.33674364
      1.22667416	   -174.50109477	    -78.60802563	      0.00000000	     28.43371138
      1.22678547	   -174.50024323	    -78.60946137	      0.00000000	     28.53068129
      1.22689678	   -174.49939189	    -78.61089675	      0.00000000	     28.62765220
      1.22700810	   -174.49854084	    -78.61233182	      0.00000000	     28.72462294
      1.22714328	   -174.49750752	    -78.61407427	      0.00000000	     28.84239199
      1.22724537	   -174.49672753	    -78.61538972	      0.00000000	     28.93131720
      1.22734745	   -174.49594772	    -78.61670491	      0.00000000	     29.02023925
      1.22747742	   -174.49495511	    -78.61837918	      0.00000000	     29.13345585
      1.22760740	   -174.49396279	    -78.62005308	      0.00000000	     29.24666419
      1.22770848	   -174.49319140	    -78.62135454	      0.00000000	     29.33469233
      1.22780955	   -174.49242017	    -78.62265578	      0.00000000	     29.42271362
      1.22793917	   -174.49143145	    -78.62432419	      0.00000000	     29.53557941
      1.22806879	   -174.49044302	    -78.62599230	      0.00000000	     29.64843095
      1.22817126	   -174.48966187	    -78.62731084	      0.00000000	     29.73763558
      1.22827373	   -174.48888088	    -78.62862920	      0.00000000	     29.82682949
      1.22840112	   -174.48791023	    -78.63026800	      0.00000000	     29.93770128
      1.22852852	   -174.48693984	    -78.63190656	      0.00000000	     30.04855381
      1.22863154	   -174.48615535	    -78.63323150	      0.00000000	     30.13818486
      1.22873456	   -174.48537100	    -78.63455630	      0.00000000	     30.22780161
      1.22886039	   -174.48441335	    -78.63617415	      0.00000000	     30.33723332
      1.22898622	   -174.48345593	    -78.63779182	      0.00000000	     30.44664125
      1.22909023	   -174.48266476	    -78.63912891	      0.00000000	     30.53706169
      1.22919424	   -174.48187374	    -78.64046590	      0.00000000	     30.62746426
      1.22929825	   -174.48108293	    -78.64180278	      0.00000000	     30.71784822
      1.22944488	   -174.47996837	    -78.64368732	      0.00000000	     30.84523476
      1.22954540	   -174.47920449	    -78.64497923	      0.00000000	     30.93254504
      1.22964593	   -174.47844075	    -78.64627107	      0.00000000	     31.01983577
      1.22977822	   -174.47743601	    -78.64797095	      0.00000000	     31.13467308
      1.22991050	   -174.47643152	    -78.64967074	      0.00000000	     31.24947416
      1.23000601	   -174.47570649	    -78.65089797	      0.00000000	     31.33233933
      1.23010153	   -174.47498157	    -78.65212517	      0.00000000	     31.41518445
      1.23023738	   -174.47395072	    -78.65387067	      0.00000000	     31.53298635
      1.23035931	   -174.47302580	    -78.65543718	      0.00000000	     31.63867424
      1.23048123	   -174.47210115	    -78.65700368	      0.00000000	     31.74432670
      1.23058689	   -174.47130001	    -78.65836116	      0.00000000	     31.83585357
      1.23069255	   -174.47049908	    -78.65971864	      0.00000000	     31.92735256
      1.23079821	   -174.46969830	    -78.66107613	      0.00000000	     32.01882311
      1.23093242	   -174.46868140	    -78.66280048	      0.00000000	     32.13497027
      1.23104162	   -174.46785418	    -78.66420349	      0.00000000	     32.22943559
      1.23115082	   -174.46702718	    -78.66560653	      0.00000000	     32.32386864
      1.23126002	   -174.46620033	    -78.66700961	      0.00000000	     32.41826885
      1.23136921	   -174.46537368	    -78.66841274	      0.00000000	     32.51263567
      1.23150413	   -174.46435250	    -78.67014644	      0.00000000	     32.62918386
      1.23160332	   -174.46360198	    -78.67142107	      0.00000000	     32.71483275
      1.23170251	   -174.46285156	    -78.67269576	      0.00000000	     32.80045276
      1.23183217	   -174.46187089	    -78.67436204	      0.00000000	     32.91232574
      1.23194869	   -174.46098974	    -78.67585963	      0.00000000	     33.01282257
      1.23206520	   -174.46010882	    -78.67735733	      0.00000000	     33.11327781
      1.23218172	   -174.45922803	    -78.67885513	      0.00000000	     33.21369092
      1.23229824	   -174.45834749	    -78.68035306	      0.00000000	     33.31406137
      1.23239634	   -174.45760626	    -78.68161422	      0.00000000	     33.39852767
      1.23249443	   -174.45686520	    -78.68287549	      0.00000000	     33.48296307
      1.23262449	   -174.45588286	    -78.68454784	      0.00000000	     33.59486042
      1.23274134	   -174.45500050	    -78.68605052	      0.00000000	     33.69534641
      1.23285819	   -174.45411827	    -78.68755334	      0.00000000	     33.79578719
      1.23296203	   -174.45333443	    -78.68888905	      0.00000000	     33.88501014
      1.23306587	   -174.45255069	    -78.69022488	      0.00000000	     33.97419675
      1.23316971	   -174.45176710	    -78.69156085	      0.00000000	     34.06334674
      1.23330646	   -174.45073539	    -78.69332039	      0.00000000	     34.18068993
      1.23340883	   -174.44996318	    -78.69463785	      0.00000000	     34.26849663
      1.23351121	   -174.44919107	    -78.69595545	      0.00000000	     34.35626689
      1.23363592	   -174.44825067	    -78.69756078	      0.00000000	     34.46313918
      1.23376064	   -174.44731041	    -78.69916634	      0.00000000	     34.56995664
      1.23385842	   -174.44657339	    -78.70042536	      0.00000000	     34.65366751
      1.23395620	   -174.44583644	    -78.70168453	      0.00000000	     34.73734425
      1.23408343	   -174.44487776	    -78.70332311	      0.00000000	     34.84616648
      1.23420035	   -174.44399681	    -78.70482931	      0.00000000	     34.94612933
      1.23431728	   -174.44311605	    -78.70633577	      0.00000000	     35.04604255
      1.23443421	   -174.44223538	    -78.70784247	      0.00000000	     35.14590591
      1.23453351	   -174.44148764	    -78.70912227	      0.00000000	     35.23067696
      1.23463282	   -174.44073996	    -78.71040226	      0.00000000	     35.31541172
      1.23475568	   -174.43981507	    -78.71198620	      0.00000000	     35.42019959
      1.23487854	   -174.43889030	    -78.71357045	      0.00000000	     35.52493147
      1.23498254	   -174.43810765	    -78.71491175	      0.00000000	     35.61354243
      1.23508655	   -174.43732507	    -78.71625328	      0.00000000	     35.70211297
      1.23519055	   -174.43654264	    -78.71759504	      0.00000000	     35.79064296
      1.23532476	   -174.43553307	    -78.71932686	      0.00000000	     35.90482607
      1.23542621	   -174.43477008	    -78.72063624	      0.00000000	     35.99109330
      1.23552766	   -174.43400716	    -78.72194584	      0.00000000	     36.07732162
      1.23565134	   -174.43307727	    -78.72354267	      0.00000000	     36.18238733
      1.23577501	   -174.43214748	    -78.72513986	      0.00000000	     36.28739492
      1.23587237	   -174.43141572	    -78.72639741	      0.00000000	     36.37001483
      1.23596972	   -174.43068400	    -78.72765519	      0.00000000	     36.45259858
      1.23609563	   -174.42973789	    -78.72928213	      0.00000000	     36.55934383
      1.23621135	   -174.42886833	    -78.73077794	      0.00000000	     36.65740996
      1.23632708	   -174.42799894	    -78.73227411	      0.00000000	     36.75542475
      1.23644281	   -174.42712961	    -78.73377062	      0.00000000	     36.85338812
      1.23654216	   -174.42638349	    -78.73505556	      0.00000000	     36.93744268
      1.23664151	   -174.42563742	    -78.73634077	      0.00000000	     37.02145927
      1.23676250	   -174.42472893	    -78.73790638	      0.00000000	     37.12373153
      1.23688349	   -174.42382053	    -78.73947238	      0.00000000	     37.22594739
      1.23698710	   -174.42304281	    -78.74081368	      0.00000000	     37.31342968
      1.23709071	   -174.42226515	    -78.74215526	      0.00000000	     37.40087060
      1.23719431	   -174.42148760	    -78.74349716	      0.00000000	     37.48827076
      1.23732590	   -174.42050018	    -78.74520186	      0.00000000	     37.59921537
      1.23742731	   -174.41973933	    -78.74651598	      0.00000000	     37.68467590
      1.23752872	   -174.41897853	    -78.74783040	      0.00000000	     37.77010095
      1.23765044	   -174.41806550	    -78.74940848	      0.00000000	     37.87259015
      1.23777216	   -174.41715254	    -78.75098701	      0.00000000	     37.97503167
      1.23786948	   -174.41642273	    -78.75224942	      0.00000000	     38.05690420
      1.23796680	   -174.41569296	    -78.75351212	      0.00000000	     38.13874843
      1.23809079	   -174.41476330	    -78.75512135	      0.00000000	     38.24298630
      1.23821479	   -174.41383372	    -78.75673105	      0.00000000	     38.34718180
      1.23831379	   -174.41309166	    -78.75801662	      0.00000000	     38.43034420
      1.23841278	   -174.41234964	    -78.75930250	      0.00000000	     38.51348192
      1.23853496	   -174.41143404	    -78.76088986	      0.00000000	     38.61605146
      1.23865714	   -174.41051851	    -78.76247771	      0.00000000	     38.71858693
      1.23875574	   -174.40977974	    -78.76375958	      0.00000000	     38.80131730
      1.23885435	   -174.40904101	    -78.76504177	      0.00000000	     38.88402779
      1.23897628	   -174.40812770	    -78.76662765	      0.00000000	     38.98627308
      1.23909820	   -174.40721447	    -78.76821403	      0.00000000	     39.08849151
      1.23919708	   -174.40647404	    -78.76950085	      0.00000000	     39.17136538
      1.23929595	   -174.40573365	    -78.77078800	      0.00000000	     39.25422394
      1.23941722	   -174.40482573	    -78.77236709	      0.00000000	     39.35582623
      1.23953848	   -174.40391788	    -78.77394669	      0.00000000	     39.45740903
      1.23963731	   -174.40317809	    -78.77523453	      0.00000000	     39.54019031
      1.23973615	   -174.40243833	    -78.77652270	      0.00000000	     39.62296101
      1.23985702	   -174.40153378	    -78.77809856	      0.00000000	     39.72417245
      1.23997789	   -174.40062931	    -78.77967494	      0.00000000	     39.82537163
      1.24007670	   -174.39989003	    -78.78096404	      0.00000000	     39.90809491
      1.24017551	   -174.39915080	    -78.78225350	      0.00000000	     39.99081238
      1.24029604	   -174.39824927	    -78.78382680	      0.00000000	     40.09169968
      1.24041656	   -174.39734782	    -78.78540063	      0.00000000	     40.19258189
      1.24051525	   -174.39660986	    -78.78668969	      0.00000000	     40.27518094
      1.24061393	   -174.39587195	    -78.78797912	      0.00000000	     40.35777898
      1.24073425	   -174.39497243	    -78.78955169	      0.00000000	     40.45848217
      1.24085457	   -174.39407300	    -78.79112483	      0.00000000	     40.55918741
      1.24095305	   -174.39333696	    -78.79241287	      0.00000000	     40.64161793
      1.24105152	   -174.39260096	    -78.79370129	      0.00000000	     40.72405222
      1.24117176	   -174.39170253	    -78.79527485	      0.00000000	     40.82470321
      1.24129199	   -174.39080420	    -78.79684900	      0.00000000	     40.92536339
      1.24139016	   -174.39007086	    -78.79813470	      0.00000000	     41.00755911
      1.24148833	   -174.38933758	    -78.79942080	      0.00000000	     41.08976334
      1.24160864	   -174.38843910	    -78.80099747	      0.00000000	     41.19051867
      1.24172894	   -174.38754071	    -78.80257473	      0.00000000	     41.29129035
      1.24182668	   -174.38681098	    -78.80385661	      0.00000000	     41.37317411
      1.24192443	   -174.38608131	    -78.80513889	      0.00000000	     41.45507100
      1.24204499	   -174.38518145	    -78.80672111	      0.00000000	     41.55610849
      1.24216555	   -174.38428169	    -78.80830396	      0.00000000	     41.65716955
      1.24226272	   -174.38355663	    -78.80958024	      0.00000000	     41.73864560
      1.24235990	   -174.38283162	    -78.81085692	      0.00000000	     41.82013925
      1.24248094	   -174.38192877	    -78.81244768	      0.00000000	     41.92166897
      1.24260197	   -174.38102605	    -78.81403907	      0.00000000	     42.02322955
      1.24269842	   -174.38030688	    -78.81530765	      0.00000000	     42.10418130
      1.24279487	   -174.37958777	    -78.81657665	      0.00000000	     42.18515489
      1.24291665	   -174.37867998	    -78.81817957	      0.00000000	     42.28742918
      1.24303843	   -174.37777232	    -78.81978316	      0.00000000	     42.38974184
      1.24313395	   -174.37706049	    -78.82104155	      0.00000000	     42.47002682
      1.24322948	   -174.37634874	    -78.82230037	      0.00000000	     42.55033757
      1.24335234	   -174.37543353	    -78.82392001	      0.00000000	     42.65366750
      1.24347520	   -174.37451847	    -78.82554038	      0.00000000	     42.75704359
      1.24356958	   -174.37381571	    -78.82678562	      0.00000000	     42.83648815
      1.24366396	   -174.37311304	    -78.82803128	      0.00000000	     42.91596200
      1.24378834	   -174.37218723	    -78.82967354	      0.00000000	     43.02074173
      1.24391272	   -174.37126159	    -78.83131655	      0.00000000	     43.12557586
      1.24400568	   -174.37056993	    -78.83254510	      0.00000000	     43.20396860
      1.24409864	   -174.36987835	    -78.83377408	      0.00000000	     43.28239366
      1.24422511	   -174.36893772	    -78.83544673	      0.00000000	     43.38913959
      1.24433710	   -174.36810495	    -78.83692856	      0.00000000	     43.48371693
      1.24444910	   -174.36727241	    -78.83841105	      0.00000000	     43.57834530
      1.24456109	   -174.36644000	    -78.83989418	      0.00000000	     43.67302608
      1.24465974	   -174.36570697	    -78.84120118	      0.00000000	     43.75647199
      1.24475839	   -174.36497405	    -78.84250869	      0.00000000	     43.83996053
      1.24485703	   -174.36424131	    -78.84381672	      0.00000000	     43.92349261
      1.24499089	   -174.36324729	    -78.84559239	      0.00000000	     44.03690608
      1.24508990	   -174.36251224	    -78.84690647	      0.00000000	     44.12085121
      1.24518891	   -174.36177732	    -78.84822108	      0.00000000	     44.20484315
      1.24530916	   -174.36088506	    -78.84981834	      0.00000000	     44.30691096
      1.24542940	   -174.35999299	    -78.85141640	      0.00000000	     44.40905060
      1.24551989	   -174.35932188	    -78.85261958	      0.00000000	     44.48596517
      1.24561038	   -174.35865087	    -78.85382322	      0.00000000	     44.56292189
      1.24573862	   -174.35770023	    -78.85552976	      0.00000000	     44.67205443
      1.24585176	   -174.35686179	    -78.85703608	      0.00000000	     44.76840534
      1.24596489	   -174.35602362	    -78.85854315	      0.00000000	     44.86482552
      1.24607803	   -174.35518564	    -78.86005097	      0.00000000	     44.96131608
      1.24617158	   -174.35449296	    -78.86129835	      0.00000000	     45.04115698
      1.24626512	   -174.35380042	    -78.86254624	      0.00000000	     45.12104735
      1.24638652	   -174.35290203	    -78.86416633	      0.00000000	     45.22478992
      1.24650791	   -174.35200391	    -78.86578731	      0.00000000	     45.32861800
      1.24660292	   -174.35130125	    -78.86705662	      0.00000000	     45.40994012
      1.24669793	   -174.35059873	    -78.86832647	      0.00000000	     45.49131592
      1.24681921	   -174.34970225	    -78.86994831	      0.00000000	     45.59527347
      1.24694049	   -174.34880605	    -78.87157106	      0.00000000	     45.69932047
      1.24703266	   -174.34812522	    -78.87280492	      0.00000000	     45.77845282
      1.24712483	   -174.34744455	    -78.87403932	      0.00000000	     45.85763788
      1.24724970	   -174.34652270	    -78.87571256	      0.00000000	     45.96500293
      1.24737457	   -174.34560116	    -78.87738681	      0.00000000	     46.07246657
      1.24746465	   -174.34493664	    -78.87859523	      0.00000000	     46.15005107
      1.24755473	   -174.34427228	    -78.87980419	      0.00000000	     46.22768774
      1.24768346	   -174.34332322	    -78.88153279	      0.00000000	     46.33872625
      1.24779465	   -174.34250383	    -78.88302664	      0.00000000	     46.43471515
      1.24790583	   -174.34168477	    -78.88452133	      0.00000000	     46.53078530
      1.24801701	   -174.34086597	    -78.88601686	      0.00000000	     46.62693725
      1.24811399	   -174.34015209	    -78.88732202	      0.00000000	     46.71087162
      1.24821096	   -174.33943840	    -78.88862782	      0.00000000	     46.79486891
      1.24830794	   -174.33872497	    -78.88993428	      0.00000000	     46.87892943
      1.24844229	   -174.33773699	    -78.89174528	      0.00000000	     46.99548797
      1.24854024	   -174.33701696	    -78.89306654	      0.00000000	     47.08055137
      1.24863820	   -174.33629715	    -78.89438849	      0.00000000	     47.16568015
      1.24875774	   -174.33541912	    -78.89600263	      0.00000000	     47.26965399
      1.24886439	   -174.33463605	    -78.89744361	      0.00000000	     47.36250060
      1.24897104	   -174.33385333	    -78.89888544	      0.00000000	     47.45542548
      1.24907769	   -174.33307089	    -78.90032809	      0.00000000	     47.54842884
      1.24918434	   -174.33228881	    -78.90177160	      0.00000000	     47.64151084
      1.24929099	   -174.33150700	    -78.90321595	      0.00000000	     47.73467163
      1.24939764	   -174.33072558	    -78.90466117	      0.00000000	     47.82791130
      1.24950429	   -174.32994442	    -78.90610724	      0.00000000	     47.92122996
      1.24961094	   -174.32916367	    -78.90755419	      0.00000000	     48.01462765
      1.24970600	   -174.32846804	    -78.90884452	      0.00000000	     48.09793555
      1.24980105	   -174.32777272	    -78.91013556	      0.00000000	     48.18130626
      1.24991748	   -174.32692138	    -78.91171790	      0.00000000	     48.28351171
      1.25003391	   -174.32607049	    -78.91330130	      0.00000000	     48.38581131
      1.25012888	   -174.32537666	    -78.91459372	      0.00000000	     48.46932944
      1.25022386	   -174.32468315	    -78.91588686	      0.00000000	     48.55291007
      1.25034271	   -174.32381564	    -78.91750615	      0.00000000	     48.65759299
      1.25046157	   -174.32294863	    -78.91912659	      0.00000000	     48.76237347
      1.25055163	   -174.32229190	    -78.92035522	      0.00000000	     48.84183511
      1.25064169	   -174.32163548	    -78.92158453	      0.00000000	     48.92135250
      1.25076788	   -174.32071609	    -78.92330821	      0.00000000	     49.03286962
      1.25088036	   -174.31989714	    -78.92484558	      0.00000000	     49.13235212
      1.25099283	   -174.31907857	    -78.92638400	      0.00000000	     49.23192072
      1.25108564	   -174.31840351	    -78.92765420	      0.00000000	     49.31414243
      1.25117845	   -174.31772870	    -78.92892514	      0.00000000	     49.39642233
      1.25129754	   -174.31686322	    -78.93055712	      0.00000000	     49.50209190
      1.25141663	   -174.31599820	    -78.93219032	      0.00000000	     49.60785640
      1.25150925	   -174.31532585	    -78.93346131	      0.00000000	     49.69017463
      1.25160187	   -174.31465377	    -78.93473304	      0.00000000	     49.77254968
      1.25172263	   -174.31377794	    -78.93639233	      0.00000000	     49.88004019
      1.25184339	   -174.31290260	    -78.93805289	      0.00000000	     49.98762617
      1.25193284	   -174.31225464	    -78.93928367	      0.00000000	     50.06737334
      1.25202228	   -174.31160694	    -78.94051515	      0.00000000	     50.14717221
      1.25214783	   -174.31069827	    -78.94224497	      0.00000000	     50.25927178
      1.25225685	   -174.30990974	    -78.94374810	      0.00000000	     50.35668703
      1.25236586	   -174.30912168	    -78.94525230	      0.00000000	     50.45417742
      1.25247488	   -174.30833402	    -78.94675758	      0.00000000	     50.55174233
      1.25257177	   -174.30763442	    -78.94809630	      0.00000000	     50.63851419
      1.25266865	   -174.30693513	    -78.94943587	      0.00000000	     50.72534398
      1.25276554	   -174.30623622	    -78.95077632	      0.00000000	     50.81223124
      1.25289305	   -174.30531686	    -78.95254189	      0.00000000	     50.92667528
      1.25299104	   -174.30461090	    -78.95389957	      0.00000000	     51.01467889
      1.25308902	   -174.30390527	    -78.95525814	      0.00000000	     51.10273965
      1.25318700	   -174.30320004	    -78.95661762	      0.00000000	     51.19085703
      1.25331517	   -174.30227805	    -78.95839736	      0.00000000	     51.30620977
      1.25341085	   -174.30159030	    -78.95972685	      0.00000000	     51.39237512
      1.25350652	   -174.30090288	    -78.96105721	      0.00000000	     51.47859278
      1.25362441	   -174.30005635	    -78.96269774	      0.00000000	     51.58490421
      1.25373048	   -174.29929514	    -78.96417491	      0.00000000	     51.68062157
      1.25383655	   -174.29853444	    -78.96565318	      0.00000000	     51.77640104
      1.25394262	   -174.29777414	    -78.96713255	      0.00000000	     51.87224189
      1.25404869	   -174.29701435	    -78.96861302	      0.00000000	     51.96814336
      1.25415476	   -174.29625496	    -78.97009460	      0.00000000	     52.06410470
      1.25424739	   -174.29559220	    -78.97138941	      0.00000000	     52.14795828
      1.25434002	   -174.29492976	    -78.97268507	      0.00000000	     52.23185641
      1.25445566	   -174.29410336	    -78.97430365	      0.00000000	     52.33664800
      1.25457129	   -174.29327748	    -78.97592356	      0.00000000	     52.44150719
      1.25466598	   -174.29260164	    -78.97725110	      0.00000000	     52.52742497
      1.25476067	   -174.29192614	    -78.97857954	      0.00000000	     52.61338681
      1.25487600	   -174.29110395	    -78.98019874	      0.00000000	     52.71814280
      1.25499133	   -174.29028229	    -78.98181930	      0.00000000	     52.82296224
      1.25508289	   -174.28963043	    -78.98310681	      0.00000000	     52.90622192
      1.25517445	   -174.28897889	    -78.98439519	      0.00000000	     52.98952040
      1.25529339	   -174.28813307	    -78.98607015	      0.00000000	     53.09778691
      1.25541233	   -174.28728782	    -78.98774656	      0.00000000	     53.20611682
      1.25550167	   -174.28665340	    -78.98900669	      0.00000000	     53.28752417
      1.25559100	   -174.28601929	    -78.99026764	      0.00000000	     53.36896612
      1.25571377	   -174.28514849	    -78.99200181	      0.00000000	     53.48093990
      1.25583653	   -174.28427831	    -78.99373755	      0.00000000	     53.59297675
      1.25592260	   -174.28366868	    -78.99495541	      0.00000000	     53.67156141
      1.25600867	   -174.28305934	    -78.99617404	      0.00000000	     53.75017598
      1.25613762	   -174.28214709	    -78.99800120	      0.00000000	     53.86800701
      1.25624634	   -174.28137844	    -78.99954322	      0.00000000	     53.96741128
      1.25635507	   -174.28061035	    -79.00108649	      0.00000000	     54.06686054
      1.25646379	   -174.27984274	    -79.00263102	      0.00000000	     54.16635388
      1.25655781	   -174.27917948	    -79.00396756	      0.00000000	     54.25241815
      1.25665182	   -174.27851658	    -79.00530504	      0.00000000	     54.33851409
      1.25676509	   -174.27771842	    -79.00691783	      0.00000000	     54.44229199
      1.25687837	   -174.27692079	    -79.00853200	      0.00000000	     54.54611398
      1.25697224	   -174.27626024	    -79.00987081	      0.00000000	     54.63218995
      1.25706612	   -174.27560005	    -79.01121057	      0.00000000	     54.71829490
      1.25718047	   -174.27479648	    -79.01284374	      0.00000000	     54.82321207
      1.25729481	   -174.27399347	    -79.01447832	      0.00000000	     54.92817031
      1.25738633	   -174.27335124	    -79.01578762	      0.00000000	     55.01220387
      1.25747785	   -174.27270937	    -79.01709782	      0.00000000	     55.09626254
      1.25759515	   -174.27188723	    -79.01877850	      0.00000000	     55.20403979
      1.25771245	   -174.27106569	    -79.02046069	      0.00000000	     55.31185628
      1.25780170	   -174.27044116	    -79.02174146	      0.00000000	     55.39390538
      1.25789094	   -174.26981696	    -79.02302310	      0.00000000	     55.47597606
      1.25801189	   -174.26897153	    -79.02476165	      0.00000000	     55.58724840
      1.25813285	   -174.26812674	    -79.02650180	      0.00000000	     55.69855827
      1.25821905	   -174.26752511	    -79.02774301	      0.00000000	     55.77791194
      1.25830526	   -174.26692379	    -79.02898505	      0.00000000	     55.85728363
      1.25843177	   -174.26604198	    -79.03080926	      0.00000000	     55.97379584
      1.25853937	   -174.26529257	    -79.03236214	      0.00000000	     56.07291773
      1.25864697	   -174.26454373	    -79.03391631	      0.00000000	     56.17206520
      1.25875456	   -174.26379539	    -79.03547176	      0.00000000	     56.27123744
      1.25884870	   -174.26314115	    -79.03683370	      0.00000000	     56.35802369
      1.25894284	   -174.26248729	    -79.03819662	      0.00000000	     56.44482772
      1.25903698	   -174.26183387	    -79.03956054	      0.00000000	     56.53164900
      1.25916570	   -174.26094102	    -79.04142715	      0.00000000	     56.65039545
      1.25926116	   -174.26027940	    -79.04281266	      0.00000000	     56.73847887
      1.25935663	   -174.25961819	    -79.04419918	      0.00000000	     56.82657819
      1.25947147	   -174.25882335	    -79.04586848	      0.00000000	     56.93257991
      1.25957408	   -174.25811365	    -79.04736128	      0.00000000	     57.02731207
      1.25967669	   -174.25740449	    -79.04885526	      0.00000000	     57.12206052
      1.25977930	   -174.25669577	    -79.05035041	      0.00000000	     57.21682462
      1.25988191	   -174.25598760	    -79.05184675	      0.00000000	     57.31160370
      1.25998452	   -174.25527988	    -79.05334426	      0.00000000	     57.40639711
      1.26008713	   -174.25457271	    -79.05484296	      0.00000000	     57.50120422
      1.26018975	   -174.25386599	    -79.05634283	      0.00000000	     57.59602437
      1.26029236	   -174.25315981	    -79.05784389	      0.00000000	     57.69085694
[truncated: 552,841 more chars]
