# Supplementary material for: Musculoskeletal simulations to examine the effects of accentuated eccentric loading (AEL) on jump height
Source: PeerJ. 2023 Jan 23;11:e14687. doi: 10.7717/peerj.14687 (PMC9879160; doi:10.7717/peerj.14687)
Supplement: Supplemental Information 3 — Added30 folder contains the code and simulation results for a complete jump with an additional 30% model mass. Dropped30 folder contains the code and simulation results for the push-off phase with the original model mass. [file peerj-11-14687-s003.zip › Supplementary Simulation code and output results AEL30/Added30/Optimized_for_J_Results/TwoSegment_Two_Segment_MomentArm_BoxCenter_coord_5.sto]

MomentArm_BoxCenter_coord_5
version=1
nRows=11206
nColumns=5
inDegrees=no

This analysis gathers basic information about muscles during a simulation (e.g., forces, tendon lengths, moment arms, etc).
Units are S.I. units (second, meters, Newtons, ...)
Angles are in degrees.

endheader
time	vastus	recfem	glut	ham
      0.00000000	      0.00000000	      0.00000000	      0.00000000	      0.00000000
      0.00010000	      0.00000000	      0.00000000	      0.00000000	      0.00000000
      0.00022775	      0.00000000	     -0.00000000	      0.00000000	      0.00000000
      0.00035551	      0.00000000	      0.00000000	      0.00000000	      0.00000000
      0.00048326	      0.00000000	      0.00000000	      0.00000000	      0.00000000
      0.00061102	      0.00000000	      0.00000000	      0.00000000	      0.00000000
      0.00073877	      0.00000000	      0.00000000	      0.00000000	      0.00000000
      0.00090160	      0.00000000	      0.00000000	      0.00000000	      0.00000000
      0.00106443	      0.00000000	      0.00000000	      0.00000000	      0.00000000
      0.00122727	      0.00000000	     -0.00000000	      0.00000000	      0.00000000
      0.00143196	      0.00000000	     -0.00000000	      0.00000000	      0.00000000
      0.00163665	      0.00000000	     -0.00000000	      0.00000000	      0.00000000
      0.00188399	      0.00000000	     -0.00000000	      0.00000000	      0.00000000
      0.00213133	      0.00000000	      0.00000000	      0.00000000	      0.00000000
      0.00244952	      0.00000000	     -0.00000000	      0.00000000	      0.00000000
      0.00276770	      0.00000000	      0.00000000	      0.00000000	      0.00000000
      0.00319857	      0.00000000	      0.00000000	      0.00000000	      0.00000000
      0.00362945	      0.00000000	     -0.00000000	      0.00000000	      0.00000000
      0.00422764	      0.00000000	     -0.00000000	      0.00000000	      0.00000000
      0.00482583	      0.00000000	      0.00000000	      0.00000000	      0.00000000
      0.00564354	      0.00000000	      0.00000000	      0.00000000	      0.00000000
      0.00650068	      0.00000000	      0.00000000	      0.00000000	      0.00000000
      0.00735781	      0.00000000	      0.00000000	      0.00000000	      0.00000000
      0.00811487	      0.00000000	     -0.00000000	      0.00000000	      0.00000000
      0.00887194	      0.00000000	     -0.00000000	      0.00000000	      0.00000000
      0.00979351	      0.00000000	     -0.00000000	      0.00000000	      0.00000000
      0.01058353	      0.00000000	      0.00000000	      0.00000000	      0.00000000
      0.01125028	      0.00000000	      0.00000000	      0.00000000	      0.00000000
      0.01191703	      0.00000000	     -0.00000000	      0.00000000	      0.00000000
      0.01250231	      0.00000000	      0.00000000	      0.00000000	      0.00000000
      0.01337770	      0.00000000	     -0.00000000	      0.00000000	      0.00000000
      0.01407208	      0.00000000	     -0.00000000	      0.00000000	      0.00000000
      0.01476646	      0.00000000	      0.00000000	      0.00000000	      0.00000000
      0.01546084	      0.00000000	     -0.00000000	      0.00000000	      0.00000000
      0.01616453	      0.00000000	      0.00000000	      0.00000000	      0.00000000
      0.01686821	      0.00000000	      0.00000000	      0.00000000	      0.00000000
      0.01760856	      0.00000000	     -0.00000000	      0.00000000	      0.00000000
      0.01834891	      0.00000000	      0.00000000	      0.00000000	      0.00000000
      0.01908926	      0.00000000	      0.00000000	      0.00000000	      0.00000000
      0.01982961	      0.00000000	     -0.00000000	      0.00000000	      0.00000000
      0.02047932	      0.00000000	      0.00000000	      0.00000000	      0.00000000
      0.02112903	      0.00000000	      0.00000000	      0.00000000	      0.00000000
      0.02177874	      0.00000000	      0.00000000	      0.00000000	      0.00000000
      0.02250922	      0.00000000	     -0.00000000	      0.00000000	      0.00000000
      0.02323970	      0.00000000	      0.00000000	      0.00000000	      0.00000000
      0.02388406	      0.00000000	      0.00000000	      0.00000000	      0.00000000
      0.02452842	      0.00000000	     -0.00000000	      0.00000000	      0.00000000
      0.02525103	      0.00000000	     -0.00000000	      0.00000000	      0.00000000
      0.02597364	      0.00000000	     -0.00000000	      0.00000000	      0.00000000
      0.02664909	      0.00000000	     -0.00000000	      0.00000000	      0.00000000
      0.02732453	      0.00000000	      0.00000000	      0.00000000	      0.00000000
      0.02804574	      0.00000000	      0.00000000	      0.00000000	      0.00000000
      0.02876695	      0.00000000	      0.00000000	      0.00000000	      0.00000000
      0.02946373	      0.00000000	     -0.00000000	      0.00000000	      0.00000000
      0.03016051	      0.00000000	      0.00000000	      0.00000000	      0.00000000
      0.03085729	      0.00000000	      0.00000000	      0.00000000	      0.00000000
      0.03155407	      0.00000000	     -0.00000000	      0.00000000	      0.00000000
      0.03225085	      0.00000000	      0.00000000	      0.00000000	      0.00000000
      0.03294763	      0.00000000	      0.00000000	      0.00000000	      0.00000000
      0.03364441	      0.00000000	     -0.00000000	      0.00000000	      0.00000000
      0.03434120	      0.00000000	     -0.00000000	      0.00000000	      0.00000000
      0.03503798	      0.00000000	      0.00000000	      0.00000000	      0.00000000
      0.03573476	      0.00000000	      0.00000000	      0.00000000	      0.00000000
      0.03643154	      0.00000000	     -0.00000000	      0.00000000	      0.00000000
      0.03712832	      0.00000000	      0.00000000	      0.00000000	      0.00000000
      0.03782510	      0.00000000	      0.00000000	      0.00000000	      0.00000000
      0.03852188	      0.00000000	     -0.00000000	      0.00000000	      0.00000000
      0.03921866	      0.00000000	      0.00000000	      0.00000000	      0.00000000
      0.03991544	      0.00000000	      0.00000000	      0.00000000	      0.00000000
      0.04061222	      0.00000000	     -0.00000000	      0.00000000	      0.00000000
      0.04130900	      0.00000000	      0.00000000	      0.00000000	      0.00000000
      0.04200579	      0.00000000	     -0.00000000	      0.00000000	      0.00000000
      0.04270257	      0.00000000	      0.00000000	      0.00000000	      0.00000000
      0.04339935	      0.00000000	      0.00000000	      0.00000000	      0.00000000
      0.04409613	      0.00000000	      0.00000000	      0.00000000	      0.00000000
      0.04479291	      0.00000000	     -0.00000000	      0.00000000	      0.00000000
      0.04548969	      0.00000000	      0.00000000	      0.00000000	      0.00000000
      0.04618647	      0.00000000	      0.00000000	      0.00000000	      0.00000000
      0.04688325	      0.00000000	      0.00000000	      0.00000000	      0.00000000
      0.04750840	      0.00000000	      0.00000000	      0.00000000	      0.00000000
      0.04813355	      0.00000000	     -0.00000000	      0.00000000	      0.00000000
      0.04875869	      0.00000000	      0.00000000	      0.00000000	      0.00000000
      0.04938384	      0.00000000	      0.00000000	      0.00000000	      0.00000000
      0.05000899	      0.00000000	      0.00000000	      0.00000000	      0.00000000
      0.05063413	      0.00000000	      0.00000000	      0.00000000	      0.00000000
      0.05125928	      0.00000000	      0.00000000	      0.00000000	      0.00000000
      0.05188443	      0.00000000	     -0.00000000	      0.00000000	      0.00000000
      0.05250958	      0.00000000	      0.00000000	      0.00000000	      0.00000000
      0.05313472	      0.00000000	      0.00000000	      0.00000000	      0.00000000
      0.05375987	      0.00000000	     -0.00000000	      0.00000000	      0.00000000
      0.05438502	      0.00000000	      0.00000000	      0.00000000	      0.00000000
      0.05501016	      0.00000000	      0.00000000	      0.00000000	      0.00000000
      0.05563531	      0.00000000	     -0.00000000	      0.00000000	      0.00000000
      0.05626046	      0.00000000	     -0.00000000	      0.00000000	      0.00000000
      0.05688561	      0.00000000	     -0.00000000	      0.00000000	      0.00000000
      0.05751075	      0.00000000	      0.00000000	      0.00000000	      0.00000000
      0.05813590	      0.00000000	     -0.00000000	      0.00000000	      0.00000000
      0.05876105	      0.00000000	      0.00000000	      0.00000000	      0.00000000
      0.05938619	      0.00000000	     -0.00000000	      0.00000000	      0.00000000
      0.06001134	      0.00000000	     -0.00000000	      0.00000000	      0.00000000
      0.06063649	      0.00000000	     -0.00000000	      0.00000000	      0.00000000
      0.06126164	      0.00000000	     -0.00000000	      0.00000000	      0.00000000
      0.06188678	      0.00000000	     -0.00000000	      0.00000000	      0.00000000
      0.06251193	      0.00000000	     -0.00000000	      0.00000000	      0.00000000
      0.06313708	      0.00000000	     -0.00000000	      0.00000000	      0.00000000
      0.06376222	      0.00000000	      0.00000000	      0.00000000	      0.00000000
      0.06438737	      0.00000000	      0.00000000	      0.00000000	      0.00000000
      0.06501252	      0.00000000	     -0.00000000	      0.00000000	      0.00000000
      0.06563767	      0.00000000	      0.00000000	      0.00000000	      0.00000000
      0.06626281	      0.00000000	     -0.00000000	      0.00000000	      0.00000000
      0.06688796	      0.00000000	     -0.00000000	      0.00000000	      0.00000000
      0.06751311	      0.00000000	     -0.00000000	      0.00000000	      0.00000000
      0.06813825	      0.00000000	     -0.00000000	      0.00000000	      0.00000000
      0.06876340	      0.00000000	      0.00000000	      0.00000000	      0.00000000
      0.06938855	      0.00000000	      0.00000000	      0.00000000	      0.00000000
      0.07001370	      0.00000000	     -0.00000000	      0.00000000	      0.00000000
      0.07063884	      0.00000000	      0.00000000	      0.00000000	      0.00000000
      0.07126399	      0.00000000	      0.00000000	      0.00000000	      0.00000000
      0.07188914	      0.00000000	      0.00000000	      0.00000000	      0.00000000
      0.07251429	      0.00000000	     -0.00000000	      0.00000000	      0.00000000
      0.07313943	      0.00000000	      0.00000000	      0.00000000	      0.00000000
      0.07376458	      0.00000000	      0.00000000	      0.00000000	      0.00000000
      0.07438973	      0.00000000	     -0.00000000	      0.00000000	      0.00000000
      0.07501487	      0.00000000	     -0.00000000	      0.00000000	      0.00000000
      0.07564002	      0.00000000	      0.00000000	      0.00000000	      0.00000000
      0.07626517	      0.00000000	     -0.00000000	      0.00000000	      0.00000000
      0.07689032	      0.00000000	      0.00000000	      0.00000000	      0.00000000
      0.07751546	      0.00000000	      0.00000000	      0.00000000	      0.00000000
      0.07814061	      0.00000000	      0.00000000	      0.00000000	      0.00000000
      0.07876576	      0.00000000	     -0.00000000	      0.00000000	      0.00000000
      0.07939090	      0.00000000	     -0.00000000	      0.00000000	      0.00000000
      0.08001605	      0.00000000	      0.00000000	      0.00000000	      0.00000000
      0.08064120	      0.00000000	      0.00000000	      0.00000000	      0.00000000
      0.08126635	      0.00000000	     -0.00000000	      0.00000000	      0.00000000
      0.08189149	      0.00000000	      0.00000000	      0.00000000	      0.00000000
      0.08251664	      0.00000000	      0.00000000	      0.00000000	      0.00000000
      0.08314179	      0.00000000	      0.00000000	      0.00000000	      0.00000000
      0.08376693	      0.00000000	      0.00000000	      0.00000000	      0.00000000
      0.08439208	      0.00000000	      0.00000000	      0.00000000	      0.00000000
      0.08501723	      0.00000000	      0.00000000	      0.00000000	      0.00000000
      0.08564238	      0.00000000	      0.00000000	      0.00000000	      0.00000000
      0.08626752	      0.00000000	      0.00000000	      0.00000000	      0.00000000
      0.08689267	      0.00000000	     -0.00000000	      0.00000000	      0.00000000
      0.08751782	      0.00000000	     -0.00000000	      0.00000000	      0.00000000
      0.08814296	      0.00000000	     -0.00000000	      0.00000000	      0.00000000
      0.08876811	      0.00000000	      0.00000000	      0.00000000	      0.00000000
      0.08939326	      0.00000000	      0.00000000	      0.00000000	      0.00000000
      0.09001841	      0.00000000	     -0.00000000	      0.00000000	      0.00000000
      0.09064355	      0.00000000	     -0.00000000	      0.00000000	      0.00000000
      0.09126870	      0.00000000	      0.00000000	      0.00000000	      0.00000000
      0.09189385	      0.00000000	     -0.00000000	      0.00000000	      0.00000000
      0.09251899	      0.00000000	      0.00000000	      0.00000000	      0.00000000
      0.09314414	      0.00000000	     -0.00000000	      0.00000000	      0.00000000
      0.09376929	      0.00000000	     -0.00000000	      0.00000000	      0.00000000
      0.09439444	      0.00000000	     -0.00000000	      0.00000000	      0.00000000
      0.09501958	      0.00000000	     -0.00000000	      0.00000000	      0.00000000
      0.09564473	      0.00000000	      0.00000000	      0.00000000	      0.00000000
      0.09626988	      0.00000000	      0.00000000	      0.00000000	      0.00000000
      0.09689502	      0.00000000	      0.00000000	      0.00000000	      0.00000000
      0.09752017	      0.00000000	     -0.00000000	      0.00000000	      0.00000000
      0.09814532	      0.00000000	     -0.00000000	      0.00000000	      0.00000000
      0.09877047	      0.00000000	     -0.00000000	      0.00000000	      0.00000000
      0.09939561	      0.00000000	     -0.00000000	      0.00000000	      0.00000000
      0.10002076	      0.00000000	     -0.00000000	      0.00000000	      0.00000000
      0.10024644	      0.00000000	     -0.00000000	      0.00000000	      0.00000000
      0.10035984	      0.00000000	      0.00000000	      0.00000000	      0.00000000
      0.10047323	      0.00000000	      0.00000000	      0.00000000	      0.00000000
      0.10104021	      0.00000000	      0.00000000	      0.00000000	      0.00000000
      0.10160718	      0.00000000	      0.00000000	      0.00000000	      0.00000000
      0.10229672	      0.00000000	     -0.00000000	      0.00000000	      0.00000000
      0.10298626	      0.00000000	     -0.00000000	      0.00000000	      0.00000000
      0.10367579	      0.00000000	      0.00000000	      0.00000000	      0.00000000
      0.10436533	      0.00000000	     -0.00000000	      0.00000000	      0.00000000
      0.10505487	      0.00000000	      0.00000000	      0.00000000	      0.00000000
      0.10574440	      0.00000000	      0.00000000	      0.00000000	      0.00000000
      0.10643394	      0.00000000	     -0.00000000	      0.00000000	      0.00000000
      0.10712348	      0.00000000	     -0.00000000	      0.00000000	      0.00000000
      0.10781302	      0.00000000	     -0.00000000	      0.00000000	      0.00000000
      0.10850255	      0.00000000	     -0.00000000	      0.00000000	      0.00000000
      0.10919209	      0.00000000	      0.00000000	      0.00000000	      0.00000000
      0.10988163	      0.00000000	      0.00000000	      0.00000000	      0.00000000
      0.11057116	      0.00000000	     -0.00000000	      0.00000000	      0.00000000
      0.11126070	      0.00000000	     -0.00000000	      0.00000000	      0.00000000
      0.11195024	      0.00000000	      0.00000000	      0.00000000	      0.00000000
      0.11263977	      0.00000000	     -0.00000000	      0.00000000	      0.00000000
      0.11332931	      0.00000000	     -0.00000000	      0.00000000	      0.00000000
      0.11401885	      0.00000000	      0.00000000	      0.00000000	      0.00000000
      0.11470838	      0.00000000	      0.00000000	      0.00000000	      0.00000000
      0.11539792	      0.00000000	     -0.00000000	      0.00000000	      0.00000000
      0.11608746	      0.00000000	     -0.00000000	      0.00000000	      0.00000000
      0.11677699	      0.00000000	     -0.00000000	      0.00000000	      0.00000000
      0.11746653	      0.00000000	     -0.00000000	      0.00000000	      0.00000000
      0.11815607	      0.00000000	      0.00000000	      0.00000000	      0.00000000
      0.11884560	      0.00000000	     -0.00000000	      0.00000000	      0.00000000
      0.11953514	      0.00000000	      0.00000000	      0.00000000	      0.00000000
      0.12022468	      0.00000000	      0.00000000	      0.00000000	      0.00000000
      0.12091421	      0.00000000	     -0.00000000	      0.00000000	      0.00000000
      0.12160375	      0.00000000	     -0.00000000	      0.00000000	      0.00000000
      0.12229329	      0.00000000	      0.00000000	      0.00000000	      0.00000000
      0.12298282	      0.00000000	     -0.00000000	      0.00000000	      0.00000000
      0.12367236	      0.00000000	      0.00000000	      0.00000000	      0.00000000
      0.12436190	      0.00000000	      0.00000000	      0.00000000	      0.00000000
      0.12505143	      0.00000000	      0.00000000	      0.00000000	      0.00000000
      0.12574097	      0.00000000	      0.00000000	      0.00000000	      0.00000000
      0.12643051	      0.00000000	      0.00000000	      0.00000000	      0.00000000
      0.12712004	      0.00000000	     -0.00000000	      0.00000000	      0.00000000
      0.12780958	      0.00000000	     -0.00000000	      0.00000000	      0.00000000
      0.12849912	      0.00000000	      0.00000000	      0.00000000	      0.00000000
      0.12918865	      0.00000000	      0.00000000	      0.00000000	      0.00000000
      0.12987819	      0.00000000	      0.00000000	      0.00000000	      0.00000000
      0.13056773	      0.00000000	     -0.00000000	      0.00000000	      0.00000000
      0.13125726	      0.00000000	      0.00000000	      0.00000000	      0.00000000
      0.13187673	      0.00000000	      0.00000000	      0.00000000	      0.00000000
      0.13249619	      0.00000000	     -0.00000000	      0.00000000	      0.00000000
      0.13311566	      0.00000000	      0.00000000	      0.00000000	      0.00000000
      0.13373512	      0.00000000	     -0.00000000	      0.00000000	      0.00000000
      0.13435458	      0.00000000	      0.00000000	      0.00000000	      0.00000000
      0.13497405	      0.00000000	     -0.00000000	      0.00000000	      0.00000000
      0.13559351	      0.00000000	     -0.00000000	      0.00000000	      0.00000000
      0.13621298	      0.00000000	     -0.00000000	      0.00000000	      0.00000000
      0.13683244	      0.00000000	      0.00000000	      0.00000000	      0.00000000
      0.13745190	      0.00000000	      0.00000000	      0.00000000	      0.00000000
      0.13807137	      0.00000000	      0.00000000	      0.00000000	      0.00000000
      0.13869083	      0.00000000	     -0.00000000	      0.00000000	      0.00000000
      0.13931029	      0.00000000	     -0.00000000	      0.00000000	      0.00000000
      0.13992976	      0.00000000	      0.00000000	      0.00000000	      0.00000000
      0.14054922	      0.00000000	      0.00000000	      0.00000000	      0.00000000
      0.14116869	      0.00000000	      0.00000000	      0.00000000	      0.00000000
      0.14178815	      0.00000000	      0.00000000	      0.00000000	      0.00000000
      0.14240761	      0.00000000	      0.00000000	      0.00000000	      0.00000000
      0.14302708	      0.00000000	      0.00000000	      0.00000000	      0.00000000
      0.14364654	      0.00000000	     -0.00000000	      0.00000000	      0.00000000
      0.14426601	      0.00000000	      0.00000000	      0.00000000	      0.00000000
      0.14488547	      0.00000000	      0.00000000	      0.00000000	      0.00000000
      0.14550493	      0.00000000	      0.00000000	      0.00000000	      0.00000000
      0.14612440	      0.00000000	      0.00000000	      0.00000000	      0.00000000
      0.14674386	      0.00000000	     -0.00000000	      0.00000000	      0.00000000
      0.14736332	      0.00000000	      0.00000000	      0.00000000	      0.00000000
      0.14798279	      0.00000000	      0.00000000	      0.00000000	      0.00000000
      0.14860225	      0.00000000	      0.00000000	      0.00000000	      0.00000000
      0.14922172	      0.00000000	      0.00000000	      0.00000000	      0.00000000
      0.14984118	      0.00000000	     -0.00000000	      0.00000000	      0.00000000
      0.15046064	      0.00000000	      0.00000000	      0.00000000	      0.00000000
      0.15108011	      0.00000000	     -0.00000000	      0.00000000	      0.00000000
      0.15169957	      0.00000000	     -0.00000000	      0.00000000	      0.00000000
      0.15231904	      0.00000000	      0.00000000	      0.00000000	      0.00000000
      0.15293850	      0.00000000	      0.00000000	      0.00000000	      0.00000000
      0.15355796	      0.00000000	     -0.00000000	      0.00000000	      0.00000000
      0.15417743	      0.00000000	     -0.00000000	      0.00000000	      0.00000000
      0.15479689	      0.00000000	      0.00000000	      0.00000000	      0.00000000
      0.15541635	      0.00000000	     -0.00000000	      0.00000000	      0.00000000
      0.15603582	      0.00000000	     -0.00000000	      0.00000000	      0.00000000
      0.15665528	      0.00000000	      0.00000000	      0.00000000	      0.00000000
      0.15727475	      0.00000000	     -0.00000000	      0.00000000	      0.00000000
      0.15789421	      0.00000000	     -0.00000000	      0.00000000	      0.00000000
      0.15851367	      0.00000000	     -0.00000000	      0.00000000	      0.00000000
      0.15913314	      0.00000000	     -0.00000000	      0.00000000	      0.00000000
      0.15975260	      0.00000000	     -0.00000000	      0.00000000	      0.00000000
      0.16037207	      0.00000000	      0.00000000	      0.00000000	      0.00000000
      0.16099153	      0.00000000	      0.00000000	      0.00000000	      0.00000000
      0.16161099	      0.00000000	     -0.00000000	      0.00000000	      0.00000000
      0.16223046	      0.00000000	     -0.00000000	      0.00000000	      0.00000000
      0.16284992	      0.00000000	      0.00000000	      0.00000000	      0.00000000
      0.16346939	      0.00000000	     -0.00000000	      0.00000000	      0.00000000
      0.16408885	      0.00000000	      0.00000000	      0.00000000	      0.00000000
      0.16470831	      0.00000000	     -0.00000000	      0.00000000	      0.00000000
      0.16532778	      0.00000000	     -0.00000000	      0.00000000	      0.00000000
      0.16594724	      0.00000000	      0.00000000	      0.00000000	      0.00000000
      0.16656670	      0.00000000	      0.00000000	      0.00000000	      0.00000000
      0.16718617	      0.00000000	      0.00000000	      0.00000000	      0.00000000
      0.16780563	      0.00000000	     -0.00000000	      0.00000000	      0.00000000
      0.16842510	      0.00000000	      0.00000000	      0.00000000	      0.00000000
      0.16904456	      0.00000000	     -0.00000000	      0.00000000	      0.00000000
      0.16966402	      0.00000000	      0.00000000	      0.00000000	      0.00000000
      0.17028349	      0.00000000	      0.00000000	      0.00000000	      0.00000000
      0.17090295	      0.00000000	      0.00000000	      0.00000000	      0.00000000
      0.17152242	      0.00000000	      0.00000000	      0.00000000	      0.00000000
      0.17214188	      0.00000000	     -0.00000000	      0.00000000	      0.00000000
      0.17276134	      0.00000000	      0.00000000	      0.00000000	      0.00000000
      0.17338081	      0.00000000	      0.00000000	      0.00000000	      0.00000000
      0.17400027	      0.00000000	     -0.00000000	      0.00000000	      0.00000000
      0.17461973	      0.00000000	      0.00000000	      0.00000000	      0.00000000
      0.17523920	      0.00000000	      0.00000000	      0.00000000	      0.00000000
      0.17585866	      0.00000000	      0.00000000	      0.00000000	      0.00000000
      0.17647813	      0.00000000	      0.00000000	      0.00000000	      0.00000000
      0.17709759	      0.00000000	      0.00000000	      0.00000000	      0.00000000
      0.17771705	      0.00000000	      0.00000000	      0.00000000	      0.00000000
      0.17833652	      0.00000000	      0.00000000	      0.00000000	      0.00000000
      0.17895598	      0.00000000	      0.00000000	      0.00000000	      0.00000000
      0.17957545	      0.00000000	     -0.00000000	      0.00000000	      0.00000000
      0.18019491	      0.00000000	     -0.00000000	      0.00000000	      0.00000000
      0.18081437	      0.00000000	     -0.00000000	      0.00000000	      0.00000000
      0.18143384	      0.00000000	     -0.00000000	      0.00000000	      0.00000000
      0.18205330	      0.00000000	      0.00000000	      0.00000000	      0.00000000
      0.18267276	      0.00000000	      0.00000000	      0.00000000	      0.00000000
      0.18329223	      0.00000000	     -0.00000000	      0.00000000	      0.00000000
      0.18391169	      0.00000000	      0.00000000	      0.00000000	      0.00000000
      0.18453116	      0.00000000	     -0.00000000	      0.00000000	      0.00000000
      0.18515062	      0.00000000	      0.00000000	      0.00000000	      0.00000000
      0.18577008	      0.00000000	      0.00000000	      0.00000000	      0.00000000
      0.18638955	      0.00000000	     -0.00000000	      0.00000000	      0.00000000
      0.18700901	      0.00000000	      0.00000000	      0.00000000	      0.00000000
      0.18762848	      0.00000000	     -0.00000000	      0.00000000	      0.00000000
      0.18824794	      0.00000000	      0.00000000	      0.00000000	      0.00000000
      0.18886740	      0.00000000	      0.00000000	      0.00000000	      0.00000000
      0.18948687	      0.00000000	     -0.00000000	      0.00000000	      0.00000000
      0.19010633	      0.00000000	     -0.00000000	      0.00000000	      0.00000000
      0.19072579	      0.00000000	     -0.00000000	      0.00000000	      0.00000000
      0.19128269	      0.00000000	     -0.00000000	      0.00000000	      0.00000000
      0.19183958	      0.00000000	     -0.00000000	      0.00000000	      0.00000000
      0.19239647	      0.00000000	     -0.00000000	      0.00000000	      0.00000000
      0.19295337	      0.00000000	      0.00000000	      0.00000000	      0.00000000
      0.19351026	      0.00000000	      0.00000000	      0.00000000	      0.00000000
      0.19406715	      0.00000000	     -0.00000000	      0.00000000	      0.00000000
      0.19462404	      0.00000000	     -0.00000000	      0.00000000	      0.00000000
      0.19518094	      0.00000000	     -0.00000000	      0.00000000	      0.00000000
      0.19573783	      0.00000000	      0.00000000	      0.00000000	      0.00000000
      0.19629472	      0.00000000	     -0.00000000	      0.00000000	      0.00000000
      0.19685162	      0.00000000	      0.00000000	      0.00000000	      0.00000000
      0.19740851	      0.00000000	      0.00000000	      0.00000000	      0.00000000
      0.19796540	      0.00000000	     -0.00000000	      0.00000000	      0.00000000
      0.19852229	      0.00000000	     -0.00000000	      0.00000000	      0.00000000
      0.19907919	      0.00000000	      0.00000000	      0.00000000	      0.00000000
      0.19939680	      0.00000000	     -0.00000000	      0.00000000	      0.00000000
      0.19955510	      0.00000000	     -0.00000000	      0.00000000	      0.00000000
      0.19971340	      0.00000000	     -0.00000000	      0.00000000	      0.00000000
      0.20024971	      0.00000000	     -0.00000000	      0.00000000	      0.00000000
      0.20078602	      0.00000000	     -0.00000000	      0.00000000	      0.00000000
      0.20132233	      0.00000000	      0.00000000	      0.00000000	      0.00000000
      0.20185864	      0.00000000	      0.00000000	      0.00000000	      0.00000000
      0.20239494	      0.00000000	     -0.00000000	      0.00000000	      0.00000000
      0.20293125	      0.00000000	     -0.00000000	      0.00000000	      0.00000000
      0.20346756	      0.00000000	     -0.00000000	      0.00000000	      0.00000000
      0.20400387	      0.00000000	      0.00000000	      0.00000000	      0.00000000
      0.20454018	      0.00000000	      0.00000000	      0.00000000	      0.00000000
      0.20507649	      0.00000000	      0.00000000	      0.00000000	      0.00000000
      0.20561279	      0.00000000	      0.00000000	      0.00000000	      0.00000000
      0.20614910	      0.00000000	      0.00000000	      0.00000000	      0.00000000
      0.20668541	      0.00000000	      0.00000000	      0.00000000	      0.00000000
      0.20722172	      0.00000000	     -0.00000000	      0.00000000	      0.00000000
      0.20775803	      0.00000000	      0.00000000	      0.00000000	      0.00000000
      0.20829434	      0.00000000	     -0.00000000	      0.00000000	      0.00000000
      0.20883065	      0.00000000	     -0.00000000	      0.00000000	      0.00000000
      0.20936695	      0.00000000	      0.00000000	      0.00000000	      0.00000000
      0.20990326	      0.00000000	     -0.00000000	      0.00000000	      0.00000000
      0.21043957	      0.00000000	      0.00000000	      0.00000000	      0.00000000
      0.21097588	      0.00000000	      0.00000000	      0.00000000	      0.00000000
      0.21151219	      0.00000000	      0.00000000	      0.00000000	      0.00000000
      0.21204850	      0.00000000	      0.00000000	      0.00000000	      0.00000000
      0.21258481	      0.00000000	      0.00000000	      0.00000000	      0.00000000
      0.21312111	      0.00000000	      0.00000000	      0.00000000	      0.00000000
      0.21365742	      0.00000000	      0.00000000	      0.00000000	      0.00000000
      0.21419373	      0.00000000	      0.00000000	      0.00000000	      0.00000000
      0.21473004	      0.00000000	     -0.00000000	      0.00000000	      0.00000000
      0.21526635	      0.00000000	     -0.00000000	      0.00000000	      0.00000000
      0.21580266	      0.00000000	      0.00000000	      0.00000000	      0.00000000
      0.21633897	      0.00000000	     -0.00000000	      0.00000000	      0.00000000
      0.21687527	      0.00000000	     -0.00000000	      0.00000000	      0.00000000
      0.21741158	      0.00000000	     -0.00000000	      0.00000000	      0.00000000
      0.21794789	      0.00000000	     -0.00000000	      0.00000000	      0.00000000
      0.21848420	      0.00000000	      0.00000000	      0.00000000	      0.00000000
      0.21902051	      0.00000000	     -0.00000000	      0.00000000	      0.00000000
      0.21955682	      0.00000000	     -0.00000000	      0.00000000	      0.00000000
      0.22009312	      0.00000000	      0.00000000	      0.00000000	      0.00000000
      0.22062943	      0.00000000	     -0.00000000	      0.00000000	      0.00000000
      0.22116574	      0.00000000	      0.00000000	      0.00000000	      0.00000000
      0.22170205	      0.00000000	     -0.00000000	      0.00000000	      0.00000000
      0.22223836	      0.00000000	      0.00000000	      0.00000000	      0.00000000
      0.22277467	      0.00000000	     -0.00000000	      0.00000000	      0.00000000
      0.22331098	      0.00000000	     -0.00000000	      0.00000000	      0.00000000
      0.22384728	      0.00000000	     -0.00000000	      0.00000000	      0.00000000
      0.22438359	      0.00000000	     -0.00000000	      0.00000000	      0.00000000
      0.22491990	      0.00000000	     -0.00000000	      0.00000000	      0.00000000
      0.22545621	      0.00000000	      0.00000000	      0.00000000	      0.00000000
      0.22599252	      0.00000000	     -0.00000000	      0.00000000	      0.00000000
      0.22652883	      0.00000000	      0.00000000	      0.00000000	      0.00000000
      0.22706514	      0.00000000	      0.00000000	      0.00000000	      0.00000000
      0.22760144	      0.00000000	      0.00000000	      0.00000000	      0.00000000
      0.22813775	      0.00000000	      0.00000000	      0.00000000	      0.00000000
      0.22867406	      0.00000000	     -0.00000000	      0.00000000	      0.00000000
      0.22921037	      0.00000000	      0.00000000	      0.00000000	      0.00000000
      0.22974668	      0.00000000	      0.00000000	      0.00000000	      0.00000000
      0.23028299	      0.00000000	     -0.00000000	      0.00000000	      0.00000000
      0.23081930	      0.00000000	      0.00000000	      0.00000000	      0.00000000
      0.23135560	      0.00000000	      0.00000000	      0.00000000	      0.00000000
      0.23189191	      0.00000000	      0.00000000	      0.00000000	      0.00000000
      0.23242822	      0.00000000	      0.00000000	      0.00000000	      0.00000000
      0.23296453	      0.00000000	      0.00000000	      0.00000000	      0.00000000
      0.23350084	      0.00000000	      0.00000000	      0.00000000	      0.00000000
      0.23403715	      0.00000000	      0.00000000	      0.00000000	      0.00000000
      0.23457345	      0.00000000	      0.00000000	      0.00000000	      0.00000000
      0.23510976	      0.00000000	      0.00000000	      0.00000000	      0.00000000
      0.23564607	      0.00000000	      0.00000000	      0.00000000	      0.00000000
      0.23618238	      0.00000000	     -0.00000000	      0.00000000	      0.00000000
      0.23671869	      0.00000000	     -0.00000000	      0.00000000	      0.00000000
      0.23725500	      0.00000000	     -0.00000000	      0.00000000	      0.00000000
      0.23779131	      0.00000000	     -0.00000000	      0.00000000	      0.00000000
      0.23832761	      0.00000000	      0.00000000	      0.00000000	      0.00000000
      0.23886392	      0.00000000	     -0.00000000	      0.00000000	      0.00000000
      0.23940023	      0.00000000	      0.00000000	      0.00000000	      0.00000000
      0.23993654	      0.00000000	      0.00000000	      0.00000000	      0.00000000
      0.24047285	      0.00000000	     -0.00000000	      0.00000000	      0.00000000
      0.24100916	      0.00000000	     -0.00000000	      0.00000000	      0.00000000
      0.24154547	      0.00000000	     -0.00000000	      0.00000000	      0.00000000
      0.24208177	      0.00000000	     -0.00000000	      0.00000000	      0.00000000
      0.24261808	      0.00000000	      0.00000000	      0.00000000	      0.00000000
      0.24315439	      0.00000000	     -0.00000000	      0.00000000	      0.00000000
      0.24336421	      0.00000000	     -0.00000000	      0.00000000	      0.00000000
      0.24345996	      0.00000000	     -0.00000000	      0.00000000	      0.00000000
      0.24355572	      0.00000000	      0.00000000	      0.00000000	      0.00000000
      0.24403449	      0.00000000	      0.00000000	      0.00000000	      0.00000000
      0.24451326	      0.00000000	      0.00000000	      0.00000000	      0.00000000
      0.24499203	      0.00000000	      0.00000000	      0.00000000	      0.00000000
      0.24547080	      0.00000000	      0.00000000	      0.00000000	      0.00000000
      0.24594957	      0.00000000	      0.00000000	      0.00000000	      0.00000000
      0.24642834	      0.00000000	      0.00000000	      0.00000000	      0.00000000
      0.24690711	      0.00000000	      0.00000000	      0.00000000	      0.00000000
      0.24738588	      0.00000000	      0.00000000	      0.00000000	      0.00000000
      0.24786465	      0.00000000	      0.00000000	      0.00000000	      0.00000000
      0.24834342	      0.00000000	      0.00000000	      0.00000000	      0.00000000
      0.24882219	      0.00000000	     -0.00000000	      0.00000000	      0.00000000
      0.24930097	      0.00000000	      0.00000000	      0.00000000	      0.00000000
      0.24977974	      0.00000000	     -0.00000000	      0.00000000	      0.00000000
      0.25025851	      0.00000000	      0.00000000	      0.00000000	      0.00000000
      0.25073728	      0.00000000	      0.00000000	      0.00000000	      0.00000000
      0.25121605	      0.00000000	     -0.00000000	      0.00000000	      0.00000000
      0.25169482	      0.00000000	      0.00000000	      0.00000000	      0.00000000
      0.25217359	      0.00000000	     -0.00000000	      0.00000000	      0.00000000
      0.25265236	      0.00000000	     -0.00000000	      0.00000000	      0.00000000
      0.25313113	      0.00000000	     -0.00000000	      0.00000000	      0.00000000
      0.25360990	      0.00000000	     -0.00000000	      0.00000000	      0.00000000
      0.25408867	      0.00000000	      0.00000000	      0.00000000	      0.00000000
      0.25456744	      0.00000000	      0.00000000	      0.00000000	      0.00000000
      0.25504621	      0.00000000	      0.00000000	      0.00000000	      0.00000000
      0.25552498	      0.00000000	      0.00000000	      0.00000000	      0.00000000
      0.25600375	      0.00000000	      0.00000000	      0.00000000	      0.00000000
      0.25648252	      0.00000000	     -0.00000000	      0.00000000	      0.00000000
      0.25696129	      0.00000000	      0.00000000	      0.00000000	      0.00000000
      0.25744006	      0.00000000	     -0.00000000	      0.00000000	      0.00000000
      0.25791884	      0.00000000	      0.00000000	      0.00000000	      0.00000000
      0.25839761	      0.00000000	      0.00000000	      0.00000000	      0.00000000
      0.25887638	      0.00000000	     -0.00000000	      0.00000000	      0.00000000
      0.25935515	      0.00000000	      0.00000000	      0.00000000	      0.00000000
      0.25983392	      0.00000000	     -0.00000000	      0.00000000	      0.00000000
      0.26031269	      0.00000000	      0.00000000	      0.00000000	      0.00000000
      0.26079146	      0.00000000	     -0.00000000	      0.00000000	      0.00000000
      0.26127023	      0.00000000	      0.00000000	      0.00000000	      0.00000000
      0.26174900	      0.00000000	     -0.00000000	      0.00000000	      0.00000000
      0.26222777	      0.00000000	     -0.00000000	      0.00000000	      0.00000000
      0.26270654	      0.00000000	     -0.00000000	      0.00000000	      0.00000000
      0.26318531	      0.00000000	     -0.00000000	      0.00000000	      0.00000000
      0.26366408	      0.00000000	     -0.00000000	      0.00000000	      0.00000000
      0.26414285	      0.00000000	      0.00000000	      0.00000000	      0.00000000
      0.26462162	      0.00000000	      0.00000000	      0.00000000	      0.00000000
      0.26510039	      0.00000000	     -0.00000000	      0.00000000	      0.00000000
      0.26557916	      0.00000000	      0.00000000	      0.00000000	      0.00000000
      0.26605793	      0.00000000	      0.00000000	      0.00000000	      0.00000000
      0.26653671	      0.00000000	     -0.00000000	      0.00000000	      0.00000000
      0.26701548	      0.00000000	      0.00000000	      0.00000000	      0.00000000
      0.26749425	      0.00000000	      0.00000000	      0.00000000	      0.00000000
      0.26797302	      0.00000000	      0.00000000	      0.00000000	      0.00000000
      0.26845179	      0.00000000	     -0.00000000	      0.00000000	      0.00000000
      0.26893056	      0.00000000	     -0.00000000	      0.00000000	      0.00000000
      0.26940933	      0.00000000	      0.00000000	      0.00000000	      0.00000000
      0.26988810	      0.00000000	      0.00000000	      0.00000000	      0.00000000
      0.27036687	      0.00000000	     -0.00000000	      0.00000000	      0.00000000
      0.27084564	      0.00000000	      0.00000000	      0.00000000	      0.00000000
      0.27132441	      0.00000000	     -0.00000000	      0.00000000	      0.00000000
      0.27180318	      0.00000000	     -0.00000000	      0.00000000	      0.00000000
      0.27228195	      0.00000000	      0.00000000	      0.00000000	      0.00000000
      0.27276072	      0.00000000	      0.00000000	      0.00000000	      0.00000000
      0.27323949	      0.00000000	     -0.00000000	      0.00000000	      0.00000000
      0.27371826	      0.00000000	     -0.00000000	      0.00000000	      0.00000000
      0.27419703	      0.00000000	     -0.00000000	      0.00000000	      0.00000000
      0.27467581	      0.00000000	      0.00000000	      0.00000000	      0.00000000
      0.27515458	      0.00000000	     -0.00000000	      0.00000000	      0.00000000
      0.27563335	      0.00000000	     -0.00000000	      0.00000000	      0.00000000
      0.27611212	      0.00000000	      0.00000000	      0.00000000	      0.00000000
      0.27659089	      0.00000000	      0.00000000	      0.00000000	      0.00000000
      0.27706966	      0.00000000	     -0.00000000	      0.00000000	      0.00000000
      0.27754843	      0.00000000	     -0.00000000	      0.00000000	      0.00000000
      0.27802720	      0.00000000	      0.00000000	      0.00000000	      0.00000000
      0.27850597	      0.00000000	      0.00000000	      0.00000000	      0.00000000
      0.27898474	      0.00000000	      0.00000000	      0.00000000	      0.00000000
      0.27946351	      0.00000000	      0.00000000	      0.00000000	      0.00000000
      0.27994228	      0.00000000	     -0.00000000	      0.00000000	      0.00000000
      0.28042105	      0.00000000	     -0.00000000	      0.00000000	      0.00000000
      0.28089982	      0.00000000	      0.00000000	      0.00000000	      0.00000000
      0.28137859	      0.00000000	      0.00000000	      0.00000000	      0.00000000
      0.28185736	      0.00000000	      0.00000000	      0.00000000	      0.00000000
      0.28233613	      0.00000000	      0.00000000	      0.00000000	      0.00000000
      0.28281490	      0.00000000	      0.00000000	      0.00000000	      0.00000000
      0.28329368	      0.00000000	      0.00000000	      0.00000000	      0.00000000
      0.28377245	      0.00000000	      0.00000000	      0.00000000	      0.00000000
      0.28425122	      0.00000000	      0.00000000	      0.00000000	      0.00000000
      0.28472999	      0.00000000	      0.00000000	      0.00000000	      0.00000000
      0.28520876	      0.00000000	     -0.00000000	      0.00000000	      0.00000000
      0.28568753	      0.00000000	     -0.00000000	      0.00000000	      0.00000000
      0.28616630	      0.00000000	      0.00000000	      0.00000000	      0.00000000
      0.28664507	      0.00000000	      0.00000000	      0.00000000	      0.00000000
      0.28712384	      0.00000000	      0.00000000	      0.00000000	      0.00000000
      0.28732971	      0.00000000	      0.00000000	      0.00000000	      0.00000000
      0.28753558	      0.00000000	     -0.00000000	      0.00000000	      0.00000000
      0.28799882	      0.00000000	     -0.00000000	      0.00000000	      0.00000000
      0.28846205	      0.00000000	     -0.00000000	      0.00000000	      0.00000000
      0.28892529	      0.00000000	     -0.00000000	      0.00000000	      0.00000000
      0.28938852	      0.00000000	     -0.00000000	      0.00000000	      0.00000000
      0.28985176	      0.00000000	     -0.00000000	      0.00000000	      0.00000000
      0.29031499	      0.00000000	      0.00000000	      0.00000000	      0.00000000
      0.29077823	      0.00000000	     -0.00000000	      0.00000000	      0.00000000
      0.29124146	      0.00000000	      0.00000000	      0.00000000	      0.00000000
      0.29170470	      0.00000000	      0.00000000	      0.00000000	      0.00000000
      0.29216793	      0.00000000	     -0.00000000	      0.00000000	      0.00000000
      0.29263117	      0.00000000	      0.00000000	      0.00000000	      0.00000000
      0.29309440	      0.00000000	      0.00000000	      0.00000000	      0.00000000
      0.29355764	      0.00000000	     -0.00000000	      0.00000000	      0.00000000
      0.29402087	      0.00000000	      0.00000000	      0.00000000	      0.00000000
      0.29448411	      0.00000000	     -0.00000000	      0.00000000	      0.00000000
      0.29494734	      0.00000000	      0.00000000	      0.00000000	      0.00000000
      0.29541057	      0.00000000	     -0.00000000	      0.00000000	      0.00000000
      0.29587381	      0.00000000	      0.00000000	      0.00000000	      0.00000000
      0.29633704	      0.00000000	      0.00000000	      0.00000000	      0.00000000
      0.29680028	      0.00000000	      0.00000000	      0.00000000	      0.00000000
      0.29726351	      0.00000000	     -0.00000000	      0.00000000	      0.00000000
      0.29772675	      0.00000000	      0.00000000	      0.00000000	      0.00000000
      0.29818998	      0.00000000	      0.00000000	      0.00000000	      0.00000000
      0.29865322	      0.00000000	      0.00000000	      0.00000000	      0.00000000
      0.29911645	      0.00000000	      0.00000000	      0.00000000	      0.00000000
      0.29957969	      0.00000000	      0.00000000	      0.00000000	      0.00000000
      0.30004292	      0.00000000	      0.00000000	      0.00000000	      0.00000000
      0.30050616	      0.00000000	      0.00000000	      0.00000000	      0.00000000
      0.30096939	      0.00000000	      0.00000000	      0.00000000	      0.00000000
      0.30143263	      0.00000000	     -0.00000000	      0.00000000	      0.00000000
      0.30189586	      0.00000000	     -0.00000000	      0.00000000	      0.00000000
      0.30235910	      0.00000000	      0.00000000	      0.00000000	      0.00000000
      0.30282233	      0.00000000	      0.00000000	      0.00000000	      0.00000000
      0.30328557	      0.00000000	      0.00000000	      0.00000000	      0.00000000
      0.30374880	      0.00000000	     -0.00000000	      0.00000000	      0.00000000
      0.30421204	      0.00000000	      0.00000000	      0.00000000	      0.00000000
      0.30467527	      0.00000000	     -0.00000000	      0.00000000	      0.00000000
      0.30513851	      0.00000000	     -0.00000000	      0.00000000	      0.00000000
      0.30569583	      0.00000000	      0.00000000	      0.00000000	      0.00000000
      0.30625316	      0.00000000	      0.00000000	      0.00000000	      0.00000000
      0.30667229	      0.00000000	     -0.00000000	      0.00000000	      0.00000000
      0.30718971	      0.00000000	     -0.00000000	      0.00000000	      0.00000000
      0.30770713	      0.00000000	      0.00000000	      0.00000000	      0.00000000
      0.30820751	      0.00000000	      0.00000000	      0.00000000	      0.00000000
      0.30870789	      0.00000000	     -0.00000000	      0.00000000	      0.00000000
      0.30923029	      0.00000000	      0.00000000	      0.00000000	      0.00000000
      0.30975268	      0.00000000	      0.00000000	      0.00000000	      0.00000000
      0.31021250	      0.00000000	      0.00000000	      0.00000000	      0.00000000
      0.31078009	      0.00000000	      0.00000000	      0.00000000	      0.00000000
      0.31134769	      0.00000000	     -0.00000000	      0.00000000	      0.00000000
      0.31178335	      0.00000000	      0.00000000	      0.00000000	      0.00000000
      0.31221901	      0.00000000	     -0.00000000	      0.00000000	      0.00000000
      0.31273977	      0.00000000	      0.00000000	      0.00000000	      0.00000000
      0.31326052	      0.00000000	      0.00000000	      0.00000000	      0.00000000
      0.31371117	      0.00000000	     -0.00000000	      0.00000000	      0.00000000
      0.31416181	      0.00000000	     -0.00000000	      0.00000000	      0.00000000
      0.31465116	      0.00000000	     -0.00000000	      0.00000000	      0.00000000
      0.31514050	      0.00000000	     -0.00000000	      0.00000000	      0.00000000
      0.31555120	      0.00000000	     -0.00000000	      0.00000000	      0.00000000
      0.31614785	      0.00000000	      0.00000000	      0.00000000	      0.00000000
      0.31662547	      0.00000000	      0.00000000	      0.00000000	      0.00000000
      0.31710308	      0.00000000	      0.00000000	      0.00000000	      0.00000000
      0.31758070	      0.00000000	      0.00000000	      0.00000000	      0.00000000
      0.31805832	      0.00000000	      0.00000000	      0.00000000	      0.00000000
      0.31853593	      0.00000000	      0.00000000	      0.00000000	      0.00000000
      0.31895596	      0.00000000	      0.00000000	      0.00000000	      0.00000000
      0.31937598	      0.00000000	      0.00000000	      0.00000000	      0.00000000
      0.31988783	      0.00000000	      0.00000000	      0.00000000	      0.00000000
      0.32039968	      0.00000000	      0.00000000	      0.00000000	      0.00000000
      0.32080750	      0.00000000	      0.00000000	      0.00000000	      0.00000000
      0.32121532	      0.00000000	      0.00000000	      0.00000000	      0.00000000
      0.32174580	      0.00000000	     -0.00000000	      0.00000000	      0.00000000
      0.32220987	      0.00000000	      0.00000000	      0.00000000	      0.00000000
      0.32267393	      0.00000000	      0.00000000	      0.00000000	      0.00000000
      0.32313800	      0.00000000	     -0.00000000	      0.00000000	      0.00000000
      0.32355014	      0.00000000	      0.00000000	      0.00000000	      0.00000000
      0.32396228	      0.00000000	     -0.00000000	      0.00000000	      0.00000000
      0.32448527	      0.00000000	      0.00000000	      0.00000000	      0.00000000
      0.32490336	      0.00000000	      0.00000000	      0.00000000	      0.00000000
      0.32532145	      0.00000000	      0.00000000	      0.00000000	      0.00000000
      0.32573954	      0.00000000	      0.00000000	      0.00000000	      0.00000000
      0.32629149	      0.00000000	     -0.00000000	      0.00000000	      0.00000000
      0.32667243	      0.00000000	     -0.00000000	      0.00000000	      0.00000000
      0.32705336	      0.00000000	     -0.00000000	      0.00000000	      0.00000000
      0.32757533	      0.00000000	      0.00000000	      0.00000000	      0.00000000
      0.32803790	      0.00000000	      0.00000000	      0.00000000	      0.00000000
      0.32850047	      0.00000000	      0.00000000	      0.00000000	      0.00000000
      0.32896304	      0.00000000	      0.00000000	      0.00000000	      0.00000000
      0.32933804	      0.00000000	      0.00000000	      0.00000000	      0.00000000
      0.32971304	      0.00000000	      0.00000000	      0.00000000	      0.00000000
      0.33022086	      0.00000000	      0.00000000	      0.00000000	      0.00000000
      0.33067095	      0.00000000	     -0.00000000	      0.00000000	      0.00000000
      0.33112105	      0.00000000	     -0.00000000	      0.00000000	      0.00000000
      0.33151212	      0.00000000	      0.00000000	      0.00000000	      0.00000000
      0.33190319	      0.00000000	     -0.00000000	      0.00000000	      0.00000000
      0.33229427	      0.00000000	      0.00000000	      0.00000000	      0.00000000
      0.33284014	      0.00000000	      0.00000000	      0.00000000	      0.00000000
      0.33319451	      0.00000000	      0.00000000	      0.00000000	      0.00000000
      0.33354887	      0.00000000	     -0.00000000	      0.00000000	      0.00000000
      0.33404685	      0.00000000	     -0.00000000	      0.00000000	      0.00000000
      0.33450967	      0.00000000	      0.00000000	      0.00000000	      0.00000000
      0.33500477	      0.00000000	     -0.00000000	      0.00000000	      0.00000000
      0.33537675	      0.00000000	      0.00000000	      0.00000000	      0.00000000
      0.33574872	      0.00000000	      0.00000000	      0.00000000	      0.00000000
      0.33627010	      0.00000000	      0.00000000	      0.00000000	      0.00000000
      0.33661620	      0.00000000	      0.00000000	      0.00000000	      0.00000000
      0.33696230	      0.00000000	     -0.00000000	      0.00000000	      0.00000000
      0.33743059	      0.00000000	     -0.00000000	      0.00000000	      0.00000000
      0.33784504	      0.00000000	     -0.00000000	      0.00000000	      0.00000000
      0.33844038	      0.00000000	     -0.00000000	      0.00000000	      0.00000000
      0.33895058	      0.00000000	     -0.00000000	      0.00000000	      0.00000000
      0.33964399	      0.00000000	      0.00000000	      0.00000000	      0.00000000
      0.33992185	      0.00000000	     -0.00000000	      0.00000000	      0.00000000
      0.34027209	      0.00000000	      0.00000000	      0.00000000	      0.00000000
      0.34086031	      0.00000000	      0.00000000	      0.00000000	      0.00000000
      0.34116856	      0.00000000	      0.00000000	      0.00000000	      0.00000000
      0.34147681	      0.00000000	      0.00000000	      0.00000000	      0.00000000
      0.34196052	      0.00000000	      0.00000000	      0.00000000	      0.00000000
      0.34244423	      0.00000000	     -0.00000000	      0.00000000	      0.00000000
      0.34275831	      0.00000000	      0.00000000	      0.00000000	      0.00000000
      0.34307238	      0.00000000	     -0.00000000	      0.00000000	      0.00000000
      0.34345870	      0.00000000	     -0.00000000	      0.00000000	      0.00000000
      0.34396827	      0.00000000	     -0.00000000	      0.00000000	      0.00000000
      0.34445389	      0.00000000	     -0.00000000	      0.00000000	      0.00000000
      0.34498869	      0.00000000	     -0.00000000	      0.00000000	      0.00000000
      0.34530032	      0.00000000	      0.00000000	      0.00000000	      0.00000000
      0.34561195	      0.00000000	      0.00000000	      0.00000000	      0.00000000
      0.34596812	      0.00000000	      0.00000000	      0.00000000	      0.00000000
      0.34647207	      0.00000000	      0.00000000	      0.00000000	      0.00000000
      0.34689787	      0.00000000	      0.00000000	      0.00000000	      0.00000000
      0.34724212	      0.00000000	      0.00000000	      0.00000000	      0.00000000
      0.34758637	      0.00000000	     -0.00000000	      0.00000000	      0.00000000
      0.34799315	      0.00000000	     -0.00000000	      0.00000000	      0.00000000
      0.34839993	      0.00000000	      0.00000000	      0.00000000	      0.00000000
      0.34880671	      0.00000000	      0.00000000	      0.00000000	      0.00000000
      0.34915854	      0.00000000	      0.00000000	      0.00000000	      0.00000000
      0.34951036	      0.00000000	      0.00000000	      0.00000000	      0.00000000
      0.34986219	      0.00000000	      0.00000000	      0.00000000	      0.00000000
      0.35025575	      0.00000000	     -0.00000000	      0.00000000	      0.00000000
      0.35064930	      0.00000000	     -0.00000000	      0.00000000	      0.00000000
      0.35104286	      0.00000000	     -0.00000000	      0.00000000	      0.00000000
      0.35143641	      0.00000000	     -0.00000000	      0.00000000	      0.00000000
      0.35175591	      0.00000000	      0.00000000	      0.00000000	      0.00000000
      0.35207540	      0.00000000	     -0.00000000	      0.00000000	      0.00000000
      0.35247398	      0.00000000	     -0.00000000	      0.00000000	      0.00000000
      0.35287256	      0.00000000	      0.00000000	      0.00000000	      0.00000000
      0.35327114	      0.00000000	     -0.00000000	      0.00000000	      0.00000000
      0.35362231	      0.00000000	     -0.00000000	      0.00000000	      0.00000000
      0.35397348	      0.00000000	      0.00000000	      0.00000000	      0.00000000
      0.35432466	      0.00000000	     -0.00000000	      0.00000000	      0.00000000
      0.35469741	      0.00000000	      0.00000000	      0.00000000	      0.00000000
      0.35507017	      0.00000000	      0.00000000	      0.00000000	      0.00000000
      0.35544293	      0.00000000	     -0.00000000	      0.00000000	      0.00000000
      0.35581569	      0.00000000	      0.00000000	      0.00000000	      0.00000000
      0.35618844	      0.00000000	     -0.00000000	      0.00000000	      0.00000000
      0.35656120	      0.00000000	     -0.00000000	      0.00000000	      0.00000000
      0.35688672	      0.00000000	      0.00000000	      0.00000000	      0.00000000
      0.35721224	      0.00000000	     -0.00000000	      0.00000000	      0.00000000
      0.35759600	      0.00000000	     -0.00000000	      0.00000000	      0.00000000
      0.35797976	      0.00000000	      0.00000000	      0.00000000	      0.00000000
      0.35836352	      0.00000000	     -0.00000000	      0.00000000	      0.00000000
      0.35870723	      0.00000000	      0.00000000	      0.00000000	      0.00000000
      0.35905094	      0.00000000	      0.00000000	      0.00000000	      0.00000000
      0.35939465	      0.00000000	     -0.00000000	      0.00000000	      0.00000000
      0.35975484	      0.00000000	      0.00000000	      0.00000000	      0.00000000
      0.36011503	      0.00000000	     -0.00000000	      0.00000000	      0.00000000
      0.36046445	      0.00000000	      0.00000000	      0.00000000	      0.00000000
      0.36081387	      0.00000000	     -0.00000000	      0.00000000	      0.00000000
      0.36117250	      0.00000000	     -0.00000000	      0.00000000	      0.00000000
      0.36153112	      0.00000000	      0.00000000	      0.00000000	      0.00000000
      0.36188169	      0.00000000	      0.00000000	      0.00000000	      0.00000000
      0.36223225	      0.00000000	      0.00000000	      0.00000000	      0.00000000
      0.36258722	      0.00000000	     -0.00000000	      0.00000000	      0.00000000
      0.36294218	      0.00000000	     -0.00000000	      0.00000000	      0.00000000
      0.36329243	      0.00000000	     -0.00000000	      0.00000000	      0.00000000
      0.36364267	      0.00000000	      0.00000000	      0.00000000	      0.00000000
      0.36399443	      0.00000000	     -0.00000000	      0.00000000	      0.00000000
      0.36434620	      0.00000000	     -0.00000000	      0.00000000	      0.00000000
      0.36469529	      0.00000000	      0.00000000	      0.00000000	      0.00000000
      0.36504438	      0.00000000	     -0.00000000	      0.00000000	      0.00000000
      0.36539352	      0.00000000	      0.00000000	      0.00000000	      0.00000000
      0.36574266	      0.00000000	     -0.00000000	      0.00000000	      0.00000000
      0.36609016	      0.00000000	      0.00000000	      0.00000000	      0.00000000
      0.36643765	      0.00000000	      0.00000000	      0.00000000	      0.00000000
      0.36678454	      0.00000000	      0.00000000	      0.00000000	      0.00000000
      0.36713144	      0.00000000	     -0.00000000	      0.00000000	      0.00000000
      0.36747713	      0.00000000	      0.00000000	      0.00000000	      0.00000000
      0.36782283	      0.00000000	      0.00000000	      0.00000000	      0.00000000
      0.36816767	      0.00000000	     -0.00000000	      0.00000000	      0.00000000
      0.36851250	      0.00000000	      0.00000000	      0.00000000	      0.00000000
      0.36885630	      0.00000000	      0.00000000	      0.00000000	      0.00000000
      0.36920009	      0.00000000	      0.00000000	      0.00000000	      0.00000000
      0.36954291	      0.00000000	      0.00000000	      0.00000000	      0.00000000
      0.36988574	      0.00000000	      0.00000000	      0.00000000	      0.00000000
      0.37022750	      0.00000000	     -0.00000000	      0.00000000	      0.00000000
      0.37056926	      0.00000000	     -0.00000000	      0.00000000	      0.00000000
      0.37090989	      0.00000000	      0.00000000	      0.00000000	      0.00000000
      0.37125053	      0.00000000	     -0.00000000	      0.00000000	      0.00000000
      0.37158981	      0.00000000	      0.00000000	      0.00000000	      0.00000000
      0.37192909	      0.00000000	      0.00000000	      0.00000000	      0.00000000
      0.37226645	      0.00000000	      0.00000000	      0.00000000	      0.00000000
      0.37260381	      0.00000000	      0.00000000	      0.00000000	      0.00000000
      0.37293719	      0.00000000	      0.00000000	      0.00000000	      0.00000000
      0.37327056	      0.00000000	      0.00000000	      0.00000000	      0.00000000
      0.37358312	      0.00000000	      0.00000000	      0.00000000	      0.00000000
      0.37399408	      0.00000000	     -0.00000000	      0.00000000	      0.00000000
      0.37448949	      0.00000000	      0.00000000	      0.00000000	      0.00000000
      0.37476358	      0.00000000	     -0.00000000	      0.00000000	      0.00000000
      0.37503767	      0.00000000	      0.00000000	      0.00000000	      0.00000000
      0.37538619	      0.00000000	      0.00000000	      0.00000000	      0.00000000
      0.37573470	      0.00000000	      0.00000000	      0.00000000	      0.00000000
      0.37605533	      0.00000000	      0.00000000	      0.00000000	      0.00000000
      0.37644701	      0.00000000	     -0.00000000	      0.00000000	      0.00000000
      0.37680952	      0.00000000	     -0.00000000	      0.00000000	      0.00000000
      0.37724882	      0.00000000	     -0.00000000	      0.00000000	      0.00000000
      0.37754092	      0.00000000	     -0.00000000	      0.00000000	      0.00000000
      0.37793508	      0.00000000	      0.00000000	      0.00000000	      0.00000000
      0.37832923	      0.00000000	     -0.00000000	      0.00000000	      0.00000000
      0.37862816	      0.00000000	      0.00000000	      0.00000000	      0.00000000
      0.37892709	      0.00000000	      0.00000000	      0.00000000	      0.00000000
      0.37922540	      0.00000000	      0.00000000	      0.00000000	      0.00000000
      0.37963153	      0.00000000	     -0.00000000	      0.00000000	      0.00000000
      0.38003766	      0.00000000	     -0.00000000	      0.00000000	      0.00000000
      0.38030964	      0.00000000	     -0.00000000	      0.00000000	      0.00000000
      0.38058163	      0.00000000	      0.00000000	      0.00000000	      0.00000000
      0.38089189	      0.00000000	     -0.00000000	      0.00000000	      0.00000000
      0.38129692	      0.00000000	      0.00000000	      0.00000000	      0.00000000
      0.38170194	      0.00000000	      0.00000000	      0.00000000	      0.00000000
      0.38199382	      0.00000000	      0.00000000	      0.00000000	      0.00000000
      0.38228569	      0.00000000	     -0.00000000	      0.00000000	      0.00000000
      0.38258023	      0.00000000	      0.00000000	      0.00000000	      0.00000000
      0.38298622	      0.00000000	     -0.00000000	      0.00000000	      0.00000000
      0.38339221	      0.00000000	      0.00000000	      0.00000000	      0.00000000
      0.38364316	      0.00000000	      0.00000000	      0.00000000	      0.00000000
      0.38389411	      0.00000000	      0.00000000	      0.00000000	      0.00000000
      0.38424075	      0.00000000	      0.00000000	      0.00000000	      0.00000000
      0.38458738	      0.00000000	      0.00000000	      0.00000000	      0.00000000
      0.38490018	      0.00000000	      0.00000000	      0.00000000	      0.00000000
      0.38521298	      0.00000000	      0.00000000	      0.00000000	      0.00000000
      0.38551720	      0.00000000	     -0.00000000	      0.00000000	      0.00000000
      0.38590379	      0.00000000	      0.00000000	      0.00000000	      0.00000000
      0.38639442	      0.00000000	     -0.00000000	      0.00000000	      0.00000000
      0.38688816	      0.00000000	      0.00000000	      0.00000000	      0.00000000
      0.38712853	      0.00000000	      0.00000000	      0.00000000	      0.00000000
      0.38736890	      0.00000000	     -0.00000000	      0.00000000	      0.00000000
      0.38772369	      0.00000000	      0.00000000	      0.00000000	      0.00000000
      0.38807848	      0.00000000	      0.00000000	      0.00000000	      0.00000000
      0.38838919	      0.00000000	     -0.00000000	      0.00000000	      0.00000000
      0.38869990	      0.00000000	      0.00000000	      0.00000000	      0.00000000
      0.38902011	      0.00000000	      0.00000000	      0.00000000	      0.00000000
      0.38934031	      0.00000000	     -0.00000000	      0.00000000	      0.00000000
      0.38965583	      0.00000000	      0.00000000	      0.00000000	      0.00000000
      0.38997134	      0.00000000	     -0.00000000	      0.00000000	      0.00000000
      0.39028055	      0.00000000	      0.00000000	      0.00000000	      0.00000000
      0.39058976	      0.00000000	      0.00000000	      0.00000000	      0.00000000
      0.39089698	      0.00000000	      0.00000000	      0.00000000	      0.00000000
      0.39128926	      0.00000000	     -0.00000000	      0.00000000	      0.00000000
      0.39176652	      0.00000000	      0.00000000	      0.00000000	      0.00000000
      0.39203331	      0.00000000	      0.00000000	      0.00000000	      0.00000000
      0.39237081	      0.00000000	      0.00000000	      0.00000000	      0.00000000
      0.39282197	      0.00000000	     -0.00000000	      0.00000000	      0.00000000
      0.39310980	      0.00000000	      0.00000000	      0.00000000	      0.00000000
      0.39339762	      0.00000000	      0.00000000	      0.00000000	      0.00000000
      0.39368545	      0.00000000	     -0.00000000	      0.00000000	      0.00000000
      0.39395139	      0.00000000	      0.00000000	      0.00000000	      0.00000000
      0.39434310	      0.00000000	      0.00000000	      0.00000000	      0.00000000
      0.39466136	      0.00000000	      0.00000000	      0.00000000	      0.00000000
      0.39497961	      0.00000000	      0.00000000	      0.00000000	      0.00000000
      0.39529786	      0.00000000	      0.00000000	      0.00000000	      0.00000000
      0.39561612	      0.00000000	      0.00000000	      0.00000000	      0.00000000
      0.39593437	      0.00000000	      0.00000000	      0.00000000	      0.00000000
      0.39625262	      0.00000000	     -0.00000000	      0.00000000	      0.00000000
      0.39657088	      0.00000000	     -0.00000000	      0.00000000	      0.00000000
      0.39688913	      0.00000000	      0.00000000	      0.00000000	      0.00000000
      0.39720739	      0.00000000	     -0.00000000	      0.00000000	      0.00000000
      0.39748994	      0.00000000	     -0.00000000	      0.00000000	      0.00000000
      0.39777250	      0.00000000	     -0.00000000	      0.00000000	      0.00000000
      0.39808970	      0.00000000	      0.00000000	      0.00000000	      0.00000000
      0.39840690	      0.00000000	      0.00000000	      0.00000000	      0.00000000
      0.39870987	      0.00000000	      0.00000000	      0.00000000	      0.00000000
      0.39901283	      0.00000000	     -0.00000000	      0.00000000	      0.00000000
      0.39928014	      0.00000000	      0.00000000	      0.00000000	      0.00000000
      0.39966820	      0.00000000	     -0.00000000	      0.00000000	      0.00000000
      0.39998377	      0.00000000	      0.00000000	      0.00000000	      0.00000000
      0.40029935	      0.00000000	     -0.00000000	      0.00000000	      0.00000000
      0.40061492	      0.00000000	      0.00000000	      0.00000000	      0.00000000
      0.40093050	      0.00000000	      0.00000000	      0.00000000	      0.00000000
      0.40124607	      0.00000000	      0.00000000	      0.00000000	      0.00000000
      0.40152622	      0.00000000	     -0.00000000	      0.00000000	      0.00000000
      0.40180637	      0.00000000	      0.00000000	      0.00000000	      0.00000000
      0.40212029	      0.00000000	      0.00000000	      0.00000000	      0.00000000
      0.40243421	      0.00000000	     -0.00000000	      0.00000000	      0.00000000
      0.40273404	      0.00000000	     -0.00000000	      0.00000000	      0.00000000
      0.40303388	      0.00000000	     -0.00000000	      0.00000000	      0.00000000
      0.40330604	      0.00000000	      0.00000000	      0.00000000	      0.00000000
      0.40368861	      0.00000000	      0.00000000	      0.00000000	      0.00000000
      0.40401985	      0.00000000	     -0.00000000	      0.00000000	      0.00000000
      0.40429781	      0.00000000	     -0.00000000	      0.00000000	      0.00000000
      0.40457578	      0.00000000	     -0.00000000	      0.00000000	      0.00000000
      0.40488499	      0.00000000	      0.00000000	      0.00000000	      0.00000000
      0.40519420	      0.00000000	      0.00000000	      0.00000000	      0.00000000
      0.40548373	      0.00000000	     -0.00000000	      0.00000000	      0.00000000
      0.40584473	      0.00000000	      0.00000000	      0.00000000	      0.00000000
      0.40632188	      0.00000000	      0.00000000	      0.00000000	      0.00000000
      0.40657078	      0.00000000	      0.00000000	      0.00000000	      0.00000000
      0.40681968	      0.00000000	     -0.00000000	      0.00000000	      0.00000000
      0.40716022	      0.00000000	     -0.00000000	      0.00000000	      0.00000000
      0.40750076	      0.00000000	      0.00000000	      0.00000000	      0.00000000
      0.40778951	      0.00000000	      0.00000000	      0.00000000	      0.00000000
      0.40807827	      0.00000000	      0.00000000	      0.00000000	      0.00000000
      0.40837283	      0.00000000	      0.00000000	      0.00000000	      0.00000000
      0.40874680	      0.00000000	      0.00000000	      0.00000000	      0.00000000
      0.40920584	      0.00000000	      0.00000000	      0.00000000	      0.00000000
      0.40945960	      0.00000000	      0.00000000	      0.00000000	      0.00000000
      0.40981971	      0.00000000	     -0.00000000	      0.00000000	      0.00000000
      0.41017982	      0.00000000	     -0.00000000	      0.00000000	      0.00000000
      0.41043912	      0.00000000	      0.00000000	      0.00000000	      0.00000000
      0.41069843	      0.00000000	      0.00000000	      0.00000000	      0.00000000
      0.41091770	      0.00000000	     -0.00000000	      0.00000000	      0.00000000
      0.41126210	      0.00000000	     -0.00000000	      0.00000000	      0.00000000
      0.41160650	      0.00000000	      0.00000000	      0.00000000	      0.00000000
      0.41187347	      0.00000000	      0.00000000	      0.00000000	      0.00000000
      0.41214045	      0.00000000	     -0.00000000	      0.00000000	      0.00000000
      0.41243401	      0.00000000	     -0.00000000	      0.00000000	      0.00000000
      0.41272757	      0.00000000	     -0.00000000	      0.00000000	      0.00000000
      0.41303839	      0.00000000	     -0.00000000	      0.00000000	      0.00000000
      0.41334921	      0.00000000	     -0.00000000	      0.00000000	      0.00000000
      0.41360897	      0.00000000	      0.00000000	      0.00000000	      0.00000000
      0.41398608	      0.00000000	      0.00000000	      0.00000000	      0.00000000
      0.41429055	      0.00000000	     -0.00000000	      0.00000000	      0.00000000
      0.41459502	      0.00000000	     -0.00000000	      0.00000000	      0.00000000
      0.41489949	      0.00000000	     -0.00000000	      0.00000000	      0.00000000
      0.41520395	      0.00000000	      0.00000000	      0.00000000	      0.00000000
      0.41550842	      0.00000000	      0.00000000	      0.00000000	      0.00000000
      0.41581289	      0.00000000	      0.00000000	      0.00000000	      0.00000000
      0.41611736	      0.00000000	      0.00000000	      0.00000000	      0.00000000
      0.41642183	      0.00000000	      0.00000000	      0.00000000	      0.00000000
      0.41672630	      0.00000000	      0.00000000	      0.00000000	      0.00000000
      0.41699993	      0.00000000	      0.00000000	      0.00000000	      0.00000000
      0.41727357	      0.00000000	     -0.00000000	      0.00000000	      0.00000000
      0.41757898	      0.00000000	      0.00000000	      0.00000000	      0.00000000
      0.41788438	      0.00000000	      0.00000000	      0.00000000	      0.00000000
      0.41817757	      0.00000000	      0.00000000	      0.00000000	      0.00000000
      0.41847076	      0.00000000	      0.00000000	      0.00000000	      0.00000000
      0.41875185	      0.00000000	      0.00000000	      0.00000000	      0.00000000
      0.41910746	      0.00000000	      0.00000000	      0.00000000	      0.00000000
      0.41956175	      0.00000000	      0.00000000	      0.00000000	      0.00000000
      0.41991023	      0.00000000	      0.00000000	      0.00000000	      0.00000000
      0.42017320	      0.00000000	      0.00000000	      0.00000000	      0.00000000
      0.42043617	      0.00000000	      0.00000000	      0.00000000	      0.00000000
      0.42072589	      0.00000000	     -0.00000000	      0.00000000	      0.00000000
      0.42108017	      0.00000000	      0.00000000	      0.00000000	      0.00000000
      0.42142870	      0.00000000	      0.00000000	      0.00000000	      0.00000000
      0.42177723	      0.00000000	      0.00000000	      0.00000000	      0.00000000
      0.42205192	      0.00000000	      0.00000000	      0.00000000	      0.00000000
      0.42232661	      0.00000000	      0.00000000	      0.00000000	      0.00000000
      0.42253534	      0.00000000	      0.00000000	      0.00000000	      0.00000000
      0.42287195	      0.00000000	     -0.00000000	      0.00000000	      0.00000000
      0.42320855	      0.00000000	     -0.00000000	      0.00000000	      0.00000000
      0.42347009	      0.00000000	      0.00000000	      0.00000000	      0.00000000
      0.42373163	      0.00000000	      0.00000000	      0.00000000	      0.00000000
      0.42402586	      0.00000000	     -0.00000000	      0.00000000	      0.00000000
      0.42432009	      0.00000000	     -0.00000000	      0.00000000	      0.00000000
      0.42455304	      0.00000000	      0.00000000	      0.00000000	      0.00000000
      0.42493116	      0.00000000	      0.00000000	      0.00000000	      0.00000000
      0.42519378	      0.00000000	     -0.00000000	      0.00000000	      0.00000000
      0.42545641	      0.00000000	      0.00000000	      0.00000000	      0.00000000
      0.42571903	      0.00000000	      0.00000000	      0.00000000	      0.00000000
      0.42599776	      0.00000000	     -0.00000000	      0.00000000	      0.00000000
      0.42636278	      0.00000000	     -0.00000000	      0.00000000	      0.00000000
      0.42672781	      0.00000000	     -0.00000000	      0.00000000	      0.00000000
      0.42700032	      0.00000000	     -0.00000000	      0.00000000	      0.00000000
      0.42727283	      0.00000000	      0.00000000	      0.00000000	      0.00000000
      0.42756970	      0.00000000	      0.00000000	      0.00000000	      0.00000000
      0.42786658	      0.00000000	      0.00000000	      0.00000000	      0.00000000
      0.42815215	      0.00000000	      0.00000000	      0.00000000	      0.00000000
      0.42849571	      0.00000000	      0.00000000	      0.00000000	      0.00000000
      0.42878919	      0.00000000	     -0.00000000	      0.00000000	      0.00000000
      0.42916643	      0.00000000	      0.00000000	      0.00000000	      0.00000000
      0.42962772	      0.00000000	      0.00000000	      0.00000000	      0.00000000
      0.42985953	      0.00000000	     -0.00000000	      0.00000000	      0.00000000
      0.43009133	      0.00000000	     -0.00000000	      0.00000000	      0.00000000
      0.43040970	      0.00000000	     -0.00000000	      0.00000000	      0.00000000
      0.43072807	      0.00000000	      0.00000000	      0.00000000	      0.00000000
      0.43100820	      0.00000000	      0.00000000	      0.00000000	      0.00000000
      0.43128834	      0.00000000	      0.00000000	      0.00000000	      0.00000000
      0.43157997	      0.00000000	      0.00000000	      0.00000000	      0.00000000
      0.43187161	      0.00000000	      0.00000000	      0.00000000	      0.00000000
      0.43214878	      0.00000000	      0.00000000	      0.00000000	      0.00000000
      0.43249956	      0.00000000	     -0.00000000	      0.00000000	      0.00000000
      0.43297244	      0.00000000	     -0.00000000	      0.00000000	      0.00000000
      0.43319792	      0.00000000	      0.00000000	      0.00000000	      0.00000000
      0.43342339	      0.00000000	     -0.00000000	      0.00000000	      0.00000000
      0.43376550	      0.00000000	      0.00000000	      0.00000000	      0.00000000
      0.43410760	      0.00000000	      0.00000000	      0.00000000	      0.00000000
      0.43435199	      0.00000000	     -0.00000000	      0.00000000	      0.00000000
      0.43459638	      0.00000000	      0.00000000	      0.00000000	      0.00000000
      0.43485569	      0.00000000	      0.00000000	      0.00000000	      0.00000000
      0.43521971	      0.00000000	      0.00000000	      0.00000000	      0.00000000
      0.43554152	      0.00000000	      0.00000000	      0.00000000	      0.00000000
      0.43580064	      0.00000000	      0.00000000	      0.00000000	      0.00000000
      0.43605976	      0.00000000	      0.00000000	      0.00000000	      0.00000000
      0.43635926	      0.00000000	      0.00000000	      0.00000000	      0.00000000
      0.43665876	      0.00000000	      0.00000000	      0.00000000	      0.00000000
      0.43694567	      0.00000000	      0.00000000	      0.00000000	      0.00000000
      0.43723257	      0.00000000	     -0.00000000	      0.00000000	      0.00000000
      0.43752212	      0.00000000	     -0.00000000	      0.00000000	      0.00000000
      0.43781167	      0.00000000	      0.00000000	      0.00000000	      0.00000000
      0.43809719	      0.00000000	      0.00000000	      0.00000000	      0.00000000
      0.43838271	      0.00000000	      0.00000000	      0.00000000	      0.00000000
      0.43864595	      0.00000000	     -0.00000000	      0.00000000	      0.00000000
      0.43900374	      0.00000000	      0.00000000	      0.00000000	      0.00000000
      0.43936152	      0.00000000	     -0.00000000	      0.00000000	      0.00000000
      0.43960691	      0.00000000	      0.00000000	      0.00000000	      0.00000000
      0.43985230	      0.00000000	     -0.00000000	      0.00000000	      0.00000000
      0.44012086	      0.00000000	      0.00000000	      0.00000000	      0.00000000
      0.44047948	      0.00000000	      0.00000000	      0.00000000	      0.00000000
      0.44083809	      0.00000000	      0.00000000	      0.00000000	      0.00000000
      0.44109683	      0.00000000	      0.00000000	      0.00000000	      0.00000000
      0.44135558	      0.00000000	     -0.00000000	      0.00000000	      0.00000000
      0.44165014	      0.00000000	      0.00000000	      0.00000000	      0.00000000
      0.44194470	      0.00000000	      0.00000000	      0.00000000	      0.00000000
      0.44223035	      0.00000000	      0.00000000	      0.00000000	      0.00000000
      0.44251601	      0.00000000	     -0.00000000	      0.00000000	      0.00000000
      0.44280096	      0.00000000	     -0.00000000	      0.00000000	      0.00000000
      0.44308591	      0.00000000	     -0.00000000	      0.00000000	      0.00000000
      0.44335830	      0.00000000	      0.00000000	      0.00000000	      0.00000000
      0.44370899	      0.00000000	     -0.00000000	      0.00000000	      0.00000000
      0.44417748	      0.00000000	      0.00000000	      0.00000000	      0.00000000
      0.44443390	      0.00000000	     -0.00000000	      0.00000000	      0.00000000
      0.44469033	      0.00000000	      0.00000000	      0.00000000	      0.00000000
      0.44494676	      0.00000000	      0.00000000	      0.00000000	      0.00000000
      0.44521058	      0.00000000	     -0.00000000	      0.00000000	      0.00000000
      0.44557412	      0.00000000	      0.00000000	      0.00000000	      0.00000000
      0.44593767	      0.00000000	     -0.00000000	      0.00000000	      0.00000000
      0.44615830	      0.00000000	      0.00000000	      0.00000000	      0.00000000
      0.44637893	      0.00000000	     -0.00000000	      0.00000000	      0.00000000
      0.44668330	      0.00000000	     -0.00000000	      0.00000000	      0.00000000
      0.44698768	      0.00000000	     -0.00000000	      0.00000000	      0.00000000
      0.44726875	      0.00000000	     -0.00000000	      0.00000000	      0.00000000
      0.44754983	      0.00000000	     -0.00000000	      0.00000000	      0.00000000
      0.44783877	      0.00000000	      0.00000000	      0.00000000	      0.00000000
      0.44812770	      0.00000000	     -0.00000000	      0.00000000	      0.00000000
      0.44841426	      0.00000000	      0.00000000	      0.00000000	      0.00000000
      0.44870082	      0.00000000	      0.00000000	      0.00000000	      0.00000000
      0.44898818	      0.00000000	     -0.00000000	      0.00000000	      0.00000000
      0.44927553	      0.00000000	      0.00000000	      0.00000000	      0.00000000
      0.44956232	      0.00000000	     -0.00000000	      0.00000000	      0.00000000
      0.44984911	      0.00000000	      0.00000000	      0.00000000	      0.00000000
      0.45013564	      0.00000000	     -0.00000000	      0.00000000	      0.00000000
      0.45042217	      0.00000000	      0.00000000	      0.00000000	      0.00000000
      0.45070813	      0.00000000	      0.00000000	      0.00000000	      0.00000000
      0.45099410	      0.00000000	     -0.00000000	      0.00000000	      0.00000000
      0.45127963	      0.00000000	     -0.00000000	      0.00000000	      0.00000000
      0.45156516	      0.00000000	      0.00000000	      0.00000000	      0.00000000
      0.45185023	      0.00000000	      0.00000000	      0.00000000	      0.00000000
      0.45213531	      0.00000000	      0.00000000	      0.00000000	      0.00000000
      0.45242003	      0.00000000	     -0.00000000	      0.00000000	      0.00000000
      0.45270474	      0.00000000	      0.00000000	      0.00000000	      0.00000000
      0.45298911	      0.00000000	     -0.00000000	      0.00000000	      0.00000000
      0.45327349	      0.00000000	      0.00000000	      0.00000000	      0.00000000
      0.45355756	      0.00000000	      0.00000000	      0.00000000	      0.00000000
      0.45384164	      0.00000000	     -0.00000000	      0.00000000	      0.00000000
      0.45412543	      0.00000000	      0.00000000	      0.00000000	      0.00000000
      0.45440921	      0.00000000	     -0.00000000	      0.00000000	      0.00000000
      0.45469274	      0.00000000	     -0.00000000	      0.00000000	      0.00000000
      0.45497626	      0.00000000	      0.00000000	      0.00000000	      0.00000000
      0.45525952	      0.00000000	     -0.00000000	      0.00000000	      0.00000000
      0.45554278	      0.00000000	      0.00000000	      0.00000000	      0.00000000
      0.45582578	      0.00000000	      0.00000000	      0.00000000	      0.00000000
      0.45610878	      0.00000000	      0.00000000	      0.00000000	      0.00000000
      0.45639153	      0.00000000	     -0.00000000	      0.00000000	      0.00000000
      0.45667427	      0.00000000	     -0.00000000	      0.00000000	      0.00000000
      0.45695677	      0.00000000	     -0.00000000	      0.00000000	      0.00000000
      0.45723926	      0.00000000	      0.00000000	      0.00000000	      0.00000000
      0.45752151	      0.00000000	     -0.00000000	      0.00000000	      0.00000000
      0.45780376	      0.00000000	     -0.00000000	      0.00000000	      0.00000000
      0.45808576	      0.00000000	      0.00000000	      0.00000000	      0.00000000
      0.45836776	      0.00000000	     -0.00000000	      0.00000000	      0.00000000
      0.45864951	      0.00000000	      0.00000000	      0.00000000	      0.00000000
      0.45893127	      0.00000000	     -0.00000000	      0.00000000	      0.00000000
      0.45921278	      0.00000000	     -0.00000000	      0.00000000	      0.00000000
      0.45949429	      0.00000000	      0.00000000	      0.00000000	      0.00000000
      0.45977557	      0.00000000	      0.00000000	      0.00000000	      0.00000000
      0.46005684	      0.00000000	      0.00000000	      0.00000000	      0.00000000
      0.46033787	      0.00000000	      0.00000000	      0.00000000	      0.00000000
      0.46061890	      0.00000000	      0.00000000	      0.00000000	      0.00000000
      0.46089970	      0.00000000	     -0.00000000	      0.00000000	      0.00000000
      0.46118049	      0.00000000	      0.00000000	      0.00000000	      0.00000000
      0.46146105	      0.00000000	      0.00000000	      0.00000000	      0.00000000
      0.46174161	      0.00000000	     -0.00000000	      0.00000000	      0.00000000
      0.46202193	      0.00000000	     -0.00000000	      0.00000000	      0.00000000
      0.46230226	      0.00000000	      0.00000000	      0.00000000	      0.00000000
      0.46258235	      0.00000000	      0.00000000	      0.00000000	      0.00000000
      0.46286244	      0.00000000	     -0.00000000	      0.00000000	      0.00000000
      0.46314230	      0.00000000	      0.00000000	      0.00000000	      0.00000000
      0.46342216	      0.00000000	      0.00000000	      0.00000000	      0.00000000
      0.46370179	      0.00000000	      0.00000000	      0.00000000	      0.00000000
      0.46398143	      0.00000000	     -0.00000000	      0.00000000	      0.00000000
      0.46426083	      0.00000000	      0.00000000	      0.00000000	      0.00000000
      0.46454023	      0.00000000	      0.00000000	      0.00000000	      0.00000000
      0.46481941	      0.00000000	     -0.00000000	      0.00000000	      0.00000000
      0.46509859	      0.00000000	      0.00000000	      0.00000000	      0.00000000
      0.46537754	      0.00000000	      0.00000000	      0.00000000	      0.00000000
      0.46565649	      0.00000000	      0.00000000	      0.00000000	      0.00000000
      0.46593522	      0.00000000	      0.00000000	      0.00000000	      0.00000000
      0.46621395	      0.00000000	      0.00000000	      0.00000000	      0.00000000
      0.46649246	      0.00000000	      0.00000000	      0.00000000	      0.00000000
      0.46677097	      0.00000000	     -0.00000000	      0.00000000	      0.00000000
      0.46704926	      0.00000000	     -0.00000000	      0.00000000	      0.00000000
      0.46732754	      0.00000000	     -0.00000000	      0.00000000	      0.00000000
      0.46760561	      0.00000000	      0.00000000	      0.00000000	      0.00000000
      0.46788368	      0.00000000	     -0.00000000	      0.00000000	      0.00000000
      0.46816154	      0.00000000	      0.00000000	      0.00000000	      0.00000000
      0.46843939	      0.00000000	      0.00000000	      0.00000000	      0.00000000
      0.46871703	      0.00000000	     -0.00000000	      0.00000000	      0.00000000
      0.46899466	      0.00000000	      0.00000000	      0.00000000	      0.00000000
      0.46927209	      0.00000000	      0.00000000	      0.00000000	      0.00000000
      0.46954951	      0.00000000	     -0.00000000	      0.00000000	      0.00000000
      0.46982672	      0.00000000	      0.00000000	      0.00000000	      0.00000000
      0.47010393	      0.00000000	     -0.00000000	      0.00000000	      0.00000000
      0.47038093	      0.00000000	     -0.00000000	      0.00000000	      0.00000000
      0.47065793	      0.00000000	      0.00000000	      0.00000000	      0.00000000
      0.47093472	      0.00000000	     -0.00000000	      0.00000000	      0.00000000
      0.47121151	      0.00000000	      0.00000000	      0.00000000	      0.00000000
      0.47148809	      0.00000000	      0.00000000	      0.00000000	      0.00000000
      0.47176467	      0.00000000	      0.00000000	      0.00000000	      0.00000000
      0.47204105	      0.00000000	     -0.00000000	      0.00000000	      0.00000000
      0.47231742	      0.00000000	      0.00000000	      0.00000000	      0.00000000
      0.47259359	      0.00000000	      0.00000000	      0.00000000	      0.00000000
      0.47286977	      0.00000000	     -0.00000000	      0.00000000	      0.00000000
      0.47314573	      0.00000000	      0.00000000	      0.00000000	      0.00000000
      0.47342170	      0.00000000	      0.00000000	      0.00000000	      0.00000000
      0.47369746	      0.00000000	     -0.00000000	      0.00000000	      0.00000000
      0.47397323	      0.00000000	      0.00000000	      0.00000000	      0.00000000
      0.47424879	      0.00000000	     -0.00000000	      0.00000000	      0.00000000
      0.47452435	      0.00000000	      0.00000000	      0.00000000	      0.00000000
      0.47479972	      0.00000000	      0.00000000	      0.00000000	      0.00000000
      0.47507508	      0.00000000	      0.00000000	      0.00000000	      0.00000000
      0.47535024	      0.00000000	      0.00000000	      0.00000000	      0.00000000
      0.47562541	      0.00000000	      0.00000000	      0.00000000	      0.00000000
      0.47590038	      0.00000000	      0.00000000	      0.00000000	      0.00000000
      0.47617535	      0.00000000	      0.00000000	      0.00000000	      0.00000000
      0.47645012	      0.00000000	      0.00000000	      0.00000000	      0.00000000
      0.47672489	      0.00000000	     -0.00000000	      0.00000000	      0.00000000
      0.47699947	      0.00000000	      0.00000000	      0.00000000	      0.00000000
      0.47727405	      0.00000000	      0.00000000	      0.00000000	      0.00000000
      0.47754844	      0.00000000	      0.00000000	      0.00000000	      0.00000000
      0.47782283	      0.00000000	      0.00000000	      0.00000000	      0.00000000
      0.47809702	      0.00000000	      0.00000000	      0.00000000	      0.00000000
      0.47837122	      0.00000000	      0.00000000	      0.00000000	      0.00000000
      0.47864523	      0.00000000	      0.00000000	      0.00000000	      0.00000000
      0.47891923	      0.00000000	     -0.00000000	      0.00000000	      0.00000000
      0.47919305	      0.00000000	     -0.00000000	      0.00000000	      0.00000000
      0.47946687	      0.00000000	     -0.00000000	      0.00000000	      0.00000000
      0.47974050	      0.00000000	      0.00000000	      0.00000000	      0.00000000
      0.48001413	      0.00000000	      0.00000000	      0.00000000	      0.00000000
      0.48028757	      0.00000000	     -0.00000000	      0.00000000	      0.00000000
      0.48056102	      0.00000000	      0.00000000	      0.00000000	      0.00000000
      0.48083428	      0.00000000	     -0.00000000	      0.00000000	      0.00000000
      0.48110754	      0.00000000	      0.00000000	      0.00000000	      0.00000000
      0.48138061	      0.00000000	      0.00000000	      0.00000000	      0.00000000
      0.48165369	      0.00000000	      0.00000000	      0.00000000	      0.00000000
      0.48192659	      0.00000000	     -0.00000000	      0.00000000	      0.00000000
      0.48219948	      0.00000000	      0.00000000	      0.00000000	      0.00000000
      0.48247238	      0.00000000	      0.00000000	      0.00000000	      0.00000000
      0.48274527	      0.00000000	     -0.00000000	      0.00000000	      0.00000000
      0.48301817	      0.00000000	     -0.00000000	      0.00000000	      0.00000000
      0.48329106	      0.00000000	      0.00000000	      0.00000000	      0.00000000
      0.48356396	      0.00000000	      0.00000000	      0.00000000	      0.00000000
      0.48383685	      0.00000000	      0.00000000	      0.00000000	      0.00000000
      0.48410975	      0.00000000	      0.00000000	      0.00000000	      0.00000000
      0.48438264	      0.00000000	      0.00000000	      0.00000000	      0.00000000
      0.48465554	      0.00000000	      0.00000000	      0.00000000	      0.00000000
      0.48492843	      0.00000000	      0.00000000	      0.00000000	      0.00000000
      0.48520133	      0.00000000	     -0.00000000	      0.00000000	      0.00000000
      0.48547422	      0.00000000	      0.00000000	      0.00000000	      0.00000000
      0.48574712	      0.00000000	     -0.00000000	      0.00000000	      0.00000000
      0.48602002	      0.00000000	     -0.00000000	      0.00000000	      0.00000000
      0.48629291	      0.00000000	      0.00000000	      0.00000000	      0.00000000
      0.48656581	      0.00000000	      0.00000000	      0.00000000	      0.00000000
      0.48683870	      0.00000000	      0.00000000	      0.00000000	      0.00000000
      0.48711160	      0.00000000	      0.00000000	      0.00000000	      0.00000000
      0.48738449	      0.00000000	     -0.00000000	      0.00000000	      0.00000000
      0.48765739	      0.00000000	     -0.00000000	      0.00000000	      0.00000000
      0.48793028	      0.00000000	     -0.00000000	      0.00000000	      0.00000000
      0.48820318	      0.00000000	     -0.00000000	      0.00000000	      0.00000000
      0.48847607	      0.00000000	      0.00000000	      0.00000000	      0.00000000
      0.48874897	      0.00000000	     -0.00000000	      0.00000000	      0.00000000
      0.48899448	      0.00000000	      0.00000000	      0.00000000	      0.00000000
      0.48923999	      0.00000000	      0.00000000	      0.00000000	      0.00000000
      0.48953482	      0.00000000	      0.00000000	      0.00000000	      0.00000000
      0.48982965	      0.00000000	      0.00000000	      0.00000000	      0.00000000
      0.49007215	      0.00000000	      0.00000000	      0.00000000	      0.00000000
      0.49031465	      0.00000000	     -0.00000000	      0.00000000	      0.00000000
      0.49061299	      0.00000000	      0.00000000	      0.00000000	      0.00000000
      0.49091133	      0.00000000	     -0.00000000	      0.00000000	      0.00000000
      0.49115105	      0.00000000	      0.00000000	      0.00000000	      0.00000000
      0.49139078	      0.00000000	      0.00000000	      0.00000000	      0.00000000
      0.49169129	      0.00000000	      0.00000000	      0.00000000	      0.00000000
      0.49199180	      0.00000000	      0.00000000	      0.00000000	      0.00000000
      0.49222943	      0.00000000	      0.00000000	      0.00000000	      0.00000000
      0.49246706	      0.00000000	     -0.00000000	      0.00000000	      0.00000000
      0.49277004	      0.00000000	     -0.00000000	      0.00000000	      0.00000000
      0.49307302	      0.00000000	      0.00000000	      0.00000000	      0.00000000
      0.49330646	      0.00000000	      0.00000000	      0.00000000	      0.00000000
      0.49353991	      0.00000000	     -0.00000000	      0.00000000	      0.00000000
      0.49384639	      0.00000000	     -0.00000000	      0.00000000	      0.00000000
      0.49415288	      0.00000000	      0.00000000	      0.00000000	      0.00000000
      0.49438183	      0.00000000	      0.00000000	      0.00000000	      0.00000000
      0.49461077	      0.00000000	      0.00000000	      0.00000000	      0.00000000
      0.49492032	      0.00000000	      0.00000000	      0.00000000	      0.00000000
      0.49522987	      0.00000000	      0.00000000	      0.00000000	      0.00000000
      0.49545585	      0.00000000	     -0.00000000	      0.00000000	      0.00000000
      0.49568184	      0.00000000	     -0.00000000	      0.00000000	      0.00000000
      0.49599357	      0.00000000	     -0.00000000	      0.00000000	      0.00000000
      0.49630530	      0.00000000	     -0.00000000	      0.00000000	      0.00000000
      0.49652873	      0.00000000	      0.00000000	      0.00000000	      0.00000000
      0.49675216	      0.00000000	     -0.00000000	      0.00000000	      0.00000000
      0.49706589	      0.00000000	     -0.00000000	      0.00000000	      0.00000000
      0.49737961	      0.00000000	     -0.00000000	      0.00000000	      0.00000000
      0.49760048	      0.00000000	      0.00000000	      0.00000000	      0.00000000
      0.49782136	      0.00000000	     -0.00000000	      0.00000000	      0.00000000
      0.49813692	      0.00000000	      0.00000000	      0.00000000	      0.00000000
      0.49845248	      0.00000000	      0.00000000	      0.00000000	      0.00000000
      0.49867120	      0.00000000	      0.00000000	      0.00000000	      0.00000000
      0.49888993	      0.00000000	      0.00000000	      0.00000000	      0.00000000
      0.49920728	      0.00000000	      0.00000000	      0.00000000	      0.00000000
      0.49952462	      0.00000000	      0.00000000	      0.00000000	      0.00000000
      0.49974099	      0.00000000	      0.00000000	      0.00000000	      0.00000000
      0.49995736	      0.00000000	      0.00000000	      0.00000000	      0.00000000
      0.50027627	      0.00000000	     -0.00000000	      0.00000000	      0.00000000
      0.50059518	      0.00000000	      0.00000000	      0.00000000	      0.00000000
      0.50080995	      0.00000000	      0.00000000	      0.00000000	      0.00000000
      0.50102471	      0.00000000	      0.00000000	      0.00000000	      0.00000000
      0.50134549	      0.00000000	      0.00000000	      0.00000000	      0.00000000
      0.50166626	      0.00000000	     -0.00000000	      0.00000000	      0.00000000
      0.50187815	      0.00000000	      0.00000000	      0.00000000	      0.00000000
      0.50209003	      0.00000000	     -0.00000000	      0.00000000	      0.00000000
      0.50241154	      0.00000000	     -0.00000000	      0.00000000	      0.00000000
      0.50273305	      0.00000000	      0.00000000	      0.00000000	      0.00000000
      0.50294578	      0.00000000	      0.00000000	      0.00000000	      0.00000000
      0.50315851	      0.00000000	      0.00000000	      0.00000000	      0.00000000
      0.50348392	      0.00000000	     -0.00000000	      0.00000000	      0.00000000
      0.50376699	      0.00000000	      0.00000000	      0.00000000	      0.00000000
      0.50402001	      0.00000000	     -0.00000000	      0.00000000	      0.00000000
      0.50427303	      0.00000000	      0.00000000	      0.00000000	      0.00000000
      0.50457921	      0.00000000	      0.00000000	      0.00000000	      0.00000000
      0.50481947	      0.00000000	     -0.00000000	      0.00000000	      0.00000000
      0.50505974	      0.00000000	     -0.00000000	      0.00000000	      0.00000000
      0.50530001	      0.00000000	     -0.00000000	      0.00000000	      0.00000000
      0.50561753	      0.00000000	     -0.00000000	      0.00000000	      0.00000000
      0.50589081	      0.00000000	     -0.00000000	      0.00000000	      0.00000000
      0.50616409	      0.00000000	      0.00000000	      0.00000000	      0.00000000
      0.50643737	      0.00000000	      0.00000000	      0.00000000	      0.00000000
      0.50667643	      0.00000000	      0.00000000	      0.00000000	      0.00000000
      0.50691548	      0.00000000	      0.00000000	      0.00000000	      0.00000000
      0.50723533	      0.00000000	     -0.00000000	      0.00000000	      0.00000000
      0.50747592	      0.00000000	      0.00000000	      0.00000000	      0.00000000
      0.50771650	      0.00000000	      0.00000000	      0.00000000	      0.00000000
      0.50795709	      0.00000000	     -0.00000000	      0.00000000	      0.00000000
      0.50827791	      0.00000000	     -0.00000000	      0.00000000	      0.00000000
      0.50854463	      0.00000000	     -0.00000000	      0.00000000	      0.00000000
      0.50881135	      0.00000000	     -0.00000000	      0.00000000	      0.00000000
      0.50907807	      0.00000000	     -0.00000000	      0.00000000	      0.00000000
      0.50934479	      0.00000000	      0.00000000	      0.00000000	      0.00000000
      0.50961151	      0.00000000	      0.00000000	      0.00000000	      0.00000000
      0.50987823	      0.00000000	      0.00000000	      0.00000000	      0.00000000
      0.51014495	      0.00000000	     -0.00000000	      0.00000000	      0.00000000
      0.51041167	      0.00000000	     -0.00000000	      0.00000000	      0.00000000
      0.51067839	      0.00000000	      0.00000000	      0.00000000	      0.00000000
      0.51094511	      0.00000000	      0.00000000	      0.00000000	      0.00000000
      0.51121183	      0.00000000	      0.00000000	      0.00000000	      0.00000000
      0.51147855	      0.00000000	      0.00000000	      0.00000000	      0.00000000
      0.51174527	      0.00000000	      0.00000000	      0.00000000	      0.00000000
      0.51198462	      0.00000000	     -0.00000000	      0.00000000	      0.00000000
      0.51222397	      0.00000000	      0.00000000	      0.00000000	      0.00000000
      0.51253292	      0.00000000	      0.00000000	      0.00000000	      0.00000000
      0.51278431	      0.00000000	     -0.00000000	      0.00000000	      0.00000000
      0.51303570	      0.00000000	      0.00000000	      0.00000000	      0.00000000
      0.51328708	      0.00000000	     -0.00000000	      0.00000000	      0.00000000
      0.51360653	      0.00000000	      0.00000000	      0.00000000	      0.00000000
      0.51383533	      0.00000000	      0.00000000	      0.00000000	      0.00000000
      0.51406412	      0.00000000	     -0.00000000	      0.00000000	      0.00000000
      0.51436398	      0.00000000	     -0.00000000	      0.00000000	      0.00000000
      0.51465558	      0.00000000	      0.00000000	      0.00000000	      0.00000000
      0.51494718	      0.00000000	      0.00000000	      0.00000000	      0.00000000
      0.51519265	      0.00000000	      0.00000000	      0.00000000	      0.00000000
      0.51543813	      0.00000000	     -0.00000000	      0.00000000	      0.00000000
      0.51574266	      0.00000000	      0.00000000	      0.00000000	      0.00000000
      0.51599079	      0.00000000	     -0.00000000	      0.00000000	      0.00000000
      0.51623892	      0.00000000	      0.00000000	      0.00000000	      0.00000000
      0.51648706	      0.00000000	     -0.00000000	      0.00000000	      0.00000000
      0.51681430	      0.00000000	     -0.00000000	      0.00000000	      0.00000000
      0.51704021	      0.00000000	      0.00000000	      0.00000000	      0.00000000
      0.51726612	      0.00000000	      0.00000000	      0.00000000	      0.00000000
      0.51757208	      0.00000000	      0.00000000	      0.00000000	      0.00000000
      0.51786561	      0.00000000	      0.00000000	      0.00000000	      0.00000000
      0.51815914	      0.00000000	      0.00000000	      0.00000000	      0.00000000
      0.51840079	      0.00000000	     -0.00000000	      0.00000000	      0.00000000
      0.51864244	      0.00000000	      0.00000000	      0.00000000	      0.00000000
      0.51894898	      0.00000000	      0.00000000	      0.00000000	      0.00000000
      0.51919970	      0.00000000	      0.00000000	      0.00000000	      0.00000000
      0.51945042	      0.00000000	      0.00000000	      0.00000000	      0.00000000
      0.51970114	      0.00000000	     -0.00000000	      0.00000000	      0.00000000
      0.52001489	      0.00000000	     -0.00000000	      0.00000000	      0.00000000
      0.52024887	      0.00000000	      0.00000000	      0.00000000	      0.00000000
      0.52048285	      0.00000000	      0.00000000	      0.00000000	      0.00000000
      0.52077725	      0.00000000	     -0.00000000	      0.00000000	      0.00000000
      0.52105697	      0.00000000	     -0.00000000	      0.00000000	      0.00000000
      0.52133669	      0.00000000	      0.00000000	      0.00000000	      0.00000000
      0.52158760	      0.00000000	      0.00000000	      0.00000000	      0.00000000
      0.52183852	      0.00000000	      0.00000000	      0.00000000	      0.00000000
      0.52208944	      0.00000000	      0.00000000	      0.00000000	      0.00000000
      0.52234035	      0.00000000	     -0.00000000	      0.00000000	      0.00000000
      0.52267992	      0.00000000	     -0.00000000	      0.00000000	      0.00000000
      0.52289539	      0.00000000	      0.00000000	      0.00000000	      0.00000000
      0.52311086	      0.00000000	      0.00000000	      0.00000000	      0.00000000
      0.52343739	      0.00000000	      0.00000000	      0.00000000	      0.00000000
      0.52374737	      0.00000000	      0.00000000	      0.00000000	      0.00000000
      0.52405734	      0.00000000	     -0.00000000	      0.00000000	      0.00000000
      0.52428472	      0.00000000	     -0.00000000	      0.00000000	      0.00000000
      0.52451209	      0.00000000	     -0.00000000	      0.00000000	      0.00000000
      0.52483889	      0.00000000	      0.00000000	      0.00000000	      0.00000000
      0.52509111	      0.00000000	      0.00000000	      0.00000000	      0.00000000
      0.52534332	      0.00000000	      0.00000000	      0.00000000	      0.00000000
      0.52559553	      0.00000000	     -0.00000000	      0.00000000	      0.00000000
      0.52590330	      0.00000000	     -0.00000000	      0.00000000	      0.00000000
      0.52613996	      0.00000000	     -0.00000000	      0.00000000	      0.00000000
      0.52637662	      0.00000000	      0.00000000	      0.00000000	      0.00000000
      0.52666820	      0.00000000	      0.00000000	      0.00000000	      0.00000000
      0.52695979	      0.00000000	      0.00000000	      0.00000000	      0.00000000
      0.52720443	      0.00000000	     -0.00000000	      0.00000000	      0.00000000
      0.52744907	      0.00000000	     -0.00000000	      0.00000000	      0.00000000
      0.52769371	      0.00000000	     -0.00000000	      0.00000000	      0.00000000
      0.52801753	      0.00000000	      0.00000000	      0.00000000	      0.00000000
      0.52825168	      0.00000000	     -0.00000000	      0.00000000	      0.00000000
      0.52848583	      0.00000000	      0.00000000	      0.00000000	      0.00000000
      0.52878427	      0.00000000	      0.00000000	      0.00000000	      0.00000000
      0.52908271	      0.00000000	      0.00000000	      0.00000000	      0.00000000
      0.52931677	      0.00000000	      0.00000000	      0.00000000	      0.00000000
      0.52955084	      0.00000000	      0.00000000	      0.00000000	      0.00000000
      0.52984419	      0.00000000	      0.00000000	      0.00000000	      0.00000000
      0.53013753	      0.00000000	      0.00000000	      0.00000000	      0.00000000
      0.53037877	      0.00000000	      0.00000000	      0.00000000	      0.00000000
      0.53062002	      0.00000000	     -0.00000000	      0.00000000	      0.00000000
      0.53086126	      0.00000000	     -0.00000000	      0.00000000	      0.00000000
      0.53119540	      0.00000000	      0.00000000	      0.00000000	      0.00000000
      0.53142760	      0.00000000	      0.00000000	      0.00000000	      0.00000000
      0.53165980	      0.00000000	      0.00000000	      0.00000000	      0.00000000
      0.53196380	      0.00000000	     -0.00000000	      0.00000000	      0.00000000
      0.53226779	      0.00000000	      0.00000000	      0.00000000	      0.00000000
      0.53249142	      0.00000000	      0.00000000	      0.00000000	      0.00000000
      0.53271506	      0.00000000	     -0.00000000	      0.00000000	      0.00000000
      0.53302458	      0.00000000	     -0.00000000	      0.00000000	      0.00000000
      0.53330338	      0.00000000	     -0.00000000	      0.00000000	      0.00000000
      0.53358219	      0.00000000	     -0.00000000	      0.00000000	      0.00000000
      0.53383025	      0.00000000	     -0.00000000	      0.00000000	      0.00000000
      0.53407832	      0.00000000	      0.00000000	      0.00000000	      0.00000000
      0.53432639	      0.00000000	      0.00000000	      0.00000000	      0.00000000
      0.53462642	      0.00000000	      0.00000000	      0.00000000	      0.00000000
      0.53487905	      0.00000000	      0.00000000	      0.00000000	      0.00000000
      0.53513167	      0.00000000	      0.00000000	      0.00000000	      0.00000000
      0.53538429	      0.00000000	      0.00000000	      0.00000000	      0.00000000
      0.53563691	      0.00000000	      0.00000000	      0.00000000	      0.00000000
      0.53594785	      0.00000000	      0.00000000	      0.00000000	      0.00000000
      0.53618188	      0.00000000	     -0.00000000	      0.00000000	      0.00000000
      0.53641591	      0.00000000	     -0.00000000	      0.00000000	      0.00000000
      0.53671393	      0.00000000	     -0.00000000	      0.00000000	      0.00000000
      0.53701196	      0.00000000	     -0.00000000	      0.00000000	      0.00000000
      0.53723573	      0.00000000	     -0.00000000	      0.00000000	      0.00000000
      0.53745951	      0.00000000	      0.00000000	      0.00000000	      0.00000000
      0.53776893	      0.00000000	      0.00000000	      0.00000000	      0.00000000
      0.53804225	      0.00000000	      0.00000000	      0.00000000	      0.00000000
      0.53831558	      0.00000000	      0.00000000	      0.00000000	      0.00000000
      0.53858890	      0.00000000	      0.00000000	      0.00000000	      0.00000000
      0.53882490	      0.00000000	      0.00000000	      0.00000000	      0.00000000
      0.53906091	      0.00000000	     -0.00000000	      0.00000000	      0.00000000
      0.53934794	      0.00000000	      0.00000000	      0.00000000	      0.00000000
      0.53963497	      0.00000000	      0.00000000	      0.00000000	      0.00000000
      0.53987228	      0.00000000	      0.00000000	      0.00000000	      0.00000000
      0.54010960	      0.00000000	     -0.00000000	      0.00000000	      0.00000000
      0.54039878	      0.00000000	     -0.00000000	      0.00000000	      0.00000000
      0.54068796	      0.00000000	      0.00000000	      0.00000000	      0.00000000
      0.54091818	      0.00000000	      0.00000000	      0.00000000	      0.00000000
      0.54114840	      0.00000000	      0.00000000	      0.00000000	      0.00000000
      0.54144736	      0.00000000	      0.00000000	      0.00000000	      0.00000000
      0.54174632	      0.00000000	      0.00000000	      0.00000000	      0.00000000
      0.54196853	      0.00000000	     -0.00000000	      0.00000000	      0.00000000
      0.54219074	      0.00000000	      0.00000000	      0.00000000	      0.00000000
      0.54250450	      0.00000000	      0.00000000	      0.00000000	      0.00000000
      0.54278470	      0.00000000	     -0.00000000	      0.00000000	      0.00000000
      0.54306490	      0.00000000	      0.00000000	      0.00000000	      0.00000000
      0.54329183	      0.00000000	      0.00000000	      0.00000000	      0.00000000
      0.54351877	      0.00000000	     -0.00000000	      0.00000000	      0.00000000
      0.54381820	      0.00000000	      0.00000000	      0.00000000	      0.00000000
      0.54411762	      0.00000000	      0.00000000	      0.00000000	      0.00000000
      0.54434481	      0.00000000	     -0.00000000	      0.00000000	      0.00000000
      0.54457200	      0.00000000	     -0.00000000	      0.00000000	      0.00000000
      0.54487516	      0.00000000	      0.00000000	      0.00000000	      0.00000000
      0.54517832	      0.00000000	     -0.00000000	      0.00000000	      0.00000000
      0.54539919	      0.00000000	     -0.00000000	      0.00000000	      0.00000000
      0.54562006	      0.00000000	      0.00000000	      0.00000000	      0.00000000
      0.54593282	      0.00000000	     -0.00000000	      0.00000000	      0.00000000
      0.54620621	      0.00000000	      0.00000000	      0.00000000	      0.00000000
      0.54647960	      0.00000000	      0.00000000	      0.00000000	      0.00000000
      0.54675300	      0.00000000	      0.00000000	      0.00000000	      0.00000000
      0.54698710	      0.00000000	     -0.00000000	      0.00000000	      0.00000000
      0.54722120	      0.00000000	     -0.00000000	      0.00000000	      0.00000000
      0.54750712	      0.00000000	      0.00000000	      0.00000000	      0.00000000
      0.54779304	      0.00000000	      0.00000000	      0.00000000	      0.00000000
      0.54803339	      0.00000000	     -0.00000000	      0.00000000	      0.00000000
      0.54827374	      0.00000000	      0.00000000	      0.00000000	      0.00000000
      0.54851409	      0.00000000	      0.00000000	      0.00000000	      0.00000000
      0.54883792	      0.00000000	     -0.00000000	      0.00000000	      0.00000000
      0.54907424	      0.00000000	     -0.00000000	      0.00000000	      0.00000000
      0.54931055	      0.00000000	      0.00000000	      0.00000000	      0.00000000
      0.54960427	      0.00000000	      0.00000000	      0.00000000	      0.00000000
      0.54989799	      0.00000000	      0.00000000	      0.00000000	      0.00000000
      0.55012104	      0.00000000	     -0.00000000	      0.00000000	      0.00000000
      0.55034409	      0.00000000	      0.00000000	      0.00000000	      0.00000000
      0.55064751	      0.00000000	      0.00000000	      0.00000000	      0.00000000
      0.55092310	      0.00000000	      0.00000000	      0.00000000	      0.00000000
      0.55119869	      0.00000000	     -0.00000000	      0.00000000	      0.00000000
      0.55144518	      0.00000000	      0.00000000	      0.00000000	      0.00000000
      0.55169168	      0.00000000	     -0.00000000	      0.00000000	      0.00000000
      0.55193817	      0.00000000	      0.00000000	      0.00000000	      0.00000000
      0.55218466	      0.00000000	     -0.00000000	      0.00000000	      0.00000000
      0.55251313	      0.00000000	      0.00000000	      0.00000000	      0.00000000
      0.55273598	      0.00000000	      0.00000000	      0.00000000	      0.00000000
      0.55295883	      0.00000000	      0.00000000	      0.00000000	      0.00000000
      0.55326857	      0.00000000	      0.00000000	      0.00000000	      0.00000000
      0.55354244	      0.00000000	      0.00000000	      0.00000000	      0.00000000
      0.55381632	      0.00000000	     -0.00000000	      0.00000000	      0.00000000
      0.55409019	      0.00000000	      0.00000000	      0.00000000	      0.00000000
      0.55432249	      0.00000000	      0.00000000	      0.00000000	      0.00000000
      0.55455478	      0.00000000	     -0.00000000	      0.00000000	      0.00000000
      0.55483884	      0.00000000	     -0.00000000	      0.00000000	      0.00000000
      0.55512290	      0.00000000	      0.00000000	      0.00000000	      0.00000000
      0.55537051	      0.00000000	      0.00000000	      0.00000000	      0.00000000
      0.55561811	      0.00000000	      0.00000000	      0.00000000	      0.00000000
      0.55586572	      0.00000000	      0.00000000	      0.00000000	      0.00000000
      0.55611332	      0.00000000	      0.00000000	      0.00000000	      0.00000000
      0.55642120	      0.00000000	     -0.00000000	      0.00000000	      0.00000000
      0.55666618	      0.00000000	     -0.00000000	      0.00000000	      0.00000000
      0.55691116	      0.00000000	     -0.00000000	      0.00000000	      0.00000000
      0.55715614	      0.00000000	     -0.00000000	      0.00000000	      0.00000000
      0.55746174	      0.00000000	      0.00000000	      0.00000000	      0.00000000
      0.55771206	      0.00000000	     -0.00000000	      0.00000000	      0.00000000
      0.55796237	      0.00000000	     -0.00000000	      0.00000000	      0.00000000
      0.55821269	      0.00000000	     -0.00000000	      0.00000000	      0.00000000
      0.55846301	      0.00000000	     -0.00000000	      0.00000000	      0.00000000
      0.55877835	      0.00000000	      0.00000000	      0.00000000	      0.00000000
      0.55900128	      0.00000000	     -0.00000000	      0.00000000	      0.00000000
      0.55922421	      0.00000000	      0.00000000	      0.00000000	      0.00000000
      0.55952687	      0.00000000	      0.00000000	      0.00000000	      0.00000000
      0.55980458	      0.00000000	      0.00000000	      0.00000000	      0.00000000
      0.56008229	      0.00000000	     -0.00000000	      0.00000000	      0.00000000
      0.56032624	      0.00000000	      0.00000000	      0.00000000	      0.00000000
      0.56057019	      0.00000000	      0.00000000	      0.00000000	      0.00000000
      0.56081414	      0.00000000	      0.00000000	      0.00000000	      0.00000000
      0.56111362	      0.00000000	      0.00000000	      0.00000000	      0.00000000
      0.56136889	      0.00000000	      0.00000000	      0.00000000	      0.00000000
      0.56162415	      0.00000000	     -0.00000000	      0.00000000	      0.00000000
      0.56187941	      0.00000000	      0.00000000	      0.00000000	      0.00000000
      0.56213468	      0.00000000	      0.00000000	      0.00000000	      0.00000000
      0.56238994	      0.00000000	     -0.00000000	      0.00000000	      0.00000000
      0.56264520	      0.00000000	     -0.00000000	      0.00000000	      0.00000000
      0.56290047	      0.00000000	      0.00000000	      0.00000000	      0.00000000
      0.56315573	      0.00000000	     -0.00000000	      0.00000000	      0.00000000
      0.56346453	      0.00000000	     -0.00000000	      0.00000000	      0.00000000
      0.56368434	      0.00000000	      0.00000000	      0.00000000	      0.00000000
      0.56390415	      0.00000000	     -0.00000000	      0.00000000	      0.00000000
      0.56420711	      0.00000000	     -0.00000000	      0.00000000	      0.00000000
      0.56449137	      0.00000000	     -0.00000000	      0.00000000	      0.00000000
      0.56477563	      0.00000000	     -0.00000000	      0.00000000	      0.00000000
      0.56501128	      0.00000000	      0.00000000	      0.00000000	      0.00000000
      0.56524693	      0.00000000	      0.00000000	      0.00000000	      0.00000000
      0.56554347	      0.00000000	      0.00000000	      0.00000000	      0.00000000
      0.56579511	      0.00000000	     -0.00000000	      0.00000000	      0.00000000
      0.56604676	      0.00000000	     -0.00000000	      0.00000000	      0.00000000
      0.56629841	      0.00000000	      0.00000000	      0.00000000	      0.00000000
      0.56655006	      0.00000000	      0.00000000	      0.00000000	      0.00000000
      0.56680170	      0.00000000	      0.00000000	      0.00000000	      0.00000000
      0.56711084	      0.00000000	      0.00000000	      0.00000000	      0.00000000
      0.56733265	      0.00000000	      0.00000000	      0.00000000	      0.00000000
      0.56755447	      0.00000000	     -0.00000000	      0.00000000	      0.00000000
      0.56785281	      0.00000000	      0.00000000	      0.00000000	      0.00000000
      0.56813487	      0.00000000	      0.00000000	      0.00000000	      0.00000000
      0.56841692	      0.00000000	     -0.00000000	      0.00000000	      0.00000000
      0.56865478	      0.00000000	      0.00000000	      0.00000000	      0.00000000
      0.56889264	      0.00000000	     -0.00000000	      0.00000000	      0.00000000
      0.56918650	      0.00000000	      0.00000000	      0.00000000	      0.00000000
      0.56943590	      0.00000000	     -0.00000000	      0.00000000	      0.00000000
      0.56968531	      0.00000000	      0.00000000	      0.00000000	      0.00000000
      0.56993471	      0.00000000	     -0.00000000	      0.00000000	      0.00000000
      0.57018411	      0.00000000	      0.00000000	      0.00000000	      0.00000000
      0.57043351	      0.00000000	      0.00000000	      0.00000000	      0.00000000
      0.57075934	      0.00000000	      0.00000000	      0.00000000	      0.00000000
      0.57097019	      0.00000000	     -0.00000000	      0.00000000	      0.00000000
      0.57118103	      0.00000000	      0.00000000	      0.00000000	      0.00000000
      0.57149719	      0.00000000	      0.00000000	      0.00000000	      0.00000000
      0.57179665	      0.00000000	      0.00000000	      0.00000000	      0.00000000
      0.57210645	      0.00000000	      0.00000000	      0.00000000	      0.00000000
      0.57234478	      0.00000000	      0.00000000	      0.00000000	      0.00000000
      0.57258311	      0.00000000	     -0.00000000	      0.00000000	      0.00000000
      0.57288575	      0.00000000	      0.00000000	      0.00000000	      0.00000000
      0.57312514	      0.00000000	     -0.00000000	      0.00000000	      0.00000000
      0.57336453	      0.00000000	     -0.00000000	      0.00000000	      0.00000000
      0.57360392	      0.00000000	     -0.00000000	      0.00000000	      0.00000000
      0.57393442	      0.00000000	     -0.00000000	      0.00000000	      0.00000000
      0.57414977	      0.00000000	      0.00000000	      0.00000000	      0.00000000
      0.57436512	      0.00000000	      0.00000000	      0.00000000	      0.00000000
      0.57467329	      0.00000000	      0.00000000	      0.00000000	      0.00000000
      0.57496795	      0.00000000	      0.00000000	      0.00000000	      0.00000000
      0.57526260	      0.00000000	      0.00000000	      0.00000000	      0.00000000
      0.57549826	      0.00000000	      0.00000000	      0.00000000	      0.00000000
      0.57573391	      0.00000000	      0.00000000	      0.00000000	      0.00000000
      0.57603667	      0.00000000	      0.00000000	      0.00000000	      0.00000000
      0.57627784	      0.00000000	      0.00000000	      0.00000000	      0.00000000
      0.57651901	      0.00000000	      0.00000000	      0.00000000	      0.00000000
      0.57676019	      0.00000000	     -0.00000000	      0.00000000	      0.00000000
      0.57708298	      0.00000000	     -0.00000000	      0.00000000	      0.00000000
      0.57730103	      0.00000000	      0.00000000	      0.00000000	      0.00000000
      0.57751907	      0.00000000	     -0.00000000	      0.00000000	      0.00000000
      0.57782053	      0.00000000	      0.00000000	      0.00000000	      0.00000000
      0.57811019	      0.00000000	     -0.00000000	      0.00000000	      0.00000000
      0.57839985	      0.00000000	     -0.00000000	      0.00000000	      0.00000000
      0.57863645	      0.00000000	     -0.00000000	      0.00000000	      0.00000000
      0.57887306	      0.00000000	     -0.00000000	      0.00000000	      0.00000000
      0.57917383	      0.00000000	     -0.00000000	      0.00000000	      0.00000000
      0.57941448	      0.00000000	     -0.00000000	      0.00000000	      0.00000000
      0.57965514	      0.00000000	      0.00000000	      0.00000000	      0.00000000
      0.57989579	      0.00000000	      0.00000000	      0.00000000	      0.00000000
      0.58022028	      0.00000000	      0.00000000	      0.00000000	      0.00000000
      0.58043621	      0.00000000	     -0.00000000	      0.00000000	      0.00000000
      0.58065214	      0.00000000	      0.00000000	      0.00000000	      0.00000000
      0.58095551	      0.00000000	      0.00000000	      0.00000000	      0.00000000
      0.58124769	      0.00000000	     -0.00000000	      0.00000000	      0.00000000
      0.58153987	      0.00000000	     -0.00000000	      0.00000000	      0.00000000
      0.58178350	      0.00000000	     -0.00000000	      0.00000000	      0.00000000
      0.58202713	      0.00000000	     -0.00000000	      0.00000000	      0.00000000
      0.58232014	      0.00000000	      0.00000000	      0.00000000	      0.00000000
      0.58255867	      0.00000000	      0.00000000	      0.00000000	      0.00000000
      0.58279721	      0.00000000	      0.00000000	      0.00000000	      0.00000000
      0.58303575	      0.00000000	      0.00000000	      0.00000000	      0.00000000
      0.58336765	      0.00000000	      0.00000000	      0.00000000	      0.00000000
      0.58357846	      0.00000000	      0.00000000	      0.00000000	      0.00000000
      0.58378928	      0.00000000	     -0.00000000	      0.00000000	      0.00000000
      0.58410022	      0.00000000	      0.00000000	      0.00000000	      0.00000000
      0.58440504	      0.00000000	     -0.00000000	      0.00000000	      0.00000000
      0.58475951	      0.00000000	     -0.00000000	      0.00000000	      0.00000000
      0.58497805	      0.00000000	     -0.00000000	      0.00000000	      0.00000000
      0.58519659	      0.00000000	     -0.00000000	      0.00000000	      0.00000000
      0.58555832	      0.00000000	      0.00000000	      0.00000000	      0.00000000
      0.58575951	      0.00000000	     -0.00000000	      0.00000000	      0.00000000
      0.58596071	      0.00000000	     -0.00000000	      0.00000000	      0.00000000
      0.58629257	      0.00000000	     -0.00000000	      0.00000000	      0.00000000
      0.58661501	      0.00000000	     -0.00000000	      0.00000000	      0.00000000
      0.58684985	      0.00000000	      0.00000000	      0.00000000	      0.00000000
      0.58708470	      0.00000000	     -0.00000000	      0.00000000	      0.00000000
      0.58740190	      0.00000000	      0.00000000	      0.00000000	      0.00000000
      0.58762667	      0.00000000	      0.00000000	      0.00000000	      0.00000000
      0.58785144	      0.00000000	      0.00000000	      0.00000000	      0.00000000
      0.58813972	      0.00000000	      0.00000000	      0.00000000	      0.00000000
      0.58841924	      0.00000000	      0.00000000	      0.00000000	      0.00000000
      0.58869877	      0.00000000	     -0.00000000	      0.00000000	      0.00000000
      0.58894269	      0.00000000	     -0.00000000	      0.00000000	      0.00000000
      0.58918662	      0.00000000	     -0.00000000	      0.00000000	      0.00000000
      0.58943055	      0.00000000	     -0.00000000	      0.00000000	      0.00000000
      0.58972331	      0.00000000	     -0.00000000	      0.00000000	      0.00000000
      0.58998635	      0.00000000	     -0.00000000	      0.00000000	      0.00000000
      0.59024940	      0.00000000	     -0.00000000	      0.00000000	      0.00000000
      0.59051244	      0.00000000	      0.00000000	      0.00000000	      0.00000000
      0.59077549	      0.00000000	      0.00000000	      0.00000000	      0.00000000
      0.59101015	      0.00000000	      0.00000000	      0.00000000	      0.00000000
      0.59124482	      0.00000000	      0.00000000	      0.00000000	      0.00000000
      0.59154307	      0.00000000	     -0.00000000	      0.00000000	      0.00000000
      0.59178463	      0.00000000	      0.00000000	      0.00000000	      0.00000000
      0.59202618	      0.00000000	      0.00000000	      0.00000000	      0.00000000
      0.59226774	      0.00000000	      0.00000000	      0.00000000	      0.00000000
      0.59258842	      0.00000000	      0.00000000	      0.00000000	      0.00000000
      0.59280245	      0.00000000	     -0.00000000	      0.00000000	      0.00000000
      0.59301648	      0.00000000	      0.00000000	      0.00000000	      0.00000000
      0.59331728	      0.00000000	      0.00000000	      0.00000000	      0.00000000
      0.59355815	      0.00000000	      0.00000000	      0.00000000	      0.00000000
      0.59395816	      0.00000000	      0.00000000	      0.00000000	      0.00000000
      0.59420126	      0.00000000	      0.00000000	      0.00000000	      0.00000000
      0.59444437	      0.00000000	     -0.00000000	      0.00000000	      0.00000000
      0.59468748	      0.00000000	      0.00000000	      0.00000000	      0.00000000
      0.59498418	      0.00000000	      0.00000000	      0.00000000	      0.00000000
      0.59524210	      0.00000000	      0.00000000	      0.00000000	      0.00000000
      0.59550001	      0.00000000	      0.00000000	      0.00000000	      0.00000000
      0.59575792	      0.00000000	     -0.00000000	      0.00000000	      0.00000000
      0.59601583	      0.00000000	     -0.00000000	      0.00000000	      0.00000000
      0.59627374	      0.00000000	     -0.00000000	      0.00000000	      0.00000000
      0.59653165	      0.00000000	     -0.00000000	      0.00000000	      0.00000000
      0.59678956	      0.00000000	     -0.00000000	      0.00000000	      0.00000000
      0.59704747	      0.00000000	      0.00000000	      0.00000000	      0.00000000
      0.59730539	      0.00000000	     -0.00000000	      0.00000000	      0.00000000
      0.59756330	      0.00000000	      0.00000000	      0.00000000	      0.00000000
      0.59782121	      0.00000000	     -0.00000000	      0.00000000	      0.00000000
      0.59807912	      0.00000000	     -0.00000000	      0.00000000	      0.00000000
      0.59833703	      0.00000000	     -0.00000000	      0.00000000	      0.00000000
      0.59859494	      0.00000000	     -0.00000000	      0.00000000	      0.00000000
      0.59885285	      0.00000000	      0.00000000	      0.00000000	      0.00000000
      0.59908384	      0.00000000	     -0.00000000	      0.00000000	      0.00000000
      0.59931483	      0.00000000	     -0.00000000	      0.00000000	      0.00000000
      0.59961962	      0.00000000	      0.00000000	      0.00000000	      0.00000000
      0.59985661	      0.00000000	      0.00000000	      0.00000000	      0.00000000
      0.60009359	      0.00000000	     -0.00000000	      0.00000000	      0.00000000
      0.60033058	      0.00000000	      0.00000000	      0.00000000	      0.00000000
      0.60063188	      0.00000000	      0.00000000	      0.00000000	      0.00000000
      0.60088924	      0.00000000	      0.00000000	      0.00000000	      0.00000000
      0.60114659	      0.00000000	     -0.00000000	      0.00000000	      0.00000000
      0.60140394	      0.00000000	     -0.00000000	      0.00000000	      0.00000000
      0.60166129	      0.00000000	     -0.00000000	      0.00000000	      0.00000000
      0.60191865	      0.00000000	      0.00000000	      0.00000000	      0.00000000
      0.60217600	      0.00000000	     -0.00000000	      0.00000000	      0.00000000
      0.60243335	      0.00000000	      0.00000000	      0.00000000	      0.00000000
      0.60269071	      0.00000000	      0.00000000	      0.00000000	      0.00000000
      0.60294806	      0.00000000	      0.00000000	      0.00000000	      0.00000000
      0.60320541	      0.00000000	      0.00000000	      0.00000000	      0.00000000
      0.60346276	      0.00000000	     -0.00000000	      0.00000000	      0.00000000
      0.60372012	      0.00000000	     -0.00000000	      0.00000000	      0.00000000
      0.60397747	      0.00000000	     -0.00000000	      0.00000000	      0.00000000
      0.60423482	      0.00000000	      0.00000000	      0.00000000	      0.00000000
      0.60449217	      0.00000000	      0.00000000	      0.00000000	      0.00000000
      0.60474953	      0.00000000	     -0.00000000	      0.00000000	      0.00000000
      0.60500688	      0.00000000	      0.00000000	      0.00000000	      0.00000000
      0.60526423	      0.00000000	      0.00000000	      0.00000000	      0.00000000
      0.60552159	      0.00000000	      0.00000000	      0.00000000	      0.00000000
      0.60577894	      0.00000000	      0.00000000	      0.00000000	      0.00000000
      0.60603629	      0.00000000	     -0.00000000	      0.00000000	      0.00000000
      0.60629364	      0.00000000	     -0.00000000	      0.00000000	      0.00000000
      0.60655100	      0.00000000	      0.00000000	      0.00000000	      0.00000000
      0.60680835	      0.00000000	     -0.00000000	      0.00000000	      0.00000000
      0.60706570	      0.00000000	     -0.00000000	      0.00000000	      0.00000000
      0.60732305	      0.00000000	      0.00000000	      0.00000000	      0.00000000
      0.60758041	      0.00000000	      0.00000000	      0.00000000	      0.00000000
      0.60783776	      0.00000000	     -0.00000000	      0.00000000	      0.00000000
      0.60809511	      0.00000000	      0.00000000	      0.00000000	      0.00000000
      0.60835247	      0.00000000	     -0.00000000	      0.00000000	      0.00000000
      0.60860982	      0.00000000	     -0.00000000	      0.00000000	      0.00000000
      0.60886717	      0.00000000	     -0.00000000	      0.00000000	      0.00000000
      0.60912452	      0.00000000	      0.00000000	      0.00000000	      0.00000000
      0.60935546	      0.00000000	      0.00000000	      0.00000000	      0.00000000
      0.60958641	      0.00000000	      0.00000000	      0.00000000	      0.00000000
      0.60989499	      0.00000000	     -0.00000000	      0.00000000	      0.00000000
      0.61012598	      0.00000000	     -0.00000000	      0.00000000	      0.00000000
      0.61035696	      0.00000000	      0.00000000	      0.00000000	      0.00000000
      0.61058795	      0.00000000	     -0.00000000	      0.00000000	      0.00000000
      0.61089238	      0.00000000	      0.00000000	      0.00000000	      0.00000000
      0.61116285	      0.00000000	     -0.00000000	      0.00000000	      0.00000000
      0.61143331	      0.00000000	     -0.00000000	      0.00000000	      0.00000000
      0.61166649	      0.00000000	      0.00000000	      0.00000000	      0.00000000
      0.61189966	      0.00000000	      0.00000000	      0.00000000	      0.00000000
      0.61213283	      0.00000000	     -0.00000000	      0.00000000	      0.00000000
      0.61243361	      0.00000000	     -0.00000000	      0.00000000	      0.00000000
      0.61269819	      0.00000000	      0.00000000	      0.00000000	      0.00000000
      0.61296277	      0.00000000	      0.00000000	      0.00000000	      0.00000000
      0.61322734	      0.00000000	      0.00000000	      0.00000000	      0.00000000
      0.61345399	      0.00000000	      0.00000000	      0.00000000	      0.00000000
      0.61368063	      0.00000000	      0.00000000	      0.00000000	      0.00000000
      0.61400240	      0.00000000	     -0.00000000	      0.00000000	      0.00000000
      0.61422297	      0.00000000	      0.00000000	      0.00000000	      0.00000000
      0.61444354	      0.00000000	     -0.00000000	      0.00000000	      0.00000000
      0.61473095	      0.00000000	      0.00000000	      0.00000000	      0.00000000
      0.61500338	      0.00000000	      0.00000000	      0.00000000	      0.00000000
      0.61534774	      0.00000000	      0.00000000	      0.00000000	      0.00000000
      0.61557006	      0.00000000	      0.00000000	      0.00000000	      0.00000000
      0.61579238	      0.00000000	     -0.00000000	      0.00000000	      0.00000000
      0.61609937	      0.00000000	     -0.00000000	      0.00000000	      0.00000000
      0.61636296	      0.00000000	      0.00000000	      0.00000000	      0.00000000
      0.61662655	      0.00000000	      0.00000000	      0.00000000	      0.00000000
      0.61689014	      0.00000000	      0.00000000	      0.00000000	      0.00000000
      0.61712087	      0.00000000	      0.00000000	      0.00000000	      0.00000000
      0.61735160	      0.00000000	      0.00000000	      0.00000000	      0.00000000
      0.61766671	      0.00000000	     -0.00000000	      0.00000000	      0.00000000
      0.61788991	      0.00000000	     -0.00000000	      0.00000000	      0.00000000
      0.61811311	      0.00000000	      0.00000000	      0.00000000	      0.00000000
      0.61839595	      0.00000000	      0.00000000	      0.00000000	      0.00000000
      0.61867194	      0.00000000	      0.00000000	      0.00000000	      0.00000000
      0.61894794	      0.00000000	     -0.00000000	      0.00000000	      0.00000000
      0.61920792	      0.00000000	      0.00000000	      0.00000000	      0.00000000
      0.61946790	      0.00000000	     -0.00000000	      0.00000000	      0.00000000
      0.61972788	      0.00000000	     -0.00000000	      0.00000000	      0.00000000
      0.61998786	      0.00000000	      0.00000000	      0.00000000	      0.00000000
      0.62024784	      0.00000000	      0.00000000	      0.00000000	      0.00000000
      0.62050782	      0.00000000	      0.00000000	      0.00000000	      0.00000000
      0.62076780	      0.00000000	      0.00000000	      0.00000000	      0.00000000
      0.62102778	      0.00000000	      0.00000000	      0.00000000	      0.00000000
      0.62128776	      0.00000000	     -0.00000000	      0.00000000	      0.00000000
      0.62154774	      0.00000000	      0.00000000	      0.00000000	      0.00000000
      0.62180773	      0.00000000	      0.00000000	      0.00000000	      0.00000000
      0.62206771	      0.00000000	     -0.00000000	      0.00000000	      0.00000000
      0.62230052	      0.00000000	     -0.00000000	      0.00000000	      0.00000000
      0.62253334	      0.00000000	      0.00000000	      0.00000000	      0.00000000
      0.62284548	      0.00000000	      0.00000000	      0.00000000	      0.00000000
      0.62306923	      0.00000000	      0.00000000	      0.00000000	      0.00000000
      0.62329297	      0.00000000	      0.00000000	      0.00000000	      0.00000000
      0.62357398	      0.00000000	      0.00000000	      0.00000000	      0.00000000
      0.62384819	      0.00000000	      0.00000000	      0.00000000	      0.00000000
      0.62412241	      0.00000000	      0.00000000	      0.00000000	      0.00000000
      0.62438531	      0.00000000	     -0.00000000	      0.00000000	      0.00000000
      0.62464821	      0.00000000	      0.00000000	      0.00000000	      0.00000000
      0.62491111	      0.00000000	      0.00000000	      0.00000000	      0.00000000
      0.62517401	      0.00000000	      0.00000000	      0.00000000	      0.00000000
      0.62543691	      0.00000000	      0.00000000	      0.00000000	      0.00000000
      0.62569981	      0.00000000	     -0.00000000	      0.00000000	      0.00000000
      0.62596271	      0.00000000	      0.00000000	      0.00000000	      0.00000000
      0.62622561	      0.00000000	     -0.00000000	      0.00000000	      0.00000000
      0.62644890	      0.00000000	      0.00000000	      0.00000000	      0.00000000
      0.62667219	      0.00000000	      0.00000000	      0.00000000	      0.00000000
      0.62697261	      0.00000000	      0.00000000	      0.00000000	      0.00000000
      0.62723436	      0.00000000	      0.00000000	      0.00000000	      0.00000000
      0.62749610	      0.00000000	      0.00000000	      0.00000000	      0.00000000
      0.62775785	      0.00000000	      0.00000000	      0.00000000	      0.00000000
      0.62801960	      0.00000000	      0.00000000	      0.00000000	      0.00000000
      0.62828134	      0.00000000	      0.00000000	      0.00000000	      0.00000000
      0.62850754	      0.00000000	      0.00000000	      0.00000000	      0.00000000
      0.62873374	      0.00000000	      0.00000000	      0.00000000	      0.00000000
      0.62906261	      0.00000000	      0.00000000	      0.00000000	      0.00000000
      0.62927490	      0.00000000	     -0.00000000	      0.00000000	      0.00000000
      0.62948719	      0.00000000	      0.00000000	      0.00000000	      0.00000000
      0.62978396	      0.00000000	     -0.00000000	      0.00000000	      0.00000000
      0.63019481	      0.00000000	     -0.00000000	      0.00000000	      0.00000000
      0.63042558	      0.00000000	      0.00000000	      0.00000000	      0.00000000
      0.63065635	      0.00000000	     -0.00000000	      0.00000000	      0.00000000
      0.63094282	      0.00000000	      0.00000000	      0.00000000	      0.00000000
      0.63121417	      0.00000000	     -0.00000000	      0.00000000	      0.00000000
      0.63148551	      0.00000000	      0.00000000	      0.00000000	      0.00000000
      0.63174688	      0.00000000	      0.00000000	      0.00000000	      0.00000000
      0.63200824	      0.00000000	      0.00000000	      0.00000000	      0.00000000
      0.63226960	      0.00000000	      0.00000000	      0.00000000	      0.00000000
      0.63253096	      0.00000000	      0.00000000	      0.00000000	      0.00000000
      0.63279233	      0.00000000	     -0.00000000	      0.00000000	      0.00000000
      0.63305369	      0.00000000	      0.00000000	      0.00000000	      0.00000000
      0.63331505	      0.00000000	      0.00000000	      0.00000000	      0.00000000
      0.63357641	      0.00000000	      0.00000000	      0.00000000	      0.00000000
      0.63383778	      0.00000000	      0.00000000	      0.00000000	      0.00000000
      0.63409914	      0.00000000	      0.00000000	      0.00000000	      0.00000000
      0.63433025	      0.00000000	      0.00000000	      0.00000000	      0.00000000
      0.63456136	      0.00000000	     -0.00000000	      0.00000000	      0.00000000
      0.63488027	      0.00000000	      0.00000000	      0.00000000	      0.00000000
      0.63509977	      0.00000000	      0.00000000	      0.00000000	      0.00000000
      0.63531926	      0.00000000	     -0.00000000	      0.00000000	      0.00000000
      0.63560659	      0.00000000	     -0.00000000	      0.00000000	      0.00000000
      0.63584754	      0.00000000	     -0.00000000	      0.00000000	      0.00000000
      0.63622120	      0.00000000	     -0.00000000	      0.00000000	      0.00000000
      0.63646992	      0.00000000	      0.00000000	      0.00000000	      0.00000000
      0.63671865	      0.00000000	     -0.00000000	      0.00000000	      0.00000000
      0.63696738	      0.00000000	      0.00000000	      0.00000000	      0.00000000
      0.63724417	      0.00000000	      0.00000000	      0.00000000	      0.00000000
      0.63752097	      0.00000000	      0.00000000	      0.00000000	      0.00000000
      0.63775745	      0.00000000	      0.00000000	      0.00000000	      0.00000000
      0.63799392	      0.00000000	      0.00000000	      0.00000000	      0.00000000
      0.63831021	      0.00000000	      0.00000000	      0.00000000	      0.00000000
      0.63852859	      0.00000000	      0.00000000	      0.00000000	      0.00000000
      0.63874697	      0.00000000	      0.00000000	      0.00000000	      0.00000000
      0.63903560	      0.00000000	      0.00000000	      0.00000000	      0.00000000
      0.63931136	      0.00000000	      0.00000000	      0.00000000	      0.00000000
      0.63968341	      0.00000000	     -0.00000000	      0.00000000	      0.00000000
      0.63991585	      0.00000000	     -0.00000000	      0.00000000	      0.00000000
      0.64019621	      0.00000000	      0.00000000	      0.00000000	      0.00000000
      0.64046822	      0.00000000	     -0.00000000	      0.00000000	      0.00000000
      0.64074022	      0.00000000	     -0.00000000	      0.00000000	      0.00000000
      0.64101223	      0.00000000	      0.00000000	      0.00000000	      0.00000000
      0.64128424	      0.00000000	      0.00000000	      0.00000000	      0.00000000
      0.64151444	      0.00000000	      0.00000000	      0.00000000	      0.00000000
      0.64174463	      0.00000000	      0.00000000	      0.00000000	      0.00000000
      0.64207148	      0.00000000	      0.00000000	      0.00000000	      0.00000000
      0.64228502	      0.00000000	      0.00000000	      0.00000000	      0.00000000
      0.64249856	      0.00000000	     -0.00000000	      0.00000000	      0.00000000
      0.64279507	      0.00000000	      0.00000000	      0.00000000	      0.00000000
      0.64317984	      0.00000000	      0.00000000	      0.00000000	      0.00000000
      0.64343054	      0.00000000	     -0.00000000	      0.00000000	      0.00000000
      0.64368123	      0.00000000	      0.00000000	      0.00000000	      0.00000000
      0.64393192	      0.00000000	     -0.00000000	      0.00000000	      0.00000000
      0.64420646	      0.00000000	     -0.00000000	      0.00000000	      0.00000000
      0.64448100	      0.00000000	      0.00000000	      0.00000000	      0.00000000
      0.64472178	      0.00000000	     -0.00000000	      0.00000000	      0.00000000
      0.64496255	      0.00000000	     -0.00000000	      0.00000000	      0.00000000
      0.64527153	      0.00000000	     -0.00000000	      0.00000000	      0.00000000
      0.64549471	      0.00000000	      0.00000000	      0.00000000	      0.00000000
      0.64571789	      0.00000000	      0.00000000	      0.00000000	      0.00000000
      0.64600088	      0.00000000	     -0.00000000	      0.00000000	      0.00000000
      0.64627202	      0.00000000	      0.00000000	      0.00000000	      0.00000000
      0.64661090	      0.00000000	      0.00000000	      0.00000000	      0.00000000
      0.64684422	      0.00000000	      0.00000000	      0.00000000	      0.00000000
      0.64707754	      0.00000000	      0.00000000	      0.00000000	      0.00000000
      0.64737400	      0.00000000	      0.00000000	      0.00000000	      0.00000000
      0.64767047	      0.00000000	      0.00000000	      0.00000000	      0.00000000
      0.64788280	      0.00000000	     -0.00000000	      0.00000000	      0.00000000
      0.64809512	      0.00000000	      0.00000000	      0.00000000	      0.00000000
      0.64840313	      0.00000000	     -0.00000000	      0.00000000	      0.00000000
      0.64867899	      0.00000000	      0.00000000	      0.00000000	      0.00000000
      0.64892079	      0.00000000	      0.00000000	      0.00000000	      0.00000000
      0.64916259	      0.00000000	      0.00000000	      0.00000000	      0.00000000
      0.64947119	      0.00000000	     -0.00000000	      0.00000000	      0.00000000
      0.64969465	      0.00000000	     -0.00000000	      0.00000000	      0.00000000
      0.64991810	      0.00000000	     -0.00000000	      0.00000000	      0.00000000
      0.65020124	      0.00000000	      0.00000000	      0.00000000	      0.00000000
      0.65047270	      0.00000000	      0.00000000	      0.00000000	      0.00000000
      0.65081172	      0.00000000	     -0.00000000	      0.00000000	      0.00000000
      0.65104532	      0.00000000	     -0.00000000	      0.00000000	      0.00000000
      0.65127891	      0.00000000	      0.00000000	      0.00000000	      0.00000000
      0.65157561	      0.00000000	     -0.00000000	      0.00000000	      0.00000000
      0.65187231	      0.00000000	      0.00000000	      0.00000000	      0.00000000
      0.65208510	      0.00000000	      0.00000000	      0.00000000	      0.00000000
      0.65229790	      0.00000000	     -0.00000000	      0.00000000	      0.00000000
      0.65260608	      0.00000000	      0.00000000	      0.00000000	      0.00000000
      0.65288226	      0.00000000	     -0.00000000	      0.00000000	      0.00000000
      0.65312429	      0.00000000	     -0.00000000	      0.00000000	      0.00000000
      0.65336631	      0.00000000	      0.00000000	      0.00000000	      0.00000000
      0.65367551	      0.00000000	      0.00000000	      0.00000000	      0.00000000
      0.65389902	      0.00000000	      0.00000000	      0.00000000	      0.00000000
      0.65412253	      0.00000000	     -0.00000000	      0.00000000	      0.00000000
      0.65440620	      0.00000000	     -0.00000000	      0.00000000	      0.00000000
      0.65467671	      0.00000000	     -0.00000000	      0.00000000	      0.00000000
      0.65501787	      0.00000000	      0.00000000	      0.00000000	      0.00000000
      0.65525573	      0.00000000	      0.00000000	      0.00000000	      0.00000000
      0.65549359	      0.00000000	      0.00000000	      0.00000000	      0.00000000
      0.65578670	      0.00000000	     -0.00000000	      0.00000000	      0.00000000
      0.65607981	      0.00000000	     -0.00000000	      0.00000000	      0.00000000
      0.65629755	      0.00000000	     -0.00000000	      0.00000000	      0.00000000
      0.65651529	      0.00000000	      0.00000000	      0.00000000	      0.00000000
      0.65682303	      0.00000000	     -0.00000000	      0.00000000	      0.00000000
      0.65709363	      0.00000000	      0.00000000	      0.00000000	      0.00000000
      0.65736424	      0.00000000	     -0.00000000	      0.00000000	      0.00000000
      0.65760511	      0.00000000	     -0.00000000	      0.00000000	      0.00000000
      0.65784598	      0.00000000	      0.00000000	      0.00000000	      0.00000000
      0.65808685	      0.00000000	     -0.00000000	      0.00000000	      0.00000000
      0.65837636	      0.00000000	      0.00000000	      0.00000000	      0.00000000
      0.65866586	      0.00000000	     -0.00000000	      0.00000000	      0.00000000
      0.65888799	      0.00000000	      0.00000000	      0.00000000	      0.00000000
      0.65911011	      0.00000000	      0.00000000	      0.00000000	      0.00000000
      0.65941577	      0.00000000	      0.00000000	      0.00000000	      0.00000000
      0.65968379	      0.00000000	      0.00000000	      0.00000000	      0.00000000
      0.65995180	      0.00000000	      0.00000000	      0.00000000	      0.00000000
      0.66021982	      0.00000000	     -0.00000000	      0.00000000	      0.00000000
      0.66044577	      0.00000000	     -0.00000000	      0.00000000	      0.00000000
      0.66067172	      0.00000000	      0.00000000	      0.00000000	      0.00000000
      0.66097387	      0.00000000	      0.00000000	      0.00000000	      0.00000000
      0.66123871	      0.00000000	      0.00000000	      0.00000000	      0.00000000
      0.66150354	      0.00000000	      0.00000000	      0.00000000	      0.00000000
      0.66176838	      0.00000000	     -0.00000000	      0.00000000	      0.00000000
      0.66200439	      0.00000000	      0.00000000	      0.00000000	      0.00000000
      0.66224039	      0.00000000	      0.00000000	      0.00000000	      0.00000000
      0.66255705	      0.00000000	      0.00000000	      0.00000000	      0.00000000
      0.66278007	      0.00000000	     -0.00000000	      0.00000000	      0.00000000
      0.66300309	      0.00000000	      0.00000000	      0.00000000	      0.00000000
      0.66328952	      0.00000000	      0.00000000	      0.00000000	      0.00000000
      0.66354664	      0.00000000	      0.00000000	      0.00000000	      0.00000000
      0.66390250	      0.00000000	      0.00000000	      0.00000000	      0.00000000
      0.66412165	      0.00000000	     -0.00000000	      0.00000000	      0.00000000
      0.66450879	      0.00000000	     -0.00000000	      0.00000000	      0.00000000
      0.66470853	      0.00000000	      0.00000000	      0.00000000	      0.00000000
      0.66490828	      0.00000000	      0.00000000	      0.00000000	      0.00000000
      0.66523635	      0.00000000	      0.00000000	      0.00000000	      0.00000000
      0.66552194	      0.00000000	     -0.00000000	      0.00000000	      0.00000000
      0.66576251	      0.00000000	     -0.00000000	      0.00000000	      0.00000000
      0.66600308	      0.00000000	      0.00000000	      0.00000000	      0.00000000
      0.66632185	      0.00000000	      0.00000000	      0.00000000	      0.00000000
      0.66653989	      0.00000000	     -0.00000000	      0.00000000	      0.00000000
      0.66675792	      0.00000000	     -0.00000000	      0.00000000	      0.00000000
      0.66705085	      0.00000000	     -0.00000000	      0.00000000	      0.00000000
      0.66737023	      0.00000000	      0.00000000	      0.00000000	      0.00000000
      0.66768395	      0.00000000	     -0.00000000	      0.00000000	      0.00000000
      0.66791655	      0.00000000	     -0.00000000	      0.00000000	      0.00000000
      0.66814915	      0.00000000	     -0.00000000	      0.00000000	      0.00000000
      0.66844757	      0.00000000	      0.00000000	      0.00000000	      0.00000000
      0.66874599	      0.00000000	     -0.00000000	      0.00000000	      0.00000000
      0.66895869	      0.00000000	      0.00000000	      0.00000000	      0.00000000
      0.66917139	      0.00000000	      0.00000000	      0.00000000	      0.00000000
      0.66947921	      0.00000000	     -0.00000000	      0.00000000	      0.00000000
      0.66978704	      0.00000000	     -0.00000000	      0.00000000	      0.00000000
      0.66999825	      0.00000000	      0.00000000	      0.00000000	      0.00000000
      0.67020947	      0.00000000	     -0.00000000	      0.00000000	      0.00000000
      0.67051551	      0.00000000	      0.00000000	      0.00000000	      0.00000000
      0.67082156	      0.00000000	     -0.00000000	      0.00000000	      0.00000000
      0.67103944	      0.00000000	     -0.00000000	      0.00000000	      0.00000000
      0.67125733	      0.00000000	      0.00000000	      0.00000000	      0.00000000
      0.67156474	      0.00000000	      0.00000000	      0.00000000	      0.00000000
      0.67187216	      0.00000000	      0.00000000	      0.00000000	      0.00000000
      0.67208077	      0.00000000	     -0.00000000	      0.00000000	      0.00000000
      0.67228938	      0.00000000	      0.00000000	      0.00000000	      0.00000000
      0.67259312	      0.00000000	      0.00000000	      0.00000000	      0.00000000
      0.67289687	      0.00000000	      0.00000000	      0.00000000	      0.00000000
      0.67312345	      0.00000000	     -0.00000000	      0.00000000	      0.00000000
      0.67335003	      0.00000000	      0.00000000	      0.00000000	      0.00000000
      0.67365365	      0.00000000	      0.00000000	      0.00000000	      0.00000000
      0.67392633	      0.00000000	      0.00000000	      0.00000000	      0.00000000
      0.67419901	      0.00000000	      0.00000000	      0.00000000	      0.00000000
      0.67443893	      0.00000000	      0.00000000	      0.00000000	      0.00000000
      0.67467885	      0.00000000	      0.00000000	      0.00000000	      0.00000000
      0.67491877	      0.00000000	      0.00000000	      0.00000000	      0.00000000
      0.67521265	      0.00000000	      0.00000000	      0.00000000	      0.00000000
      0.67550653	      0.00000000	      0.00000000	      0.00000000	      0.00000000
      0.67572896	      0.00000000	      0.00000000	      0.00000000	      0.00000000
      0.67595139	      0.00000000	      0.00000000	      0.00000000	      0.00000000
      0.67625773	      0.00000000	      0.00000000	      0.00000000	      0.00000000
      0.67653121	      0.00000000	      0.00000000	      0.00000000	      0.00000000
      0.67677705	      0.00000000	     -0.00000000	      0.00000000	      0.00000000
      0.67702289	      0.00000000	      0.00000000	      0.00000000	      0.00000000
      0.67733100	      0.00000000	      0.00000000	      0.00000000	      0.00000000
      0.67755755	      0.00000000	     -0.00000000	      0.00000000	      0.00000000
      0.67778409	      0.00000000	      0.00000000	      0.00000000	      0.00000000
      0.67806734	      0.00000000	     -0.00000000	      0.00000000	      0.00000000
      0.67834138	      0.00000000	      0.00000000	      0.00000000	      0.00000000
      0.67867809	      0.00000000	     -0.00000000	      0.00000000	      0.00000000
      0.67891409	      0.00000000	      0.00000000	      0.00000000	      0.00000000
      0.67915010	      0.00000000	      0.00000000	      0.00000000	      0.00000000
      0.67944739	      0.00000000	      0.00000000	      0.00000000	      0.00000000
      0.67974467	      0.00000000	     -0.00000000	      0.00000000	      0.00000000
      0.67996357	      0.00000000	      0.00000000	      0.00000000	      0.00000000
      0.68018248	      0.00000000	     -0.00000000	      0.00000000	      0.00000000
      0.68049000	      0.00000000	      0.00000000	      0.00000000	      0.00000000
      0.68079753	      0.00000000	     -0.00000000	      0.00000000	      0.00000000
      0.68100734	      0.00000000	      0.00000000	      0.00000000	      0.00000000
      0.68121715	      0.00000000	     -0.00000000	      0.00000000	      0.00000000
      0.68152046	      0.00000000	     -0.00000000	      0.00000000	      0.00000000
      0.68182377	      0.00000000	      0.00000000	      0.00000000	      0.00000000
      0.68205372	      0.00000000	      0.00000000	      0.00000000	      0.00000000
      0.68228367	      0.00000000	     -0.00000000	      0.00000000	      0.00000000
      0.68258530	      0.00000000	     -0.00000000	      0.00000000	      0.00000000
      0.68288693	      0.00000000	     -0.00000000	      0.00000000	      0.00000000
      0.68309979	      0.00000000	     -0.00000000	      0.00000000	      0.00000000
      0.68331265	      0.00000000	      0.00000000	      0.00000000	      0.00000000
      0.68361877	      0.00000000	      0.00000000	      0.00000000	      0.00000000
      0.68392489	      0.00000000	     -0.00000000	      0.00000000	      0.00000000
      0.68414542	      0.00000000	     -0.00000000	      0.00000000	      0.00000000
      0.68436594	      0.00000000	     -0.00000000	      0.00000000	      0.00000000
      0.68467253	      0.00000000	      0.00000000	      0.00000000	      0.00000000
      0.68497912	      0.00000000	      0.00000000	      0.00000000	      0.00000000
      0.68519198	      0.00000000	     -0.00000000	      0.00000000	      0.00000000
      0.68540484	      0.00000000	      0.00000000	      0.00000000	      0.00000000
      0.68570998	      0.00000000	      0.00000000	      0.00000000	      0.00000000
      0.68601513	      0.00000000	      0.00000000	      0.00000000	      0.00000000
      0.68623927	      0.00000000	     -0.00000000	      0.00000000	      0.00000000
      0.68646341	      0.00000000	      0.00000000	      0.00000000	      0.00000000
      0.68676882	      0.00000000	      0.00000000	      0.00000000	      0.00000000
      0.68707424	      0.00000000	      0.00000000	      0.00000000	      0.00000000
      0.68728683	      0.00000000	      0.00000000	      0.00000000	      0.00000000
      0.68749942	      0.00000000	     -0.00000000	      0.00000000	      0.00000000
      0.68780418	      0.00000000	     -0.00000000	      0.00000000	      0.00000000
      0.68810894	      0.00000000	      0.00000000	      0.00000000	      0.00000000
      0.68833502	      0.00000000	      0.00000000	      0.00000000	      0.00000000
      0.68856110	      0.00000000	      0.00000000	      0.00000000	      0.00000000
      0.68886558	      0.00000000	     -0.00000000	      0.00000000	      0.00000000
      0.68917007	      0.00000000	      0.00000000	      0.00000000	      0.00000000
      0.68938357	      0.00000000	      0.00000000	      0.00000000	      0.00000000
      0.68959707	      0.00000000	     -0.00000000	      0.00000000	      0.00000000
      0.68990215	      0.00000000	      0.00000000	      0.00000000	      0.00000000
      0.69020722	      0.00000000	     -0.00000000	      0.00000000	      0.00000000
      0.69043245	      0.00000000	     -0.00000000	      0.00000000	      0.00000000
      0.69065767	      0.00000000	     -0.00000000	      0.00000000	      0.00000000
      0.69096257	      0.00000000	      0.00000000	      0.00000000	      0.00000000
      0.69126747	      0.00000000	      0.00000000	      0.00000000	      0.00000000
      0.69148187	      0.00000000	      0.00000000	      0.00000000	      0.00000000
      0.69169628	      0.00000000	      0.00000000	      0.00000000	      0.00000000
      0.69200141	      0.00000000	      0.00000000	      0.00000000	      0.00000000
      0.69230654	      0.00000000	      0.00000000	      0.00000000	      0.00000000
      0.69253168	      0.00000000	      0.00000000	      0.00000000	      0.00000000
      0.69275683	      0.00000000	      0.00000000	      0.00000000	      0.00000000
      0.69306174	      0.00000000	     -0.00000000	      0.00000000	      0.00000000
      0.69336664	      0.00000000	      0.00000000	      0.00000000	      0.00000000
      0.69358204	      0.00000000	      0.00000000	      0.00000000	      0.00000000
      0.69379744	      0.00000000	      0.00000000	      0.00000000	      0.00000000
      0.69410267	      0.00000000	     -0.00000000	      0.00000000	      0.00000000
      0.69440790	      0.00000000	     -0.00000000	      0.00000000	      0.00000000
      0.69463274	      0.00000000	     -0.00000000	      0.00000000	      0.00000000
      0.69485759	      0.00000000	     -0.00000000	      0.00000000	      0.00000000
      0.69516256	      0.00000000	     -0.00000000	      0.00000000	      0.00000000
      0.69546753	      0.00000000	      0.00000000	      0.00000000	      0.00000000
      0.69568403	      0.00000000	     -0.00000000	      0.00000000	      0.00000000
      0.69590053	      0.00000000	      0.00000000	      0.00000000	      0.00000000
      0.69620583	      0.00000000	     -0.00000000	      0.00000000	      0.00000000
      0.69651112	      0.00000000	     -0.00000000	      0.00000000	      0.00000000
      0.69673566	      0.00000000	      0.00000000	      0.00000000	      0.00000000
      0.69696020	      0.00000000	     -0.00000000	      0.00000000	      0.00000000
      0.69726520	      0.00000000	     -0.00000000	      0.00000000	      0.00000000
      0.69757019	      0.00000000	      0.00000000	      0.00000000	      0.00000000
      0.69778790	      0.00000000	     -0.00000000	      0.00000000	      0.00000000
      0.69800561	      0.00000000	      0.00000000	      0.00000000	      0.00000000
      0.69831092	      0.00000000	     -0.00000000	      0.00000000	      0.00000000
      0.69861623	      0.00000000	     -0.00000000	      0.00000000	      0.00000000
      0.69884049	      0.00000000	      0.00000000	      0.00000000	      0.00000000
      0.69906474	      0.00000000	      0.00000000	      0.00000000	      0.00000000
      0.69936971	      0.00000000	      0.00000000	      0.00000000	      0.00000000
      0.69967468	      0.00000000	      0.00000000	      0.00000000	      0.00000000
      0.69989370	      0.00000000	      0.00000000	      0.00000000	      0.00000000
      0.70011272	      0.00000000	      0.00000000	      0.00000000	      0.00000000
      0.70041797	      0.00000000	      0.00000000	      0.00000000	      0.00000000
      0.70072323	      0.00000000	      0.00000000	      0.00000000	      0.00000000
      0.70094727	      0.00000000	      0.00000000	      0.00000000	      0.00000000
      0.70117131	      0.00000000	      0.00000000	      0.00000000	      0.00000000
      0.70147620	      0.00000000	      0.00000000	      0.00000000	      0.00000000
      0.70178108	      0.00000000	     -0.00000000	      0.00000000	      0.00000000
      0.70200147	      0.00000000	      0.00000000	      0.00000000	      0.00000000
      0.70222187	      0.00000000	      0.00000000	      0.00000000	      0.00000000
      0.70252699	      0.00000000	      0.00000000	      0.00000000	      0.00000000
      0.70283211	      0.00000000	      0.00000000	      0.00000000	      0.00000000
      0.70305606	      0.00000000	     -0.00000000	      0.00000000	      0.00000000
      0.70328002	      0.00000000	     -0.00000000	      0.00000000	      0.00000000
      0.70358476	      0.00000000	      0.00000000	      0.00000000	      0.00000000
      0.70388951	      0.00000000	     -0.00000000	      0.00000000	      0.00000000
      0.70411128	      0.00000000	      0.00000000	      0.00000000	      0.00000000
      0.70433306	      0.00000000	     -0.00000000	      0.00000000	      0.00000000
      0.70463796	      0.00000000	      0.00000000	      0.00000000	      0.00000000
      0.70494285	      0.00000000	     -0.00000000	      0.00000000	      0.00000000
      0.70516693	      0.00000000	      0.00000000	      0.00000000	      0.00000000
      0.70539100	      0.00000000	      0.00000000	      0.00000000	      0.00000000
      0.70569555	      0.00000000	     -0.00000000	      0.00000000	      0.00000000
      0.70600009	      0.00000000	      0.00000000	      0.00000000	      0.00000000
      0.70622318	      0.00000000	      0.00000000	      0.00000000	      0.00000000
      0.70644628	      0.00000000	      0.00000000	      0.00000000	      0.00000000
      0.70675086	      0.00000000	      0.00000000	      0.00000000	      0.00000000
      0.70705544	      0.00000000	     -0.00000000	      0.00000000	      0.00000000
      0.70727991	      0.00000000	      0.00000000	      0.00000000	      0.00000000
      0.70750437	      0.00000000	      0.00000000	      0.00000000	      0.00000000
      0.70780865	      0.00000000	     -0.00000000	      0.00000000	      0.00000000
      0.70811294	      0.00000000	      0.00000000	      0.00000000	      0.00000000
      0.70833722	      0.00000000	     -0.00000000	      0.00000000	      0.00000000
      0.70856151	      0.00000000	     -0.00000000	      0.00000000	      0.00000000
      0.70886573	      0.00000000	     -0.00000000	      0.00000000	      0.00000000
      0.70916995	      0.00000000	      0.00000000	      0.00000000	      0.00000000
      0.70939505	      0.00000000	      0.00000000	      0.00000000	      0.00000000
      0.70962015	      0.00000000	      0.00000000	      0.00000000	      0.00000000
      0.70992412	      0.00000000	      0.00000000	      0.00000000	      0.00000000
      0.71022810	      0.00000000	      0.00000000	      0.00000000	      0.00000000
      0.71045345	      0.00000000	      0.00000000	      0.00000000	      0.00000000
      0.71067880	      0.00000000	     -0.00000000	      0.00000000	      0.00000000
      0.71098263	      0.00000000	     -0.00000000	      0.00000000	      0.00000000
      0.71128646	      0.00000000	      0.00000000	      0.00000000	      0.00000000
      0.71151239	      0.00000000	     -0.00000000	      0.00000000	      0.00000000
      0.71173832	      0.00000000	      0.00000000	      0.00000000	      0.00000000
      0.71204193	      0.00000000	     -0.00000000	      0.00000000	      0.00000000
      0.71234554	      0.00000000	     -0.00000000	      0.00000000	      0.00000000
      0.71257191	      0.00000000	      0.00000000	      0.00000000	      0.00000000
      0.71279827	      0.00000000	      0.00000000	      0.00000000	      0.00000000
      0.71310169	      0.00000000	     -0.00000000	      0.00000000	      0.00000000
      0.71340511	      0.00000000	     -0.00000000	      0.00000000	      0.00000000
      0.71363198	      0.00000000	     -0.00000000	      0.00000000	      0.00000000
      0.71385886	      0.00000000	      0.00000000	      0.00000000	      0.00000000
      0.71416206	      0.00000000	      0.00000000	      0.00000000	      0.00000000
      0.71446526	      0.00000000	      0.00000000	      0.00000000	      0.00000000
      0.71469264	      0.00000000	      0.00000000	      0.00000000	      0.00000000
      0.71492001	      0.00000000	     -0.00000000	      0.00000000	      0.00000000
      0.71522299	      0.00000000	      0.00000000	      0.00000000	      0.00000000
      0.71552597	      0.00000000	      0.00000000	      0.00000000	      0.00000000
      0.71575387	      0.00000000	      0.00000000	      0.00000000	      0.00000000
      0.71598176	      0.00000000	      0.00000000	      0.00000000	      0.00000000
      0.71628451	      0.00000000	      0.00000000	      0.00000000	      0.00000000
      0.71658726	      0.00000000	     -0.00000000	      0.00000000	      0.00000000
      0.71681568	      0.00000000	      0.00000000	      0.00000000	      0.00000000
      0.71704410	      0.00000000	     -0.00000000	      0.00000000	      0.00000000
      0.71734661	      0.00000000	     -0.00000000	      0.00000000	      0.00000000
      0.71764912	      0.00000000	      0.00000000	      0.00000000	      0.00000000
      0.71787809	      0.00000000	     -0.00000000	      0.00000000	      0.00000000
      0.71810705	      0.00000000	     -0.00000000	      0.00000000	      0.00000000
      0.71840931	      0.00000000	      0.00000000	      0.00000000	      0.00000000
      0.71871156	      0.00000000	      0.00000000	      0.00000000	      0.00000000
      0.71894109	      0.00000000	      0.00000000	      0.00000000	      0.00000000
      0.71917062	      0.00000000	      0.00000000	      0.00000000	      0.00000000
      0.71947260	      0.00000000	      0.00000000	      0.00000000	      0.00000000
      0.71977459	      0.00000000	      0.00000000	      0.00000000	      0.00000000
      0.72000469	      0.00000000	      0.00000000	      0.00000000	      0.00000000
      0.72023480	      0.00000000	     -0.00000000	      0.00000000	      0.00000000
      0.72053650	      0.00000000	     -0.00000000	      0.00000000	      0.00000000
      0.72083821	      0.00000000	     -0.00000000	      0.00000000	      0.00000000
      0.72106890	      0.00000000	      0.00000000	      0.00000000	      0.00000000
      0.72129960	      0.00000000	     -0.00000000	      0.00000000	      0.00000000
      0.72160101	      0.00000000	      0.00000000	      0.00000000	      0.00000000
      0.72190242	      0.00000000	      0.00000000	      0.00000000	      0.00000000
      0.72213373	      0.00000000	      0.00000000	      0.00000000	      0.00000000
      0.72236504	      0.00000000	     -0.00000000	      0.00000000	      0.00000000
      0.72266614	      0.00000000	      0.00000000	      0.00000000	      0.00000000
      0.72296724	      0.00000000	     -0.00000000	      0.00000000	      0.00000000
      0.72319918	      0.00000000	      0.00000000	      0.00000000	      0.00000000
      0.72343113	      0.00000000	     -0.00000000	      0.00000000	      0.00000000
      0.72373190	      0.00000000	      0.00000000	      0.00000000	      0.00000000
      0.72403266	      0.00000000	      0.00000000	      0.00000000	      0.00000000
      0.72426526	      0.00000000	     -0.00000000	      0.00000000	      0.00000000
      0.72449786	      0.00000000	     -0.00000000	      0.00000000	      0.00000000
      0.72479828	      0.00000000	      0.00000000	      0.00000000	      0.00000000
      0.72509870	      0.00000000	      0.00000000	      0.00000000	      0.00000000
      0.72533198	      0.00000000	     -0.00000000	      0.00000000	      0.00000000
      0.72556525	      0.00000000	      0.00000000	      0.00000000	      0.00000000
      0.72586530	      0.00000000	      0.00000000	      0.00000000	      0.00000000
      0.72616536	      0.00000000	      0.00000000	      0.00000000	      0.00000000
      0.72639933	      0.00000000	      0.00000000	      0.00000000	      0.00000000
      0.72663331	      0.00000000	     -0.00000000	      0.00000000	      0.00000000
      0.72693297	      0.00000000	     -0.00000000	      0.00000000	      0.00000000
      0.72723263	      0.00000000	      0.00000000	      0.00000000	      0.00000000
      0.72746734	      0.00000000	      0.00000000	      0.00000000	      0.00000000
      0.72770205	      0.00000000	     -0.00000000	      0.00000000	      0.00000000
      0.72800129	      0.00000000	      0.00000000	      0.00000000	      0.00000000
      0.72830054	      0.00000000	      0.00000000	      0.00000000	      0.00000000
      0.72853601	      0.00000000	     -0.00000000	      0.00000000	      0.00000000
      0.72877148	      0.00000000	      0.00000000	      0.00000000	      0.00000000
      0.72907027	      0.00000000	     -0.00000000	      0.00000000	      0.00000000
      0.72936907	      0.00000000	     -0.00000000	      0.00000000	      0.00000000
      0.72960534	      0.00000000	      0.00000000	      0.00000000	      0.00000000
      0.72984161	      0.00000000	     -0.00000000	      0.00000000	      0.00000000
      0.73013992	      0.00000000	     -0.00000000	      0.00000000	      0.00000000
      0.73043824	      0.00000000	      0.00000000	      0.00000000	      0.00000000
      0.73067535	      0.00000000	     -0.00000000	      0.00000000	      0.00000000
      0.73091246	      0.00000000	      0.00000000	      0.00000000	      0.00000000
      0.73121025	      0.00000000	      0.00000000	      0.00000000	      0.00000000
      0.73150805	      0.00000000	      0.00000000	      0.00000000	      0.00000000
      0.73174604	      0.00000000	     -0.00000000	      0.00000000	      0.00000000
      0.73198404	      0.00000000	     -0.00000000	      0.00000000	      0.00000000
      0.73228127	      0.00000000	     -0.00000000	      0.00000000	      0.00000000
      0.73257850	      0.00000000	     -0.00000000	      0.00000000	      0.00000000
      0.73281744	      0.00000000	     -0.00000000	      0.00000000	      0.00000000
      0.73305638	      0.00000000	      0.00000000	      0.00000000	      0.00000000
      0.73335298	      0.00000000	     -0.00000000	      0.00000000	      0.00000000
      0.73364959	      0.00000000	      0.00000000	      0.00000000	      0.00000000
      0.73388954	      0.00000000	      0.00000000	      0.00000000	      0.00000000
      0.73412950	      0.00000000	      0.00000000	      0.00000000	      0.00000000
      0.73442541	      0.00000000	     -0.00000000	      0.00000000	      0.00000000
      0.73472132	      0.00000000	      0.00000000	      0.00000000	      0.00000000
      0.73496237	      0.00000000	      0.00000000	      0.00000000	      0.00000000
      0.73520342	      0.00000000	      0.00000000	      0.00000000	      0.00000000
      0.73549856	      0.00000000	     -0.00000000	      0.00000000	      0.00000000
      0.73579369	      0.00000000	      0.00000000	      0.00000000	      0.00000000
      0.73603594	      0.00000000	     -0.00000000	      0.00000000	      0.00000000
      0.73627820	      0.00000000	     -0.00000000	      0.00000000	      0.00000000
      0.73657244	      0.00000000	     -0.00000000	      0.00000000	      0.00000000
      0.73686668	      0.00000000	      0.00000000	      0.00000000	      0.00000000
      0.73711028	      0.00000000	      0.00000000	      0.00000000	      0.00000000
      0.73735388	      0.00000000	      0.00000000	      0.00000000	      0.00000000
      0.73764708	      0.00000000	     -0.00000000	      0.00000000	      0.00000000
      0.73794027	      0.00000000	     -0.00000000	      0.00000000	      0.00000000
      0.73818541	      0.00000000	     -0.00000000	      0.00000000	      0.00000000
      0.73843055	      0.00000000	     -0.00000000	      0.00000000	      0.00000000
      0.73872249	      0.00000000	      0.00000000	      0.00000000	      0.00000000
      0.73901443	      0.00000000	      0.00000000	      0.00000000	      0.00000000
      0.73926138	      0.00000000	     -0.00000000	      0.00000000	      0.00000000
      0.73950833	      0.00000000	      0.00000000	      0.00000000	      0.00000000
      0.73979869	      0.00000000	      0.00000000	      0.00000000	      0.00000000
      0.74008906	      0.00000000	     -0.00000000	      0.00000000	      0.00000000
      0.74033824	      0.00000000	     -0.00000000	      0.00000000	      0.00000000
      0.74058742	      0.00000000	      0.00000000	      0.00000000	      0.00000000
      0.74087571	      0.00000000	     -0.00000000	      0.00000000	      0.00000000
      0.74116400	      0.00000000	     -0.00000000	      0.00000000	      0.00000000
      0.74141611	      0.00000000	      0.00000000	      0.00000000	      0.00000000
      0.74166822	      0.00000000	      0.00000000	      0.00000000	      0.00000000
      0.74195356	      0.00000000	     -0.00000000	      0.00000000	      0.00000000
      0.74223890	      0.00000000	     -0.00000000	      0.00000000	      0.00000000
      0.74249518	      0.00000000	     -0.00000000	      0.00000000	      0.00000000
      0.74275146	      0.00000000	      0.00000000	      0.00000000	      0.00000000
      0.74303220	      0.00000000	      0.00000000	      0.00000000	      0.00000000
      0.74331294	      0.00000000	      0.00000000	      0.00000000	      0.00000000
      0.74359367	      0.00000000	      0.00000000	      0.00000000	      0.00000000
      0.74387441	      0.00000000	     -0.00000000	      0.00000000	      0.00000000
      0.74410947	      0.00000000	      0.00000000	      0.00000000	      0.00000000
      0.74434453	      0.00000000	      0.00000000	      0.00000000	      0.00000000
      0.74464280	      0.00000000	     -0.00000000	      0.00000000	      0.00000000
      0.74494107	      0.00000000	     -0.00000000	      0.00000000	      0.00000000
      0.74518570	      0.00000000	     -0.00000000	      0.00000000	      0.00000000
      0.74543034	      0.00000000	      0.00000000	      0.00000000	      0.00000000
      0.74572312	      0.00000000	     -0.00000000	      0.00000000	      0.00000000
      0.74601591	      0.00000000	      0.00000000	      0.00000000	      0.00000000
      0.74626677	      0.00000000	      0.00000000	      0.00000000	      0.00000000
      0.74651764	      0.00000000	      0.00000000	      0.00000000	      0.00000000
      0.74680509	      0.00000000	     -0.00000000	      0.00000000	      0.00000000
      0.74709255	      0.00000000	      0.00000000	      0.00000000	      0.00000000
      0.74734915	      0.00000000	     -0.00000000	      0.00000000	      0.00000000
      0.74760576	      0.00000000	      0.00000000	      0.00000000	      0.00000000
      0.74788715	      0.00000000	     -0.00000000	      0.00000000	      0.00000000
      0.74816853	      0.00000000	     -0.00000000	      0.00000000	      0.00000000
      0.74844991	      0.00000000	      0.00000000	      0.00000000	      0.00000000
      0.74873129	      0.00000000	      0.00000000	      0.00000000	      0.00000000
      0.74896830	      0.00000000	      0.00000000	      0.00000000	      0.00000000
      0.74920531	      0.00000000	      0.00000000	      0.00000000	      0.00000000
      0.74950230	      0.00000000	      0.00000000	      0.00000000	      0.00000000
      0.74979930	      0.00000000	      0.00000000	      0.00000000	      0.00000000
      0.75004808	      0.00000000	      0.00000000	      0.00000000	      0.00000000
      0.75029686	      0.00000000	      0.00000000	      0.00000000	      0.00000000
      0.75058662	      0.00000000	      0.00000000	      0.00000000	      0.00000000
      0.75087639	      0.00000000	     -0.00000000	      0.00000000	      0.00000000
      0.75113302	      0.00000000	      0.00000000	      0.00000000	      0.00000000
      0.75138966	      0.00000000	      0.00000000	      0.00000000	      0.00000000
      0.75167180	      0.00000000	      0.00000000	      0.00000000	      0.00000000
      0.75195394	      0.00000000	     -0.00000000	      0.00000000	      0.00000000
      0.75223608	      0.00000000	      0.00000000	      0.00000000	      0.00000000
      0.75251822	      0.00000000	      0.00000000	      0.00000000	      0.00000000
      0.75275597	      0.00000000	      0.00000000	      0.00000000	      0.00000000
      0.75299372	      0.00000000	     -0.00000000	      0.00000000	      0.00000000
      0.75329003	      0.00000000	     -0.00000000	      0.00000000	      0.00000000
      0.75358634	      0.00000000	     -0.00000000	      0.00000000	      0.00000000
      0.75383856	      0.00000000	     -0.00000000	      0.00000000	      0.00000000
      0.75409077	      0.00000000	      0.00000000	      0.00000000	      0.00000000
      0.75437789	      0.00000000	     -0.00000000	      0.00000000	      0.00000000
      0.75466501	      0.00000000	     -0.00000000	      0.00000000	      0.00000000
      0.75495213	      0.00000000	      0.00000000	      0.00000000	      0.00000000
      0.75520842	      0.00000000	     -0.00000000	      0.00000000	      0.00000000
      0.75546472	      0.00000000	      0.00000000	      0.00000000	      0.00000000
      0.75572101	      0.00000000	      0.00000000	      0.00000000	      0.00000000
      0.75600388	      0.00000000	      0.00000000	      0.00000000	      0.00000000
      0.75628674	      0.00000000	     -0.00000000	      0.00000000	      0.00000000
      0.75656960	      0.00000000	     -0.00000000	      0.00000000	      0.00000000
      0.75685246	      0.00000000	     -0.00000000	      0.00000000	      0.00000000
      0.75709129	      0.00000000	      0.00000000	      0.00000000	      0.00000000
      0.75733012	      0.00000000	      0.00000000	      0.00000000	      0.00000000
      0.75762554	      0.00000000	      0.00000000	      0.00000000	      0.00000000
      0.75792095	      0.00000000	      0.00000000	      0.00000000	      0.00000000
      0.75817718	      0.00000000	      0.00000000	      0.00000000	      0.00000000
      0.75843341	      0.00000000	      0.00000000	      0.00000000	      0.00000000
      0.75871729	      0.00000000	      0.00000000	      0.00000000	      0.00000000
      0.75900117	      0.00000000	     -0.00000000	      0.00000000	      0.00000000
      0.75928505	      0.00000000	      0.00000000	      0.00000000	      0.00000000
      0.75956893	      0.00000000	     -0.00000000	      0.00000000	      0.00000000
      0.75980738	      0.00000000	      0.00000000	      0.00000000	      0.00000000
      0.76004582	      0.00000000	     -0.00000000	      0.00000000	      0.00000000
      0.76034098	      0.00000000	      0.00000000	      0.00000000	      0.00000000
      0.76063615	      0.00000000	     -0.00000000	      0.00000000	      0.00000000
      0.76089542	      0.00000000	     -0.00000000	      0.00000000	      0.00000000
      0.76115469	      0.00000000	     -0.00000000	      0.00000000	      0.00000000
      0.76143600	      0.00000000	     -0.00000000	      0.00000000	      0.00000000
      0.76171732	      0.00000000	     -0.00000000	      0.00000000	      0.00000000
      0.76199863	      0.00000000	     -0.00000000	      0.00000000	      0.00000000
      0.76227995	      0.00000000	     -0.00000000	      0.00000000	      0.00000000
      0.76253036	      0.00000000	      0.00000000	      0.00000000	      0.00000000
      0.76278077	      0.00000000	     -0.00000000	      0.00000000	      0.00000000
      0.76306914	      0.00000000	      0.00000000	      0.00000000	      0.00000000
      0.76335750	      0.00000000	     -0.00000000	      0.00000000	      0.00000000
      0.76364587	      0.00000000	      0.00000000	      0.00000000	      0.00000000
      0.76393424	      0.00000000	      0.00000000	      0.00000000	      0.00000000
      0.76416022	      0.00000000	     -0.00000000	      0.00000000	      0.00000000
      0.76438620	      0.00000000	      0.00000000	      0.00000000	      0.00000000
      0.76467616	      0.00000000	      0.00000000	      0.00000000	      0.00000000
      0.76496611	      0.00000000	      0.00000000	      0.00000000	      0.00000000
      0.76523504	      0.00000000	      0.00000000	      0.00000000	      0.00000000
      0.76550396	      0.00000000	     -0.00000000	      0.00000000	      0.00000000
      0.76578354	      0.00000000	      0.00000000	      0.00000000	      0.00000000
      0.76606313	      0.00000000	     -0.00000000	      0.00000000	      0.00000000
      0.76633310	      0.00000000	     -0.00000000	      0.00000000	      0.00000000
      0.76660307	      0.00000000	      0.00000000	      0.00000000	      0.00000000
      0.76687973	      0.00000000	      0.00000000	      0.00000000	      0.00000000
      0.76715639	      0.00000000	      0.00000000	      0.00000000	      0.00000000
      0.76742717	      0.00000000	      0.00000000	      0.00000000	      0.00000000
      0.76769794	      0.00000000	      0.00000000	      0.00000000	      0.00000000
      0.76797353	      0.00000000	     -0.00000000	      0.00000000	      0.00000000
      0.76824912	      0.00000000	     -0.00000000	      0.00000000	      0.00000000
      0.76852076	      0.00000000	     -0.00000000	      0.00000000	      0.00000000
      0.76879240	      0.00000000	      0.00000000	      0.00000000	      0.00000000
      0.76906742	      0.00000000	     -0.00000000	      0.00000000	      0.00000000
      0.76934244	      0.00000000	      0.00000000	      0.00000000	      0.00000000
      0.76961482	      0.00000000	      0.00000000	      0.00000000	      0.00000000
      0.76988719	      0.00000000	     -0.00000000	      0.00000000	      0.00000000
      0.77016187	      0.00000000	     -0.00000000	      0.00000000	      0.00000000
      0.77043656	      0.00000000	     -0.00000000	      0.00000000	      0.00000000
      0.77070952	      0.00000000	      0.00000000	      0.00000000	      0.00000000
      0.77098248	      0.00000000	      0.00000000	      0.00000000	      0.00000000
      0.77125698	      0.00000000	      0.00000000	      0.00000000	      0.00000000
      0.77153148	      0.00000000	     -0.00000000	      0.00000000	      0.00000000
      0.77180491	      0.00000000	      0.00000000	      0.00000000	      0.00000000
      0.77207834	      0.00000000	     -0.00000000	      0.00000000	      0.00000000
      0.77235276	      0.00000000	     -0.00000000	      0.00000000	      0.00000000
      0.77262719	      0.00000000	      0.00000000	      0.00000000	      0.00000000
      0.77290099	      0.00000000	      0.00000000	      0.00000000	      0.00000000
      0.77317479	      0.00000000	      0.00000000	      0.00000000	      0.00000000
      0.77344923	      0.00000000	      0.00000000	      0.00000000	      0.00000000
      0.77372367	      0.00000000	     -0.00000000	      0.00000000	      0.00000000
      0.77399777	      0.00000000	      0.00000000	      0.00000000	      0.00000000
      0.77427187	      0.00000000	      0.00000000	      0.00000000	      0.00000000
      0.77454638	      0.00000000	     -0.00000000	      0.00000000	      0.00000000
      0.77482089	      0.00000000	      0.00000000	      0.00000000	      0.00000000
      0.77509525	      0.00000000	      0.00000000	      0.00000000	      0.00000000
      0.77536960	      0.00000000	      0.00000000	      0.00000000	      0.00000000
      0.77564422	      0.00000000	     -0.00000000	      0.00000000	      0.00000000
      0.77591884	      0.00000000	     -0.00000000	      0.00000000	      0.00000000
      0.77619342	      0.00000000	     -0.00000000	      0.00000000	      0.00000000
      0.77646799	      0.00000000	      0.00000000	      0.00000000	      0.00000000
      0.77674275	      0.00000000	      0.00000000	      0.00000000	      0.00000000
      0.77701751	      0.00000000	      0.00000000	      0.00000000	      0.00000000
      0.77729228	      0.00000000	      0.00000000	      0.00000000	      0.00000000
      0.77756706	      0.00000000	      0.00000000	      0.00000000	      0.00000000
      0.77784197	      0.00000000	      0.00000000	      0.00000000	      0.00000000
      0.77811688	      0.00000000	      0.00000000	      0.00000000	      0.00000000
      0.77839184	      0.00000000	     -0.00000000	      0.00000000	      0.00000000
      0.77866681	      0.00000000	      0.00000000	      0.00000000	      0.00000000
      0.77894188	      0.00000000	      0.00000000	      0.00000000	      0.00000000
      0.77921695	      0.00000000	      0.00000000	      0.00000000	      0.00000000
      0.77949209	      0.00000000	      0.00000000	      0.00000000	      0.00000000
      0.77976724	      0.00000000	     -0.00000000	      0.00000000	      0.00000000
      0.78004248	      0.00000000	      0.00000000	      0.00000000	      0.00000000
      0.78031771	      0.00000000	     -0.00000000	      0.00000000	      0.00000000
      0.78059303	      0.00000000	      0.00000000	      0.00000000	      0.00000000
      0.78086835	      0.00000000	      0.00000000	      0.00000000	      0.00000000
      0.78114376	      0.00000000	      0.00000000	      0.00000000	      0.00000000
      0.78141916	      0.00000000	     -0.00000000	      0.00000000	      0.00000000
      0.78169465	      0.00000000	     -0.00000000	      0.00000000	      0.00000000
      0.78197014	      0.00000000	      0.00000000	      0.00000000	      0.00000000
      0.78224571	      0.00000000	      0.00000000	      0.00000000	      0.00000000
      0.78252128	      0.00000000	      0.00000000	      0.00000000	      0.00000000
      0.78279694	      0.00000000	     -0.00000000	      0.00000000	      0.00000000
      0.78307259	      0.00000000	      0.00000000	      0.00000000	      0.00000000
      0.78334833	      0.00000000	     -0.00000000	      0.00000000	      0.00000000
      0.78362407	      0.00000000	      0.00000000	      0.00000000	      0.00000000
      0.78389989	      0.00000000	     -0.00000000	      0.00000000	      0.00000000
      0.78417570	      0.00000000	      0.00000000	      0.00000000	      0.00000000
      0.78445160	      0.00000000	      0.00000000	      0.00000000	      0.00000000
      0.78472750	      0.00000000	      0.00000000	      0.00000000	      0.00000000
      0.78500347	      0.00000000	     -0.00000000	      0.00000000	      0.00000000
      0.78527944	      0.00000000	     -0.00000000	      0.00000000	      0.00000000
      0.78555549	      0.00000000	      0.00000000	      0.00000000	      0.00000000
      0.78583154	      0.00000000	      0.00000000	      0.00000000	      0.00000000
      0.78610765	      0.00000000	      0.00000000	      0.00000000	      0.00000000
      0.78638377	      0.00000000	     -0.00000000	      0.00000000	      0.00000000
      0.78665995	      0.00000000	     -0.00000000	      0.00000000	      0.00000000
      0.78693613	      0.00000000	      0.00000000	      0.00000000	      0.00000000
      0.78721237	      0.00000000	      0.00000000	      0.00000000	      0.00000000
      0.78748860	      0.00000000	     -0.00000000	      0.00000000	      0.00000000
      0.78776489	      0.00000000	      0.00000000	      0.00000000	      0.00000000
      0.78804117	      0.00000000	     -0.00000000	      0.00000000	      0.00000000
      0.78831749	      0.00000000	      0.00000000	      0.00000000	      0.00000000
      0.78859380	      0.00000000	     -0.00000000	      0.00000000	      0.00000000
      0.78887012	      0.00000000	     -0.00000000	      0.00000000	      0.00000000
      0.78914644	      0.00000000	     -0.00000000	      0.00000000	      0.00000000
      0.78942273	      0.00000000	      0.00000000	      0.00000000	      0.00000000
      0.78969901	      0.00000000	      0.00000000	      0.00000000	      0.00000000
      0.78997518	      0.00000000	      0.00000000	      0.00000000	      0.00000000
      0.79025135	      0.00000000	      0.00000000	      0.00000000	      0.00000000
      0.79052724	      0.00000000	     -0.00000000	      0.00000000	      0.00000000
      0.79080313	      0.00000000	      0.00000000	      0.00000000	      0.00000000
      0.79107834	      0.00000000	      0.00000000	      0.00000000	      0.00000000
      0.79135355	      0.00000000	     -0.00000000	      0.00000000	      0.00000000
      0.79162674	      0.00000000	      0.00000000	      0.00000000	      0.00000000
      0.79189993	      0.00000000	      0.00000000	      0.00000000	      0.00000000
      0.79216247	      0.00000000	     -0.00000000	      0.00000000	      0.00000000
      0.79249562	      0.00000000	      0.00000000	      0.00000000	      0.00000000
      0.79289261	      0.00000000	     -0.00000000	      0.00000000	      0.00000000
      0.79317582	      0.00000000	      0.00000000	      0.00000000	      0.00000000
      0.79345902	      0.00000000	     -0.00000000	      0.00000000	      0.00000000
      0.79374222	      0.00000000	     -0.00000000	      0.00000000	      0.00000000
      0.79399170	      0.00000000	     -0.00000000	      0.00000000	      0.00000000
      0.79424117	      0.00000000	      0.00000000	      0.00000000	      0.00000000
      0.79452788	      0.00000000	     -0.00000000	      0.00000000	      0.00000000
      0.79481459	      0.00000000	     -0.00000000	      0.00000000	      0.00000000
      0.79508492	      0.00000000	      0.00000000	      0.00000000	      0.00000000
      0.79535524	      0.00000000	     -0.00000000	      0.00000000	      0.00000000
      0.79563300	      0.00000000	      0.00000000	      0.00000000	      0.00000000
      0.79591075	      0.00000000	      0.00000000	      0.00000000	      0.00000000
      0.79618519	      0.00000000	      0.00000000	      0.00000000	      0.00000000
      0.79645963	      0.00000000	      0.00000000	      0.00000000	      0.00000000
      0.79673088	      0.00000000	     -0.00000000	      0.00000000	      0.00000000
      0.79700213	      0.00000000	     -0.00000000	      0.00000000	      0.00000000
      0.79720857	      0.00000000	      0.00000000	      0.00000000	      0.00000000
      0.79753018	      0.00000000	     -0.00000000	      0.00000000	      0.00000000
      0.79785180	      0.00000000	     -0.00000000	      0.00000000	      0.00000000
      0.79808116	      0.00000000	      0.00000000	      0.00000000	      0.00000000
      0.79831053	      0.00000000	      0.00000000	      0.00000000	      0.00000000
      0.79851738	      0.00000000	      0.00000000	      0.00000000	      0.00000000
      0.79883841	      0.00000000	      0.00000000	      0.00000000	      0.00000000
      0.79915943	      0.00000000	     -0.00000000	      0.00000000	      0.00000000
      0.79939063	      0.00000000	      0.00000000	      0.00000000	      0.00000000
      0.79962184	      0.00000000	      0.00000000	      0.00000000	      0.00000000
      0.79984212	      0.00000000	      0.00000000	      0.00000000	      0.00000000
      0.80019558	      0.00000000	      0.00000000	      0.00000000	      0.00000000
      0.80044490	      0.00000000	      0.00000000	      0.00000000	      0.00000000
      0.80069422	      0.00000000	     -0.00000000	      0.00000000	      0.00000000
      0.80094354	      0.00000000	     -0.00000000	      0.00000000	      0.00000000
      0.80118273	      0.00000000	     -0.00000000	      0.00000000	      0.00000000
      0.80152768	      0.00000000	     -0.00000000	      0.00000000	      0.00000000
      0.80181798	      0.00000000	      0.00000000	      0.00000000	      0.00000000
      0.80207268	      0.00000000	      0.00000000	      0.00000000	      0.00000000
      0.80232738	      0.00000000	     -0.00000000	      0.00000000	      0.00000000
      0.80261112	      0.00000000	     -0.00000000	      0.00000000	      0.00000000
      0.80289487	      0.00000000	      0.00000000	      0.00000000	      0.00000000
      0.80316730	      0.00000000	     -0.00000000	      0.00000000	      0.00000000
      0.80343973	      0.00000000	      0.00000000	      0.00000000	      0.00000000
      0.80371243	      0.00000000	      0.00000000	      0.00000000	      0.00000000
      0.80398512	      0.00000000	      0.00000000	      0.00000000	      0.00000000
      0.80421695	      0.00000000	      0.00000000	      0.00000000	      0.00000000
      0.80456292	      0.00000000	      0.00000000	      0.00000000	      0.00000000
      0.80483884	      0.00000000	      0.00000000	      0.00000000	      0.00000000
      0.80511476	      0.00000000	     -0.00000000	      0.00000000	      0.00000000
      0.80539067	      0.00000000	      0.00000000	      0.00000000	      0.00000000
      0.80566659	      0.00000000	      0.00000000	      0.00000000	      0.00000000
      0.80594251	      0.00000000	     -0.00000000	      0.00000000	      0.00000000
      0.80621842	      0.00000000	     -0.00000000	      0.00000000	      0.00000000
      0.80649434	      0.00000000	     -0.00000000	      0.00000000	      0.00000000
      0.80676737	      0.00000000	      0.00000000	      0.00000000	      0.00000000
      0.80704040	      0.00000000	      0.00000000	      0.00000000	      0.00000000
      0.80731655	      0.00000000	      0.00000000	      0.00000000	      0.00000000
      0.80759270	      0.00000000	     -0.00000000	      0.00000000	      0.00000000
      0.80786434	      0.00000000	      0.00000000	      0.00000000	      0.00000000
      0.80813598	      0.00000000	     -0.00000000	      0.00000000	      0.00000000
      0.80833780	      0.00000000	      0.00000000	      0.00000000	      0.00000000
      0.80865423	      0.00000000	     -0.00000000	      0.00000000	      0.00000000
      0.80897066	      0.00000000	      0.00000000	      0.00000000	      0.00000000
      0.80921389	      0.00000000	      0.00000000	      0.00000000	      0.00000000
      0.80945712	      0.00000000	      0.00000000	      0.00000000	      0.00000000
      0.80972385	      0.00000000	     -0.00000000	      0.00000000	      0.00000000
      0.81005462	      0.00000000	     -0.00000000	      0.00000000	      0.00000000
      0.81043558	      0.00000000	      0.00000000	      0.00000000	      0.00000000
      0.81073967	      0.00000000	      0.00000000	      0.00000000	      0.00000000
      0.81099137	      0.00000000	      0.00000000	      0.00000000	      0.00000000
      0.81124307	      0.00000000	     -0.00000000	      0.00000000	      0.00000000
      0.81152166	      0.00000000	     -0.00000000	      0.00000000	      0.00000000
      0.81180024	      0.00000000	      0.00000000	      0.00000000	      0.00000000
      0.81205587	      0.00000000	      0.00000000	      0.00000000	      0.00000000
      0.81238708	      0.00000000	      0.00000000	      0.00000000	      0.00000000
      0.81271829	      0.00000000	     -0.00000000	      0.00000000	      0.00000000
      0.81297456	      0.00000000	     -0.00000000	      0.00000000	      0.00000000
      0.81323082	      0.00000000	      0.00000000	      0.00000000	      0.00000000
      0.81351290	      0.00000000	      0.00000000	      0.00000000	      0.00000000
      0.81379498	      0.00000000	     -0.00000000	      0.00000000	      0.00000000
      0.81406035	      0.00000000	     -0.00000000	      0.00000000	      0.00000000
      0.81440221	      0.00000000	      0.00000000	      0.00000000	      0.00000000
      0.81474407	      0.00000000	      0.00000000	      0.00000000	      0.00000000
      0.81499298	      0.00000000	     -0.00000000	      0.00000000	      0.00000000
      0.81524190	      0.00000000	      0.00000000	      0.00000000	      0.00000000
      0.81551475	      0.00000000	     -0.00000000	      0.00000000	      0.00000000
      0.81585178	      0.00000000	     -0.00000000	      0.00000000	      0.00000000
      0.81629465	      0.00000000	      0.00000000	      0.00000000	      0.00000000
      0.81651105	      0.00000000	     -0.00000000	      0.00000000	      0.00000000
      0.81672745	      0.00000000	     -0.00000000	      0.00000000	      0.00000000
      0.81704738	      0.00000000	      0.00000000	      0.00000000	      0.00000000
      0.81736731	      0.00000000	     -0.00000000	      0.00000000	      0.00000000
      0.81761642	      0.00000000	      0.00000000	      0.00000000	      0.00000000
      0.81786553	      0.00000000	     -0.00000000	      0.00000000	      0.00000000
      0.81813059	      0.00000000	     -0.00000000	      0.00000000	      0.00000000
      0.81845885	      0.00000000	      0.00000000	      0.00000000	      0.00000000
      0.81888291	      0.00000000	      0.00000000	      0.00000000	      0.00000000
      0.81912941	      0.00000000	      0.00000000	      0.00000000	      0.00000000
      0.81937592	      0.00000000	      0.00000000	      0.00000000	      0.00000000
      0.81962243	      0.00000000	      0.00000000	      0.00000000	      0.00000000
      0.81991247	      0.00000000	      0.00000000	      0.00000000	      0.00000000
      0.82020251	      0.00000000	      0.00000000	      0.00000000	      0.00000000
      0.82044663	      0.00000000	     -0.00000000	      0.00000000	      0.00000000
      0.82078080	      0.00000000	     -0.00000000	      0.00000000	      0.00000000
      0.82111496	      0.00000000	      0.00000000	      0.00000000	      0.00000000
      0.82135229	      0.00000000	      0.00000000	      0.00000000	      0.00000000
      0.82158961	      0.00000000	      0.00000000	      0.00000000	      0.00000000
      0.82185193	      0.00000000	      0.00000000	      0.00000000	      0.00000000
      0.82218789	      0.00000000	      0.00000000	      0.00000000	      0.00000000
      0.82252386	      0.00000000	      0.00000000	      0.00000000	      0.00000000
      0.82277730	      0.00000000	      0.00000000	      0.00000000	      0.00000000
      0.82303074	      0.00000000	     -0.00000000	      0.00000000	      0.00000000
      0.82331546	      0.00000000	     -0.00000000	      0.00000000	      0.00000000
      0.82360018	      0.00000000	      0.00000000	      0.00000000	      0.00000000
      0.82386107	      0.00000000	      0.00000000	      0.00000000	      0.00000000
      0.82420050	      0.00000000	      0.00000000	      0.00000000	      0.00000000
      0.82453992	      0.00000000	     -0.00000000	      0.00000000	      0.00000000
      0.82479099	      0.00000000	      0.00000000	      0.00000000	      0.00000000
      0.82504206	      0.00000000	     -0.00000000	      0.00000000	      0.00000000
      0.82527796	      0.00000000	      0.00000000	      0.00000000	      0.00000000
      0.82561685	      0.00000000	      0.00000000	      0.00000000	      0.00000000
      0.82591621	      0.00000000	      0.00000000	      0.00000000	      0.00000000
      0.82616765	      0.00000000	     -0.00000000	      0.00000000	      0.00000000
      0.82641910	      0.00000000	      0.00000000	      0.00000000	      0.00000000
      0.82668632	      0.00000000	     -0.00000000	      0.00000000	      0.00000000
      0.82701029	      0.00000000	      0.00000000	      0.00000000	      0.00000000
      0.82737717	      0.00000000	      0.00000000	      0.00000000	      0.00000000
      0.82770234	      0.00000000	     -0.00000000	      0.00000000	      0.00000000
      0.82794452	      0.00000000	      0.00000000	      0.00000000	      0.00000000
      0.82818670	      0.00000000	      0.00000000	      0.00000000	      0.00000000
      0.82843704	      0.00000000	     -0.00000000	      0.00000000	      0.00000000
      0.82877375	      0.00000000	      0.00000000	      0.00000000	      0.00000000
      0.82911045	      0.00000000	      0.00000000	      0.00000000	      0.00000000
      0.82934745	      0.00000000	      0.00000000	      0.00000000	      0.00000000
      0.82958444	      0.00000000	     -0.00000000	      0.00000000	      0.00000000
      0.82985912	      0.00000000	     -0.00000000	      0.00000000	      0.00000000
      0.83019056	      0.00000000	     -0.00000000	      0.00000000	      0.00000000
      0.83056018	      0.00000000	     -0.00000000	      0.00000000	      0.00000000
      0.83089076	      0.00000000	      0.00000000	      0.00000000	      0.00000000
      0.83113113	      0.00000000	     -0.00000000	      0.00000000	      0.00000000
      0.83137150	      0.00000000	     -0.00000000	      0.00000000	      0.00000000
      0.83163835	      0.00000000	     -0.00000000	      0.00000000	      0.00000000
      0.83197065	      0.00000000	      0.00000000	      0.00000000	      0.00000000
      0.83230295	      0.00000000	      0.00000000	      0.00000000	      0.00000000
      0.83250422	      0.00000000	     -0.00000000	      0.00000000	      0.00000000
      0.83281482	      0.00000000	      0.00000000	      0.00000000	      0.00000000
      0.83312543	      0.00000000	      0.00000000	      0.00000000	      0.00000000
      0.83338987	      0.00000000	     -0.00000000	      0.00000000	      0.00000000
      0.83365430	      0.00000000	     -0.00000000	      0.00000000	      0.00000000
      0.83392413	      0.00000000	     -0.00000000	      0.00000000	      0.00000000
      0.83419395	      0.00000000	      0.00000000	      0.00000000	      0.00000000
      0.83448079	      0.00000000	     -0.00000000	      0.00000000	      0.00000000
      0.83476763	      0.00000000	     -0.00000000	      0.00000000	      0.00000000
      0.83504101	      0.00000000	      0.00000000	      0.00000000	      0.00000000
      0.83537732	      0.00000000	      0.00000000	      0.00000000	      0.00000000
      0.83571363	      0.00000000	      0.00000000	      0.00000000	      0.00000000
      0.83596106	      0.00000000	      0.00000000	      0.00000000	      0.00000000
      0.83630347	      0.00000000	      0.00000000	      0.00000000	      0.00000000
      0.83660733	      0.00000000	     -0.00000000	      0.00000000	      0.00000000
      0.83685774	      0.00000000	      0.00000000	      0.00000000	      0.00000000
      0.83710816	      0.00000000	     -0.00000000	      0.00000000	      0.00000000
      0.83734194	      0.00000000	     -0.00000000	      0.00000000	      0.00000000
      0.83767776	      0.00000000	     -0.00000000	      0.00000000	      0.00000000
      0.83801359	      0.00000000	      0.00000000	      0.00000000	      0.00000000
      0.83823430	      0.00000000	     -0.00000000	      0.00000000	      0.00000000
      0.83845502	      0.00000000	     -0.00000000	      0.00000000	      0.00000000
      0.83875078	      0.00000000	      0.00000000	      0.00000000	      0.00000000
      0.83904654	      0.00000000	     -0.00000000	      0.00000000	      0.00000000
      0.83930424	      0.00000000	      0.00000000	      0.00000000	      0.00000000
      0.83962135	      0.00000000	     -0.00000000	      0.00000000	      0.00000000
      0.84000601	      0.00000000	     -0.00000000	      0.00000000	      0.00000000
      0.84039068	      0.00000000	     -0.00000000	      0.00000000	      0.00000000
      0.84062555	      0.00000000	      0.00000000	      0.00000000	      0.00000000
      0.84086042	      0.00000000	      0.00000000	      0.00000000	      0.00000000
      0.84115371	      0.00000000	      0.00000000	      0.00000000	      0.00000000
      0.84144700	      0.00000000	     -0.00000000	      0.00000000	      0.00000000
      0.84168018	      0.00000000	      0.00000000	      0.00000000	      0.00000000
      0.84201264	      0.00000000	     -0.00000000	      0.00000000	      0.00000000
      0.84234510	      0.00000000	     -0.00000000	      0.00000000	      0.00000000
      0.84257477	      0.00000000	     -0.00000000	      0.00000000	      0.00000000
      0.84280443	      0.00000000	      0.00000000	      0.00000000	      0.00000000
      0.84309442	      0.00000000	     -0.00000000	      0.00000000	      0.00000000
      0.84338440	      0.00000000	     -0.00000000	      0.00000000	      0.00000000
      0.84361896	      0.00000000	     -0.00000000	      0.00000000	      0.00000000
      0.84395587	      0.00000000	      0.00000000	      0.00000000	      0.00000000
      0.84425783	      0.00000000	      0.00000000	      0.00000000	      0.00000000
      0.84450915	      0.00000000	      0.00000000	      0.00000000	      0.00000000
      0.84476048	      0.00000000	     -0.00000000	      0.00000000	      0.00000000
      0.84498096	      0.00000000	     -0.00000000	      0.00000000	      0.00000000
      0.84532026	      0.00000000	      0.00000000	      0.00000000	      0.00000000
      0.84560114	      0.00000000	      0.00000000	      0.00000000	      0.00000000
      0.84588203	      0.00000000	     -0.00000000	      0.00000000	      0.00000000
      0.84616291	      0.00000000	      0.00000000	      0.00000000	      0.00000000
      0.84644379	      0.00000000	      0.00000000	      0.00000000	      0.00000000
      0.84672468	      0.00000000	      0.00000000	      0.00000000	      0.00000000
      0.84699444	      0.00000000	     -0.00000000	      0.00000000	      0.00000000
      0.84726421	      0.00000000	      0.00000000	      0.00000000	      0.00000000
      0.84752167	      0.00000000	     -0.00000000	      0.00000000	      0.00000000
      0.84785224	      0.00000000	      0.00000000	      0.00000000	      0.00000000
      0.84818281	      0.00000000	      0.00000000	      0.00000000	      0.00000000
      0.84843458	      0.00000000	     -0.00000000	      0.00000000	      0.00000000
      0.84868635	      0.00000000	      0.00000000	      0.00000000	      0.00000000
      0.84897717	      0.00000000	     -0.00000000	      0.00000000	      0.00000000
      0.84926798	      0.00000000	     -0.00000000	      0.00000000	      0.00000000
      0.84952894	      0.00000000	      0.00000000	      0.00000000	      0.00000000
      0.84986075	      0.00000000	     -0.00000000	      0.00000000	      0.00000000
      0.85019256	      0.00000000	      0.00000000	      0.00000000	      0.00000000
      0.85044445	      0.00000000	      0.00000000	      0.00000000	      0.00000000
      0.85069634	      0.00000000	     -0.00000000	      0.00000000	      0.00000000
      0.85098977	      0.00000000	     -0.00000000	      0.00000000	      0.00000000
      0.85128320	      0.00000000	      0.00000000	      0.00000000	      0.00000000
      0.85153152	      0.00000000	      0.00000000	      0.00000000	      0.00000000
      0.85186367	      0.00000000	      0.00000000	      0.00000000	      0.00000000
      0.85219582	      0.00000000	     -0.00000000	      0.00000000	      0.00000000
      0.85244119	      0.00000000	      0.00000000	      0.00000000	      0.00000000
      0.85268657	      0.00000000	      0.00000000	      0.00000000	      0.00000000
      0.85296644	      0.00000000	     -0.00000000	      0.00000000	      0.00000000
      0.85324630	      0.00000000	     -0.00000000	      0.00000000	      0.00000000
      0.85354107	      0.00000000	      0.00000000	      0.00000000	      0.00000000
      0.85383583	      0.00000000	      0.00000000	      0.00000000	      0.00000000
      0.85410601	      0.00000000	      0.00000000	      0.00000000	      0.00000000
      0.85443712	      0.00000000	      0.00000000	      0.00000000	      0.00000000
      0.85476823	      0.00000000	      0.00000000	      0.00000000	      0.00000000
      0.85500548	      0.00000000	     -0.00000000	      0.00000000	      0.00000000
      0.85532786	      0.00000000	      0.00000000	      0.00000000	      0.00000000
      0.85565023	      0.00000000	     -0.00000000	      0.00000000	      0.00000000
      0.85591364	      0.00000000	     -0.00000000	      0.00000000	      0.00000000
      0.85617704	      0.00000000	      0.00000000	      0.00000000	      0.00000000
      0.85641826	      0.00000000	     -0.00000000	      0.00000000	      0.00000000
      0.85674805	      0.00000000	      0.00000000	      0.00000000	      0.00000000
      0.85707783	      0.00000000	      0.00000000	      0.00000000	      0.00000000
      0.85732244	      0.00000000	     -0.00000000	      0.00000000	      0.00000000
      0.85756705	      0.00000000	     -0.00000000	      0.00000000	      0.00000000
      0.85784997	      0.00000000	      0.00000000	      0.00000000	      0.00000000
      0.85813289	      0.00000000	     -0.00000000	      0.00000000	      0.00000000
      0.85842304	      0.00000000	      0.00000000	      0.00000000	      0.00000000
      0.85871319	      0.00000000	     -0.00000000	      0.00000000	      0.00000000
      0.85900117	      0.00000000	      0.00000000	      0.00000000	      0.00000000
      0.85928914	      0.00000000	     -0.00000000	      0.00000000	      0.00000000
      0.85958436	      0.00000000	     -0.00000000	      0.00000000	      0.00000000
      0.85987959	      0.00000000	     -0.00000000	      0.00000000	      0.00000000
      0.86015937	      0.00000000	     -0.00000000	      0.00000000	      0.00000000
      0.86043915	      0.00000000	     -0.00000000	      0.00000000	      0.00000000
      0.86074640	      0.00000000	      0.00000000	      0.00000000	      0.00000000
      0.86105365	      0.00000000	      0.00000000	      0.00000000	      0.00000000
      0.86127077	      0.00000000	     -0.00000000	      0.00000000	      0.00000000
      0.86160236	      0.00000000	     -0.00000000	      0.00000000	      0.00000000
      0.86193395	      0.00000000	     -0.00000000	      0.00000000	      0.00000000
      0.86215880	      0.00000000	     -0.00000000	      0.00000000	      0.00000000
      0.86238365	      0.00000000	      0.00000000	      0.00000000	      0.00000000
      0.86267878	      0.00000000	     -0.00000000	      0.00000000	      0.00000000
      0.86297390	      0.00000000	      0.00000000	      0.00000000	      0.00000000
      0.86319774	      0.00000000	      0.00000000	      0.00000000	      0.00000000
      0.86352978	      0.00000000	      0.00000000	      0.00000000	      0.00000000
      0.86386182	      0.00000000	     -0.00000000	      0.00000000	      0.00000000
      0.86408884	      0.00000000	      0.00000000	      0.00000000	      0.00000000
      0.86431586	      0.00000000	     -0.00000000	      0.00000000	      0.00000000
      0.86461033	      0.00000000	      0.00000000	      0.00000000	      0.00000000
      0.86490480	      0.00000000	      0.00000000	      0.00000000	      0.00000000
      0.86514717	      0.00000000	      0.00000000	      0.00000000	      0.00000000
      0.86547493	      0.00000000	     -0.00000000	      0.00000000	      0.00000000
      0.86580270	      0.00000000	      0.00000000	      0.00000000	      0.00000000
      0.86605388	      0.00000000	      0.00000000	      0.00000000	      0.00000000
      0.86630507	      0.00000000	      0.00000000	      0.00000000	      0.00000000
      0.86658671	      0.00000000	      0.00000000	      0.00000000	      0.00000000
      0.86686834	      0.00000000	     -0.00000000	      0.00000000	      0.00000000
      0.86716490	      0.00000000	      0.00000000	      0.00000000	      0.00000000
      0.86746146	      0.00000000	      0.00000000	      0.00000000	      0.00000000
      0.86774012	      0.00000000	      0.00000000	      0.00000000	      0.00000000
      0.86801877	      0.00000000	      0.00000000	      0.00000000	      0.00000000
      0.86832787	      0.00000000	      0.00000000	      0.00000000	      0.00000000
      0.86863696	      0.00000000	     -0.00000000	      0.00000000	      0.00000000
      0.86883234	      0.00000000	     -0.00000000	      0.00000000	      0.00000000
      0.86913103	      0.00000000	      0.00000000	      0.00000000	      0.00000000
      0.86942973	      0.00000000	      0.00000000	      0.00000000	      0.00000000
      0.86967970	      0.00000000	     -0.00000000	      0.00000000	      0.00000000
      0.86999086	      0.00000000	      0.00000000	      0.00000000	      0.00000000
      0.87030202	      0.00000000	     -0.00000000	      0.00000000	      0.00000000
      0.87056668	      0.00000000	      0.00000000	      0.00000000	      0.00000000
      0.87089388	      0.00000000	      0.00000000	      0.00000000	      0.00000000
      0.87122107	      0.00000000	      0.00000000	      0.00000000	      0.00000000
      0.87147025	      0.00000000	      0.00000000	      0.00000000	      0.00000000
      0.87177297	      0.00000000	      0.00000000	      0.00000000	      0.00000000
      0.87207570	      0.00000000	      0.00000000	      0.00000000	      0.00000000
      0.87238221	      0.00000000	      0.00000000	      0.00000000	      0.00000000
      0.87268873	      0.00000000	      0.00000000	      0.00000000	      0.00000000
      0.87296256	      0.00000000	      0.00000000	      0.00000000	      0.00000000
      0.87323639	      0.00000000	      0.00000000	      0.00000000	      0.00000000
      0.87354924	      0.00000000	      0.00000000	      0.00000000	      0.00000000
      0.87386208	      0.00000000	      0.00000000	      0.00000000	      0.00000000
      0.87409352	      0.00000000	     -0.00000000	      0.00000000	      0.00000000
      0.87441284	      0.00000000	      0.00000000	      0.00000000	      0.00000000
      0.87473216	      0.00000000	      0.00000000	      0.00000000	      0.00000000
      0.87498474	      0.00000000	     -0.00000000	      0.00000000	      0.00000000
      0.87523733	      0.00000000	      0.00000000	      0.00000000	      0.00000000
      0.87553198	      0.00000000	      0.00000000	      0.00000000	      0.00000000
      0.87582662	      0.00000000	     -0.00000000	      0.00000000	      0.00000000
      0.87610065	      0.00000000	     -0.00000000	      0.00000000	      0.00000000
      0.87637467	      0.00000000	      0.00000000	      0.00000000	      0.00000000
      0.87668548	      0.00000000	     -0.00000000	      0.00000000	      0.00000000
      0.87699628	      0.00000000	     -0.00000000	      0.00000000	      0.00000000
      0.87720693	      0.00000000	      0.00000000	      0.00000000	      0.00000000
      0.87753651	      0.00000000	     -0.00000000	      0.00000000	      0.00000000
      0.87786609	      0.00000000	      0.00000000	      0.00000000	      0.00000000
      0.87809577	      0.00000000	     -0.00000000	      0.00000000	      0.00000000
      0.87832544	      0.00000000	      0.00000000	      0.00000000	      0.00000000
      0.87861876	      0.00000000	     -0.00000000	      0.00000000	      0.00000000
      0.87891208	      0.00000000	      0.00000000	      0.00000000	      0.00000000
      0.87918098	      0.00000000	     -0.00000000	      0.00000000	      0.00000000
      0.87944988	      0.00000000	     -0.00000000	      0.00000000	      0.00000000
      0.87976125	      0.00000000	     -0.00000000	      0.00000000	      0.00000000
      0.88007263	      0.00000000	      0.00000000	      0.00000000	      0.00000000
      0.88026994	      0.00000000	     -0.00000000	      0.00000000	      0.00000000
      0.88056557	      0.00000000	      0.00000000	      0.00000000	      0.00000000
      0.88086120	      0.00000000	     -0.00000000	      0.00000000	      0.00000000
      0.88108688	      0.00000000	     -0.00000000	      0.00000000	      0.00000000
      0.88141076	      0.00000000	     -0.00000000	      0.00000000	      0.00000000
      0.88173464	      0.00000000	     -0.00000000	      0.00000000	      0.00000000
      0.88198490	      0.00000000	     -0.00000000	      0.00000000	      0.00000000
      0.88223516	      0.00000000	      0.00000000	      0.00000000	      0.00000000
      0.88252269	      0.00000000	      0.00000000	      0.00000000	      0.00000000
      0.88281022	      0.00000000	      0.00000000	      0.00000000	      0.00000000
      0.88310147	      0.00000000	      0.00000000	      0.00000000	      0.00000000
      0.88339273	      0.00000000	      0.00000000	      0.00000000	      0.00000000
      0.88369076	      0.00000000	      0.00000000	      0.00000000	      0.00000000
      0.88398878	      0.00000000	     -0.00000000	      0.00000000	      0.00000000
      0.88428009	      0.00000000	     -0.00000000	      0.00000000	      0.00000000
      0.88457139	      0.00000000	     -0.00000000	      0.00000000	      0.00000000
      0.88487323	      0.00000000	      0.00000000	      0.00000000	      0.00000000
      0.88517506	      0.00000000	     -0.00000000	      0.00000000	      0.00000000
      0.88546117	      0.00000000	     -0.00000000	      0.00000000	      0.00000000
      0.88574727	      0.00000000	     -0.00000000	      0.00000000	      0.00000000
      0.88605401	      0.00000000	     -0.00000000	      0.00000000	      0.00000000
      0.88636075	      0.00000000	     -0.00000000	      0.00000000	      0.00000000
      0.88663482	      0.00000000	     -0.00000000	      0.00000000	      0.00000000
      0.88690889	      0.00000000	     -0.00000000	      0.00000000	      0.00000000
      0.88721992	      0.00000000	     -0.00000000	      0.00000000	      0.00000000
      0.88753095	      0.00000000	     -0.00000000	      0.00000000	      0.00000000
      0.88778164	      0.00000000	     -0.00000000	      0.00000000	      0.00000000
      0.88810075	      0.00000000	     -0.00000000	      0.00000000	      0.00000000
      0.88841986	      0.00000000	      0.00000000	      0.00000000	      0.00000000
      0.88866660	      0.00000000	     -0.00000000	      0.00000000	      0.00000000
      0.88896605	      0.00000000	      0.00000000	      0.00000000	      0.00000000
      0.88926551	      0.00000000	     -0.00000000	      0.00000000	      0.00000000
      0.88956578	      0.00000000	      0.00000000	      0.00000000	      0.00000000
      0.88986604	      0.00000000	     -0.00000000	      0.00000000	      0.00000000
      0.89016112	      0.00000000	      0.00000000	      0.00000000	      0.00000000
      0.89045619	      0.00000000	     -0.00000000	      0.00000000	      0.00000000
      0.89075701	      0.00000000	      0.00000000	      0.00000000	      0.00000000
      0.89105783	      0.00000000	     -0.00000000	      0.00000000	      0.00000000
      0.89135067	      0.00000000	     -0.00000000	      0.00000000	      0.00000000
      0.89164351	      0.00000000	     -0.00000000	      0.00000000	      0.00000000
      0.89194650	      0.00000000	      0.00000000	      0.00000000	      0.00000000
      0.89224949	      0.00000000	      0.00000000	      0.00000000	      0.00000000
      0.89253895	      0.00000000	     -0.00000000	      0.00000000	      0.00000000
      0.89282842	      0.00000000	     -0.00000000	      0.00000000	      0.00000000
      0.89313422	      0.00000000	     -0.00000000	      0.00000000	      0.00000000
      0.89344003	      0.00000000	      0.00000000	      0.00000000	      0.00000000
      0.89372408	      0.00000000	     -0.00000000	      0.00000000	      0.00000000
      0.89400813	      0.00000000	      0.00000000	      0.00000000	      0.00000000
      0.89431660	      0.00000000	     -0.00000000	      0.00000000	      0.00000000
      0.89462507	      0.00000000	     -0.00000000	      0.00000000	      0.00000000
      0.89491570	      0.00000000	      0.00000000	      0.00000000	      0.00000000
      0.89520634	      0.00000000	      0.00000000	      0.00000000	      0.00000000
      0.89553321	      0.00000000	     -0.00000000	      0.00000000	      0.00000000
      0.89586009	      0.00000000	      0.00000000	      0.00000000	      0.00000000
      0.89618696	      0.00000000	     -0.00000000	      0.00000000	      0.00000000
      0.89645353	      0.00000000	     -0.00000000	      0.00000000	      0.00000000
      0.89672009	      0.00000000	     -0.00000000	      0.00000000	      0.00000000
      0.89705765	      0.00000000	      0.00000000	      0.00000000	      0.00000000
      0.89739521	      0.00000000	     -0.00000000	      0.00000000	      0.00000000
      0.89766717	      0.00000000	      0.00000000	      0.00000000	      0.00000000
      0.89793914	      0.00000000	     -0.00000000	      0.00000000	      0.00000000
      0.89821111	      0.00000000	     -0.00000000	      0.00000000	      0.00000000
      0.89850664	      0.00000000	      0.00000000	      0.00000000	      0.00000000
      0.89880218	      0.00000000	     -0.00000000	      0.00000000	      0.00000000
      0.89908249	      0.00000000	     -0.00000000	      0.00000000	      0.00000000
      0.89942954	      0.00000000	      0.00000000	      0.00000000	      0.00000000
      0.89977659	      0.00000000	     -0.00000000	      0.00000000	      0.00000000
      0.90002445	      0.00000000	      0.00000000	      0.00000000	      0.00000000
      0.90033848	      0.00000000	     -0.00000000	      0.00000000	      0.00000000
      0.90065251	      0.00000000	      0.00000000	      0.00000000	      0.00000000
      0.90092189	      0.00000000	     -0.00000000	      0.00000000	      0.00000000
      0.90124729	      0.00000000	      0.00000000	      0.00000000	      0.00000000
      0.90157269	      0.00000000	      0.00000000	      0.00000000	      0.00000000
      0.90181345	      0.00000000	      0.00000000	      0.00000000	      0.00000000
      0.90213504	      0.00000000	      0.00000000	      0.00000000	      0.00000000
      0.90245662	      0.00000000	     -0.00000000	      0.00000000	      0.00000000
      0.90270799	      0.00000000	      0.00000000	      0.00000000	      0.00000000
      0.90295937	      0.00000000	     -0.00000000	      0.00000000	      0.00000000
      0.90325958	      0.00000000	     -0.00000000	      0.00000000	      0.00000000
      0.90355978	      0.00000000	      0.00000000	      0.00000000	      0.00000000
      0.90384187	      0.00000000	      0.00000000	      0.00000000	      0.00000000
      0.90412395	      0.00000000	     -0.00000000	      0.00000000	      0.00000000
      0.90443321	      0.00000000	     -0.00000000	      0.00000000	      0.00000000
      0.90474247	      0.00000000	      0.00000000	      0.00000000	      0.00000000
      0.90502661	      0.00000000	      0.00000000	      0.00000000	      0.00000000
      0.90531076	      0.00000000	      0.00000000	      0.00000000	      0.00000000
      0.90562103	      0.00000000	      0.00000000	      0.00000000	      0.00000000
      0.90593130	      0.00000000	     -0.00000000	      0.00000000	      0.00000000
      0.90621632	      0.00000000	      0.00000000	      0.00000000	      0.00000000
      0.90650133	      0.00000000	     -0.00000000	      0.00000000	      0.00000000
      0.90681153	      0.00000000	      0.00000000	      0.00000000	      0.00000000
      0.90712173	      0.00000000	      0.00000000	      0.00000000	      0.00000000
      0.90740842	      0.00000000	      0.00000000	      0.00000000	      0.00000000
      0.90769511	      0.00000000	     -0.00000000	      0.00000000	      0.00000000
      0.90800508	      0.00000000	      0.00000000	      0.00000000	      0.00000000
      0.90831504	      0.00000000	     -0.00000000	      0.00000000	      0.00000000
      0.90860394	      0.00000000	      0.00000000	      0.00000000	      0.00000000
      0.90889284	      0.00000000	     -0.00000000	      0.00000000	      0.00000000
      0.90920253	      0.00000000	      0.00000000	      0.00000000	      0.00000000
      0.90951221	      0.00000000	      0.00000000	      0.00000000	      0.00000000
      0.90980350	      0.00000000	     -0.00000000	      0.00000000	      0.00000000
      0.91009479	      0.00000000	      0.00000000	      0.00000000	      0.00000000
      0.91040414	      0.00000000	      0.00000000	      0.00000000	      0.00000000
      0.91071349	      0.00000000	     -0.00000000	      0.00000000	      0.00000000
      0.91100716	      0.00000000	     -0.00000000	      0.00000000	      0.00000000
      0.91130083	      0.00000000	     -0.00000000	      0.00000000	      0.00000000
      0.91160979	      0.00000000	     -0.00000000	      0.00000000	      0.00000000
      0.91191876	      0.00000000	      0.00000000	      0.00000000	      0.00000000
      0.91221468	      0.00000000	      0.00000000	      0.00000000	      0.00000000
      0.91251060	      0.00000000	     -0.00000000	      0.00000000	      0.00000000
      0.91281914	      0.00000000	     -0.00000000	      0.00000000	      0.00000000
      0.91312767	      0.00000000	      0.00000000	      0.00000000	      0.00000000
      0.91342566	      0.00000000	      0.00000000	      0.00000000	      0.00000000
      0.91372366	      0.00000000	      0.00000000	      0.00000000	      0.00000000
      0.91403175	      0.00000000	     -0.00000000	      0.00000000	      0.00000000
      0.91433984	      0.00000000	      0.00000000	      0.00000000	      0.00000000
      0.91463968	      0.00000000	     -0.00000000	      0.00000000	      0.00000000
      0.91493953	      0.00000000	      0.00000000	      0.00000000	      0.00000000
      0.91524719	      0.00000000	     -0.00000000	      0.00000000	      0.00000000
      0.91555485	      0.00000000	     -0.00000000	      0.00000000	      0.00000000
      0.91585630	      0.00000000	      0.00000000	      0.00000000	      0.00000000
      0.91615775	      0.00000000	     -0.00000000	      0.00000000	      0.00000000
      0.91646503	      0.00000000	      0.00000000	      0.00000000	      0.00000000
      0.91677231	      0.00000000	      0.00000000	      0.00000000	      0.00000000
      0.91707511	      0.00000000	      0.00000000	      0.00000000	      0.00000000
      0.91737792	      0.00000000	     -0.00000000	      0.00000000	      0.00000000
      0.91768072	      0.00000000	      0.00000000	      0.00000000	      0.00000000
      0.91798353	      0.00000000	      0.00000000	      0.00000000	      0.00000000
      0.91828633	      0.00000000	      0.00000000	      0.00000000	      0.00000000
      0.91858914	      0.00000000	     -0.00000000	      0.00000000	      0.00000000
      0.91889194	      0.00000000	      0.00000000	      0.00000000	      0.00000000
      0.91919475	      0.00000000	      0.00000000	      0.00000000	      0.00000000
      0.91949755	      0.00000000	     -0.00000000	      0.00000000	      0.00000000
      0.91980036	      0.00000000	     -0.00000000	      0.00000000	      0.00000000
      0.92010316	      0.00000000	     -0.00000000	      0.00000000	      0.00000000
      0.92040597	      0.00000000	      0.00000000	      0.00000000	      0.00000000
      0.92070877	      0.00000000	      0.00000000	      0.00000000	      0.00000000
      0.92101158	      0.00000000	      0.00000000	      0.00000000	      0.00000000
      0.92131438	      0.00000000	     -0.00000000	      0.00000000	      0.00000000
      0.92161719	      0.00000000	      0.00000000	      0.00000000	      0.00000000
      0.92191999	      0.00000000	     -0.00000000	      0.00000000	      0.00000000
      0.92222280	      0.00000000	      0.00000000	      0.00000000	      0.00000000
      0.92252561	      0.00000000	      0.00000000	      0.00000000	      0.00000000
      0.92282841	      0.00000000	      0.00000000	      0.00000000	      0.00000000
      0.92313122	      0.00000000	     -0.00000000	      0.00000000	      0.00000000
      0.92343402	      0.00000000	      0.00000000	      0.00000000	      0.00000000
      0.92373683	      0.00000000	     -0.00000000	      0.00000000	      0.00000000
      0.92403963	      0.00000000	      0.00000000	      0.00000000	      0.00000000
      0.92434244	      0.00000000	      0.00000000	      0.00000000	      0.00000000
      0.92464524	      0.00000000	      0.00000000	      0.00000000	      0.00000000
      0.92494805	      0.00000000	      0.00000000	      0.00000000	      0.00000000
      0.92525085	      0.00000000	      0.00000000	      0.00000000	      0.00000000
      0.92555366	      0.00000000	      0.00000000	      0.00000000	      0.00000000
      0.92585646	      0.00000000	      0.00000000	      0.00000000	      0.00000000
      0.92615927	      0.00000000	     -0.00000000	      0.00000000	      0.00000000
      0.92646207	      0.00000000	      0.00000000	      0.00000000	      0.00000000
      0.92676488	      0.00000000	     -0.00000000	      0.00000000	      0.00000000
      0.92706768	      0.00000000	      0.00000000	      0.00000000	      0.00000000
      0.92737049	      0.00000000	      0.00000000	      0.00000000	      0.00000000
      0.92767329	      0.00000000	      0.00000000	      0.00000000	      0.00000000
      0.92797610	      0.00000000	     -0.00000000	      0.00000000	      0.00000000
      0.92827890	      0.00000000	     -0.00000000	      0.00000000	      0.00000000
      0.92858171	      0.00000000	      0.00000000	      0.00000000	      0.00000000
      0.92888451	      0.00000000	     -0.00000000	      0.00000000	      0.00000000
      0.92918732	      0.00000000	     -0.00000000	      0.00000000	      0.00000000
      0.92949012	      0.00000000	      0.00000000	      0.00000000	      0.00000000
      0.92979293	      0.00000000	     -0.00000000	      0.00000000	      0.00000000
      0.93009573	      0.00000000	      0.00000000	      0.00000000	      0.00000000
      0.93039854	      0.00000000	      0.00000000	      0.00000000	      0.00000000
      0.93070134	      0.00000000	      0.00000000	      0.00000000	      0.00000000
      0.93100415	      0.00000000	      0.00000000	      0.00000000	      0.00000000
      0.93130695	      0.00000000	     -0.00000000	      0.00000000	      0.00000000
      0.93160976	      0.00000000	      0.00000000	      0.00000000	      0.00000000
      0.93191256	      0.00000000	      0.00000000	      0.00000000	      0.00000000
      0.93221537	      0.00000000	     -0.00000000	      0.00000000	      0.00000000
      0.93251817	      0.00000000	      0.00000000	      0.00000000	      0.00000000
      0.93282098	      0.00000000	     -0.00000000	      0.00000000	      0.00000000
      0.93312378	      0.00000000	     -0.00000000	      0.00000000	      0.00000000
      0.93342659	      0.00000000	      0.00000000	      0.00000000	      0.00000000
      0.93372939	      0.00000000	      0.00000000	      0.00000000	      0.00000000
      0.93403220	      0.00000000	      0.00000000	      0.00000000	      0.00000000
      0.93433500	      0.00000000	      0.00000000	      0.00000000	      0.00000000
      0.93463781	      0.00000000	      0.00000000	      0.00000000	      0.00000000
      0.93494061	      0.00000000	     -0.00000000	      0.00000000	      0.00000000
      0.93524342	      0.00000000	      0.00000000	      0.00000000	      0.00000000
      0.93554622	      0.00000000	      0.00000000	      0.00000000	      0.00000000
      0.93584903	      0.00000000	     -0.00000000	      0.00000000	      0.00000000
      0.93615183	      0.00000000	      0.00000000	      0.00000000	      0.00000000
      0.93645464	      0.00000000	      0.00000000	      0.00000000	      0.00000000
      0.93675744	      0.00000000	      0.00000000	      0.00000000	      0.00000000
      0.93706025	      0.00000000	     -0.00000000	      0.00000000	      0.00000000
      0.93736305	      0.00000000	      0.00000000	      0.00000000	      0.00000000
      0.93766586	      0.00000000	     -0.00000000	      0.00000000	      0.00000000
      0.93796866	      0.00000000	     -0.00000000	      0.00000000	      0.00000000
      0.93827147	      0.00000000	      0.00000000	      0.00000000	      0.00000000
      0.93857428	      0.00000000	      0.00000000	      0.00000000	      0.00000000
      0.93887708	      0.00000000	      0.00000000	      0.00000000	      0.00000000
      0.93917989	      0.00000000	      0.00000000	      0.00000000	      0.00000000
      0.93948269	      0.00000000	      0.00000000	      0.00000000	      0.00000000
      0.93978550	      0.00000000	      0.00000000	      0.00000000	      0.00000000
      0.94008830	      0.00000000	      0.00000000	      0.00000000	      0.00000000
      0.94039111	      0.00000000	      0.00000000	      0.00000000	      0.00000000
      0.94069391	      0.00000000	     -0.00000000	      0.00000000	      0.00000000
      0.94099672	      0.00000000	     -0.00000000	      0.00000000	      0.00000000
      0.94129952	      0.00000000	      0.00000000	      0.00000000	      0.00000000
      0.94160233	      0.00000000	     -0.00000000	      0.00000000	      0.00000000
      0.94190513	      0.00000000	      0.00000000	      0.00000000	      0.00000000
      0.94220794	      0.00000000	      0.00000000	      0.00000000	      0.00000000
      0.94251074	      0.00000000	     -0.00000000	      0.00000000	      0.00000000
      0.94281355	      0.00000000	     -0.00000000	      0.00000000	      0.00000000
      0.94311635	      0.00000000	      0.00000000	      0.00000000	      0.00000000
      0.94341916	      0.00000000	      0.00000000	      0.00000000	      0.00000000
      0.94372196	      0.00000000	      0.00000000	      0.00000000	      0.00000000
      0.94402477	      0.00000000	      0.00000000	      0.00000000	      0.00000000
      0.94432757	      0.00000000	      0.00000000	      0.00000000	      0.00000000
      0.94463038	      0.00000000	     -0.00000000	      0.00000000	      0.00000000
      0.94493318	      0.00000000	      0.00000000	      0.00000000	      0.00000000
      0.94523599	      0.00000000	      0.00000000	      0.00000000	      0.00000000
      0.94553879	      0.00000000	      0.00000000	      0.00000000	      0.00000000
      0.94584160	      0.00000000	     -0.00000000	      0.00000000	      0.00000000
      0.94614440	      0.00000000	      0.00000000	      0.00000000	      0.00000000
      0.94644721	      0.00000000	     -0.00000000	      0.00000000	      0.00000000
      0.94675001	      0.00000000	     -0.00000000	      0.00000000	      0.00000000
      0.94705282	      0.00000000	      0.00000000	      0.00000000	      0.00000000
      0.94735562	      0.00000000	      0.00000000	      0.00000000	      0.00000000
      0.94765843	      0.00000000	     -0.00000000	      0.00000000	      0.00000000
      0.94796123	      0.00000000	     -0.00000000	      0.00000000	      0.00000000
      0.94826404	      0.00000000	      0.00000000	      0.00000000	      0.00000000
      0.94856684	      0.00000000	      0.00000000	      0.00000000	      0.00000000
      0.94886965	      0.00000000	      0.00000000	      0.00000000	      0.00000000
      0.94917245	      0.00000000	     -0.00000000	      0.00000000	      0.00000000
      0.94947526	      0.00000000	      0.00000000	      0.00000000	      0.00000000
      0.94977806	      0.00000000	     -0.00000000	      0.00000000	      0.00000000
      0.95008087	      0.00000000	     -0.00000000	      0.00000000	      0.00000000
      0.95038367	      0.00000000	      0.00000000	      0.00000000	      0.00000000
      0.95068648	      0.00000000	     -0.00000000	      0.00000000	      0.00000000
      0.95098928	      0.00000000	     -0.00000000	      0.00000000	      0.00000000
      0.95129209	      0.00000000	      0.00000000	      0.00000000	      0.00000000
      0.95159489	      0.00000000	     -0.00000000	      0.00000000	      0.00000000
      0.95189770	      0.00000000	      0.00000000	      0.00000000	      0.00000000
      0.95220050	      0.00000000	      0.00000000	      0.00000000	      0.00000000
      0.95250331	      0.00000000	     -0.00000000	      0.00000000	      0.00000000
      0.95280611	      0.00000000	      0.00000000	      0.00000000	      0.00000000
      0.95310892	      0.00000000	      0.00000000	      0.00000000	      0.00000000
      0.95341172	      0.00000000	      0.00000000	      0.00000000	      0.00000000
      0.95371453	      0.00000000	     -0.00000000	      0.00000000	      0.00000000
      0.95401734	      0.00000000	      0.00000000	      0.00000000	      0.00000000
      0.95432014	      0.00000000	      0.00000000	      0.00000000	      0.00000000
      0.95462295	      0.00000000	      0.00000000	      0.00000000	      0.00000000
      0.95492575	      0.00000000	     -0.00000000	      0.00000000	      0.00000000
      0.95522856	      0.00000000	     -0.00000000	      0.00000000	      0.00000000
      0.95553136	      0.00000000	      0.00000000	      0.00000000	      0.00000000
      0.95583417	      0.00000000	      0.00000000	      0.00000000	      0.00000000
      0.95613697	      0.00000000	      0.00000000	      0.00000000	      0.00000000
      0.95643978	      0.00000000	     -0.00000000	      0.00000000	      0.00000000
      0.95674258	      0.00000000	     -0.00000000	      0.00000000	      0.00000000
      0.95704539	      0.00000000	      0.00000000	      0.00000000	      0.00000000
      0.95734819	      0.00000000	      0.00000000	      0.00000000	      0.00000000
      0.95765100	      0.00000000	     -0.00000000	      0.00000000	      0.00000000
      0.95795380	      0.00000000	     -0.00000000	      0.00000000	      0.00000000
      0.95825661	      0.00000000	      0.00000000	      0.00000000	      0.00000000
      0.95855941	      0.00000000	     -0.00000000	      0.00000000	      0.00000000
      0.95886222	      0.00000000	     -0.00000000	      0.00000000	      0.00000000
      0.95916502	      0.00000000	     -0.00000000	      0.00000000	      0.00000000
      0.95946783	      0.00000000	     -0.00000000	      0.00000000	      0.00000000
      0.95977063	      0.00000000	      0.00000000	      0.00000000	      0.00000000
      0.96007344	      0.00000000	      0.00000000	      0.00000000	      0.00000000
      0.96037624	      0.00000000	      0.00000000	      0.00000000	      0.00000000
      0.96067905	      0.00000000	     -0.00000000	      0.00000000	      0.00000000
      0.96098185	      0.00000000	      0.00000000	      0.00000000	      0.00000000
      0.96128466	      0.00000000	      0.00000000	      0.00000000	      0.00000000
      0.96158746	      0.00000000	      0.00000000	      0.00000000	      0.00000000
      0.96189027	      0.00000000	      0.00000000	      0.00000000	      0.00000000
      0.96219307	      0.00000000	      0.00000000	      0.00000000	      0.00000000
      0.96249588	      0.00000000	      0.00000000	      0.00000000	      0.00000000
      0.96279868	      0.00000000	      0.00000000	      0.00000000	      0.00000000
      0.96310149	      0.00000000	      0.00000000	      0.00000000	      0.00000000
      0.96340429	      0.00000000	      0.00000000	      0.00000000	      0.00000000
      0.96370710	      0.00000000	     -0.00000000	      0.00000000	      0.00000000
      0.96400990	      0.00000000	     -0.00000000	      0.00000000	      0.00000000
      0.96431271	      0.00000000	     -0.00000000	      0.00000000	      0.00000000
      0.96461551	      0.00000000	      0.00000000	      0.00000000	      0.00000000
      0.96491832	      0.00000000	      0.00000000	      0.00000000	      0.00000000
      0.96522112	      0.00000000	      0.00000000	      0.00000000	      0.00000000
      0.96552393	      0.00000000	      0.00000000	      0.00000000	      0.00000000
      0.96582673	      0.00000000	     -0.00000000	      0.00000000	      0.00000000
      0.96612954	      0.00000000	     -0.00000000	      0.00000000	      0.00000000
      0.96643234	      0.00000000	      0.00000000	      0.00000000	      0.00000000
      0.96673515	      0.00000000	      0.00000000	      0.00000000	      0.00000000
      0.96703795	      0.00000000	      0.00000000	      0.00000000	      0.00000000
      0.96734076	      0.00000000	      0.00000000	      0.00000000	      0.00000000
      0.96764356	      0.00000000	      0.00000000	      0.00000000	      0.00000000
      0.96794637	      0.00000000	     -0.00000000	      0.00000000	      0.00000000
      0.96824917	      0.00000000	     -0.00000000	      0.00000000	      0.00000000
      0.96855198	      0.00000000	      0.00000000	      0.00000000	      0.00000000
      0.96885478	      0.00000000	     -0.00000000	      0.00000000	      0.00000000
      0.96915759	      0.00000000	     -0.00000000	      0.00000000	      0.00000000
      0.96946039	      0.00000000	     -0.00000000	      0.00000000	      0.00000000
      0.96976320	      0.00000000	      0.00000000	      0.00000000	      0.00000000
      0.97006601	      0.00000000	      0.00000000	      0.00000000	      0.00000000
      0.97036881	      0.00000000	     -0.00000000	      0.00000000	      0.00000000
      0.97067162	      0.00000000	      0.00000000	      0.00000000	      0.00000000
      0.97097442	      0.00000000	      0.00000000	      0.00000000	      0.00000000
      0.97127723	      0.00000000	      0.00000000	      0.00000000	      0.00000000
      0.97158003	      0.00000000	      0.00000000	      0.00000000	      0.00000000
      0.97188284	      0.00000000	      0.00000000	      0.00000000	      0.00000000
      0.97218564	      0.00000000	     -0.00000000	      0.00000000	      0.00000000
      0.97248845	      0.00000000	     -0.00000000	      0.00000000	      0.00000000
      0.97279125	      0.00000000	      0.00000000	      0.00000000	      0.00000000
      0.97309406	      0.00000000	     -0.00000000	      0.00000000	      0.00000000
      0.97339686	      0.00000000	      0.00000000	      0.00000000	      0.00000000
      0.97369967	      0.00000000	     -0.00000000	      0.00000000	      0.00000000
      0.97400247	      0.00000000	      0.00000000	      0.00000000	      0.00000000
      0.97430528	      0.00000000	     -0.00000000	      0.00000000	      0.00000000
      0.97460808	      0.00000000	      0.00000000	      0.00000000	      0.00000000
      0.97491089	      0.00000000	      0.00000000	      0.00000000	      0.00000000
      0.97521369	      0.00000000	      0.00000000	      0.00000000	      0.00000000
      0.97551650	      0.00000000	     -0.00000000	      0.00000000	      0.00000000
      0.97581930	      0.00000000	     -0.00000000	      0.00000000	      0.00000000
      0.97612211	      0.00000000	      0.00000000	      0.00000000	      0.00000000
      0.97642491	      0.00000000	      0.00000000	      0.00000000	      0.00000000
      0.97672772	      0.00000000	      0.00000000	      0.00000000	      0.00000000
      0.97703052	      0.00000000	     -0.00000000	      0.00000000	      0.00000000
      0.97733333	      0.00000000	      0.00000000	      0.00000000	      0.00000000
      0.97763613	      0.00000000	      0.00000000	      0.00000000	      0.00000000
      0.97793894	      0.00000000	      0.00000000	      0.00000000	      0.00000000
      0.97824174	      0.00000000	     -0.00000000	      0.00000000	      0.00000000
      0.97854455	      0.00000000	      0.00000000	      0.00000000	      0.00000000
      0.97884735	      0.00000000	      0.00000000	      0.00000000	      0.00000000
      0.97915016	      0.00000000	      0.00000000	      0.00000000	      0.00000000
      0.97945296	      0.00000000	      0.00000000	      0.00000000	      0.00000000
      0.97975577	      0.00000000	     -0.00000000	      0.00000000	      0.00000000
      0.98005857	      0.00000000	     -0.00000000	      0.00000000	      0.00000000
      0.98036138	      0.00000000	     -0.00000000	      0.00000000	      0.00000000
      0.98066418	      0.00000000	     -0.00000000	      0.00000000	      0.00000000
      0.98096699	      0.00000000	      0.00000000	      0.00000000	      0.00000000
      0.98126979	      0.00000000	      0.00000000	      0.00000000	      0.00000000
      0.98157260	      0.00000000	      0.00000000	      0.00000000	      0.00000000
      0.98187540	      0.00000000	     -0.00000000	      0.00000000	      0.00000000
      0.98217821	      0.00000000	      0.00000000	      0.00000000	      0.00000000
      0.98248101	      0.00000000	     -0.00000000	      0.00000000	      0.00000000
      0.98278382	      0.00000000	     -0.00000000	      0.00000000	      0.00000000
      0.98308662	      0.00000000	     -0.00000000	      0.00000000	      0.00000000
      0.98338943	      0.00000000	     -0.00000000	      0.00000000	      0.00000000
      0.98369223	      0.00000000	      0.00000000	      0.00000000	      0.00000000
      0.98399504	      0.00000000	      0.00000000	      0.00000000	      0.00000000
      0.98429784	      0.00000000	      0.00000000	      0.00000000	      0.00000000
      0.98460065	      0.00000000	      0.00000000	      0.00000000	      0.00000000
      0.98490345	      0.00000000	      0.00000000	      0.00000000	      0.00000000
      0.98520626	      0.00000000	      0.00000000	      0.00000000	      0.00000000
      0.98550907	      0.00000000	      0.00000000	      0.00000000	      0.00000000
      0.98581187	      0.00000000	     -0.00000000	      0.00000000	      0.00000000
      0.98611468	      0.00000000	     -0.00000000	      0.00000000	      0.00000000
      0.98641748	      0.00000000	      0.00000000	      0.00000000	      0.00000000
      0.98672029	      0.00000000	      0.00000000	      0.00000000	      0.00000000
      0.98702309	      0.00000000	      0.00000000	      0.00000000	      0.00000000
      0.98732590	      0.00000000	      0.00000000	      0.00000000	      0.00000000
      0.98762870	      0.00000000	      0.00000000	      0.00000000	      0.00000000
      0.98793151	      0.00000000	      0.00000000	      0.00000000	      0.00000000
      0.98823431	      0.00000000	     -0.00000000	      0.00000000	      0.00000000
      0.98853712	      0.00000000	     -0.00000000	      0.00000000	      0.00000000
      0.98883992	      0.00000000	      0.00000000	      0.00000000	      0.00000000
      0.98914273	      0.00000000	     -0.00000000	      0.00000000	      0.00000000
      0.98944553	      0.00000000	      0.00000000	      0.00000000	      0.00000000
      0.98974834	      0.00000000	      0.00000000	      0.00000000	      0.00000000
      0.99005114	      0.00000000	     -0.00000000	      0.00000000	      0.00000000
      0.99035395	      0.00000000	      0.00000000	      0.00000000	      0.00000000
      0.99065675	      0.00000000	     -0.00000000	      0.00000000	      0.00000000
      0.99095956	      0.00000000	     -0.00000000	      0.00000000	      0.00000000
      0.99126236	      0.00000000	     -0.00000000	      0.00000000	      0.00000000
      0.99156517	      0.00000000	      0.00000000	      0.00000000	      0.00000000
      0.99186797	      0.00000000	     -0.00000000	      0.00000000	      0.00000000
      0.99217078	      0.00000000	      0.00000000	      0.00000000	      0.00000000
      0.99247358	      0.00000000	     -0.00000000	      0.00000000	      0.00000000
      0.99277639	      0.00000000	     -0.00000000	      0.00000000	      0.00000000
      0.99307919	      0.00000000	      0.00000000	      0.00000000	      0.00000000
      0.99338200	      0.00000000	      0.00000000	      0.00000000	      0.00000000
      0.99368480	      0.00000000	      0.00000000	      0.00000000	      0.00000000
      0.99398761	      0.00000000	     -0.00000000	      0.00000000	      0.00000000
      0.99429041	      0.00000000	      0.00000000	      0.00000000	      0.00000000
      0.99456265	      0.00000000	      0.00000000	      0.00000000	      0.00000000
      0.99483489	      0.00000000	     -0.00000000	      0.00000000	      0.00000000
      0.99510713	      0.00000000	     -0.00000000	      0.00000000	      0.00000000
      0.99537938	      0.00000000	      0.00000000	      0.00000000	      0.00000000
      0.99565162	      0.00000000	      0.00000000	      0.00000000	      0.00000000
      0.99592386	      0.00000000	     -0.00000000	      0.00000000	      0.00000000
      0.99619610	      0.00000000	      0.00000000	      0.00000000	      0.00000000
      0.99646834	      0.00000000	      0.00000000	      0.00000000	      0.00000000
      0.99674058	      0.00000000	     -0.00000000	      0.00000000	      0.00000000
      0.99701282	      0.00000000	      0.00000000	      0.00000000	      0.00000000
      0.99728506	      0.00000000	      0.00000000	      0.00000000	      0.00000000
      0.99755730	      0.00000000	      0.00000000	      0.00000000	      0.00000000
      0.99782954	      0.00000000	      0.00000000	      0.00000000	      0.00000000
      0.99810178	      0.00000000	      0.00000000	      0.00000000	      0.00000000
      0.99837402	      0.00000000	      0.00000000	      0.00000000	      0.00000000
      0.99864626	      0.00000000	      0.00000000	      0.00000000	      0.00000000
      0.99891850	      0.00000000	      0.00000000	      0.00000000	      0.00000000
      0.99919074	      0.00000000	      0.00000000	      0.00000000	      0.00000000
      0.99946298	      0.00000000	      0.00000000	      0.00000000	      0.00000000
      0.99973522	      0.00000000	     -0.00000000	      0.00000000	      0.00000000
      1.00000746	      0.00000000	      0.00000000	      0.00000000	      0.00000000
      1.00027971	      0.00000000	      0.00000000	      0.00000000	      0.00000000
      1.00055195	      0.00000000	     -0.00000000	      0.00000000	      0.00000000
      1.00082419	      0.00000000	      0.00000000	      0.00000000	      0.00000000
      1.00109643	      0.00000000	      0.00000000	      0.00000000	      0.00000000
      1.00136867	      0.00000000	      0.00000000	      0.00000000	      0.00000000
      1.00164091	      0.00000000	     -0.00000000	      0.00000000	      0.00000000
      1.00191315	      0.00000000	      0.00000000	      0.00000000	      0.00000000
      1.00218539	      0.00000000	      0.00000000	      0.00000000	      0.00000000
      1.00245763	      0.00000000	      0.00000000	      0.00000000	      0.00000000
      1.00272987	      0.00000000	      0.00000000	      0.00000000	      0.00000000
      1.00300211	      0.00000000	     -0.00000000	      0.00000000	      0.00000000
      1.00327435	      0.00000000	      0.00000000	      0.00000000	      0.00000000
      1.00354659	      0.00000000	     -0.00000000	      0.00000000	      0.00000000
      1.00381883	      0.00000000	      0.00000000	      0.00000000	      0.00000000
      1.00409107	      0.00000000	      0.00000000	      0.00000000	      0.00000000
      1.00436331	      0.00000000	      0.00000000	      0.00000000	      0.00000000
      1.00463555	      0.00000000	      0.00000000	      0.00000000	      0.00000000
      1.00490780	      0.00000000	     -0.00000000	      0.00000000	      0.00000000
      1.00518004	      0.00000000	     -0.00000000	      0.00000000	      0.00000000
      1.00545228	      0.00000000	     -0.00000000	      0.00000000	      0.00000000
      1.00572452	      0.00000000	      0.00000000	      0.00000000	      0.00000000
      1.00599676	      0.00000000	     -0.00000000	      0.00000000	      0.00000000
      1.00626900	      0.00000000	      0.00000000	      0.00000000	      0.00000000
      1.00654124	      0.00000000	     -0.00000000	      0.00000000	      0.00000000
      1.00681348	      0.00000000	     -0.00000000	      0.00000000	      0.00000000
      1.00708572	      0.00000000	      0.00000000	      0.00000000	      0.00000000
      1.00735796	      0.00000000	      0.00000000	      0.00000000	      0.00000000
      1.00763020	      0.00000000	      0.00000000	      0.00000000	      0.00000000
      1.00790244	      0.00000000	     -0.00000000	      0.00000000	      0.00000000
      1.00817468	      0.00000000	      0.00000000	      0.00000000	      0.00000000
      1.00844692	      0.00000000	      0.00000000	      0.00000000	      0.00000000
      1.00871916	      0.00000000	     -0.00000000	      0.00000000	      0.00000000
      1.00899140	      0.00000000	      0.00000000	      0.00000000	      0.00000000
      1.00926364	      0.00000000	     -0.00000000	      0.00000000	      0.00000000
      1.00953588	      0.00000000	      0.00000000	      0.00000000	      0.00000000
      1.00980813	      0.00000000	      0.00000000	      0.00000000	      0.00000000
      1.01008037	      0.00000000	     -0.00000000	      0.00000000	      0.00000000
      1.01035261	      0.00000000	     -0.00000000	      0.00000000	      0.00000000
      1.01062485	      0.00000000	     -0.00000000	      0.00000000	      0.00000000
      1.01089709	      0.00000000	     -0.00000000	      0.00000000	      0.00000000
      1.01116933	      0.00000000	      0.00000000	      0.00000000	      0.00000000
      1.01144157	      0.00000000	      0.00000000	      0.00000000	      0.00000000
      1.01171381	      0.00000000	      0.00000000	      0.00000000	      0.00000000
      1.01198605	      0.00000000	     -0.00000000	      0.00000000	      0.00000000
      1.01225829	      0.00000000	      0.00000000	      0.00000000	      0.00000000
      1.01253053	      0.00000000	      0.00000000	      0.00000000	      0.00000000
      1.01280277	      0.00000000	      0.00000000	      0.00000000	      0.00000000
      1.01307501	      0.00000000	      0.00000000	      0.00000000	      0.00000000
      1.01334725	      0.00000000	      0.00000000	      0.00000000	      0.00000000
      1.01361949	      0.00000000	     -0.00000000	      0.00000000	      0.00000000
      1.01389173	      0.00000000	      0.00000000	      0.00000000	      0.00000000
      1.01416397	      0.00000000	     -0.00000000	      0.00000000	      0.00000000
      1.01443622	      0.00000000	      0.00000000	      0.00000000	      0.00000000
      1.01470846	      0.00000000	     -0.00000000	      0.00000000	      0.00000000
      1.01498070	      0.00000000	      0.00000000	      0.00000000	      0.00000000
      1.01525294	      0.00000000	      0.00000000	      0.00000000	      0.00000000
      1.01552518	      0.00000000	     -0.00000000	      0.00000000	      0.00000000
      1.01576996	      0.00000000	     -0.00000000	      0.00000000	      0.00000000
      1.01601474	      0.00000000	     -0.00000000	      0.00000000	      0.00000000
      1.01625952	      0.00000000	      0.00000000	      0.00000000	      0.00000000
      1.01650430	      0.00000000	      0.00000000	      0.00000000	      0.00000000
      1.01674908	      0.00000000	      0.00000000	      0.00000000	      0.00000000
      1.01699386	      0.00000000	      0.00000000	      0.00000000	      0.00000000
      1.01723864	      0.00000000	      0.00000000	      0.00000000	      0.00000000
      1.01748343	      0.00000000	     -0.00000000	      0.00000000	      0.00000000
      1.01772821	      0.00000000	      0.00000000	      0.00000000	      0.00000000
      1.01797299	      0.00000000	     -0.00000000	      0.00000000	      0.00000000
      1.01821777	      0.00000000	     -0.00000000	      0.00000000	      0.00000000
      1.01846255	      0.00000000	     -0.00000000	      0.00000000	      0.00000000
      1.01870733	      0.00000000	      0.00000000	      0.00000000	      0.00000000
      1.01895211	      0.00000000	      0.00000000	      0.00000000	      0.00000000
      1.01919689	      0.00000000	      0.00000000	      0.00000000	      0.00000000
      1.01944167	      0.00000000	     -0.00000000	      0.00000000	      0.00000000
      1.01968645	      0.00000000	      0.00000000	      0.00000000	      0.00000000
      1.01993124	      0.00000000	      0.00000000	      0.00000000	      0.00000000
      1.02017602	      0.00000000	      0.00000000	      0.00000000	      0.00000000
      1.02042080	      0.00000000	     -0.00000000	      0.00000000	      0.00000000
      1.02066558	      0.00000000	     -0.00000000	      0.00000000	      0.00000000
      1.02091036	      0.00000000	      0.00000000	      0.00000000	      0.00000000
      1.02115514	      0.00000000	      0.00000000	      0.00000000	      0.00000000
      1.02139992	      0.00000000	      0.00000000	      0.00000000	      0.00000000
      1.02164470	      0.00000000	     -0.00000000	      0.00000000	      0.00000000
      1.02188948	      0.00000000	     -0.00000000	      0.00000000	      0.00000000
      1.02213426	      0.00000000	      0.00000000	      0.00000000	      0.00000000
      1.02237904	      0.00000000	      0.00000000	      0.00000000	      0.00000000
      1.02262383	      0.00000000	      0.00000000	      0.00000000	      0.00000000
      1.02286861	      0.00000000	      0.00000000	      0.00000000	      0.00000000
      1.02311339	      0.00000000	     -0.00000000	      0.00000000	      0.00000000
      1.02335817	      0.00000000	     -0.00000000	      0.00000000	      0.00000000
      1.02360295	      0.00000000	      0.00000000	      0.00000000	      0.00000000
      1.02384773	      0.00000000	     -0.00000000	      0.00000000	      0.00000000
      1.02409251	      0.00000000	      0.00000000	      0.00000000	      0.00000000
      1.02433729	      0.00000000	     -0.00000000	      0.00000000	      0.00000000
      1.02458207	      0.00000000	     -0.00000000	      0.00000000	      0.00000000
      1.02482685	      0.00000000	      0.00000000	      0.00000000	      0.00000000
      1.02507164	      0.00000000	      0.00000000	      0.00000000	      0.00000000
      1.02531642	      0.00000000	      0.00000000	      0.00000000	      0.00000000
      1.02556120	      0.00000000	     -0.00000000	      0.00000000	      0.00000000
      1.02580598	      0.00000000	      0.00000000	      0.00000000	      0.00000000
      1.02605076	      0.00000000	      0.00000000	      0.00000000	      0.00000000
      1.02629554	      0.00000000	     -0.00000000	      0.00000000	      0.00000000
      1.02654032	      0.00000000	     -0.00000000	      0.00000000	      0.00000000
      1.02678510	      0.00000000	      0.00000000	      0.00000000	      0.00000000
      1.02702988	      0.00000000	     -0.00000000	      0.00000000	      0.00000000
      1.02727466	      0.00000000	      0.00000000	      0.00000000	      0.00000000
      1.02751945	      0.00000000	     -0.00000000	      0.00000000	      0.00000000
      1.02776423	      0.00000000	      0.00000000	      0.00000000	      0.00000000
      1.02800901	      0.00000000	      0.00000000	      0.00000000	      0.00000000
      1.02825379	      0.00000000	      0.00000000	      0.00000000	      0.00000000
      1.02849857	      0.00000000	      0.00000000	      0.00000000	      0.00000000
      1.02874335	      0.00000000	     -0.00000000	      0.00000000	      0.00000000
      1.02898813	      0.00000000	     -0.00000000	      0.00000000	      0.00000000
      1.02923291	      0.00000000	      0.00000000	      0.00000000	      0.00000000
      1.02947769	      0.00000000	      0.00000000	      0.00000000	      0.00000000
      1.02972247	      0.00000000	      0.00000000	      0.00000000	      0.00000000
      1.02996725	      0.00000000	      0.00000000	      0.00000000	      0.00000000
      1.03021204	      0.00000000	     -0.00000000	      0.00000000	      0.00000000
      1.03045682	      0.00000000	      0.00000000	      0.00000000	      0.00000000
      1.03070160	      0.00000000	     -0.00000000	      0.00000000	      0.00000000
      1.03094638	      0.00000000	     -0.00000000	      0.00000000	      0.00000000
      1.03119116	      0.00000000	     -0.00000000	      0.00000000	      0.00000000
      1.03143594	      0.00000000	     -0.00000000	      0.00000000	      0.00000000
      1.03168072	      0.00000000	      0.00000000	      0.00000000	      0.00000000
      1.03192550	      0.00000000	     -0.00000000	      0.00000000	      0.00000000
      1.03217028	      0.00000000	      0.00000000	      0.00000000	      0.00000000
      1.03241506	      0.00000000	      0.00000000	      0.00000000	      0.00000000
      1.03265985	      0.00000000	      0.00000000	      0.00000000	      0.00000000
      1.03290463	      0.00000000	     -0.00000000	      0.00000000	      0.00000000
      1.03314941	      0.00000000	      0.00000000	      0.00000000	      0.00000000
      1.03339419	      0.00000000	     -0.00000000	      0.00000000	      0.00000000
      1.03363897	      0.00000000	     -0.00000000	      0.00000000	      0.00000000
      1.03388375	      0.00000000	     -0.00000000	      0.00000000	      0.00000000
      1.03412853	      0.00000000	      0.00000000	      0.00000000	      0.00000000
      1.03437331	      0.00000000	     -0.00000000	      0.00000000	      0.00000000
      1.03461809	      0.00000000	     -0.00000000	      0.00000000	      0.00000000
      1.03486287	      0.00000000	      0.00000000	      0.00000000	      0.00000000
      1.03510766	      0.00000000	     -0.00000000	      0.00000000	      0.00000000
      1.03535244	      0.00000000	      0.00000000	      0.00000000	      0.00000000
      1.03559722	      0.00000000	      0.00000000	      0.00000000	      0.00000000
      1.03584200	      0.00000000	      0.00000000	      0.00000000	      0.00000000
      1.03608678	      0.00000000	      0.00000000	      0.00000000	      0.00000000
      1.03633156	      0.00000000	      0.00000000	      0.00000000	      0.00000000
      1.03657634	      0.00000000	      0.00000000	      0.00000000	      0.00000000
      1.03682112	      0.00000000	     -0.00000000	      0.00000000	      0.00000000
      1.03706590	      0.00000000	     -0.00000000	      0.00000000	      0.00000000
      1.03731068	      0.00000000	      0.00000000	      0.00000000	      0.00000000
      1.03753087	      0.00000000	      0.00000000	      0.00000000	      0.00000000
      1.03775107	      0.00000000	      0.00000000	      0.00000000	      0.00000000
      1.03797126	      0.00000000	      0.00000000	      0.00000000	      0.00000000
      1.03819145	      0.00000000	     -0.00000000	      0.00000000	      0.00000000
      1.03841164	      0.00000000	     -0.00000000	      0.00000000	      0.00000000
      1.03863183	      0.00000000	     -0.00000000	      0.00000000	      0.00000000
      1.03885202	      0.00000000	      0.00000000	      0.00000000	      0.00000000
      1.03907221	      0.00000000	      0.00000000	      0.00000000	      0.00000000
      1.03929240	      0.00000000	      0.00000000	      0.00000000	      0.00000000
      1.03951259	      0.00000000	     -0.00000000	      0.00000000	      0.00000000
      1.03973278	      0.00000000	      0.00000000	      0.00000000	      0.00000000
      1.03995297	      0.00000000	      0.00000000	      0.00000000	      0.00000000
      1.04017316	      0.00000000	     -0.00000000	      0.00000000	      0.00000000
      1.04039335	      0.00000000	      0.00000000	      0.00000000	      0.00000000
      1.04061354	      0.00000000	      0.00000000	      0.00000000	      0.00000000
      1.04083373	      0.00000000	      0.00000000	      0.00000000	      0.00000000
      1.04105392	      0.00000000	      0.00000000	      0.00000000	      0.00000000
      1.04127411	      0.00000000	      0.00000000	      0.00000000	      0.00000000
      1.04149430	      0.00000000	     -0.00000000	      0.00000000	      0.00000000
      1.04171449	      0.00000000	     -0.00000000	      0.00000000	      0.00000000
      1.04193469	      0.00000000	      0.00000000	      0.00000000	      0.00000000
      1.04215488	      0.00000000	     -0.00000000	      0.00000000	      0.00000000
      1.04237507	      0.00000000	     -0.00000000	      0.00000000	      0.00000000
      1.04259526	      0.00000000	      0.00000000	      0.00000000	      0.00000000
      1.04281545	      0.00000000	     -0.00000000	      0.00000000	      0.00000000
      1.04303564	      0.00000000	      0.00000000	      0.00000000	      0.00000000
      1.04325583	      0.00000000	      0.00000000	      0.00000000	      0.00000000
      1.04347602	      0.00000000	     -0.00000000	      0.00000000	      0.00000000
      1.04369621	      0.00000000	      0.00000000	      0.00000000	      0.00000000
      1.04391640	      0.00000000	      0.00000000	      0.00000000	      0.00000000
      1.04413659	      0.00000000	     -0.00000000	      0.00000000	      0.00000000
      1.04435678	      0.00000000	      0.00000000	      0.00000000	      0.00000000
      1.04457697	      0.00000000	     -0.00000000	      0.00000000	      0.00000000
      1.04479716	      0.00000000	     -0.00000000	      0.00000000	      0.00000000
      1.04501735	      0.00000000	      0.00000000	      0.00000000	      0.00000000
      1.04523754	      0.00000000	      0.00000000	      0.00000000	      0.00000000
      1.04545773	      0.00000000	     -0.00000000	      0.00000000	      0.00000000
      1.04567792	      0.00000000	      0.00000000	      0.00000000	      0.00000000
      1.04589811	      0.00000000	     -0.00000000	      0.00000000	      0.00000000
      1.04611831	      0.00000000	      0.00000000	      0.00000000	      0.00000000
      1.04633850	      0.00000000	     -0.00000000	      0.00000000	      0.00000000
      1.04655869	      0.00000000	      0.00000000	      0.00000000	      0.00000000
      1.04677888	      0.00000000	      0.00000000	      0.00000000	      0.00000000
      1.04699907	      0.00000000	     -0.00000000	      0.00000000	      0.00000000
      1.04721926	      0.00000000	      0.00000000	      0.00000000	      0.00000000
      1.04743945	      0.00000000	      0.00000000	      0.00000000	      0.00000000
      1.04765964	      0.00000000	      0.00000000	      0.00000000	      0.00000000
      1.04787983	      0.00000000	      0.00000000	      0.00000000	      0.00000000
      1.04810002	      0.00000000	      0.00000000	      0.00000000	      0.00000000
      1.04832021	      0.00000000	      0.00000000	      0.00000000	      0.00000000
      1.04854040	      0.00000000	     -0.00000000	      0.00000000	      0.00000000
      1.04876059	      0.00000000	     -0.00000000	      0.00000000	      0.00000000
      1.04898078	      0.00000000	      0.00000000	      0.00000000	      0.00000000
      1.04920097	      0.00000000	      0.00000000	      0.00000000	      0.00000000
      1.04942116	      0.00000000	      0.00000000	      0.00000000	      0.00000000
      1.04964135	      0.00000000	     -0.00000000	      0.00000000	      0.00000000
      1.04986154	      0.00000000	     -0.00000000	      0.00000000	      0.00000000
      1.05008174	      0.00000000	      0.00000000	      0.00000000	      0.00000000
      1.05030193	      0.00000000	      0.00000000	      0.00000000	      0.00000000
      1.05052212	      0.00000000	      0.00000000	      0.00000000	      0.00000000
      1.05074231	      0.00000000	      0.00000000	      0.00000000	      0.00000000
      1.05096250	      0.00000000	     -0.00000000	      0.00000000	      0.00000000
      1.05118269	      0.00000000	     -0.00000000	      0.00000000	      0.00000000
      1.05140288	      0.00000000	      0.00000000	      0.00000000	      0.00000000
      1.05162307	      0.00000000	     -0.00000000	      0.00000000	      0.00000000
      1.05184326	      0.00000000	      0.00000000	      0.00000000	      0.00000000
      1.05206345	      0.00000000	      0.00000000	      0.00000000	      0.00000000
      1.05228364	      0.00000000	      0.00000000	      0.00000000	      0.00000000
      1.05250383	      0.00000000	     -0.00000000	      0.00000000	      0.00000000
      1.05272402	      0.00000000	     -0.00000000	      0.00000000	      0.00000000
      1.05294421	      0.00000000	      0.00000000	      0.00000000	      0.00000000
      1.05316440	      0.00000000	     -0.00000000	      0.00000000	      0.00000000
      1.05338459	      0.00000000	     -0.00000000	      0.00000000	      0.00000000
      1.05360478	      0.00000000	      0.00000000	      0.00000000	      0.00000000
      1.05382497	      0.00000000	      0.00000000	      0.00000000	      0.00000000
      1.05404516	      0.00000000	      0.00000000	      0.00000000	      0.00000000
      1.05426536	      0.00000000	      0.00000000	      0.00000000	      0.00000000
      1.05448555	      0.00000000	     -0.00000000	      0.00000000	      0.00000000
      1.05470574	      0.00000000	     -0.00000000	      0.00000000	      0.00000000
      1.05492593	      0.00000000	     -0.00000000	      0.00000000	      0.00000000
      1.05512394	      0.00000000	     -0.00000000	      0.00000000	      0.00000000
      1.05532196	      0.00000000	     -0.00000000	      0.00000000	      0.00000000
      1.05551997	      0.00000000	      0.00000000	      0.00000000	      0.00000000
      1.05571798	      0.00000000	     -0.00000000	      0.00000000	      0.00000000
      1.05591600	      0.00000000	      0.00000000	      0.00000000	      0.00000000
      1.05611401	      0.00000000	      0.00000000	      0.00000000	      0.00000000
      1.05631203	      0.00000000	      0.00000000	      0.00000000	      0.00000000
      1.05651004	      0.00000000	     -0.00000000	      0.00000000	      0.00000000
      1.05670806	      0.00000000	     -0.00000000	      0.00000000	      0.00000000
      1.05690607	      0.00000000	     -0.00000000	      0.00000000	      0.00000000
      1.05710409	      0.00000000	      0.00000000	      0.00000000	      0.00000000
      1.05730210	      0.00000000	     -0.00000000	      0.00000000	      0.00000000
      1.05750011	      0.00000000	     -0.00000000	      0.00000000	      0.00000000
      1.05769813	      0.00000000	      0.00000000	      0.00000000	      0.00000000
      1.05789614	      0.00000000	      0.00000000	      0.00000000	      0.00000000
      1.05809416	      0.00000000	     -0.00000000	      0.00000000	      0.00000000
      1.05829217	      0.00000000	     -0.00000000	      0.00000000	      0.00000000
      1.05849019	      0.00000000	     -0.00000000	      0.00000000	      0.00000000
      1.05868820	      0.00000000	     -0.00000000	      0.00000000	      0.00000000
      1.05888621	      0.00000000	      0.00000000	      0.00000000	      0.00000000
      1.05908423	      0.00000000	      0.00000000	      0.00000000	      0.00000000
      1.05928224	      0.00000000	     -0.00000000	      0.00000000	      0.00000000
      1.05948026	      0.00000000	      0.00000000	      0.00000000	      0.00000000
      1.05967827	      0.00000000	      0.00000000	      0.00000000	      0.00000000
      1.05987629	      0.00000000	     -0.00000000	      0.00000000	      0.00000000
      1.06007430	      0.00000000	     -0.00000000	      0.00000000	      0.00000000
      1.06027232	      0.00000000	      0.00000000	      0.00000000	      0.00000000
      1.06047033	      0.00000000	     -0.00000000	      0.00000000	      0.00000000
      1.06066834	      0.00000000	      0.00000000	      0.00000000	      0.00000000
      1.06086636	      0.00000000	      0.00000000	      0.00000000	      0.00000000
      1.06106437	      0.00000000	     -0.00000000	      0.00000000	      0.00000000
      1.06126239	      0.00000000	      0.00000000	      0.00000000	      0.00000000
      1.06146040	      0.00000000	     -0.00000000	      0.00000000	      0.00000000
      1.06165842	      0.00000000	     -0.00000000	      0.00000000	      0.00000000
      1.06185643	      0.00000000	      0.00000000	      0.00000000	      0.00000000
      1.06205444	      0.00000000	      0.00000000	      0.00000000	      0.00000000
      1.06225246	      0.00000000	     -0.00000000	      0.00000000	      0.00000000
      1.06245047	      0.00000000	      0.00000000	      0.00000000	      0.00000000
      1.06264849	      0.00000000	     -0.00000000	      0.00000000	      0.00000000
      1.06284650	      0.00000000	     -0.00000000	      0.00000000	      0.00000000
      1.06304452	      0.00000000	      0.00000000	      0.00000000	      0.00000000
      1.06324253	      0.00000000	     -0.00000000	      0.00000000	      0.00000000
      1.06344055	      0.00000000	     -0.00000000	      0.00000000	      0.00000000
      1.06363856	      0.00000000	      0.00000000	      0.00000000	      0.00000000
      1.06383657	      0.00000000	      0.00000000	      0.00000000	      0.00000000
      1.06403459	      0.00000000	     -0.00000000	      0.00000000	      0.00000000
      1.06423260	      0.00000000	     -0.00000000	      0.00000000	      0.00000000
      1.06443062	      0.00000000	      0.00000000	      0.00000000	      0.00000000
      1.06462863	      0.00000000	     -0.00000000	      0.00000000	      0.00000000
      1.06482665	      0.00000000	     -0.00000000	      0.00000000	      0.00000000
      1.06502466	      0.00000000	      0.00000000	      0.00000000	      0.00000000
      1.06522268	      0.00000000	     -0.00000000	      0.00000000	      0.00000000
      1.06542069	      0.00000000	      0.00000000	      0.00000000	      0.00000000
      1.06559888	      0.00000000	      0.00000000	      0.00000000	      0.00000000
      1.06577708	      0.00000000	     -0.00000000	      0.00000000	      0.00000000
      1.06595527	      0.00000000	     -0.00000000	      0.00000000	      0.00000000
      1.06613346	      0.00000000	      0.00000000	      0.00000000	      0.00000000
      1.06631166	      0.00000000	      0.00000000	      0.00000000	      0.00000000
      1.06648985	      0.00000000	     -0.00000000	      0.00000000	      0.00000000
      1.06666804	      0.00000000	      0.00000000	      0.00000000	      0.00000000
      1.06684623	      0.00000000	     -0.00000000	      0.00000000	      0.00000000
      1.06702443	      0.00000000	     -0.00000000	      0.00000000	      0.00000000
      1.06720262	      0.00000000	      0.00000000	      0.00000000	      0.00000000
      1.06738081	      0.00000000	      0.00000000	      0.00000000	      0.00000000
      1.06755901	      0.00000000	      0.00000000	      0.00000000	      0.00000000
      1.06773720	      0.00000000	      0.00000000	      0.00000000	      0.00000000
      1.06791539	      0.00000000	     -0.00000000	      0.00000000	      0.00000000
      1.06809359	      0.00000000	     -0.00000000	      0.00000000	      0.00000000
      1.06827178	      0.00000000	     -0.00000000	      0.00000000	      0.00000000
      1.06844997	      0.00000000	      0.00000000	      0.00000000	      0.00000000
      1.06862817	      0.00000000	     -0.00000000	      0.00000000	      0.00000000
      1.06880636	      0.00000000	      0.00000000	      0.00000000	      0.00000000
      1.06898455	      0.00000000	     -0.00000000	      0.00000000	      0.00000000
      1.06916274	      0.00000000	      0.00000000	      0.00000000	      0.00000000
      1.06934094	      0.00000000	     -0.00000000	      0.00000000	      0.00000000
      1.06951913	      0.00000000	     -0.00000000	      0.00000000	      0.00000000
      1.06969732	      0.00000000	     -0.00000000	      0.00000000	      0.00000000
      1.06987552	      0.00000000	      0.00000000	      0.00000000	      0.00000000
      1.07005371	      0.00000000	      0.00000000	      0.00000000	      0.00000000
      1.07023190	      0.00000000	      0.00000000	      0.00000000	      0.00000000
      1.07041010	      0.00000000	     -0.00000000	      0.00000000	      0.00000000
      1.07058829	      0.00000000	     -0.00000000	      0.00000000	      0.00000000
      1.07074823	      0.00000000	     -0.00000000	      0.00000000	      0.00000000
      1.07090817	      0.00000000	     -0.00000000	      0.00000000	      0.00000000
      1.07106811	      0.00000000	      0.00000000	      0.00000000	      0.00000000
      1.07122804	      0.00000000	      0.00000000	      0.00000000	      0.00000000
      1.07138798	      0.00000000	      0.00000000	      0.00000000	      0.00000000
      1.07154792	      0.00000000	      0.00000000	      0.00000000	      0.00000000
      1.07170786	      0.00000000	     -0.00000000	      0.00000000	      0.00000000
      1.07186780	      0.00000000	      0.00000000	      0.00000000	      0.00000000
      1.07202774	      0.00000000	     -0.00000000	      0.00000000	      0.00000000
      1.07218768	      0.00000000	     -0.00000000	      0.00000000	      0.00000000
      1.07234761	      0.00000000	     -0.00000000	      0.00000000	      0.00000000
      1.07250755	      0.00000000	      0.00000000	      0.00000000	      0.00000000
      1.07266749	      0.00000000	      0.00000000	      0.00000000	      0.00000000
      1.07282743	      0.00000000	     -0.00000000	      0.00000000	      0.00000000
      1.07298737	      0.00000000	      0.00000000	      0.00000000	      0.00000000
      1.07314731	      0.00000000	      0.00000000	      0.00000000	      0.00000000
      1.07330725	      0.00000000	      0.00000000	      0.00000000	      0.00000000
      1.07346719	      0.00000000	     -0.00000000	      0.00000000	      0.00000000
      1.07361071	      0.00000000	      0.00000000	      0.00000000	      0.00000000
      1.07375424	      0.00000000	     -0.00000000	      0.00000000	      0.00000000
      1.07389777	      0.00000000	      0.00000000	      0.00000000	      0.00000000
      1.07404130	      0.00000000	      0.00000000	      0.00000000	      0.00000000
      1.07418482	      0.00000000	     -0.00000000	      0.00000000	      0.00000000
      1.07432835	      0.00000000	      0.00000000	      0.00000000	      0.00000000
      1.07447188	      0.00000000	      0.00000000	      0.00000000	      0.00000000
      1.07461540	      0.00000000	     -0.00000000	      0.00000000	      0.00000000
      1.07475893	      0.00000000	     -0.00000000	      0.00000000	      0.00000000
      1.07490246	      0.00000000	      0.00000000	      0.00000000	      0.00000000
      1.07504599	      0.00000000	      0.00000000	      0.00000000	      0.00000000
      1.07518951	      0.00000000	      0.00000000	      0.00000000	      0.00000000
      1.07533304	      0.00000000	      0.00000000	      0.00000000	      0.00000000
      1.07547657	      0.00000000	      0.00000000	      0.00000000	      0.00000000
      1.07562010	      0.00000000	      0.00000000	      0.00000000	      0.00000000
      1.07574809	      0.00000000	      0.00000000	      0.00000000	      0.00000000
      1.07587609	      0.00000000	     -0.00000000	      0.00000000	      0.00000000
      1.07600408	      0.00000000	     -0.00000000	      0.00000000	      0.00000000
      1.07613208	      0.00000000	      0.00000000	      0.00000000	      0.00000000
      1.07626008	      0.00000000	      0.00000000	      0.00000000	      0.00000000
      1.07638807	      0.00000000	      0.00000000	      0.00000000	      0.00000000
      1.07651607	      0.00000000	      0.00000000	      0.00000000	      0.00000000
      1.07664406	      0.00000000	      0.00000000	      0.00000000	      0.00000000
      1.07677206	      0.00000000	     -0.00000000	      0.00000000	      0.00000000
      1.07690005	      0.00000000	      0.00000000	      0.00000000	      0.00000000
      1.07702805	      0.00000000	     -0.00000000	      0.00000000	      0.00000000
      1.07715604	      0.00000000	      0.00000000	      0.00000000	      0.00000000
      1.07728404	      0.00000000	     -0.00000000	      0.00000000	      0.00000000
      1.07741204	      0.00000000	      0.00000000	      0.00000000	      0.00000000
      1.07754003	      0.00000000	      0.00000000	      0.00000000	      0.00000000
      1.07765442	      0.00000000	      0.00000000	      0.00000000	      0.00000000
      1.07776882	      0.00000000	     -0.00000000	      0.00000000	      0.00000000
      1.07788321	      0.00000000	     -0.00000000	      0.00000000	      0.00000000
      1.07799760	      0.00000000	     -0.00000000	      0.00000000	      0.00000000
      1.07811200	      0.00000000	     -0.00000000	      0.00000000	      0.00000000
      1.07822639	      0.00000000	      0.00000000	      0.00000000	      0.00000000
      1.07834078	      0.00000000	     -0.00000000	      0.00000000	      0.00000000
      1.07845518	      0.00000000	      0.00000000	      0.00000000	      0.00000000
      1.07856957	      0.00000000	     -0.00000000	      0.00000000	      0.00000000
      1.07868396	      0.00000000	     -0.00000000	      0.00000000	      0.00000000
      1.07879836	      0.00000000	      0.00000000	      0.00000000	      0.00000000
      1.07891275	      0.00000000	     -0.00000000	      0.00000000	      0.00000000
      1.07902714	      0.00000000	      0.00000000	      0.00000000	      0.00000000
      1.07914154	      0.00000000	      0.00000000	      0.00000000	      0.00000000
      1.07925593	      0.00000000	      0.00000000	      0.00000000	      0.00000000
      1.07937032	      0.00000000	     -0.00000000	      0.00000000	      0.00000000
      1.07948471	      0.00000000	      0.00000000	      0.00000000	      0.00000000
      1.07959911	      0.00000000	     -0.00000000	      0.00000000	      0.00000000
      1.07971350	      0.00000000	     -0.00000000	      0.00000000	      0.00000000
      1.07981422	      0.00000000	     -0.00000000	      0.00000000	      0.00000000
      1.07991495	      0.00000000	      0.00000000	      0.00000000	      0.00000000
      1.08001567	      0.00000000	      0.00000000	      0.00000000	      0.00000000
      1.08011640	      0.00000000	     -0.00000000	      0.00000000	      0.00000000
      1.08021712	      0.00000000	      0.00000000	      0.00000000	      0.00000000
      1.08031784	      0.00000000	      0.00000000	      0.00000000	      0.00000000
      1.08041857	      0.00000000	      0.00000000	      0.00000000	      0.00000000
      1.08051929	      0.00000000	      0.00000000	      0.00000000	      0.00000000
      1.08062001	      0.00000000	     -0.00000000	      0.00000000	      0.00000000
      1.08072074	      0.00000000	      0.00000000	      0.00000000	      0.00000000
      1.08082146	      0.00000000	      0.00000000	      0.00000000	      0.00000000
      1.08092218	      0.00000000	      0.00000000	      0.00000000	      0.00000000
      1.08102291	      0.00000000	      0.00000000	      0.00000000	      0.00000000
      1.08112363	      0.00000000	      0.00000000	      0.00000000	      0.00000000
      1.08122435	      0.00000000	      0.00000000	      0.00000000	      0.00000000
      1.08132508	      0.00000000	      0.00000000	      0.00000000	      0.00000000
      1.08142580	      0.00000000	     -0.00000000	      0.00000000	      0.00000000
      1.08152652	      0.00000000	     -0.00000000	      0.00000000	      0.00000000
      1.08162725	      0.00000000	     -0.00000000	      0.00000000	      0.00000000
      1.08174834	      0.00000000	      0.00000000	      0.00000000	      0.00000000
      1.08186943	      0.00000000	      0.00000000	      0.00000000	      0.00000000
      1.08199052	      0.00000000	      0.00000000	      0.00000000	      0.00000000
      1.08211161	      0.00000000	     -0.00000000	      0.00000000	      0.00000000
      1.08223270	      0.00000000	      0.00000000	      0.00000000	      0.00000000
      1.08235379	      0.00000000	      0.00000000	      0.00000000	      0.00000000
      1.08247488	      0.00000000	      0.00000000	      0.00000000	      0.00000000
      1.08259597	      0.00000000	     -0.00000000	      0.00000000	      0.00000000
      1.08271706	      0.00000000	      0.00000000	      0.00000000	      0.00000000
      1.08283815	      0.00000000	      0.00000000	      0.00000000	      0.00000000
      1.08295924	      0.00000000	     -0.00000000	      0.00000000	      0.00000000
      1.08308033	      0.00000000	      0.00000000	      0.00000000	      0.00000000
      1.08320142	      0.00000000	      0.00000000	      0.00000000	      0.00000000
      1.08332251	      0.00000000	      0.00000000	      0.00000000	      0.00000000
      1.08344360	      0.00000000	     -0.00000000	      0.00000000	      0.00000000
      1.08351852	      0.00000000	      0.00000000	      0.00000000	      0.00000000
      1.08355840	      0.00000000	      0.00000000	      0.00000000	      0.00000000
      1.08359829	      0.00000000	      0.00000000	      0.00000000	      0.00000000
      1.08379771	      0.00000000	     -0.00000000	      0.00000000	      0.00000000
      1.08479485	      0.00000000	     -0.00000000	      0.00000000	      0.00000000
      1.08579198	      0.00000000	     -0.00000000	      0.00000000	      0.00000000
      1.08715263	      0.00000000	      0.00000000	      0.00000000	      0.00000000
      1.08851328	      0.00000000	      0.00000000	      0.00000000	      0.00000000
      1.08987393	      0.00000000	      0.00000000	      0.00000000	      0.00000000
      1.09109506	      0.00000000	      0.00000000	      0.00000000	      0.00000000
      1.09231620	      0.00000000	     -0.00000000	      0.00000000	      0.00000000
      1.09353734	      0.00000000	      0.00000000	      0.00000000	      0.00000000
      1.09475848	      0.00000000	      0.00000000	      0.00000000	      0.00000000
      1.09597962	      0.00000000	      0.00000000	      0.00000000	      0.00000000
      1.09720076	      0.00000000	      0.00000000	      0.00000000	      0.00000000
      1.09735375	      0.00000000	     -0.00000000	      0.00000000	      0.00000000
      1.09743025	      0.00000000	     -0.00000000	      0.00000000	      0.00000000
      1.09781274	      0.00000000	      0.00000000	      0.00000000	      0.00000000
      1.09782948	      0.00000000	      0.00000000	      0.00000000	      0.00000000
      1.09783948	      0.00000000	     -0.00000000	      0.00000000	      0.00000000
      1.09784948	      0.00000000	     -0.00000000	      0.00000000	      0.00000000
      1.09785948	      0.00000000	     -0.00000000	      0.00000000	      0.00000000
      1.09786948	      0.00000000	     -0.00000000	      0.00000000	      0.00000000
      1.09787948	      0.00000000	      0.00000000	      0.00000000	      0.00000000
      1.09788948	      0.00000000	      0.00000000	      0.00000000	      0.00000000
      1.09789948	      0.00000000	     -0.00000000	      0.00000000	      0.00000000
      1.09790948	      0.00000000	     -0.00000000	      0.00000000	      0.00000000
      1.09791948	      0.00000000	      0.00000000	      0.00000000	      0.00000000
      1.09792948	      0.00000000	     -0.00000000	      0.00000000	      0.00000000
      1.09793948	      0.00000000	     -0.00000000	      0.00000000	      0.00000000
      1.09794948	      0.00000000	      0.00000000	      0.00000000	      0.00000000
      1.09795948	      0.00000000	      0.00000000	      0.00000000	      0.00000000
      1.09796948	      0.00000000	     -0.00000000	      0.00000000	      0.00000000
      1.09797948	      0.00000000	      0.00000000	      0.00000000	      0.00000000
      1.09798948	      0.00000000	      0.00000000	      0.00000000	      0.00000000
      1.09799948	      0.00000000	      0.00000000	      0.00000000	      0.00000000
      1.09801251	      0.00000000	     -0.00000000	      0.00000000	      0.00000000
      1.09802280	      0.00000000	     -0.00000000	      0.00000000	      0.00000000
      1.09803309	      0.00000000	     -0.00000000	      0.00000000	      0.00000000
      1.09804309	      0.00000000	      0.00000000	      0.00000000	      0.00000000
      1.09805309	      0.00000000	     -0.00000000	      0.00000000	      0.00000000
      1.09806309	      0.00000000	     -0.00000000	      0.00000000	      0.00000000
      1.09807309	      0.00000000	      0.00000000	      0.00000000	      0.00000000
      1.09808309	      0.00000000	      0.00000000	      0.00000000	      0.00000000
      1.09809309	      0.00000000	     -0.00000000	      0.00000000	      0.00000000
      1.09810309	      0.00000000	     -0.00000000	      0.00000000	      0.00000000
      1.09811309	      0.00000000	      0.00000000	      0.00000000	      0.00000000
      1.09812309	      0.00000000	     -0.00000000	      0.00000000	      0.00000000
      1.09813309	      0.00000000	     -0.00000000	      0.00000000	      0.00000000
      1.09814309	      0.00000000	      0.00000000	      0.00000000	      0.00000000
      1.09815309	      0.00000000	     -0.00000000	      0.00000000	      0.00000000
      1.09816309	      0.00000000	      0.00000000	      0.00000000	      0.00000000
      1.09817309	      0.00000000	      0.00000000	      0.00000000	      0.00000000
      1.09818309	      0.00000000	     -0.00000000	      0.00000000	      0.00000000
      1.09819513	      0.00000000	      0.00000000	      0.00000000	      0.00000000
      1.09820716	      0.00000000	     -0.00000000	      0.00000000	      0.00000000
      1.09821919	      0.00000000	     -0.00000000	      0.00000000	      0.00000000
      1.09823515	      0.00000000	     -0.00000000	      0.00000000	      0.00000000
      1.09825435	      0.00000000	      0.00000000	      0.00000000	      0.00000000
      1.09827096	      0.00000000	      0.00000000	      0.00000000	      0.00000000
      1.09828757	      0.00000000	     -0.00000000	      0.00000000	      0.00000000
      1.09830418	      0.00000000	      0.00000000	      0.00000000	      0.00000000
      1.09831904	      0.00000000	     -0.00000000	      0.00000000	      0.00000000
      1.09833391	      0.00000000	     -0.00000000	      0.00000000	      0.00000000
      1.09834877	      0.00000000	     -0.00000000	      0.00000000	      0.00000000
      1.09836363	      0.00000000	      0.00000000	      0.00000000	      0.00000000
      1.09837850	      0.00000000	     -0.00000000	      0.00000000	      0.00000000
      1.09839336	      0.00000000	     -0.00000000	      0.00000000	      0.00000000
      1.09840823	      0.00000000	     -0.00000000	      0.00000000	      0.00000000
      1.09842309	      0.00000000	      0.00000000	      0.00000000	      0.00000000
      1.09843796	      0.00000000	     -0.00000000	      0.00000000	      0.00000000
      1.09845282	      0.00000000	      0.00000000	      0.00000000	      0.00000000
      1.09846769	      0.00000000	      0.00000000	      0.00000000	      0.00000000
      1.09848255	      0.00000000	     -0.00000000	      0.00000000	      0.00000000
      1.09849741	      0.00000000	     -0.00000000	      0.00000000	      0.00000000
      1.09851228	      0.00000000	      0.00000000	      0.00000000	      0.00000000
      1.09852714	      0.00000000	     -0.00000000	      0.00000000	      0.00000000
      1.09854201	      0.00000000	      0.00000000	      0.00000000	      0.00000000
      1.09855687	      0.00000000	      0.00000000	      0.00000000	      0.00000000
      1.09857174	      0.00000000	      0.00000000	      0.00000000	      0.00000000
      1.09858660	      0.00000000	     -0.00000000	      0.00000000	      0.00000000
      1.09860147	      0.00000000	     -0.00000000	      0.00000000	      0.00000000
      1.09861633	      0.00000000	     -0.00000000	      0.00000000	      0.00000000
      1.09863119	      0.00000000	      0.00000000	      0.00000000	      0.00000000
      1.09864606	      0.00000000	      0.00000000	      0.00000000	      0.00000000
      1.09866092	      0.00000000	      0.00000000	      0.00000000	      0.00000000
      1.09867579	      0.00000000	      0.00000000	      0.00000000	      0.00000000
      1.09869373	      0.00000000	      0.00000000	      0.00000000	      0.00000000
      1.09871167	      0.00000000	      0.00000000	      0.00000000	      0.00000000
      1.09872961	      0.00000000	      0.00000000	      0.00000000	      0.00000000
      1.09874755	      0.00000000	      0.00000000	      0.00000000	      0.00000000
      1.09876549	      0.00000000	      0.00000000	      0.00000000	      0.00000000
      1.09878343	      0.00000000	      0.00000000	      0.00000000	      0.00000000
      1.09880137	      0.00000000	      0.00000000	      0.00000000	      0.00000000
      1.09881931	      0.00000000	      0.00000000	      0.00000000	      0.00000000
      1.09883725	      0.00000000	     -0.00000000	      0.00000000	      0.00000000
      1.09885920	      0.00000000	      0.00000000	      0.00000000	      0.00000000
      1.09888115	      0.00000000	      0.00000000	      0.00000000	      0.00000000
      1.09890311	      0.00000000	      0.00000000	      0.00000000	      0.00000000
      1.09892506	      0.00000000	      0.00000000	      0.00000000	      0.00000000
      1.09895163	      0.00000000	     -0.00000000	      0.00000000	      0.00000000
      1.09897820	      0.00000000	      0.00000000	      0.00000000	      0.00000000
      1.09900477	      0.00000000	     -0.00000000	      0.00000000	      0.00000000
      1.09903134	      0.00000000	      0.00000000	      0.00000000	      0.00000000
      1.09906366	      0.00000000	     -0.00000000	      0.00000000	      0.00000000
      1.09909598	      0.00000000	     -0.00000000	      0.00000000	      0.00000000
      1.09912830	      0.00000000	     -0.00000000	      0.00000000	      0.00000000
      1.09916063	      0.00000000	     -0.00000000	      0.00000000	      0.00000000
      1.09920014	      0.00000000	     -0.00000000	      0.00000000	      0.00000000
      1.09923966	      0.00000000	     -0.00000000	      0.00000000	      0.00000000
      1.09927918	      0.00000000	     -0.00000000	      0.00000000	      0.00000000
      1.09931870	      0.00000000	     -0.00000000	      0.00000000	      0.00000000
      1.09936809	      0.00000000	     -0.00000000	      0.00000000	      0.00000000
      1.09941747	      0.00000000	     -0.00000000	      0.00000000	      0.00000000
      1.09946686	      0.00000000	      0.00000000	      0.00000000	      0.00000000
      1.09952616	      0.00000000	      0.00000000	      0.00000000	      0.00000000
      1.09958545	      0.00000000	      0.00000000	      0.00000000	      0.00000000
      1.09964475	      0.00000000	     -0.00000000	      0.00000000	      0.00000000
      1.09971945	      0.00000000	     -0.00000000	      0.00000000	      0.00000000
      1.09979415	      0.00000000	     -0.00000000	      0.00000000	      0.00000000
      1.09986885	      0.00000000	      0.00000000	      0.00000000	      0.00000000
      1.09996498	      0.00000000	     -0.00000000	      0.00000000	      0.00000000
      1.10006112	      0.00000000	      0.00000000	      0.00000000	      0.00000000
      1.10015726	      0.00000000	     -0.00000000	      0.00000000	      0.00000000
      1.10027796	      0.00000000	      0.00000000	      0.00000000	      0.00000000
      1.10039867	      0.00000000	      0.00000000	      0.00000000	      0.00000000
      1.10051937	      0.00000000	     -0.00000000	      0.00000000	      0.00000000
      1.10064008	      0.00000000	      0.00000000	      0.00000000	      0.00000000
      1.10079613	      0.00000000	      0.00000000	      0.00000000	      0.00000000
      1.10095218	      0.00000000	      0.00000000	      0.00000000	      0.00000000
      1.10115407	      0.00000000	     -0.00000000	      0.00000000	      0.00000000
      1.10134053	      0.00000000	     -0.00000000	      0.00000000	      0.00000000
      1.10152699	      0.00000000	      0.00000000	      0.00000000	      0.00000000
      1.10171346	      0.00000000	     -0.00000000	      0.00000000	      0.00000000
      1.10189992	      0.00000000	      0.00000000	      0.00000000	      0.00000000
      1.10208638	      0.00000000	      0.00000000	      0.00000000	      0.00000000
      1.10227284	      0.00000000	      0.00000000	      0.00000000	      0.00000000
      1.10249825	      0.00000000	      0.00000000	      0.00000000	      0.00000000
      1.10268784	      0.00000000	     -0.00000000	      0.00000000	      0.00000000
      1.10287743	      0.00000000	     -0.00000000	      0.00000000	      0.00000000
      1.10306702	      0.00000000	      0.00000000	      0.00000000	      0.00000000
      1.10325660	      0.00000000	      0.00000000	      0.00000000	      0.00000000
      1.10344619	      0.00000000	      0.00000000	      0.00000000	      0.00000000
      1.10363578	      0.00000000	      0.00000000	      0.00000000	      0.00000000
      1.10382537	      0.00000000	     -0.00000000	      0.00000000	      0.00000000
      1.10401496	      0.00000000	     -0.00000000	      0.00000000	      0.00000000
      1.10420454	      0.00000000	     -0.00000000	      0.00000000	      0.00000000
      1.10439413	      0.00000000	      0.00000000	      0.00000000	      0.00000000
      1.10462601	      0.00000000	     -0.00000000	      0.00000000	      0.00000000
      1.10485788	      0.00000000	     -0.00000000	      0.00000000	      0.00000000
      1.10514038	      0.00000000	     -0.00000000	      0.00000000	      0.00000000
      1.10538796	      0.00000000	     -0.00000000	      0.00000000	      0.00000000
      1.10563554	      0.00000000	     -0.00000000	      0.00000000	      0.00000000
      1.10588312	      0.00000000	     -0.00000000	      0.00000000	      0.00000000
      1.10610113	      0.00000000	     -0.00000000	      0.00000000	      0.00000000
      1.10631913	      0.00000000	      0.00000000	      0.00000000	      0.00000000
      1.10653714	      0.00000000	     -0.00000000	      0.00000000	      0.00000000
      1.10675515	      0.00000000	      0.00000000	      0.00000000	      0.00000000
      1.10685048	      0.00000000	     -0.00000000	      0.00000000	      0.00000000
      1.10694581	      0.00000000	     -0.00000000	      0.00000000	      0.00000000
      1.10702543	      0.00000000	     -0.00000000	      0.00000000	      0.00000000
      1.10710505	      0.00000000	     -0.00000000	      0.00000000	      0.00000000
      1.10717370	      0.00000000	      0.00000000	      0.00000000	      0.00000000
      1.10724235	      0.00000000	     -0.00000000	      0.00000000	      0.00000000
      1.10731100	      0.00000000	      0.00000000	      0.00000000	      0.00000000
      1.10737965	      0.00000000	      0.00000000	      0.00000000	      0.00000000
      1.10743981	      0.00000000	     -0.00000000	      0.00000000	      0.00000000
      1.10749997	      0.00000000	      0.00000000	      0.00000000	      0.00000000
      1.10756013	      0.00000000	     -0.00000000	      0.00000000	      0.00000000
      1.10762029	      0.00000000	      0.00000000	      0.00000000	      0.00000000
      1.10768046	      0.00000000	     -0.00000000	      0.00000000	      0.00000000
      1.10774062	      0.00000000	      0.00000000	      0.00000000	      0.00000000
      1.10780078	      0.00000000	     -0.00000000	      0.00000000	      0.00000000
      1.10786094	      0.00000000	     -0.00000000	      0.00000000	      0.00000000
      1.10791481	      0.00000000	     -0.00000000	      0.00000000	      0.00000000
      1.10796868	      0.00000000	     -0.00000000	      0.00000000	      0.00000000
      1.10802255	      0.00000000	     -0.00000000	      0.00000000	      0.00000000
      1.10807642	      0.00000000	      0.00000000	      0.00000000	      0.00000000
      1.10813029	      0.00000000	      0.00000000	      0.00000000	      0.00000000
      1.10818416	      0.00000000	      0.00000000	      0.00000000	      0.00000000
      1.10823803	      0.00000000	      0.00000000	      0.00000000	      0.00000000
      1.10829190	      0.00000000	      0.00000000	      0.00000000	      0.00000000
      1.10834577	      0.00000000	     -0.00000000	      0.00000000	      0.00000000
      1.10839963	      0.00000000	      0.00000000	      0.00000000	      0.00000000
      1.10845350	      0.00000000	     -0.00000000	      0.00000000	      0.00000000
      1.10850737	      0.00000000	      0.00000000	      0.00000000	      0.00000000
      1.10856124	      0.00000000	     -0.00000000	      0.00000000	      0.00000000
      1.10861511	      0.00000000	     -0.00000000	      0.00000000	      0.00000000
      1.10866898	      0.00000000	      0.00000000	      0.00000000	      0.00000000
      1.10872285	      0.00000000	     -0.00000000	      0.00000000	      0.00000000
      1.10877672	      0.00000000	      0.00000000	      0.00000000	      0.00000000
      1.10883059	      0.00000000	     -0.00000000	      0.00000000	      0.00000000
      1.10888446	      0.00000000	      0.00000000	      0.00000000	      0.00000000
      1.10893833	      0.00000000	      0.00000000	      0.00000000	      0.00000000
      1.10899220	      0.00000000	      0.00000000	      0.00000000	      0.00000000
      1.10904607	      0.00000000	     -0.00000000	      0.00000000	      0.00000000
      1.10909994	      0.00000000	      0.00000000	      0.00000000	      0.00000000
      1.10915381	      0.00000000	      0.00000000	      0.00000000	      0.00000000
      1.10920768	      0.00000000	     -0.00000000	      0.00000000	      0.00000000
      1.10926154	      0.00000000	     -0.00000000	      0.00000000	      0.00000000
      1.10931541	      0.00000000	      0.00000000	      0.00000000	      0.00000000
      1.10936928	      0.00000000	     -0.00000000	      0.00000000	      0.00000000
      1.10942315	      0.00000000	     -0.00000000	      0.00000000	      0.00000000
      1.10947702	      0.00000000	      0.00000000	      0.00000000	      0.00000000
      1.10953089	      0.00000000	     -0.00000000	      0.00000000	      0.00000000
      1.10958476	      0.00000000	     -0.00000000	      0.00000000	      0.00000000
      1.10963863	      0.00000000	      0.00000000	      0.00000000	      0.00000000
      1.10969250	      0.00000000	     -0.00000000	      0.00000000	      0.00000000
      1.10974637	      0.00000000	      0.00000000	      0.00000000	      0.00000000
      1.10980024	      0.00000000	      0.00000000	      0.00000000	      0.00000000
      1.10985411	      0.00000000	     -0.00000000	      0.00000000	      0.00000000
      1.10990798	      0.00000000	      0.00000000	      0.00000000	      0.00000000
      1.10996185	      0.00000000	     -0.00000000	      0.00000000	      0.00000000
      1.11001572	      0.00000000	      0.00000000	      0.00000000	      0.00000000
      1.11006959	      0.00000000	      0.00000000	      0.00000000	      0.00000000
      1.11012346	      0.00000000	      0.00000000	      0.00000000	      0.00000000
      1.11017732	      0.00000000	      0.00000000	      0.00000000	      0.00000000
      1.11024228	      0.00000000	     -0.00000000	      0.00000000	      0.00000000
      1.11030724	      0.00000000	     -0.00000000	      0.00000000	      0.00000000
      1.11037219	      0.00000000	     -0.00000000	      0.00000000	      0.00000000
      1.11043715	      0.00000000	      0.00000000	      0.00000000	      0.00000000
      1.11050210	      0.00000000	     -0.00000000	      0.00000000	      0.00000000
      1.11058526	      0.00000000	      0.00000000	      0.00000000	      0.00000000
      1.11066842	      0.00000000	      0.00000000	      0.00000000	      0.00000000
      1.11077109	      0.00000000	      0.00000000	      0.00000000	      0.00000000
      1.11085383	      0.00000000	      0.00000000	      0.00000000	      0.00000000
      1.11093657	      0.00000000	     -0.00000000	      0.00000000	      0.00000000
      1.11100784	      0.00000000	     -0.00000000	      0.00000000	      0.00000000
      1.11107911	      0.00000000	     -0.00000000	      0.00000000	      0.00000000
      1.11115038	      0.00000000	     -0.00000000	      0.00000000	      0.00000000
      1.11122165	      0.00000000	     -0.00000000	      0.00000000	      0.00000000
      1.11128436	      0.00000000	      0.00000000	      0.00000000	      0.00000000
      1.11134707	      0.00000000	      0.00000000	      0.00000000	      0.00000000
      1.11140978	      0.00000000	      0.00000000	      0.00000000	      0.00000000
      1.11147249	      0.00000000	     -0.00000000	      0.00000000	      0.00000000
      1.11153520	      0.00000000	     -0.00000000	      0.00000000	      0.00000000
      1.11159791	      0.00000000	     -0.00000000	      0.00000000	      0.00000000
      1.11166062	      0.00000000	      0.00000000	      0.00000000	      0.00000000
      1.11172333	      0.00000000	     -0.00000000	      0.00000000	      0.00000000
      1.11178604	      0.00000000	      0.00000000	      0.00000000	      0.00000000
      1.11184874	      0.00000000	     -0.00000000	      0.00000000	      0.00000000
      1.11190491	      0.00000000	     -0.00000000	      0.00000000	      0.00000000
      1.11196107	      0.00000000	     -0.00000000	      0.00000000	      0.00000000
      1.11201724	      0.00000000	     -0.00000000	      0.00000000	      0.00000000
      1.11207340	      0.00000000	     -0.00000000	      0.00000000	      0.00000000
      1.11212957	      0.00000000	      0.00000000	      0.00000000	      0.00000000
      1.11218573	      0.00000000	      0.00000000	      0.00000000	      0.00000000
      1.11224190	      0.00000000	      0.00000000	      0.00000000	      0.00000000
      1.11229806	      0.00000000	      0.00000000	      0.00000000	      0.00000000
      1.11235422	      0.00000000	      0.00000000	      0.00000000	      0.00000000
      1.11241039	      0.00000000	     -0.00000000	      0.00000000	      0.00000000
      1.11246655	      0.00000000	      0.00000000	      0.00000000	      0.00000000
      1.11252272	      0.00000000	      0.00000000	      0.00000000	      0.00000000
      1.11257888	      0.00000000	      0.00000000	      0.00000000	      0.00000000
      1.11263505	      0.00000000	     -0.00000000	      0.00000000	      0.00000000
      1.11269121	      0.00000000	     -0.00000000	      0.00000000	      0.00000000
      1.11274737	      0.00000000	      0.00000000	      0.00000000	      0.00000000
      1.11280354	      0.00000000	      0.00000000	      0.00000000	      0.00000000
      1.11285970	      0.00000000	      0.00000000	      0.00000000	      0.00000000
      1.11291587	      0.00000000	     -0.00000000	      0.00000000	      0.00000000
      1.11297203	      0.00000000	      0.00000000	      0.00000000	      0.00000000
      1.11302820	      0.00000000	      0.00000000	      0.00000000	      0.00000000
      1.11308436	      0.00000000	     -0.00000000	      0.00000000	      0.00000000
      1.11314053	      0.00000000	     -0.00000000	      0.00000000	      0.00000000
      1.11319669	      0.00000000	     -0.00000000	      0.00000000	      0.00000000
      1.11325285	      0.00000000	      0.00000000	      0.00000000	      0.00000000
      1.11330902	      0.00000000	      0.00000000	      0.00000000	      0.00000000
      1.11336518	      0.00000000	     -0.00000000	      0.00000000	      0.00000000
      1.11342135	      0.00000000	     -0.00000000	      0.00000000	      0.00000000
      1.11347751	      0.00000000	     -0.00000000	      0.00000000	      0.00000000
      1.11353368	      0.00000000	      0.00000000	      0.00000000	      0.00000000
      1.11358984	      0.00000000	     -0.00000000	      0.00000000	      0.00000000
      1.11364600	      0.00000000	     -0.00000000	      0.00000000	      0.00000000
      1.11370217	      0.00000000	     -0.00000000	      0.00000000	      0.00000000
      1.11375833	      0.00000000	      0.00000000	      0.00000000	      0.00000000
      1.11381450	      0.00000000	      0.00000000	      0.00000000	      0.00000000
      1.11387066	      0.00000000	      0.00000000	      0.00000000	      0.00000000
      1.11392683	      0.00000000	     -0.00000000	      0.00000000	      0.00000000
      1.11398299	      0.00000000	     -0.00000000	      0.00000000	      0.00000000
      1.11403916	      0.00000000	     -0.00000000	      0.00000000	      0.00000000
      1.11409532	      0.00000000	     -0.00000000	      0.00000000	      0.00000000
      1.11415148	      0.00000000	     -0.00000000	      0.00000000	      0.00000000
      1.11420765	      0.00000000	     -0.00000000	      0.00000000	      0.00000000
      1.11426381	      0.00000000	      0.00000000	      0.00000000	      0.00000000
      1.11431998	      0.00000000	     -0.00000000	      0.00000000	      0.00000000
      1.11437614	      0.00000000	      0.00000000	      0.00000000	      0.00000000
      1.11443231	      0.00000000	      0.00000000	      0.00000000	      0.00000000
      1.11448847	      0.00000000	     -0.00000000	      0.00000000	      0.00000000
      1.11454463	      0.00000000	      0.00000000	      0.00000000	      0.00000000
      1.11460080	      0.00000000	     -0.00000000	      0.00000000	      0.00000000
      1.11466844	      0.00000000	     -0.00000000	      0.00000000	      0.00000000
      1.11473609	      0.00000000	      0.00000000	      0.00000000	      0.00000000
      1.11480374	      0.00000000	     -0.00000000	      0.00000000	      0.00000000
      1.11487138	      0.00000000	      0.00000000	      0.00000000	      0.00000000
      1.11493903	      0.00000000	      0.00000000	      0.00000000	      0.00000000
      1.11500667	      0.00000000	     -0.00000000	      0.00000000	      0.00000000
      1.11507432	      0.00000000	      0.00000000	      0.00000000	      0.00000000
      1.11514196	      0.00000000	      0.00000000	      0.00000000	      0.00000000
      1.11520961	      0.00000000	     -0.00000000	      0.00000000	      0.00000000
      1.11527725	      0.00000000	     -0.00000000	      0.00000000	      0.00000000
      1.11534490	      0.00000000	      0.00000000	      0.00000000	      0.00000000
      1.11541254	      0.00000000	     -0.00000000	      0.00000000	      0.00000000
      1.11548019	      0.00000000	      0.00000000	      0.00000000	      0.00000000
      1.11554783	      0.00000000	      0.00000000	      0.00000000	      0.00000000
      1.11561548	      0.00000000	      0.00000000	      0.00000000	      0.00000000
      1.11569772	      0.00000000	     -0.00000000	      0.00000000	      0.00000000
      1.11577996	      0.00000000	      0.00000000	      0.00000000	      0.00000000
      1.11586220	      0.00000000	      0.00000000	      0.00000000	      0.00000000
      1.11594444	      0.00000000	      0.00000000	      0.00000000	      0.00000000
      1.11602668	      0.00000000	      0.00000000	      0.00000000	      0.00000000
      1.11610893	      0.00000000	     -0.00000000	      0.00000000	      0.00000000
      1.11619117	      0.00000000	     -0.00000000	      0.00000000	      0.00000000
      1.11627341	      0.00000000	      0.00000000	      0.00000000	      0.00000000
      1.11635565	      0.00000000	     -0.00000000	      0.00000000	      0.00000000
      1.11645541	      0.00000000	      0.00000000	      0.00000000	      0.00000000
      1.11655517	      0.00000000	      0.00000000	      0.00000000	      0.00000000
      1.11665493	      0.00000000	      0.00000000	      0.00000000	      0.00000000
      1.11675469	      0.00000000	     -0.00000000	      0.00000000	      0.00000000
      1.11685445	      0.00000000	      0.00000000	      0.00000000	      0.00000000
      1.11695421	      0.00000000	      0.00000000	      0.00000000	      0.00000000
      1.11707942	      0.00000000	      0.00000000	      0.00000000	      0.00000000
      1.11720464	      0.00000000	      0.00000000	      0.00000000	      0.00000000
      1.11732986	      0.00000000	     -0.00000000	      0.00000000	      0.00000000
      1.11748819	      0.00000000	     -0.00000000	      0.00000000	      0.00000000
      1.11764652	      0.00000000	      0.00000000	      0.00000000	      0.00000000
      1.11781005	      0.00000000	      0.00000000	      0.00000000	      0.00000000
      1.11797358	      0.00000000	     -0.00000000	      0.00000000	      0.00000000
      1.11813711	      0.00000000	      0.00000000	      0.00000000	      0.00000000
      1.11827836	      0.00000000	      0.00000000	      0.00000000	      0.00000000
      1.11841962	      0.00000000	      0.00000000	      0.00000000	      0.00000000
      1.11856087	      0.00000000	     -0.00000000	      0.00000000	      0.00000000
      1.11870213	      0.00000000	     -0.00000000	      0.00000000	      0.00000000
      1.11884339	      0.00000000	     -0.00000000	      0.00000000	      0.00000000
      1.11898464	      0.00000000	      0.00000000	      0.00000000	      0.00000000
      1.11912590	      0.00000000	      0.00000000	      0.00000000	      0.00000000
      1.11926715	      0.00000000	     -0.00000000	      0.00000000	      0.00000000
      1.11940841	      0.00000000	      0.00000000	      0.00000000	      0.00000000
      1.11954967	      0.00000000	      0.00000000	      0.00000000	      0.00000000
      1.11969092	      0.00000000	      0.00000000	      0.00000000	      0.00000000
      1.11983218	      0.00000000	      0.00000000	      0.00000000	      0.00000000
      1.11997344	      0.00000000	      0.00000000	      0.00000000	      0.00000000
      1.12011469	      0.00000000	     -0.00000000	      0.00000000	      0.00000000
      1.12025595	      0.00000000	     -0.00000000	      0.00000000	      0.00000000
      1.12039720	      0.00000000	      0.00000000	      0.00000000	      0.00000000
      1.12053846	      0.00000000	     -0.00000000	      0.00000000	      0.00000000
      1.12067972	      0.00000000	     -0.00000000	      0.00000000	      0.00000000
      1.12082097	      0.00000000	      0.00000000	      0.00000000	      0.00000000
      1.12096223	      0.00000000	      0.00000000	      0.00000000	      0.00000000
      1.12110348	      0.00000000	     -0.00000000	      0.00000000	      0.00000000
      1.12124474	      0.00000000	      0.00000000	      0.00000000	      0.00000000
      1.12138600	      0.00000000	      0.00000000	      0.00000000	      0.00000000
      1.12152725	      0.00000000	      0.00000000	      0.00000000	      0.00000000
      1.12166851	      0.00000000	      0.00000000	      0.00000000	      0.00000000
      1.12184171	      0.00000000	     -0.00000000	      0.00000000	      0.00000000
      1.12201490	      0.00000000	      0.00000000	      0.00000000	      0.00000000
      1.12218810	      0.00000000	     -0.00000000	      0.00000000	      0.00000000
      1.12236129	      0.00000000	      0.00000000	      0.00000000	      0.00000000
      1.12253449	      0.00000000	      0.00000000	      0.00000000	      0.00000000
      1.12274783	      0.00000000	      0.00000000	      0.00000000	      0.00000000
      1.12296118	      0.00000000	      0.00000000	      0.00000000	      0.00000000
      1.12322344	      0.00000000	      0.00000000	      0.00000000	      0.00000000
      1.12348174	      0.00000000	      0.00000000	      0.00000000	      0.00000000
      1.12374004	      0.00000000	      0.00000000	      0.00000000	      0.00000000
      1.12395274	      0.00000000	      0.00000000	      0.00000000	      0.00000000
      1.12416543	      0.00000000	     -0.00000000	      0.00000000	      0.00000000
      1.12437813	      0.00000000	     -0.00000000	      0.00000000	      0.00000000
      1.12459082	      0.00000000	     -0.00000000	      0.00000000	      0.00000000
      1.12477796	      0.00000000	      0.00000000	      0.00000000	      0.00000000
      1.12496510	      0.00000000	      0.00000000	      0.00000000	      0.00000000
      1.12515224	      0.00000000	      0.00000000	      0.00000000	      0.00000000
      1.12533938	      0.00000000	      0.00000000	      0.00000000	      0.00000000
      1.12552652	      0.00000000	     -0.00000000	      0.00000000	      0.00000000
      1.12571366	      0.00000000	      0.00000000	      0.00000000	      0.00000000
      1.12590079	      0.00000000	      0.00000000	      0.00000000	      0.00000000
      1.12608793	      0.00000000	     -0.00000000	      0.00000000	      0.00000000
      1.12627507	      0.00000000	      0.00000000	      0.00000000	      0.00000000
      1.12646221	      0.00000000	      0.00000000	      0.00000000	      0.00000000
      1.12664935	      0.00000000	      0.00000000	      0.00000000	      0.00000000
      1.12683649	      0.00000000	     -0.00000000	      0.00000000	      0.00000000
      1.12702362	      0.00000000	      0.00000000	      0.00000000	      0.00000000
      1.12721076	      0.00000000	      0.00000000	      0.00000000	      0.00000000
      1.12739790	      0.00000000	     -0.00000000	      0.00000000	      0.00000000
      1.12758504	      0.00000000	     -0.00000000	      0.00000000	      0.00000000
      1.12777218	      0.00000000	      0.00000000	      0.00000000	      0.00000000
      1.12795932	      0.00000000	      0.00000000	      0.00000000	      0.00000000
      1.12814646	      0.00000000	      0.00000000	      0.00000000	      0.00000000
      1.12833359	      0.00000000	     -0.00000000	      0.00000000	      0.00000000
      1.12852073	      0.00000000	     -0.00000000	      0.00000000	      0.00000000
      1.12870787	      0.00000000	      0.00000000	      0.00000000	      0.00000000
      1.12889501	      0.00000000	      0.00000000	      0.00000000	      0.00000000
      1.12908215	      0.00000000	     -0.00000000	      0.00000000	      0.00000000
      1.12926929	      0.00000000	     -0.00000000	      0.00000000	      0.00000000
      1.12945643	      0.00000000	     -0.00000000	      0.00000000	      0.00000000
      1.12964356	      0.00000000	     -0.00000000	      0.00000000	      0.00000000
      1.12983070	      0.00000000	     -0.00000000	      0.00000000	      0.00000000
      1.13001784	      0.00000000	     -0.00000000	      0.00000000	      0.00000000
      1.13020498	      0.00000000	     -0.00000000	      0.00000000	      0.00000000
      1.13039212	      0.00000000	     -0.00000000	      0.00000000	      0.00000000
      1.13057926	      0.00000000	      0.00000000	      0.00000000	      0.00000000
      1.13076640	      0.00000000	      0.00000000	      0.00000000	      0.00000000
      1.13095353	      0.00000000	     -0.00000000	      0.00000000	      0.00000000
      1.13114067	      0.00000000	     -0.00000000	      0.00000000	      0.00000000
      1.13132781	      0.00000000	     -0.00000000	      0.00000000	      0.00000000
      1.13151495	      0.00000000	     -0.00000000	      0.00000000	      0.00000000
      1.13170209	      0.00000000	      0.00000000	      0.00000000	      0.00000000
      1.13188923	      0.00000000	     -0.00000000	      0.00000000	      0.00000000
      1.13207637	      0.00000000	     -0.00000000	      0.00000000	      0.00000000
      1.13226350	      0.00000000	     -0.00000000	      0.00000000	      0.00000000
      1.13245064	      0.00000000	      0.00000000	      0.00000000	      0.00000000
      1.13263778	      0.00000000	      0.00000000	      0.00000000	      0.00000000
      1.13282492	      0.00000000	     -0.00000000	      0.00000000	      0.00000000
      1.13301206	      0.00000000	     -0.00000000	      0.00000000	      0.00000000
      1.13319920	      0.00000000	      0.00000000	      0.00000000	      0.00000000
      1.13338634	      0.00000000	      0.00000000	      0.00000000	      0.00000000
      1.13357347	      0.00000000	      0.00000000	      0.00000000	      0.00000000
      1.13376061	      0.00000000	     -0.00000000	      0.00000000	      0.00000000
      1.13394775	      0.00000000	      0.00000000	      0.00000000	      0.00000000
      1.13413489	      0.00000000	     -0.00000000	      0.00000000	      0.00000000
      1.13432203	      0.00000000	      0.00000000	      0.00000000	      0.00000000
      1.13450917	      0.00000000	      0.00000000	      0.00000000	      0.00000000
      1.13469631	      0.00000000	      0.00000000	      0.00000000	      0.00000000
      1.13488344	      0.00000000	      0.00000000	      0.00000000	      0.00000000
      1.13507058	      0.00000000	      0.00000000	      0.00000000	      0.00000000
      1.13525772	      0.00000000	      0.00000000	      0.00000000	      0.00000000
      1.13544486	      0.00000000	     -0.00000000	      0.00000000	      0.00000000
      1.13563200	      0.00000000	     -0.00000000	      0.00000000	      0.00000000
      1.13581914	      0.00000000	      0.00000000	      0.00000000	      0.00000000
      1.13600628	      0.00000000	      0.00000000	      0.00000000	      0.00000000
      1.13619341	      0.00000000	      0.00000000	      0.00000000	      0.00000000
      1.13638055	      0.00000000	     -0.00000000	      0.00000000	      0.00000000
      1.13656769	      0.00000000	     -0.00000000	      0.00000000	      0.00000000
      1.13675483	      0.00000000	     -0.00000000	      0.00000000	      0.00000000
      1.13694197	      0.00000000	      0.00000000	      0.00000000	      0.00000000
      1.13712911	      0.00000000	     -0.00000000	      0.00000000	      0.00000000
      1.13731625	      0.00000000	      0.00000000	      0.00000000	      0.00000000
      1.13750338	      0.00000000	      0.00000000	      0.00000000	      0.00000000
      1.13769052	      0.00000000	      0.00000000	      0.00000000	      0.00000000
      1.13787766	      0.00000000	      0.00000000	      0.00000000	      0.00000000
      1.13806480	      0.00000000	     -0.00000000	      0.00000000	      0.00000000
      1.13825194	      0.00000000	     -0.00000000	      0.00000000	      0.00000000
      1.13843908	      0.00000000	      0.00000000	      0.00000000	      0.00000000
      1.13862622	      0.00000000	     -0.00000000	      0.00000000	      0.00000000
      1.13881335	      0.00000000	      0.00000000	      0.00000000	      0.00000000
      1.13900049	      0.00000000	      0.00000000	      0.00000000	      0.00000000
      1.13918763	      0.00000000	      0.00000000	      0.00000000	      0.00000000
      1.13937477	      0.00000000	     -0.00000000	      0.00000000	      0.00000000
      1.13956191	      0.00000000	      0.00000000	      0.00000000	      0.00000000
      1.13974905	      0.00000000	     -0.00000000	      0.00000000	      0.00000000
      1.13993619	      0.00000000	      0.00000000	      0.00000000	      0.00000000
      1.14012332	      0.00000000	      0.00000000	      0.00000000	      0.00000000
      1.14031046	      0.00000000	      0.00000000	      0.00000000	      0.00000000
      1.14049760	      0.00000000	      0.00000000	      0.00000000	      0.00000000
      1.14068474	      0.00000000	      0.00000000	      0.00000000	      0.00000000
      1.14087188	      0.00000000	      0.00000000	      0.00000000	      0.00000000
      1.14105902	      0.00000000	     -0.00000000	      0.00000000	      0.00000000
      1.14124616	      0.00000000	      0.00000000	      0.00000000	      0.00000000
      1.14143329	      0.00000000	     -0.00000000	      0.00000000	      0.00000000
      1.14162043	      0.00000000	      0.00000000	      0.00000000	      0.00000000
      1.14180757	      0.00000000	      0.00000000	      0.00000000	      0.00000000
      1.14199471	      0.00000000	     -0.00000000	      0.00000000	      0.00000000
      1.14218185	      0.00000000	     -0.00000000	      0.00000000	      0.00000000
      1.14236899	      0.00000000	      0.00000000	      0.00000000	      0.00000000
      1.14255612	      0.00000000	     -0.00000000	      0.00000000	      0.00000000
      1.14274326	      0.00000000	     -0.00000000	      0.00000000	      0.00000000
      1.14293040	      0.00000000	      0.00000000	      0.00000000	      0.00000000
      1.14311754	      0.00000000	      0.00000000	      0.00000000	      0.00000000
      1.14330468	      0.00000000	     -0.00000000	      0.00000000	      0.00000000
      1.14349182	      0.00000000	     -0.00000000	      0.00000000	      0.00000000
      1.14367896	      0.00000000	      0.00000000	      0.00000000	      0.00000000
      1.14386609	      0.00000000	     -0.00000000	      0.00000000	      0.00000000
      1.14405323	      0.00000000	      0.00000000	      0.00000000	      0.00000000
      1.14424037	      0.00000000	      0.00000000	      0.00000000	      0.00000000
      1.14442751	      0.00000000	      0.00000000	      0.00000000	      0.00000000
      1.14461465	      0.00000000	      0.00000000	      0.00000000	      0.00000000
      1.14480179	      0.00000000	     -0.00000000	      0.00000000	      0.00000000
      1.14498893	      0.00000000	     -0.00000000	      0.00000000	      0.00000000
      1.14517606	      0.00000000	      0.00000000	      0.00000000	      0.00000000
      1.14536320	      0.00000000	      0.00000000	      0.00000000	      0.00000000
      1.14555034	      0.00000000	      0.00000000	      0.00000000	      0.00000000
      1.14573748	      0.00000000	     -0.00000000	      0.00000000	      0.00000000
      1.14592462	      0.00000000	      0.00000000	      0.00000000	      0.00000000
      1.14611176	      0.00000000	     -0.00000000	      0.00000000	      0.00000000
      1.14629890	      0.00000000	     -0.00000000	      0.00000000	      0.00000000
      1.14648603	      0.00000000	      0.00000000	      0.00000000	      0.00000000
      1.14667317	      0.00000000	      0.00000000	      0.00000000	      0.00000000
      1.14686031	      0.00000000	      0.00000000	      0.00000000	      0.00000000
      1.14704745	      0.00000000	     -0.00000000	      0.00000000	      0.00000000
      1.14723459	      0.00000000	     -0.00000000	      0.00000000	      0.00000000
      1.14742173	      0.00000000	      0.00000000	      0.00000000	      0.00000000
      1.14760887	      0.00000000	     -0.00000000	      0.00000000	      0.00000000
      1.14779600	      0.00000000	     -0.00000000	      0.00000000	      0.00000000
      1.14798314	      0.00000000	     -0.00000000	      0.00000000	      0.00000000
      1.14817028	      0.00000000	     -0.00000000	      0.00000000	      0.00000000
      1.14835742	      0.00000000	     -0.00000000	      0.00000000	      0.00000000
      1.14854456	      0.00000000	      0.00000000	      0.00000000	      0.00000000
      1.14873170	      0.00000000	      0.00000000	      0.00000000	      0.00000000
      1.14891884	      0.00000000	      0.00000000	      0.00000000	      0.00000000
      1.14910597	      0.00000000	      0.00000000	      0.00000000	      0.00000000
      1.14929311	      0.00000000	      0.00000000	      0.00000000	      0.00000000
      1.14948025	      0.00000000	     -0.00000000	      0.00000000	      0.00000000
      1.14966739	      0.00000000	      0.00000000	      0.00000000	      0.00000000
      1.14985453	      0.00000000	     -0.00000000	      0.00000000	      0.00000000
      1.15004167	      0.00000000	      0.00000000	      0.00000000	      0.00000000
      1.15022881	      0.00000000	     -0.00000000	      0.00000000	      0.00000000
      1.15041594	      0.00000000	      0.00000000	      0.00000000	      0.00000000
      1.15060308	      0.00000000	     -0.00000000	      0.00000000	      0.00000000
      1.15079022	      0.00000000	     -0.00000000	      0.00000000	      0.00000000
      1.15097736	      0.00000000	     -0.00000000	      0.00000000	      0.00000000
      1.15116450	      0.00000000	      0.00000000	      0.00000000	      0.00000000
      1.15135164	      0.00000000	     -0.00000000	      0.00000000	      0.00000000
      1.15153878	      0.00000000	      0.00000000	      0.00000000	      0.00000000
      1.15172591	      0.00000000	     -0.00000000	      0.00000000	      0.00000000
      1.15191305	      0.00000000	      0.00000000	      0.00000000	      0.00000000
      1.15210019	      0.00000000	     -0.00000000	      0.00000000	      0.00000000
      1.15228733	      0.00000000	      0.00000000	      0.00000000	      0.00000000
      1.15247447	      0.00000000	      0.00000000	      0.00000000	      0.00000000
      1.15266161	      0.00000000	      0.00000000	      0.00000000	      0.00000000
      1.15284875	      0.00000000	     -0.00000000	      0.00000000	      0.00000000
      1.15303588	      0.00000000	      0.00000000	      0.00000000	      0.00000000
      1.15322302	      0.00000000	      0.00000000	      0.00000000	      0.00000000
      1.15341016	      0.00000000	     -0.00000000	      0.00000000	      0.00000000
      1.15359730	      0.00000000	      0.00000000	      0.00000000	      0.00000000
      1.15378444	      0.00000000	     -0.00000000	      0.00000000	      0.00000000
      1.15397158	      0.00000000	      0.00000000	      0.00000000	      0.00000000
      1.15415872	      0.00000000	      0.00000000	      0.00000000	      0.00000000
      1.15434585	      0.00000000	      0.00000000	      0.00000000	      0.00000000
      1.15457082	      0.00000000	     -0.00000000	      0.00000000	      0.00000000
      1.15479579	      0.00000000	     -0.00000000	      0.00000000	      0.00000000
      1.15495227	      0.00000000	     -0.00000000	      0.00000000	      0.00000000
      1.15510874	      0.00000000	      0.00000000	      0.00000000	      0.00000000
      1.15529956	      0.00000000	      0.00000000	      0.00000000	      0.00000000
      1.15549039	      0.00000000	      0.00000000	      0.00000000	      0.00000000
      1.15567086	      0.00000000	     -0.00000000	      0.00000000	      0.00000000
      1.15585133	      0.00000000	      0.00000000	      0.00000000	      0.00000000
      1.15605198	      0.00000000	      0.00000000	      0.00000000	      0.00000000
      1.15625264	      0.00000000	     -0.00000000	      0.00000000	      0.00000000
      1.15640913	      0.00000000	      0.00000000	      0.00000000	      0.00000000
      1.15661844	      0.00000000	      0.00000000	      0.00000000	      0.00000000
      1.15682774	      0.00000000	      0.00000000	      0.00000000	      0.00000000
      1.15699411	      0.00000000	      0.00000000	      0.00000000	      0.00000000
      1.15716048	      0.00000000	     -0.00000000	      0.00000000	      0.00000000
      1.15733981	      0.00000000	      0.00000000	      0.00000000	      0.00000000
      1.15751913	      0.00000000	     -0.00000000	      0.00000000	      0.00000000
      1.15771289	      0.00000000	      0.00000000	      0.00000000	      0.00000000
      1.15790664	      0.00000000	     -0.00000000	      0.00000000	      0.00000000
      1.15806923	      0.00000000	      0.00000000	      0.00000000	      0.00000000
      1.15827938	      0.00000000	      0.00000000	      0.00000000	      0.00000000
      1.15848952	      0.00000000	     -0.00000000	      0.00000000	      0.00000000
      1.15865562	      0.00000000	      0.00000000	      0.00000000	      0.00000000
      1.15882172	      0.00000000	     -0.00000000	      0.00000000	      0.00000000
      1.15898812	      0.00000000	      0.00000000	      0.00000000	      0.00000000
      1.15919614	      0.00000000	      0.00000000	      0.00000000	      0.00000000
      1.15940416	      0.00000000	      0.00000000	      0.00000000	      0.00000000
      1.15956483	      0.00000000	      0.00000000	      0.00000000	      0.00000000
      1.15975897	      0.00000000	     -0.00000000	      0.00000000	      0.00000000
      1.15999923	      0.00000000	     -0.00000000	      0.00000000	      0.00000000
      1.16019293	      0.00000000	      0.00000000	      0.00000000	      0.00000000
      1.16035302	      0.00000000	     -0.00000000	      0.00000000	      0.00000000
      1.16051311	      0.00000000	     -0.00000000	      0.00000000	      0.00000000
      1.16065065	      0.00000000	     -0.00000000	      0.00000000	      0.00000000
      1.16086593	      0.00000000	     -0.00000000	      0.00000000	      0.00000000
      1.16103773	      0.00000000	      0.00000000	      0.00000000	      0.00000000
      1.16120953	      0.00000000	      0.00000000	      0.00000000	      0.00000000
      1.16138133	      0.00000000	      0.00000000	      0.00000000	      0.00000000
      1.16155374	      0.00000000	     -0.00000000	      0.00000000	      0.00000000
      1.16172615	      0.00000000	      0.00000000	      0.00000000	      0.00000000
      1.16189292	      0.00000000	      0.00000000	      0.00000000	      0.00000000
      1.16209356	      0.00000000	     -0.00000000	      0.00000000	      0.00000000
      1.16231330	      0.00000000	     -0.00000000	      0.00000000	      0.00000000
      1.16253304	      0.00000000	      0.00000000	      0.00000000	      0.00000000
      1.16267605	      0.00000000	      0.00000000	      0.00000000	      0.00000000
      1.16281906	      0.00000000	      0.00000000	      0.00000000	      0.00000000
      1.16299757	      0.00000000	     -0.00000000	      0.00000000	      0.00000000
      1.16317608	      0.00000000	     -0.00000000	      0.00000000	      0.00000000
      1.16331367	      0.00000000	      0.00000000	      0.00000000	      0.00000000
      1.16353067	      0.00000000	     -0.00000000	      0.00000000	      0.00000000
      1.16369230	      0.00000000	      0.00000000	      0.00000000	      0.00000000
      1.16385392	      0.00000000	     -0.00000000	      0.00000000	      0.00000000
      1.16401555	      0.00000000	     -0.00000000	      0.00000000	      0.00000000
      1.16418952	      0.00000000	     -0.00000000	      0.00000000	      0.00000000
      1.16436350	      0.00000000	      0.00000000	      0.00000000	      0.00000000
      1.16453198	      0.00000000	      0.00000000	      0.00000000	      0.00000000
      1.16470045	      0.00000000	      0.00000000	      0.00000000	      0.00000000
      1.16484754	      0.00000000	      0.00000000	      0.00000000	      0.00000000
      1.16506203	      0.00000000	     -0.00000000	      0.00000000	      0.00000000
      1.16523774	      0.00000000	      0.00000000	      0.00000000	      0.00000000
      1.16541346	      0.00000000	      0.00000000	      0.00000000	      0.00000000
      1.16558917	      0.00000000	     -0.00000000	      0.00000000	      0.00000000
      1.16573897	      0.00000000	     -0.00000000	      0.00000000	      0.00000000
      1.16588877	      0.00000000	     -0.00000000	      0.00000000	      0.00000000
      1.16606707	      0.00000000	     -0.00000000	      0.00000000	      0.00000000
      1.16624536	      0.00000000	      0.00000000	      0.00000000	      0.00000000
      1.16641141	      0.00000000	      0.00000000	      0.00000000	      0.00000000
      1.16657745	      0.00000000	      0.00000000	      0.00000000	      0.00000000
      1.16674986	      0.00000000	      0.00000000	      0.00000000	      0.00000000
      1.16692227	      0.00000000	     -0.00000000	      0.00000000	      0.00000000
      1.16709055	      0.00000000	     -0.00000000	      0.00000000	      0.00000000
      1.16725883	      0.00000000	      0.00000000	      0.00000000	      0.00000000
      1.16742880	      0.00000000	     -0.00000000	      0.00000000	      0.00000000
      1.16759878	      0.00000000	      0.00000000	      0.00000000	      0.00000000
      1.16776642	      0.00000000	     -0.00000000	      0.00000000	      0.00000000
      1.16793407	      0.00000000	      0.00000000	      0.00000000	      0.00000000
      1.16810235	      0.00000000	     -0.00000000	      0.00000000	      0.00000000
      1.16827063	      0.00000000	     -0.00000000	      0.00000000	      0.00000000
      1.16843719	      0.00000000	      0.00000000	      0.00000000	      0.00000000
      1.16860375	      0.00000000	      0.00000000	      0.00000000	      0.00000000
      1.16877068	      0.00000000	      0.00000000	      0.00000000	      0.00000000
      1.16893761	      0.00000000	      0.00000000	      0.00000000	      0.00000000
      1.16910306	      0.00000000	     -0.00000000	      0.00000000	      0.00000000
      1.16926851	      0.00000000	      0.00000000	      0.00000000	      0.00000000
      1.16943428	      0.00000000	      0.00000000	      0.00000000	      0.00000000
      1.16960005	      0.00000000	      0.00000000	      0.00000000	      0.00000000
      1.16976438	      0.00000000	     -0.00000000	      0.00000000	      0.00000000
      1.16992871	      0.00000000	      0.00000000	      0.00000000	      0.00000000
      1.17009343	      0.00000000	      0.00000000	      0.00000000	      0.00000000
      1.17025815	      0.00000000	      0.00000000	      0.00000000	      0.00000000
      1.17042288	      0.00000000	      0.00000000	      0.00000000	      0.00000000
      1.17058760	      0.00000000	      0.00000000	      0.00000000	      0.00000000
      1.17075232	      0.00000000	      0.00000000	      0.00000000	      0.00000000
      1.17091704	      0.00000000	     -0.00000000	      0.00000000	      0.00000000
      1.17108176	      0.00000000	      0.00000000	      0.00000000	      0.00000000
      1.17124648	      0.00000000	     -0.00000000	      0.00000000	      0.00000000
      1.17141121	      0.00000000	      0.00000000	      0.00000000	      0.00000000
      1.17157593	      0.00000000	      0.00000000	      0.00000000	      0.00000000
      1.17172396	      0.00000000	     -0.00000000	      0.00000000	      0.00000000
      1.17187200	      0.00000000	      0.00000000	      0.00000000	      0.00000000
      1.17204747	      0.00000000	     -0.00000000	      0.00000000	      0.00000000
      1.17222295	      0.00000000	     -0.00000000	      0.00000000	      0.00000000
      1.17236595	      0.00000000	     -0.00000000	      0.00000000	      0.00000000
      1.17250894	      0.00000000	     -0.00000000	      0.00000000	      0.00000000
      1.17268922	      0.00000000	     -0.00000000	      0.00000000	      0.00000000
      1.17286950	      0.00000000	      0.00000000	      0.00000000	      0.00000000
      1.17300474	      0.00000000	     -0.00000000	      0.00000000	      0.00000000
      1.17313998	      0.00000000	      0.00000000	      0.00000000	      0.00000000
      1.17332473	      0.00000000	      0.00000000	      0.00000000	      0.00000000
      1.17350949	      0.00000000	      0.00000000	      0.00000000	      0.00000000
      1.17363980	      0.00000000	      0.00000000	      0.00000000	      0.00000000
      1.17377011	      0.00000000	      0.00000000	      0.00000000	      0.00000000
      1.17395515	      0.00000000	     -0.00000000	      0.00000000	      0.00000000
      1.17414018	      0.00000000	      0.00000000	      0.00000000	      0.00000000
      1.17427178	      0.00000000	      0.00000000	      0.00000000	      0.00000000
      1.17440338	      0.00000000	      0.00000000	      0.00000000	      0.00000000
      1.17458922	      0.00000000	      0.00000000	      0.00000000	      0.00000000
      1.17477505	      0.00000000	      0.00000000	      0.00000000	      0.00000000
      1.17490033	      0.00000000	      0.00000000	      0.00000000	      0.00000000
      1.17502560	      0.00000000	      0.00000000	      0.00000000	      0.00000000
      1.17520995	      0.00000000	     -0.00000000	      0.00000000	      0.00000000
      1.17539431	      0.00000000	     -0.00000000	      0.00000000	      0.00000000
      1.17552589	      0.00000000	      0.00000000	      0.00000000	      0.00000000
      1.17565748	      0.00000000	     -0.00000000	      0.00000000	      0.00000000
      1.17584376	      0.00000000	     -0.00000000	      0.00000000	      0.00000000
      1.17600395	      0.00000000	      0.00000000	      0.00000000	      0.00000000
      1.17616415	      0.00000000	     -0.00000000	      0.00000000	      0.00000000
      1.17632434	      0.00000000	      0.00000000	      0.00000000	      0.00000000
      1.17646021	      0.00000000	     -0.00000000	      0.00000000	      0.00000000
      1.17659607	      0.00000000	      0.00000000	      0.00000000	      0.00000000
      1.17679257	      0.00000000	     -0.00000000	      0.00000000	      0.00000000
      1.17692196	      0.00000000	     -0.00000000	      0.00000000	      0.00000000
      1.17705136	      0.00000000	      0.00000000	      0.00000000	      0.00000000
      1.17722788	      0.00000000	     -0.00000000	      0.00000000	      0.00000000
      1.17740353	      0.00000000	     -0.00000000	      0.00000000	      0.00000000
      1.17763431	      0.00000000	      0.00000000	      0.00000000	      0.00000000
      1.17774900	      0.00000000	      0.00000000	      0.00000000	      0.00000000
      1.17786369	      0.00000000	      0.00000000	      0.00000000	      0.00000000
      1.17802060	      0.00000000	      0.00000000	      0.00000000	      0.00000000
      1.17824497	      0.00000000	      0.00000000	      0.00000000	      0.00000000
      1.17839263	      0.00000000	     -0.00000000	      0.00000000	      0.00000000
      1.17858192	      0.00000000	     -0.00000000	      0.00000000	      0.00000000
      1.17872830	      0.00000000	      0.00000000	      0.00000000	      0.00000000
      1.17887468	      0.00000000	     -0.00000000	      0.00000000	      0.00000000
      1.17904368	      0.00000000	      0.00000000	      0.00000000	      0.00000000
      1.17921267	      0.00000000	     -0.00000000	      0.00000000	      0.00000000
      1.17934088	      0.00000000	      0.00000000	      0.00000000	      0.00000000
      1.17946909	      0.00000000	      0.00000000	      0.00000000	      0.00000000
      1.17967340	      0.00000000	     -0.00000000	      0.00000000	      0.00000000
      1.17979391	      0.00000000	     -0.00000000	      0.00000000	      0.00000000
      1.17991442	      0.00000000	     -0.00000000	      0.00000000	      0.00000000
      1.18009942	      0.00000000	      0.00000000	      0.00000000	      0.00000000
      1.18033149	      0.00000000	     -0.00000000	      0.00000000	      0.00000000
      1.18044983	      0.00000000	     -0.00000000	      0.00000000	      0.00000000
      1.18056817	      0.00000000	      0.00000000	      0.00000000	      0.00000000
      1.18075299	      0.00000000	      0.00000000	      0.00000000	      0.00000000
      1.18091631	      0.00000000	     -0.00000000	      0.00000000	      0.00000000
      1.18105636	      0.00000000	      0.00000000	      0.00000000	      0.00000000
      1.18119641	      0.00000000	     -0.00000000	      0.00000000	      0.00000000
      1.18136877	      0.00000000	      0.00000000	      0.00000000	      0.00000000
      1.18150407	      0.00000000	     -0.00000000	      0.00000000	      0.00000000
      1.18163938	      0.00000000	     -0.00000000	      0.00000000	      0.00000000
      1.18177469	      0.00000000	     -0.00000000	      0.00000000	      0.00000000
      1.18195354	      0.00000000	     -0.00000000	      0.00000000	      0.00000000
      1.18209917	      0.00000000	     -0.00000000	      0.00000000	      0.00000000
      1.18224480	      0.00000000	      0.00000000	      0.00000000	      0.00000000
      1.18239043	      0.00000000	      0.00000000	      0.00000000	      0.00000000
      1.18253606	      0.00000000	     -0.00000000	      0.00000000	      0.00000000
      1.18268169	      0.00000000	      0.00000000	      0.00000000	      0.00000000
      1.18282732	      0.00000000	     -0.00000000	      0.00000000	      0.00000000
      1.18297295	      0.00000000	      0.00000000	      0.00000000	      0.00000000
      1.18313018	      0.00000000	      0.00000000	      0.00000000	      0.00000000
      1.18328741	      0.00000000	     -0.00000000	      0.00000000	      0.00000000
      1.18341910	      0.00000000	     -0.00000000	      0.00000000	      0.00000000
      1.18355080	      0.00000000	     -0.00000000	      0.00000000	      0.00000000
      1.18372605	      0.00000000	      0.00000000	      0.00000000	      0.00000000
      1.18386051	      0.00000000	     -0.00000000	      0.00000000	      0.00000000
      1.18399498	      0.00000000	      0.00000000	      0.00000000	      0.00000000
      1.18412944	      0.00000000	      0.00000000	      0.00000000	      0.00000000
      1.18430452	      0.00000000	     -0.00000000	      0.00000000	      0.00000000
      1.18444516	      0.00000000	     -0.00000000	      0.00000000	      0.00000000
      1.18458580	      0.00000000	     -0.00000000	      0.00000000	      0.00000000
      1.18472644	      0.00000000	      0.00000000	      0.00000000	      0.00000000
      1.18486708	      0.00000000	      0.00000000	      0.00000000	      0.00000000
      1.18500772	      0.00000000	     -0.00000000	      0.00000000	      0.00000000
      1.18517208	      0.00000000	     -0.00000000	      0.00000000	      0.00000000
      1.18531632	      0.00000000	     -0.00000000	      0.00000000	      0.00000000
      1.18546056	      0.00000000	      0.00000000	      0.00000000	      0.00000000
      1.18560480	      0.00000000	     -0.00000000	      0.00000000	      0.00000000
      1.18574904	      0.00000000	      0.00000000	      0.00000000	      0.00000000
      1.18589328	      0.00000000	     -0.00000000	      0.00000000	      0.00000000
      1.18603753	      0.00000000	     -0.00000000	      0.00000000	      0.00000000
      1.18618177	      0.00000000	      0.00000000	      0.00000000	      0.00000000
      1.18632601	      0.00000000	     -0.00000000	      0.00000000	      0.00000000
      1.18647025	      0.00000000	     -0.00000000	      0.00000000	      0.00000000
      1.18661449	      0.00000000	     -0.00000000	      0.00000000	      0.00000000
      1.18675873	      0.00000000	     -0.00000000	      0.00000000	      0.00000000
      1.18690297	      0.00000000	     -0.00000000	      0.00000000	      0.00000000
      1.18704721	      0.00000000	     -0.00000000	      0.00000000	      0.00000000
      1.18717454	      0.00000000	      0.00000000	      0.00000000	      0.00000000
      1.18730186	      0.00000000	      0.00000000	      0.00000000	      0.00000000
      1.18746831	      0.00000000	      0.00000000	      0.00000000	      0.00000000
      1.18760556	      0.00000000	     -0.00000000	      0.00000000	      0.00000000
      1.18774282	      0.00000000	      0.00000000	      0.00000000	      0.00000000
      1.18788007	      0.00000000	     -0.00000000	      0.00000000	      0.00000000
      1.18801732	      0.00000000	      0.00000000	      0.00000000	      0.00000000
      1.18815458	      0.00000000	     -0.00000000	      0.00000000	      0.00000000
      1.18831710	      0.00000000	      0.00000000	      0.00000000	      0.00000000
      1.18845577	      0.00000000	     -0.00000000	      0.00000000	      0.00000000
      1.18859444	      0.00000000	     -0.00000000	      0.00000000	      0.00000000
      1.18873312	      0.00000000	     -0.00000000	      0.00000000	      0.00000000
      1.18887179	      0.00000000	     -0.00000000	      0.00000000	      0.00000000
      1.18901046	      0.00000000	      0.00000000	      0.00000000	      0.00000000
      1.18914913	      0.00000000	      0.00000000	      0.00000000	      0.00000000
      1.18928781	      0.00000000	      0.00000000	      0.00000000	      0.00000000
      1.18945578	      0.00000000	     -0.00000000	      0.00000000	      0.00000000
      1.18957377	      0.00000000	     -0.00000000	      0.00000000	      0.00000000
      1.18969176	      0.00000000	     -0.00000000	      0.00000000	      0.00000000
      1.18985607	      0.00000000	      0.00000000	      0.00000000	      0.00000000
      1.19001424	      0.00000000	      0.00000000	      0.00000000	      0.00000000
      1.19017241	      0.00000000	      0.00000000	      0.00000000	      0.00000000
      1.19029770	      0.00000000	     -0.00000000	      0.00000000	      0.00000000
      1.19042299	      0.00000000	     -0.00000000	      0.00000000	      0.00000000
      1.19058914	      0.00000000	      0.00000000	      0.00000000	      0.00000000
      1.19072040	      0.00000000	      0.00000000	      0.00000000	      0.00000000
      1.19085166	      0.00000000	      0.00000000	      0.00000000	      0.00000000
      1.19098291	      0.00000000	     -0.00000000	      0.00000000	      0.00000000
      1.19115271	      0.00000000	     -0.00000000	      0.00000000	      0.00000000
      1.19127283	      0.00000000	      0.00000000	      0.00000000	      0.00000000
      1.19139295	      0.00000000	     -0.00000000	      0.00000000	      0.00000000
      1.19155199	      0.00000000	      0.00000000	      0.00000000	      0.00000000
      1.19170181	      0.00000000	     -0.00000000	      0.00000000	      0.00000000
      1.19185163	      0.00000000	      0.00000000	      0.00000000	      0.00000000
      1.19198050	      0.00000000	     -0.00000000	      0.00000000	      0.00000000
      1.19210937	      0.00000000	     -0.00000000	      0.00000000	      0.00000000
      1.19226402	      0.00000000	     -0.00000000	      0.00000000	      0.00000000
      1.19239657	      0.00000000	      0.00000000	      0.00000000	      0.00000000
      1.19252912	      0.00000000	      0.00000000	      0.00000000	      0.00000000
      1.19266168	      0.00000000	     -0.00000000	      0.00000000	      0.00000000
      1.19279423	      0.00000000	      0.00000000	      0.00000000	      0.00000000
      1.19292679	      0.00000000	     -0.00000000	      0.00000000	      0.00000000
      1.19310137	      0.00000000	     -0.00000000	      0.00000000	      0.00000000
      1.19321255	      0.00000000	     -0.00000000	      0.00000000	      0.00000000
      1.19332374	      0.00000000	      0.00000000	      0.00000000	      0.00000000
      1.19349378	      0.00000000	     -0.00000000	      0.00000000	      0.00000000
      1.19365470	      0.00000000	      0.00000000	      0.00000000	      0.00000000
      1.19381430	      0.00000000	     -0.00000000	      0.00000000	      0.00000000
      1.19394334	      0.00000000	      0.00000000	      0.00000000	      0.00000000
      1.19407239	      0.00000000	     -0.00000000	      0.00000000	      0.00000000
      1.19420143	      0.00000000	     -0.00000000	      0.00000000	      0.00000000
      1.19436014	      0.00000000	      0.00000000	      0.00000000	      0.00000000
      1.19449348	      0.00000000	      0.00000000	      0.00000000	      0.00000000
      1.19462682	      0.00000000	      0.00000000	      0.00000000	      0.00000000
      1.19476016	      0.00000000	     -0.00000000	      0.00000000	      0.00000000
      1.19489351	      0.00000000	     -0.00000000	      0.00000000	      0.00000000
      1.19502685	      0.00000000	      0.00000000	      0.00000000	      0.00000000
      1.19516019	      0.00000000	      0.00000000	      0.00000000	      0.00000000
      1.19532145	      0.00000000	      0.00000000	      0.00000000	      0.00000000
      1.19543592	      0.00000000	     -0.00000000	      0.00000000	      0.00000000
      1.19555040	      0.00000000	      0.00000000	      0.00000000	      0.00000000
      1.19570833	      0.00000000	     -0.00000000	      0.00000000	      0.00000000
      1.19585726	      0.00000000	      0.00000000	      0.00000000	      0.00000000
      1.19600618	      0.00000000	     -0.00000000	      0.00000000	      0.00000000
      1.19612798	      0.00000000	     -0.00000000	      0.00000000	      0.00000000
      1.19624979	      0.00000000	     -0.00000000	      0.00000000	      0.00000000
      1.19640545	      0.00000000	     -0.00000000	      0.00000000	      0.00000000
      1.19653506	      0.00000000	     -0.00000000	      0.00000000	      0.00000000
      1.19666467	      0.00000000	     -0.00000000	      0.00000000	      0.00000000
      1.19679428	      0.00000000	     -0.00000000	      0.00000000	      0.00000000
      1.19692388	      0.00000000	     -0.00000000	      0.00000000	      0.00000000
      1.19705349	      0.00000000	      0.00000000	      0.00000000	      0.00000000
      1.19721998	      0.00000000	     -0.00000000	      0.00000000	      0.00000000
      1.19733041	      0.00000000	     -0.00000000	      0.00000000	      0.00000000
      1.19744084	      0.00000000	      0.00000000	      0.00000000	      0.00000000
      1.19760248	      0.00000000	      0.00000000	      0.00000000	      0.00000000
      1.19775514	      0.00000000	      0.00000000	      0.00000000	      0.00000000
      1.19790781	      0.00000000	      0.00000000	      0.00000000	      0.00000000
      1.19802458	      0.00000000	     -0.00000000	      0.00000000	      0.00000000
      1.19814134	      0.00000000	     -0.00000000	      0.00000000	      0.00000000
      1.19830231	      0.00000000	     -0.00000000	      0.00000000	      0.00000000
      1.19842882	      0.00000000	     -0.00000000	      0.00000000	      0.00000000
      1.19855532	      0.00000000	     -0.00000000	      0.00000000	      0.00000000
      1.19868182	      0.00000000	     -0.00000000	      0.00000000	      0.00000000
      1.19883766	      0.00000000	     -0.00000000	      0.00000000	      0.00000000
      1.19895533	      0.00000000	     -0.00000000	      0.00000000	      0.00000000
      1.19907299	      0.00000000	     -0.00000000	      0.00000000	      0.00000000
      1.19921996	      0.00000000	     -0.00000000	      0.00000000	      0.00000000
      1.19935828	      0.00000000	      0.00000000	      0.00000000	      0.00000000
      1.19949661	      0.00000000	     -0.00000000	      0.00000000	      0.00000000
      1.19963493	      0.00000000	     -0.00000000	      0.00000000	      0.00000000
      1.19975319	      0.00000000	     -0.00000000	      0.00000000	      0.00000000
      1.19987145	      0.00000000	      0.00000000	      0.00000000	      0.00000000
      1.19998972	      0.00000000	     -0.00000000	      0.00000000	      0.00000000
      1.20016834	      0.00000000	      0.00000000	      0.00000000	      0.00000000
      1.20027518	      0.00000000	      0.00000000	      0.00000000	      0.00000000
      1.20038203	      0.00000000	      0.00000000	      0.00000000	      0.00000000
      1.20054660	      0.00000000	     -0.00000000	      0.00000000	      0.00000000
      1.20070093	      0.00000000	     -0.00000000	      0.00000000	      0.00000000
      1.20084776	      0.00000000	      0.00000000	      0.00000000	      0.00000000
      1.20097427	      0.00000000	      0.00000000	      0.00000000	      0.00000000
      1.20110077	      0.00000000	      0.00000000	      0.00000000	      0.00000000
      1.20122728	      0.00000000	     -0.00000000	      0.00000000	      0.00000000
      1.20135378	      0.00000000	      0.00000000	      0.00000000	      0.00000000
      1.20150897	      0.00000000	     -0.00000000	      0.00000000	      0.00000000
      1.20162135	      0.00000000	     -0.00000000	      0.00000000	      0.00000000
      1.20173373	      0.00000000	      0.00000000	      0.00000000	      0.00000000
      1.20188313	      0.00000000	     -0.00000000	      0.00000000	      0.00000000
      1.20202297	      0.00000000	      0.00000000	      0.00000000	      0.00000000
      1.20216281	      0.00000000	      0.00000000	      0.00000000	      0.00000000
      1.20228364	      0.00000000	     -0.00000000	      0.00000000	      0.00000000
      1.20240448	      0.00000000	      0.00000000	      0.00000000	      0.00000000
      1.20252531	      0.00000000	      0.00000000	      0.00000000	      0.00000000
      1.20267829	      0.00000000	     -0.00000000	      0.00000000	      0.00000000
      1.20280692	      0.00000000	     -0.00000000	      0.00000000	      0.00000000
      1.20293555	      0.00000000	     -0.00000000	      0.00000000	      0.00000000
      1.20306417	      0.00000000	     -0.00000000	      0.00000000	      0.00000000
      1.20319280	      0.00000000	     -0.00000000	      0.00000000	      0.00000000
      1.20332142	      0.00000000	     -0.00000000	      0.00000000	      0.00000000
      1.20345005	      0.00000000	      0.00000000	      0.00000000	      0.00000000
      1.20357868	      0.00000000	      0.00000000	      0.00000000	      0.00000000
      1.20370730	      0.00000000	     -0.00000000	      0.00000000	      0.00000000
      1.20383593	      0.00000000	     -0.00000000	      0.00000000	      0.00000000
      1.20396455	      0.00000000	     -0.00000000	      0.00000000	      0.00000000
      1.20409318	      0.00000000	      0.00000000	      0.00000000	      0.00000000
      1.20422181	      0.00000000	     -0.00000000	      0.00000000	      0.00000000
      1.20435043	      0.00000000	      0.00000000	      0.00000000	      0.00000000
      1.20447906	      0.00000000	     -0.00000000	      0.00000000	      0.00000000
      1.20460769	      0.00000000	      0.00000000	      0.00000000	      0.00000000
      1.20473631	      0.00000000	     -0.00000000	      0.00000000	      0.00000000
      1.20486494	      0.00000000	     -0.00000000	      0.00000000	      0.00000000
      1.20499356	      0.00000000	      0.00000000	      0.00000000	      0.00000000
      1.20510762	      0.00000000	     -0.00000000	      0.00000000	      0.00000000
      1.20522167	      0.00000000	      0.00000000	      0.00000000	      0.00000000
      1.20536665	      0.00000000	      0.00000000	      0.00000000	      0.00000000
      1.20549461	      0.00000000	     -0.00000000	      0.00000000	      0.00000000
      1.20562257	      0.00000000	     -0.00000000	      0.00000000	      0.00000000
      1.20575052	      0.00000000	      0.00000000	      0.00000000	      0.00000000
      1.20587848	      0.00000000	     -0.00000000	      0.00000000	      0.00000000
      1.20600644	      0.00000000	     -0.00000000	      0.00000000	      0.00000000
      1.20613440	      0.00000000	     -0.00000000	      0.00000000	      0.00000000
      1.20626235	      0.00000000	     -0.00000000	      0.00000000	      0.00000000
      1.20637598	      0.00000000	     -0.00000000	      0.00000000	      0.00000000
      1.20648961	      0.00000000	      0.00000000	      0.00000000	      0.00000000
      1.20663296	      0.00000000	     -0.00000000	      0.00000000	      0.00000000
      1.20676023	      0.00000000	     -0.00000000	      0.00000000	      0.00000000
      1.20688750	      0.00000000	     -0.00000000	      0.00000000	      0.00000000
      1.20701478	      0.00000000	      0.00000000	      0.00000000	      0.00000000
      1.20714205	      0.00000000	     -0.00000000	      0.00000000	      0.00000000
      1.20726932	      0.00000000	      0.00000000	      0.00000000	      0.00000000
      1.20739660	      0.00000000	      0.00000000	      0.00000000	      0.00000000
      1.20752387	      0.00000000	     -0.00000000	      0.00000000	      0.00000000
      1.20763496	      0.00000000	     -0.00000000	      0.00000000	      0.00000000
      1.20774606	      0.00000000	     -0.00000000	      0.00000000	      0.00000000
      1.20789082	      0.00000000	     -0.00000000	      0.00000000	      0.00000000
      1.20801786	      0.00000000	     -0.00000000	      0.00000000	      0.00000000
      1.20814489	      0.00000000	      0.00000000	      0.00000000	      0.00000000
      1.20827193	      0.00000000	      0.00000000	      0.00000000	      0.00000000
      1.20839896	      0.00000000	      0.00000000	      0.00000000	      0.00000000
      1.20852599	      0.00000000	      0.00000000	      0.00000000	      0.00000000
      1.20863826	      0.00000000	      0.00000000	      0.00000000	      0.00000000
      1.20875052	      0.00000000	      0.00000000	      0.00000000	      0.00000000
      1.20889198	      0.00000000	      0.00000000	      0.00000000	      0.00000000
      1.20901817	      0.00000000	      0.00000000	      0.00000000	      0.00000000
      1.20914436	      0.00000000	      0.00000000	      0.00000000	      0.00000000
      1.20927055	      0.00000000	      0.00000000	      0.00000000	      0.00000000
      1.20939674	      0.00000000	      0.00000000	      0.00000000	      0.00000000
      1.20952294	      0.00000000	     -0.00000000	      0.00000000	      0.00000000
      1.20963532	      0.00000000	     -0.00000000	      0.00000000	      0.00000000
      1.20974770	      0.00000000	     -0.00000000	      0.00000000	      0.00000000
      1.20988726	      0.00000000	      0.00000000	      0.00000000	      0.00000000
      1.21002683	      0.00000000	      0.00000000	      0.00000000	      0.00000000
      1.21012991	      0.00000000	      0.00000000	      0.00000000	      0.00000000
      1.21023300	      0.00000000	      0.00000000	      0.00000000	      0.00000000
      1.21039165	      0.00000000	      0.00000000	      0.00000000	      0.00000000
      1.21051304	      0.00000000	     -0.00000000	      0.00000000	      0.00000000
      1.21063444	      0.00000000	      0.00000000	      0.00000000	      0.00000000
      1.21075583	      0.00000000	      0.00000000	      0.00000000	      0.00000000
      1.21087723	      0.00000000	     -0.00000000	      0.00000000	      0.00000000
      1.21099862	      0.00000000	      0.00000000	      0.00000000	      0.00000000
      1.21112002	      0.00000000	      0.00000000	      0.00000000	      0.00000000
      1.21124141	      0.00000000	     -0.00000000	      0.00000000	      0.00000000
      1.21139212	      0.00000000	     -0.00000000	      0.00000000	      0.00000000
      1.21149550	      0.00000000	      0.00000000	      0.00000000	      0.00000000
      1.21159888	      0.00000000	      0.00000000	      0.00000000	      0.00000000
      1.21174725	      0.00000000	     -0.00000000	      0.00000000	      0.00000000
      1.21188241	      0.00000000	      0.00000000	      0.00000000	      0.00000000
      1.21201757	      0.00000000	      0.00000000	      0.00000000	      0.00000000
      1.21212959	      0.00000000	     -0.00000000	      0.00000000	      0.00000000
      1.21224162	      0.00000000	      0.00000000	      0.00000000	      0.00000000
      1.21238074	      0.00000000	      0.00000000	      0.00000000	      0.00000000
      1.21250239	      0.00000000	     -0.00000000	      0.00000000	      0.00000000
      1.21262405	      0.00000000	      0.00000000	      0.00000000	      0.00000000
      1.21274570	      0.00000000	     -0.00000000	      0.00000000	      0.00000000
      1.21286735	      0.00000000	     -0.00000000	      0.00000000	      0.00000000
      1.21298901	      0.00000000	      0.00000000	      0.00000000	      0.00000000
      1.21311066	      0.00000000	      0.00000000	      0.00000000	      0.00000000
      1.21323232	      0.00000000	     -0.00000000	      0.00000000	      0.00000000
      1.21335397	      0.00000000	     -0.00000000	      0.00000000	      0.00000000
      1.21347563	      0.00000000	      0.00000000	      0.00000000	      0.00000000
      1.21359728	      0.00000000	     -0.00000000	      0.00000000	      0.00000000
      1.21371894	      0.00000000	      0.00000000	      0.00000000	      0.00000000
      1.21384059	      0.00000000	      0.00000000	      0.00000000	      0.00000000
      1.21396224	      0.00000000	     -0.00000000	      0.00000000	      0.00000000
      1.21408390	      0.00000000	     -0.00000000	      0.00000000	      0.00000000
      1.21420555	      0.00000000	      0.00000000	      0.00000000	      0.00000000
      1.21432721	      0.00000000	      0.00000000	      0.00000000	      0.00000000
      1.21444886	      0.00000000	      0.00000000	      0.00000000	      0.00000000
      1.21457052	      0.00000000	     -0.00000000	      0.00000000	      0.00000000
      1.21469217	      0.00000000	      0.00000000	      0.00000000	      0.00000000
      1.21481383	      0.00000000	     -0.00000000	      0.00000000	      0.00000000
      1.21493548	      0.00000000	      0.00000000	      0.00000000	      0.00000000
      1.21505713	      0.00000000	      0.00000000	      0.00000000	      0.00000000
      1.21517879	      0.00000000	      0.00000000	      0.00000000	      0.00000000
      1.21530044	      0.00000000	     -0.00000000	      0.00000000	      0.00000000
      1.21542210	      0.00000000	     -0.00000000	      0.00000000	      0.00000000
      1.21553131	      0.00000000	      0.00000000	      0.00000000	      0.00000000
      1.21564053	      0.00000000	     -0.00000000	      0.00000000	      0.00000000
      1.21577481	      0.00000000	     -0.00000000	      0.00000000	      0.00000000
      1.21590910	      0.00000000	     -0.00000000	      0.00000000	      0.00000000
      1.21601216	      0.00000000	     -0.00000000	      0.00000000	      0.00000000
      1.21611523	      0.00000000	      0.00000000	      0.00000000	      0.00000000
      1.21626182	      0.00000000	      0.00000000	      0.00000000	      0.00000000
      1.21638379	      0.00000000	      0.00000000	      0.00000000	      0.00000000
      1.21650577	      0.00000000	     -0.00000000	      0.00000000	      0.00000000
      1.21662775	      0.00000000	     -0.00000000	      0.00000000	      0.00000000
      1.21674972	      0.00000000	     -0.00000000	      0.00000000	      0.00000000
      1.21687170	      0.00000000	     -0.00000000	      0.00000000	      0.00000000
      1.21698036	      0.00000000	     -0.00000000	      0.00000000	      0.00000000
      1.21708901	      0.00000000	     -0.00000000	      0.00000000	      0.00000000
      1.21722231	      0.00000000	      0.00000000	      0.00000000	      0.00000000
      1.21735561	      0.00000000	      0.00000000	      0.00000000	      0.00000000
      1.21745802	      0.00000000	      0.00000000	      0.00000000	      0.00000000
      1.21756043	      0.00000000	     -0.00000000	      0.00000000	      0.00000000
      1.21770568	      0.00000000	     -0.00000000	      0.00000000	      0.00000000
      1.21782737	      0.00000000	     -0.00000000	      0.00000000	      0.00000000
      1.21794906	      0.00000000	     -0.00000000	      0.00000000	      0.00000000
      1.21807074	      0.00000000	      0.00000000	      0.00000000	      0.00000000
      1.21819243	      0.00000000	     -0.00000000	      0.00000000	      0.00000000
      1.21831412	      0.00000000	     -0.00000000	      0.00000000	      0.00000000
      1.21841877	      0.00000000	     -0.00000000	      0.00000000	      0.00000000
      1.21852341	      0.00000000	     -0.00000000	      0.00000000	      0.00000000
      1.21866030	      0.00000000	      0.00000000	      0.00000000	      0.00000000
      1.21879719	      0.00000000	      0.00000000	      0.00000000	      0.00000000
      1.21889525	      0.00000000	      0.00000000	      0.00000000	      0.00000000
      1.21899330	      0.00000000	     -0.00000000	      0.00000000	      0.00000000
      1.21914592	      0.00000000	     -0.00000000	      0.00000000	      0.00000000
      1.21926612	      0.00000000	      0.00000000	      0.00000000	      0.00000000
      1.21938631	      0.00000000	     -0.00000000	      0.00000000	      0.00000000
      1.21950651	      0.00000000	     -0.00000000	      0.00000000	      0.00000000
      1.21962670	      0.00000000	     -0.00000000	      0.00000000	      0.00000000
      1.21974690	      0.00000000	      0.00000000	      0.00000000	      0.00000000
      1.21986709	      0.00000000	     -0.00000000	      0.00000000	      0.00000000
      1.21997443	      0.00000000	      0.00000000	      0.00000000	      0.00000000
      1.22008176	      0.00000000	      0.00000000	      0.00000000	      0.00000000
      1.22018909	      0.00000000	      0.00000000	      0.00000000	      0.00000000
      1.22034160	      0.00000000	      0.00000000	      0.00000000	      0.00000000
      1.22044680	      0.00000000	      0.00000000	      0.00000000	      0.00000000
      1.22055201	      0.00000000	      0.00000000	      0.00000000	      0.00000000
      1.22068849	      0.00000000	     -0.00000000	      0.00000000	      0.00000000
      1.22082498	      0.00000000	     -0.00000000	      0.00000000	      0.00000000
      1.22092473	      0.00000000	      0.00000000	      0.00000000	      0.00000000
      1.22102447	      0.00000000	     -0.00000000	      0.00000000	      0.00000000
      1.22116451	      0.00000000	      0.00000000	      0.00000000	      0.00000000
      1.22129084	      0.00000000	      0.00000000	      0.00000000	      0.00000000
      1.22141717	      0.00000000	     -0.00000000	      0.00000000	      0.00000000
      1.22152715	      0.00000000	     -0.00000000	      0.00000000	      0.00000000
      1.22163712	      0.00000000	     -0.00000000	      0.00000000	      0.00000000
      1.22174710	      0.00000000	     -0.00000000	      0.00000000	      0.00000000
      1.22188567	      0.00000000	      0.00000000	      0.00000000	      0.00000000
      1.22199915	      0.00000000	     -0.00000000	      0.00000000	      0.00000000
      1.22211264	      0.00000000	     -0.00000000	      0.00000000	      0.00000000
      1.22222613	      0.00000000	      0.00000000	      0.00000000	      0.00000000
      1.22233961	      0.00000000	      0.00000000	      0.00000000	      0.00000000
      1.22247903	      0.00000000	      0.00000000	      0.00000000	      0.00000000
      1.22258222	      0.00000000	      0.00000000	      0.00000000	      0.00000000
      1.22268542	      0.00000000	      0.00000000	      0.00000000	      0.00000000
      1.22281949	      0.00000000	      0.00000000	      0.00000000	      0.00000000
      1.22295357	      0.00000000	      0.00000000	      0.00000000	      0.00000000
      1.22305577	      0.00000000	     -0.00000000	      0.00000000	      0.00000000
      1.22315797	      0.00000000	     -0.00000000	      0.00000000	      0.00000000
      1.22329164	      0.00000000	      0.00000000	      0.00000000	      0.00000000
      1.22341347	      0.00000000	      0.00000000	      0.00000000	      0.00000000
      1.22353529	      0.00000000	     -0.00000000	      0.00000000	      0.00000000
      1.22365711	      0.00000000	      0.00000000	      0.00000000	      0.00000000
      1.22376222	      0.00000000	      0.00000000	      0.00000000	      0.00000000
      1.22386733	      0.00000000	     -0.00000000	      0.00000000	      0.00000000
      1.22399382	      0.00000000	     -0.00000000	      0.00000000	      0.00000000
      1.22412032	      0.00000000	      0.00000000	      0.00000000	      0.00000000
      1.22423014	      0.00000000	     -0.00000000	      0.00000000	      0.00000000
      1.22433996	      0.00000000	     -0.00000000	      0.00000000	      0.00000000
      1.22444978	      0.00000000	      0.00000000	      0.00000000	      0.00000000
      1.22458521	      0.00000000	      0.00000000	      0.00000000	      0.00000000
      1.22469256	      0.00000000	     -0.00000000	      0.00000000	      0.00000000
      1.22479991	      0.00000000	      0.00000000	      0.00000000	      0.00000000
      1.22490727	      0.00000000	     -0.00000000	      0.00000000	      0.00000000
      1.22505303	      0.00000000	      0.00000000	      0.00000000	      0.00000000
      1.22515590	      0.00000000	      0.00000000	      0.00000000	      0.00000000
      1.22525877	      0.00000000	      0.00000000	      0.00000000	      0.00000000
      1.22539207	      0.00000000	     -0.00000000	      0.00000000	      0.00000000
      1.22552538	      0.00000000	     -0.00000000	      0.00000000	      0.00000000
      1.22562394	      0.00000000	     -0.00000000	      0.00000000	      0.00000000
      1.22572250	      0.00000000	     -0.00000000	      0.00000000	      0.00000000
      1.22585844	      0.00000000	      0.00000000	      0.00000000	      0.00000000
      1.22598121	      0.00000000	      0.00000000	      0.00000000	      0.00000000
      1.22610398	      0.00000000	      0.00000000	      0.00000000	      0.00000000
      1.22621294	      0.00000000	      0.00000000	      0.00000000	      0.00000000
      1.22632190	      0.00000000	     -0.00000000	      0.00000000	      0.00000000
      1.22643086	      0.00000000	      0.00000000	      0.00000000	      0.00000000
      1.22656285	      0.00000000	      0.00000000	      0.00000000	      0.00000000
      1.22667416	      0.00000000	      0.00000000	      0.00000000	      0.00000000
      1.22678547	      0.00000000	      0.00000000	      0.00000000	      0.00000000
      1.22689678	      0.00000000	      0.00000000	      0.00000000	      0.00000000
      1.22700810	      0.00000000	      0.00000000	      0.00000000	      0.00000000
      1.22714328	      0.00000000	      0.00000000	      0.00000000	      0.00000000
      1.22724537	      0.00000000	      0.00000000	      0.00000000	      0.00000000
      1.22734745	      0.00000000	      0.00000000	      0.00000000	      0.00000000
      1.22747742	      0.00000000	     -0.00000000	      0.00000000	      0.00000000
      1.22760740	      0.00000000	     -0.00000000	      0.00000000	      0.00000000
      1.22770848	      0.00000000	     -0.00000000	      0.00000000	      0.00000000
      1.22780955	      0.00000000	      0.00000000	      0.00000000	      0.00000000
      1.22793917	      0.00000000	      0.00000000	      0.00000000	      0.00000000
      1.22806879	      0.00000000	      0.00000000	      0.00000000	      0.00000000
      1.22817126	      0.00000000	     -0.00000000	      0.00000000	      0.00000000
      1.22827373	      0.00000000	      0.00000000	      0.00000000	      0.00000000
      1.22840112	      0.00000000	     -0.00000000	      0.00000000	      0.00000000
      1.22852852	      0.00000000	     -0.00000000	      0.00000000	      0.00000000
      1.22863154	      0.00000000	     -0.00000000	      0.00000000	      0.00000000
      1.22873456	      0.00000000	      0.00000000	      0.00000000	      0.00000000
      1.22886039	      0.00000000	     -0.00000000	      0.00000000	      0.00000000
      1.22898622	      0.00000000	     -0.00000000	      0.00000000	      0.00000000
      1.22909023	      0.00000000	     -0.00000000	      0.00000000	      0.00000000
      1.22919424	      0.00000000	      0.00000000	      0.00000000	      0.00000000
      1.22929825	      0.00000000	     -0.00000000	      0.00000000	      0.00000000
      1.22944488	      0.00000000	     -0.00000000	      0.00000000	      0.00000000
      1.22954540	      0.00000000	      0.00000000	      0.00000000	      0.00000000
      1.22964593	      0.00000000	      0.00000000	      0.00000000	      0.00000000
      1.22977822	      0.00000000	      0.00000000	      0.00000000	      0.00000000
      1.22991050	      0.00000000	      0.00000000	      0.00000000	      0.00000000
      1.23000601	      0.00000000	      0.00000000	      0.00000000	      0.00000000
      1.23010153	      0.00000000	      0.00000000	      0.00000000	      0.00000000
      1.23023738	      0.00000000	      0.00000000	      0.00000000	      0.00000000
      1.23035931	      0.00000000	      0.00000000	      0.00000000	      0.00000000
      1.23048123	      0.00000000	     -0.00000000	      0.00000000	      0.00000000
      1.23058689	      0.00000000	      0.00000000	      0.00000000	      0.00000000
      1.23069255	      0.00000000	     -0.00000000	      0.00000000	      0.00000000
      1.23079821	      0.00000000	      0.00000000	      0.00000000	      0.00000000
      1.23093242	      0.00000000	      0.00000000	      0.00000000	      0.00000000
      1.23104162	      0.00000000	     -0.00000000	      0.00000000	      0.00000000
      1.23115082	      0.00000000	      0.00000000	      0.00000000	      0.00000000
      1.23126002	      0.00000000	      0.00000000	      0.00000000	      0.00000000
      1.23136921	      0.00000000	     -0.00000000	      0.00000000	      0.00000000
      1.23150413	      0.00000000	      0.00000000	      0.00000000	      0.00000000
      1.23160332	      0.00000000	      0.00000000	      0.00000000	      0.00000000
      1.23170251	      0.00000000	      0.00000000	      0.00000000	      0.00000000
      1.23183217	      0.00000000	      0.00000000	      0.00000000	      0.00000000
      1.23194869	      0.00000000	      0.00000000	      0.00000000	      0.00000000
      1.23206520	      0.00000000	     -0.00000000	      0.00000000	      0.00000000
      1.23218172	      0.00000000	      0.00000000	      0.00000000	      0.00000000
      1.23229824	      0.00000000	     -0.00000000	      0.00000000	      0.00000000
      1.23239634	      0.00000000	     -0.00000000	      0.00000000	      0.00000000
      1.23249443	      0.00000000	     -0.00000000	      0.00000000	      0.00000000
      1.23262449	      0.00000000	      0.00000000	      0.00000000	      0.00000000
      1.23274134	      0.00000000	      0.00000000	      0.00000000	      0.00000000
      1.23285819	      0.00000000	      0.00000000	      0.00000000	      0.00000000
      1.23296203	      0.00000000	     -0.00000000	      0.00000000	      0.00000000
      1.23306587	      0.00000000	      0.00000000	      0.00000000	      0.00000000
      1.23316971	      0.00000000	     -0.00000000	      0.00000000	      0.00000000
      1.23330646	      0.00000000	     -0.00000000	      0.00000000	      0.00000000
      1.23340883	      0.00000000	     -0.00000000	      0.00000000	      0.00000000
      1.23351121	      0.00000000	      0.00000000	      0.00000000	      0.00000000
      1.23363592	      0.00000000	     -0.00000000	      0.00000000	      0.00000000
      1.23376064	      0.00000000	     -0.00000000	      0.00000000	      0.00000000
      1.23385842	      0.00000000	      0.00000000	      0.00000000	      0.00000000
      1.23395620	      0.00000000	     -0.00000000	      0.00000000	      0.00000000
      1.23408343	      0.00000000	      0.00000000	      0.00000000	      0.00000000
      1.23420035	      0.00000000	     -0.00000000	      0.00000000	      0.00000000
      1.23431728	      0.00000000	      0.00000000	      0.00000000	      0.00000000
      1.23443421	      0.00000000	      0.00000000	      0.00000000	      0.00000000
      1.23453351	      0.00000000	     -0.00000000	      0.00000000	      0.00000000
      1.23463282	      0.00000000	      0.00000000	      0.00000000	      0.00000000
      1.23475568	      0.00000000	      0.00000000	      0.00000000	      0.00000000
      1.23487854	      0.00000000	      0.00000000	      0.00000000	      0.00000000
      1.23498254	      0.00000000	      0.00000000	      0.00000000	      0.00000000
      1.23508655	      0.00000000	     -0.00000000	      0.00000000	      0.00000000
      1.23519055	      0.00000000	      0.00000000	      0.00000000	      0.00000000
      1.23532476	      0.00000000	      0.00000000	      0.00000000	      0.00000000
      1.23542621	      0.00000000	      0.00000000	      0.00000000	      0.00000000
      1.23552766	      0.00000000	     -0.00000000	      0.00000000	      0.00000000
      1.23565134	      0.00000000	      0.00000000	      0.00000000	      0.00000000
      1.23577501	      0.00000000	      0.00000000	      0.00000000	      0.00000000
      1.23587237	      0.00000000	     -0.00000000	      0.00000000	      0.00000000
      1.23596972	      0.00000000	     -0.00000000	      0.00000000	      0.00000000
      1.23609563	      0.00000000	      0.00000000	      0.00000000	      0.00000000
      1.23621135	      0.00000000	      0.00000000	      0.00000000	      0.00000000
      1.23632708	      0.00000000	      0.00000000	      0.00000000	      0.00000000
      1.23644281	      0.00000000	      0.00000000	      0.00000000	      0.00000000
      1.23654216	      0.00000000	      0.00000000	      0.00000000	      0.00000000
      1.23664151	      0.00000000	     -0.00000000	      0.00000000	      0.00000000
      1.23676250	      0.00000000	      0.00000000	      0.00000000	      0.00000000
      1.23688349	      0.00000000	      0.00000000	      0.00000000	      0.00000000
      1.23698710	      0.00000000	     -0.00000000	      0.00000000	      0.00000000
      1.23709071	      0.00000000	      0.00000000	      0.00000000	      0.00000000
      1.23719431	      0.00000000	      0.00000000	      0.00000000	      0.00000000
      1.23732590	      0.00000000	      0.00000000	      0.00000000	      0.00000000
      1.23742731	      0.00000000	      0.00000000	      0.00000000	      0.00000000
      1.23752872	      0.00000000	     -0.00000000	      0.00000000	      0.00000000
      1.23765044	      0.00000000	      0.00000000	      0.00000000	      0.00000000
      1.23777216	      0.00000000	      0.00000000	      0.00000000	      0.00000000
      1.23786948	      0.00000000	      0.00000000	      0.00000000	      0.00000000
      1.23796680	      0.00000000	     -0.00000000	      0.00000000	      0.00000000
      1.23809079	      0.00000000	      0.00000000	      0.00000000	      0.00000000
      1.23821479	      0.00000000	      0.00000000	      0.00000000	      0.00000000
      1.23831379	      0.00000000	      0.00000000	      0.00000000	      0.00000000
      1.23841278	      0.00000000	     -0.00000000	      0.00000000	      0.00000000
      1.23853496	      0.00000000	     -0.00000000	      0.00000000	      0.00000000
      1.23865714	      0.00000000	     -0.00000000	      0.00000000	      0.00000000
      1.23875574	      0.00000000	      0.00000000	      0.00000000	      0.00000000
      1.23885435	      0.00000000	      0.00000000	      0.00000000	      0.00000000
      1.23897628	      0.00000000	      0.00000000	      0.00000000	      0.00000000
      1.23909820	      0.00000000	      0.00000000	      0.00000000	      0.00000000
      1.23919708	      0.00000000	      0.00000000	      0.00000000	      0.00000000
      1.23929595	      0.00000000	      0.00000000	      0.00000000	      0.00000000
      1.23941722	      0.00000000	      0.00000000	      0.00000000	      0.00000000
      1.23953848	      0.00000000	      0.00000000	      0.00000000	      0.00000000
      1.23963731	      0.00000000	     -0.00000000	      0.00000000	      0.00000000
      1.23973615	      0.00000000	      0.00000000	      0.00000000	      0.00000000
      1.23985702	      0.00000000	     -0.00000000	      0.00000000	      0.00000000
      1.23997789	      0.00000000	     -0.00000000	      0.00000000	      0.00000000
      1.24007670	      0.00000000	      0.00000000	      0.00000000	      0.00000000
      1.24017551	      0.00000000	      0.00000000	      0.00000000	      0.00000000
      1.24029604	      0.00000000	     -0.00000000	      0.00000000	      0.00000000
      1.24041656	      0.00000000	     -0.00000000	      0.00000000	      0.00000000
      1.24051525	      0.00000000	     -0.00000000	      0.00000000	      0.00000000
      1.24061393	      0.00000000	      0.00000000	      0.00000000	      0.00000000
      1.24073425	      0.00000000	     -0.00000000	      0.00000000	      0.00000000
      1.24085457	      0.00000000	     -0.00000000	      0.00000000	      0.00000000
      1.24095305	      0.00000000	     -0.00000000	      0.00000000	      0.00000000
      1.24105152	      0.00000000	      0.00000000	      0.00000000	      0.00000000
      1.24117176	      0.00000000	     -0.00000000	      0.00000000	      0.00000000
      1.24129199	      0.00000000	     -0.00000000	      0.00000000	      0.00000000
      1.24139016	      0.00000000	     -0.00000000	      0.00000000	      0.00000000
      1.24148833	      0.00000000	      0.00000000	      0.00000000	      0.00000000
      1.24160864	      0.00000000	      0.00000000	      0.00000000	      0.00000000
      1.24172894	      0.00000000	      0.00000000	      0.00000000	      0.00000000
      1.24182668	      0.00000000	      0.00000000	      0.00000000	      0.00000000
      1.24192443	      0.00000000	     -0.00000000	      0.00000000	      0.00000000
      1.24204499	      0.00000000	      0.00000000	      0.00000000	      0.00000000
      1.24216555	      0.00000000	      0.00000000	      0.00000000	      0.00000000
      1.24226272	      0.00000000	     -0.00000000	      0.00000000	      0.00000000
      1.24235990	      0.00000000	      0.00000000	      0.00000000	      0.00000000
      1.24248094	      0.00000000	      0.00000000	      0.00000000	      0.00000000
      1.24260197	      0.00000000	      0.00000000	      0.00000000	      0.00000000
      1.24269842	      0.00000000	     -0.00000000	      0.00000000	      0.00000000
      1.24279487	      0.00000000	     -0.00000000	      0.00000000	      0.00000000
      1.24291665	      0.00000000	      0.00000000	      0.00000000	      0.00000000
      1.24303843	      0.00000000	      0.00000000	      0.00000000	      0.00000000
      1.24313395	      0.00000000	     -0.00000000	      0.00000000	      0.00000000
      1.24322948	      0.00000000	      0.00000000	      0.00000000	      0.00000000
      1.24335234	      0.00000000	     -0.00000000	      0.00000000	      0.00000000
      1.24347520	      0.00000000	      0.00000000	      0.00000000	      0.00000000
      1.24356958	      0.00000000	     -0.00000000	      0.00000000	      0.00000000
      1.24366396	      0.00000000	      0.00000000	      0.00000000	      0.00000000
      1.24378834	      0.00000000	     -0.00000000	      0.00000000	      0.00000000
      1.24391272	      0.00000000	      0.00000000	      0.00000000	      0.00000000
      1.24400568	      0.00000000	      0.00000000	      0.00000000	      0.00000000
      1.24409864	      0.00000000	      0.00000000	      0.00000000	      0.00000000
      1.24422511	      0.00000000	      0.00000000	      0.00000000	      0.00000000
      1.24433710	      0.00000000	      0.00000000	      0.00000000	      0.00000000
      1.24444910	      0.00000000	      0.00000000	      0.00000000	      0.00000000
      1.24456109	      0.00000000	      0.00000000	      0.00000000	      0.00000000
      1.24465974	      0.00000000	     -0.00000000	      0.00000000	      0.00000000
      1.24475839	      0.00000000	      0.00000000	      0.00000000	      0.00000000
      1.24485703	      0.00000000	     -0.00000000	      0.00000000	      0.00000000
      1.24499089	      0.00000000	     -0.00000000	      0.00000000	      0.00000000
      1.24508990	      0.00000000	      0.00000000	      0.00000000	      0.00000000
      1.24518891	      0.00000000	      0.00000000	      0.00000000	      0.00000000
      1.24530916	      0.00000000	     -0.00000000	      0.00000000	      0.00000000
      1.24542940	      0.00000000	     -0.00000000	      0.00000000	      0.00000000
      1.24551989	      0.00000000	      0.00000000	      0.00000000	      0.00000000
      1.24561038	      0.00000000	     -0.00000000	      0.00000000	      0.00000000
      1.24573862	      0.00000000	      0.00000000	      0.00000000	      0.00000000
      1.24585176	      0.00000000	     -0.00000000	      0.00000000	      0.00000000
      1.24596489	      0.00000000	      0.00000000	      0.00000000	      0.00000000
      1.24607803	      0.00000000	     -0.00000000	      0.00000000	      0.00000000
      1.24617158	      0.00000000	     -0.00000000	      0.00000000	      0.00000000
      1.24626512	      0.00000000	      0.00000000	      0.00000000	      0.00000000
      1.24638652	      0.00000000	      0.00000000	      0.00000000	      0.00000000
      1.24650791	      0.00000000	      0.00000000	      0.00000000	      0.00000000
      1.24660292	      0.00000000	      0.00000000	      0.00000000	      0.00000000
      1.24669793	      0.00000000	     -0.00000000	      0.00000000	      0.00000000
      1.24681921	      0.00000000	     -0.00000000	      0.00000000	      0.00000000
      1.24694049	      0.00000000	     -0.00000000	      0.00000000	      0.00000000
      1.24703266	      0.00000000	     -0.00000000	      0.00000000	      0.00000000
      1.24712483	      0.00000000	      0.00000000	      0.00000000	      0.00000000
      1.24724970	      0.00000000	      0.00000000	      0.00000000	      0.00000000
      1.24737457	      0.00000000	      0.00000000	      0.00000000	      0.00000000
      1.24746465	      0.00000000	      0.00000000	      0.00000000	      0.00000000
      1.24755473	      0.00000000	     -0.00000000	      0.00000000	      0.00000000
      1.24768346	      0.00000000	      0.00000000	      0.00000000	      0.00000000
      1.24779465	      0.00000000	      0.00000000	      0.00000000	      0.00000000
      1.24790583	      0.00000000	     -0.00000000	      0.00000000	      0.00000000
      1.24801701	      0.00000000	     -0.00000000	      0.00000000	      0.00000000
      1.24811399	      0.00000000	     -0.00000000	      0.00000000	      0.00000000
      1.24821096	      0.00000000	      0.00000000	      0.00000000	      0.00000000
      1.24830794	      0.00000000	      0.00000000	      0.00000000	      0.00000000
      1.24844229	      0.00000000	      0.00000000	      0.00000000	      0.00000000
      1.24854024	      0.00000000	     -0.00000000	      0.00000000	      0.00000000
      1.24863820	      0.00000000	      0.00000000	      0.00000000	      0.00000000
      1.24875774	      0.00000000	      0.00000000	      0.00000000	      0.00000000
      1.24886439	      0.00000000	      0.00000000	      0.00000000	      0.00000000
      1.24897104	      0.00000000	      0.00000000	      0.00000000	      0.00000000
      1.24907769	      0.00000000	      0.00000000	      0.00000000	      0.00000000
      1.24918434	      0.00000000	      0.00000000	      0.00000000	      0.00000000
      1.24929099	      0.00000000	      0.00000000	      0.00000000	      0.00000000
      1.24939764	      0.00000000	      0.00000000	      0.00000000	      0.00000000
      1.24950429	      0.00000000	     -0.00000000	      0.00000000	      0.00000000
      1.24961094	      0.00000000	      0.00000000	      0.00000000	      0.00000000
      1.24970600	      0.00000000	     -0.00000000	      0.00000000	      0.00000000
      1.24980105	      0.00000000	     -0.00000000	      0.00000000	      0.00000000
      1.24991748	      0.00000000	     -0.00000000	      0.00000000	      0.00000000
      1.25003391	      0.00000000	      0.00000000	      0.00000000	      0.00000000
      1.25012888	      0.00000000	     -0.00000000	      0.00000000	      0.00000000
      1.25022386	      0.00000000	      0.00000000	      0.00000000	      0.00000000
      1.25034271	      0.00000000	      0.00000000	      0.00000000	      0.00000000
      1.25046157	      0.00000000	     -0.00000000	      0.00000000	      0.00000000
      1.25055163	      0.00000000	      0.00000000	      0.00000000	      0.00000000
      1.25064169	      0.00000000	     -0.00000000	      0.00000000	      0.00000000
      1.25076788	      0.00000000	     -0.00000000	      0.00000000	      0.00000000
      1.25088036	      0.00000000	      0.00000000	      0.00000000	      0.00000000
      1.25099283	      0.00000000	     -0.00000000	      0.00000000	      0.00000000
      1.25108564	      0.00000000	      0.00000000	      0.00000000	      0.00000000
      1.25117845	      0.00000000	     -0.00000000	      0.00000000	      0.00000000
      1.25129754	      0.00000000	      0.00000000	      0.00000000	      0.00000000
      1.25141663	      0.00000000	      0.00000000	      0.00000000	      0.00000000
      1.25150925	      0.00000000	      0.00000000	      0.00000000	      0.00000000
      1.25160187	      0.00000000	     -0.00000000	      0.00000000	      0.00000000
      1.25172263	      0.00000000	      0.00000000	      0.00000000	      0.00000000
      1.25184339	      0.00000000	     -0.00000000	      0.00000000	      0.00000000
      1.25193284	      0.00000000	      0.00000000	      0.00000000	      0.00000000
      1.25202228	      0.00000000	      0.00000000	      0.00000000	      0.00000000
      1.25214783	      0.00000000	     -0.00000000	      0.00000000	      0.00000000
      1.25225685	      0.00000000	     -0.00000000	      0.00000000	      0.00000000
      1.25236586	      0.00000000	      0.00000000	      0.00000000	      0.00000000
      1.25247488	      0.00000000	     -0.00000000	      0.00000000	      0.00000000
      1.25257177	      0.00000000	      0.00000000	      0.00000000	      0.00000000
      1.25266865	      0.00000000	      0.00000000	      0.00000000	      0.00000000
      1.25276554	      0.00000000	      0.00000000	      0.00000000	      0.00000000
      1.25289305	      0.00000000	      0.00000000	      0.00000000	      0.00000000
      1.25299104	      0.00000000	      0.00000000	      0.00000000	      0.00000000
      1.25308902	      0.00000000	      0.00000000	      0.00000000	      0.00000000
      1.25318700	      0.00000000	      0.00000000	      0.00000000	      0.00000000
      1.25331517	      0.00000000	      0.00000000	      0.00000000	      0.00000000
      1.25341085	      0.00000000	      0.00000000	      0.00000000	      0.00000000
      1.25350652	      0.00000000	      0.00000000	      0.00000000	      0.00000000
      1.25362441	      0.00000000	      0.00000000	      0.00000000	      0.00000000
      1.25373048	      0.00000000	     -0.00000000	      0.00000000	      0.00000000
      1.25383655	      0.00000000	      0.00000000	      0.00000000	      0.00000000
      1.25394262	      0.00000000	      0.00000000	      0.00000000	      0.00000000
      1.25404869	      0.00000000	     -0.00000000	      0.00000000	      0.00000000
      1.25415476	      0.00000000	      0.00000000	      0.00000000	      0.00000000
      1.25424739	      0.00000000	     -0.00000000	      0.00000000	      0.00000000
      1.25434002	      0.00000000	      0.00000000	      0.00000000	      0.00000000
      1.25445566	      0.00000000	     -0.00000000	      0.00000000	      0.00000000
      1.25457129	      0.00000000	      0.00000000	      0.00000000	      0.00000000
      1.25466598	      0.00000000	      0.00000000	      0.00000000	      0.00000000
      1.25476067	      0.00000000	      0.00000000	      0.00000000	      0.00000000
      1.25487600	      0.00000000	      0.00000000	      0.00000000	      0.00000000
      1.25499133	      0.00000000	     -0.00000000	      0.00000000	      0.00000000
      1.25508289	      0.00000000	      0.00000000	      0.00000000	      0.00000000
      1.25517445	      0.00000000	     -0.00000000	      0.00000000	      0.00000000
      1.25529339	      0.00000000	      0.00000000	      0.00000000	      0.00000000
      1.25541233	      0.00000000	     -0.00000000	      0.00000000	      0.00000000
      1.25550167	      0.00000000	     -0.00000000	      0.00000000	      0.00000000
      1.25559100	      0.00000000	      0.00000000	      0.00000000	      0.00000000
      1.25571377	      0.00000000	      0.00000000	      0.00000000	      0.00000000
      1.25583653	      0.00000000	     -0.00000000	      0.00000000	      0.00000000
      1.25592260	      0.00000000	     -0.00000000	      0.00000000	      0.00000000
      1.25600867	      0.00000000	     -0.00000000	      0.00000000	      0.00000000
      1.25613762	      0.00000000	      0.00000000	      0.00000000	      0.00000000
      1.25624634	      0.00000000	     -0.00000000	      0.00000000	      0.00000000
      1.25635507	      0.00000000	     -0.00000000	      0.00000000	      0.00000000
      1.25646379	      0.00000000	      0.00000000	      0.00000000	      0.00000000
      1.25655781	      0.00000000	     -0.00000000	      0.00000000	      0.00000000
      1.25665182	      0.00000000	      0.00000000	      0.00000000	      0.00000000
      1.25676509	      0.00000000	     -0.00000000	      0.00000000	      0.00000000
      1.25687837	      0.00000000	     -0.00000000	      0.00000000	      0.00000000
      1.25697224	      0.00000000	      0.00000000	      0.00000000	      0.00000000
      1.25706612	      0.00000000	      0.00000000	      0.00000000	      0.00000000
      1.25718047	      0.00000000	      0.00000000	      0.00000000	      0.00000000
      1.25729481	      0.00000000	     -0.00000000	      0.00000000	      0.00000000
      1.25738633	      0.00000000	     -0.00000000	      0.00000000	      0.00000000
      1.25747785	      0.00000000	      0.00000000	      0.00000000	      0.00000000
      1.25759515	      0.00000000	     -0.00000000	      0.00000000	      0.00000000
      1.25771245	      0.00000000	      0.00000000	      0.00000000	      0.00000000
      1.25780170	      0.00000000	     -0.00000000	      0.00000000	      0.00000000
      1.25789094	      0.00000000	      0.00000000	      0.00000000	      0.00000000
      1.25801189	      0.00000000	      0.00000000	      0.00000000	      0.00000000
      1.25813285	      0.00000000	      0.00000000	      0.00000000	      0.00000000
      1.25821905	      0.00000000	     -0.00000000	      0.00000000	      0.00000000
      1.25830526	      0.00000000	     -0.00000000	      0.00000000	      0.00000000
      1.25843177	      0.00000000	      0.00000000	      0.00000000	      0.00000000
      1.25853937	      0.00000000	      0.00000000	      0.00000000	      0.00000000
      1.25864697	      0.00000000	      0.00000000	      0.00000000	      0.00000000
      1.25875456	      0.00000000	      0.00000000	      0.00000000	      0.00000000
      1.25884870	      0.00000000	     -0.00000000	      0.00000000	      0.00000000
      1.25894284	      0.00000000	      0.00000000	      0.00000000	      0.00000000
      1.25903698	      0.00000000	      0.00000000	      0.00000000	      0.00000000
      1.25916570	      0.00000000	     -0.00000000	      0.00000000	      0.00000000
      1.25926116	      0.00000000	      0.00000000	      0.00000000	      0.00000000
      1.25935663	      0.00000000	      0.00000000	      0.00000000	      0.00000000
      1.25947147	      0.00000000	      0.00000000	      0.00000000	      0.00000000
      1.25957408	      0.00000000	      0.00000000	      0.00000000	      0.00000000
      1.25967669	      0.00000000	      0.00000000	      0.00000000	      0.00000000
      1.25977930	      0.00000000	     -0.00000000	      0.00000000	      0.00000000
      1.25988191	      0.00000000	     -0.00000000	      0.00000000	      0.00000000
      1.25998452	      0.00000000	      0.00000000	      0.00000000	      0.00000000
      1.26008713	      0.00000000	     -0.00000000	      0.00000000	      0.00000000
      1.26018975	      0.00000000	      0.00000000	      0.00000000	      0.00000000
      1.26029236	      0.00000000	      0.00000000	      0.00000000	      0.00000000
[truncated: 552,841 more chars]
