# Supplementary material for: Musculoskeletal simulations to examine the effects of accentuated eccentric loading (AEL) on jump height
Source: PeerJ. 2023 Jan 23;11:e14687. doi: 10.7717/peerj.14687 (PMC9879160; doi:10.7717/peerj.14687)
Supplement: Supplemental Information 3 — Added30 folder contains the code and simulation results for a complete jump with an additional 30% model mass. Dropped30 folder contains the code and simulation results for the push-off phase with the original model mass. [file peerj-11-14687-s003.zip › Supplementary Simulation code and output results AEL30/Added30/Optimized_for_J_Results/TwoSegment_Two_Segment_MomentArm_hip_coordinate.sto]

MomentArm_hip_coordinate
version=1
nRows=11206
nColumns=5
inDegrees=no

This analysis gathers basic information about muscles during a simulation (e.g., forces, tendon lengths, moment arms, etc).
Units are S.I. units (second, meters, Newtons, ...)
Angles are in degrees.

endheader
time	vastus	recfem	glut	ham
      0.00000000	      0.00000000	     -0.04383196	      0.04557553	      0.05029925
      0.00010000	      0.00000000	     -0.04383196	      0.04557553	      0.05029925
      0.00022775	      0.00000000	     -0.04383196	      0.04557552	      0.05029924
      0.00035551	     -0.00000000	     -0.04383197	      0.04557550	      0.05029923
      0.00048326	     -0.00000000	     -0.04383198	      0.04557548	      0.05029921
      0.00061102	     -0.00000000	     -0.04383199	      0.04557544	      0.05029918
      0.00073877	     -0.00000000	     -0.04383200	      0.04557540	      0.05029915
      0.00090160	     -0.00000000	     -0.04383203	      0.04557534	      0.05029910
      0.00106443	     -0.00000000	     -0.04383205	      0.04557527	      0.05029904
      0.00122727	     -0.00000000	     -0.04383208	      0.04557519	      0.05029897
      0.00143196	     -0.00000000	     -0.04383213	      0.04557508	      0.05029887
      0.00163665	     -0.00000000	     -0.04383218	      0.04557494	      0.05029876
      0.00188399	      0.00000000	     -0.04383225	      0.04557476	      0.05029860
      0.00213133	     -0.00000000	     -0.04383233	      0.04557455	      0.05029841
      0.00244952	      0.00000000	     -0.04383244	      0.04557424	      0.05029814
      0.00276770	      0.00000000	     -0.04383257	      0.04557388	      0.05029782
      0.00319857	     -0.00000000	     -0.04383278	      0.04557333	      0.05029732
      0.00362945	      0.00000000	     -0.04383302	      0.04557268	      0.05029674
      0.00422764	      0.00000000	     -0.04383341	      0.04557164	      0.05029579
      0.00482583	      0.00000000	     -0.04383387	      0.04557041	      0.05029466
      0.00564354	      0.00000000	     -0.04383462	      0.04556842	      0.05029284
      0.00650068	      0.00000000	     -0.04383555	      0.04556593	      0.05029054
      0.00735781	     -0.00000000	     -0.04383663	      0.04556302	      0.05028785
      0.00811487	      0.00000000	     -0.04383773	      0.04556008	      0.05028514
      0.00887194	      0.00000000	     -0.04383895	      0.04555680	      0.05028209
      0.00979351	     -0.00000000	     -0.04384062	      0.04555231	      0.05027792
      0.01058353	     -0.00000000	     -0.04384222	      0.04554803	      0.05027393
      0.01125028	     -0.00000000	     -0.04384368	      0.04554410	      0.05027028
      0.01191703	      0.00000000	     -0.04384524	      0.04553988	      0.05026634
      0.01250231	     -0.00000000	     -0.04384671	      0.04553593	      0.05026265
      0.01337770	     -0.00000000	     -0.04384906	      0.04552959	      0.05025673
      0.01407208	     -0.00000000	     -0.04385106	      0.04552419	      0.05025168
      0.01476646	      0.00000000	     -0.04385317	      0.04551845	      0.05024632
      0.01546084	     -0.00000000	     -0.04385541	      0.04551239	      0.05024064
      0.01616453	     -0.00000000	     -0.04385780	      0.04550589	      0.05023456
      0.01686821	      0.00000000	     -0.04386032	      0.04549905	      0.05022815
      0.01760856	     -0.00000000	     -0.04386310	      0.04549147	      0.05022105
      0.01834891	     -0.00000000	     -0.04386602	      0.04548351	      0.05021357
      0.01908926	      0.00000000	     -0.04386907	      0.04547515	      0.05020573
      0.01982961	     -0.00000000	     -0.04387226	      0.04546640	      0.05019751
      0.02047932	     -0.00000000	     -0.04387518	      0.04545839	      0.05018999
      0.02112903	      0.00000000	     -0.04387820	      0.04545008	      0.05018217
      0.02177874	      0.00000000	     -0.04388132	      0.04544146	      0.05017407
      0.02250922	     -0.00000000	     -0.04388495	      0.04543141	      0.05016460
      0.02323970	      0.00000000	     -0.04388872	      0.04542097	      0.05015477
      0.02388406	     -0.00000000	     -0.04389215	      0.04541143	      0.05014578
      0.02452842	     -0.00000000	     -0.04389568	      0.04540160	      0.05013651
      0.02525103	      0.00000000	     -0.04389976	      0.04539020	      0.05012576
      0.02597364	     -0.00000000	     -0.04390396	      0.04537843	      0.05011464
      0.02664909	      0.00000000	     -0.04390800	      0.04536707	      0.05010392
      0.02732453	     -0.00000000	     -0.04391215	      0.04535538	      0.05009287
      0.02804574	      0.00000000	     -0.04391669	      0.04534253	      0.05008071
      0.02876695	      0.00000000	     -0.04392136	      0.04532930	      0.05006819
      0.02946373	     -0.00000000	     -0.04392598	      0.04531615	      0.05005573
      0.03016051	      0.00000000	     -0.04393071	      0.04530264	      0.05004293
      0.03085729	     -0.00000000	     -0.04393554	      0.04528877	      0.05002978
      0.03155407	      0.00000000	     -0.04394049	      0.04527455	      0.05001629
      0.03225085	     -0.00000000	     -0.04394553	      0.04525997	      0.05000244
      0.03294763	      0.00000000	     -0.04395069	      0.04524503	      0.04998824
      0.03364441	     -0.00000000	     -0.04395594	      0.04522973	      0.04997369
      0.03434120	     -0.00000000	     -0.04396130	      0.04521407	      0.04995879
      0.03503798	      0.00000000	     -0.04396676	      0.04519806	      0.04994354
      0.03573476	      0.00000000	     -0.04397231	      0.04518169	      0.04992793
      0.03643154	      0.00000000	     -0.04397796	      0.04516496	      0.04991198
      0.03712832	      0.00000000	     -0.04398371	      0.04514787	      0.04989566
      0.03782510	     -0.00000000	     -0.04398955	      0.04513043	      0.04987900
      0.03852188	      0.00000000	     -0.04399548	      0.04511263	      0.04986198
      0.03921866	      0.00000000	     -0.04400150	      0.04509447	      0.04984460
      0.03991544	      0.00000000	     -0.04400761	      0.04507596	      0.04982686
      0.04061222	      0.00000000	     -0.04401381	      0.04505708	      0.04980877
      0.04130900	     -0.00000000	     -0.04402009	      0.04503786	      0.04979033
      0.04200579	     -0.00000000	     -0.04402645	      0.04501828	      0.04977152
      0.04270257	      0.00000000	     -0.04403289	      0.04499834	      0.04975236
      0.04339935	     -0.00000000	     -0.04403941	      0.04497805	      0.04973284
      0.04409613	      0.00000000	     -0.04404601	      0.04495740	      0.04971295
      0.04479291	     -0.00000000	     -0.04405268	      0.04493640	      0.04969271
      0.04548969	     -0.00000000	     -0.04405942	      0.04491505	      0.04967211
      0.04618647	     -0.00000000	     -0.04406624	      0.04489335	      0.04965115
      0.04688325	      0.00000000	     -0.04407312	      0.04487129	      0.04962983
      0.04750840	     -0.00000000	     -0.04407935	      0.04485120	      0.04961039
      0.04813355	      0.00000000	     -0.04408563	      0.04483083	      0.04959067
      0.04875869	     -0.00000000	     -0.04409196	      0.04481018	      0.04957065
      0.04938384	      0.00000000	     -0.04409834	      0.04478925	      0.04955034
      0.05000899	      0.00000000	     -0.04410477	      0.04476804	      0.04952974
      0.05063413	     -0.00000000	     -0.04411124	      0.04474655	      0.04950884
      0.05125928	     -0.00000000	     -0.04411775	      0.04472477	      0.04948766
      0.05188443	     -0.00000000	     -0.04412431	      0.04470272	      0.04946618
      0.05250958	     -0.00000000	     -0.04413090	      0.04468040	      0.04944442
      0.05313472	      0.00000000	     -0.04413753	      0.04465779	      0.04942235
      0.05375987	      0.00000000	     -0.04414420	      0.04463491	      0.04940000
      0.05438502	      0.00000000	     -0.04415091	      0.04461175	      0.04937736
      0.05501016	     -0.00000000	     -0.04415764	      0.04458832	      0.04935442
      0.05563531	     -0.00000000	     -0.04416441	      0.04456461	      0.04933119
      0.05626046	      0.00000000	     -0.04417120	      0.04454063	      0.04930767
      0.05688561	      0.00000000	     -0.04417802	      0.04451637	      0.04928385
      0.05751075	     -0.00000000	     -0.04418487	      0.04449185	      0.04925974
      0.05813590	     -0.00000000	     -0.04419174	      0.04446705	      0.04923534
      0.05876105	     -0.00000000	     -0.04419863	      0.04444199	      0.04921065
      0.05938619	      0.00000000	     -0.04420554	      0.04441665	      0.04918567
      0.06001134	     -0.00000000	     -0.04421247	      0.04439105	      0.04916039
      0.06063649	     -0.00000000	     -0.04421941	      0.04436518	      0.04913482
      0.06126164	      0.00000000	     -0.04422637	      0.04433904	      0.04910896
      0.06188678	      0.00000000	     -0.04423334	      0.04431264	      0.04908281
      0.06251193	     -0.00000000	     -0.04424032	      0.04428598	      0.04905636
      0.06313708	     -0.00000000	     -0.04424730	      0.04425905	      0.04902963
      0.06376222	      0.00000000	     -0.04425429	      0.04423186	      0.04900260
      0.06438737	      0.00000000	     -0.04426129	      0.04420441	      0.04897528
      0.06501252	     -0.00000000	     -0.04426829	      0.04417670	      0.04894767
      0.06563767	     -0.00000000	     -0.04427528	      0.04414873	      0.04891977
      0.06626281	     -0.00000000	     -0.04428228	      0.04412050	      0.04889158
      0.06688796	      0.00000000	     -0.04428927	      0.04409202	      0.04886310
      0.06751311	      0.00000000	     -0.04429625	      0.04406328	      0.04883433
      0.06813825	     -0.00000000	     -0.04430323	      0.04403429	      0.04880527
      0.06876340	     -0.00000000	     -0.04431019	      0.04400505	      0.04877592
      0.06938855	      0.00000000	     -0.04431715	      0.04397555	      0.04874628
      0.07001370	     -0.00000000	     -0.04432409	      0.04394581	      0.04871635
      0.07063884	     -0.00000000	     -0.04433101	      0.04391581	      0.04868613
      0.07126399	     -0.00000000	     -0.04433791	      0.04388557	      0.04865563
      0.07188914	     -0.00000000	     -0.04434480	      0.04385508	      0.04862484
      0.07251429	     -0.00000000	     -0.04435166	      0.04382435	      0.04859375
      0.07313943	      0.00000000	     -0.04435849	      0.04379338	      0.04856239
      0.07376458	     -0.00000000	     -0.04436530	      0.04376216	      0.04853073
      0.07438973	     -0.00000000	     -0.04437209	      0.04373070	      0.04849879
      0.07501487	      0.00000000	     -0.04437884	      0.04369900	      0.04846657
      0.07564002	     -0.00000000	     -0.04438556	      0.04366706	      0.04843406
      0.07626517	     -0.00000000	     -0.04439224	      0.04363489	      0.04840126
      0.07689032	      0.00000000	     -0.04439889	      0.04360248	      0.04836818
      0.07751546	      0.00000000	     -0.04440550	      0.04356983	      0.04833481
      0.07814061	     -0.00000000	     -0.04441207	      0.04353696	      0.04830116
      0.07876576	      0.00000000	     -0.04441860	      0.04350385	      0.04826723
      0.07939090	     -0.00000000	     -0.04442508	      0.04347051	      0.04823302
      0.08001605	     -0.00000000	     -0.04443152	      0.04343694	      0.04819852
      0.08064120	     -0.00000000	     -0.04443791	      0.04340315	      0.04816374
      0.08126635	      0.00000000	     -0.04444424	      0.04336913	      0.04812867
      0.08189149	     -0.00000000	     -0.04445053	      0.04333488	      0.04809333
      0.08251664	      0.00000000	     -0.04445676	      0.04330041	      0.04805771
      0.08314179	      0.00000000	     -0.04446294	      0.04326572	      0.04802180
      0.08376693	      0.00000000	     -0.04446906	      0.04323081	      0.04798562
      0.08439208	      0.00000000	     -0.04447512	      0.04319870	      0.04794915
      0.08501723	      0.00000000	     -0.04448111	      0.04317392	      0.04791241
      0.08564238	     -0.00000000	     -0.04448705	      0.04314900	      0.04787539
      0.08626752	     -0.00000000	     -0.04449291	      0.04312394	      0.04783809
      0.08689267	      0.00000000	     -0.04449871	      0.04309874	      0.04780051
      0.08751782	      0.00000000	     -0.04450445	      0.04307340	      0.04776265
      0.08814296	     -0.00000000	     -0.04451011	      0.04304793	      0.04772452
      0.08876811	      0.00000000	     -0.04451570	      0.04302233	      0.04768611
      0.08939326	     -0.00000000	     -0.04452121	      0.04299659	      0.04764743
      0.09001841	      0.00000000	     -0.04452665	      0.04297071	      0.04760846
      0.09064355	      0.00000000	     -0.04453201	      0.04294471	      0.04756923
      0.09126870	     -0.00000000	     -0.04453729	      0.04291857	      0.04752972
      0.09189385	     -0.00000000	     -0.04454248	      0.04289231	      0.04748993
      0.09251899	      0.00000000	     -0.04454760	      0.04286592	      0.04744987
      0.09314414	     -0.00000000	     -0.04455263	      0.04283940	      0.04740954
      0.09376929	      0.00000000	     -0.04455757	      0.04281275	      0.04736894
      0.09439444	      0.00000000	     -0.04456242	      0.04278598	      0.04732806
      0.09501958	      0.00000000	     -0.04456719	      0.04275908	      0.04728691
      0.09564473	      0.00000000	     -0.04457186	      0.04273207	      0.04724549
      0.09626988	      0.00000000	     -0.04457644	      0.04270493	      0.04720380
      0.09689502	     -0.00000000	     -0.04458092	      0.04267767	      0.04716184
      0.09752017	     -0.00000000	     -0.04458531	      0.04265029	      0.04711960
      0.09814532	      0.00000000	     -0.04458959	      0.04262279	      0.04707710
      0.09877047	      0.00000000	     -0.04459378	      0.04259517	      0.04703433
      0.09939561	      0.00000000	     -0.04459786	      0.04256744	      0.04699129
      0.10002076	      0.00000000	     -0.04460185	      0.04253959	      0.04694798
      0.10024644	      0.00000000	     -0.04460326	      0.04252951	      0.04693228
      0.10035984	      0.00000000	     -0.04460396	      0.04252444	      0.04692437
      0.10047323	     -0.00000000	     -0.04460466	      0.04251936	      0.04691646
      0.10104021	     -0.00000000	     -0.04460811	      0.04249393	      0.04687678
      0.10160718	     -0.00000000	     -0.04461148	      0.04246841	      0.04683687
      0.10229672	      0.00000000	     -0.04461544	      0.04243725	      0.04678804
      0.10298626	     -0.00000000	     -0.04461928	      0.04240595	      0.04673888
      0.10367579	      0.00000000	     -0.04462298	      0.04237452	      0.04668941
      0.10436533	      0.00000000	     -0.04462653	      0.04234296	      0.04663961
      0.10505487	     -0.00000000	     -0.04462995	      0.04231127	      0.04658948
      0.10574440	     -0.00000000	     -0.04463323	      0.04227945	      0.04653904
      0.10643394	     -0.00000000	     -0.04463636	      0.04224750	      0.04648828
      0.10712348	      0.00000000	     -0.04463934	      0.04221544	      0.04643721
      0.10781302	      0.00000000	     -0.04464218	      0.04218325	      0.04638581
      0.10850255	     -0.00000000	     -0.04464486	      0.04215093	      0.04633410
      0.10919209	      0.00000000	     -0.04464739	      0.04211850	      0.04628208
      0.10988163	      0.00000000	     -0.04464977	      0.04208596	      0.04622974
      0.11057116	     -0.00000000	     -0.04465200	      0.04205329	      0.04617709
      0.11126070	     -0.00000000	     -0.04465406	      0.04202052	      0.04612413
      0.11195024	     -0.00000000	     -0.04465597	      0.04198763	      0.04607086
      0.11263977	     -0.00000000	     -0.04465771	      0.04195463	      0.04601728
      0.11332931	      0.00000000	     -0.04465930	      0.04192152	      0.04596340
      0.11401885	     -0.00000000	     -0.04466072	      0.04188830	      0.04590920
      0.11470838	      0.00000000	     -0.04466197	      0.04185497	      0.04585471
      0.11539792	     -0.00000000	     -0.04466305	      0.04182154	      0.04579990
      0.11608746	      0.00000000	     -0.04466397	      0.04178801	      0.04574479
      0.11677699	     -0.00000000	     -0.04466472	      0.04175438	      0.04568938
      0.11746653	     -0.00000000	     -0.04466529	      0.04172064	      0.04563367
      0.11815607	     -0.00000000	     -0.04466569	      0.04168680	      0.04557766
      0.11884560	     -0.00000000	     -0.04466591	      0.04165287	      0.04552134
      0.11953514	     -0.00000000	     -0.04466596	      0.04161884	      0.04546473
      0.12022468	      0.00000000	     -0.04466583	      0.04158472	      0.04540782
      0.12091421	     -0.00000000	     -0.04466553	      0.04155050	      0.04535061
      0.12160375	     -0.00000000	     -0.04466504	      0.04151619	      0.04529310
      0.12229329	      0.00000000	     -0.04466437	      0.04148178	      0.04523530
      0.12298282	     -0.00000000	     -0.04466351	      0.04144729	      0.04517721
      0.12367236	     -0.00000000	     -0.04466247	      0.04141271	      0.04511882
      0.12436190	     -0.00000000	     -0.04466125	      0.04137804	      0.04506013
      0.12505143	     -0.00000000	     -0.04465984	      0.04134329	      0.04500116
      0.12574097	     -0.00000000	     -0.04465824	      0.04130844	      0.04494189
      0.12643051	      0.00000000	     -0.04465645	      0.04127352	      0.04488233
      0.12712004	     -0.00000000	     -0.04465447	      0.04123851	      0.04482248
      0.12780958	     -0.00000000	     -0.04465230	      0.04120342	      0.04476234
      0.12849912	      0.00000000	     -0.04464993	      0.04116825	      0.04470191
      0.12918865	      0.00000000	     -0.04464738	      0.04113300	      0.04464119
      0.12987819	      0.00000000	     -0.04464462	      0.04109766	      0.04458018
      0.13056773	     -0.00000000	     -0.04464167	      0.04106226	      0.04451889
      0.13125726	      0.00000000	     -0.04463852	      0.04102677	      0.04445730
      0.13187673	     -0.00000000	     -0.04463553	      0.04099482	      0.04440173
      0.13249619	     -0.00000000	     -0.04463237	      0.04096282	      0.04434593
      0.13311566	      0.00000000	     -0.04462905	      0.04093075	      0.04428990
      0.13373512	     -0.00000000	     -0.04462557	      0.04089863	      0.04423364
      0.13435458	     -0.00000000	     -0.04462192	      0.04086645	      0.04417715
      0.13497405	     -0.00000000	     -0.04461812	      0.04083420	      0.04412043
      0.13559351	     -0.00000000	     -0.04461414	      0.04080191	      0.04406348
      0.13621298	     -0.00000000	     -0.04461001	      0.04076955	      0.04400630
      0.13683244	      0.00000000	     -0.04460570	      0.04073714	      0.04394889
      0.13745190	     -0.00000000	     -0.04460123	      0.04070467	      0.04389126
      0.13807137	      0.00000000	     -0.04459659	      0.04067215	      0.04383339
      0.13869083	      0.00000000	     -0.04459179	      0.04063958	      0.04377530
      0.13931029	     -0.00000000	     -0.04458681	      0.04060695	      0.04371698
      0.13992976	     -0.00000000	     -0.04458167	      0.04057426	      0.04365844
      0.14054922	     -0.00000000	     -0.04457636	      0.04054153	      0.04359966
      0.14116869	     -0.00000000	     -0.04457087	      0.04050874	      0.04354066
      0.14178815	      0.00000000	     -0.04456522	      0.04047591	      0.04348144
      0.14240761	     -0.00000000	     -0.04455939	      0.04044302	      0.04342199
      0.14302708	      0.00000000	     -0.04455339	      0.04041008	      0.04336231
      0.14364654	     -0.00000000	     -0.04454722	      0.04037710	      0.04330240
      0.14426601	     -0.00000000	     -0.04454088	      0.04034406	      0.04324228
      0.14488547	     -0.00000000	     -0.04453436	      0.04031097	      0.04319104
      0.14550493	     -0.00000000	     -0.04452767	      0.04027784	      0.04315366
      0.14612440	     -0.00000000	     -0.04452080	      0.04024466	      0.04311618
      0.14674386	     -0.00000000	     -0.04451376	      0.04021143	      0.04307860
      0.14736332	     -0.00000000	     -0.04450654	      0.04017816	      0.04304092
      0.14798279	     -0.00000000	     -0.04449914	      0.04014484	      0.04300315
      0.14860225	      0.00000000	     -0.04449157	      0.04011148	      0.04296527
      0.14922172	      0.00000000	     -0.04448382	      0.04007807	      0.04292730
      0.14984118	      0.00000000	     -0.04447589	      0.04004461	      0.04288924
      0.15046064	     -0.00000000	     -0.04446779	      0.04001111	      0.04285108
      0.15108011	     -0.00000000	     -0.04445950	      0.03997757	      0.04281282
      0.15169957	     -0.00000000	     -0.04445103	      0.03994398	      0.04277446
      0.15231904	     -0.00000000	     -0.04444239	      0.03991035	      0.04273601
      0.15293850	      0.00000000	     -0.04443356	      0.03987668	      0.04269747
      0.15355796	      0.00000000	     -0.04442456	      0.03984297	      0.04265883
      0.15417743	      0.00000000	     -0.04441537	      0.03980921	      0.04262009
      0.15479689	     -0.00000000	     -0.04440600	      0.03977542	      0.04258126
      0.15541635	     -0.00000000	     -0.04439644	      0.03974158	      0.04254234
      0.15603582	     -0.00000000	     -0.04438671	      0.03970770	      0.04250332
      0.15665528	     -0.00000000	     -0.04437679	      0.03967378	      0.04246420
      0.15727475	      0.00000000	     -0.04436668	      0.03963982	      0.04242500
      0.15789421	     -0.00000000	     -0.04435639	      0.03960582	      0.04238570
      0.15851367	     -0.00000000	     -0.04434592	      0.03957178	      0.04234630
      0.15913314	      0.00000000	     -0.04433526	      0.03953771	      0.04230682
      0.15975260	      0.00000000	     -0.04432442	      0.03950359	      0.04226724
      0.16037207	     -0.00000000	     -0.04431339	      0.03946944	      0.04222756
      0.16099153	      0.00000000	     -0.04430217	      0.03943525	      0.04218780
      0.16161099	      0.00000000	     -0.04429077	      0.03940102	      0.04214794
      0.16223046	     -0.00000000	     -0.04427918	      0.03936675	      0.04210799
      0.16284992	     -0.00000000	     -0.04426740	      0.03933245	      0.04206794
      0.16346939	      0.00000000	     -0.04425544	      0.03929811	      0.04202781
      0.16408885	      0.00000000	     -0.04424328	      0.03926373	      0.04198758
      0.16470831	     -0.00000000	     -0.04423094	      0.03922932	      0.04194726
      0.16532778	     -0.00000000	     -0.04421841	      0.03919487	      0.04190685
      0.16594724	      0.00000000	     -0.04420568	      0.03916039	      0.04186635
      0.16656670	      0.00000000	     -0.04419277	      0.03912587	      0.04182576
      0.16718617	      0.00000000	     -0.04417967	      0.03909131	      0.04178507
      0.16780563	      0.00000000	     -0.04416638	      0.03905672	      0.04174430
      0.16842510	      0.00000000	     -0.04415289	      0.03902210	      0.04170343
      0.16904456	      0.00000000	     -0.04413921	      0.03898744	      0.04166248
      0.16966402	     -0.00000000	     -0.04412535	      0.03895275	      0.04162143
      0.17028349	     -0.00000000	     -0.04411128	      0.03891803	      0.04158029
      0.17090295	      0.00000000	     -0.04409703	      0.03888327	      0.04153906
      0.17152242	     -0.00000000	     -0.04408258	      0.03884848	      0.04149774
      0.17214188	      0.00000000	     -0.04406794	      0.03881365	      0.04145633
      0.17276134	      0.00000000	     -0.04405311	      0.03877879	      0.04141483
      0.17338081	     -0.00000000	     -0.04403808	      0.03874390	      0.04137324
      0.17400027	     -0.00000000	     -0.04402286	      0.03870898	      0.04133157
      0.17461973	      0.00000000	     -0.04400744	      0.03867403	      0.04128980
      0.17523920	     -0.00000000	     -0.04399183	      0.03863904	      0.04124794
      0.17585866	     -0.00000000	     -0.04397602	      0.03860403	      0.04120599
      0.17647813	      0.00000000	     -0.04396002	      0.03856898	      0.04116395
      0.17709759	     -0.00000000	     -0.04394382	      0.03853390	      0.04112183
      0.17771705	     -0.00000000	     -0.04392742	      0.03849879	      0.04107961
      0.17833652	      0.00000000	     -0.04391082	      0.03846365	      0.04103731
      0.17895598	     -0.00000000	     -0.04389403	      0.03842847	      0.04099491
      0.17957545	     -0.00000000	     -0.04387705	      0.03839327	      0.04095243
      0.18019491	     -0.00000000	     -0.04385986	      0.03835804	      0.04090986
      0.18081437	     -0.00000000	     -0.04384247	      0.03832278	      0.04086720
      0.18143384	     -0.00000000	     -0.04382489	      0.03828749	      0.04082445
      0.18205330	      0.00000000	     -0.04380711	      0.03825217	      0.04078161
      0.18267276	     -0.00000000	     -0.04378913	      0.03821682	      0.04073869
      0.18329223	      0.00000000	     -0.04377095	      0.03818144	      0.04069567
      0.18391169	     -0.00000000	     -0.04375257	      0.03814603	      0.04065257
      0.18453116	     -0.00000000	     -0.04373398	      0.03811060	      0.04060938
      0.18515062	      0.00000000	     -0.04371520	      0.03807513	      0.04056610
      0.18577008	     -0.00000000	     -0.04369622	      0.03803964	      0.04052273
      0.18638955	     -0.00000000	     -0.04367704	      0.03800412	      0.04047928
      0.18700901	      0.00000000	     -0.04365765	      0.03796857	      0.04043574
      0.18762848	      0.00000000	     -0.04363807	      0.03793299	      0.04039210
      0.18824794	     -0.00000000	     -0.04361828	      0.03789739	      0.04034839
      0.18886740	     -0.00000000	     -0.04359829	      0.03786175	      0.04030458
      0.18948687	      0.00000000	     -0.04357809	      0.03782609	      0.04026068
      0.19010633	     -0.00000000	     -0.04355770	      0.03779040	      0.04021670
      0.19072579	     -0.00000000	     -0.04353710	      0.03775469	      0.04017263
      0.19128269	      0.00000000	     -0.04351840	      0.03772256	      0.04013293
      0.19183958	     -0.00000000	     -0.04349955	      0.03769041	      0.04009317
      0.19239647	     -0.00000000	     -0.04348052	      0.03765823	      0.04005333
      0.19295337	      0.00000000	     -0.04346133	      0.03762604	      0.04001343
      0.19351026	     -0.00000000	     -0.04344198	      0.03759382	      0.03997345
      0.19406715	     -0.00000000	     -0.04342246	      0.03756158	      0.03993340
      0.19462404	     -0.00000000	     -0.04340277	      0.03752932	      0.03989328
      0.19518094	      0.00000000	     -0.04338292	      0.03749704	      0.03985309
      0.19573783	      0.00000000	     -0.04336290	      0.03746474	      0.03981283
      0.19629472	      0.00000000	     -0.04334272	      0.03743241	      0.03977250
      0.19685162	     -0.00000000	     -0.04332237	      0.03740007	      0.03973209
      0.19740851	      0.00000000	     -0.04330185	      0.03736770	      0.03969162
      0.19796540	      0.00000000	     -0.04328116	      0.03733532	      0.03965108
      0.19852229	      0.00000000	     -0.04326031	      0.03730291	      0.03961046
      0.19907919	     -0.00000000	     -0.04323929	      0.03727048	      0.03956978
      0.19939680	      0.00000000	     -0.04322722	      0.03725198	      0.03954654
      0.19955510	      0.00000000	     -0.04322119	      0.03724275	      0.03953495
      0.19971340	     -0.00000000	     -0.04321514	      0.03723353	      0.03952336
      0.20024971	      0.00000000	     -0.04319456	      0.03720225	      0.03948403
      0.20078602	      0.00000000	     -0.04317381	      0.03717096	      0.03944464
      0.20132233	      0.00000000	     -0.04315291	      0.03713966	      0.03940519
      0.20185864	     -0.00000000	     -0.04313185	      0.03710833	      0.03936566
      0.20239494	      0.00000000	     -0.04311064	      0.03707698	      0.03932608
      0.20293125	      0.00000000	     -0.04308927	      0.03704562	      0.03928642
      0.20346756	      0.00000000	     -0.04306774	      0.03701423	      0.03924670
      0.20400387	      0.00000000	     -0.04304606	      0.03698283	      0.03920692
      0.20454018	     -0.00000000	     -0.04302421	      0.03695141	      0.03916707
      0.20507649	      0.00000000	     -0.04300221	      0.03691997	      0.03912716
      0.20561279	     -0.00000000	     -0.04298005	      0.03688851	      0.03908718
      0.20614910	     -0.00000000	     -0.04295774	      0.03685703	      0.03904713
      0.20668541	      0.00000000	     -0.04293526	      0.03682554	      0.03900702
      0.20722172	     -0.00000000	     -0.04291263	      0.03679402	      0.03896685
      0.20775803	      0.00000000	     -0.04288983	      0.03676249	      0.03892660
      0.20829434	      0.00000000	     -0.04286688	      0.03673094	      0.03888630
      0.20883065	     -0.00000000	     -0.04284377	      0.03669937	      0.03884592
      0.20936695	      0.00000000	     -0.04282050	      0.03666778	      0.03880549
      0.20990326	     -0.00000000	     -0.04279707	      0.03663618	      0.03876498
      0.21043957	      0.00000000	     -0.04277348	      0.03660456	      0.03872441
      0.21097588	      0.00000000	     -0.04274973	      0.03657292	      0.03868378
      0.21151219	     -0.00000000	     -0.04272582	      0.03654126	      0.03864308
      0.21204850	      0.00000000	     -0.04270174	      0.03650958	      0.03860232
      0.21258481	     -0.00000000	     -0.04267751	      0.03647789	      0.03856149
      0.21312111	      0.00000000	     -0.04265312	      0.03644617	      0.03852059
      0.21365742	     -0.00000000	     -0.04262856	      0.03641444	      0.03847963
      0.21419373	      0.00000000	     -0.04260385	      0.03638269	      0.03843860
      0.21473004	     -0.00000000	     -0.04257897	      0.03635093	      0.03839751
      0.21526635	     -0.00000000	     -0.04255393	      0.03631914	      0.03835635
      0.21580266	     -0.00000000	     -0.04252873	      0.03628734	      0.03831513
      0.21633897	      0.00000000	     -0.04250337	      0.03625552	      0.03827384
      0.21687527	     -0.00000000	     -0.04247784	      0.03622368	      0.03823248
      0.21741158	      0.00000000	     -0.04245215	      0.03619183	      0.03819106
      0.21794789	     -0.00000000	     -0.04242630	      0.03615995	      0.03814958
      0.21848420	      0.00000000	     -0.04240028	      0.03612806	      0.03810802
      0.21902051	      0.00000000	     -0.04237411	      0.03609615	      0.03806641
      0.21955682	     -0.00000000	     -0.04234776	      0.03606422	      0.03802472
      0.22009312	      0.00000000	     -0.04232126	      0.03603228	      0.03798297
      0.22062943	      0.00000000	     -0.04229459	      0.03600032	      0.03794116
      0.22116574	     -0.00000000	     -0.04226775	      0.03596834	      0.03789928
      0.22170205	     -0.00000000	     -0.04224076	      0.03593634	      0.03785733
      0.22223836	     -0.00000000	     -0.04221359	      0.03590432	      0.03781532
      0.22277467	     -0.00000000	     -0.04218626	      0.03587229	      0.03777324
      0.22331098	     -0.00000000	     -0.04215877	      0.03584024	      0.03773110
      0.22384728	     -0.00000000	     -0.04213111	      0.03580817	      0.03768889
      0.22438359	     -0.00000000	     -0.04210328	      0.03577608	      0.03764661
      0.22491990	      0.00000000	     -0.04207529	      0.03574398	      0.03760427
      0.22545621	      0.00000000	     -0.04204714	      0.03571186	      0.03756186
      0.22599252	     -0.00000000	     -0.04201881	      0.03567972	      0.03751939
      0.22652883	     -0.00000000	     -0.04199032	      0.03564756	      0.03747685
      0.22706514	     -0.00000000	     -0.04196166	      0.03561539	      0.03743424
      0.22760144	      0.00000000	     -0.04193284	      0.03558319	      0.03739157
      0.22813775	      0.00000000	     -0.04190385	      0.03555098	      0.03734883
      0.22867406	      0.00000000	     -0.04187469	      0.03551875	      0.03730602
      0.22921037	      0.00000000	     -0.04184536	      0.03548651	      0.03726315
      0.22974668	     -0.00000000	     -0.04181586	      0.03545424	      0.03722021
      0.23028299	     -0.00000000	     -0.04178620	      0.03542196	      0.03717721
      0.23081930	      0.00000000	     -0.04175637	      0.03538966	      0.03713414
      0.23135560	      0.00000000	     -0.04172636	      0.03535734	      0.03709100
      0.23189191	      0.00000000	     -0.04169619	      0.03532501	      0.03704780
      0.23242822	     -0.00000000	     -0.04166585	      0.03529265	      0.03700453
      0.23296453	     -0.00000000	     -0.04163534	      0.03526028	      0.03696119
      0.23350084	     -0.00000000	     -0.04160466	      0.03522789	      0.03691779
      0.23403715	     -0.00000000	     -0.04157381	      0.03519549	      0.03687432
      0.23457345	      0.00000000	     -0.04154279	      0.03516306	      0.03683078
      0.23510976	     -0.00000000	     -0.04151159	      0.03513062	      0.03678717
      0.23564607	      0.00000000	     -0.04148023	      0.03509815	      0.03674350
      0.23618238	      0.00000000	     -0.04144869	      0.03506568	      0.03669977
      0.23671869	     -0.00000000	     -0.04141699	      0.03503318	      0.03665596
      0.23725500	     -0.00000000	     -0.04138511	      0.03500066	      0.03661209
      0.23779131	     -0.00000000	     -0.04135306	      0.03496813	      0.03656815
      0.23832761	      0.00000000	     -0.04132083	      0.03493557	      0.03652415
      0.23886392	      0.00000000	     -0.04128844	      0.03490300	      0.03648008
      0.23940023	      0.00000000	     -0.04125587	      0.03487042	      0.03643594
      0.23993654	      0.00000000	     -0.04122312	      0.03483781	      0.03639173
      0.24047285	     -0.00000000	     -0.04119021	      0.03480518	      0.03634746
      0.24100916	      0.00000000	     -0.04115711	      0.03477254	      0.03630312
      0.24154547	     -0.00000000	     -0.04112385	      0.03473988	      0.03625871
      0.24208177	     -0.00000000	     -0.04109041	      0.03470720	      0.03621423
      0.24261808	     -0.00000000	     -0.04105679	      0.03467450	      0.03616969
      0.24315439	      0.00000000	     -0.04102300	      0.03464178	      0.03612508
      0.24336421	      0.00000000	     -0.04100974	      0.03462897	      0.03610761
      0.24345996	     -0.00000000	     -0.04100367	      0.03462313	      0.03609963
      0.24355572	     -0.00000000	     -0.04099760	      0.03461728	      0.03609166
      0.24403449	      0.00000000	     -0.04096717	      0.03458805	      0.03605173
      0.24451326	      0.00000000	     -0.04093660	      0.03455880	      0.03601175
      0.24499203	     -0.00000000	     -0.04090589	      0.03452953	      0.03597172
      0.24547080	      0.00000000	     -0.04087504	      0.03450025	      0.03593163
      0.24594957	     -0.00000000	     -0.04084405	      0.03447096	      0.03589149
      0.24642834	      0.00000000	     -0.04081292	      0.03444166	      0.03585131
      0.24690711	     -0.00000000	     -0.04078166	      0.03441234	      0.03581107
      0.24738588	     -0.00000000	     -0.04075026	      0.03438301	      0.03577079
      0.24786465	     -0.00000000	     -0.04071872	      0.03435368	      0.03573046
      0.24834342	     -0.00000000	     -0.04068705	      0.03432434	      0.03569009
      0.24882219	     -0.00000000	     -0.04065525	      0.03429499	      0.03564967
      0.24930097	      0.00000000	     -0.04062331	      0.03426563	      0.03560922
      0.24977974	      0.00000000	     -0.04059125	      0.03423628	      0.03556873
      0.25025851	      0.00000000	     -0.04055906	      0.03420692	      0.03552820
      0.25073728	     -0.00000000	     -0.04052675	      0.03417756	      0.03548764
      0.25121605	     -0.00000000	     -0.04049431	      0.03414821	      0.03544705
      0.25169482	      0.00000000	     -0.04046175	      0.03411885	      0.03540643
      0.25217359	      0.00000000	     -0.04042906	      0.03408950	      0.03536578
      0.25265236	      0.00000000	     -0.04039626	      0.03406016	      0.03532510
      0.25313113	     -0.00000000	     -0.04036334	      0.03403082	      0.03528440
      0.25360990	     -0.00000000	     -0.04033030	      0.03400149	      0.03524368
      0.25408867	      0.00000000	     -0.04029714	      0.03397217	      0.03520293
      0.25456744	     -0.00000000	     -0.04026387	      0.03394286	      0.03516217
      0.25504621	     -0.00000000	     -0.04023049	      0.03391355	      0.03512138
      0.25552498	      0.00000000	     -0.04019699	      0.03388426	      0.03508058
      0.25600375	      0.00000000	     -0.04016339	      0.03385498	      0.03503977
      0.25648252	     -0.00000000	     -0.04012967	      0.03382572	      0.03499893
      0.25696129	      0.00000000	     -0.04009584	      0.03379646	      0.03495809
      0.25744006	      0.00000000	     -0.04006191	      0.03376722	      0.03491723
      0.25791884	      0.00000000	     -0.04002786	      0.03373800	      0.03487636
      0.25839761	      0.00000000	     -0.03999372	      0.03370879	      0.03483547
      0.25887638	     -0.00000000	     -0.03995946	      0.03367960	      0.03479458
      0.25935515	      0.00000000	     -0.03992510	      0.03365042	      0.03475368
      0.25983392	     -0.00000000	     -0.03989064	      0.03362126	      0.03471277
      0.26031269	     -0.00000000	     -0.03985607	      0.03359212	      0.03467185
      0.26079146	      0.00000000	     -0.03982140	      0.03356299	      0.03463092
      0.26127023	     -0.00000000	     -0.03978662	      0.03353388	      0.03458999
      0.26174900	     -0.00000000	     -0.03975175	      0.03350479	      0.03454905
      0.26222777	     -0.00000000	     -0.03971677	      0.03347572	      0.03450810
      0.26270654	      0.00000000	     -0.03968169	      0.03344667	      0.03446715
      0.26318531	      0.00000000	     -0.03964651	      0.03341764	      0.03442619
      0.26366408	      0.00000000	     -0.03961123	      0.03338862	      0.03438523
      0.26414285	     -0.00000000	     -0.03957585	      0.03335962	      0.03434426
      0.26462162	     -0.00000000	     -0.03954038	      0.03333065	      0.03430329
      0.26510039	      0.00000000	     -0.03950480	      0.03330169	      0.03426232
      0.26557916	      0.00000000	     -0.03946913	      0.03327275	      0.03422134
      0.26605793	      0.00000000	     -0.03943336	      0.03324383	      0.03418036
      0.26653671	      0.00000000	     -0.03939749	      0.03321494	      0.03413939
      0.26701548	      0.00000000	     -0.03936153	      0.03318606	      0.03409841
      0.26749425	      0.00000000	     -0.03932547	      0.03315721	      0.03405743
      0.26797302	      0.00000000	     -0.03928932	      0.03312838	      0.03401645
      0.26845179	      0.00000000	     -0.03925308	      0.03309957	      0.03397547
      0.26893056	      0.00000000	     -0.03921674	      0.03307078	      0.03393450
      0.26940933	     -0.00000000	     -0.03918031	      0.03304202	      0.03389353
      0.26988810	     -0.00000000	     -0.03914379	      0.03301327	      0.03385256
      0.27036687	      0.00000000	     -0.03910718	      0.03298456	      0.03381159
      0.27084564	     -0.00000000	     -0.03907048	      0.03295586	      0.03377063
      0.27132441	     -0.00000000	     -0.03903369	      0.03292719	      0.03372968
      0.27180318	     -0.00000000	     -0.03899681	      0.03289854	      0.03368873
      0.27228195	     -0.00000000	     -0.03895984	      0.03286992	      0.03364779
      0.27276072	     -0.00000000	     -0.03892278	      0.03284132	      0.03360685
      0.27323949	     -0.00000000	     -0.03888564	      0.03281275	      0.03356592
      0.27371826	     -0.00000000	     -0.03884841	      0.03278420	      0.03352500
      0.27419703	     -0.00000000	     -0.03881109	      0.03275568	      0.03348408
      0.27467581	     -0.00000000	     -0.03877369	      0.03272718	      0.03344317
      0.27515458	     -0.00000000	     -0.03873621	      0.03269871	      0.03340228
      0.27563335	      0.00000000	     -0.03869863	      0.03267026	      0.03336139
      0.27611212	      0.00000000	     -0.03866098	      0.03264184	      0.03332051
      0.27659089	     -0.00000000	     -0.03862324	      0.03261345	      0.03327964
      0.27706966	     -0.00000000	     -0.03858542	      0.03258508	      0.03323878
      0.27754843	     -0.00000000	     -0.03854752	      0.03255674	      0.03319794
      0.27802720	     -0.00000000	     -0.03850954	      0.03252843	      0.03315710
      0.27850597	      0.00000000	     -0.03847148	      0.03250014	      0.03311628
      0.27898474	     -0.00000000	     -0.03843333	      0.03247188	      0.03307547
      0.27946351	      0.00000000	     -0.03839511	      0.03244365	      0.03303467
      0.27994228	     -0.00000000	     -0.03835681	      0.03241544	      0.03299389
      0.28042105	      0.00000000	     -0.03831843	      0.03238726	      0.03295312
      0.28089982	      0.00000000	     -0.03827997	      0.03235911	      0.03291237
      0.28137859	      0.00000000	     -0.03824144	      0.03233099	      0.03287163
      0.28185736	     -0.00000000	     -0.03820283	      0.03230290	      0.03283091
      0.28233613	      0.00000000	     -0.03816414	      0.03227484	      0.03279020
      0.28281490	      0.00000000	     -0.03812538	      0.03224680	      0.03274951
      0.28329368	     -0.00000000	     -0.03808654	      0.03221880	      0.03270884
      0.28377245	      0.00000000	     -0.03804764	      0.03219082	      0.03266818
      0.28425122	      0.00000000	     -0.03800865	      0.03216288	      0.03262755
      0.28472999	     -0.00000000	     -0.03796960	      0.03213496	      0.03258693
      0.28520876	     -0.00000000	     -0.03793048	      0.03210708	      0.03254633
      0.28568753	      0.00000000	     -0.03789128	      0.03207922	      0.03250575
      0.28616630	     -0.00000000	     -0.03785201	      0.03205140	      0.03246519
      0.28664507	      0.00000000	     -0.03781268	      0.03202360	      0.03242466
      0.28712384	     -0.00000000	     -0.03777327	      0.03199584	      0.03238414
      0.28732971	      0.00000000	     -0.03775631	      0.03198391	      0.03236673
      0.28753558	      0.00000000	     -0.03773933	      0.03197199	      0.03234932
      0.28799882	     -0.00000000	     -0.03770108	      0.03194518	      0.03231016
      0.28846205	      0.00000000	     -0.03766277	      0.03191840	      0.03227102
      0.28892529	     -0.00000000	     -0.03762440	      0.03189166	      0.03223190
      0.28938852	     -0.00000000	     -0.03758597	      0.03186494	      0.03219281
      0.28985176	     -0.00000000	     -0.03754748	      0.03183826	      0.03215374
      0.29031499	      0.00000000	     -0.03750893	      0.03181160	      0.03211469
      0.29077823	     -0.00000000	     -0.03747032	      0.03178498	      0.03207567
      0.29124146	     -0.00000000	     -0.03743165	      0.03175839	      0.03203667
      0.29170470	      0.00000000	     -0.03739293	      0.03173183	      0.03199770
      0.29216793	      0.00000000	     -0.03735415	      0.03170530	      0.03195876
      0.29263117	     -0.00000000	     -0.03731532	      0.03167881	      0.03191985
      0.29309440	      0.00000000	     -0.03727643	      0.03165235	      0.03188096
      0.29355764	      0.00000000	     -0.03723749	      0.03162592	      0.03184210
      0.29402087	      0.00000000	     -0.03719850	      0.03159953	      0.03180328
      0.29448411	     -0.00000000	     -0.03715946	      0.03157317	      0.03176448
      0.29494734	     -0.00000000	     -0.03712036	      0.03154685	      0.03172571
      0.29541057	     -0.00000000	     -0.03708122	      0.03152056	      0.03168698
      0.29587381	     -0.00000000	     -0.03704203	      0.03149430	      0.03164828
      0.29633704	      0.00000000	     -0.03700279	      0.03146809	      0.03160961
      0.29680028	     -0.00000000	     -0.03696351	      0.03144190	      0.03157098
      0.29726351	     -0.00000000	     -0.03692418	      0.03141576	      0.03153238
      0.29772675	     -0.00000000	     -0.03688480	      0.03138965	      0.03149382
      0.29818998	     -0.00000000	     -0.03684538	      0.03136358	      0.03145529
      0.29865322	     -0.00000000	     -0.03680592	      0.03133754	      0.03141679
      0.29911645	      0.00000000	     -0.03676641	      0.03131154	      0.03137834
      0.29957969	      0.00000000	     -0.03672687	      0.03128558	      0.03133992
      0.30004292	     -0.00000000	     -0.03668728	      0.03125966	      0.03130154
      0.30050616	     -0.00000000	     -0.03664765	      0.03123377	      0.03126320
      0.30096939	     -0.00000000	     -0.03660798	      0.03120793	      0.03122490
      0.30143263	      0.00000000	     -0.03656828	      0.03118212	      0.03118663
      0.30189586	     -0.00000000	     -0.03652854	      0.03115635	      0.03114841
      0.30235910	     -0.00000000	     -0.03648876	      0.03113062	      0.03111023
      0.30282233	     -0.00000000	     -0.03644894	      0.03110493	      0.03107209
      0.30328557	     -0.00000000	     -0.03640909	      0.03107928	      0.03103399
      0.30374880	      0.00000000	     -0.03636921	      0.03105367	      0.03099594
      0.30421204	     -0.00000000	     -0.03632929	      0.03102810	      0.03095792
      0.30467527	      0.00000000	     -0.03628934	      0.03100257	      0.03091995
      0.30513851	      0.00000000	     -0.03624936	      0.03097708	      0.03088203
      0.30569583	     -0.00000000	     -0.03620121	      0.03094647	      0.03083646
      0.30625316	     -0.00000000	     -0.03615302	      0.03091591	      0.03079096
      0.30667229	     -0.00000000	     -0.03611676	      0.03089297	      0.03075678
      0.30718971	      0.00000000	     -0.03607195	      0.03086470	      0.03071464
      0.30770713	      0.00000000	     -0.03602711	      0.03083648	      0.03067256
      0.30820751	     -0.00000000	     -0.03598372	      0.03080924	      0.03063192
      0.30870789	     -0.00000000	     -0.03594030	      0.03078205	      0.03059134
      0.30923029	      0.00000000	     -0.03589493	      0.03075372	      0.03054904
      0.30975268	      0.00000000	     -0.03584954	      0.03072544	      0.03050679
      0.31021250	      0.00000000	     -0.03580956	      0.03070060	      0.03046966
      0.31078009	      0.00000000	     -0.03576018	      0.03066998	      0.03042389
      0.31134769	      0.00000000	     -0.03571076	      0.03063944	      0.03037820
      0.31178335	     -0.00000000	     -0.03567281	      0.03061604	      0.03034319
      0.31221901	      0.00000000	     -0.03563485	      0.03059267	      0.03030822
      0.31273977	     -0.00000000	     -0.03558944	      0.03056480	      0.03026647
      0.31326052	      0.00000000	     -0.03554402	      0.03053698	      0.03022480
      0.31371117	      0.00000000	     -0.03550469	      0.03051295	      0.03018879
      0.31416181	      0.00000000	     -0.03546535	      0.03048897	      0.03015284
      0.31465116	      0.00000000	     -0.03542262	      0.03046297	      0.03011385
      0.31514050	      0.00000000	     -0.03537986	      0.03043703	      0.03007493
      0.31555120	     -0.00000000	     -0.03534397	      0.03041529	      0.03004231
      0.31614785	     -0.00000000	     -0.03529181	      0.03038377	      0.02999500
      0.31662547	     -0.00000000	     -0.03525004	      0.03035860	      0.02995719
      0.31710308	      0.00000000	     -0.03520827	      0.03033348	      0.02991945
      0.31758070	      0.00000000	     -0.03516648	      0.03030841	      0.02988177
      0.31805832	      0.00000000	     -0.03512468	      0.03028338	      0.02984415
      0.31853593	     -0.00000000	     -0.03508287	      0.03025841	      0.02980660
      0.31895596	      0.00000000	     -0.03504610	      0.03023649	      0.02977363
      0.31937598	     -0.00000000	     -0.03500933	      0.03021461	      0.02974070
      0.31988783	     -0.00000000	     -0.03496451	      0.03018800	      0.02970065
      0.32039968	     -0.00000000	     -0.03491968	      0.03016144	      0.02966067
      0.32080750	     -0.00000000	     -0.03488396	      0.03014033	      0.02962887
      0.32121532	      0.00000000	     -0.03484824	      0.03011925	      0.02959711
      0.32174580	     -0.00000000	     -0.03480178	      0.03009189	      0.02955588
      0.32220987	      0.00000000	     -0.03476113	      0.03006801	      0.02951988
      0.32267393	     -0.00000000	     -0.03472048	      0.03004417	      0.02948395
      0.32313800	     -0.00000000	     -0.03467983	      0.03002039	      0.02944808
      0.32355014	     -0.00000000	     -0.03464373	      0.02999931	      0.02941627
      0.32396228	      0.00000000	     -0.03460763	      0.02997827	      0.02938452
      0.32448527	     -0.00000000	     -0.03456183	      0.02995162	      0.02934431
      0.32490336	      0.00000000	     -0.03452522	      0.02993037	      0.02931222
      0.32532145	      0.00000000	     -0.03448862	      0.02990916	      0.02928018
      0.32573954	     -0.00000000	     -0.03445202	      0.02988798	      0.02924820
      0.32629149	     -0.00000000	     -0.03440371	      0.02986010	      0.02920607
      0.32667243	     -0.00000000	     -0.03437037	      0.02984089	      0.02917705
      0.32705336	      0.00000000	     -0.03433704	      0.02982172	      0.02914807
      0.32757533	     -0.00000000	     -0.03429138	      0.02979551	      0.02910844
      0.32803790	      0.00000000	     -0.03425093	      0.02977234	      0.02907340
      0.32850047	     -0.00000000	     -0.03421049	      0.02974922	      0.02903842
      0.32896304	      0.00000000	     -0.03417006	      0.02972615	      0.02900352
      0.32933804	      0.00000000	     -0.03413730	      0.02970748	      0.02897527
      0.32971304	      0.00000000	     -0.03410454	      0.02968885	      0.02894707
      0.33022086	      0.00000000	     -0.03406020	      0.02966368	      0.02890896
      0.33067095	      0.00000000	     -0.03402091	      0.02964142	      0.02887526
      0.33112105	      0.00000000	     -0.03398164	      0.02961921	      0.02884162
      0.33151212	      0.00000000	     -0.03394754	      0.02959995	      0.02881245
      0.33190319	     -0.00000000	     -0.03391344	      0.02958073	      0.02878333
      0.33229427	      0.00000000	     -0.03387936	      0.02956155	      0.02875427
      0.33284014	     -0.00000000	     -0.03383181	      0.02953484	      0.02871378
      0.33319451	     -0.00000000	     -0.03380096	      0.02951755	      0.02868756
      0.33354887	      0.00000000	     -0.03377012	      0.02950028	      0.02866138
      0.33404685	      0.00000000	     -0.03372681	      0.02947607	      0.02862467
      0.33450967	      0.00000000	     -0.03368657	      0.02945363	      0.02859063
      0.33500477	      0.00000000	     -0.03364356	      0.02942968	      0.02855430
      0.33537675	      0.00000000	     -0.03361126	      0.02941172	      0.02852706
      0.33574872	      0.00000000	     -0.03357898	      0.02939381	      0.02849987
      0.33627010	      0.00000000	     -0.03353377	      0.02936876	      0.02846185
      0.33661620	      0.00000000	     -0.03350377	      0.02935216	      0.02843666
      0.33696230	     -0.00000000	     -0.03347379	      0.02933560	      0.02841152
      0.33743059	     -0.00000000	     -0.03343325	      0.02931325	      0.02837757
      0.33784504	      0.00000000	     -0.03339740	      0.02929351	      0.02834760
      0.33844038	     -0.00000000	     -0.03334594	      0.02926523	      0.02830465
      0.33895058	     -0.00000000	     -0.03330188	      0.02924108	      0.02826795
      0.33964399	     -0.00000000	     -0.03324207	      0.02920835	      0.02821823
      0.33992185	     -0.00000000	     -0.03321812	      0.02919528	      0.02819836
      0.34027209	     -0.00000000	     -0.03318796	      0.02917883	      0.02817335
      0.34086031	      0.00000000	     -0.03313734	      0.02915127	      0.02813146
      0.34116856	     -0.00000000	     -0.03311084	      0.02913686	      0.02810957
      0.34147681	      0.00000000	     -0.03308435	      0.02912248	      0.02808770
      0.34196052	      0.00000000	     -0.03304282	      0.02909997	      0.02805347
      0.34244423	      0.00000000	     -0.03300134	      0.02907752	      0.02801933
      0.34275831	      0.00000000	     -0.03297443	      0.02906298	      0.02799722
      0.34307238	      0.00000000	     -0.03294753	      0.02904847	      0.02797514
      0.34345870	      0.00000000	     -0.03291448	      0.02903065	      0.02794804
      0.34396827	      0.00000000	     -0.03287092	      0.02900721	      0.02791238
      0.34445389	     -0.00000000	     -0.03282946	      0.02898494	      0.02787850
      0.34498869	     -0.00000000	     -0.03278386	      0.02896049	      0.02784129
      0.34530032	     -0.00000000	     -0.03275731	      0.02894628	      0.02781966
      0.34561195	      0.00000000	     -0.03273079	      0.02893210	      0.02779808
      0.34596812	     -0.00000000	     -0.03270050	      0.02891592	      0.02777345
      0.34647207	      0.00000000	     -0.03265769	      0.02889309	      0.02773870
      0.34689787	      0.00000000	     -0.03262156	      0.02887386	      0.02770942
      0.34724212	      0.00000000	     -0.03259238	      0.02885834	      0.02768580
      0.34758637	     -0.00000000	     -0.03256323	      0.02884286	      0.02766223
      0.34799315	      0.00000000	     -0.03252882	      0.02882461	      0.02763444
      0.34839993	     -0.00000000	     -0.03249445	      0.02880641	      0.02760672
      0.34880671	     -0.00000000	     -0.03246011	      0.02878826	      0.02757907
      0.34915854	      0.00000000	     -0.03243045	      0.02877259	      0.02755521
      0.34951036	      0.00000000	     -0.03240082	      0.02875696	      0.02753140
      0.34986219	      0.00000000	     -0.03237121	      0.02874136	      0.02750765
      0.35025575	     -0.00000000	     -0.03233813	      0.02872396	      0.02748114
      0.35064930	     -0.00000000	     -0.03230509	      0.02870660	      0.02745469
      0.35104286	     -0.00000000	     -0.03227209	      0.02868928	      0.02742831
      0.35143641	     -0.00000000	     -0.03223913	      0.02867201	      0.02740199
      0.35175591	      0.00000000	     -0.03221241	      0.02865802	      0.02738068
      0.35207540	      0.00000000	     -0.03218570	      0.02864406	      0.02735941
      0.35247398	      0.00000000	     -0.03215243	      0.02862668	      0.02733293
      0.35287256	      0.00000000	     -0.03211920	      0.02860935	      0.02730652
      0.35327114	      0.00000000	     -0.03208601	      0.02859207	      0.02728018
      0.35362231	     -0.00000000	     -0.03205680	      0.02857688	      0.02725703
      0.35397348	      0.00000000	     -0.03202763	      0.02856172	      0.02723393
      0.35432466	      0.00000000	     -0.03199849	      0.02854660	      0.02721088
      0.35469741	     -0.00000000	     -0.03196759	      0.02853058	      0.02718647
      0.35507017	      0.00000000	     -0.03193674	      0.02851461	      0.02716213
      0.35544293	     -0.00000000	     -0.03190592	      0.02849868	      0.02713784
      0.35581569	      0.00000000	     -0.03187514	      0.02848278	      0.02711361
      0.35618844	      0.00000000	     -0.03184441	      0.02846693	      0.02708945
      0.35656120	      0.00000000	     -0.03181371	      0.02845111	      0.02706534
      0.35688672	      0.00000000	     -0.03178694	      0.02843734	      0.02704433
      0.35721224	      0.00000000	     -0.03176019	      0.02842359	      0.02702338
      0.35759600	      0.00000000	     -0.03172870	      0.02840742	      0.02699873
      0.35797976	     -0.00000000	     -0.03169726	      0.02839129	      0.02697414
      0.35836352	     -0.00000000	     -0.03166586	      0.02837521	      0.02694962
      0.35870723	     -0.00000000	     -0.03163777	      0.02836084	      0.02692771
      0.35905094	      0.00000000	     -0.03160972	      0.02834650	      0.02690586
      0.35939465	     -0.00000000	     -0.03158170	      0.02833220	      0.02688405
      0.35975484	     -0.00000000	     -0.03155238	      0.02831725	      0.02686125
      0.36011503	      0.00000000	     -0.03152310	      0.02830233	      0.02683851
      0.36046445	      0.00000000	     -0.03149473	      0.02828790	      0.02681651
      0.36081387	      0.00000000	     -0.03146641	      0.02827350	      0.02679455
      0.36117250	      0.00000000	     -0.03143737	      0.02825876	      0.02677208
      0.36153112	     -0.00000000	     -0.03140837	      0.02824405	      0.02674966
      0.36188169	      0.00000000	     -0.03138007	      0.02822971	      0.02672780
      0.36223225	      0.00000000	     -0.03135180	      0.02821541	      0.02670599
      0.36258722	     -0.00000000	     -0.03132322	      0.02820096	      0.02668396
      0.36294218	     -0.00000000	     -0.03129468	      0.02818655	      0.02666199
      0.36329243	     -0.00000000	     -0.03126656	      0.02817237	      0.02664036
      0.36364267	      0.00000000	     -0.03123848	      0.02815822	      0.02661878
      0.36399443	     -0.00000000	     -0.03121032	      0.02814404	      0.02659717
      0.36434620	      0.00000000	     -0.03118219	      0.02812990	      0.02657561
      0.36469529	     -0.00000000	     -0.03115432	      0.02811590	      0.02655427
      0.36504438	      0.00000000	     -0.03112650	      0.02810194	      0.02653298
      0.36539352	      0.00000000	     -0.03109870	      0.02808801	      0.02651174
      0.36574266	      0.00000000	     -0.03107095	      0.02807411	      0.02649056
      0.36609016	      0.00000000	     -0.03104337	      0.02806031	      0.02646952
      0.36643765	      0.00000000	     -0.03101583	      0.02804655	      0.02644854
      0.36678454	      0.00000000	     -0.03098838	      0.02803285	      0.02642765
      0.36713144	     -0.00000000	     -0.03096097	      0.02801918	      0.02640681
      0.36747713	     -0.00000000	     -0.03093370	      0.02800559	      0.02638610
      0.36782283	      0.00000000	     -0.03090646	      0.02799204	      0.02636544
      0.36816767	     -0.00000000	     -0.03087934	      0.02797855	      0.02634488
      0.36851250	     -0.00000000	     -0.03085225	      0.02796510	      0.02632437
      0.36885630	     -0.00000000	     -0.03082529	      0.02795172	      0.02630398
      0.36920009	      0.00000000	     -0.03079837	      0.02793837	      0.02628364
      0.36954291	     -0.00000000	     -0.03077157	      0.02792510	      0.02626341
      0.36988574	     -0.00000000	     -0.03074481	      0.02791186	      0.02624323
      0.37022750	      0.00000000	     -0.03071817	      0.02789869	      0.02622316
      0.37056926	     -0.00000000	     -0.03069157	      0.02788556	      0.02620314
      0.37090989	     -0.00000000	     -0.03066510	      0.02787250	      0.02618324
      0.37125053	      0.00000000	     -0.03063868	      0.02785948	      0.02616340
      0.37158981	     -0.00000000	     -0.03061240	      0.02784654	      0.02614368
      0.37192909	     -0.00000000	     -0.03058616	      0.02783363	      0.02612401
      0.37226645	      0.00000000	     -0.03056011	      0.02782083	      0.02610450
      0.37260381	     -0.00000000	     -0.03053410	      0.02780806	      0.02608504
      0.37293719	      0.00000000	     -0.03050844	      0.02779547	      0.02606586
      0.37327056	     -0.00000000	     -0.03048282	      0.02778292	      0.02604673
      0.37358312	      0.00000000	     -0.03045884	      0.02777117	      0.02602884
      0.37399408	     -0.00000000	     -0.03042736	      0.02775577	      0.02600538
      0.37448949	     -0.00000000	     -0.03038950	      0.02773727	      0.02597720
      0.37476358	      0.00000000	     -0.03036859	      0.02772707	      0.02596165
      0.37503767	     -0.00000000	     -0.03034771	      0.02771688	      0.02594613
      0.37538619	      0.00000000	     -0.03032119	      0.02770396	      0.02592646
      0.37573470	      0.00000000	     -0.03029473	      0.02769108	      0.02590683
      0.37605533	     -0.00000000	     -0.03027042	      0.02767926	      0.02588882
      0.37644701	     -0.00000000	     -0.03024078	      0.02766485	      0.02586688
      0.37680952	      0.00000000	     -0.03021339	      0.02765156	      0.02584664
      0.37724882	     -0.00000000	     -0.03018028	      0.02763550	      0.02582218
      0.37754092	     -0.00000000	     -0.03015830	      0.02762485	      0.02580596
      0.37793508	      0.00000000	     -0.03012869	      0.02761052	      0.02578414
      0.37832923	      0.00000000	     -0.03009914	      0.02759623	      0.02576239
      0.37862816	     -0.00000000	     -0.03007677	      0.02758542	      0.02574593
      0.37892709	      0.00000000	     -0.03005443	      0.02757464	      0.02572952
      0.37922540	     -0.00000000	     -0.03003218	      0.02756390	      0.02571317
      0.37963153	      0.00000000	     -0.03000193	      0.02754933	      0.02569099
      0.38003766	     -0.00000000	     -0.02997175	      0.02753480	      0.02566887
      0.38030964	      0.00000000	     -0.02995158	      0.02752509	      0.02565410
      0.38058163	      0.00000000	     -0.02993143	      0.02751541	      0.02563936
      0.38089189	     -0.00000000	     -0.02990849	      0.02750439	      0.02562259
      0.38129692	      0.00000000	     -0.02987859	      0.02749004	      0.02560075
      0.38170194	      0.00000000	     -0.02984876	      0.02747574	      0.02557899
      0.38199382	     -0.00000000	     -0.02982730	      0.02746546	      0.02556335
      0.38228569	     -0.00000000	     -0.02980587	      0.02745520	      0.02554775
      0.38258023	      0.00000000	     -0.02978429	      0.02744488	      0.02553204
      0.38298622	      0.00000000	     -0.02975459	      0.02743069	      0.02551045
      0.38339221	      0.00000000	     -0.02972495	      0.02741654	      0.02548894
      0.38364316	      0.00000000	     -0.02970667	      0.02740782	      0.02547567
      0.38389411	      0.00000000	     -0.02968841	      0.02739912	      0.02546243
      0.38424075	      0.00000000	     -0.02966323	      0.02738713	      0.02544419
      0.38458738	     -0.00000000	     -0.02963811	      0.02737516	      0.02542600
      0.38490018	     -0.00000000	     -0.02961547	      0.02736440	      0.02540963
      0.38521298	     -0.00000000	     -0.02959287	      0.02735366	      0.02539331
      0.38551720	      0.00000000	     -0.02957094	      0.02734325	      0.02537747
      0.38590379	      0.00000000	     -0.02954311	      0.02733005	      0.02535740
      0.38639442	     -0.00000000	     -0.02950789	      0.02731335	      0.02533202
      0.38688816	      0.00000000	     -0.02947254	      0.02729662	      0.02530658
      0.38712853	      0.00000000	     -0.02945537	      0.02728850	      0.02529424
      0.38736890	     -0.00000000	     -0.02943822	      0.02728039	      0.02528192
      0.38772369	     -0.00000000	     -0.02941295	      0.02726845	      0.02526378
      0.38807848	      0.00000000	     -0.02938774	      0.02725655	      0.02524569
      0.38838919	     -0.00000000	     -0.02936570	      0.02724616	      0.02522990
      0.38869990	      0.00000000	     -0.02934370	      0.02723579	      0.02521415
      0.38902011	      0.00000000	     -0.02932106	      0.02722513	      0.02519796
      0.38934031	      0.00000000	     -0.02929848	      0.02721451	      0.02518181
      0.38965583	     -0.00000000	     -0.02927626	      0.02720406	      0.02516594
      0.38997134	     -0.00000000	     -0.02925409	      0.02719364	      0.02515012
      0.39028055	      0.00000000	     -0.02923240	      0.02718346	      0.02513465
      0.39058976	     -0.00000000	     -0.02921075	      0.02717330	      0.02511922
      0.39089698	     -0.00000000	     -0.02918928	      0.02716323	      0.02510393
      0.39128926	     -0.00000000	     -0.02916192	      0.02715041	      0.02508447
      0.39176652	      0.00000000	     -0.02912872	      0.02713488	      0.02506088
      0.39203331	      0.00000000	     -0.02911021	      0.02712622	      0.02504774
      0.39237081	     -0.00000000	     -0.02908683	      0.02711529	      0.02503115
      0.39282197	      0.00000000	     -0.02905565	      0.02710074	      0.02500906
      0.39310980	     -0.00000000	     -0.02903580	      0.02709148	      0.02499501
      0.39339762	     -0.00000000	     -0.02901600	      0.02708225	      0.02498099
      0.39368545	     -0.00000000	     -0.02899622	      0.02707303	      0.02496701
      0.39395139	     -0.00000000	     -0.02897798	      0.02706454	      0.02495413
      0.39434310	      0.00000000	     -0.02895117	      0.02705207	      0.02493520
      0.39466136	      0.00000000	     -0.02892944	      0.02704196	      0.02491987
      0.39497961	      0.00000000	     -0.02890775	      0.02703189	      0.02490459
      0.39529786	      0.00000000	     -0.02888610	      0.02702184	      0.02488934
      0.39561612	     -0.00000000	     -0.02886450	      0.02701181	      0.02487414
      0.39593437	     -0.00000000	     -0.02884294	      0.02700182	      0.02485899
      0.39625262	      0.00000000	     -0.02882143	      0.02699185	      0.02484387
      0.39657088	     -0.00000000	     -0.02879996	      0.02698191	      0.02482880
      0.39688913	     -0.00000000	     -0.02877853	      0.02697200	      0.02481377
      0.39720739	      0.00000000	     -0.02875715	      0.02696211	      0.02479878
      0.39748994	      0.00000000	     -0.02873821	      0.02695336	      0.02478551
      0.39777250	      0.00000000	     -0.02871929	      0.02694463	      0.02477227
      0.39808970	      0.00000000	     -0.02869811	      0.02693485	      0.02475745
      0.39840690	      0.00000000	     -0.02867696	      0.02692510	      0.02474268
      0.39870987	      0.00000000	     -0.02865681	      0.02691581	      0.02472860
      0.39901283	     -0.00000000	     -0.02863669	      0.02690654	      0.02471456
      0.39928014	     -0.00000000	     -0.02861898	      0.02689839	      0.02470221
      0.39966820	      0.00000000	     -0.02859332	      0.02688659	      0.02468433
      0.39998377	     -0.00000000	     -0.02857250	      0.02687702	      0.02466983
      0.40029935	      0.00000000	     -0.02855173	      0.02686748	      0.02465538
      0.40061492	      0.00000000	     -0.02853100	      0.02685796	      0.02464097
      0.40093050	      0.00000000	     -0.02851032	      0.02684847	      0.02462660
      0.40124607	     -0.00000000	     -0.02848968	      0.02683901	      0.02461227
      0.40152622	      0.00000000	     -0.02847139	      0.02683063	      0.02459959
      0.40180637	     -0.00000000	     -0.02845314	      0.02682228	      0.02458693
      0.40212029	      0.00000000	     -0.02843273	      0.02681294	      0.02457280
      0.40243421	      0.00000000	     -0.02841237	      0.02680362	      0.02455870
      0.40273404	      0.00000000	     -0.02839296	      0.02679475	      0.02454527
      0.40303388	     -0.00000000	     -0.02837359	      0.02678591	      0.02453188
      0.40330604	     -0.00000000	     -0.02835604	      0.02677790	      0.02451976
      0.40368861	      0.00000000	     -0.02833143	      0.02676667	      0.02450277
      0.40401985	     -0.00000000	     -0.02831018	      0.02675698	      0.02448811
      0.40429781	      0.00000000	     -0.02829238	      0.02674887	      0.02447584
      0.40457578	     -0.00000000	     -0.02827462	      0.02674078	      0.02446361
      0.40488499	      0.00000000	     -0.02825490	      0.02673181	      0.02445003
      0.40519420	      0.00000000	     -0.02823523	      0.02672286	      0.02443650
      0.40548373	      0.00000000	     -0.02821685	      0.02671451	      0.02442386
      0.40584473	     -0.00000000	     -0.02819398	      0.02670412	      0.02440816
      0.40632188	      0.00000000	     -0.02816385	      0.02669044	      0.02438748
      0.40657078	     -0.00000000	     -0.02814817	      0.02668333	      0.02437673
      0.40681968	     -0.00000000	     -0.02813252	      0.02667624	      0.02436600
      0.40716022	     -0.00000000	     -0.02811115	      0.02666656	      0.02435137
      0.40750076	      0.00000000	     -0.02808984	      0.02665691	      0.02433678
      0.40778951	      0.00000000	     -0.02807181	      0.02664875	      0.02432445
      0.40807827	     -0.00000000	     -0.02805382	      0.02664061	      0.02431216
      0.40837283	      0.00000000	     -0.02803551	      0.02663233	      0.02429965
      0.40874680	      0.00000000	     -0.02801231	      0.02662186	      0.02428382
      0.40920584	      0.00000000	     -0.02798393	      0.02660904	      0.02426447
      0.40945960	     -0.00000000	     -0.02796828	      0.02660199	      0.02425381
      0.40981971	     -0.00000000	     -0.02794613	      0.02659200	      0.02423873
      0.41017982	      0.00000000	     -0.02792403	      0.02658205	      0.02422369
      0.41043912	      0.00000000	     -0.02790816	      0.02657490	      0.02421290
      0.41069843	      0.00000000	     -0.02789232	      0.02656777	      0.02420214
      0.41091770	     -0.00000000	     -0.02787895	      0.02656176	      0.02419306
      0.41126210	      0.00000000	     -0.02785799	      0.02655233	      0.02417884
      0.41160650	     -0.00000000	     -0.02783709	      0.02654294	      0.02416466
      0.41187347	     -0.00000000	     -0.02782093	      0.02653568	      0.02415370
      0.41214045	      0.00000000	     -0.02780480	      0.02652844	      0.02414278
      0.41243401	     -0.00000000	     -0.02778710	      0.02652050	      0.02413080
      0.41272757	     -0.00000000	     -0.02776944	      0.02651259	      0.02411885
      0.41303839	     -0.00000000	     -0.02775079	      0.02650423	      0.02410624
      0.41334921	     -0.00000000	     -0.02773218	      0.02649589	      0.02409366
      0.41360897	      0.00000000	     -0.02771666	      0.02648895	      0.02408319
      0.41398608	     -0.00000000	     -0.02769419	      0.02647889	      0.02406802
      0.41429055	     -0.00000000	     -0.02767610	      0.02647080	      0.02405582
      0.41459502	      0.00000000	     -0.02765805	      0.02646274	      0.02404366
      0.41489949	      0.00000000	     -0.02764005	      0.02645470	      0.02403154
      0.41520395	     -0.00000000	     -0.02762208	      0.02644668	      0.02401945
      0.41550842	      0.00000000	     -0.02760417	      0.02643868	      0.02400740
      0.41581289	      0.00000000	     -0.02758629	      0.02643071	      0.02399538
      0.41611736	     -0.00000000	     -0.02756846	      0.02642277	      0.02398340
      0.41642183	     -0.00000000	     -0.02755067	      0.02641484	      0.02397146
      0.41672630	     -0.00000000	     -0.02753293	      0.02640695	      0.02395956
      0.41699993	      0.00000000	     -0.02751702	      0.02639987	      0.02394889
      0.41727357	      0.00000000	     -0.02750115	      0.02639281	      0.02393826
      0.41757898	     -0.00000000	     -0.02748348	      0.02638495	      0.02392642
      0.41788438	      0.00000000	     -0.02746585	      0.02637712	      0.02391462
      0.41817757	      0.00000000	     -0.02744896	      0.02636962	      0.02390333
      0.41847076	      0.00000000	     -0.02743212	      0.02636214	      0.02389207
      0.41875185	     -0.00000000	     -0.02741601	      0.02635500	      0.02388130
      0.41910746	     -0.00000000	     -0.02739569	      0.02634598	      0.02386773
      0.41956175	      0.00000000	     -0.02736981	      0.02633452	      0.02385047
      0.41991023	      0.00000000	     -0.02735003	      0.02632576	      0.02383728
      0.42017320	     -0.00000000	     -0.02733514	      0.02631917	      0.02382736
      0.42043617	     -0.00000000	     -0.02732028	      0.02631259	      0.02381747
      0.42072589	     -0.00000000	     -0.02730395	      0.02630537	      0.02380660
      0.42108017	      0.00000000	     -0.02728403	      0.02629657	      0.02379335
      0.42142870	      0.00000000	     -0.02726450	      0.02628794	      0.02378037
      0.42177723	     -0.00000000	     -0.02724502	      0.02627934	      0.02376744
      0.42205192	      0.00000000	     -0.02722972	      0.02627259	      0.02375728
      0.42232661	     -0.00000000	     -0.02721444	      0.02626585	      0.02374714
      0.42253534	      0.00000000	     -0.02720286	      0.02626075	      0.02373947
      0.42287195	      0.00000000	     -0.02718423	      0.02625254	      0.02372712
      0.42320855	     -0.00000000	     -0.02716566	      0.02624436	      0.02371481
      0.42347009	      0.00000000	     -0.02715126	      0.02623802	      0.02370529
      0.42373163	     -0.00000000	     -0.02713690	      0.02623170	      0.02369578
      0.42402586	      0.00000000	     -0.02712078	      0.02622461	      0.02368512
      0.42432009	     -0.00000000	     -0.02710470	      0.02621754	      0.02367450
      0.42455304	     -0.00000000	     -0.02709200	      0.02621196	      0.02366611
      0.42493116	      0.00000000	     -0.02707144	      0.02620293	      0.02365254
      0.42519378	     -0.00000000	     -0.02705720	      0.02619668	      0.02364314
      0.42545641	      0.00000000	     -0.02704300	      0.02619044	      0.02363378
      0.42571903	      0.00000000	     -0.02702882	      0.02618423	      0.02362444
      0.42599776	      0.00000000	     -0.02701382	      0.02617765	      0.02361455
      0.42636278	      0.00000000	     -0.02699423	      0.02616906	      0.02360165
      0.42672781	     -0.00000000	     -0.02697470	      0.02616051	      0.02358881
      0.42700032	      0.00000000	     -0.02696016	      0.02615414	      0.02357925
      0.42727283	     -0.00000000	     -0.02694566	      0.02614780	      0.02356972
      0.42756970	     -0.00000000	     -0.02692990	      0.02614091	      0.02355937
      0.42786658	      0.00000000	     -0.02691419	      0.02613403	      0.02354905
      0.42815215	     -0.00000000	     -0.02689911	      0.02612745	      0.02353916
      0.42849571	     -0.00000000	     -0.02688102	      0.02611955	      0.02352730
      0.42878919	      0.00000000	     -0.02686562	      0.02611282	      0.02351721
      0.42916643	     -0.00000000	     -0.02684588	      0.02610421	      0.02350428
      0.42962772	      0.00000000	     -0.02682184	      0.02609372	      0.02348854
      0.42985953	      0.00000000	     -0.02680979	      0.02608847	      0.02348067
      0.43009133	      0.00000000	     -0.02679778	      0.02608324	      0.02347281
      0.43040970	     -0.00000000	     -0.02678132	      0.02607606	      0.02346205
      0.43072807	      0.00000000	     -0.02676490	      0.02606892	      0.02345133
      0.43100820	     -0.00000000	     -0.02675050	      0.02606265	      0.02344193
      0.43128834	     -0.00000000	     -0.02673614	      0.02605640	      0.02343256
      0.43157997	      0.00000000	     -0.02672123	      0.02604992	      0.02342284
      0.43187161	      0.00000000	     -0.02670635	      0.02604346	      0.02341315
      0.43214878	      0.00000000	     -0.02669226	      0.02603733	      0.02340397
      0.43249956	     -0.00000000	     -0.02667447	      0.02602961	      0.02339239
      0.43297244	      0.00000000	     -0.02665059	      0.02601925	      0.02337685
      0.43319792	     -0.00000000	     -0.02663924	      0.02601432	      0.02336947
      0.43342339	      0.00000000	     -0.02662792	      0.02600941	      0.02336212
      0.43376550	     -0.00000000	     -0.02661078	      0.02600199	      0.02335099
      0.43410760	      0.00000000	     -0.02659371	      0.02599459	      0.02333990
      0.43435199	     -0.00000000	     -0.02658154	      0.02598932	      0.02333201
      0.43459638	      0.00000000	     -0.02656941	      0.02598407	      0.02332414
      0.43485569	     -0.00000000	     -0.02655656	      0.02597851	      0.02331581
      0.43521971	      0.00000000	     -0.02653859	      0.02597073	      0.02330416
      0.43554152	     -0.00000000	     -0.02652275	      0.02596388	      0.02329390
      0.43580064	      0.00000000	     -0.02651003	      0.02595839	      0.02328567
      0.43605976	     -0.00000000	     -0.02649735	      0.02595291	      0.02327747
      0.43635926	      0.00000000	     -0.02648273	      0.02594659	      0.02326801
      0.43665876	     -0.00000000	     -0.02646815	      0.02594030	      0.02325859
      0.43694567	      0.00000000	     -0.02645423	      0.02593429	      0.02324960
      0.43723257	      0.00000000	     -0.02644035	      0.02592830	      0.02324064
      0.43752212	      0.00000000	     -0.02642638	      0.02592228	      0.02323162
      0.43781167	      0.00000000	     -0.02641245	      0.02591628	      0.02322263
      0.43809719	      0.00000000	     -0.02639876	      0.02591038	      0.02321380
      0.43838271	      0.00000000	     -0.02638510	      0.02590450	      0.02320500
      0.43864595	     -0.00000000	     -0.02637255	      0.02589909	      0.02319692
      0.43900374	     -0.00000000	     -0.02635554	      0.02589177	      0.02318597
      0.43936152	     -0.00000000	     -0.02633860	      0.02588448	      0.02317506
      0.43960691	      0.00000000	     -0.02632701	      0.02587950	      0.02316761
      0.43985230	      0.00000000	     -0.02631545	      0.02587453	      0.02316018
      0.44012086	     -0.00000000	     -0.02630284	      0.02586911	      0.02315207
      0.44047948	      0.00000000	     -0.02628605	      0.02586190	      0.02314129
      0.44083809	     -0.00000000	     -0.02626932	      0.02585472	      0.02313055
      0.44109683	     -0.00000000	     -0.02625729	      0.02584956	      0.02312283
      0.44135558	     -0.00000000	     -0.02624529	      0.02584441	      0.02311514
      0.44165014	      0.00000000	     -0.02623168	      0.02583857	      0.02310641
      0.44194470	     -0.00000000	     -0.02621810	      0.02583275	      0.02309771
      0.44223035	     -0.00000000	     -0.02620497	      0.02582712	      0.02308930
      0.44251601	      0.00000000	     -0.02619189	      0.02582152	      0.02308092
      0.44280096	     -0.00000000	     -0.02617888	      0.02581595	      0.02307260
      0.44308591	     -0.00000000	     -0.02616590	      0.02581039	      0.02306430
      0.44335830	      0.00000000	     -0.02615354	      0.02580510	      0.02305639
      0.44370899	     -0.00000000	     -0.02613767	      0.02579831	      0.02304625
      0.44417748	     -0.00000000	     -0.02611657	      0.02578929	      0.02303278
      0.44443390	     -0.00000000	     -0.02610507	      0.02578438	      0.02302543
      0.44469033	      0.00000000	     -0.02609359	      0.02577947	      0.02301811
      0.44494676	      0.00000000	     -0.02608215	      0.02577459	      0.02301082
      0.44521058	     -0.00000000	     -0.02607042	      0.02576958	      0.02300334
      0.44557412	     -0.00000000	     -0.02605430	      0.02576270	      0.02299306
      0.44593767	     -0.00000000	     -0.02603824	      0.02575585	      0.02298284
      0.44615830	      0.00000000	     -0.02602853	      0.02575171	      0.02297666
      0.44637893	     -0.00000000	     -0.02601885	      0.02574758	      0.02297049
      0.44668330	     -0.00000000	     -0.02600552	      0.02574190	      0.02296202
      0.44698768	     -0.00000000	     -0.02599224	      0.02573624	      0.02295357
      0.44726875	     -0.00000000	     -0.02598002	      0.02573104	      0.02294580
      0.44754983	      0.00000000	     -0.02596783	      0.02572585	      0.02293806
      0.44783877	      0.00000000	     -0.02595535	      0.02572054	      0.02293013
      0.44812770	      0.00000000	     -0.02594290	      0.02571524	      0.02292223
      0.44841426	     -0.00000000	     -0.02593060	      0.02571001	      0.02291443
      0.44870082	     -0.00000000	     -0.02591834	      0.02570480	      0.02290665
      0.44898818	     -0.00000000	     -0.02590608	      0.02569959	      0.02289888
      0.44927553	      0.00000000	     -0.02589387	      0.02569440	      0.02289114
      0.44956232	     -0.00000000	     -0.02588171	      0.02568923	      0.02288344
      0.44984911	      0.00000000	     -0.02586960	      0.02568409	      0.02287577
      0.45013564	      0.00000000	     -0.02585754	      0.02567897	      0.02286814
      0.45042217	      0.00000000	     -0.02584552	      0.02567387	      0.02286053
      0.45070813	     -0.00000000	     -0.02583357	      0.02566880	      0.02285297
      0.45099410	      0.00000000	     -0.02582165	      0.02566375	      0.02284544
      0.45127963	      0.00000000	     -0.02580979	      0.02565872	      0.02283794
      0.45156516	     -0.00000000	     -0.02579797	      0.02565371	      0.02283048
      0.45185023	      0.00000000	     -0.02578621	      0.02564873	      0.02282305
      0.45213531	      0.00000000	     -0.02577449	      0.02564376	      0.02281565
      0.45242003	     -0.00000000	     -0.02576282	      0.02563882	      0.02280829
      0.45270474	     -0.00000000	     -0.02575119	      0.02563390	      0.02280096
      0.45298911	     -0.00000000	     -0.02573962	      0.02562901	      0.02279366
      0.45327349	      0.00000000	     -0.02572808	      0.02562413	      0.02278639
      0.45355756	     -0.00000000	     -0.02571660	      0.02561927	      0.02277916
      0.45384164	     -0.00000000	     -0.02570516	      0.02561443	      0.02277195
      0.45412543	      0.00000000	     -0.02569376	      0.02560962	      0.02276478
      0.45440921	      0.00000000	     -0.02568241	      0.02560482	      0.02275764
      0.45469274	     -0.00000000	     -0.02567111	      0.02560005	      0.02275053
      0.45497626	      0.00000000	     -0.02565984	      0.02559529	      0.02274344
      0.45525952	     -0.00000000	     -0.02564863	      0.02559056	      0.02273640
      0.45554278	      0.00000000	     -0.02563745	      0.02558584	      0.02272937
      0.45582578	      0.00000000	     -0.02562632	      0.02558115	      0.02272238
      0.45610878	     -0.00000000	     -0.02561523	      0.02557647	      0.02271542
      0.45639153	     -0.00000000	     -0.02560419	      0.02557182	      0.02270849
      0.45667427	     -0.00000000	     -0.02559319	      0.02556718	      0.02270159
      0.45695677	      0.00000000	     -0.02558224	      0.02556257	      0.02269472
      0.45723926	     -0.00000000	     -0.02557133	      0.02555797	      0.02268788
      0.45752151	      0.00000000	     -0.02556046	      0.02555340	      0.02268107
      0.45780376	     -0.00000000	     -0.02554964	      0.02554884	      0.02267429
      0.45808576	     -0.00000000	     -0.02553886	      0.02554431	      0.02266754
      0.45836776	     -0.00000000	     -0.02552812	      0.02553979	      0.02266082
      0.45864951	     -0.00000000	     -0.02551743	      0.02553529	      0.02265413
      0.45893127	      0.00000000	     -0.02550677	      0.02553081	      0.02264746
      0.45921278	     -0.00000000	     -0.02549617	      0.02552635	      0.02264083
      0.45949429	      0.00000000	     -0.02548560	      0.02552191	      0.02263422
      0.45977557	      0.00000000	     -0.02547508	      0.02551749	      0.02262765
      0.46005684	     -0.00000000	     -0.02546460	      0.02551309	      0.02262110
      0.46033787	     -0.00000000	     -0.02545417	      0.02550871	      0.02261459
      0.46061890	      0.00000000	     -0.02544377	      0.02550435	      0.02260810
      0.46089970	      0.00000000	     -0.02543342	      0.02550000	      0.02260164
      0.46118049	      0.00000000	     -0.02542311	      0.02549568	      0.02259521
      0.46146105	     -0.00000000	     -0.02541285	      0.02549137	      0.02258880
      0.46174161	     -0.00000000	     -0.02540262	      0.02548709	      0.02258243
      0.46202193	     -0.00000000	     -0.02539244	      0.02548282	      0.02257608
      0.46230226	     -0.00000000	     -0.02538230	      0.02547857	      0.02256977
      0.46258235	     -0.00000000	     -0.02537221	      0.02547434	      0.02256348
      0.46286244	     -0.00000000	     -0.02536215	      0.02547013	      0.02255722
      0.46314230	     -0.00000000	     -0.02535214	      0.02546594	      0.02255099
      0.46342216	      0.00000000	     -0.02534217	      0.02546176	      0.02254478
      0.46370179	     -0.00000000	     -0.02533224	      0.02545761	      0.02253861
      0.46398143	      0.00000000	     -0.02532236	      0.02545347	      0.02253246
      0.46426083	      0.00000000	     -0.02531251	      0.02544935	      0.02252634
      0.46454023	     -0.00000000	     -0.02530271	      0.02544525	      0.02252024
      0.46481941	      0.00000000	     -0.02529295	      0.02544117	      0.02251418
      0.46509859	     -0.00000000	     -0.02528323	      0.02543711	      0.02250814
      0.46537754	      0.00000000	     -0.02527355	      0.02543307	      0.02250214
      0.46565649	     -0.00000000	     -0.02526391	      0.02542904	      0.02249615
      0.46593522	      0.00000000	     -0.02525432	      0.02542503	      0.02249020
      0.46621395	      0.00000000	     -0.02524476	      0.02542104	      0.02248427
      0.46649246	      0.00000000	     -0.02523525	      0.02541707	      0.02247837
      0.46677097	      0.00000000	     -0.02522578	      0.02541312	      0.02247250
      0.46704926	      0.00000000	     -0.02521635	      0.02540919	      0.02246666
      0.46732754	      0.00000000	     -0.02520696	      0.02540527	      0.02246084
      0.46760561	     -0.00000000	     -0.02519761	      0.02540137	      0.02245505
      0.46788368	     -0.00000000	     -0.02518830	      0.02539749	      0.02244928
      0.46816154	     -0.00000000	     -0.02517903	      0.02539363	      0.02244355
      0.46843939	      0.00000000	     -0.02516981	      0.02538978	      0.02243784
      0.46871703	      0.00000000	     -0.02516062	      0.02538596	      0.02243215
      0.46899466	      0.00000000	     -0.02515148	      0.02538215	      0.02242650
      0.46927209	     -0.00000000	     -0.02514237	      0.02537836	      0.02242087
      0.46954951	      0.00000000	     -0.02513331	      0.02537458	      0.02241526
      0.46982672	     -0.00000000	     -0.02512429	      0.02537083	      0.02240969
      0.47010393	      0.00000000	     -0.02511530	      0.02536709	      0.02240414
      0.47038093	      0.00000000	     -0.02510636	      0.02536337	      0.02239861
      0.47065793	     -0.00000000	     -0.02509746	      0.02535966	      0.02239312
      0.47093472	     -0.00000000	     -0.02508859	      0.02535598	      0.02238765
      0.47121151	      0.00000000	     -0.02507977	      0.02535231	      0.02238220
      0.47148809	     -0.00000000	     -0.02507099	      0.02534866	      0.02237678
      0.47176467	      0.00000000	     -0.02506224	      0.02534503	      0.02237139
      0.47204105	      0.00000000	     -0.02505354	      0.02534141	      0.02236602
      0.47231742	     -0.00000000	     -0.02504488	      0.02533781	      0.02236068
      0.47259359	      0.00000000	     -0.02503626	      0.02533423	      0.02235537
      0.47286977	      0.00000000	     -0.02502767	      0.02533067	      0.02235008
      0.47314573	      0.00000000	     -0.02501913	      0.02532712	      0.02234482
      0.47342170	     -0.00000000	     -0.02501063	      0.02532359	      0.02233958
      0.47369746	     -0.00000000	     -0.02500216	      0.02532008	      0.02233437
      0.47397323	     -0.00000000	     -0.02499373	      0.02531659	      0.02232918
      0.47424879	     -0.00000000	     -0.02498535	      0.02531311	      0.02232402
      0.47452435	      0.00000000	     -0.02497700	      0.02530965	      0.02231888
      0.47479972	     -0.00000000	     -0.02496870	      0.02530621	      0.02231377
      0.47507508	     -0.00000000	     -0.02496043	      0.02530278	      0.02230869
      0.47535024	      0.00000000	     -0.02495220	      0.02529937	      0.02230363
      0.47562541	     -0.00000000	     -0.02494401	      0.02529598	      0.02229859
      0.47590038	      0.00000000	     -0.02493586	      0.02529260	      0.02229358
      0.47617535	      0.00000000	     -0.02492774	      0.02528924	      0.02228860
      0.47645012	      0.00000000	     -0.02491967	      0.02528590	      0.02228364
      0.47672489	     -0.00000000	     -0.02491164	      0.02528257	      0.02227871
      0.47699947	     -0.00000000	     -0.02490364	      0.02527927	      0.02227380
      0.47727405	      0.00000000	     -0.02489568	      0.02527597	      0.02226891
      0.47754844	      0.00000000	     -0.02488777	      0.02527270	      0.02226405
      0.47782283	     -0.00000000	     -0.02487988	      0.02526944	      0.02225922
      0.47809702	      0.00000000	     -0.02487204	      0.02526620	      0.02225441
      0.47837122	     -0.00000000	     -0.02486424	      0.02526297	      0.02224962
      0.47864523	     -0.00000000	     -0.02485648	      0.02525976	      0.02224486
      0.47891923	     -0.00000000	     -0.02484875	      0.02525657	      0.02224013
      0.47919305	      0.00000000	     -0.02484106	      0.02525339	      0.02223541
      0.47946687	     -0.00000000	     -0.02483341	      0.02525023	      0.02223072
      0.47974050	     -0.00000000	     -0.02482580	      0.02524709	      0.02222606
      0.48001413	     -0.00000000	     -0.02481822	      0.02524396	      0.02222142
      0.48028757	     -0.00000000	     -0.02481069	      0.02524085	      0.02221681
      0.48056102	     -0.00000000	     -0.02480319	      0.02523775	      0.02221222
      0.48083428	     -0.00000000	     -0.02479573	      0.02523468	      0.02220765
      0.48110754	     -0.00000000	     -0.02478830	      0.02523161	      0.02220311
      0.48138061	     -0.00000000	     -0.02478092	      0.02522857	      0.02219859
      0.48165369	     -0.00000000	     -0.02477357	      0.02522554	      0.02219409
      0.48192659	      0.00000000	     -0.02476626	      0.02522252	      0.02218962
      0.48219948	     -0.00000000	     -0.02475899	      0.02521952	      0.02218517
      0.48247238	     -0.00000000	     -0.02475175	      0.02521654	      0.02218075
      0.48274527	      0.00000000	     -0.02474455	      0.02521357	      0.02217635
      0.48301817	      0.00000000	     -0.02473738	      0.02521062	      0.02217196
      0.48329106	     -0.00000000	     -0.02473025	      0.02520768	      0.02216761
      0.48356396	      0.00000000	     -0.02472315	      0.02520476	      0.02216327
      0.48383685	     -0.00000000	     -0.02471609	      0.02520185	      0.02215895
      0.48410975	      0.00000000	     -0.02470906	      0.02519895	      0.02215466
      0.48438264	      0.00000000	     -0.02470206	      0.02519608	      0.02215039
      0.48465554	      0.00000000	     -0.02469511	      0.02519321	      0.02214614
      0.48492843	     -0.00000000	     -0.02468818	      0.02519036	      0.02214192
      0.48520133	     -0.00000000	     -0.02468129	      0.02518753	      0.02213771
      0.48547422	      0.00000000	     -0.02467444	      0.02518471	      0.02213353
      0.48574712	      0.00000000	     -0.02466762	      0.02518190	      0.02212937
      0.48602002	      0.00000000	     -0.02466084	      0.02517911	      0.02212523
      0.48629291	      0.00000000	     -0.02465409	      0.02517634	      0.02212111
      0.48656581	      0.00000000	     -0.02464738	      0.02517358	      0.02211702
      0.48683870	      0.00000000	     -0.02464070	      0.02517083	      0.02211295
      0.48711160	     -0.00000000	     -0.02463405	      0.02516810	      0.02210890
      0.48738449	      0.00000000	     -0.02462744	      0.02516539	      0.02210487
      0.48765739	     -0.00000000	     -0.02462087	      0.02516269	      0.02210086
      0.48793028	      0.00000000	     -0.02461433	      0.02516000	      0.02209687
      0.48820318	     -0.00000000	     -0.02460782	      0.02515733	      0.02209291
      0.48847607	      0.00000000	     -0.02460135	      0.02515467	      0.02208897
      0.48874897	     -0.00000000	     -0.02459491	      0.02515203	      0.02208505
      0.48899448	     -0.00000000	     -0.02458915	      0.02514967	      0.02208154
      0.48923999	      0.00000000	     -0.02458342	      0.02514731	      0.02207805
      0.48953482	      0.00000000	     -0.02457657	      0.02514450	      0.02207388
      0.48982965	     -0.00000000	     -0.02456977	      0.02514171	      0.02206973
      0.49007215	      0.00000000	     -0.02456420	      0.02513943	      0.02206634
      0.49031465	     -0.00000000	     -0.02455866	      0.02513715	      0.02206297
      0.49061299	      0.00000000	     -0.02455188	      0.02513437	      0.02205884
      0.49091133	      0.00000000	     -0.02454514	      0.02513161	      0.02205474
      0.49115105	      0.00000000	     -0.02453975	      0.02512940	      0.02205147
      0.49139078	      0.00000000	     -0.02453439	      0.02512721	      0.02204821
      0.49169129	      0.00000000	     -0.02452771	      0.02512447	      0.02204414
      0.49199180	     -0.00000000	     -0.02452108	      0.02512175	      0.02204011
      0.49222943	      0.00000000	     -0.02451586	      0.02511961	      0.02203693
      0.49246706	     -0.00000000	     -0.02451066	      0.02511748	      0.02203377
      0.49277004	      0.00000000	     -0.02450408	      0.02511479	      0.02202977
      0.49307302	     -0.00000000	     -0.02449754	      0.02511211	      0.02202579
      0.49330646	     -0.00000000	     -0.02449253	      0.02511006	      0.02202275
      0.49353991	     -0.00000000	     -0.02448754	      0.02510801	      0.02201972
      0.49384639	      0.00000000	     -0.02448103	      0.02510535	      0.02201576
      0.49415288	     -0.00000000	     -0.02447457	      0.02510270	      0.02201183
      0.49438183	     -0.00000000	     -0.02446977	      0.02510074	      0.02200891
      0.49461077	     -0.00000000	     -0.02446499	      0.02509878	      0.02200601
      0.49492032	      0.00000000	     -0.02445857	      0.02509616	      0.02200211
      0.49522987	      0.00000000	     -0.02445219	      0.02509355	      0.02199824
      0.49545585	     -0.00000000	     -0.02444756	      0.02509166	      0.02199543
      0.49568184	      0.00000000	     -0.02444296	      0.02508977	      0.02199263
      0.49599357	      0.00000000	     -0.02443665	      0.02508719	      0.02198879
      0.49630530	     -0.00000000	     -0.02443038	      0.02508463	      0.02198499
      0.49652873	      0.00000000	     -0.02442591	      0.02508280	      0.02198227
      0.49675216	     -0.00000000	     -0.02442147	      0.02508099	      0.02197958
      0.49706589	     -0.00000000	     -0.02441527	      0.02507846	      0.02197581
      0.49737961	     -0.00000000	     -0.02440912	      0.02507594	      0.02197207
      0.49760048	     -0.00000000	     -0.02440481	      0.02507418	      0.02196946
      0.49782136	     -0.00000000	     -0.02440053	      0.02507243	      0.02196686
      0.49813692	     -0.00000000	     -0.02439444	      0.02506995	      0.02196317
      0.49845248	      0.00000000	     -0.02438841	      0.02506748	      0.02195950
      0.49867120	     -0.00000000	     -0.02438425	      0.02506578	      0.02195698
      0.49888993	     -0.00000000	     -0.02438011	      0.02506410	      0.02195447
      0.49920728	     -0.00000000	     -0.02437415	      0.02506166	      0.02195085
      0.49952462	      0.00000000	     -0.02436823	      0.02505925	      0.02194726
      0.49974099	      0.00000000	     -0.02436422	      0.02505761	      0.02194482
      0.49995736	     -0.00000000	     -0.02436024	      0.02505598	      0.02194240
      0.50027627	      0.00000000	     -0.02435440	      0.02505360	      0.02193886
      0.50059518	     -0.00000000	     -0.02434861	      0.02505124	      0.02193534
      0.50080995	     -0.00000000	     -0.02434473	      0.02504966	      0.02193299
      0.50102471	      0.00000000	     -0.02434088	      0.02504809	      0.02193065
      0.50134549	     -0.00000000	     -0.02433516	      0.02504576	      0.02192719
      0.50166626	      0.00000000	     -0.02432949	      0.02504344	      0.02192374
      0.50187815	     -0.00000000	     -0.02432577	      0.02504193	      0.02192149
      0.50209003	      0.00000000	     -0.02432207	      0.02504042	      0.02191924
      0.50241154	      0.00000000	     -0.02431650	      0.02503814	      0.02191586
      0.50273305	     -0.00000000	     -0.02431097	      0.02503589	      0.02191250
      0.50294578	      0.00000000	     -0.02430734	      0.02503441	      0.02191030
      0.50315851	     -0.00000000	     -0.02430372	      0.02503294	      0.02190810
      0.50348392	      0.00000000	     -0.02429824	      0.02503070	      0.02190477
      0.50376699	      0.00000000	     -0.02429350	      0.02502877	      0.02190190
      0.50402001	     -0.00000000	     -0.02428930	      0.02502706	      0.02189935
      0.50427303	      0.00000000	     -0.02428513	      0.02502536	      0.02189682
      0.50457921	      0.00000000	     -0.02428011	      0.02502332	      0.02189378
      0.50481947	     -0.00000000	     -0.02427621	      0.02502173	      0.02189141
      0.50505974	     -0.00000000	     -0.02427233	      0.02502015	      0.02188905
      0.50530001	     -0.00000000	     -0.02426848	      0.02501859	      0.02188672
      0.50561753	      0.00000000	     -0.02426343	      0.02501653	      0.02188365
      0.50589081	      0.00000000	     -0.02425912	      0.02501477	      0.02188103
      0.50616409	     -0.00000000	     -0.02425484	      0.02501303	      0.02187844
      0.50643737	     -0.00000000	     -0.02425060	      0.02501131	      0.02187586
      0.50667643	     -0.00000000	     -0.02424691	      0.02500981	      0.02187362
      0.50691548	      0.00000000	     -0.02424325	      0.02500832	      0.02187140
      0.50723533	      0.00000000	     -0.02423839	      0.02500634	      0.02186845
      0.50747592	     -0.00000000	     -0.02423477	      0.02500487	      0.02186625
      0.50771650	      0.00000000	     -0.02423117	      0.02500340	      0.02186406
      0.50795709	     -0.00000000	     -0.02422760	      0.02500195	      0.02186189
      0.50827791	      0.00000000	     -0.02422287	      0.02500003	      0.02185902
      0.50854463	      0.00000000	     -0.02421898	      0.02499844	      0.02185666
      0.50881135	      0.00000000	     -0.02421512	      0.02499687	      0.02185431
      0.50907807	     -0.00000000	     -0.02421128	      0.02499532	      0.02185198
      0.50934479	     -0.00000000	     -0.02420749	      0.02499377	      0.02184968
      0.50961151	     -0.00000000	     -0.02420372	      0.02499224	      0.02184739
      0.50987823	      0.00000000	     -0.02419998	      0.02499072	      0.02184511
      0.51014495	     -0.00000000	     -0.02419627	      0.02498922	      0.02184286
      0.51041167	      0.00000000	     -0.02419260	      0.02498772	      0.02184063
      0.51067839	     -0.00000000	     -0.02418896	      0.02498624	      0.02183841
      0.51094511	      0.00000000	     -0.02418534	      0.02498477	      0.02183622
      0.51121183	      0.00000000	     -0.02418176	      0.02498332	      0.02183404
      0.51147855	      0.00000000	     -0.02417821	      0.02498188	      0.02183188
      0.51174527	      0.00000000	     -0.02417469	      0.02498045	      0.02182974
      0.51198462	     -0.00000000	     -0.02417156	      0.02497918	      0.02182783
      0.51222397	      0.00000000	     -0.02416846	      0.02497792	      0.02182594
      0.51253292	     -0.00000000	     -0.02416448	      0.02497630	      0.02182353
      0.51278431	     -0.00000000	     -0.02416128	      0.02497500	      0.02182158
      0.51303570	      0.00000000	     -0.02415811	      0.02497371	      0.02181964
      0.51328708	      0.00000000	     -0.02415496	      0.02497244	      0.02181773
      0.51360653	      0.00000000	     -0.02415100	      0.02497083	      0.02181532
      0.51383533	     -0.00000000	     -0.02414819	      0.02496969	      0.02181361
      0.51406412	     -0.00000000	     -0.02414541	      0.02496856	      0.02181191
      0.51436398	     -0.00000000	     -0.02414179	      0.02496709	      0.02180971
      0.51465558	     -0.00000000	     -0.02413831	      0.02496568	      0.02180758
      0.51494718	     -0.00000000	     -0.02413487	      0.02496428	      0.02180548
      0.51519265	      0.00000000	     -0.02413200	      0.02496312	      0.02180373
      0.51543813	     -0.00000000	     -0.02412915	      0.02496196	      0.02180200
      0.51574266	      0.00000000	     -0.02412566	      0.02496055	      0.02179987
      0.51599079	     -0.00000000	     -0.02412284	      0.02495940	      0.02179815
      0.51623892	      0.00000000	     -0.02412005	      0.02495827	      0.02179645
      0.51648706	     -0.00000000	     -0.02411729	      0.02495715	      0.02179476
      0.51681430	     -0.00000000	     -0.02411369	      0.02495569	      0.02179256
      0.51704021	     -0.00000000	     -0.02411123	      0.02495469	      0.02179106
      0.51726612	      0.00000000	     -0.02410879	      0.02495370	      0.02178957
      0.51757208	      0.00000000	     -0.02410552	      0.02495238	      0.02178757
      0.51786561	     -0.00000000	     -0.02410242	      0.02495112	      0.02178567
      0.51815914	      0.00000000	     -0.02409936	      0.02494988	      0.02178380
      0.51840079	     -0.00000000	     -0.02409687	      0.02494887	      0.02178228
      0.51864244	     -0.00000000	     -0.02409440	      0.02494787	      0.02178077
      0.51894898	     -0.00000000	     -0.02409130	      0.02494662	      0.02177887
      0.51919970	      0.00000000	     -0.02408880	      0.02494560	      0.02177734
      0.51945042	     -0.00000000	     -0.02408633	      0.02494460	      0.02177582
      0.51970114	      0.00000000	     -0.02408388	      0.02494361	      0.02177432
      0.52001489	      0.00000000	     -0.02408085	      0.02494238	      0.02177247
      0.52024887	     -0.00000000	     -0.02407863	      0.02494148	      0.02177110
      0.52048285	      0.00000000	     -0.02407642	      0.02494058	      0.02176974
      0.52077725	      0.00000000	     -0.02407368	      0.02493947	      0.02176806
      0.52105697	      0.00000000	     -0.02407110	      0.02493843	      0.02176648
      0.52133669	     -0.00000000	     -0.02406856	      0.02493740	      0.02176492
      0.52158760	      0.00000000	     -0.02406631	      0.02493649	      0.02176354
      0.52183852	     -0.00000000	     -0.02406409	      0.02493559	      0.02176217
      0.52208944	      0.00000000	     -0.02406189	      0.02493470	      0.02176082
      0.52234035	     -0.00000000	     -0.02405972	      0.02493382	      0.02175948
      0.52267992	      0.00000000	     -0.02405683	      0.02493265	      0.02175770
      0.52289539	      0.00000000	     -0.02405502	      0.02493191	      0.02175658
      0.52311086	      0.00000000	     -0.02405323	      0.02493119	      0.02175547
      0.52343739	      0.00000000	     -0.02405055	      0.02493010	      0.02175382
      0.52374737	     -0.00000000	     -0.02404804	      0.02492909	      0.02175228
      0.52405734	     -0.00000000	     -0.02404558	      0.02492809	      0.02175075
      0.52428472	      0.00000000	     -0.02404380	      0.02492737	      0.02174965
      0.52451209	     -0.00000000	     -0.02404204	      0.02492666	      0.02174856
      0.52483889	      0.00000000	     -0.02403955	      0.02492565	      0.02174702
      0.52509111	      0.00000000	     -0.02403766	      0.02492489	      0.02174585
      0.52534332	      0.00000000	     -0.02403579	      0.02492413	      0.02174469
      0.52559553	      0.00000000	     -0.02403396	      0.02492339	      0.02174355
      0.52590330	     -0.00000000	     -0.02403175	      0.02492249	      0.02174218
      0.52613996	      0.00000000	     -0.02403008	      0.02492182	      0.02174114
      0.52637662	     -0.00000000	     -0.02402843	      0.02492115	      0.02174012
      0.52666820	      0.00000000	     -0.02402643	      0.02492034	      0.02173887
      0.52695979	     -0.00000000	     -0.02402447	      0.02491955	      0.02173765
      0.52720443	      0.00000000	     -0.02402285	      0.02491889	      0.02173664
      0.52744907	      0.00000000	     -0.02402125	      0.02491825	      0.02173564
      0.52769371	     -0.00000000	     -0.02401968	      0.02491761	      0.02173466
      0.52801753	     -0.00000000	     -0.02401764	      0.02491678	      0.02173338
      0.52825168	     -0.00000000	     -0.02401619	      0.02491620	      0.02173248
      0.52848583	     -0.00000000	     -0.02401476	      0.02491562	      0.02173158
      0.52878427	      0.00000000	     -0.02401297	      0.02491490	      0.02173046
      0.52908271	     -0.00000000	     -0.02401122	      0.02491419	      0.02172936
      0.52931677	      0.00000000	     -0.02400987	      0.02491364	      0.02172851
      0.52955084	     -0.00000000	     -0.02400855	      0.02491311	      0.02172768
      0.52984419	      0.00000000	     -0.02400692	      0.02491245	      0.02172665
      0.53013753	      0.00000000	     -0.02400533	      0.02491181	      0.02172564
      0.53037877	      0.00000000	     -0.02400404	      0.02491129	      0.02172483
      0.53062002	      0.00000000	     -0.02400278	      0.02491078	      0.02172403
      0.53086126	      0.00000000	     -0.02400154	      0.02491028	      0.02172325
      0.53119540	      0.00000000	     -0.02399987	      0.02490960	      0.02172218
      0.53142760	     -0.00000000	     -0.02399873	      0.02490914	      0.02172146
      0.53165980	     -0.00000000	     -0.02399762	      0.02490869	      0.02172075
      0.53196380	     -0.00000000	     -0.02399619	      0.02490811	      0.02171984
      0.53226779	      0.00000000	     -0.02399480	      0.02490755	      0.02171895
      0.53249142	     -0.00000000	     -0.02399380	      0.02490714	      0.02171831
      0.53271506	     -0.00000000	     -0.02399282	      0.02490675	      0.02171768
      0.53302458	     -0.00000000	     -0.02399150	      0.02490621	      0.02171683
      0.53330338	      0.00000000	     -0.02399034	      0.02490575	      0.02171608
      0.53358219	      0.00000000	     -0.02398922	      0.02490529	      0.02171535
      0.53383025	      0.00000000	     -0.02398824	      0.02490490	      0.02171472
      0.53407832	     -0.00000000	     -0.02398729	      0.02490451	      0.02171410
      0.53432639	      0.00000000	     -0.02398636	      0.02490414	      0.02171350
      0.53462642	      0.00000000	     -0.02398528	      0.02490370	      0.02171279
      0.53487905	      0.00000000	     -0.02398439	      0.02490334	      0.02171220
      0.53513167	     -0.00000000	     -0.02398352	      0.02490299	      0.02171164
      0.53538429	     -0.00000000	     -0.02398269	      0.02490265	      0.02171108
      0.53563691	     -0.00000000	     -0.02398188	      0.02490232	      0.02171055
      0.53594785	     -0.00000000	     -0.02398091	      0.02490193	      0.02170990
      0.53618188	      0.00000000	     -0.02398021	      0.02490165	      0.02170944
      0.53641591	      0.00000000	     -0.02397953	      0.02490138	      0.02170898
      0.53671393	      0.00000000	     -0.02397870	      0.02490104	      0.02170842
      0.53701196	      0.00000000	     -0.02397790	      0.02490072	      0.02170788
      0.53723573	     -0.00000000	     -0.02397732	      0.02490048	      0.02170748
      0.53745951	     -0.00000000	     -0.02397677	      0.02490026	      0.02170710
      0.53776893	     -0.00000000	     -0.02397603	      0.02489996	      0.02170659
      0.53804225	      0.00000000	     -0.02397541	      0.02489971	      0.02170616
      0.53831558	     -0.00000000	     -0.02397482	      0.02489947	      0.02170575
      0.53858890	      0.00000000	     -0.02397426	      0.02489924	      0.02170535
      0.53882490	      0.00000000	     -0.02397379	      0.02489906	      0.02170503
      0.53906091	      0.00000000	     -0.02397336	      0.02489888	      0.02170471
      0.53934794	      0.00000000	     -0.02397285	      0.02489868	      0.02170434
      0.53963497	      0.00000000	     -0.02397238	      0.02489848	      0.02170400
      0.53987228	     -0.00000000	     -0.02397201	      0.02489834	      0.02170372
      0.54010960	     -0.00000000	     -0.02397167	      0.02489820	      0.02170346
      0.54039878	     -0.00000000	     -0.02397127	      0.02489804	      0.02170316
      0.54068796	      0.00000000	     -0.02397092	      0.02489789	      0.02170288
      0.54091818	     -0.00000000	     -0.02397065	      0.02489779	      0.02170267
      0.54114840	      0.00000000	     -0.02397041	      0.02489769	      0.02170247
      0.54144736	     -0.00000000	     -0.02397013	      0.02489758	      0.02170223
      0.54174632	     -0.00000000	     -0.02396988	      0.02489748	      0.02170201
      0.54196853	     -0.00000000	     -0.02396972	      0.02489741	      0.02170186
      0.54219074	      0.00000000	     -0.02396957	      0.02489735	      0.02170172
      0.54250450	      0.00000000	     -0.02396940	      0.02489728	      0.02170155
      0.54278470	      0.00000000	     -0.02396928	      0.02489724	      0.02170141
      0.54306490	     -0.00000000	     -0.02396919	      0.02489720	      0.02170128
      0.54329183	      0.00000000	     -0.02396914	      0.02489718	      0.02170120
      0.54351877	      0.00000000	     -0.02396911	      0.02489717	      0.02170112
      0.54381820	     -0.00000000	     -0.02396910	      0.02489716	      0.02170104
      0.54411762	      0.00000000	     -0.02396913	      0.02489717	      0.02170098
      0.54434481	     -0.00000000	     -0.02396917	      0.02489719	      0.02170095
      0.54457200	      0.00000000	     -0.02396923	      0.02489721	      0.02170093
      0.54487516	      0.00000000	     -0.02396934	      0.02489726	      0.02170092
      0.54517832	      0.00000000	     -0.02396948	      0.02489732	      0.02170093
      0.54539919	      0.00000000	     -0.02396961	      0.02489737	      0.02170095
      0.54562006	     -0.00000000	     -0.02396976	      0.02489743	      0.02170098
      0.54593282	     -0.00000000	     -0.02397000	      0.02489752	      0.02170105
      0.54620621	      0.00000000	     -0.02397024	      0.02489762	      0.02170112
      0.54647960	      0.00000000	     -0.02397050	      0.02489773	      0.02170121
      0.54675300	      0.00000000	     -0.02397080	      0.02489785	      0.02170131
      0.54698710	     -0.00000000	     -0.02397107	      0.02489796	      0.02170142
      0.54722120	      0.00000000	     -0.02397137	      0.02489808	      0.02170153
      0.54750712	      0.00000000	     -0.02397176	      0.02489824	      0.02170169
      0.54779304	     -0.00000000	     -0.02397218	      0.02489841	      0.02170187
      0.54803339	      0.00000000	     -0.02397256	      0.02489856	      0.02170203
      0.54827374	      0.00000000	     -0.02397296	      0.02489872	      0.02170220
      0.54851409	     -0.00000000	     -0.02397338	      0.02489889	      0.02170239
      0.54883792	     -0.00000000	     -0.02397398	      0.02489913	      0.02170266
      0.54907424	      0.00000000	     -0.02397444	      0.02489932	      0.02170287
      0.54931055	      0.00000000	     -0.02397492	      0.02489951	      0.02170310
      0.54960427	     -0.00000000	     -0.02397555	      0.02489977	      0.02170339
      0.54989799	     -0.00000000	     -0.02397621	      0.02490003	      0.02170371
      0.55012104	      0.00000000	     -0.02397674	      0.02490025	      0.02170396
      0.55034409	      0.00000000	     -0.02397728	      0.02490047	      0.02170422
      0.55064751	      0.00000000	     -0.02397805	      0.02490078	      0.02170460
      0.55092310	      0.00000000	     -0.02397877	      0.02490107	      0.02170495
      0.55119869	      0.00000000	     -0.02397953	      0.02490137	      0.02170533
      0.55144518	      0.00000000	     -0.02398022	      0.02490166	      0.02170567
      0.55169168	     -0.00000000	     -0.02398094	      0.02490195	      0.02170604
      0.55193817	     -0.00000000	     -0.02398169	      0.02490225	      0.02170641
      0.55218466	      0.00000000	     -0.02398245	      0.02490256	      0.02170680
      0.55251313	      0.00000000	     -0.02398350	      0.02490298	      0.02170733
      0.55273598	      0.00000000	     -0.02398424	      0.02490328	      0.02170771
      0.55295883	     -0.00000000	     -0.02398500	      0.02490359	      0.02170810
      0.55326857	     -0.00000000	     -0.02398608	      0.02490402	      0.02170865
      0.55354244	     -0.00000000	     -0.02398706	      0.02490442	      0.02170916
      0.55381632	      0.00000000	     -0.02398807	      0.02490483	      0.02170969
      0.55409019	      0.00000000	     -0.02398911	      0.02490525	      0.02171023
      0.55432249	     -0.00000000	     -0.02399001	      0.02490561	      0.02171070
      0.55455478	     -0.00000000	     -0.02399093	      0.02490599	      0.02171118
      0.55483884	      0.00000000	     -0.02399209	      0.02490645	      0.02171179
      0.55512290	     -0.00000000	     -0.02399327	      0.02490693	      0.02171241
      0.55537051	      0.00000000	     -0.02399433	      0.02490736	      0.02171297
      0.55561811	     -0.00000000	     -0.02399540	      0.02490779	      0.02171354
      0.55586572	      0.00000000	     -0.02399650	      0.02490824	      0.02171412
      0.55611332	      0.00000000	     -0.02399762	      0.02490869	      0.02171472
      0.55642120	     -0.00000000	     -0.02399904	      0.02490926	      0.02171548
      0.55666618	      0.00000000	     -0.02400020	      0.02490973	      0.02171610
      0.55691116	     -0.00000000	     -0.02400138	      0.02491021	      0.02171673
      0.55715614	     -0.00000000	     -0.02400258	      0.02491069	      0.02171737
      0.55746174	      0.00000000	     -0.02400411	      0.02491131	      0.02171819
      0.55771206	      0.00000000	     -0.02400538	      0.02491183	      0.02171888
      0.55796237	      0.00000000	     -0.02400668	      0.02491235	      0.02171958
      0.55821269	     -0.00000000	     -0.02400800	      0.02491289	      0.02172029
      0.55846301	     -0.00000000	     -0.02400934	      0.02491343	      0.02172101
      0.55877835	     -0.00000000	     -0.02401107	      0.02491413	      0.02172195
      0.55900128	     -0.00000000	     -0.02401230	      0.02491463	      0.02172262
      0.55922421	     -0.00000000	     -0.02401356	      0.02491514	      0.02172330
      0.55952687	     -0.00000000	     -0.02401529	      0.02491584	      0.02172424
      0.55980458	     -0.00000000	     -0.02401691	      0.02491649	      0.02172512
      0.56008229	     -0.00000000	     -0.02401856	      0.02491716	      0.02172602
      0.56032624	     -0.00000000	     -0.02402003	      0.02491775	      0.02172682
      0.56057019	      0.00000000	     -0.02402152	      0.02491835	      0.02172764
      0.56081414	     -0.00000000	     -0.02402303	      0.02491897	      0.02172846
      0.56111362	      0.00000000	     -0.02402491	      0.02491973	      0.02172949
      0.56136889	     -0.00000000	     -0.02402654	      0.02492039	      0.02173039
      0.56162415	     -0.00000000	     -0.02402819	      0.02492105	      0.02173129
      0.56187941	     -0.00000000	     -0.02402986	      0.02492173	      0.02173221
      0.56213468	      0.00000000	     -0.02403156	      0.02492242	      0.02173315
      0.56238994	     -0.00000000	     -0.02403328	      0.02492311	      0.02173409
      0.56264520	      0.00000000	     -0.02403502	      0.02492382	      0.02173505
      0.56290047	      0.00000000	     -0.02403678	      0.02492453	      0.02173603
      0.56315573	     -0.00000000	     -0.02403857	      0.02492526	      0.02173701
      0.56346453	     -0.00000000	     -0.02404076	      0.02492614	      0.02173823
      0.56368434	     -0.00000000	     -0.02404234	      0.02492678	      0.02173910
      0.56390415	     -0.00000000	     -0.02404394	      0.02492743	      0.02173998
      0.56420711	      0.00000000	     -0.02404617	      0.02492833	      0.02174122
      0.56449137	      0.00000000	     -0.02404829	      0.02492919	      0.02174239
      0.56477563	      0.00000000	     -0.02405043	      0.02493006	      0.02174358
      0.56501128	     -0.00000000	     -0.02405223	      0.02493079	      0.02174458
      0.56524693	      0.00000000	     -0.02405405	      0.02493152	      0.02174559
      0.56554347	     -0.00000000	     -0.02405637	      0.02493246	      0.02174688
      0.56579511	      0.00000000	     -0.02405836	      0.02493327	      0.02174799
      0.56604676	      0.00000000	     -0.02406037	      0.02493408	      0.02174911
      0.56629841	      0.00000000	     -0.02406240	      0.02493490	      0.02175024
      0.56655006	     -0.00000000	     -0.02406445	      0.02493574	      0.02175139
      0.56680170	     -0.00000000	     -0.02406653	      0.02493658	      0.02175255
      0.56711084	     -0.00000000	     -0.02406910	      0.02493762	      0.02175399
      0.56733265	     -0.00000000	     -0.02407097	      0.02493838	      0.02175503
      0.56755447	      0.00000000	     -0.02407286	      0.02493914	      0.02175608
      0.56785281	     -0.00000000	     -0.02407542	      0.02494018	      0.02175752
      0.56813487	     -0.00000000	     -0.02407787	      0.02494117	      0.02175889
      0.56841692	      0.00000000	     -0.02408035	      0.02494218	      0.02176028
      0.56865478	     -0.00000000	     -0.02408246	      0.02494303	      0.02176146
      0.56889264	     -0.00000000	     -0.02408459	      0.02494389	      0.02176266
      0.56918650	      0.00000000	     -0.02408724	      0.02494497	      0.02176415
      0.56943590	     -0.00000000	     -0.02408952	      0.02494589	      0.02176542
      0.56968531	     -0.00000000	     -0.02409182	      0.02494682	      0.02176672
      0.56993471	     -0.00000000	     -0.02409414	      0.02494776	      0.02176802
      0.57018411	      0.00000000	     -0.02409647	      0.02494871	      0.02176933
      0.57043351	     -0.00000000	     -0.02409883	      0.02494967	      0.02177066
      0.57075934	     -0.00000000	     -0.02410195	      0.02495093	      0.02177241
      0.57097019	      0.00000000	     -0.02410398	      0.02495175	      0.02177356
      0.57118103	     -0.00000000	     -0.02410603	      0.02495258	      0.02177471
      0.57149719	      0.00000000	     -0.02410912	      0.02495384	      0.02177646
      0.57179665	     -0.00000000	     -0.02411209	      0.02495504	      0.02177813
      0.57210645	      0.00000000	     -0.02411519	      0.02495630	      0.02177988
      0.57234478	     -0.00000000	     -0.02411759	      0.02495727	      0.02178124
      0.57258311	     -0.00000000	     -0.02412001	      0.02495826	      0.02178261
      0.57288575	      0.00000000	     -0.02412312	      0.02495951	      0.02178436
      0.57312514	     -0.00000000	     -0.02412559	      0.02496052	      0.02178576
      0.57336453	     -0.00000000	     -0.02412809	      0.02496153	      0.02178718
      0.57360392	     -0.00000000	     -0.02413060	      0.02496255	      0.02178860
      0.57393442	     -0.00000000	     -0.02413410	      0.02496397	      0.02179058
      0.57414977	      0.00000000	     -0.02413640	      0.02496490	      0.02179188
      0.57436512	     -0.00000000	     -0.02413872	      0.02496584	      0.02179320
      0.57467329	      0.00000000	     -0.02414205	      0.02496720	      0.02179509
      0.57496795	     -0.00000000	     -0.02414527	      0.02496850	      0.02179692
      0.57526260	      0.00000000	     -0.02414852	      0.02496982	      0.02179876
      0.57549826	     -0.00000000	     -0.02415114	      0.02497089	      0.02180025
      0.57573391	     -0.00000000	     -0.02415378	      0.02497196	      0.02180175
      0.57603667	     -0.00000000	     -0.02415719	      0.02497334	      0.02180369
      0.57627784	     -0.00000000	     -0.02415993	      0.02497445	      0.02180524
      0.57651901	     -0.00000000	     -0.02416269	      0.02497557	      0.02180681
      0.57676019	      0.00000000	     -0.02416546	      0.02497670	      0.02180839
      0.57708298	      0.00000000	     -0.02416921	      0.02497822	      0.02181052
      0.57730103	     -0.00000000	     -0.02417176	      0.02497926	      0.02181198
      0.57751907	     -0.00000000	     -0.02417432	      0.02498030	      0.02181344
      0.57782053	      0.00000000	     -0.02417789	      0.02498175	      0.02181547
      0.57811019	      0.00000000	     -0.02418135	      0.02498315	      0.02181744
      0.57839985	      0.00000000	     -0.02418483	      0.02498457	      0.02181943
      0.57863645	      0.00000000	     -0.02418770	      0.02498573	      0.02182106
      0.57887306	     -0.00000000	     -0.02419058	      0.02498690	      0.02182271
      0.57917383	     -0.00000000	     -0.02419427	      0.02498840	      0.02182482
      0.57941448	      0.00000000	     -0.02419724	      0.02498961	      0.02182651
      0.57965514	     -0.00000000	     -0.02420023	      0.02499082	      0.02182822
      0.57989579	      0.00000000	     -0.02420324	      0.02499205	      0.02182994
      0.58022028	      0.00000000	     -0.02420732	      0.02499371	      0.02183228
      0.58043621	      0.00000000	     -0.02421006	      0.02499482	      0.02183384
      0.58065214	      0.00000000	     -0.02421281	      0.02499594	      0.02183542
      0.58095551	     -0.00000000	     -0.02421670	      0.02499752	      0.02183765
      0.58124769	     -0.00000000	     -0.02422048	      0.02499905	      0.02183981
      0.58153987	     -0.00000000	     -0.02422428	      0.02500060	      0.02184198
      0.58178350	     -0.00000000	     -0.02422746	      0.02500190	      0.02184381
      0.58202713	      0.00000000	     -0.02423067	      0.02500320	      0.02184565
      0.58232014	     -0.00000000	     -0.02423455	      0.02500478	      0.02184788
      0.58255867	     -0.00000000	     -0.02423773	      0.02500607	      0.02184970
      0.58279721	      0.00000000	     -0.02424093	      0.02500737	      0.02185153
      0.58303575	      0.00000000	     -0.02424414	      0.02500868	      0.02185338
      0.58336765	      0.00000000	     -0.02424864	      0.02501051	      0.02185596
      0.58357846	      0.00000000	     -0.02425152	      0.02501168	      0.02185762
      0.58378928	      0.00000000	     -0.02425441	      0.02501286	      0.02185928
      0.58410022	      0.00000000	     -0.02425870	      0.02501460	      0.02186174
      0.58440504	     -0.00000000	     -0.02426293	      0.02501633	      0.02186418
      0.58475951	      0.00000000	     -0.02426789	      0.02501834	      0.02186703
      0.58497805	     -0.00000000	     -0.02427096	      0.02501959	      0.02186880
      0.58519659	     -0.00000000	     -0.02427405	      0.02502085	      0.02187057
      0.58555832	      0.00000000	     -0.02427920	      0.02502295	      0.02187354
      0.58575951	      0.00000000	     -0.02428207	      0.02502412	      0.02187520
      0.58596071	     -0.00000000	     -0.02428496	      0.02502530	      0.02187686
      0.58629257	      0.00000000	     -0.02428976	      0.02502725	      0.02187963
      0.58661501	      0.00000000	     -0.02429445	      0.02502916	      0.02188233
      0.58684985	     -0.00000000	     -0.02429789	      0.02503056	      0.02188431
      0.58708470	     -0.00000000	     -0.02430134	      0.02503197	      0.02188630
      0.58740190	      0.00000000	     -0.02430603	      0.02503388	      0.02188901
      0.58762667	      0.00000000	     -0.02430937	      0.02503524	      0.02189094
      0.58785144	     -0.00000000	     -0.02431273	      0.02503661	      0.02189288
      0.58813972	     -0.00000000	     -0.02431705	      0.02503837	      0.02189538
      0.58841924	      0.00000000	     -0.02432127	      0.02504009	      0.02189781
      0.58869877	     -0.00000000	     -0.02432551	      0.02504182	      0.02190027
      0.58894269	      0.00000000	     -0.02432923	      0.02504334	      0.02190242
      0.58918662	     -0.00000000	     -0.02433297	      0.02504486	      0.02190458
      0.58943055	     -0.00000000	     -0.02433673	      0.02504639	      0.02190675
      0.58972331	     -0.00000000	     -0.02434126	      0.02504824	      0.02190937
      0.58998635	     -0.00000000	     -0.02434535	      0.02504991	      0.02191174
      0.59024940	     -0.00000000	     -0.02434946	      0.02505159	      0.02191413
      0.59051244	      0.00000000	     -0.02435359	      0.02505327	      0.02191652
      0.59077549	      0.00000000	     -0.02435775	      0.02505497	      0.02191893
      0.59101015	     -0.00000000	     -0.02436147	      0.02505649	      0.02192108
      0.59124482	      0.00000000	     -0.02436521	      0.02505801	      0.02192325
      0.59154307	     -0.00000000	     -0.02436998	      0.02505996	      0.02192602
      0.59178463	      0.00000000	     -0.02437387	      0.02506155	      0.02192827
      0.59202618	     -0.00000000	     -0.02437777	      0.02506314	      0.02193054
      0.59226774	      0.00000000	     -0.02438169	      0.02506474	      0.02193281
      0.59258842	     -0.00000000	     -0.02438692	      0.02506687	      0.02193585
      0.59280245	      0.00000000	     -0.02439043	      0.02506831	      0.02193789
      0.59301648	      0.00000000	     -0.02439395	      0.02506974	      0.02193993
      0.59331728	      0.00000000	     -0.02439891	      0.02507177	      0.02194282
      0.59355815	      0.00000000	     -0.02440291	      0.02507341	      0.02194514
      0.59395816	     -0.00000000	     -0.02440959	      0.02507613	      0.02194902
      0.59420126	     -0.00000000	     -0.02441367	      0.02507780	      0.02195140
      0.59444437	      0.00000000	     -0.02441777	      0.02507947	      0.02195378
      0.59468748	      0.00000000	     -0.02442188	      0.02508116	      0.02195618
      0.59498418	     -0.00000000	     -0.02442692	      0.02508322	      0.02195911
      0.59524210	     -0.00000000	     -0.02443133	      0.02508502	      0.02196168
      0.59550001	     -0.00000000	     -0.02443575	      0.02508683	      0.02196425
      0.59575792	     -0.00000000	     -0.02444019	      0.02508864	      0.02196684
      0.59601583	      0.00000000	     -0.02444465	      0.02509047	      0.02196944
      0.59627374	      0.00000000	     -0.02444913	      0.02509230	      0.02197205
      0.59653165	      0.00000000	     -0.02445363	      0.02509414	      0.02197468
      0.59678956	      0.00000000	     -0.02445815	      0.02509599	      0.02197731
      0.59704747	     -0.00000000	     -0.02446268	      0.02509784	      0.02197996
      0.59730539	     -0.00000000	     -0.02446724	      0.02509970	      0.02198262
      0.59756330	     -0.00000000	     -0.02447181	      0.02510158	      0.02198529
      0.59782121	     -0.00000000	     -0.02447640	      0.02510346	      0.02198797
      0.59807912	     -0.00000000	     -0.02448101	      0.02510534	      0.02199066
      0.59833703	     -0.00000000	     -0.02448564	      0.02510724	      0.02199337
      0.59859494	      0.00000000	     -0.02449029	      0.02510914	      0.02199609
      0.59885285	      0.00000000	     -0.02449496	      0.02511105	      0.02199881
      0.59908384	      0.00000000	     -0.02449915	      0.02511277	      0.02200127
      0.59931483	     -0.00000000	     -0.02450336	      0.02511449	      0.02200373
      0.59961962	      0.00000000	     -0.02450894	      0.02511678	      0.02200699
      0.59985661	      0.00000000	     -0.02451329	      0.02511856	      0.02200954
      0.60009359	      0.00000000	     -0.02451766	      0.02512035	      0.02201210
      0.60033058	      0.00000000	     -0.02452205	      0.02512215	      0.02201467
      0.60063188	      0.00000000	     -0.02452764	      0.02512444	      0.02201795
      0.60088924	      0.00000000	     -0.02453244	      0.02512641	      0.02202076
      0.60114659	      0.00000000	     -0.02453726	      0.02512838	      0.02202359
      0.60140394	      0.00000000	     -0.02454210	      0.02513036	      0.02202642
      0.60166129	     -0.00000000	     -0.02454696	      0.02513235	      0.02202927
      0.60191865	     -0.00000000	     -0.02455183	      0.02513435	      0.02203213
      0.60217600	      0.00000000	     -0.02455672	      0.02513636	      0.02203500
      0.60243335	      0.00000000	     -0.02456163	      0.02513837	      0.02203788
      0.60269071	     -0.00000000	     -0.02456656	      0.02514039	      0.02204077
      0.60294806	     -0.00000000	     -0.02457150	      0.02514242	      0.02204368
      0.60320541	      0.00000000	     -0.02457646	      0.02514446	      0.02204659
      0.60346276	      0.00000000	     -0.02458144	      0.02514650	      0.02204952
      0.60372012	      0.00000000	     -0.02458644	      0.02514855	      0.02205246
      0.60397747	      0.00000000	     -0.02459146	      0.02515061	      0.02205541
      0.60423482	     -0.00000000	     -0.02459649	      0.02515268	      0.02205837
      0.60449217	      0.00000000	     -0.02460155	      0.02515475	      0.02206134
      0.60474953	     -0.00000000	     -0.02460662	      0.02515683	      0.02206432
      0.60500688	     -0.00000000	     -0.02461170	      0.02515892	      0.02206732
      0.60526423	      0.00000000	     -0.02461681	      0.02516102	      0.02207033
      0.60552159	      0.00000000	     -0.02462193	      0.02516312	      0.02207334
      0.60577894	     -0.00000000	     -0.02462707	      0.02516524	      0.02207637
      0.60603629	     -0.00000000	     -0.02463223	      0.02516736	      0.02207941
      0.60629364	      0.00000000	     -0.02463741	      0.02516948	      0.02208246
      0.60655100	     -0.00000000	     -0.02464260	      0.02517162	      0.02208552
      0.60680835	     -0.00000000	     -0.02464781	      0.02517376	      0.02208860
      0.60706570	     -0.00000000	     -0.02465304	      0.02517591	      0.02209168
      0.60732305	      0.00000000	     -0.02465828	      0.02517806	      0.02209478
      0.60758041	      0.00000000	     -0.02466355	      0.02518023	      0.02209788
      0.60783776	     -0.00000000	     -0.02466883	      0.02518240	      0.02210100
      0.60809511	      0.00000000	     -0.02467413	      0.02518458	      0.02210413
      0.60835247	     -0.00000000	     -0.02467944	      0.02518677	      0.02210727
      0.60860982	     -0.00000000	     -0.02468477	      0.02518896	      0.02211042
      0.60886717	      0.00000000	     -0.02469012	      0.02519116	      0.02211358
      0.60912452	     -0.00000000	     -0.02469549	      0.02519337	      0.02211676
      0.60935546	     -0.00000000	     -0.02470032	      0.02519536	      0.02211961
      0.60958641	      0.00000000	     -0.02470517	      0.02519735	      0.02212248
      0.60989499	      0.00000000	     -0.02471166	      0.02520003	      0.02212632
      0.61012598	      0.00000000	     -0.02471654	      0.02520203	      0.02212921
      0.61035696	      0.00000000	     -0.02472143	      0.02520405	      0.02213211
      0.61058795	     -0.00000000	     -0.02472634	      0.02520607	      0.02213501
      0.61089238	      0.00000000	     -0.02473282	      0.02520874	      0.02213886
      0.61116285	     -0.00000000	     -0.02473860	      0.02521112	      0.02214228
      0.61143331	      0.00000000	     -0.02474441	      0.02521351	      0.02214572
      0.61166649	     -0.00000000	     -0.02474942	      0.02521558	      0.02214870
      0.61189966	      0.00000000	     -0.02475445	      0.02521765	      0.02215168
      0.61213283	     -0.00000000	     -0.02475950	      0.02521973	      0.02215467
      0.61243361	     -0.00000000	     -0.02476602	      0.02522242	      0.02215854
      0.61269819	      0.00000000	     -0.02477178	      0.02522480	      0.02216196
      0.61296277	      0.00000000	     -0.02477756	      0.02522718	      0.02216540
      0.61322734	      0.00000000	     -0.02478336	      0.02522957	      0.02216884
      0.61345399	     -0.00000000	     -0.02478834	      0.02523163	      0.02217180
      0.61368063	     -0.00000000	     -0.02479333	      0.02523369	      0.02217476
      0.61400240	      0.00000000	     -0.02480044	      0.02523662	      0.02217899
      0.61422297	     -0.00000000	     -0.02480533	      0.02523864	      0.02218190
      0.61444354	     -0.00000000	     -0.02481023	      0.02524066	      0.02218481
      0.61473095	     -0.00000000	     -0.02481664	      0.02524331	      0.02218862
      0.61500338	     -0.00000000	     -0.02482273	      0.02524582	      0.02219225
      0.61534774	      0.00000000	     -0.02483045	      0.02524901	      0.02219684
      0.61557006	     -0.00000000	     -0.02483545	      0.02525108	      0.02219982
      0.61579238	      0.00000000	     -0.02484047	      0.02525315	      0.02220281
      0.61609937	      0.00000000	     -0.02484741	      0.02525602	      0.02220695
      0.61636296	      0.00000000	     -0.02485340	      0.02525849	      0.02221051
      0.61662655	     -0.00000000	     -0.02485939	      0.02526097	      0.02221409
      0.61689014	      0.00000000	     -0.02486541	      0.02526346	      0.02221768
      0.61712087	     -0.00000000	     -0.02487069	      0.02526564	      0.02222083
      0.61735160	     -0.00000000	     -0.02487599	      0.02526783	      0.02222399
      0.61766671	     -0.00000000	     -0.02488324	      0.02527083	      0.02222831
      0.61788991	     -0.00000000	     -0.02488839	      0.02527296	      0.02223139
      0.61811311	     -0.00000000	     -0.02489355	      0.02527509	      0.02223447
      0.61839595	      0.00000000	     -0.02490011	      0.02527781	      0.02223839
      0.61867194	      0.00000000	     -0.02490653	      0.02528046	      0.02224223
      0.61894794	      0.00000000	     -0.02491297	      0.02528313	      0.02224608
      0.61920792	      0.00000000	     -0.02491905	      0.02528564	      0.02224971
      0.61946790	      0.00000000	     -0.02492515	      0.02528817	      0.02225336
      0.61972788	      0.00000000	     -0.02493127	      0.02529070	      0.02225702
      0.61998786	      0.00000000	     -0.02493740	      0.02529324	      0.02226069
      0.62024784	     -0.00000000	     -0.02494355	      0.02529579	      0.02226437
      0.62050782	      0.00000000	     -0.02494971	      0.02529834	      0.02226806
      0.62076780	      0.00000000	     -0.02495589	      0.02530090	      0.02227176
      0.62102778	     -0.00000000	     -0.02496209	      0.02530347	      0.02227547
      0.62128776	      0.00000000	     -0.02496830	      0.02530604	      0.02227920
      0.62154774	      0.00000000	     -0.02497453	      0.02530863	      0.02228293
      0.62180773	     -0.00000000	     -0.02498078	      0.02531121	      0.02228668
      0.62206771	     -0.00000000	     -0.02498704	      0.02531381	      0.02229043
      0.62230052	     -0.00000000	     -0.02499266	      0.02531614	      0.02229380
      0.62253334	      0.00000000	     -0.02499829	      0.02531848	      0.02229719
      0.62284548	      0.00000000	     -0.02500587	      0.02532162	      0.02230173
      0.62306923	      0.00000000	     -0.02501131	      0.02532388	      0.02230500
      0.62329297	     -0.00000000	     -0.02501677	      0.02532614	      0.02230828
      0.62357398	      0.00000000	     -0.02502364	      0.02532899	      0.02231241
      0.62384819	      0.00000000	     -0.02503036	      0.02533178	      0.02231645
      0.62412241	     -0.00000000	     -0.02503710	      0.02533458	      0.02232050
      0.62438531	      0.00000000	     -0.02504357	      0.02533727	      0.02232439
      0.62464821	     -0.00000000	     -0.02505007	      0.02533997	      0.02232830
      0.62491111	      0.00000000	     -0.02505658	      0.02534267	      0.02233222
      0.62517401	     -0.00000000	     -0.02506310	      0.02534538	      0.02233614
      0.62543691	     -0.00000000	     -0.02506964	      0.02534810	      0.02234008
      0.62569981	     -0.00000000	     -0.02507620	      0.02535083	      0.02234403
      0.62596271	      0.00000000	     -0.02508278	      0.02535356	      0.02234799
      0.62622561	      0.00000000	     -0.02508937	      0.02535630	      0.02235196
      0.62644890	     -0.00000000	     -0.02509498	      0.02535863	      0.02235535
      0.62667219	     -0.00000000	     -0.02510060	      0.02536097	      0.02235874
      0.62697261	     -0.00000000	     -0.02510818	      0.02536413	      0.02236331
      0.62723436	     -0.00000000	     -0.02511480	      0.02536688	      0.02236731
      0.62749610	      0.00000000	     -0.02512144	      0.02536964	      0.02237131
      0.62775785	     -0.00000000	     -0.02512810	      0.02537241	      0.02237533
      0.62801960	     -0.00000000	     -0.02513477	      0.02537519	      0.02237936
      0.62828134	      0.00000000	     -0.02514145	      0.02537797	      0.02238340
      0.62850754	      0.00000000	     -0.02514725	      0.02538038	      0.02238690
      0.62873374	     -0.00000000	     -0.02515305	      0.02538280	      0.02239040
      0.62906261	     -0.00000000	     -0.02516150	      0.02538632	      0.02239552
      0.62927490	     -0.00000000	     -0.02516698	      0.02538860	      0.02239883
      0.62948719	     -0.00000000	     -0.02517246	      0.02539089	      0.02240214
      0.62978396	     -0.00000000	     -0.02518014	      0.02539409	      0.02240679
      0.63019481	     -0.00000000	     -0.02519081	      0.02539854	      0.02241325
      0.63042558	      0.00000000	     -0.02519682	      0.02540104	      0.02241689
      0.63065635	      0.00000000	     -0.02520284	      0.02540355	      0.02242054
      0.63094282	      0.00000000	     -0.02521033	      0.02540668	      0.02242508
      0.63121417	     -0.00000000	     -0.02521744	      0.02540964	      0.02242939
      0.63148551	      0.00000000	     -0.02522457	      0.02541262	      0.02243371
      0.63174688	     -0.00000000	     -0.02523145	      0.02541549	      0.02243788
      0.63200824	      0.00000000	     -0.02523835	      0.02541837	      0.02244207
      0.63226960	     -0.00000000	     -0.02524526	      0.02542125	      0.02244626
      0.63253096	     -0.00000000	     -0.02525219	      0.02542415	      0.02245047
      0.63279233	      0.00000000	     -0.02525914	      0.02542705	      0.02245469
      0.63305369	      0.00000000	     -0.02526610	      0.02542995	      0.02245891
      0.63331505	     -0.00000000	     -0.02527307	      0.02543287	      0.02246315
      0.63357641	      0.00000000	     -0.02528006	      0.02543579	      0.02246740
      0.63383778	     -0.00000000	     -0.02528706	      0.02543871	      0.02247166
      0.63409914	      0.00000000	     -0.02529408	      0.02544165	      0.02247593
      0.63433025	      0.00000000	     -0.02530030	      0.02544425	      0.02247971
      0.63456136	     -0.00000000	     -0.02530653	      0.02544685	      0.02248351
      0.63488027	      0.00000000	     -0.02531515	      0.02545046	      0.02248875
      0.63509977	      0.00000000	     -0.02532110	      0.02545295	      0.02249237
      0.63531926	      0.00000000	     -0.02532705	      0.02545544	      0.02249600
      0.63560659	     -0.00000000	     -0.02533486	      0.02545871	      0.02250076
      0.63584754	     -0.00000000	     -0.02534143	      0.02546145	      0.02250476
      0.63622120	      0.00000000	     -0.02535164	      0.02546573	      0.02251098
      0.63646992	      0.00000000	     -0.02535845	      0.02546858	      0.02251514
      0.63671865	     -0.00000000	     -0.02536527	      0.02547143	      0.02251930
      0.63696738	      0.00000000	     -0.02537211	      0.02547430	      0.02252347
      0.63724417	     -0.00000000	     -0.02537973	      0.02547749	      0.02252813
      0.63752097	      0.00000000	     -0.02538737	      0.02548069	      0.02253279
      0.63775745	      0.00000000	     -0.02539391	      0.02548344	      0.02253679
      0.63799392	      0.00000000	     -0.02540047	      0.02548618	      0.02254080
      0.63831021	     -0.00000000	     -0.02540925	      0.02548987	      0.02254616
      0.63852859	      0.00000000	     -0.02541533	      0.02549241	      0.02254988
      0.63874697	     -0.00000000	     -0.02542142	      0.02549497	      0.02255360
      0.63903560	     -0.00000000	     -0.02542948	      0.02549835	      0.02255854
      0.63931136	     -0.00000000	     -0.02543720	      0.02550159	      0.02256326
      0.63968341	     -0.00000000	     -0.02544764	      0.02550597	      0.02256965
      0.63991585	      0.00000000	     -0.02545417	      0.02550871	      0.02257366
      0.64019621	      0.00000000	     -0.02546208	      0.02551203	      0.02257850
      0.64046822	      0.00000000	     -0.02546976	      0.02551526	      0.02258321
      0.64074022	      0.00000000	     -0.02547745	      0.02551849	      0.02258792
      0.64101223	     -0.00000000	     -0.02548517	      0.02552173	      0.02259265
      0.64128424	      0.00000000	     -0.02549289	      0.02552498	      0.02259740
      0.64151444	     -0.00000000	     -0.02549945	      0.02552773	      0.02260142
      0.64174463	      0.00000000	     -0.02550601	      0.02553049	      0.02260545
      0.64207148	     -0.00000000	     -0.02551535	      0.02553442	      0.02261118
      0.64228502	      0.00000000	     -0.02552146	      0.02553699	      0.02261494
      0.64249856	      0.00000000	     -0.02552759	      0.02553956	      0.02261870
      0.64279507	     -0.00000000	     -0.02553610	      0.02554315	      0.02262393
      0.64317984	     -0.00000000	     -0.02554719	      0.02554781	      0.02263075
      0.64343054	     -0.00000000	     -0.02555442	      0.02555086	      0.02263520
      0.64368123	      0.00000000	     -0.02556167	      0.02555391	      0.02263966
      0.64393192	      0.00000000	     -0.02556893	      0.02555697	      0.02264413
      0.64420646	     -0.00000000	     -0.02557690	      0.02556032	      0.02264904
      0.64448100	     -0.00000000	     -0.02558489	      0.02556368	      0.02265395
      0.64472178	      0.00000000	     -0.02559190	      0.02556664	      0.02265828
      0.64496255	      0.00000000	     -0.02559893	      0.02556960	      0.02266261
      0.64527153	      0.00000000	     -0.02560796	      0.02557341	      0.02266818
      0.64549471	      0.00000000	     -0.02561450	      0.02557617	      0.02267221
      0.64571789	     -0.00000000	     -0.02562105	      0.02557893	      0.02267625
      0.64600088	      0.00000000	     -0.02562937	      0.02558243	      0.02268138
      0.64627202	     -0.00000000	     -0.02563735	      0.02558580	      0.02268631
      0.64661090	     -0.00000000	     -0.02564735	      0.02559002	      0.02269249
      0.64684422	      0.00000000	     -0.02565425	      0.02559293	      0.02269675
      0.64707754	      0.00000000	     -0.02566116	      0.02559585	      0.02270102
      0.64737400	      0.00000000	     -0.02566996	      0.02559957	      0.02270646
      0.64767047	     -0.00000000	     -0.02567878	      0.02560329	      0.02271191
      0.64788280	      0.00000000	     -0.02568510	      0.02560596	      0.02271582
      0.64809512	      0.00000000	     -0.02569143	      0.02560864	      0.02271974
      0.64840313	      0.00000000	     -0.02570064	      0.02561252	      0.02272544
      0.64867899	      0.00000000	     -0.02570890	      0.02561601	      0.02273055
      0.64892079	     -0.00000000	     -0.02571615	      0.02561908	      0.02273504
      0.64916259	      0.00000000	     -0.02572341	      0.02562215	      0.02273954
      0.64947119	     -0.00000000	     -0.02573270	      0.02562608	      0.02274530
      0.64969465	     -0.00000000	     -0.02573944	      0.02562893	      0.02274947
      0.64991810	     -0.00000000	     -0.02574618	      0.02563178	      0.02275366
      0.65020124	     -0.00000000	     -0.02575475	      0.02563541	      0.02275897
      0.65047270	     -0.00000000	     -0.02576297	      0.02563889	      0.02276407
      0.65081172	     -0.00000000	     -0.02577327	      0.02564325	      0.02277046
      0.65104532	     -0.00000000	     -0.02578037	      0.02564626	      0.02277488
      0.65127891	     -0.00000000	     -0.02578749	      0.02564927	      0.02277930
      0.65157561	     -0.00000000	     -0.02579654	      0.02565311	      0.02278493
      0.65187231	      0.00000000	     -0.02580561	      0.02565695	      0.02279056
      0.65208510	     -0.00000000	     -0.02581213	      0.02565971	      0.02279462
      0.65229790	     -0.00000000	     -0.02581866	      0.02566248	      0.02279868
      0.65260608	     -0.00000000	     -0.02582812	      0.02566649	      0.02280457
      0.65288226	     -0.00000000	     -0.02583662	      0.02567010	      0.02280986
      0.65312429	      0.00000000	     -0.02584408	      0.02567326	      0.02281450
      0.65336631	     -0.00000000	     -0.02585156	      0.02567643	      0.02281916
      0.65367551	      0.00000000	     -0.02586112	      0.02568049	      0.02282512
      0.65389902	      0.00000000	     -0.02586804	      0.02568343	      0.02282943
      0.65412253	      0.00000000	     -0.02587498	      0.02568637	      0.02283376
      0.65440620	     -0.00000000	     -0.02588379	      0.02569012	      0.02283926
      0.65467671	      0.00000000	     -0.02589221	      0.02569369	      0.02284451
      0.65501787	     -0.00000000	     -0.02590285	      0.02569821	      0.02285115
      0.65525573	     -0.00000000	     -0.02591028	      0.02570137	      0.02285579
      0.65549359	      0.00000000	     -0.02591772	      0.02570453	      0.02286044
      0.65578670	     -0.00000000	     -0.02592691	      0.02570844	      0.02286618
      0.65607981	      0.00000000	     -0.02593611	      0.02571235	      0.02287193
      0.65629755	     -0.00000000	     -0.02594296	      0.02571527	      0.02287621
      0.65651529	      0.00000000	     -0.02594982	      0.02571818	      0.02288050
      0.65682303	     -0.00000000	     -0.02595952	      0.02572231	      0.02288657
      0.65709363	     -0.00000000	     -0.02596807	      0.02572595	      0.02289192
      0.65736424	      0.00000000	     -0.02597663	      0.02572960	      0.02289728
      0.65760511	     -0.00000000	     -0.02598427	      0.02573285	      0.02290207
      0.65784598	      0.00000000	     -0.02599191	      0.02573610	      0.02290686
      0.65808685	     -0.00000000	     -0.02599957	      0.02573937	      0.02291165
      0.65837636	      0.00000000	     -0.02600879	      0.02574329	      0.02291743
      0.65866586	     -0.00000000	     -0.02601802	      0.02574723	      0.02292322
      0.65888799	      0.00000000	     -0.02602511	      0.02575025	      0.02292767
      0.65911011	      0.00000000	     -0.02603222	      0.02575328	      0.02293213
      0.65941577	     -0.00000000	     -0.02604201	      0.02575746	      0.02293828
      0.65968379	     -0.00000000	     -0.02605061	      0.02576112	      0.02294368
      0.65995180	      0.00000000	     -0.02605922	      0.02576480	      0.02294909
      0.66021982	     -0.00000000	     -0.02606784	      0.02576848	      0.02295451
      0.66044577	      0.00000000	     -0.02607513	      0.02577159	      0.02295909
      0.66067172	     -0.00000000	     -0.02608242	      0.02577470	      0.02296368
      0.66097387	      0.00000000	     -0.02609219	      0.02577887	      0.02296982
      0.66123871	     -0.00000000	     -0.02610076	      0.02578254	      0.02297522
      0.66150354	      0.00000000	     -0.02610935	      0.02578621	      0.02298062
      0.66176838	      0.00000000	     -0.02611795	      0.02578988	      0.02298604
      0.66200439	     -0.00000000	     -0.02612562	      0.02579316	      0.02299087
      0.66224039	      0.00000000	     -0.02613331	      0.02579645	      0.02299572
      0.66255705	      0.00000000	     -0.02614364	      0.02580087	      0.02300223
      0.66278007	      0.00000000	     -0.02615092	      0.02580398	      0.02300682
      0.66300309	     -0.00000000	     -0.02615822	      0.02580710	      0.02301142
      0.66328952	      0.00000000	     -0.02616760	      0.02581112	      0.02301734
      0.66354664	      0.00000000	     -0.02617603	      0.02581473	      0.02302267
      0.66390250	     -0.00000000	     -0.02618772	      0.02581974	      0.02303005
      0.66412165	      0.00000000	     -0.02619494	      0.02582282	      0.02303461
      0.66450879	     -0.00000000	     -0.02620770	      0.02582829	      0.02304268
      0.66470853	     -0.00000000	     -0.02621430	      0.02583112	      0.02304685
      0.66490828	     -0.00000000	     -0.02622090	      0.02583395	      0.02305102
      0.66523635	     -0.00000000	     -0.02623176	      0.02583861	      0.02305790
      0.66552194	      0.00000000	     -0.02624123	      0.02584267	      0.02306389
      0.66576251	     -0.00000000	     -0.02624922	      0.02584609	      0.02306895
      0.66600308	     -0.00000000	     -0.02625722	      0.02584953	      0.02307402
      0.66632185	     -0.00000000	     -0.02626784	      0.02585408	      0.02308074
      0.66653989	     -0.00000000	     -0.02627511	      0.02585720	      0.02308535
      0.66675792	     -0.00000000	     -0.02628239	      0.02586033	      0.02308997
      0.66705085	     -0.00000000	     -0.02629218	      0.02586453	      0.02309618
      0.66737023	      0.00000000	     -0.02630288	      0.02586913	      0.02310297
      0.66768395	      0.00000000	     -0.02631340	      0.02587365	      0.02310965
      0.66791655	     -0.00000000	     -0.02632122	      0.02587701	      0.02311461
      0.66814915	     -0.00000000	     -0.02632904	      0.02588037	      0.02311958
      0.66844757	      0.00000000	     -0.02633910	      0.02588470	      0.02312597
      0.66874599	      0.00000000	     -0.02634916	      0.02588903	      0.02313237
      0.66895869	      0.00000000	     -0.02635635	      0.02589212	      0.02313694
      0.66917139	      0.00000000	     -0.02636354	      0.02589521	      0.02314152
      0.66947921	     -0.00000000	     -0.02637397	      0.02589970	      0.02314815
      0.66978704	      0.00000000	     -0.02638441	      0.02590420	      0.02315480
      0.66999825	      0.00000000	     -0.02639159	      0.02590729	      0.02315937
      0.67020947	      0.00000000	     -0.02639877	      0.02591038	      0.02316394
      0.67051551	     -0.00000000	     -0.02640919	      0.02591487	      0.02317059
      0.67082156	     -0.00000000	     -0.02641963	      0.02591937	      0.02317724
      0.67103944	      0.00000000	     -0.02642707	      0.02592258	      0.02318199
      0.67125733	      0.00000000	     -0.02643452	      0.02592579	      0.02318674
      0.67156474	      0.00000000	     -0.02644504	      0.02593033	      0.02319345
      0.67187216	     -0.00000000	     -0.02645558	      0.02593488	      0.02320018
      0.67208077	      0.00000000	     -0.02646274	      0.02593797	      0.02320476
      0.67228938	     -0.00000000	     -0.02646991	      0.02594106	      0.02320934
      0.67259312	      0.00000000	     -0.02648037	      0.02594557	      0.02321602
      0.67289687	      0.00000000	     -0.02649084	      0.02595009	      0.02322271
      0.67312345	      0.00000000	     -0.02649866	      0.02595347	      0.02322772
      0.67335003	      0.00000000	     -0.02650649	      0.02595685	      0.02323273
      0.67365365	     -0.00000000	     -0.02651699	      0.02596139	      0.02323945
      0.67392633	     -0.00000000	     -0.02652644	      0.02596548	      0.02324550
      0.67419901	      0.00000000	     -0.02653590	      0.02596957	      0.02325156
      0.67443893	     -0.00000000	     -0.02654423	      0.02597317	      0.02325690
      0.67467885	      0.00000000	     -0.02655258	      0.02597678	      0.02326225
      0.67491877	     -0.00000000	     -0.02656093	      0.02598040	      0.02326760
      0.67521265	     -0.00000000	     -0.02657118	      0.02598483	      0.02327418
      0.67550653	     -0.00000000	     -0.02658144	      0.02598927	      0.02328076
      0.67572896	      0.00000000	     -0.02658922	      0.02599264	      0.02328575
      0.67595139	     -0.00000000	     -0.02659700	      0.02599601	      0.02329075
      0.67625773	     -0.00000000	     -0.02660774	      0.02600066	      0.02329765
      0.67653121	      0.00000000	     -0.02661733	      0.02600482	      0.02330382
      0.67677705	     -0.00000000	     -0.02662597	      0.02600857	      0.02330937
      0.67702289	      0.00000000	     -0.02663462	      0.02601232	      0.02331493
      0.67733100	     -0.00000000	     -0.02664547	      0.02601703	      0.02332192
      0.67755755	      0.00000000	     -0.02665346	      0.02602049	      0.02332706
      0.67778409	     -0.00000000	     -0.02666146	      0.02602396	      0.02333221
      0.67806734	     -0.00000000	     -0.02667147	      0.02602831	      0.02333866
      0.67834138	     -0.00000000	     -0.02668117	      0.02603252	      0.02334491
      0.67867809	      0.00000000	     -0.02669311	      0.02603770	      0.02335260
      0.67891409	     -0.00000000	     -0.02670149	      0.02604134	      0.02335800
      0.67915010	     -0.00000000	     -0.02670987	      0.02604499	      0.02336341
      0.67944739	     -0.00000000	     -0.02672045	      0.02604958	      0.02337024
      0.67974467	     -0.00000000	     -0.02673104	      0.02605419	      0.02337708
      0.67996357	      0.00000000	     -0.02673885	      0.02605759	      0.02338212
      0.68018248	     -0.00000000	     -0.02674667	      0.02606099	      0.02338717
      0.68049000	      0.00000000	     -0.02675766	      0.02606577	      0.02339428
      0.68079753	     -0.00000000	     -0.02676867	      0.02607056	      0.02340139
      0.68100734	      0.00000000	     -0.02677620	      0.02607384	      0.02340626
      0.68121715	     -0.00000000	     -0.02678372	      0.02607711	      0.02341113
      0.68152046	      0.00000000	     -0.02679462	      0.02608186	      0.02341818
      0.68182377	      0.00000000	     -0.02680553	      0.02608661	      0.02342525
      0.68205372	     -0.00000000	     -0.02681381	      0.02609022	      0.02343061
      0.68228367	     -0.00000000	     -0.02682210	      0.02609384	      0.02343598
      0.68258530	     -0.00000000	     -0.02683299	      0.02609858	      0.02344304
      0.68288693	      0.00000000	     -0.02684389	      0.02610334	      0.02345011
      0.68309979	      0.00000000	     -0.02685160	      0.02610670	      0.02345511
      0.68331265	      0.00000000	     -0.02685931	      0.02611006	      0.02346011
      0.68361877	     -0.00000000	     -0.02687041	      0.02611491	      0.02346732
      0.68392489	      0.00000000	     -0.02688153	      0.02611976	      0.02347454
      0.68414542	     -0.00000000	     -0.02688954	      0.02612327	      0.02347975
      0.68436594	     -0.00000000	     -0.02689757	      0.02612677	      0.02348496
      0.68467253	      0.00000000	     -0.02690874	      0.02613165	      0.02349223
      0.68497912	      0.00000000	     -0.02691993	      0.02613654	      0.02349950
      0.68519198	     -0.00000000	     -0.02692770	      0.02613994	      0.02350456
      0.68540484	      0.00000000	     -0.02693548	      0.02614335	      0.02350963
      0.68570998	      0.00000000	     -0.02694665	      0.02614823	      0.02351690
      0.68601513	      0.00000000	     -0.02695784	      0.02615313	      0.02352419
      0.68623927	     -0.00000000	     -0.02696606	      0.02615673	      0.02352955
      0.68646341	     -0.00000000	     -0.02697429	      0.02616033	      0.02353491
      0.68676882	      0.00000000	     -0.02698552	      0.02616525	      0.02354224
      0.68707424	      0.00000000	     -0.02699677	      0.02617018	      0.02354958
      0.68728683	      0.00000000	     -0.02700461	      0.02617361	      0.02355469
      0.68749942	     -0.00000000	     -0.02701245	      0.02617705	      0.02355981
      0.68780418	      0.00000000	     -0.02702371	      0.02618198	      0.02356716
      0.68810894	     -0.00000000	     -0.02703498	      0.02618693	      0.02357453
      0.68833502	      0.00000000	     -0.02704335	      0.02619060	      0.02358000
      0.68856110	     -0.00000000	     -0.02705173	      0.02619428	      0.02358548
      0.68886558	      0.00000000	     -0.02706302	      0.02619923	      0.02359287
      0.68917007	     -0.00000000	     -0.02707434	      0.02620420	      0.02360027
      0.68938357	      0.00000000	     -0.02708228	      0.02620769	      0.02360547
      0.68959707	      0.00000000	     -0.02709023	      0.02621118	      0.02361068
      0.68990215	     -0.00000000	     -0.02710159	      0.02621618	      0.02361813
      0.69020722	     -0.00000000	     -0.02711298	      0.02622118	      0.02362559
      0.69043245	     -0.00000000	     -0.02712139	      0.02622488	      0.02363111
      0.69065767	      0.00000000	     -0.02712981	      0.02622858	      0.02363663
      0.69096257	     -0.00000000	     -0.02714122	      0.02623360	      0.02364412
      0.69126747	     -0.00000000	     -0.02715265	      0.02623863	      0.02365162
      0.69148187	      0.00000000	     -0.02716070	      0.02624217	      0.02365690
      0.69169628	     -0.00000000	     -0.02716875	      0.02624572	      0.02366219
      0.69200141	     -0.00000000	     -0.02718022	      0.02625077	      0.02366973
      0.69230654	      0.00000000	     -0.02719170	      0.02625583	      0.02367728
      0.69253168	     -0.00000000	     -0.02720019	      0.02625957	      0.02368286
      0.69275683	     -0.00000000	     -0.02720868	      0.02626331	      0.02368845
      0.69306174	     -0.00000000	     -0.02722019	      0.02626839	      0.02369603
      0.69336664	      0.00000000	     -0.02723172	      0.02627347	      0.02370362
      0.69358204	      0.00000000	     -0.02723987	      0.02627707	      0.02370899
      0.69379744	     -0.00000000	     -0.02724803	      0.02628067	      0.02371436
      0.69410267	      0.00000000	     -0.02725960	      0.02628578	      0.02372199
      0.69440790	      0.00000000	     -0.02727118	      0.02629089	      0.02372964
      0.69463274	     -0.00000000	     -0.02727973	      0.02629467	      0.02373527
      0.69485759	     -0.00000000	     -0.02728828	      0.02629845	      0.02374092
      0.69516256	     -0.00000000	     -0.02729989	      0.02630358	      0.02374859
      0.69546753	      0.00000000	     -0.02731152	      0.02630872	      0.02375627
      0.69568403	     -0.00000000	     -0.02731978	      0.02631237	      0.02376173
      0.69590053	     -0.00000000	     -0.02732805	      0.02631603	      0.02376720
      0.69620583	     -0.00000000	     -0.02733972	      0.02632119	      0.02377491
      0.69651112	     -0.00000000	     -0.02735141	      0.02632637	      0.02378265
      0.69673566	     -0.00000000	     -0.02736001	      0.02633018	      0.02378834
      0.69696020	     -0.00000000	     -0.02736863	      0.02633399	      0.02379405
      0.69726520	     -0.00000000	     -0.02738033	      0.02633918	      0.02380180
      0.69757019	      0.00000000	     -0.02739206	      0.02634437	      0.02380957
      0.69778790	      0.00000000	     -0.02740043	      0.02634809	      0.02381513
      0.69800561	     -0.00000000	     -0.02740882	      0.02635180	      0.02382069
      0.69831092	     -0.00000000	     -0.02742059	      0.02635702	      0.02382849
      0.69861623	      0.00000000	     -0.02743237	      0.02636225	      0.02383632
      0.69884049	     -0.00000000	     -0.02744103	      0.02636610	      0.02384207
      0.69906474	      0.00000000	     -0.02744971	      0.02636995	      0.02384783
      0.69936971	      0.00000000	     -0.02746151	      0.02637519	      0.02385567
      0.69967468	      0.00000000	     -0.02747333	      0.02638044	      0.02386353
      0.69989370	     -0.00000000	     -0.02748182	      0.02638421	      0.02386918
      0.70011272	      0.00000000	     -0.02749033	      0.02638799	      0.02387484
      0.70041797	     -0.00000000	     -0.02750219	      0.02639327	      0.02388273
      0.70072323	     -0.00000000	     -0.02751406	      0.02639855	      0.02389064
      0.70094727	      0.00000000	     -0.02752279	      0.02640243	      0.02389645
      0.70117131	      0.00000000	     -0.02753152	      0.02640632	      0.02390227
      0.70147620	      0.00000000	     -0.02754342	      0.02641161	      0.02391020
      0.70178108	      0.00000000	     -0.02755532	      0.02641692	      0.02391815
      0.70200147	      0.00000000	     -0.02756394	      0.02642075	      0.02392390
      0.70222187	      0.00000000	     -0.02757257	      0.02642460	      0.02392965
      0.70252699	     -0.00000000	     -0.02758452	      0.02642992	      0.02393763
      0.70283211	     -0.00000000	     -0.02759648	      0.02643526	      0.02394563
      0.70305606	      0.00000000	     -0.02760527	      0.02643918	      0.02395150
      0.70328002	      0.00000000	     -0.02761407	      0.02644310	      0.02395738
      0.70358476	      0.00000000	     -0.02762605	      0.02644845	      0.02396540
      0.70388951	     -0.00000000	     -0.02763805	      0.02645380	      0.02397343
      0.70411128	      0.00000000	     -0.02764679	      0.02645771	      0.02397928
      0.70433306	      0.00000000	     -0.02765553	      0.02646161	      0.02398513
      0.70463796	     -0.00000000	     -0.02766757	      0.02646699	      0.02399319
      0.70494285	     -0.00000000	     -0.02767961	      0.02647238	      0.02400127
      0.70516693	     -0.00000000	     -0.02768848	      0.02647634	      0.02400721
      0.70539100	     -0.00000000	     -0.02769735	      0.02648031	      0.02401316
      0.70569555	      0.00000000	     -0.02770942	      0.02648570	      0.02402126
      0.70600009	     -0.00000000	     -0.02772150	      0.02649111	      0.02402937
      0.70622318	      0.00000000	     -0.02773035	      0.02649508	      0.02403532
      0.70644628	     -0.00000000	     -0.02773922	      0.02649905	      0.02404128
      0.70675086	      0.00000000	     -0.02775133	      0.02650447	      0.02404942
      0.70705544	      0.00000000	     -0.02776346	      0.02650991	      0.02405757
      0.70727991	     -0.00000000	     -0.02777241	      0.02651392	      0.02406359
      0.70750437	      0.00000000	     -0.02778136	      0.02651793	      0.02406962
      0.70780865	      0.00000000	     -0.02779351	      0.02652338	      0.02407779
      0.70811294	     -0.00000000	     -0.02780567	      0.02652883	      0.02408599
      0.70833722	      0.00000000	     -0.02781464	      0.02653286	      0.02409203
      0.70856151	      0.00000000	     -0.02782362	      0.02653689	      0.02409808
      0.70886573	     -0.00000000	     -0.02783581	      0.02654237	      0.02410631
      0.70916995	      0.00000000	     -0.02784801	      0.02654785	      0.02411454
      0.70939505	      0.00000000	     -0.02785705	      0.02655191	      0.02412064
      0.70962015	     -0.00000000	     -0.02786610	      0.02655598	      0.02412675
      0.70992412	      0.00000000	     -0.02787832	      0.02656147	      0.02413500
      0.71022810	      0.00000000	     -0.02789056	      0.02656698	      0.02414328
      0.71045345	      0.00000000	     -0.02789964	      0.02657106	      0.02414941
      0.71067880	     -0.00000000	     -0.02790873	      0.02657515	      0.02415556
      0.71098263	     -0.00000000	     -0.02792099	      0.02658068	      0.02416386
      0.71128646	      0.00000000	     -0.02793327	      0.02658621	      0.02417217
      0.71151239	      0.00000000	     -0.02794241	      0.02659032	      0.02417836
      0.71173832	     -0.00000000	     -0.02795155	      0.02659444	      0.02418455
      0.71204193	      0.00000000	     -0.02796385	      0.02659999	      0.02419289
      0.71234554	     -0.00000000	     -0.02797616	      0.02660554	      0.02420124
      0.71257191	     -0.00000000	     -0.02798535	      0.02660969	      0.02420747
      0.71279827	      0.00000000	     -0.02799455	      0.02661384	      0.02421371
      0.71310169	     -0.00000000	     -0.02800688	      0.02661940	      0.02422209
      0.71340511	      0.00000000	     -0.02801923	      0.02662498	      0.02423047
      0.71363198	      0.00000000	     -0.02802847	      0.02662915	      0.02423675
      0.71385886	      0.00000000	     -0.02803772	      0.02663333	      0.02424304
      0.71416206	      0.00000000	     -0.02805009	      0.02663893	      0.02425145
      0.71446526	      0.00000000	     -0.02806248	      0.02664453	      0.02425988
      0.71469264	     -0.00000000	     -0.02807177	      0.02664873	      0.02426620
      0.71492001	     -0.00000000	     -0.02808107	      0.02665294	      0.02427254
      0.71522299	     -0.00000000	     -0.02809348	      0.02665855	      0.02428099
      0.71552597	      0.00000000	     -0.02810590	      0.02666418	      0.02428945
      0.71575387	      0.00000000	     -0.02811525	      0.02666841	      0.02429582
      0.71598176	      0.00000000	     -0.02812460	      0.02667265	      0.02430220
      0.71628451	      0.00000000	     -0.02813704	      0.02667829	      0.02431069
      0.71658726	     -0.00000000	     -0.02814949	      0.02668393	      0.02431919
      0.71681568	      0.00000000	     -0.02815889	      0.02668820	      0.02432561
      0.71704410	      0.00000000	     -0.02816830	      0.02669246	      0.02433204
      0.71734661	      0.00000000	     -0.02818078	      0.02669812	      0.02434057
      0.71764912	      0.00000000	     -0.02819326	      0.02670379	      0.02434910
      0.71787809	      0.00000000	     -0.02820272	      0.02670809	      0.02435558
      0.71810705	      0.00000000	     -0.02821218	      0.02671239	      0.02436205
      0.71840931	     -0.00000000	     -0.02822469	      0.02671807	      0.02437061
      0.71871156	      0.00000000	     -0.02823720	      0.02672376	      0.02437919
      0.71894109	     -0.00000000	     -0.02824672	      0.02672809	      0.02438571
      0.71917062	      0.00000000	     -0.02825624	      0.02673242	      0.02439223
      0.71947260	     -0.00000000	     -0.02826877	      0.02673812	      0.02440083
      0.71977459	     -0.00000000	     -0.02828132	      0.02674383	      0.02440944
      0.72000469	      0.00000000	     -0.02829089	      0.02674819	      0.02441601
      0.72023480	     -0.00000000	     -0.02830047	      0.02675255	      0.02442259
      0.72053650	      0.00000000	     -0.02831303	      0.02675828	      0.02443122
      0.72083821	     -0.00000000	     -0.02832561	      0.02676401	      0.02443987
      0.72106890	     -0.00000000	     -0.02833524	      0.02676840	      0.02444648
      0.72129960	     -0.00000000	     -0.02834487	      0.02677280	      0.02445311
      0.72160101	     -0.00000000	     -0.02835747	      0.02677855	      0.02446178
      0.72190242	     -0.00000000	     -0.02837007	      0.02678430	      0.02447046
      0.72213373	      0.00000000	     -0.02837976	      0.02678872	      0.02447713
      0.72236504	     -0.00000000	     -0.02838945	      0.02679315	      0.02448381
      0.72266614	     -0.00000000	     -0.02840207	      0.02679892	      0.02449251
      0.72296724	      0.00000000	     -0.02841471	      0.02680469	      0.02450123
      0.72319918	     -0.00000000	     -0.02842445	      0.02680915	      0.02450795
      0.72343113	      0.00000000	     -0.02843420	      0.02681361	      0.02451468
      0.72373190	      0.00000000	     -0.02844685	      0.02681940	      0.02452342
      0.72403266	     -0.00000000	     -0.02845952	      0.02682520	      0.02453217
      0.72426526	      0.00000000	     -0.02846932	      0.02682968	      0.02453894
      0.72449786	      0.00000000	     -0.02847912	      0.02683418	      0.02454573
      0.72479828	     -0.00000000	     -0.02849180	      0.02683999	      0.02455450
      0.72509870	     -0.00000000	     -0.02850449	      0.02684580	      0.02456328
      0.72533198	      0.00000000	     -0.02851436	      0.02685033	      0.02457011
      0.72556525	      0.00000000	     -0.02852422	      0.02685485	      0.02457695
      0.72586530	     -0.00000000	     -0.02853693	      0.02686068	      0.02458575
      0.72616536	     -0.00000000	     -0.02854964	      0.02686652	      0.02459457
      0.72639933	     -0.00000000	     -0.02855957	      0.02687108	      0.02460145
      0.72663331	      0.00000000	     -0.02856950	      0.02687564	      0.02460834
      0.72693297	      0.00000000	     -0.02858222	      0.02688149	      0.02461718
      0.72723263	     -0.00000000	     -0.02859496	      0.02688734	      0.02462602
      0.72746734	     -0.00000000	     -0.02860495	      0.02689194	      0.02463296
      0.72770205	      0.00000000	     -0.02861494	      0.02689653	      0.02463991
      0.72800129	      0.00000000	     -0.02862769	      0.02690240	      0.02464878
      0.72830054	     -0.00000000	     -0.02864045	      0.02690828	      0.02465766
      0.72853601	     -0.00000000	     -0.02865050	      0.02691290	      0.02466465
      0.72877148	     -0.00000000	     -0.02866056	      0.02691754	      0.02467166
      0.72907027	     -0.00000000	     -0.02867333	      0.02692342	      0.02468055
      0.72936907	      0.00000000	     -0.02868611	      0.02692932	      0.02468946
      0.72960534	      0.00000000	     -0.02869623	      0.02693398	      0.02469652
      0.72984161	     -0.00000000	     -0.02870635	      0.02693865	      0.02470358
      0.73013992	      0.00000000	     -0.02871914	      0.02694456	      0.02471251
      0.73043824	     -0.00000000	     -0.02873194	      0.02695047	      0.02472145
      0.73067535	      0.00000000	     -0.02874213	      0.02695517	      0.02472856
      0.73091246	      0.00000000	     -0.02875232	      0.02695988	      0.02473568
      0.73121025	      0.00000000	     -0.02876512	      0.02696580	      0.02474464
      0.73150805	      0.00000000	     -0.02877794	      0.02697172	      0.02475360
      0.73174604	     -0.00000000	     -0.02878819	      0.02697647	      0.02476078
      0.73198404	     -0.00000000	     -0.02879845	      0.02698121	      0.02476796
      0.73228127	     -0.00000000	     -0.02881128	      0.02698715	      0.02477694
      0.73257850	      0.00000000	     -0.02882411	      0.02699309	      0.02478593
      0.73281744	      0.00000000	     -0.02883443	      0.02699788	      0.02479317
      0.73305638	      0.00000000	     -0.02884476	      0.02700266	      0.02480042
      0.73335298	      0.00000000	     -0.02885760	      0.02700861	      0.02480942
      0.73364959	      0.00000000	     -0.02887044	      0.02701457	      0.02481844
      0.73388954	     -0.00000000	     -0.02888084	      0.02701939	      0.02482575
      0.73412950	     -0.00000000	     -0.02889125	      0.02702422	      0.02483306
      0.73442541	      0.00000000	     -0.02890409	      0.02703019	      0.02484209
      0.73472132	      0.00000000	     -0.02891695	      0.02703616	      0.02485113
      0.73496237	      0.00000000	     -0.02892742	      0.02704103	      0.02485850
      0.73520342	     -0.00000000	     -0.02893791	      0.02704590	      0.02486588
      0.73549856	      0.00000000	     -0.02895076	      0.02705187	      0.02487493
      0.73579369	     -0.00000000	     -0.02896361	      0.02705785	      0.02488399
      0.73603594	      0.00000000	     -0.02897418	      0.02706277	      0.02489143
      0.73627820	      0.00000000	     -0.02898475	      0.02706769	      0.02489888
      0.73657244	     -0.00000000	     -0.02899759	      0.02707367	      0.02490795
      0.73686668	      0.00000000	     -0.02901045	      0.02707966	      0.02491702
      0.73711028	      0.00000000	     -0.02902110	      0.02708462	      0.02492454
      0.73735388	      0.00000000	     -0.02903176	      0.02708959	      0.02493208
      0.73764708	     -0.00000000	     -0.02904460	      0.02709558	      0.02494115
      0.73794027	      0.00000000	     -0.02905745	      0.02710158	      0.02495024
      0.73818541	      0.00000000	     -0.02906820	      0.02710659	      0.02495784
      0.73843055	      0.00000000	     -0.02907895	      0.02711162	      0.02496545
      0.73872249	     -0.00000000	     -0.02909177	      0.02711761	      0.02497453
      0.73901443	      0.00000000	     -0.02910461	      0.02712360	      0.02498362
      0.73926138	      0.00000000	     -0.02911547	      0.02712868	      0.02499132
      0.73950833	     -0.00000000	     -0.02912634	      0.02713376	      0.02499903
      0.73979869	     -0.00000000	     -0.02913912	      0.02713974	      0.02500810
      0.74008906	     -0.00000000	     -0.02915192	      0.02714573	      0.02501718
      0.74033824	     -0.00000000	     -0.02916291	      0.02715088	      0.02502499
      0.74058742	      0.00000000	     -0.02917391	      0.02715603	      0.02503280
      0.74087571	      0.00000000	     -0.02918664	      0.02716200	      0.02504185
      0.74116400	     -0.00000000	     -0.02919939	      0.02716797	      0.02505091
      0.74141611	     -0.00000000	     -0.02921054	      0.02717320	      0.02505884
      0.74166822	      0.00000000	     -0.02922170	      0.02717844	      0.02506678
      0.74195356	     -0.00000000	     -0.02923434	      0.02718437	      0.02507578
      0.74223890	     -0.00000000	     -0.02924699	      0.02719031	      0.02508479
      0.74249518	     -0.00000000	     -0.02925835	      0.02719564	      0.02509290
      0.74275146	     -0.00000000	     -0.02926973	      0.02720099	      0.02510101
      0.74303220	     -0.00000000	     -0.02928220	      0.02720685	      0.02510990
      0.74331294	     -0.00000000	     -0.02929468	      0.02721272	      0.02511881
      0.74359367	     -0.00000000	     -0.02930717	      0.02721859	      0.02512772
      0.74387441	     -0.00000000	     -0.02931966	      0.02722448	      0.02513665
      0.74410947	      0.00000000	     -0.02933014	      0.02722940	      0.02514414
      0.74434453	     -0.00000000	     -0.02934061	      0.02723434	      0.02515163
      0.74464280	      0.00000000	     -0.02935392	      0.02724061	      0.02516114
      0.74494107	      0.00000000	     -0.02936723	      0.02724688	      0.02517067
      0.74518570	      0.00000000	     -0.02937816	      0.02725204	      0.02517849
      0.74543034	      0.00000000	     -0.02938909	      0.02725719	      0.02518633
      0.74572312	     -0.00000000	     -0.02940219	      0.02726337	      0.02519571
      0.74601591	     -0.00000000	     -0.02941529	      0.02726956	      0.02520511
      0.74626677	      0.00000000	     -0.02942653	      0.02727487	      0.02521317
      0.74651764	     -0.00000000	     -0.02943777	      0.02728018	      0.02522124
      0.74680509	     -0.00000000	     -0.02945066	      0.02728627	      0.02523049
      0.74709255	     -0.00000000	     -0.02946357	      0.02729237	      0.02523976
      0.74734915	      0.00000000	     -0.02947509	      0.02729782	      0.02524804
      0.74760576	      0.00000000	     -0.02948662	      0.02730328	      0.02525634
      0.74788715	      0.00000000	     -0.02949928	      0.02730927	      0.02526544
      0.74816853	     -0.00000000	     -0.02951194	      0.02731527	      0.02527455
      0.74844991	     -0.00000000	     -0.02952461	      0.02732128	      0.02528368
      0.74873129	      0.00000000	     -0.02953729	      0.02732729	      0.02529281
      0.74896830	     -0.00000000	     -0.02954798	      0.02733235	      0.02530052
      0.74920531	     -0.00000000	     -0.02955868	      0.02733743	      0.02530823
      0.74950230	     -0.00000000	     -0.02957209	      0.02734379	      0.02531790
      0.74979930	      0.00000000	     -0.02958551	      0.02735016	      0.02532759
      0.75004808	      0.00000000	     -0.02959675	      0.02735551	      0.02533571
      0.75029686	      0.00000000	     -0.02960801	      0.02736085	      0.02534384
      0.75058662	      0.00000000	     -0.02962113	      0.02736709	      0.02535332
      0.75087639	      0.00000000	     -0.02963426	      0.02737333	      0.02536281
      0.75113302	      0.00000000	     -0.02964589	      0.02737887	      0.02537123
      0.75138966	     -0.00000000	     -0.02965753	      0.02738441	      0.02537965
      0.75167180	     -0.00000000	     -0.02967034	      0.02739051	      0.02538893
      0.75195394	     -0.00000000	     -0.02968315	      0.02739661	      0.02539821
      0.75223608	      0.00000000	     -0.02969598	      0.02740272	      0.02540751
      0.75251822	     -0.00000000	     -0.02970881	      0.02740884	      0.02541682
      0.75275597	      0.00000000	     -0.02971963	      0.02741400	      0.02542467
      0.75299372	      0.00000000	     -0.02973046	      0.02741917	      0.02543252
      0.75329003	      0.00000000	     -0.02974396	      0.02742561	      0.02544233
      0.75358634	     -0.00000000	     -0.02975747	      0.02743207	      0.02545215
      0.75383856	     -0.00000000	     -0.02976898	      0.02743757	      0.02546051
      0.75409077	      0.00000000	     -0.02978050	      0.02744307	      0.02546889
      0.75437789	     -0.00000000	     -0.02979361	      0.02744934	      0.02547843
      0.75466501	     -0.00000000	     -0.02980674	      0.02745562	      0.02548799
      0.75495213	     -0.00000000	     -0.02981988	      0.02746191	      0.02549755
      0.75520842	      0.00000000	     -0.02983161	      0.02746752	      0.02550610
      0.75546472	     -0.00000000	     -0.02984335	      0.02747315	      0.02551466
      0.75572101	     -0.00000000	     -0.02985509	      0.02747878	      0.02552323
      0.75600388	      0.00000000	     -0.02986807	      0.02748499	      0.02553269
      0.75628674	      0.00000000	     -0.02988105	      0.02749122	      0.02554217
      0.75656960	      0.00000000	     -0.02989404	      0.02749745	      0.02555166
      0.75685246	      0.00000000	     -0.02990704	      0.02750369	      0.02556116
      0.75709129	      0.00000000	     -0.02991802	      0.02750896	      0.02556919
      0.75733012	     -0.00000000	     -0.02992900	      0.02751424	      0.02557722
      0.75762554	     -0.00000000	     -0.02994260	      0.02752078	      0.02558717
      0.75792095	      0.00000000	     -0.02995621	      0.02752732	      0.02559714
      0.75817718	     -0.00000000	     -0.02996802	      0.02753300	      0.02560579
      0.75843341	      0.00000000	     -0.02997984	      0.02753869	      0.02561445
      0.75871729	      0.00000000	     -0.02999294	      0.02754500	      0.02562406
      0.75900117	      0.00000000	     -0.03000605	      0.02755131	      0.02563367
      0.75928505	     -0.00000000	     -0.03001917	      0.02755763	      0.02564330
      0.75956893	     -0.00000000	     -0.03003230	      0.02756396	      0.02565294
      0.75980738	      0.00000000	     -0.03004333	      0.02756928	      0.02566105
      0.76004582	     -0.00000000	     -0.03005437	      0.02757460	      0.02566916
      0.76034098	      0.00000000	     -0.03006804	      0.02758120	      0.02567921
      0.76063615	     -0.00000000	     -0.03008172	      0.02758781	      0.02568928
      0.76089542	     -0.00000000	     -0.03009374	      0.02759362	      0.02569813
      0.76115469	     -0.00000000	     -0.03010577	      0.02759943	      0.02570699
      0.76143600	     -0.00000000	     -0.03011884	      0.02760575	      0.02571661
      0.76171732	     -0.00000000	     -0.03013191	      0.02761207	      0.02572625
      0.76199863	     -0.00000000	     -0.03014499	      0.02761840	      0.02573590
      0.76227995	     -0.00000000	     -0.03015807	      0.02762474	      0.02574555
      0.76253036	      0.00000000	     -0.03016973	      0.02763039	      0.02575416
      0.76278077	     -0.00000000	     -0.03018139	      0.02763604	      0.02576277
      0.76306914	      0.00000000	     -0.03019483	      0.02764255	      0.02577270
      0.76335750	     -0.00000000	     -0.03020828	      0.02764908	      0.02578265
      0.76364587	     -0.00000000	     -0.03022173	      0.02765560	      0.02579260
      0.76393424	      0.00000000	     -0.03023520	      0.02766214	      0.02580257
      0.76416022	     -0.00000000	     -0.03024576	      0.02766727	      0.02581038
      0.76438620	     -0.00000000	     -0.03025632	      0.02767240	      0.02581821
      0.76467616	      0.00000000	     -0.03026988	      0.02767899	      0.02582826
      0.76496611	      0.00000000	     -0.03028345	      0.02768559	      0.02583832
      0.76523504	     -0.00000000	     -0.03029604	      0.02769172	      0.02584766
      0.76550396	     -0.00000000	     -0.03030864	      0.02769785	      0.02585701
      0.76578354	      0.00000000	     -0.03032175	      0.02770423	      0.02586675
      0.76606313	     -0.00000000	     -0.03033486	      0.02771062	      0.02587649
      0.76633310	     -0.00000000	     -0.03034753	      0.02771680	      0.02588591
      0.76660307	      0.00000000	     -0.03036021	      0.02772298	      0.02589534
      0.76687973	      0.00000000	     -0.03037321	      0.02772932	      0.02590501
      0.76715639	      0.00000000	     -0.03038622	      0.02773567	      0.02591470
      0.76742717	      0.00000000	     -0.03039896	      0.02774189	      0.02592419
      0.76769794	     -0.00000000	     -0.03041170	      0.02774812	      0.02593369
      0.76797353	     -0.00000000	     -0.03042468	      0.02775446	      0.02594336
      0.76824912	      0.00000000	     -0.03043767	      0.02776081	      0.02595305
      0.76852076	     -0.00000000	     -0.03045048	      0.02776708	      0.02596261
      0.76879240	      0.00000000	     -0.03046329	      0.02777335	      0.02597218
      0.76906742	     -0.00000000	     -0.03047628	      0.02777971	      0.02598188
      0.76934244	      0.00000000	     -0.03048927	      0.02778607	      0.02599159
      0.76961482	      0.00000000	     -0.03050214	      0.02779238	      0.02600122
      0.76988719	      0.00000000	     -0.03051502	      0.02779870	      0.02601086
      0.77016187	     -0.00000000	     -0.03052802	      0.02780507	      0.02602059
      0.77043656	     -0.00000000	     -0.03054102	      0.02781146	      0.02603033
      0.77070952	     -0.00000000	     -0.03055395	      0.02781780	      0.02604001
      0.77098248	     -0.00000000	     -0.03056689	      0.02782416	      0.02604971
      0.77125698	      0.00000000	     -0.03057991	      0.02783056	      0.02605948
      0.77153148	      0.00000000	     -0.03059293	      0.02783696	      0.02606925
      0.77180491	      0.00000000	     -0.03060591	      0.02784335	      0.02607900
      0.77207834	      0.00000000	     -0.03061890	      0.02784974	      0.02608876
      0.77235276	      0.00000000	     -0.03063194	      0.02785616	      0.02609856
      0.77262719	     -0.00000000	     -0.03064500	      0.02786259	      0.02610838
      0.77290099	     -0.00000000	     -0.03065802	      0.02786901	      0.02611818
      0.77317479	      0.00000000	     -0.03067106	      0.02787544	      0.02612799
      0.77344923	     -0.00000000	     -0.03068413	      0.02788189	      0.02613784
      0.77372367	      0.00000000	     -0.03069721	      0.02788834	      0.02614770
      0.77399777	     -0.00000000	     -0.03071028	      0.02789480	      0.02615755
      0.77427187	     -0.00000000	     -0.03072336	      0.02790126	      0.02616742
      0.77454638	     -0.00000000	     -0.03073647	      0.02790774	      0.02617731
      0.77482089	      0.00000000	     -0.03074958	      0.02791422	      0.02618721
      0.77509525	     -0.00000000	     -0.03076269	      0.02792071	      0.02619711
      0.77536960	     -0.00000000	     -0.03077581	      0.02792720	      0.02620703
      0.77564422	     -0.00000000	     -0.03078895	      0.02793371	      0.02621697
      0.77591884	      0.00000000	     -0.03080210	      0.02794022	      0.02622691
      0.77619342	      0.00000000	     -0.03081525	      0.02794674	      0.02623687
      0.77646799	     -0.00000000	     -0.03082841	      0.02795326	      0.02624684
      0.77674275	     -0.00000000	     -0.03084158	      0.02795980	      0.02625682
      0.77701751	      0.00000000	     -0.03085476	      0.02796634	      0.02626681
      0.77729228	     -0.00000000	     -0.03086795	      0.02797289	      0.02627682
      0.77756706	      0.00000000	     -0.03088115	      0.02797945	      0.02628684
      0.77784197	     -0.00000000	     -0.03089436	      0.02798602	      0.02629687
      0.77811688	      0.00000000	     -0.03090757	      0.02799259	      0.02630691
      0.77839184	      0.00000000	     -0.03092080	      0.02799917	      0.02631696
      0.77866681	     -0.00000000	     -0.03093403	      0.02800576	      0.02632703
      0.77894188	      0.00000000	     -0.03094728	      0.02801236	      0.02633711
      0.77921695	     -0.00000000	     -0.03096053	      0.02801896	      0.02634720
      0.77949209	      0.00000000	     -0.03097380	      0.02802557	      0.02635730
      0.77976724	     -0.00000000	     -0.03098707	      0.02803219	      0.02636741
      0.78004248	      0.00000000	     -0.03100035	      0.02803882	      0.02637754
      0.78031771	     -0.00000000	     -0.03101364	      0.02804546	      0.02638768
      0.78059303	     -0.00000000	     -0.03102694	      0.02805210	      0.02639783
      0.78086835	     -0.00000000	     -0.03104024	      0.02805875	      0.02640799
      0.78114376	     -0.00000000	     -0.03105356	      0.02806541	      0.02641817
      0.78141916	      0.00000000	     -0.03106689	      0.02807208	      0.02642836
      0.78169465	     -0.00000000	     -0.03108022	      0.02807875	      0.02643856
      0.78197014	     -0.00000000	     -0.03109357	      0.02808543	      0.02644877
      0.78224571	      0.00000000	     -0.03110692	      0.02809212	      0.02645899
      0.78252128	      0.00000000	     -0.03112028	      0.02809882	      0.02646923
      0.78279694	      0.00000000	     -0.03113365	      0.02810553	      0.02647948
      0.78307259	      0.00000000	     -0.03114703	      0.02811224	      0.02648974
      0.78334833	     -0.00000000	     -0.03116042	      0.02811896	      0.02650001
      0.78362407	      0.00000000	     -0.03117381	      0.02812569	      0.02651030
      0.78389989	     -0.00000000	     -0.03118722	      0.02813243	      0.02652059
      0.78417570	      0.00000000	     -0.03120063	      0.02813917	      0.02653090
      0.78445160	     -0.00000000	     -0.03121406	      0.02814592	      0.02654122
      0.78472750	      0.00000000	     -0.03122749	      0.02815268	      0.02655156
      0.78500347	      0.00000000	     -0.03124093	      0.02815945	      0.02656190
      0.78527944	     -0.00000000	     -0.03125438	      0.02816623	      0.02657226
      0.78555549	     -0.00000000	     -0.03126784	      0.02817301	      0.02658263
      0.78583154	      0.00000000	     -0.03128130	      0.02817980	      0.02659301
      0.78610765	     -0.00000000	     -0.03129478	      0.02818660	      0.02660341
      0.78638377	      0.00000000	     -0.03130826	      0.02819341	      0.02661381
      0.78665995	      0.00000000	     -0.03132175	      0.02820022	      0.02662423
      0.78693613	      0.00000000	     -0.03133525	      0.02820704	      0.02663466
      0.78721237	     -0.00000000	     -0.03134876	      0.02821387	      0.02664510
      0.78748860	     -0.00000000	     -0.03136227	      0.02822071	      0.02665555
      0.78776489	     -0.00000000	     -0.03137580	      0.02822755	      0.02666602
      0.78804117	     -0.00000000	     -0.03138933	      0.02823440	      0.02667649
      0.78831749	      0.00000000	     -0.03140287	      0.02824126	      0.02668698
      0.78859380	     -0.00000000	     -0.03141641	      0.02824813	      0.02669748
      0.78887012	      0.00000000	     -0.03142996	      0.02825500	      0.02670799
      0.78914644	      0.00000000	     -0.03144352	      0.02826188	      0.02671851
      0.78942273	     -0.00000000	     -0.03145709	      0.02826877	      0.02672904
      0.78969901	      0.00000000	     -0.03147066	      0.02827566	      0.02673958
      0.78997518	      0.00000000	     -0.03148423	      0.02828256	      0.02675012
      0.79025135	      0.00000000	     -0.03149781	      0.02828946	      0.02676068
      0.79052724	     -0.00000000	     -0.03151138	      0.02829636	      0.02677124
      0.79080313	     -0.00000000	     -0.03152495	      0.02830327	      0.02678181
      0.79107834	      0.00000000	     -0.03153850	      0.02831018	      0.02679236
      0.79135355	     -0.00000000	     -0.03155206	      0.02831708	      0.02680292
      0.79162674	      0.00000000	     -0.03156552	      0.02832395	      0.02681342
      0.79189993	      0.00000000	     -0.03157899	      0.02833082	      0.02682393
      0.79216247	     -0.00000000	     -0.03159194	      0.02833743	      0.02683403
      0.79249562	      0.00000000	     -0.03160838	      0.02834582	      0.02684687
      0.79289261	      0.00000000	     -0.03162799	      0.02835584	      0.02686219
      0.79317582	      0.00000000	     -0.03164198	      0.02836299	      0.02687313
      0.79345902	     -0.00000000	     -0.03165598	      0.02837016	      0.02688409
      0.79374222	      0.00000000	     -0.03166999	      0.02837732	      0.02689505
      0.79399170	      0.00000000	     -0.03168234	      0.02838365	      0.02690472
      0.79424117	      0.00000000	     -0.03169468	      0.02838997	      0.02691440
      0.79452788	      0.00000000	     -0.03170888	      0.02839725	      0.02692553
      0.79481459	      0.00000000	     -0.03172309	      0.02840454	      0.02693668
      0.79508492	     -0.00000000	     -0.03173649	      0.02841142	      0.02694719
      0.79535524	     -0.00000000	     -0.03174990	      0.02841830	      0.02695772
      0.79563300	      0.00000000	     -0.03176368	      0.02842538	      0.02696855
      0.79591075	     -0.00000000	     -0.03177747	      0.02843247	      0.02697939
      0.79618519	     -0.00000000	     -0.03179109	      0.02843947	      0.02699011
      0.79645963	     -0.00000000	     -0.03180473	      0.02844649	      0.02700084
      0.79673088	     -0.00000000	     -0.03181821	      0.02845343	      0.02701146
      0.79700213	     -0.00000000	     -0.03183170	      0.02846038	      0.02702209
      0.79720857	     -0.00000000	     -0.03184197	      0.02846567	      0.02703018
      0.79753018	     -0.00000000	     -0.03185798	      0.02847393	      0.02704281
      0.79785180	      0.00000000	     -0.03187399	      0.02848219	      0.02705544
      0.79808116	     -0.00000000	     -0.03188542	      0.02848809	      0.02706447
      0.79831053	     -0.00000000	     -0.03189685	      0.02849399	      0.02707350
      0.79851738	     -0.00000000	     -0.03190716	      0.02849932	      0.02708165
      0.79883841	     -0.00000000	     -0.03192317	      0.02850760	      0.02709431
      0.79915943	      0.00000000	     -0.03193919	      0.02851588	      0.02710698
      0.79939063	     -0.00000000	     -0.03195074	      0.02852185	      0.02711612
      0.79962184	     -0.00000000	     -0.03196228	      0.02852783	      0.02712526
      0.79984212	      0.00000000	     -0.03197329	      0.02853353	      0.02713398
      0.80019558	      0.00000000	     -0.03199095	      0.02854269	      0.02714799
      0.80044490	      0.00000000	     -0.03200342	      0.02854916	      0.02715788
      0.80069422	      0.00000000	     -0.03201589	      0.02855563	      0.02716778
      0.80094354	      0.00000000	     -0.03202837	      0.02856211	      0.02717768
      0.80118273	     -0.00000000	     -0.03204035	      0.02856833	      0.02718720
      0.80152768	     -0.00000000	     -0.03205762	      0.02857730	      0.02720093
      0.80181798	      0.00000000	     -0.03207217	      0.02858487	      0.02721250
      0.80207268	      0.00000000	     -0.03208494	      0.02859151	      0.02722267
      0.80232738	     -0.00000000	     -0.03209772	      0.02859816	      0.02723284
      0.80261112	     -0.00000000	     -0.03211195	      0.02860558	      0.02724418
      0.80289487	     -0.00000000	     -0.03212620	      0.02861300	      0.02725553
      0.80316730	     -0.00000000	     -0.03213988	      0.02862014	      0.02726645
      0.80343973	     -0.00000000	     -0.03215356	      0.02862728	      0.02727737
      0.80371243	      0.00000000	     -0.03216727	      0.02863443	      0.02728831
      0.80398512	      0.00000000	     -0.03218098	      0.02864159	      0.02729926
      0.80421695	      0.00000000	     -0.03219264	      0.02864769	      0.02730859
      0.80456292	      0.00000000	     -0.03221005	      0.02865679	      0.02732251
      0.80483884	      0.00000000	     -0.03222394	      0.02866406	      0.02733363
      0.80511476	      0.00000000	     -0.03223784	      0.02867133	      0.02734475
      0.80539067	     -0.00000000	     -0.03225175	      0.02867862	      0.02735589
      0.80566659	      0.00000000	     -0.03226565	      0.02868591	      0.02736704
      0.80594251	      0.00000000	     -0.03227957	      0.02869320	      0.02737820
      0.80621842	      0.00000000	     -0.03229349	      0.02870051	      0.02738937
      0.80649434	      0.00000000	     -0.03230742	      0.02870782	      0.02740055
      0.80676737	      0.00000000	     -0.03232120	      0.02871506	      0.02741163
      0.80704040	     -0.00000000	     -0.03233499	      0.02872231	      0.02742272
      0.80731655	      0.00000000	     -0.03234895	      0.02872965	      0.02743394
      0.80759270	     -0.00000000	     -0.03236291	      0.02873699	      0.02744517
      0.80786434	      0.00000000	     -0.03237665	      0.02874422	      0.02745624
      0.80813598	     -0.00000000	     -0.03239039	      0.02875146	      0.02746731
      0.80833780	     -0.00000000	     -0.03240061	      0.02875685	      0.02747554
      0.80865423	      0.00000000	     -0.03241663	      0.02876530	      0.02748846
      0.80897066	     -0.00000000	     -0.03243266	      0.02877375	      0.02750139
      0.80921389	      0.00000000	     -0.03244498	      0.02878026	      0.02751135
      0.80945712	     -0.00000000	     -0.03245731	      0.02878678	      0.02752131
      0.80972385	     -0.00000000	     -0.03247084	      0.02879392	      0.02753224
      0.81005462	     -0.00000000	     -0.03248762	      0.02880280	      0.02754581
      0.81043558	      0.00000000	     -0.03250696	      0.02881303	      0.02756146
      0.81073967	      0.00000000	     -0.03252240	      0.02882121	      0.02757397
      0.81099137	     -0.00000000	     -0.03253519	      0.02882799	      0.02758433
      0.81124307	      0.00000000	     -0.03254798	      0.02883477	      0.02759470
      0.81152166	     -0.00000000	     -0.03256215	      0.02884229	      0.02760619
      0.81180024	     -0.00000000	     -0.03257632	      0.02884981	      0.02761769
      0.81205587	     -0.00000000	     -0.03258932	      0.02885672	      0.02762825
      0.81238708	      0.00000000	     -0.03260618	      0.02886568	      0.02764195
      0.81271829	     -0.00000000	     -0.03262305	      0.02887465	      0.02765567
      0.81297456	     -0.00000000	     -0.03263611	      0.02888160	      0.02766629
      0.81323082	      0.00000000	     -0.03264917	      0.02888855	      0.02767692
      0.81351290	     -0.00000000	     -0.03266355	      0.02889621	      0.02768864
      0.81379498	     -0.00000000	     -0.03267793	      0.02890388	      0.02770036
      0.81406035	      0.00000000	     -0.03269148	      0.02891110	      0.02771141
      0.81440221	      0.00000000	     -0.03270893	      0.02892042	      0.02772564
      0.81474407	     -0.00000000	     -0.03272638	      0.02892974	      0.02773990
      0.81499298	     -0.00000000	     -0.03273910	      0.02893654	      0.02775029
      0.81524190	     -0.00000000	     -0.03275182	      0.02894334	      0.02776069
      0.81551475	     -0.00000000	     -0.03276577	      0.02895081	      0.02777210
      0.81585178	     -0.00000000	     -0.03278301	      0.02896004	      0.02778621
      0.81629465	      0.00000000	     -0.03280567	      0.02897218	      0.02780477
      0.81651105	      0.00000000	     -0.03281675	      0.02897812	      0.02781385
      0.81672745	     -0.00000000	     -0.03282783	      0.02898407	      0.02782294
      0.81704738	     -0.00000000	     -0.03284422	      0.02899287	      0.02783638
      0.81736731	     -0.00000000	     -0.03286062	      0.02900167	      0.02784984
      0.81761642	      0.00000000	     -0.03287339	      0.02900854	      0.02786034
      0.81786553	      0.00000000	     -0.03288617	      0.02901541	      0.02787084
      0.81813059	      0.00000000	     -0.03289976	      0.02902273	      0.02788202
      0.81845885	     -0.00000000	     -0.03291661	      0.02903180	      0.02789588
      0.81888291	      0.00000000	     -0.03293839	      0.02904354	      0.02791382
      0.81912941	      0.00000000	     -0.03295105	      0.02905036	      0.02792425
      0.81937592	      0.00000000	     -0.03296372	      0.02905720	      0.02793470
      0.81962243	      0.00000000	     -0.03297639	      0.02906404	      0.02794515
      0.81991247	      0.00000000	     -0.03299130	      0.02907210	      0.02795746
      0.82020251	      0.00000000	     -0.03300622	      0.02908016	      0.02796978
      0.82044663	      0.00000000	     -0.03301879	      0.02908696	      0.02798017
      0.82078080	     -0.00000000	     -0.03303599	      0.02909627	      0.02799439
      0.82111496	     -0.00000000	     -0.03305320	      0.02910559	      0.02800863
      0.82135229	     -0.00000000	     -0.03306543	      0.02911222	      0.02801875
      0.82158961	      0.00000000	     -0.03307766	      0.02911885	      0.02802889
      0.82185193	     -0.00000000	     -0.03309118	      0.02912619	      0.02804009
      0.82218789	      0.00000000	     -0.03310850	      0.02913560	      0.02805446
      0.82252386	     -0.00000000	     -0.03312584	      0.02914501	      0.02806885
      0.82277730	      0.00000000	     -0.03313892	      0.02915213	      0.02807971
      0.82303074	     -0.00000000	     -0.03315200	      0.02915924	      0.02809058
      0.82331546	     -0.00000000	     -0.03316671	      0.02916725	      0.02810281
      0.82360018	      0.00000000	     -0.03318142	      0.02917526	      0.02811504
      0.82386107	      0.00000000	     -0.03319490	      0.02918261	      0.02812627
      0.82420050	      0.00000000	     -0.03321245	      0.02919218	      0.02814088
      0.82453992	      0.00000000	     -0.03323000	      0.02920176	      0.02815551
      0.82479099	     -0.00000000	     -0.03324299	      0.02920886	      0.02816635
      0.82504206	     -0.00000000	     -0.03325599	      0.02921596	      0.02817719
      0.82527796	      0.00000000	     -0.03326820	      0.02922264	      0.02818739
      0.82561685	     -0.00000000	     -0.03328575	      0.02923224	      0.02820205
      0.82591621	      0.00000000	     -0.03330126	      0.02924073	      0.02821501
      0.82616765	      0.00000000	     -0.03331429	      0.02924787	      0.02822591
      0.82641910	     -0.00000000	     -0.03332732	      0.02925502	      0.02823682
      0.82668632	     -0.00000000	     -0.03334118	      0.02926262	      0.02824843
      0.82701029	     -0.00000000	     -0.03335799	      0.02927185	      0.02826251
      0.82737717	      0.00000000	     -0.03337703	      0.02928231	      0.02827848
      0.82770234	     -0.00000000	     -0.03339391	      0.02929159	      0.02829264
      0.82794452	     -0.00000000	     -0.03340649	      0.02929851	      0.02830320
      0.82818670	     -0.00000000	     -0.03341907	      0.02930543	      0.02831377
      0.82843704	      0.00000000	     -0.03343208	      0.02931260	      0.02832471
      0.82877375	      0.00000000	     -0.03344958	      0.02932225	      0.02833943
      0.82911045	     -0.00000000	     -0.03346709	      0.02933190	      0.02835417
      0.82934745	      0.00000000	     -0.03347942	      0.02933871	      0.02836455
      0.82958444	      0.00000000	     -0.03349175	      0.02934552	      0.02837494
      0.82985912	     -0.00000000	     -0.03350604	      0.02935342	      0.02838699
      0.83019056	      0.00000000	     -0.03352330	      0.02936296	      0.02840155
      0.83056018	     -0.00000000	     -0.03354255	      0.02937362	      0.02841781
      0.83089076	     -0.00000000	     -0.03355978	      0.02938316	      0.02843236
      0.83113113	      0.00000000	     -0.03357231	      0.02939011	      0.02844296
      0.83137150	      0.00000000	     -0.03358484	      0.02939706	      0.02845356
      0.83163835	     -0.00000000	     -0.03359876	      0.02940478	      0.02846534
      0.83197065	     -0.00000000	     -0.03361609	      0.02941441	      0.02848002
      0.83230295	      0.00000000	     -0.03363344	      0.02942405	      0.02849472
      0.83250422	     -0.00000000	     -0.03364394	      0.02942989	      0.02850363
      0.83281482	      0.00000000	     -0.03366016	      0.02943892	      0.02851740
      0.83312543	     -0.00000000	     -0.03367639	      0.02944795	      0.02853117
      0.83338987	     -0.00000000	     -0.03369021	      0.02945565	      0.02854291
      0.83365430	     -0.00000000	     -0.03370403	      0.02946336	      0.02855466
      0.83392413	      0.00000000	     -0.03371814	      0.02947123	      0.02856666
      0.83419395	     -0.00000000	     -0.03373225	      0.02947911	      0.02857867
      0.83448079	      0.00000000	     -0.03374726	      0.02948749	      0.02859145
      0.83476763	      0.00000000	     -0.03376227	      0.02949589	      0.02860425
      0.83504101	      0.00000000	     -0.03377658	      0.02950389	      0.02861645
      0.83537732	     -0.00000000	     -0.03379419	      0.02951375	      0.02863148
      0.83571363	      0.00000000	     -0.03381180	      0.02952362	      0.02864652
      0.83596106	     -0.00000000	     -0.03382477	      0.02953089	      0.02865760
      0.83630347	      0.00000000	     -0.03384272	      0.02954096	      0.02867294
      0.83660733	     -0.00000000	     -0.03385865	      0.02954991	      0.02868658
      0.83685774	     -0.00000000	     -0.03387178	      0.02955729	      0.02869782
      0.83710816	      0.00000000	     -0.03388492	      0.02956468	      0.02870908
      0.83734194	     -0.00000000	     -0.03389719	      0.02957158	      0.02871959
      0.83767776	      0.00000000	     -0.03391481	      0.02958151	      0.02873471
      0.83801359	      0.00000000	     -0.03393245	      0.02959144	      0.02874984
      0.83823430	      0.00000000	     -0.03394404	      0.02959798	      0.02875980
      0.83845502	     -0.00000000	     -0.03395564	      0.02960452	      0.02876976
      0.83875078	     -0.00000000	     -0.03397118	      0.02961330	      0.02878312
      0.83904654	      0.00000000	     -0.03398672	      0.02962208	      0.02879650
      0.83930424	      0.00000000	     -0.03400027	      0.02962974	      0.02880816
      0.83962135	     -0.00000000	     -0.03401695	      0.02963917	      0.02882253
      0.84000601	      0.00000000	     -0.03403719	      0.02965063	      0.02883997
      0.84039068	     -0.00000000	     -0.03405744	      0.02966211	      0.02885744
      0.84062555	     -0.00000000	     -0.03406980	      0.02966912	      0.02886812
      0.84086042	     -0.00000000	     -0.03408217	      0.02967614	      0.02887880
      0.84115371	     -0.00000000	     -0.03409762	      0.02968492	      0.02889216
      0.84144700	     -0.00000000	     -0.03411307	      0.02969370	      0.02890552
      0.84168018	      0.00000000	     -0.03412536	      0.02970069	      0.02891616
      0.84201264	      0.00000000	     -0.03414289	      0.02971066	      0.02893134
      0.84234510	     -0.00000000	     -0.03416042	      0.02972065	      0.02894653
      0.84257477	      0.00000000	     -0.03417253	      0.02972755	      0.02895704
      0.84280443	      0.00000000	     -0.03418465	      0.02973446	      0.02896755
      0.84309442	      0.00000000	     -0.03419996	      0.02974320	      0.02898084
      0.84338440	      0.00000000	     -0.03421526	      0.02975194	      0.02899414
      0.84361896	     -0.00000000	     -0.03422765	      0.02975902	      0.02900490
      0.84395587	     -0.00000000	     -0.03424544	      0.02976920	      0.02902038
      0.84425783	     -0.00000000	     -0.03426139	      0.02977833	      0.02903426
      0.84450915	     -0.00000000	     -0.03427467	      0.02978593	      0.02904583
      0.84476048	     -0.00000000	     -0.03428796	      0.02979355	      0.02905741
      0.84498096	      0.00000000	     -0.03429962	      0.02980023	      0.02906757
      0.84532026	     -0.00000000	     -0.03431756	      0.02981053	      0.02908323
      0.84560114	      0.00000000	     -0.03433242	      0.02981906	      0.02909620
      0.84588203	      0.00000000	     -0.03434728	      0.02982761	      0.02910919
      0.84616291	      0.00000000	     -0.03436214	      0.02983616	      0.02912218
      0.84644379	     -0.00000000	     -0.03437701	      0.02984472	      0.02913519
      0.84672468	     -0.00000000	     -0.03439188	      0.02985328	      0.02914821
      0.84699444	     -0.00000000	     -0.03440617	      0.02986152	      0.02916072
      0.84726421	     -0.00000000	     -0.03442046	      0.02986976	      0.02917325
      0.84752167	      0.00000000	     -0.03443411	      0.02987764	      0.02918521
      0.84785224	      0.00000000	     -0.03445163	      0.02988776	      0.02920059
      0.84818281	      0.00000000	     -0.03446915	      0.02989789	      0.02921598
      0.84843458	     -0.00000000	     -0.03448250	      0.02990562	      0.02922772
      0.84868635	      0.00000000	     -0.03449586	      0.02991335	      0.02923946
      0.84897717	      0.00000000	     -0.03451129	      0.02992229	      0.02925304
      0.84926798	     -0.00000000	     -0.03452672	      0.02993124	      0.02926663
      0.84952894	      0.00000000	     -0.03454057	      0.02993928	      0.02927883
      0.84986075	     -0.00000000	     -0.03455819	      0.02994951	      0.02929436
      0.85019256	      0.00000000	     -0.03457581	      0.02995975	      0.02930991
      0.85044445	      0.00000000	     -0.03458919	      0.02996753	      0.02932173
      0.85069634	      0.00000000	     -0.03460258	      0.02997532	      0.02933355
      0.85098977	     -0.00000000	     -0.03461817	      0.02998441	      0.02934734
      0.85128320	     -0.00000000	     -0.03463377	      0.02999350	      0.02936114
      0.85153152	      0.00000000	     -0.03464697	      0.03000120	      0.02937282
      0.85186367	     -0.00000000	     -0.03466464	      0.03001151	      0.02938847
      0.85219582	     -0.00000000	     -0.03468231	      0.03002184	      0.02940414
      0.85244119	     -0.00000000	     -0.03469536	      0.03002947	      0.02941572
      0.85268657	     -0.00000000	     -0.03470842	      0.03003712	      0.02942731
      0.85296644	      0.00000000	     -0.03472332	      0.03004584	      0.02944054
      0.85324630	     -0.00000000	     -0.03473822	      0.03005457	      0.02945378
      0.85354107	     -0.00000000	     -0.03475392	      0.03006378	      0.02946774
      0.85383583	     -0.00000000	     -0.03476962	      0.03007299	      0.02948172
      0.85410601	     -0.00000000	     -0.03478402	      0.03008145	      0.02949454
      0.85443712	     -0.00000000	     -0.03480166	      0.03009182	      0.02951026
      0.85476823	      0.00000000	     -0.03481931	      0.03010221	      0.02952601
      0.85500548	      0.00000000	     -0.03483196	      0.03010966	      0.02953729
      0.85532786	     -0.00000000	     -0.03484916	      0.03011979	      0.02955265
      0.85565023	      0.00000000	     -0.03486635	      0.03012993	      0.02956802
      0.85591364	     -0.00000000	     -0.03488041	      0.03013823	      0.02958059
      0.85617704	      0.00000000	     -0.03489446	      0.03014653	      0.02959317
      0.85641826	      0.00000000	     -0.03490734	      0.03015414	      0.02960470
      0.85674805	      0.00000000	     -0.03492495	      0.03016456	      0.02962047
      0.85707783	      0.00000000	     -0.03494256	      0.03017499	      0.02963627
      0.85732244	     -0.00000000	     -0.03495562	      0.03018273	      0.02964799
      0.85756705	      0.00000000	     -0.03496869	      0.03019048	      0.02965972
      0.85784997	     -0.00000000	     -0.03498381	      0.03019945	      0.02967331
      0.85813289	     -0.00000000	     -0.03499893	      0.03020843	      0.02968690
      0.85842304	     -0.00000000	     -0.03501444	      0.03021765	      0.02970085
      0.85871319	      0.00000000	     -0.03502995	      0.03022687	      0.02971482
      0.85900117	      0.00000000	     -0.03504535	      0.03023604	      0.02972870
      0.85928914	     -0.00000000	     -0.03506076	      0.03024522	      0.02974258
      0.85958436	      0.00000000	     -0.03507655	      0.03025464	      0.02975683
      0.85987959	     -0.00000000	     -0.03509235	      0.03026406	      0.02977110
      0.86015937	     -0.00000000	     -0.03510732	      0.03027301	      0.02978463
      0.86043915	      0.00000000	     -0.03512230	      0.03028196	      0.02979817
      0.86074640	     -0.00000000	     -0.03513875	      0.03029180	      0.02981305
      0.86105365	     -0.00000000	     -0.03515521	      0.03030165	      0.02982795
      0.86127077	     -0.00000000	     -0.03516684	      0.03030862	      0.02983848
      0.86160236	      0.00000000	     -0.03518460	      0.03031927	      0.02985459
      0.86193395	      0.00000000	     -0.03520237	      0.03032994	      0.02987071
      0.86215880	      0.00000000	     -0.03521442	      0.03033718	      0.02988165
      0.86238365	     -0.00000000	     -0.03522648	      0.03034442	      0.02989260
      0.86267878	     -0.00000000	     -0.03524230	      0.03035394	      0.02990699
      0.86297390	     -0.00000000	     -0.03525812	      0.03036347	      0.02992138
      0.86319774	     -0.00000000	     -0.03527013	      0.03037070	      0.02993231
      0.86352978	      0.00000000	     -0.03528794	      0.03038144	      0.02994853
      0.86386182	      0.00000000	     -0.03530576	      0.03039219	      0.02996477
      0.86408884	      0.00000000	     -0.03531794	      0.03039955	      0.02997589
      0.86431586	      0.00000000	     -0.03533013	      0.03040692	      0.02998701
      0.86461033	      0.00000000	     -0.03534593	      0.03041648	      0.03000145
      0.86490480	     -0.00000000	     -0.03536174	      0.03042605	      0.03001590
      0.86514717	      0.00000000	     -0.03537476	      0.03043393	      0.03002780
      0.86547493	      0.00000000	     -0.03539237	      0.03044461	      0.03004391
      0.86580270	      0.00000000	     -0.03540997	      0.03045529	      0.03006004
      0.86605388	     -0.00000000	     -0.03542347	      0.03046349	      0.03007241
      0.86630507	      0.00000000	     -0.03543697	      0.03047170	      0.03008479
      0.86658671	      0.00000000	     -0.03545211	      0.03048091	      0.03009868
      0.86686834	     -0.00000000	     -0.03546725	      0.03049012	      0.03011259
      0.86716490	     -0.00000000	     -0.03548319	      0.03049984	      0.03012725
      0.86746146	      0.00000000	     -0.03549914	      0.03050957	      0.03014191
      0.86774012	      0.00000000	     -0.03551413	      0.03051872	      0.03015571
      0.86801877	      0.00000000	     -0.03552912	      0.03052787	      0.03016952
      0.86832787	      0.00000000	     -0.03554575	      0.03053804	      0.03018485
      0.86863696	      0.00000000	     -0.03556239	      0.03054822	      0.03020019
      0.86883234	     -0.00000000	     -0.03557290	      0.03055466	      0.03020990
      0.86913103	     -0.00000000	     -0.03558898	      0.03056452	      0.03022475
      0.86942973	     -0.00000000	     -0.03560506	      0.03057438	      0.03023961
      0.86967970	      0.00000000	     -0.03561853	      0.03058265	      0.03025206
      0.86999086	      0.00000000	     -0.03563528	      0.03059294	      0.03026757
      0.87030202	      0.00000000	     -0.03565204	      0.03060325	      0.03028310
      0.87056668	     -0.00000000	     -0.03566630	      0.03061203	      0.03029631
      0.87089388	     -0.00000000	     -0.03568393	      0.03062289	      0.03031267
      0.87122107	      0.00000000	     -0.03570157	      0.03063376	      0.03032904
      0.87147025	      0.00000000	     -0.03571500	      0.03064205	      0.03034152
      0.87177297	      0.00000000	     -0.03573132	      0.03065214	      0.03035670
      0.87207570	     -0.00000000	     -0.03574764	      0.03066223	      0.03037188
      0.87238221	     -0.00000000	     -0.03576417	      0.03067246	      0.03038728
      0.87268873	      0.00000000	     -0.03578071	      0.03068270	      0.03040268
      0.87296256	      0.00000000	     -0.03579548	      0.03069186	      0.03041646
      0.87323639	     -0.00000000	     -0.03581025	      0.03070103	      0.03043025
      0.87354924	     -0.00000000	     -0.03582714	      0.03071151	      0.03044601
      0.87386208	     -0.00000000	     -0.03584402	      0.03072201	      0.03046180
      0.87409352	     -0.00000000	     -0.03585651	      0.03072978	      0.03047348
      0.87441284	     -0.00000000	     -0.03587375	      0.03074052	      0.03048962
      0.87473216	      0.00000000	     -0.03589099	      0.03075126	      0.03050577
      0.87498474	     -0.00000000	     -0.03590463	      0.03075977	      0.03051856
      0.87523733	     -0.00000000	     -0.03591828	      0.03076829	      0.03053135
      0.87553198	      0.00000000	     -0.03593419	      0.03077824	      0.03054629
      0.87582662	     -0.00000000	     -0.03595011	      0.03078819	      0.03056125
      0.87610065	     -0.00000000	     -0.03596492	      0.03079746	      0.03057517
      0.87637467	      0.00000000	     -0.03597972	      0.03080674	      0.03058910
      0.87668548	     -0.00000000	     -0.03599652	      0.03081727	      0.03060492
      0.87699628	     -0.00000000	     -0.03601332	      0.03082782	      0.03062075
      0.87720693	     -0.00000000	     -0.03602471	      0.03083497	      0.03063148
      0.87753651	     -0.00000000	     -0.03604253	      0.03084618	      0.03064830
      0.87786609	     -0.00000000	     -0.03606035	      0.03085739	      0.03066513
      0.87809577	     -0.00000000	     -0.03607277	      0.03086522	      0.03067687
      0.87832544	      0.00000000	     -0.03608520	      0.03087305	      0.03068862
      0.87861876	      0.00000000	     -0.03610106	      0.03088306	      0.03070363
      0.87891208	      0.00000000	     -0.03611693	      0.03089308	      0.03071866
      0.87918098	     -0.00000000	     -0.03613148	      0.03090228	      0.03073245
      0.87944988	      0.00000000	     -0.03614603	      0.03091149	      0.03074625
      0.87976125	      0.00000000	     -0.03616289	      0.03092216	      0.03076225
      0.88007263	      0.00000000	     -0.03617974	      0.03093284	      0.03077826
      0.88026994	     -0.00000000	     -0.03619042	      0.03093962	      0.03078841
      0.88056557	     -0.00000000	     -0.03620643	      0.03094978	      0.03080363
      0.88086120	     -0.00000000	     -0.03622244	      0.03095995	      0.03081887
      0.88108688	      0.00000000	     -0.03623466	      0.03096772	      0.03083051
      0.88141076	     -0.00000000	     -0.03625220	      0.03097889	      0.03084723
      0.88173464	      0.00000000	     -0.03626974	      0.03099007	      0.03086397
      0.88198490	     -0.00000000	     -0.03628330	      0.03099872	      0.03087692
      0.88223516	      0.00000000	     -0.03629686	      0.03100737	      0.03088987
      0.88252269	     -0.00000000	     -0.03631244	      0.03101732	      0.03090477
      0.88281022	      0.00000000	     -0.03632802	      0.03102729	      0.03091968
      0.88310147	      0.00000000	     -0.03634381	      0.03103739	      0.03093479
      0.88339273	     -0.00000000	     -0.03635959	      0.03104751	      0.03094992
      0.88369076	      0.00000000	     -0.03637575	      0.03105787	      0.03096542
      0.88398878	     -0.00000000	     -0.03639191	      0.03106824	      0.03098092
      0.88428009	     -0.00000000	     -0.03640770	      0.03107839	      0.03099610
      0.88457139	     -0.00000000	     -0.03642350	      0.03108855	      0.03101128
      0.88487323	      0.00000000	     -0.03643987	      0.03109908	      0.03102703
      0.88517506	      0.00000000	     -0.03645624	      0.03110963	      0.03104280
      0.88546117	      0.00000000	     -0.03647176	      0.03111964	      0.03105775
      0.88574727	      0.00000000	     -0.03648728	      0.03112967	      0.03107272
      0.88605401	     -0.00000000	     -0.03650392	      0.03114042	      0.03108879
      0.88636075	     -0.00000000	     -0.03652056	      0.03115119	      0.03110487
      0.88663482	     -0.00000000	     -0.03653544	      0.03116082	      0.03111924
      0.88690889	     -0.00000000	     -0.03655031	      0.03117046	      0.03113364
      0.88721992	      0.00000000	     -0.03656719	      0.03118141	      0.03114998
      0.88753095	     -0.00000000	     -0.03658408	      0.03119238	      0.03116634
      0.88778164	      0.00000000	     -0.03659768	      0.03120123	      0.03117954
      0.88810075	     -0.00000000	     -0.03661501	      0.03121250	      0.03119636
      0.88841986	     -0.00000000	     -0.03663234	      0.03122379	      0.03121319
      0.88866660	      0.00000000	     -0.03664573	      0.03123252	      0.03122622
      0.88896605	     -0.00000000	     -0.03666200	      0.03124314	      0.03124204
      0.88926551	     -0.00000000	     -0.03667826	      0.03125376	      0.03125788
      0.88956578	     -0.00000000	     -0.03669457	      0.03126443	      0.03127377
      0.88986604	      0.00000000	     -0.03671088	      0.03127511	      0.03128968
      0.89016112	     -0.00000000	     -0.03672691	      0.03128561	      0.03130533
      0.89045619	     -0.00000000	     -0.03674294	      0.03129613	      0.03132099
      0.89075701	      0.00000000	     -0.03675929	      0.03130686	      0.03133697
      0.89105783	      0.00000000	     -0.03677563	      0.03131760	      0.03135297
      0.89135067	      0.00000000	     -0.03679155	      0.03132807	      0.03136856
      0.89164351	     -0.00000000	     -0.03680746	      0.03133856	      0.03138416
      0.89194650	     -0.00000000	     -0.03682393	      0.03134941	      0.03140031
      0.89224949	      0.00000000	     -0.03684040	      0.03136028	      0.03141648
      0.89253895	     -0.00000000	     -0.03685613	      0.03137068	      0.03143195
      0.89282842	     -0.00000000	     -0.03687187	      0.03138109	      0.03144742
      0.89313422	      0.00000000	     -0.03688850	      0.03139210	      0.03146379
      0.89344003	     -0.00000000	     -0.03690512	      0.03140312	      0.03148017
      0.89372408	      0.00000000	     -0.03692057	      0.03141336	      0.03149540
      0.89400813	      0.00000000	     -0.03693601	      0.03142362	      0.03151064
      0.89431660	     -0.00000000	     -0.03695279	      0.03143477	      0.03152721
      0.89462507	      0.00000000	     -0.03696957	      0.03144594	      0.03154379
      0.89491570	      0.00000000	     -0.03698537	      0.03145647	      0.03155943
      0.89520634	     -0.00000000	     -0.03700118	      0.03146701	      0.03157509
      0.89553321	      0.00000000	     -0.03701896	      0.03147888	      0.03159271
      0.89586009	     -0.00000000	     -0.03703674	      0.03149077	      0.03161035
      0.89618696	     -0.00000000	     -0.03705453	      0.03150267	      0.03162800
      0.89645353	      0.00000000	     -0.03706903	      0.03151238	      0.03164242
      0.89672009	      0.00000000	     -0.03708353	      0.03152211	      0.03165684
      0.89705765	     -0.00000000	     -0.03710190	      0.03153444	      0.03167512
      0.89739521	      0.00000000	     -0.03712027	      0.03154678	      0.03169342
      0.89766717	      0.00000000	     -0.03713507	      0.03155674	      0.03170818
      0.89793914	      0.00000000	     -0.03714987	      0.03156671	      0.03172295
      0.89821111	     -0.00000000	     -0.03716467	      0.03157669	      0.03173774
      0.89850664	      0.00000000	     -0.03718075	      0.03158754	      0.03175381
      0.89880218	     -0.00000000	     -0.03719684	      0.03159841	      0.03176991
      0.89908249	      0.00000000	     -0.03721210	      0.03160873	      0.03178518
      0.89942954	     -0.00000000	     -0.03723099	      0.03162151	      0.03180412
      0.89977659	     -0.00000000	     -0.03724988	      0.03163432	      0.03182307
      0.90002445	      0.00000000	     -0.03726337	      0.03164348	      0.03183662
      0.90033848	      0.00000000	     -0.03728046	      0.03165509	      0.03185380
      0.90065251	     -0.00000000	     -0.03729756	      0.03166672	      0.03187099
      0.90092189	     -0.00000000	     -0.03731222	      0.03167670	      0.03188576
      0.90124729	     -0.00000000	     -0.03732994	      0.03168878	      0.03190361
      0.90157269	     -0.00000000	     -0.03734765	      0.03170087	      0.03192147
      0.90181345	     -0.00000000	     -0.03736076	      0.03170982	      0.03193470
      0.90213504	     -0.00000000	     -0.03737827	      0.03172179	      0.03195239
      0.90245662	     -0.00000000	     -0.03739578	      0.03173378	      0.03197010
      0.90270799	      0.00000000	     -0.03740946	      0.03174316	      0.03198395
      0.90295937	      0.00000000	     -0.03742315	      0.03175255	      0.03199781
      0.90325958	     -0.00000000	     -0.03743949	      0.03176377	      0.03201438
      0.90355978	      0.00000000	     -0.03745584	      0.03177501	      0.03203096
      0.90384187	      0.00000000	     -0.03747120	      0.03178558	      0.03204656
      0.90412395	      0.00000000	     -0.03748655	      0.03179616	      0.03206217
      0.90443321	     -0.00000000	     -0.03750339	      0.03180778	      0.03207930
      0.90474247	      0.00000000	     -0.03752023	      0.03181941	      0.03209644
      0.90502661	      0.00000000	     -0.03753570	      0.03183010	      0.03211221
      0.90531076	     -0.00000000	     -0.03755117	      0.03184081	      0.03212799
      0.90562103	      0.00000000	     -0.03756806	      0.03185251	      0.03214523
      0.90593130	     -0.00000000	     -0.03758495	      0.03186423	      0.03216249
      0.90621632	      0.00000000	     -0.03760047	      0.03187501	      0.03217836
      0.90650133	      0.00000000	     -0.03761598	      0.03188580	      0.03219425
      0.90681153	      0.00000000	     -0.03763287	      0.03189755	      0.03221155
      0.90712173	     -0.00000000	     -0.03764975	      0.03190932	      0.03222887
      0.90740842	     -0.00000000	     -0.03766536	      0.03192021	      0.03224489
      0.90769511	     -0.00000000	     -0.03768097	      0.03193111	      0.03226093
      0.90800508	      0.00000000	     -0.03769784	      0.03194291	      0.03227828
      0.90831504	     -0.00000000	     -0.03771471	      0.03195472	      0.03229565
      0.90860394	     -0.00000000	     -0.03773043	      0.03196575	      0.03231185
      0.90889284	      0.00000000	     -0.03774616	      0.03197678	      0.03232807
      0.90920253	     -0.00000000	     -0.03776301	      0.03198862	      0.03234546
      0.90951221	      0.00000000	     -0.03777987	      0.03200048	      0.03236288
      0.90980350	      0.00000000	     -0.03779572	      0.03201164	      0.03237927
      0.91009479	     -0.00000000	     -0.03781157	      0.03202282	      0.03239568
      0.91040414	     -0.00000000	     -0.03782840	      0.03203470	      0.03241312
      0.91071349	     -0.00000000	     -0.03784524	      0.03204660	      0.03243058
      0.91100716	      0.00000000	     -0.03786122	      0.03205791	      0.03244717
      0.91130083	     -0.00000000	     -0.03787719	      0.03206923	      0.03246377
      0.91160979	     -0.00000000	     -0.03789400	      0.03208115	      0.03248126
      0.91191876	      0.00000000	     -0.03791081	      0.03209309	      0.03249876
      0.91221468	     -0.00000000	     -0.03792691	      0.03210454	      0.03251553
      0.91251060	      0.00000000	     -0.03794301	      0.03211600	      0.03253232
      0.91281914	      0.00000000	     -0.03795979	      0.03212796	      0.03254985
      0.91312767	      0.00000000	     -0.03797657	      0.03213994	      0.03256739
      0.91342566	      0.00000000	     -0.03799278	      0.03215152	      0.03258434
      0.91372366	      0.00000000	     -0.03800898	      0.03216311	      0.03260131
      0.91403175	     -0.00000000	     -0.03802574	      0.03217511	      0.03261887
      0.91433984	     -0.00000000	     -0.03804249	      0.03218713	      0.03263645
      0.91463968	      0.00000000	     -0.03805879	      0.03219884	      0.03265357
      0.91493953	     -0.00000000	     -0.03807510	      0.03221056	      0.03267071
      0.91524719	      0.00000000	     -0.03809182	      0.03222260	      0.03268831
      0.91555485	      0.00000000	     -0.03810855	      0.03223466	      0.03270593
      0.91585630	     -0.00000000	     -0.03812493	      0.03224648	      0.03272320
      0.91615775	      0.00000000	     -0.03814132	      0.03225832	      0.03274050
      0.91646503	      0.00000000	     -0.03815802	      0.03227041	      0.03275814
      0.91677231	      0.00000000	     -0.03817472	      0.03228250	      0.03277580
      0.91707511	     -0.00000000	     -0.03819117	      0.03229444	      0.03279322
      0.91737792	     -0.00000000	     -0.03820762	      0.03230639	      0.03281065
      0.91768072	      0.00000000	     -0.03822408	      0.03231835	      0.03282810
      0.91798353	      0.00000000	     -0.03824053	      0.03233033	      0.03284557
      0.91828633	     -0.00000000	     -0.03825698	      0.03234232	      0.03286305
      0.91858914	     -0.00000000	     -0.03827342	      0.03235433	      0.03288055
      0.91889194	     -0.00000000	     -0.03828987	      0.03236635	      0.03289806
      0.91919475	     -0.00000000	     -0.03830631	      0.03237839	      0.03291559
      0.91949755	      0.00000000	     -0.03832275	      0.03239044	      0.03293314
      0.91980036	      0.00000000	     -0.03833919	      0.03240250	      0.03295070
      0.92010316	      0.00000000	     -0.03835563	      0.03241458	      0.03296828
      0.92040597	      0.00000000	     -0.03837207	      0.03242667	      0.03298587
      0.92070877	     -0.00000000	     -0.03838851	      0.03243878	      0.03300348
      0.92101158	     -0.00000000	     -0.03840494	      0.03245090	      0.03302111
      0.92131438	     -0.00000000	     -0.03842137	      0.03246304	      0.03303875
      0.92161719	     -0.00000000	     -0.03843780	      0.03247519	      0.03305641
      0.92191999	     -0.00000000	     -0.03845423	      0.03248735	      0.03307408
      0.92222280	     -0.00000000	     -0.03847066	      0.03249953	      0.03309178
      0.92252561	     -0.00000000	     -0.03848708	      0.03251173	      0.03310948
      0.92282841	     -0.00000000	     -0.03850350	      0.03252393	      0.03312721
      0.92313122	      0.00000000	     -0.03851993	      0.03253616	      0.03314495
      0.92343402	      0.00000000	     -0.03853634	      0.03254840	      0.03316270
      0.92373683	     -0.00000000	     -0.03855276	      0.03256065	      0.03318047
      0.92403963	     -0.00000000	     -0.03856917	      0.03257292	      0.03319826
      0.92434244	     -0.00000000	     -0.03858559	      0.03258520	      0.03321607
      0.92464524	      0.00000000	     -0.03860200	      0.03259750	      0.03323389
      0.92494805	      0.00000000	     -0.03861840	      0.03260981	      0.03325173
      0.92525085	      0.00000000	     -0.03863481	      0.03262214	      0.03326958
      0.92555366	     -0.00000000	     -0.03865121	      0.03263449	      0.03328745
      0.92585646	     -0.00000000	     -0.03866761	      0.03264684	      0.03330534
      0.92615927	      0.00000000	     -0.03868401	      0.03265922	      0.03332324
      0.92646207	      0.00000000	     -0.03870041	      0.03267161	      0.03334116
      0.92676488	     -0.00000000	     -0.03871680	      0.03268401	      0.03335910
      0.92706768	     -0.00000000	     -0.03873319	      0.03269643	      0.03337705
      0.92737049	      0.00000000	     -0.03874958	      0.03270886	      0.03339502
      0.92767329	     -0.00000000	     -0.03876597	      0.03272131	      0.03341301
      0.92797610	      0.00000000	     -0.03878235	      0.03273377	      0.03343101
      0.92827890	      0.00000000	     -0.03879874	      0.03274625	      0.03344903
      0.92858171	     -0.00000000	     -0.03881511	      0.03275875	      0.03346707
      0.92888451	      0.00000000	     -0.03883149	      0.03277126	      0.03348512
      0.92918732	     -0.00000000	     -0.03884786	      0.03278379	      0.03350319
      0.92949012	     -0.00000000	     -0.03886423	      0.03279633	      0.03352128
      0.92979293	      0.00000000	     -0.03888060	      0.03280888	      0.03353938
      0.93009573	      0.00000000	     -0.03889697	      0.03282146	      0.03355750
      0.93039854	      0.00000000	     -0.03891333	      0.03283404	      0.03357564
      0.93070134	      0.00000000	     -0.03892969	      0.03284665	      0.03359379
      0.93100415	     -0.00000000	     -0.03894605	      0.03285927	      0.03361196
      0.93130695	      0.00000000	     -0.03896240	      0.03287190	      0.03363015
      0.93160976	     -0.00000000	     -0.03897875	      0.03288455	      0.03364835
      0.93191256	     -0.00000000	     -0.03899510	      0.03289722	      0.03366657
      0.93221537	     -0.00000000	     -0.03901144	      0.03290990	      0.03368481
      0.93251817	      0.00000000	     -0.03902778	      0.03292260	      0.03370307
      0.93282098	      0.00000000	     -0.03904412	      0.03293531	      0.03372134
      0.93312378	      0.00000000	     -0.03906046	      0.03294804	      0.03373963
      0.93342659	      0.00000000	     -0.03907679	      0.03296079	      0.03375793
      0.93372939	     -0.00000000	     -0.03909312	      0.03297355	      0.03377626
      0.93403220	      0.00000000	     -0.03910944	      0.03298633	      0.03379460
      0.93433500	     -0.00000000	     -0.03912576	      0.03299912	      0.03381295
      0.93463781	     -0.00000000	     -0.03914208	      0.03301193	      0.03383133
      0.93494061	     -0.00000000	     -0.03915840	      0.03302476	      0.03384972
      0.93524342	      0.00000000	     -0.03917471	      0.03303760	      0.03386813
      0.93554622	      0.00000000	     -0.03919102	      0.03305046	      0.03388655
      0.93584903	      0.00000000	     -0.03920732	      0.03306333	      0.03390500
      0.93615183	      0.00000000	     -0.03922362	      0.03307623	      0.03392346
      0.93645464	     -0.00000000	     -0.03923992	      0.03308913	      0.03394194
      0.93675744	      0.00000000	     -0.03925621	      0.03310206	      0.03396043
      0.93706025	     -0.00000000	     -0.03927250	      0.03311500	      0.03397894
      0.93736305	      0.00000000	     -0.03928879	      0.03312795	      0.03399747
      0.93766586	     -0.00000000	     -0.03930507	      0.03314093	      0.03401602
      0.93796866	      0.00000000	     -0.03932135	      0.03315392	      0.03403458
      0.93827147	      0.00000000	     -0.03933762	      0.03316692	      0.03405317
      0.93857428	     -0.00000000	     -0.03935389	      0.03317995	      0.03407176
      0.93887708	     -0.00000000	     -0.03937016	      0.03319299	      0.03409038
      0.93917989	      0.00000000	     -0.03938642	      0.03320604	      0.03410902
      0.93948269	     -0.00000000	     -0.03940268	      0.03321911	      0.03412767
      0.93978550	     -0.00000000	     -0.03941894	      0.03323220	      0.03414634
      0.94008830	      0.00000000	     -0.03943519	      0.03324531	      0.03416502
      0.94039111	     -0.00000000	     -0.03945143	      0.03325844	      0.03418373
      0.94069391	     -0.00000000	     -0.03946767	      0.03327158	      0.03420245
      0.94099672	     -0.00000000	     -0.03948391	      0.03328473	      0.03422119
      0.94129952	      0.00000000	     -0.03950015	      0.03329791	      0.03423995
      0.94160233	      0.00000000	     -0.03951637	      0.03331110	      0.03425872
      0.94190513	      0.00000000	     -0.03953260	      0.03332431	      0.03427752
      0.94220794	     -0.00000000	     -0.03954882	      0.03333753	      0.03429633
      0.94251074	     -0.00000000	     -0.03956503	      0.03335078	      0.03431515
      0.94281355	      0.00000000	     -0.03958125	      0.03336404	      0.03433400
      0.94311635	      0.00000000	     -0.03959745	      0.03337731	      0.03435286
      0.94341916	      0.00000000	     -0.03961365	      0.03339061	      0.03437175
      0.94372196	     -0.00000000	     -0.03962985	      0.03340392	      0.03439065
      0.94402477	      0.00000000	     -0.03964604	      0.03341725	      0.03440956
      0.94432757	      0.00000000	     -0.03966223	      0.03343060	      0.03442850
      0.94463038	     -0.00000000	     -0.03967841	      0.03344396	      0.03444745
      0.94493318	      0.00000000	     -0.03969459	      0.03345734	      0.03446642
      0.94523599	     -0.00000000	     -0.03971076	      0.03347074	      0.03448541
      0.94553879	      0.00000000	     -0.03972693	      0.03348416	      0.03450442
      0.94584160	      0.00000000	     -0.03974309	      0.03349759	      0.03452345
      0.94614440	      0.00000000	     -0.03975925	      0.03351105	      0.03454249
      0.94644721	     -0.00000000	     -0.03977540	      0.03352451	      0.03456155
      0.94675001	      0.00000000	     -0.03979155	      0.03353800	      0.03458063
      0.94705282	     -0.00000000	     -0.03980769	      0.03355151	      0.03459973
      0.94735562	      0.00000000	     -0.03982383	      0.03356503	      0.03461885
      0.94765843	     -0.00000000	     -0.03983996	      0.03357857	      0.03463798
      0.94796123	      0.00000000	     -0.03985608	      0.03359213	      0.03465713
      0.94826404	      0.00000000	     -0.03987220	      0.03360571	      0.03467631
      0.94856684	     -0.00000000	     -0.03988832	      0.03361931	      0.03469550
      0.94886965	     -0.00000000	     -0.03990443	      0.03363292	      0.03471470
      0.94917245	      0.00000000	     -0.03992053	      0.03364655	      0.03473393
      0.94947526	     -0.00000000	     -0.03993663	      0.03366020	      0.03475317
      0.94977806	      0.00000000	     -0.03995272	      0.03367387	      0.03477244
      0.95008087	      0.00000000	     -0.03996881	      0.03368755	      0.03479172
      0.95038367	     -0.00000000	     -0.03998489	      0.03370126	      0.03481102
      0.95068648	      0.00000000	     -0.04000096	      0.03371498	      0.03483034
      0.95098928	      0.00000000	     -0.04001703	      0.03372872	      0.03484967
      0.95129209	     -0.00000000	     -0.04003310	      0.03374248	      0.03486903
      0.95159489	     -0.00000000	     -0.04004915	      0.03375626	      0.03488840
      0.95189770	      0.00000000	     -0.04006520	      0.03377006	      0.03490780
      0.95220050	      0.00000000	     -0.04008125	      0.03378388	      0.03492721
      0.95250331	     -0.00000000	     -0.04009729	      0.03379771	      0.03494664
      0.95280611	     -0.00000000	     -0.04011332	      0.03381156	      0.03496609
      0.95310892	      0.00000000	     -0.04012934	      0.03382543	      0.03498556
      0.95341172	     -0.00000000	     -0.04014536	      0.03383933	      0.03500504
      0.95371453	      0.00000000	     -0.04016138	      0.03385323	      0.03502455
      0.95401734	     -0.00000000	     -0.04017738	      0.03386716	      0.03504407
      0.95432014	      0.00000000	     -0.04019338	      0.03388111	      0.03506362
      0.95462295	      0.00000000	     -0.04020938	      0.03389508	      0.03508318
      0.95492575	     -0.00000000	     -0.04022536	      0.03390906	      0.03510276
      0.95522856	     -0.00000000	     -0.04024134	      0.03392307	      0.03512236
      0.95553136	     -0.00000000	     -0.04025732	      0.03393709	      0.03514198
      0.95583417	      0.00000000	     -0.04027328	      0.03395114	      0.03516162
      0.95613697	     -0.00000000	     -0.04028924	      0.03396520	      0.03518127
      0.95643978	      0.00000000	     -0.04030519	      0.03397928	      0.03520095
      0.95674258	     -0.00000000	     -0.04032114	      0.03399338	      0.03522064
      0.95704539	     -0.00000000	     -0.04033708	      0.03400750	      0.03524036
      0.95734819	      0.00000000	     -0.04035301	      0.03402164	      0.03526009
      0.95765100	      0.00000000	     -0.04036893	      0.03403580	      0.03527985
      0.95795380	     -0.00000000	     -0.04038485	      0.03404998	      0.03529962
      0.95825661	      0.00000000	     -0.04040076	      0.03406418	      0.03531941
      0.95855941	     -0.00000000	     -0.04041666	      0.03407840	      0.03533922
      0.95886222	      0.00000000	     -0.04043256	      0.03409264	      0.03535905
      0.95916502	     -0.00000000	     -0.04044844	      0.03410690	      0.03537890
      0.95946783	      0.00000000	     -0.04046432	      0.03412117	      0.03539877
      0.95977063	     -0.00000000	     -0.04048019	      0.03413547	      0.03541866
      0.96007344	     -0.00000000	     -0.04049606	      0.03414979	      0.03543857
      0.96037624	      0.00000000	     -0.04051192	      0.03416413	      0.03545849
      0.96067905	      0.00000000	     -0.04052776	      0.03417849	      0.03547844
      0.96098185	      0.00000000	     -0.04054361	      0.03419286	      0.03549841
      0.96128466	      0.00000000	     -0.04055944	      0.03420726	      0.03551839
      0.96158746	     -0.00000000	     -0.04057526	      0.03422168	      0.03553840
      0.96189027	      0.00000000	     -0.04059108	      0.03423612	      0.03555843
      0.96219307	      0.00000000	     -0.04060689	      0.03425058	      0.03557847
      0.96249588	      0.00000000	     -0.04062269	      0.03426506	      0.03559854
      0.96279868	      0.00000000	     -0.04063848	      0.03427956	      0.03561862
      0.96310149	      0.00000000	     -0.04065426	      0.03429408	      0.03563873
      0.96340429	     -0.00000000	     -0.04067004	      0.03430863	      0.03565885
      0.96370710	     -0.00000000	     -0.04068581	      0.03432319	      0.03567900
      0.96400990	     -0.00000000	     -0.04070157	      0.03433777	      0.03569916
      0.96431271	     -0.00000000	     -0.04071732	      0.03435238	      0.03571935
      0.96461551	     -0.00000000	     -0.04073306	      0.03436700	      0.03573955
      0.96491832	     -0.00000000	     -0.04074879	      0.03438165	      0.03575978
      0.96522112	     -0.00000000	     -0.04076451	      0.03439631	      0.03578003
      0.96552393	     -0.00000000	     -0.04078023	      0.03441100	      0.03580029
      0.96582673	      0.00000000	     -0.04079593	      0.03442571	      0.03582058
      0.96612954	     -0.00000000	     -0.04081163	      0.03444044	      0.03584088
      0.96643234	     -0.00000000	     -0.04082732	      0.03445519	      0.03586121
      0.96673515	     -0.00000000	     -0.04084300	      0.03446996	      0.03588156
      0.96703795	     -0.00000000	     -0.04085867	      0.03448476	      0.03590192
      0.96734076	     -0.00000000	     -0.04087433	      0.03449958	      0.03592231
      0.96764356	     -0.00000000	     -0.04088998	      0.03451441	      0.03594272
      0.96794637	     -0.00000000	     -0.04090562	      0.03452927	      0.03596315
      0.96824917	     -0.00000000	     -0.04092125	      0.03454415	      0.03598360
      0.96855198	     -0.00000000	     -0.04093687	      0.03455905	      0.03600407
      0.96885478	      0.00000000	     -0.04095248	      0.03457398	      0.03602456
      0.96915759	     -0.00000000	     -0.04096809	      0.03458892	      0.03604507
      0.96946039	      0.00000000	     -0.04098368	      0.03460389	      0.03606560
      0.96976320	     -0.00000000	     -0.04099926	      0.03461888	      0.03608616
      0.97006601	      0.00000000	     -0.04101484	      0.03463389	      0.03610673
      0.97036881	      0.00000000	     -0.04103040	      0.03464893	      0.03612732
      0.97067162	     -0.00000000	     -0.04104595	      0.03466398	      0.03614794
      0.97097442	     -0.00000000	     -0.04106150	      0.03467906	      0.03616858
      0.97127723	     -0.00000000	     -0.04107703	      0.03469416	      0.03618923
      0.97158003	     -0.00000000	     -0.04109255	      0.03470928	      0.03620991
      0.97188284	      0.00000000	     -0.04110806	      0.03472443	      0.03623061
      0.97218564	      0.00000000	     -0.04112356	      0.03473960	      0.03625133
      0.97248845	      0.00000000	     -0.04113906	      0.03475479	      0.03627207
      0.97279125	      0.00000000	     -0.04115454	      0.03477000	      0.03629284
      0.97309406	     -0.00000000	     -0.04117001	      0.03478524	      0.03631362
      0.97339686	      0.00000000	     -0.04118546	      0.03480050	      0.03633443
      0.97369967	     -0.00000000	     -0.04120091	      0.03481578	      0.03635525
      0.97400247	     -0.00000000	     -0.04121635	      0.03483108	      0.03637610
      0.97430528	      0.00000000	     -0.04123178	      0.03484641	      0.03639697
      0.97460808	      0.00000000	     -0.04124719	      0.03486176	      0.03641787
      0.97491089	     -0.00000000	     -0.04126259	      0.03487713	      0.03643878
      0.97521369	     -0.00000000	     -0.04127799	      0.03489253	      0.03645971
      0.97551650	      0.00000000	     -0.04129337	      0.03490795	      0.03648067
      0.97581930	      0.00000000	     -0.04130874	      0.03492340	      0.03650165
      0.97612211	     -0.00000000	     -0.04132410	      0.03493886	      0.03652265
      0.97642491	     -0.00000000	     -0.04133944	      0.03495435	      0.03654367
      0.97672772	     -0.00000000	     -0.04135478	      0.03496987	      0.03656472
      0.97703052	     -0.00000000	     -0.04137010	      0.03498541	      0.03658578
      0.97733333	     -0.00000000	     -0.04138541	      0.03500097	      0.03660687
      0.97763613	     -0.00000000	     -0.04140071	      0.03501656	      0.03662798
      0.97793894	      0.00000000	     -0.04141600	      0.03503217	      0.03664911
      0.97824174	      0.00000000	     -0.04143127	      0.03504780	      0.03667027
      0.97854455	      0.00000000	     -0.04144654	      0.03506346	      0.03669144
      0.97884735	      0.00000000	     -0.04146179	      0.03507914	      0.03671264
      0.97915016	      0.00000000	     -0.04147703	      0.03509485	      0.03673386
      0.97945296	      0.00000000	     -0.04149225	      0.03511058	      0.03675511
      0.97975577	     -0.00000000	     -0.04150747	      0.03512633	      0.03677637
      0.98005857	     -0.00000000	     -0.04152267	      0.03514212	      0.03679766
      0.98036138	      0.00000000	     -0.04153786	      0.03515792	      0.03681897
      0.98066418	      0.00000000	     -0.04155303	      0.03517375	      0.03684031
      0.98096699	     -0.00000000	     -0.04156819	      0.03518960	      0.03686166
      0.98126979	     -0.00000000	     -0.04158334	      0.03520548	      0.03688304
      0.98157260	     -0.00000000	     -0.04159848	      0.03522139	      0.03690444
      0.98187540	      0.00000000	     -0.04161360	      0.03523732	      0.03692587
      0.98217821	      0.00000000	     -0.04162871	      0.03525327	      0.03694732
      0.98248101	      0.00000000	     -0.04164381	      0.03526925	      0.03696879
      0.98278382	      0.00000000	     -0.04165889	      0.03528526	      0.03699028
      0.98308662	     -0.00000000	     -0.04167396	      0.03530129	      0.03701180
      0.98338943	     -0.00000000	     -0.04168902	      0.03531734	      0.03703334
      0.98369223	     -0.00000000	     -0.04170406	      0.03533342	      0.03705490
      0.98399504	      0.00000000	     -0.04171909	      0.03534953	      0.03707649
      0.98429784	     -0.00000000	     -0.04173410	      0.03536566	      0.03709810
      0.98460065	     -0.00000000	     -0.04174910	      0.03538182	      0.03711973
      0.98490345	     -0.00000000	     -0.04176409	      0.03539801	      0.03714139
      0.98520626	      0.00000000	     -0.04177906	      0.03541422	      0.03716307
      0.98550907	     -0.00000000	     -0.04179402	      0.03543046	      0.03718477
      0.98581187	     -0.00000000	     -0.04180896	      0.03544672	      0.03720650
      0.98611468	     -0.00000000	     -0.04182389	      0.03546301	      0.03722825
      0.98641748	     -0.00000000	     -0.04183881	      0.03547933	      0.03725003
      0.98672029	     -0.00000000	     -0.04185371	      0.03549567	      0.03727183
      0.98702309	      0.00000000	     -0.04186859	      0.03551204	      0.03729365
      0.98732590	      0.00000000	     -0.04188346	      0.03552843	      0.03731550
      0.98762870	      0.00000000	     -0.04189832	      0.03554486	      0.03733737
      0.98793151	     -0.00000000	     -0.04191316	      0.03556131	      0.03735927
      0.98823431	      0.00000000	     -0.04192798	      0.03557778	      0.03738119
      0.98853712	     -0.00000000	     -0.04194279	      0.03559429	      0.03740313
      0.98883992	      0.00000000	     -0.04195758	      0.03561082	      0.03742510
      0.98914273	      0.00000000	     -0.04197236	      0.03562738	      0.03744710
      0.98944553	      0.00000000	     -0.04198713	      0.03564396	      0.03746911
      0.98974834	      0.00000000	     -0.04200187	      0.03566058	      0.03749116
      0.99005114	     -0.00000000	     -0.04201660	      0.03567722	      0.03751322
      0.99035395	     -0.00000000	     -0.04203132	      0.03569389	      0.03753531
      0.99065675	     -0.00000000	     -0.04204602	      0.03571059	      0.03755743
      0.99095956	      0.00000000	     -0.04206070	      0.03572731	      0.03757957
      0.99126236	     -0.00000000	     -0.04207537	      0.03574406	      0.03760174
      0.99156517	     -0.00000000	     -0.04209002	      0.03576084	      0.03762393
      0.99186797	     -0.00000000	     -0.04210465	      0.03577765	      0.03764615
      0.99217078	      0.00000000	     -0.04211927	      0.03579449	      0.03766839
      0.99247358	      0.00000000	     -0.04213387	      0.03581136	      0.03769066
      0.99277639	     -0.00000000	     -0.04214845	      0.03582825	      0.03771295
      0.99307919	      0.00000000	     -0.04216302	      0.03584518	      0.03773527
      0.99338200	     -0.00000000	     -0.04217756	      0.03586213	      0.03775762
      0.99368480	      0.00000000	     -0.04219210	      0.03587911	      0.03777999
      0.99398761	      0.00000000	     -0.04220661	      0.03589612	      0.03780238
      0.99429041	      0.00000000	     -0.04222111	      0.03591317	      0.03782480
      0.99456265	      0.00000000	     -0.04223413	      0.03592851	      0.03784498
      0.99483489	     -0.00000000	     -0.04224713	      0.03594388	      0.03786518
      0.99510713	     -0.00000000	     -0.04226012	      0.03595927	      0.03788541
      0.99537938	      0.00000000	     -0.04227310	      0.03597469	      0.03790565
      0.99565162	     -0.00000000	     -0.04228606	      0.03599013	      0.03792591
      0.99592386	      0.00000000	     -0.04229900	      0.03600560	      0.03794620
      0.99619610	      0.00000000	     -0.04231193	      0.03602109	      0.03796651
      0.99646834	      0.00000000	     -0.04232485	      0.03603660	      0.03798684
      0.99674058	      0.00000000	     -0.04233775	      0.03605214	      0.03800719
      0.99701282	     -0.00000000	     -0.04235064	      0.03606770	      0.03802756
      0.99728506	      0.00000000	     -0.04236351	      0.03608329	      0.03804795
      0.99755730	     -0.00000000	     -0.04237637	      0.03609890	      0.03806837
      0.99782954	      0.00000000	     -0.04238921	      0.03611454	      0.03808880
      0.99810178	      0.00000000	     -0.04240203	      0.03613020	      0.03810926
      0.99837402	     -0.00000000	     -0.04241484	      0.03614589	      0.03812974
      0.99864626	     -0.00000000	     -0.04242764	      0.03616160	      0.03815025
      0.99891850	      0.00000000	     -0.04244042	      0.03617734	      0.03817077
      0.99919074	     -0.00000000	     -0.04245318	      0.03619310	      0.03819132
      0.99946298	     -0.00000000	     -0.04246593	      0.03620889	      0.03821188
      0.99973522	     -0.00000000	     -0.04247866	      0.03622470	      0.03823248
      1.00000746	     -0.00000000	     -0.04249137	      0.03624054	      0.03825309
      1.00027971	     -0.00000000	     -0.04250407	      0.03625640	      0.03827372
      1.00055195	      0.00000000	     -0.04251675	      0.03627229	      0.03829438
      1.00082419	      0.00000000	     -0.04252942	      0.03628821	      0.03831506
      1.00109643	     -0.00000000	     -0.04254207	      0.03630415	      0.03833577
      1.00136867	     -0.00000000	     -0.04255470	      0.03632012	      0.03835649
      1.00164091	     -0.00000000	     -0.04256732	      0.03633611	      0.03837724
      1.00191315	      0.00000000	     -0.04257992	      0.03635213	      0.03839801
      1.00218539	      0.00000000	     -0.04259250	      0.03636818	      0.03841881
      1.00245763	      0.00000000	     -0.04260507	      0.03638425	      0.03843962
      1.00272987	      0.00000000	     -0.04261761	      0.03640035	      0.03846046
      1.00300211	     -0.00000000	     -0.04263015	      0.03641648	      0.03848133
      1.00327435	     -0.00000000	     -0.04264266	      0.03643263	      0.03850221
      1.00354659	     -0.00000000	     -0.04265516	      0.03644881	      0.03852312
      1.00381883	      0.00000000	     -0.04266763	      0.03646502	      0.03854406
      1.00409107	      0.00000000	     -0.04268010	      0.03648126	      0.03856501
      1.00436331	      0.00000000	     -0.04269254	      0.03649752	      0.03858599
      1.00463555	      0.00000000	     -0.04270496	      0.03651381	      0.03860700
      1.00490780	      0.00000000	     -0.04271737	      0.03653012	      0.03862802
      1.00518004	     -0.00000000	     -0.04272976	      0.03654647	      0.03864908
      1.00545228	      0.00000000	     -0.04274213	      0.03656284	      0.03867015
      1.00572452	      0.00000000	     -0.04275449	      0.03657924	      0.03869125
      1.00599676	     -0.00000000	     -0.04276682	      0.03659567	      0.03871237
      1.00626900	     -0.00000000	     -0.04277914	      0.03661212	      0.03873352
      1.00654124	     -0.00000000	     -0.04279143	      0.03662861	      0.03875469
      1.00681348	      0.00000000	     -0.04280371	      0.03664512	      0.03877589
      1.00708572	      0.00000000	     -0.04281597	      0.03666166	      0.03879711
      1.00735796	     -0.00000000	     -0.04282821	      0.03667823	      0.03881835
      1.00763020	     -0.00000000	     -0.04284043	      0.03669483	      0.03883962
      1.00790244	      0.00000000	     -0.04285263	      0.03671145	      0.03886092
      1.00817468	      0.00000000	     -0.04286481	      0.03672811	      0.03888224
      1.00844692	      0.00000000	     -0.04287698	      0.03674479	      0.03890358
      1.00871916	      0.00000000	     -0.04288912	      0.03676151	      0.03892495
      1.00899140	     -0.00000000	     -0.04290124	      0.03677825	      0.03894634
      1.00926364	     -0.00000000	     -0.04291335	      0.03679502	      0.03896776
      1.00953588	     -0.00000000	     -0.04292543	      0.03681182	      0.03898920
      1.00980813	      0.00000000	     -0.04293749	      0.03682865	      0.03901067
      1.01008037	     -0.00000000	     -0.04294953	      0.03684551	      0.03903217
      1.01035261	      0.00000000	     -0.04296156	      0.03686240	      0.03905369
      1.01062485	      0.00000000	     -0.04297356	      0.03687933	      0.03907523
      1.01089709	     -0.00000000	     -0.04298554	      0.03689628	      0.03909681
      1.01116933	      0.00000000	     -0.04299750	      0.03691326	      0.03911840
      1.01144157	      0.00000000	     -0.04300944	      0.03693027	      0.03914003
      1.01171381	      0.00000000	     -0.04302136	      0.03694731	      0.03916168
      1.01198605	      0.00000000	     -0.04303325	      0.03696438	      0.03918335
      1.01225829	     -0.00000000	     -0.04304513	      0.03698149	      0.03920505
      1.01253053	      0.00000000	     -0.04305698	      0.03699862	      0.03922678
      1.01280277	      0.00000000	     -0.04306881	      0.03701579	      0.03924854
      1.01307501	      0.00000000	     -0.04308062	      0.03703298	      0.03927032
      1.01334725	      0.00000000	     -0.04309241	      0.03705021	      0.03929213
      1.01361949	      0.00000000	     -0.04310418	      0.03706747	      0.03931396
      1.01389173	      0.00000000	     -0.04311592	      0.03708476	      0.03933582
      1.01416397	     -0.00000000	     -0.04312764	      0.03710209	      0.03935771
      1.01443622	      0.00000000	     -0.04313934	      0.03711944	      0.03937963
      1.01470846	      0.00000000	     -0.04315102	      0.03713683	      0.03940157
      1.01498070	      0.00000000	     -0.04316267	      0.03715425	      0.03942354
      1.01525294	     -0.00000000	     -0.04317430	      0.03717170	      0.03944554
      1.01552518	      0.00000000	     -0.04318591	      0.03718919	      0.03946756
      1.01576996	     -0.00000000	     -0.04319633	      0.03720493	      0.03948739
      1.01601474	      0.00000000	     -0.04320672	      0.03722071	      0.03950724
      1.01625952	     -0.00000000	     -0.04321710	      0.03723651	      0.03952711
      1.01650430	      0.00000000	     -0.04322746	      0.03725234	      0.03954701
      1.01674908	     -0.00000000	     -0.04323780	      0.03726820	      0.03956693
      1.01699386	     -0.00000000	     -0.04324812	      0.03728408	      0.03958687
      1.01723864	     -0.00000000	     -0.04325842	      0.03729999	      0.03960683
      1.01748343	     -0.00000000	     -0.04326870	      0.03731592	      0.03962682
      1.01772821	     -0.00000000	     -0.04327897	      0.03733189	      0.03964683
      1.01797299	     -0.00000000	     -0.04328921	      0.03734788	      0.03966686
      1.01821777	      0.00000000	     -0.04329943	      0.03736390	      0.03968691
      1.01846255	     -0.00000000	     -0.04330963	      0.03737995	      0.03970699
      1.01870733	      0.00000000	     -0.04331981	      0.03739602	      0.03972710
      1.01895211	     -0.00000000	     -0.04332997	      0.03741213	      0.03974722
      1.01919689	     -0.00000000	     -0.04334011	      0.03742826	      0.03976737
      1.01944167	      0.00000000	     -0.04335023	      0.03744442	      0.03978755
      1.01968645	      0.00000000	     -0.04336033	      0.03746060	      0.03980774
      1.01993124	      0.00000000	     -0.04337041	      0.03747682	      0.03982796
      1.02017602	     -0.00000000	     -0.04338047	      0.03749306	      0.03984821
      1.02042080	      0.00000000	     -0.04339050	      0.03750934	      0.03986848
      1.02066558	     -0.00000000	     -0.04340052	      0.03752564	      0.03988877
      1.02091036	      0.00000000	     -0.04341051	      0.03754197	      0.03990909
      1.02115514	      0.00000000	     -0.04342048	      0.03755833	      0.03992943
      1.02139992	     -0.00000000	     -0.04343043	      0.03757472	      0.03994980
      1.02164470	     -0.00000000	     -0.04344036	      0.03759114	      0.03997019
      1.02188948	     -0.00000000	     -0.04345027	      0.03760758	      0.03999061
      1.02213426	     -0.00000000	     -0.04346015	      0.03762406	      0.04001105
      1.02237904	      0.00000000	     -0.04347001	      0.03764057	      0.04003151
      1.02262383	     -0.00000000	     -0.04347985	      0.03765710	      0.04005200
      1.02286861	     -0.00000000	     -0.04348967	      0.03767367	      0.04007252
      1.02311339	     -0.00000000	     -0.04349946	      0.03769027	      0.04009306
      1.02335817	     -0.00000000	     -0.04350924	      0.03770690	      0.04011363
      1.02360295	      0.00000000	     -0.04351898	      0.03772355	      0.04013422
      1.02384773	     -0.00000000	     -0.04352871	      0.03774024	      0.04015484
      1.02409251	     -0.00000000	     -0.04353841	      0.03775696	      0.04017548
      1.02433729	      0.00000000	     -0.04354809	      0.03777371	      0.04019615
      1.02458207	      0.00000000	     -0.04355775	      0.03779049	      0.04021684
      1.02482685	      0.00000000	     -0.04356738	      0.03780730	      0.04023757
      1.02507164	     -0.00000000	     -0.04357699	      0.03782415	      0.04025831
      1.02531642	      0.00000000	     -0.04358657	      0.03784102	      0.04027909
      1.02556120	     -0.00000000	     -0.04359613	      0.03785793	      0.04029989
      1.02580598	      0.00000000	     -0.04360567	      0.03787487	      0.04032071
      1.02605076	      0.00000000	     -0.04361518	      0.03789183	      0.04034156
      1.02629554	      0.00000000	     -0.04362466	      0.03790884	      0.04036244
      1.02654032	      0.00000000	     -0.04363412	      0.03792587	      0.04038335
      1.02678510	     -0.00000000	     -0.04364356	      0.03794294	      0.04040428
      1.02702988	     -0.00000000	     -0.04365297	      0.03796004	      0.04042524
      1.02727466	     -0.00000000	     -0.04366236	      0.03797717	      0.04044623
      1.02751945	     -0.00000000	     -0.04367172	      0.03799433	      0.04046724
      1.02776423	      0.00000000	     -0.04368105	      0.03801153	      0.04048829
      1.02800901	      0.00000000	     -0.04369036	      0.03802876	      0.04050935
      1.02825379	     -0.00000000	     -0.04369965	      0.03804602	      0.04053045
      1.02849857	     -0.00000000	     -0.04370891	      0.03806332	      0.04055158
      1.02874335	     -0.00000000	     -0.04371814	      0.03808065	      0.04057273
      1.02898813	      0.00000000	     -0.04372734	      0.03809801	      0.04059391
      1.02923291	      0.00000000	     -0.04373652	      0.03811541	      0.04061512
      1.02947769	      0.00000000	     -0.04374567	      0.03813284	      0.04063636
      1.02972247	     -0.00000000	     -0.04375479	      0.03815031	      0.04065762
      1.02996725	      0.00000000	     -0.04376389	      0.03816781	      0.04067892
      1.03021204	      0.00000000	     -0.04377296	      0.03818534	      0.04070024
      1.03045682	      0.00000000	     -0.04378200	      0.03820291	      0.04072159
      1.03070160	     -0.00000000	     -0.04379102	      0.03822052	      0.04074297
      1.03094638	     -0.00000000	     -0.04380000	      0.03823816	      0.04076438
      1.03119116	      0.00000000	     -0.04380896	      0.03825584	      0.04078582
      1.03143594	     -0.00000000	     -0.04381789	      0.03827355	      0.04080729
      1.03168072	     -0.00000000	     -0.04382679	      0.03829129	      0.04082879
      1.03192550	     -0.00000000	     -0.04383567	      0.03830908	      0.04085031
      1.03217028	     -0.00000000	     -0.04384451	      0.03832689	      0.04087187
      1.03241506	     -0.00000000	     -0.04385333	      0.03834475	      0.04089346
      1.03265985	      0.00000000	     -0.04386211	      0.03836264	      0.04091508
      1.03290463	      0.00000000	     -0.04387087	      0.03838057	      0.04093672
      1.03314941	     -0.00000000	     -0.04387959	      0.03839853	      0.04095840
      1.03339419	      0.00000000	     -0.04388829	      0.03841653	      0.04098011
      1.03363897	     -0.00000000	     -0.04389696	      0.03843457	      0.04100185
      1.03388375	     -0.00000000	     -0.04390559	      0.03845265	      0.04102362
      1.03412853	     -0.00000000	     -0.04391420	      0.03847076	      0.04104542
      1.03437331	      0.00000000	     -0.04392277	      0.03848891	      0.04106725
      1.03461809	     -0.00000000	     -0.04393132	      0.03850710	      0.04108912
      1.03486287	      0.00000000	     -0.04393983	      0.03852533	      0.04111101
      1.03510766	      0.00000000	     -0.04394831	      0.03854360	      0.04113294
      1.03535244	      0.00000000	     -0.04395676	      0.03856190	      0.04115490
      1.03559722	     -0.00000000	     -0.04396518	      0.03858024	      0.04117689
      1.03584200	      0.00000000	     -0.04397357	      0.03859863	      0.04119891
      1.03608678	     -0.00000000	     -0.04398192	      0.03861705	      0.04122097
      1.03633156	      0.00000000	     -0.04399024	      0.03863551	      0.04124306
      1.03657634	     -0.00000000	     -0.04399853	      0.03865401	      0.04126518
      1.03682112	     -0.00000000	     -0.04400679	      0.03867255	      0.04128733
      1.03706590	      0.00000000	     -0.04401501	      0.03869113	      0.04130952
      1.03731068	     -0.00000000	     -0.04402320	      0.03870975	      0.04133174
      1.03753087	     -0.00000000	     -0.04403053	      0.03872654	      0.04135175
      1.03775107	      0.00000000	     -0.04403784	      0.03874335	      0.04137180
      1.03797126	      0.00000000	     -0.04404513	      0.03876020	      0.04139187
      1.03819145	     -0.00000000	     -0.04405238	      0.03877709	      0.04141196
      1.03841164	      0.00000000	     -0.04405961	      0.03879401	      0.04143209
      1.03863183	     -0.00000000	     -0.04406680	      0.03881096	      0.04145224
      1.03885202	      0.00000000	     -0.04407397	      0.03882794	      0.04147242
      1.03907221	     -0.00000000	     -0.04408111	      0.03884496	      0.04149263
      1.03929240	      0.00000000	     -0.04408823	      0.03886202	      0.04151287
      1.03951259	     -0.00000000	     -0.04409531	      0.03887910	      0.04153313
      1.03973278	      0.00000000	     -0.04410237	      0.03889623	      0.04155343
      1.03995297	     -0.00000000	     -0.04410939	      0.03891338	      0.04157375
      1.04017316	     -0.00000000	     -0.04411639	      0.03893057	      0.04159410
      1.04039335	      0.00000000	     -0.04412335	      0.03894780	      0.04161448
      1.04061354	     -0.00000000	     -0.04413029	      0.03896506	      0.04163489
      1.04083373	      0.00000000	     -0.04413719	      0.03898236	      0.04165532
      1.04105392	     -0.00000000	     -0.04414407	      0.03899969	      0.04167579
      1.04127411	     -0.00000000	     -0.04415091	      0.03901706	      0.04169628
      1.04149430	      0.00000000	     -0.04415773	      0.03903447	      0.04171681
      1.04171449	     -0.00000000	     -0.04416451	      0.03905191	      0.04173737
      1.04193469	      0.00000000	     -0.04417126	      0.03906939	      0.04175795
      1.04215488	     -0.00000000	     -0.04417798	      0.03908690	      0.04177857
      1.04237507	     -0.00000000	     -0.04418467	      0.03910445	      0.04179921
      1.04259526	     -0.00000000	     -0.04419133	      0.03912204	      0.04181989
      1.04281545	      0.00000000	     -0.04419795	      0.03913967	      0.04184059
      1.04303564	     -0.00000000	     -0.04420455	      0.03915733	      0.04186133
      1.04325583	     -0.00000000	     -0.04421111	      0.03917503	      0.04188210
      1.04347602	      0.00000000	     -0.04421764	      0.03919277	      0.04190290
      1.04369621	     -0.00000000	     -0.04422413	      0.03921054	      0.04192372
      1.04391640	      0.00000000	     -0.04423059	      0.03922836	      0.04194459
      1.04413659	      0.00000000	     -0.04423702	      0.03924621	      0.04196548
      1.04435678	      0.00000000	     -0.04424341	      0.03926410	      0.04198640
      1.04457697	     -0.00000000	     -0.04424978	      0.03928203	      0.04200736
      1.04479716	      0.00000000	     -0.04425610	      0.03930000	      0.04202835
      1.04501735	      0.00000000	     -0.04426239	      0.03931801	      0.04204937
      1.04523754	      0.00000000	     -0.04426865	      0.03933606	      0.04207042
      1.04545773	     -0.00000000	     -0.04427487	      0.03935415	      0.04209150
      1.04567792	     -0.00000000	     -0.04428106	      0.03937228	      0.04211262
      1.04589811	     -0.00000000	     -0.04428721	      0.03939045	      0.04213377
      1.04611831	     -0.00000000	     -0.04429333	      0.03940865	      0.04215496
      1.04633850	      0.00000000	     -0.04429941	      0.03942690	      0.04217617
      1.04655869	      0.00000000	     -0.04430546	      0.03944520	      0.04219742
      1.04677888	     -0.00000000	     -0.04431146	      0.03946353	      0.04221871
      1.04699907	     -0.00000000	     -0.04431743	      0.03948190	      0.04224003
      1.04721926	     -0.00000000	     -0.04432337	      0.03950032	      0.04226138
      1.04743945	     -0.00000000	     -0.04432927	      0.03951877	      0.04228277
      1.04765964	      0.00000000	     -0.04433513	      0.03953727	      0.04230419
      1.04787983	     -0.00000000	     -0.04434095	      0.03955581	      0.04232564
      1.04810002	     -0.00000000	     -0.04434673	      0.03957440	      0.04234713
      1.04832021	      0.00000000	     -0.04435248	      0.03959303	      0.04236866
      1.04854040	      0.00000000	     -0.04435818	      0.03961170	      0.04239022
      1.04876059	      0.00000000	     -0.04436385	      0.03963041	      0.04241182
      1.04898078	     -0.00000000	     -0.04436948	      0.03964917	      0.04243345
      1.04920097	     -0.00000000	     -0.04437507	      0.03966797	      0.04245512
      1.04942116	      0.00000000	     -0.04438062	      0.03968682	      0.04247682
      1.04964135	      0.00000000	     -0.04438613	      0.03970571	      0.04249856
      1.04986154	      0.00000000	     -0.04439160	      0.03972464	      0.04252034
      1.05008174	      0.00000000	     -0.04439702	      0.03974362	      0.04254215
      1.05030193	     -0.00000000	     -0.04440241	      0.03976265	      0.04256400
      1.05052212	     -0.00000000	     -0.04440776	      0.03978172	      0.04258589
      1.05074231	      0.00000000	     -0.04441306	      0.03980084	      0.04260782
      1.05096250	     -0.00000000	     -0.04441832	      0.03982000	      0.04262978
      1.05118269	     -0.00000000	     -0.04442354	      0.03983921	      0.04265178
      1.05140288	     -0.00000000	     -0.04442872	      0.03985847	      0.04267382
      1.05162307	      0.00000000	     -0.04443385	      0.03987777	      0.04269590
      1.05184326	      0.00000000	     -0.04443894	      0.03989713	      0.04271801
      1.05206345	     -0.00000000	     -0.04444399	      0.03991653	      0.04274017
      1.05228364	     -0.00000000	     -0.04444899	      0.03993597	      0.04276236
      1.05250383	     -0.00000000	     -0.04445395	      0.03995547	      0.04278460
      1.05272402	      0.00000000	     -0.04445886	      0.03997501	      0.04280687
      1.05294421	      0.00000000	     -0.04446373	      0.03999461	      0.04282918
      1.05316440	      0.00000000	     -0.04446855	      0.04001425	      0.04285154
      1.05338459	     -0.00000000	     -0.04447333	      0.04003394	      0.04287393
      1.05360478	      0.00000000	     -0.04447806	      0.04005369	      0.04289637
      1.05382497	     -0.00000000	     -0.04448274	      0.04007348	      0.04291884
      1.05404516	     -0.00000000	     -0.04448738	      0.04009332	      0.04294136
      1.05426536	      0.00000000	     -0.04449197	      0.04011322	      0.04296391
      1.05448555	     -0.00000000	     -0.04449651	      0.04013316	      0.04298651
      1.05470574	      0.00000000	     -0.04450101	      0.04015316	      0.04300916
      1.05492593	      0.00000000	     -0.04450545	      0.04017321	      0.04303184
      1.05512394	      0.00000000	     -0.04450941	      0.04019128	      0.04305228
      1.05532196	      0.00000000	     -0.04451332	      0.04020940	      0.04307275
      1.05551997	      0.00000000	     -0.04451720	      0.04022756	      0.04309325
      1.05571798	     -0.00000000	     -0.04452103	      0.04024576	      0.04311379
      1.05591600	     -0.00000000	     -0.04452483	      0.04026401	      0.04313437
      1.05611401	      0.00000000	     -0.04452858	      0.04028230	      0.04315498
      1.05631203	     -0.00000000	     -0.04453229	      0.04030063	      0.04317562
      1.05651004	     -0.00000000	     -0.04453596	      0.04031901	      0.04319631
      1.05670806	      0.00000000	     -0.04453959	      0.04033743	      0.04322398
      1.05690607	      0.00000000	     -0.04454317	      0.04035590	      0.04325756
      1.05710409	     -0.00000000	     -0.04454671	      0.04037441	      0.04329118
      1.05730210	     -0.00000000	     -0.04455021	      0.04039297	      0.04332484
      1.05750011	      0.00000000	     -0.04455367	      0.04041157	      0.04335854
      1.05769813	     -0.00000000	     -0.04455708	      0.04043022	      0.04339227
      1.05789614	      0.00000000	     -0.04456045	      0.04044892	      0.04342605
      1.05809416	      0.00000000	     -0.04456377	      0.04046766	      0.04345987
      1.05829217	     -0.00000000	     -0.04456705	      0.04048645	      0.04349372
      1.05849019	     -0.00000000	     -0.04457028	      0.04050528	      0.04352762
      1.05868820	     -0.00000000	     -0.04457347	      0.04052417	      0.04356156
      1.05888621	     -0.00000000	     -0.04457661	      0.04054310	      0.04359554
      1.05908423	      0.00000000	     -0.04457971	      0.04056208	      0.04362956
      1.05928224	      0.00000000	     -0.04458276	      0.04058110	      0.04366362
      1.05948026	     -0.00000000	     -0.04458576	      0.04060018	      0.04369773
      1.05967827	     -0.00000000	     -0.04458872	      0.04061930	      0.04373187
      1.05987629	     -0.00000000	     -0.04459162	      0.04063848	      0.04376606
      1.06007430	     -0.00000000	     -0.04459448	      0.04065770	      0.04380029
      1.06027232	     -0.00000000	     -0.04459729	      0.04067697	      0.04383457
      1.06047033	     -0.00000000	     -0.04460005	      0.04069630	      0.04386888
      1.06066834	     -0.00000000	     -0.04460276	      0.04071567	      0.04390325
      1.06086636	     -0.00000000	     -0.04460542	      0.04073510	      0.04393765
      1.06106437	     -0.00000000	     -0.04460804	      0.04075457	      0.04397210
      1.06126239	      0.00000000	     -0.04461060	      0.04077410	      0.04400659
      1.06146040	      0.00000000	     -0.04461311	      0.04079368	      0.04404113
      1.06165842	      0.00000000	     -0.04461557	      0.04081332	      0.04407571
      1.06185643	      0.00000000	     -0.04461797	      0.04083300	      0.04411034
      1.06205444	      0.00000000	     -0.04462033	      0.04085274	      0.04414501
      1.06225246	     -0.00000000	     -0.04462263	      0.04087253	      0.04417973
      1.06245047	     -0.00000000	     -0.04462487	      0.04089238	      0.04421449
      1.06264849	      0.00000000	     -0.04462707	      0.04091228	      0.04424930
      1.06284650	      0.00000000	     -0.04462921	      0.04093223	      0.04428416
      1.06304452	     -0.00000000	     -0.04463129	      0.04095224	      0.04431906
      1.06324253	     -0.00000000	     -0.04463332	      0.04097231	      0.04435401
      1.06344055	      0.00000000	     -0.04463530	      0.04099243	      0.04438901
      1.06363856	      0.00000000	     -0.04463722	      0.04101260	      0.04442406
      1.06383657	     -0.00000000	     -0.04463908	      0.04103284	      0.04445915
      1.06403459	     -0.00000000	     -0.04464088	      0.04105313	      0.04449429
      1.06423260	      0.00000000	     -0.04464263	      0.04107347	      0.04452949
      1.06443062	      0.00000000	     -0.04464432	      0.04109388	      0.04456472
      1.06462863	      0.00000000	     -0.04464595	      0.04111434	      0.04460001
      1.06482665	      0.00000000	     -0.04464752	      0.04113486	      0.04463535
      1.06502466	      0.00000000	     -0.04464903	      0.04115544	      0.04467074
      1.06522268	     -0.00000000	     -0.04465048	      0.04117609	      0.04470618
      1.06542069	      0.00000000	     -0.04465187	      0.04119679	      0.04474167
      1.06559888	      0.00000000	     -0.04465307	      0.04121546	      0.04477365
      1.06577708	      0.00000000	     -0.04465421	      0.04123419	      0.04480567
      1.06595527	     -0.00000000	     -0.04465531	      0.04125297	      0.04483773
      1.06613346	     -0.00000000	     -0.04465636	      0.04127180	      0.04486984
      1.06631166	     -0.00000000	     -0.04465735	      0.04129068	      0.04490198
      1.06648985	      0.00000000	     -0.04465830	      0.04130961	      0.04493417
      1.06666804	      0.00000000	     -0.04465919	      0.04132859	      0.04496641
      1.06684623	     -0.00000000	     -0.04466002	      0.04134762	      0.04499868
      1.06702443	     -0.00000000	     -0.04466081	      0.04136670	      0.04503100
      1.06720262	      0.00000000	     -0.04466154	      0.04138583	      0.04506336
      1.06738081	      0.00000000	     -0.04466222	      0.04140502	      0.04509576
      1.06755901	      0.00000000	     -0.04466284	      0.04142426	      0.04512821
      1.06773720	     -0.00000000	     -0.04466341	      0.04144355	      0.04516070
      1.06791539	     -0.00000000	     -0.04466392	      0.04146289	      0.04519324
      1.06809359	      0.00000000	     -0.04466438	      0.04148229	      0.04522582
      1.06827178	     -0.00000000	     -0.04466478	      0.04150174	      0.04525845
      1.06844997	     -0.00000000	     -0.04466512	      0.04152125	      0.04529112
      1.06862817	      0.00000000	     -0.04466541	      0.04154081	      0.04532384
      1.06880636	      0.00000000	     -0.04466563	      0.04156043	      0.04535660
      1.06898455	     -0.00000000	     -0.04466580	      0.04158010	      0.04538940
      1.06916274	     -0.00000000	     -0.04466591	      0.04159983	      0.04542226
      1.06934094	      0.00000000	     -0.04466596	      0.04161961	      0.04545516
      1.06951913	      0.00000000	     -0.04466596	      0.04163945	      0.04548810
      1.06969732	     -0.00000000	     -0.04466589	      0.04165935	      0.04552109
      1.06987552	      0.00000000	     -0.04466575	      0.04167930	      0.04555413
      1.07005371	      0.00000000	     -0.04466556	      0.04169931	      0.04558722
      1.07023190	      0.00000000	     -0.04466531	      0.04171938	      0.04562035
      1.07041010	      0.00000000	     -0.04466499	      0.04173951	      0.04565353
      1.07058829	      0.00000000	     -0.04466461	      0.04175970	      0.04568676
      1.07074823	     -0.00000000	     -0.04466421	      0.04177787	      0.04571663
      1.07090817	      0.00000000	     -0.04466377	      0.04179609	      0.04574653
      1.07106811	     -0.00000000	     -0.04466327	      0.04181435	      0.04577648
      1.07122804	     -0.00000000	     -0.04466271	      0.04183267	      0.04580646
      1.07138798	     -0.00000000	     -0.04466211	      0.04185103	      0.04583648
      1.07154792	      0.00000000	     -0.04466145	      0.04186944	      0.04586654
      1.07170786	     -0.00000000	     -0.04466073	      0.04188791	      0.04589665
      1.07186780	      0.00000000	     -0.04465996	      0.04190642	      0.04592679
      1.07202774	     -0.00000000	     -0.04465914	      0.04192498	      0.04595697
      1.07218768	      0.00000000	     -0.04465826	      0.04194359	      0.04598719
      1.07234761	      0.00000000	     -0.04465733	      0.04196226	      0.04601745
      1.07250755	      0.00000000	     -0.04465633	      0.04198097	      0.04604775
      1.07266749	     -0.00000000	     -0.04465529	      0.04199974	      0.04607809
      1.07282743	     -0.00000000	     -0.04465418	      0.04201856	      0.04610847
      1.07298737	     -0.00000000	     -0.04465302	      0.04203742	      0.04613890
      1.07314731	     -0.00000000	     -0.04465180	      0.04205635	      0.04616936
      1.07330725	     -0.00000000	     -0.04465052	      0.04207532	      0.04619987
      1.07346719	     -0.00000000	     -0.04464918	      0.04209435	      0.04623041
      1.07361071	      0.00000000	     -0.04464792	      0.04211147	      0.04625786
      1.07375424	      0.00000000	     -0.04464662	      0.04212863	      0.04628534
      1.07389777	     -0.00000000	     -0.04464527	      0.04214584	      0.04631285
      1.07404130	      0.00000000	     -0.04464387	      0.04216309	      0.04634039
      1.07418482	      0.00000000	     -0.04464242	      0.04218038	      0.04636797
      1.07432835	     -0.00000000	     -0.04464092	      0.04219772	      0.04639558
      1.07447188	      0.00000000	     -0.04463937	      0.04221510	      0.04642323
      1.07461540	      0.00000000	     -0.04463777	      0.04223253	      0.04645091
      1.07475893	     -0.00000000	     -0.04463612	      0.04225000	      0.04647862
      1.07490246	     -0.00000000	     -0.04463442	      0.04226751	      0.04650637
      1.07504599	      0.00000000	     -0.04463266	      0.04228507	      0.04653415
      1.07518951	     -0.00000000	     -0.04463085	      0.04230268	      0.04656196
      1.07533304	     -0.00000000	     -0.04462899	      0.04232033	      0.04658980
      1.07547657	      0.00000000	     -0.04462708	      0.04233803	      0.04661768
      1.07562010	     -0.00000000	     -0.04462511	      0.04235577	      0.04664560
      1.07574809	     -0.00000000	     -0.04462331	      0.04237163	      0.04667052
      1.07587609	     -0.00000000	     -0.04462146	      0.04238753	      0.04669546
      1.07600408	      0.00000000	     -0.04461958	      0.04240347	      0.04672044
      1.07613208	      0.00000000	     -0.04461764	      0.04241944	      0.04674544
      1.07626008	      0.00000000	     -0.04461567	      0.04243545	      0.04677046
      1.07638807	      0.00000000	     -0.04461365	      0.04245150	      0.04679551
      1.07651607	      0.00000000	     -0.04461158	      0.04246759	      0.04682059
      1.07664406	      0.00000000	     -0.04460947	      0.04248371	      0.04684570
      1.07677206	      0.00000000	     -0.04460732	      0.04249987	      0.04687083
      1.07690005	     -0.00000000	     -0.04460512	      0.04251607	      0.04689599
      1.07702805	      0.00000000	     -0.04460287	      0.04253231	      0.04692117
      1.07715604	     -0.00000000	     -0.04460057	      0.04254859	      0.04694638
      1.07728404	     -0.00000000	     -0.04459823	      0.04256490	      0.04697161
      1.07741204	      0.00000000	     -0.04459584	      0.04258126	      0.04699688
      1.07754003	      0.00000000	     -0.04459341	      0.04259765	      0.04702216
      1.07765442	     -0.00000000	     -0.04459119	      0.04261233	      0.04704478
      1.07776882	     -0.00000000	     -0.04458894	      0.04262705	      0.04706743
      1.07788321	     -0.00000000	     -0.04458664	      0.04264180	      0.04709009
      1.07799760	     -0.00000000	     -0.04458431	      0.04265658	      0.04711277
      1.07811200	      0.00000000	     -0.04458194	      0.04267139	      0.04713547
      1.07822639	      0.00000000	     -0.04457952	      0.04268623	      0.04715820
      1.07834078	      0.00000000	     -0.04457707	      0.04270111	      0.04718094
      1.07845518	      0.00000000	     -0.04457458	      0.04271601	      0.04720370
      1.07856957	      0.00000000	     -0.04457205	      0.04273095	      0.04722649
      1.07868396	      0.00000000	     -0.04456948	      0.04274592	      0.04724929
      1.07879836	     -0.00000000	     -0.04456686	      0.04276093	      0.04727211
      1.07891275	     -0.00000000	     -0.04456421	      0.04277597	      0.04729495
      1.07902714	     -0.00000000	     -0.04456152	      0.04279104	      0.04731781
      1.07914154	     -0.00000000	     -0.04455878	      0.04280614	      0.04734070
      1.07925593	     -0.00000000	     -0.04455600	      0.04282127	      0.04736360
      1.07937032	     -0.00000000	     -0.04455318	      0.04283644	      0.04738652
      1.07948471	     -0.00000000	     -0.04455032	      0.04285165	      0.04740945
      1.07959911	      0.00000000	     -0.04454741	      0.04286688	      0.04743241
      1.07971350	     -0.00000000	     -0.04454447	      0.04288215	      0.04745539
      1.07981422	     -0.00000000	     -0.04454183	      0.04289562	      0.04747563
      1.07991495	     -0.00000000	     -0.04453917	      0.04290912	      0.04749590
      1.08001567	     -0.00000000	     -0.04453647	      0.04292265	      0.04751617
      1.08011640	      0.00000000	     -0.04453374	      0.04293620	      0.04753646
      1.08021712	     -0.00000000	     -0.04453097	      0.04294978	      0.04755677
      1.08031784	     -0.00000000	     -0.04452817	      0.04296339	      0.04757709
      1.08041857	      0.00000000	     -0.04452533	      0.04297702	      0.04759742
      1.08051929	      0.00000000	     -0.04452246	      0.04299068	      0.04761777
      1.08062001	     -0.00000000	     -0.04451955	      0.04300437	      0.04763813
      1.08072074	      0.00000000	     -0.04451661	      0.04301809	      0.04765850
      1.08082146	      0.00000000	     -0.04451363	      0.04303183	      0.04767889
      1.08092218	      0.00000000	     -0.04451062	      0.04304560	      0.04769929
      1.08102291	      0.00000000	     -0.04450757	      0.04305940	      0.04771971
      1.08112363	     -0.00000000	     -0.04450449	      0.04307322	      0.04774014
      1.08122435	     -0.00000000	     -0.04450137	      0.04308708	      0.04776058
      1.08132508	     -0.00000000	     -0.04449821	      0.04310096	      0.04778104
      1.08142580	      0.00000000	     -0.04449501	      0.04311487	      0.04780150
      1.08152652	      0.00000000	     -0.04449178	      0.04312881	      0.04782199
      1.08162725	      0.00000000	     -0.04448851	      0.04314277	      0.04784248
      1.08174834	      0.00000000	     -0.04448453	      0.04315960	      0.04786714
      1.08186943	      0.00000000	     -0.04448050	      0.04317647	      0.04789181
      1.08199052	     -0.00000000	     -0.04447641	      0.04319339	      0.04791651
      1.08211161	      0.00000000	     -0.04447226	      0.04321229	      0.04794122
      1.08223270	     -0.00000000	     -0.04446806	      0.04323652	      0.04796595
      1.08235379	     -0.00000000	     -0.04446381	      0.04326081	      0.04799070
      1.08247488	     -0.00000000	     -0.04445949	      0.04328515	      0.04801547
      1.08259597	      0.00000000	     -0.04445512	      0.04330955	      0.04804026
      1.08271706	      0.00000000	     -0.04445069	      0.04333400	      0.04806506
      1.08283815	      0.00000000	     -0.04444620	      0.04335850	      0.04808988
      1.08295924	     -0.00000000	     -0.04444166	      0.04338307	      0.04811472
      1.08308033	      0.00000000	     -0.04443705	      0.04340769	      0.04813958
      1.08320142	      0.00000000	     -0.04443239	      0.04343236	      0.04816446
      1.08332251	      0.00000000	     -0.04442766	      0.04345710	      0.04818935
      1.08344360	     -0.00000000	     -0.04442288	      0.04348189	      0.04821427
      1.08351852	     -0.00000000	     -0.04441989	      0.04349726	      0.04822969
      1.08355840	      0.00000000	     -0.04441828	      0.04350545	      0.04823790
      1.08359829	      0.00000000	     -0.04441667	      0.04351365	      0.04824612
      1.08379771	     -0.00000000	     -0.04440853	      0.04355474	      0.04828723
      1.08479485	      0.00000000	     -0.04436523	      0.04376251	      0.04849339
      1.08579198	      0.00000000	     -0.04431751	      0.04397401	      0.04870036
      1.08715263	     -0.00000000	     -0.04424495	      0.04426812	      0.04898348
      1.08851328	     -0.00000000	     -0.04416347	      0.04456789	      0.04926658
      1.08987393	      0.00000000	     -0.04407275	      0.04487246	      0.04954879
      1.09109506	      0.00000000	     -0.04398327	      0.04514919	      0.04980060
      1.09231620	      0.00000000	     -0.04388601	      0.04542847	      0.05005045
      1.09353734	     -0.00000000	     -0.04378091	      0.04570967	      0.05029780
      1.09475848	      0.00000000	     -0.04366793	      0.04599216	      0.05054216
      1.09597962	      0.00000000	     -0.04354710	      0.04627533	      0.05078308
      1.09720076	     -0.00000000	     -0.04341846	      0.04655858	      0.05102017
      1.09735375	     -0.00000000	     -0.04340180	      0.04659404	      0.05104959
      1.09743025	      0.00000000	     -0.04339342	      0.04661177	      0.05106427
      1.09781274	      0.00000000	     -0.04335109	      0.04670038	      0.05113744
      1.09782948	      0.00000000	     -0.04334922	      0.04670425	      0.05114063
      1.09783948	      0.00000000	     -0.04334810	      0.04670657	      0.05114253
      1.09784948	      0.00000000	     -0.04334699	      0.04670889	      0.05114444
      1.09785948	     -0.00000000	     -0.04334587	      0.04671120	      0.05114635
      1.09786948	     -0.00000000	     -0.04334475	      0.04671352	      0.05114825
      1.09787948	      0.00000000	     -0.04334363	      0.04671583	      0.05115016
      1.09788948	     -0.00000000	     -0.04334251	      0.04671815	      0.05115206
      1.09789948	     -0.00000000	     -0.04334139	      0.04672046	      0.05115397
      1.09790948	     -0.00000000	     -0.04334027	      0.04672278	      0.05115587
      1.09791948	      0.00000000	     -0.04333915	      0.04672509	      0.05115778
      1.09792948	     -0.00000000	     -0.04333802	      0.04672741	      0.05115968
      1.09793948	      0.00000000	     -0.04333690	      0.04672972	      0.05116158
      1.09794948	      0.00000000	     -0.04333578	      0.04673203	      0.05116349
      1.09795948	      0.00000000	     -0.04333466	      0.04673434	      0.05116539
      1.09796948	      0.00000000	     -0.04333353	      0.04673665	      0.05116729
      1.09797948	     -0.00000000	     -0.04333241	      0.04673896	      0.05116919
      1.09798948	     -0.00000000	     -0.04333129	      0.04674127	      0.05117108
      1.09799948	      0.00000000	     -0.04333017	      0.04674357	      0.05117298
      1.09801251	     -0.00000000	     -0.04332871	      0.04674657	      0.05117544
      1.09802280	     -0.00000000	     -0.04332756	      0.04674893	      0.05117739
      1.09803309	      0.00000000	     -0.04332642	      0.04675129	      0.05117932
      1.09804309	     -0.00000000	     -0.04332530	      0.04675357	      0.05118120
      1.09805309	     -0.00000000	     -0.04332419	      0.04675585	      0.05118308
      1.09806309	     -0.00000000	     -0.04332309	      0.04675812	      0.05118495
      1.09807309	      0.00000000	     -0.04332198	      0.04676037	      0.05118681
      1.09808309	     -0.00000000	     -0.04332089	      0.04676262	      0.05118867
      1.09809309	      0.00000000	     -0.04331979	      0.04676486	      0.05119052
      1.09810309	      0.00000000	     -0.04331870	      0.04676709	      0.05119236
      1.09811309	      0.00000000	     -0.04331762	      0.04676930	      0.05119419
      1.09812309	      0.00000000	     -0.04331655	      0.04677150	      0.05119602
      1.09813309	      0.00000000	     -0.04331548	      0.04677368	      0.05119783
      1.09814309	      0.00000000	     -0.04331442	      0.04677585	      0.05119963
      1.09815309	     -0.00000000	     -0.04331337	      0.04677799	      0.05120141
      1.09816309	      0.00000000	     -0.04331233	      0.04678012	      0.05120319
      1.09817309	     -0.00000000	     -0.04331130	      0.04678222	      0.05120495
      1.09818309	      0.00000000	     -0.04331028	      0.04678430	      0.05120669
      1.09819513	      0.00000000	     -0.04330906	      0.04678677	      0.05120877
      1.09820716	      0.00000000	     -0.04330787	      0.04678921	      0.05121082
      1.09821919	      0.00000000	     -0.04330669	      0.04679160	      0.05121284
      1.09823515	     -0.00000000	     -0.04330516	      0.04679471	      0.05121549
      1.09825435	      0.00000000	     -0.04330337	      0.04679836	      0.05121860
      1.09827096	     -0.00000000	     -0.04330186	      0.04680142	      0.05122123
      1.09828757	     -0.00000000	     -0.04330040	      0.04680439	      0.05122381
      1.09830418	      0.00000000	     -0.04329898	      0.04680727	      0.05122632
      1.09831904	     -0.00000000	     -0.04329775	      0.04680977	      0.05122852
      1.09833391	     -0.00000000	     -0.04329655	      0.04681220	      0.05123067
      1.09834877	     -0.00000000	     -0.04329539	      0.04681455	      0.05123277
      1.09836363	      0.00000000	     -0.04329426	      0.04681683	      0.05123482
      1.09837850	     -0.00000000	     -0.04329317	      0.04681905	      0.05123683
      1.09839336	      0.00000000	     -0.04329211	      0.04682119	      0.05123880
      1.09840823	     -0.00000000	     -0.04329108	      0.04682327	      0.05124072
      1.09842309	      0.00000000	     -0.04329009	      0.04682528	      0.05124259
      1.09843796	      0.00000000	     -0.04328912	      0.04682724	      0.05124443
      1.09845282	      0.00000000	     -0.04328818	      0.04682913	      0.05124623
      1.09846769	     -0.00000000	     -0.04328727	      0.04683097	      0.05124799
      1.09848255	     -0.00000000	     -0.04328638	      0.04683276	      0.05124972
      1.09849741	     -0.00000000	     -0.04328552	      0.04683450	      0.05125142
      1.09851228	     -0.00000000	     -0.04328468	      0.04683620	      0.05125308
      1.09852714	      0.00000000	     -0.04328386	      0.04683785	      0.05125472
      1.09854201	      0.00000000	     -0.04328306	      0.04683946	      0.05125633
      1.09855687	      0.00000000	     -0.04328228	      0.04684103	      0.05125792
      1.09857174	     -0.00000000	     -0.04328152	      0.04684257	      0.05125948
      1.09858660	     -0.00000000	     -0.04328077	      0.04684408	      0.05126103
      1.09860147	      0.00000000	     -0.04328004	      0.04684556	      0.05126255
      1.09861633	      0.00000000	     -0.04327932	      0.04684701	      0.05126405
      1.09863119	      0.00000000	     -0.04327861	      0.04684843	      0.05126554
      1.09864606	     -0.00000000	     -0.04327791	      0.04684983	      0.05126702
      1.09866092	     -0.00000000	     -0.04327722	      0.04685122	      0.05126848
      1.09867579	     -0.00000000	     -0.04327655	      0.04685258	      0.05126992
      1.09869373	      0.00000000	     -0.04327574	      0.04685420	      0.05127166
      1.09871167	      0.00000000	     -0.04327494	      0.04685580	      0.05127337
      1.09872961	     -0.00000000	     -0.04327416	      0.04685738	      0.05127507
      1.09874755	      0.00000000	     -0.04327338	      0.04685894	      0.05127676
      1.09876549	     -0.00000000	     -0.04327261	      0.04686048	      0.05127844
      1.09878343	      0.00000000	     -0.04327185	      0.04686201	      0.05128011
      1.09880137	      0.00000000	     -0.04327109	      0.04686353	      0.05128178
      1.09881931	     -0.00000000	     -0.04327034	      0.04686503	      0.05128343
      1.09883725	     -0.00000000	     -0.04326960	      0.04686653	      0.05128508
      1.09885920	     -0.00000000	     -0.04326869	      0.04686834	      0.05128708
      1.09888115	     -0.00000000	     -0.04326779	      0.04687015	      0.05128908
      1.09890311	     -0.00000000	     -0.04326689	      0.04687194	      0.05129107
      1.09892506	     -0.00000000	     -0.04326600	      0.04687373	      0.05129306
      1.09895163	     -0.00000000	     -0.04326493	      0.04687588	      0.05129546
      1.09897820	      0.00000000	     -0.04326386	      0.04687802	      0.05129785
      1.09900477	      0.00000000	     -0.04326279	      0.04688016	      0.05130023
      1.09903134	      0.00000000	     -0.04326172	      0.04688228	      0.05130261
      1.09906366	      0.00000000	     -0.04326043	      0.04688487	      0.05130550
      1.09909598	      0.00000000	     -0.04325914	      0.04688744	      0.05130839
      1.09912830	      0.00000000	     -0.04325785	      0.04689001	      0.05131127
      1.09916063	      0.00000000	     -0.04325657	      0.04689257	      0.05131415
      1.09920014	     -0.00000000	     -0.04325500	      0.04689571	      0.05131766
      1.09923966	     -0.00000000	     -0.04325343	      0.04689883	      0.05132117
      1.09927918	      0.00000000	     -0.04325186	      0.04690196	      0.05132468
      1.09931870	     -0.00000000	     -0.04325029	      0.04690508	      0.05132819
      1.09936809	     -0.00000000	     -0.04324833	      0.04690898	      0.05133257
      1.09941747	     -0.00000000	     -0.04324637	      0.04691288	      0.05133695
      1.09946686	     -0.00000000	     -0.04324440	      0.04691677	      0.05134132
      1.09952616	     -0.00000000	     -0.04324205	      0.04692144	      0.05134657
      1.09958545	      0.00000000	     -0.04323969	      0.04692612	      0.05135182
      1.09964475	     -0.00000000	     -0.04323733	      0.04693079	      0.05135706
      1.09971945	      0.00000000	     -0.04323435	      0.04693667	      0.05136366
      1.09979415	      0.00000000	     -0.04323137	      0.04694256	      0.05137026
      1.09986885	     -0.00000000	     -0.04322839	      0.04694844	      0.05137686
      1.09996498	      0.00000000	     -0.04322455	      0.04695600	      0.05138534
      1.10006112	      0.00000000	     -0.04322071	      0.04696357	      0.05139381
      1.10015726	     -0.00000000	     -0.04321686	      0.04697113	      0.05140228
      1.10027796	     -0.00000000	     -0.04321201	      0.04698063	      0.05141291
      1.10039867	     -0.00000000	     -0.04320717	      0.04699012	      0.05142352
      1.10051937	     -0.00000000	     -0.04320231	      0.04699960	      0.05143413
      1.10064008	      0.00000000	     -0.04319744	      0.04700909	      0.05144473
      1.10079613	     -0.00000000	     -0.04319115	      0.04702134	      0.05145841
      1.10095218	     -0.00000000	     -0.04318483	      0.04703359	      0.05147208
      1.10115407	     -0.00000000	     -0.04317665	      0.04704943	      0.05148973
      1.10134053	     -0.00000000	     -0.04316908	      0.04706404	      0.05150601
      1.10152699	     -0.00000000	     -0.04316148	      0.04707865	      0.05152226
      1.10171346	      0.00000000	     -0.04315387	      0.04709324	      0.05153849
      1.10189992	      0.00000000	     -0.04314625	      0.04710783	      0.05155469
      1.10208638	     -0.00000000	     -0.04313861	      0.04712240	      0.05157087
      1.10227284	      0.00000000	     -0.04313095	      0.04713696	      0.05158702
      1.10249825	     -0.00000000	     -0.04312167	      0.04715455	      0.05160650
      1.10268784	     -0.00000000	     -0.04311385	      0.04716933	      0.05162286
      1.10287743	      0.00000000	     -0.04310602	      0.04718410	      0.05163919
      1.10306702	     -0.00000000	     -0.04309816	      0.04719885	      0.05165549
      1.10325660	      0.00000000	     -0.04309030	      0.04721359	      0.05167176
      1.10344619	      0.00000000	     -0.04308241	      0.04722831	      0.05168800
      1.10363578	      0.00000000	     -0.04307452	      0.04724303	      0.05170422
      1.10382537	      0.00000000	     -0.04306660	      0.04725772	      0.05172040
      1.10401496	     -0.00000000	     -0.04305868	      0.04727241	      0.05173655
      1.10420454	     -0.00000000	     -0.04305073	      0.04728707	      0.05175268
      1.10439413	      0.00000000	     -0.04304278	      0.04730173	      0.05176877
      1.10462601	     -0.00000000	     -0.04303303	      0.04731963	      0.05178841
      1.10485788	      0.00000000	     -0.04302326	      0.04733750	      0.05180800
      1.10514038	      0.00000000	     -0.04301132	      0.04735925	      0.05183181
      1.10538796	     -0.00000000	     -0.04300084	      0.04737828	      0.05185262
      1.10563554	     -0.00000000	     -0.04299034	      0.04739729	      0.05187338
      1.10588312	     -0.00000000	     -0.04297981	      0.04741626	      0.05189408
      1.10610113	     -0.00000000	     -0.04297052	      0.04743294	      0.05191227
      1.10631913	      0.00000000	     -0.04296121	      0.04744961	      0.05193041
      1.10653714	      0.00000000	     -0.04295189	      0.04746625	      0.05194851
      1.10675515	     -0.00000000	     -0.04294255	      0.04748286	      0.05196657
      1.10685048	      0.00000000	     -0.04293846	      0.04749012	      0.05197446
      1.10694581	     -0.00000000	     -0.04293437	      0.04749737	      0.05198233
      1.10702543	     -0.00000000	     -0.04293095	      0.04750343	      0.05198890
      1.10710505	     -0.00000000	     -0.04292753	      0.04750948	      0.05199547
      1.10717370	      0.00000000	     -0.04292458	      0.04751469	      0.05200112
      1.10724235	     -0.00000000	     -0.04292162	      0.04751991	      0.05200677
      1.10731100	     -0.00000000	     -0.04291867	      0.04752512	      0.05201242
      1.10737965	      0.00000000	     -0.04291571	      0.04753032	      0.05201806
      1.10743981	      0.00000000	     -0.04291312	      0.04753488	      0.05202300
      1.10749997	      0.00000000	     -0.04291053	      0.04753944	      0.05202794
      1.10756013	     -0.00000000	     -0.04290794	      0.04754400	      0.05203287
      1.10762029	     -0.00000000	     -0.04290534	      0.04754855	      0.05203779
      1.10768046	     -0.00000000	     -0.04290275	      0.04755309	      0.05204272
      1.10774062	     -0.00000000	     -0.04290016	      0.04755764	      0.05204763
      1.10780078	      0.00000000	     -0.04289756	      0.04756218	      0.05205255
      1.10786094	     -0.00000000	     -0.04289497	      0.04756672	      0.05205745
      1.10791481	      0.00000000	     -0.04289265	      0.04757077	      0.05206184
      1.10796868	     -0.00000000	     -0.04289033	      0.04757483	      0.05206623
      1.10802255	      0.00000000	     -0.04288801	      0.04757888	      0.05207060
      1.10807642	      0.00000000	     -0.04288569	      0.04758292	      0.05207498
      1.10813029	      0.00000000	     -0.04288337	      0.04758696	      0.05207934
      1.10818416	      0.00000000	     -0.04288105	      0.04759100	      0.05208370
      1.10823803	     -0.00000000	     -0.04287873	      0.04759503	      0.05208806
      1.10829190	     -0.00000000	     -0.04287642	      0.04759905	      0.05209241
      1.10834577	      0.00000000	     -0.04287411	      0.04760307	      0.05209675
      1.10839963	      0.00000000	     -0.04287180	      0.04760708	      0.05210108
      1.10845350	     -0.00000000	     -0.04286949	      0.04761108	      0.05210540
      1.10850737	      0.00000000	     -0.04286718	      0.04761508	      0.05210972
      1.10856124	     -0.00000000	     -0.04286488	      0.04761906	      0.05211403
      1.10861511	     -0.00000000	     -0.04286258	      0.04762304	      0.05211832
      1.10866898	     -0.00000000	     -0.04286029	      0.04762701	      0.05212261
      1.10872285	      0.00000000	     -0.04285800	      0.04763097	      0.05212689
      1.10877672	      0.00000000	     -0.04285571	      0.04763492	      0.05213115
      1.10883059	      0.00000000	     -0.04285343	      0.04763886	      0.05213541
      1.10888446	     -0.00000000	     -0.04285115	      0.04764278	      0.05213965
      1.10893833	     -0.00000000	     -0.04284888	      0.04764670	      0.05214388
      1.10899220	     -0.00000000	     -0.04284661	      0.04765060	      0.05214809
      1.10904607	     -0.00000000	     -0.04284435	      0.04765449	      0.05215229
      1.10909994	      0.00000000	     -0.04284210	      0.04765836	      0.05215648
      1.10915381	      0.00000000	     -0.04283985	      0.04766222	      0.05216065
      1.10920768	     -0.00000000	     -0.04283761	      0.04766607	      0.05216480
      1.10926154	      0.00000000	     -0.04283538	      0.04766990	      0.05216894
      1.10931541	      0.00000000	     -0.04283316	      0.04767371	      0.05217306
      1.10936928	      0.00000000	     -0.04283094	      0.04767751	      0.05217716
      1.10942315	      0.00000000	     -0.04282874	      0.04768128	      0.05218125
      1.10947702	      0.00000000	     -0.04282654	      0.04768504	      0.05218531
      1.10953089	      0.00000000	     -0.04282435	      0.04768878	      0.05218935
      1.10958476	     -0.00000000	     -0.04282217	      0.04769250	      0.05219338
      1.10963863	      0.00000000	     -0.04282001	      0.04769620	      0.05219738
      1.10969250	      0.00000000	     -0.04281785	      0.04769988	      0.05220136
      1.10974637	     -0.00000000	     -0.04281570	      0.04770354	      0.05220531
      1.10980024	     -0.00000000	     -0.04281357	      0.04770717	      0.05220925
      1.10985411	     -0.00000000	     -0.04281145	      0.04771078	      0.05221315
      1.10990798	     -0.00000000	     -0.04280934	      0.04771437	      0.05221704
      1.10996185	     -0.00000000	     -0.04280725	      0.04771793	      0.05222089
      1.11001572	      0.00000000	     -0.04280517	      0.04772147	      0.05222472
      1.11006959	      0.00000000	     -0.04280310	      0.04772498	      0.05222852
      1.11012346	     -0.00000000	     -0.04280105	      0.04772846	      0.05223230
      1.11017732	      0.00000000	     -0.04279901	      0.04773192	      0.05223604
      1.11024228	     -0.00000000	     -0.04279657	      0.04773605	      0.05224052
      1.11030724	     -0.00000000	     -0.04279416	      0.04774014	      0.05224496
      1.11037219	     -0.00000000	     -0.04279177	      0.04774418	      0.05224935
      1.11043715	     -0.00000000	     -0.04278940	      0.04774819	      0.05225369
      1.11050210	      0.00000000	     -0.04278706	      0.04775215	      0.05225799
      1.11058526	      0.00000000	     -0.04278410	      0.04775715	      0.05226342
      1.11066842	      0.00000000	     -0.04278118	      0.04776207	      0.05226876
      1.11077109	     -0.00000000	     -0.04277763	      0.04776804	      0.05227526
      1.11085383	     -0.00000000	     -0.04277483	      0.04777276	      0.05228039
      1.11093657	      0.00000000	     -0.04277207	      0.04777740	      0.05228544
      1.11100784	      0.00000000	     -0.04276973	      0.04778134	      0.05228972
      1.11107911	      0.00000000	     -0.04276742	      0.04778521	      0.05229394
      1.11115038	     -0.00000000	     -0.04276515	      0.04778902	      0.05229809
      1.11122165	     -0.00000000	     -0.04276292	      0.04779276	      0.05230217
      1.11128436	      0.00000000	     -0.04276099	      0.04779600	      0.05230571
      1.11134707	     -0.00000000	     -0.04275908	      0.04779920	      0.05230920
      1.11140978	      0.00000000	     -0.04275720	      0.04780234	      0.05231263
      1.11147249	      0.00000000	     -0.04275535	      0.04780543	      0.05231601
      1.11153520	      0.00000000	     -0.04275353	      0.04780848	      0.05231933
      1.11159791	     -0.00000000	     -0.04275174	      0.04781147	      0.05232260
      1.11166062	      0.00000000	     -0.04274998	      0.04781441	      0.05232582
      1.11172333	     -0.00000000	     -0.04274825	      0.04781730	      0.05232899
      1.11178604	     -0.00000000	     -0.04274654	      0.04782015	      0.05233210
      1.11184874	     -0.00000000	     -0.04274487	      0.04782294	      0.05233516
      1.11190491	      0.00000000	     -0.04274340	      0.04782540	      0.05233785
      1.11196107	      0.00000000	     -0.04274195	      0.04782781	      0.05234050
      1.11201724	      0.00000000	     -0.04274052	      0.04783019	      0.05234310
      1.11207340	     -0.00000000	     -0.04273911	      0.04783253	      0.05234567
      1.11212957	     -0.00000000	     -0.04273773	      0.04783483	      0.05234819
      1.11218573	      0.00000000	     -0.04273637	      0.04783708	      0.05235067
      1.11224190	      0.00000000	     -0.04273504	      0.04783930	      0.05235310
      1.11229806	     -0.00000000	     -0.04273373	      0.04784148	      0.05235550
      1.11235422	     -0.00000000	     -0.04273244	      0.04784362	      0.05235785
      1.11241039	      0.00000000	     -0.04273117	      0.04784573	      0.05236016
      1.11246655	      0.00000000	     -0.04272993	      0.04784779	      0.05236243
      1.11252272	     -0.00000000	     -0.04272871	      0.04784982	      0.05236466
      1.11257888	      0.00000000	     -0.04272751	      0.04785181	      0.05236685
      1.11263505	     -0.00000000	     -0.04272633	      0.04785376	      0.05236899
      1.11269121	      0.00000000	     -0.04272518	      0.04785567	      0.05237110
      1.11274737	     -0.00000000	     -0.04272404	      0.04785755	      0.05237317
      1.11280354	      0.00000000	     -0.04272293	      0.04785939	      0.05237520
      1.11285970	      0.00000000	     -0.04272184	      0.04786120	      0.05237719
      1.11291587	      0.00000000	     -0.04272077	      0.04786297	      0.05237914
      1.11297203	     -0.00000000	     -0.04271972	      0.04786470	      0.05238105
      1.11302820	     -0.00000000	     -0.04271869	      0.04786641	      0.05238293
      1.11308436	     -0.00000000	     -0.04271769	      0.04786807	      0.05238476
      1.11314053	      0.00000000	     -0.04271670	      0.04786971	      0.05238657
      1.11319669	     -0.00000000	     -0.04271573	      0.04787131	      0.05238833
      1.11325285	     -0.00000000	     -0.04271478	      0.04787287	      0.05239006
      1.11330902	     -0.00000000	     -0.04271385	      0.04787441	      0.05239175
      1.11336518	     -0.00000000	     -0.04271294	      0.04787591	      0.05239341
      1.11342135	     -0.00000000	     -0.04271205	      0.04787738	      0.05239504
      1.11347751	     -0.00000000	     -0.04271118	      0.04787882	      0.05239663
      1.11353368	     -0.00000000	     -0.04271032	      0.04788024	      0.05239818
      1.11358984	     -0.00000000	     -0.04270949	      0.04788162	      0.05239971
      1.11364600	      0.00000000	     -0.04270867	      0.04788297	      0.05240120
      1.11370217	     -0.00000000	     -0.04270786	      0.04788429	      0.05240266
      1.11375833	     -0.00000000	     -0.04270708	      0.04788558	      0.05240409
      1.11381450	     -0.00000000	     -0.04270631	      0.04788685	      0.05240548
      1.11387066	      0.00000000	     -0.04270556	      0.04788809	      0.05240685
      1.11392683	      0.00000000	     -0.04270483	      0.04788930	      0.05240818
      1.11398299	      0.00000000	     -0.04270411	      0.04789048	      0.05240949
      1.11403916	      0.00000000	     -0.04270340	      0.04789164	      0.05241077
      1.11409532	     -0.00000000	     -0.04270271	      0.04789277	      0.05241202
      1.11415148	     -0.00000000	     -0.04270204	      0.04789388	      0.05241324
      1.11420765	      0.00000000	     -0.04270138	      0.04789496	      0.05241443
      1.11426381	      0.00000000	     -0.04270074	      0.04789602	      0.05241560
      1.11431998	     -0.00000000	     -0.04270011	      0.04789705	      0.05241673
      1.11437614	      0.00000000	     -0.04269950	      0.04789807	      0.05241785
      1.11443231	     -0.00000000	     -0.04269890	      0.04789905	      0.05241894
      1.11448847	      0.00000000	     -0.04269831	      0.04790002	      0.05242000
      1.11454463	      0.00000000	     -0.04269774	      0.04790096	      0.05242103
      1.11460080	      0.00000000	     -0.04269718	      0.04790188	      0.05242205
      1.11466844	     -0.00000000	     -0.04269652	      0.04790297	      0.05242324
      1.11473609	     -0.00000000	     -0.04269588	      0.04790402	      0.05242439
      1.11480374	      0.00000000	     -0.04269525	      0.04790504	      0.05242551
      1.11487138	     -0.00000000	     -0.04269465	      0.04790603	      0.05242660
      1.11493903	      0.00000000	     -0.04269406	      0.04790700	      0.05242766
      1.11500667	      0.00000000	     -0.04269349	      0.04790794	      0.05242868
      1.11507432	      0.00000000	     -0.04269293	      0.04790885	      0.05242968
      1.11514196	     -0.00000000	     -0.04269239	      0.04790974	      0.05243065
      1.11520961	      0.00000000	     -0.04269187	      0.04791060	      0.05243159
      1.11527725	     -0.00000000	     -0.04269136	      0.04791143	      0.05243250
      1.11534490	      0.00000000	     -0.04269086	      0.04791225	      0.05243338
      1.11541254	     -0.00000000	     -0.04269038	      0.04791303	      0.05243424
      1.11548019	      0.00000000	     -0.04268992	      0.04791380	      0.05243507
      1.11554783	     -0.00000000	     -0.04268946	      0.04791454	      0.05243587
      1.11561548	     -0.00000000	     -0.04268902	      0.04791526	      0.05243665
      1.11569772	      0.00000000	     -0.04268850	      0.04791611	      0.05243757
      1.11577996	     -0.00000000	     -0.04268801	      0.04791693	      0.05243845
      1.11586220	     -0.00000000	     -0.04268752	      0.04791772	      0.05243930
      1.11594444	      0.00000000	     -0.04268706	      0.04791848	      0.05244012
      1.11602668	     -0.00000000	     -0.04268661	      0.04791922	      0.05244090
      1.11610893	     -0.00000000	     -0.04268618	      0.04791992	      0.05244165
      1.11619117	      0.00000000	     -0.04268576	      0.04792060	      0.05244238
      1.11627341	      0.00000000	     -0.04268536	      0.04792126	      0.05244307
      1.11635565	      0.00000000	     -0.04268498	      0.04792189	      0.05244374
      1.11645541	      0.00000000	     -0.04268453	      0.04792263	      0.05244451
      1.11655517	      0.00000000	     -0.04268410	      0.04792333	      0.05244525
      1.11665493	      0.00000000	     -0.04268369	      0.04792400	      0.05244595
      1.11675469	      0.00000000	     -0.04268330	      0.04792464	      0.05244661
      1.11685445	      0.00000000	     -0.04268293	      0.04792525	      0.05244724
      1.11695421	      0.00000000	     -0.04268257	      0.04792583	      0.05244784
      1.11707942	     -0.00000000	     -0.04268215	      0.04792652	      0.05244854
      1.11720464	      0.00000000	     -0.04268175	      0.04792717	      0.05244920
      1.11732986	     -0.00000000	     -0.04268138	      0.04792778	      0.05244982
      1.11748819	      0.00000000	     -0.04268094	      0.04792850	      0.05245053
      1.11764652	      0.00000000	     -0.04268053	      0.04792917	      0.05245118
      1.11781005	     -0.00000000	     -0.04268014	      0.04792980	      0.05245179
      1.11797358	      0.00000000	     -0.04267979	      0.04793038	      0.05245234
      1.11813711	      0.00000000	     -0.04267946	      0.04793091	      0.05245284
      1.11827836	     -0.00000000	     -0.04267921	      0.04793133	      0.05245322
      1.11841962	      0.00000000	     -0.04267897	      0.04793172	      0.05245357
      1.11856087	      0.00000000	     -0.04267875	      0.04793208	      0.05245389
      1.11870213	      0.00000000	     -0.04267854	      0.04793242	      0.05245417
      1.11884339	     -0.00000000	     -0.04267836	      0.04793272	      0.05245442
      1.11898464	      0.00000000	     -0.04267819	      0.04793300	      0.05245464
      1.11912590	     -0.00000000	     -0.04267803	      0.04793325	      0.05245483
      1.11926715	      0.00000000	     -0.04267789	      0.04793348	      0.05245500
      1.11940841	      0.00000000	     -0.04267776	      0.04793370	      0.05245514
      1.11954967	     -0.00000000	     -0.04267764	      0.04793389	      0.05245526
      1.11969092	     -0.00000000	     -0.04267754	      0.04793406	      0.05245536
      1.11983218	      0.00000000	     -0.04267745	      0.04793421	      0.05245544
      1.11997344	     -0.00000000	     -0.04267736	      0.04793435	      0.05245550
      1.12011469	     -0.00000000	     -0.04267729	      0.04793446	      0.05245554
      1.12025595	     -0.00000000	     -0.04267723	      0.04793457	      0.05245556
      1.12039720	      0.00000000	     -0.04267717	      0.04793466	      0.05245557
      1.12053846	     -0.00000000	     -0.04267712	      0.04793474	      0.05245556
      1.12067972	      0.00000000	     -0.04267708	      0.04793480	      0.05245554
      1.12082097	     -0.00000000	     -0.04267705	      0.04793485	      0.05245551
      1.12096223	      0.00000000	     -0.04267703	      0.04793490	      0.05245546
      1.12110348	     -0.00000000	     -0.04267701	      0.04793493	      0.05245541
      1.12124474	     -0.00000000	     -0.04267699	      0.04793495	      0.05245534
      1.12138600	     -0.00000000	     -0.04267699	      0.04793496	      0.05245526
      1.12152725	     -0.00000000	     -0.04267699	      0.04793496	      0.05245517
      1.12166851	      0.00000000	     -0.04267699	      0.04793495	      0.05245507
      1.12184171	      0.00000000	     -0.04267700	      0.04793494	      0.05245494
      1.12201490	      0.00000000	     -0.04267702	      0.04793491	      0.05245480
      1.12218810	     -0.00000000	     -0.04267704	      0.04793487	      0.05245464
      1.12236129	     -0.00000000	     -0.04267707	      0.04793482	      0.05245448
      1.12253449	     -0.00000000	     -0.04267711	      0.04793476	      0.05245431
      1.12274783	      0.00000000	     -0.04267716	      0.04793468	      0.05245408
      1.12296118	     -0.00000000	     -0.04267721	      0.04793459	      0.05245385
      1.12322344	      0.00000000	     -0.04267729	      0.04793446	      0.05245354
      1.12348174	      0.00000000	     -0.04267738	      0.04793432	      0.05245323
      1.12374004	     -0.00000000	     -0.04267747	      0.04793417	      0.05245291
      1.12395274	      0.00000000	     -0.04267755	      0.04793404	      0.05245263
      1.12416543	      0.00000000	     -0.04267763	      0.04793390	      0.05245235
      1.12437813	     -0.00000000	     -0.04267772	      0.04793376	      0.05245206
      1.12459082	     -0.00000000	     -0.04267781	      0.04793361	      0.05245177
      1.12477796	      0.00000000	     -0.04267790	      0.04793347	      0.05245151
      1.12496510	      0.00000000	     -0.04267798	      0.04793334	      0.05245125
      1.12515224	     -0.00000000	     -0.04267807	      0.04793319	      0.05245098
      1.12533938	      0.00000000	     -0.04267816	      0.04793305	      0.05245071
      1.12552652	     -0.00000000	     -0.04267825	      0.04793290	      0.05245044
      1.12571366	      0.00000000	     -0.04267834	      0.04793275	      0.05245017
      1.12590079	     -0.00000000	     -0.04267843	      0.04793260	      0.05244989
      1.12608793	     -0.00000000	     -0.04267853	      0.04793245	      0.05244962
      1.12627507	      0.00000000	     -0.04267862	      0.04793229	      0.05244934
      1.12646221	     -0.00000000	     -0.04267872	      0.04793213	      0.05244906
      1.12664935	      0.00000000	     -0.04267882	      0.04793197	      0.05244878
      1.12683649	      0.00000000	     -0.04267891	      0.04793181	      0.05244850
      1.12702362	      0.00000000	     -0.04267901	      0.04793165	      0.05244822
      1.12721076	      0.00000000	     -0.04267911	      0.04793149	      0.05244794
      1.12739790	      0.00000000	     -0.04267921	      0.04793132	      0.05244766
      1.12758504	     -0.00000000	     -0.04267931	      0.04793116	      0.05244737
      1.12777218	      0.00000000	     -0.04267941	      0.04793099	      0.05244709
      1.12795932	      0.00000000	     -0.04267952	      0.04793083	      0.05244681
      1.12814646	      0.00000000	     -0.04267962	      0.04793066	      0.05244652
      1.12833359	     -0.00000000	     -0.04267972	      0.04793049	      0.05244624
      1.12852073	      0.00000000	     -0.04267982	      0.04793032	      0.05244596
      1.12870787	     -0.00000000	     -0.04267993	      0.04793015	      0.05244567
      1.12889501	      0.00000000	     -0.04268003	      0.04792998	      0.05244539
      1.12908215	      0.00000000	     -0.04268014	      0.04792981	      0.05244510
      1.12926929	      0.00000000	     -0.04268024	      0.04792964	      0.05244482
      1.12945643	      0.00000000	     -0.04268034	      0.04792947	      0.05244454
      1.12964356	      0.00000000	     -0.04268045	      0.04792930	      0.05244426
      1.12983070	     -0.00000000	     -0.04268055	      0.04792913	      0.05244397
      1.13001784	     -0.00000000	     -0.04268066	      0.04792896	      0.05244369
      1.13020498	      0.00000000	     -0.04268076	      0.04792879	      0.05244341
      1.13039212	     -0.00000000	     -0.04268087	      0.04792861	      0.05244313
      1.13057926	      0.00000000	     -0.04268097	      0.04792844	      0.05244284
      1.13076640	      0.00000000	     -0.04268108	      0.04792827	      0.05244256
      1.13095353	     -0.00000000	     -0.04268119	      0.04792810	      0.05244228
      1.13114067	     -0.00000000	     -0.04268129	      0.04792792	      0.05244200
      1.13132781	     -0.00000000	     -0.04268140	      0.04792775	      0.05244172
      1.13151495	     -0.00000000	     -0.04268150	      0.04792758	      0.05244144
      1.13170209	      0.00000000	     -0.04268161	      0.04792740	      0.05244116
      1.13188923	      0.00000000	     -0.04268171	      0.04792723	      0.05244088
      1.13207637	      0.00000000	     -0.04268182	      0.04792706	      0.05244060
      1.13226350	      0.00000000	     -0.04268193	      0.04792688	      0.05244032
      1.13245064	      0.00000000	     -0.04268203	      0.04792671	      0.05244004
      1.13263778	     -0.00000000	     -0.04268214	      0.04792654	      0.05243977
      1.13282492	      0.00000000	     -0.04268225	      0.04792636	      0.05243949
      1.13301206	      0.00000000	     -0.04268235	      0.04792619	      0.05243921
      1.13319920	      0.00000000	     -0.04268246	      0.04792601	      0.05243893
      1.13338634	      0.00000000	     -0.04268257	      0.04792584	      0.05243866
      1.13357347	      0.00000000	     -0.04268267	      0.04792567	      0.05243838
      1.13376061	      0.00000000	     -0.04268278	      0.04792549	      0.05243810
      1.13394775	     -0.00000000	     -0.04268288	      0.04792532	      0.05243783
      1.13413489	     -0.00000000	     -0.04268299	      0.04792514	      0.05243755
      1.13432203	     -0.00000000	     -0.04268310	      0.04792497	      0.05243728
      1.13450917	     -0.00000000	     -0.04268320	      0.04792479	      0.05243700
      1.13469631	     -0.00000000	     -0.04268331	      0.04792462	      0.05243673
      1.13488344	      0.00000000	     -0.04268342	      0.04792444	      0.05243645
      1.13507058	     -0.00000000	     -0.04268352	      0.04792427	      0.05243618
      1.13525772	     -0.00000000	     -0.04268363	      0.04792410	      0.05243591
      1.13544486	     -0.00000000	     -0.04268374	      0.04792392	      0.05243563
      1.13563200	      0.00000000	     -0.04268385	      0.04792375	      0.05243536
      1.13581914	      0.00000000	     -0.04268395	      0.04792357	      0.05243509
      1.13600628	      0.00000000	     -0.04268406	      0.04792340	      0.05243482
      1.13619341	     -0.00000000	     -0.04268417	      0.04792322	      0.05243454
      1.13638055	     -0.00000000	     -0.04268427	      0.04792304	      0.05243427
      1.13656769	     -0.00000000	     -0.04268438	      0.04792287	      0.05243400
      1.13675483	     -0.00000000	     -0.04268449	      0.04792269	      0.05243373
      1.13694197	      0.00000000	     -0.04268460	      0.04792252	      0.05243346
      1.13712911	      0.00000000	     -0.04268470	      0.04792234	      0.05243319
      1.13731625	      0.00000000	     -0.04268481	      0.04792217	      0.05243292
      1.13750338	     -0.00000000	     -0.04268492	      0.04792199	      0.05243265
      1.13769052	      0.00000000	     -0.04268502	      0.04792181	      0.05243238
      1.13787766	     -0.00000000	     -0.04268513	      0.04792164	      0.05243211
      1.13806480	     -0.00000000	     -0.04268524	      0.04792146	      0.05243184
      1.13825194	      0.00000000	     -0.04268535	      0.04792129	      0.05243157
      1.13843908	     -0.00000000	     -0.04268545	      0.04792111	      0.05243130
      1.13862622	     -0.00000000	     -0.04268556	      0.04792093	      0.05243103
      1.13881335	      0.00000000	     -0.04268567	      0.04792076	      0.05243076
      1.13900049	      0.00000000	     -0.04268578	      0.04792058	      0.05243049
      1.13918763	     -0.00000000	     -0.04268589	      0.04792040	      0.05243023
      1.13937477	     -0.00000000	     -0.04268599	      0.04792023	      0.05242996
      1.13956191	     -0.00000000	     -0.04268610	      0.04792005	      0.05242969
      1.13974905	      0.00000000	     -0.04268621	      0.04791987	      0.05242942
      1.13993619	      0.00000000	     -0.04268632	      0.04791970	      0.05242915
      1.14012332	      0.00000000	     -0.04268643	      0.04791952	      0.05242889
      1.14031046	      0.00000000	     -0.04268653	      0.04791934	      0.05242862
      1.14049760	      0.00000000	     -0.04268664	      0.04791916	      0.05242835
      1.14068474	     -0.00000000	     -0.04268675	      0.04791899	      0.05242809
      1.14087188	      0.00000000	     -0.04268686	      0.04791881	      0.05242782
      1.14105902	      0.00000000	     -0.04268697	      0.04791863	      0.05242755
      1.14124616	     -0.00000000	     -0.04268708	      0.04791845	      0.05242729
      1.14143329	      0.00000000	     -0.04268719	      0.04791827	      0.05242702
      1.14162043	     -0.00000000	     -0.04268729	      0.04791810	      0.05242675
      1.14180757	      0.00000000	     -0.04268740	      0.04791792	      0.05242649
      1.14199471	     -0.00000000	     -0.04268751	      0.04791774	      0.05242622
      1.14218185	      0.00000000	     -0.04268762	      0.04791756	      0.05242596
      1.14236899	      0.00000000	     -0.04268773	      0.04791738	      0.05242569
      1.14255612	     -0.00000000	     -0.04268784	      0.04791720	      0.05242542
      1.14274326	     -0.00000000	     -0.04268795	      0.04791702	      0.05242516
      1.14293040	      0.00000000	     -0.04268806	      0.04791685	      0.05242489
      1.14311754	      0.00000000	     -0.04268817	      0.04791667	      0.05242463
      1.14330468	     -0.00000000	     -0.04268828	      0.04791649	      0.05242436
      1.14349182	     -0.00000000	     -0.04268839	      0.04791631	      0.05242410
      1.14367896	     -0.00000000	     -0.04268850	      0.04791613	      0.05242383
      1.14386609	     -0.00000000	     -0.04268861	      0.04791595	      0.05242357
      1.14405323	     -0.00000000	     -0.04268872	      0.04791577	      0.05242330
      1.14424037	     -0.00000000	     -0.04268883	      0.04791559	      0.05242304
      1.14442751	      0.00000000	     -0.04268894	      0.04791541	      0.05242277
      1.14461465	      0.00000000	     -0.04268905	      0.04791523	      0.05242251
      1.14480179	     -0.00000000	     -0.04268916	      0.04791505	      0.05242224
      1.14498893	      0.00000000	     -0.04268927	      0.04791487	      0.05242198
      1.14517606	      0.00000000	     -0.04268938	      0.04791468	      0.05242171
      1.14536320	      0.00000000	     -0.04268949	      0.04791450	      0.05242145
      1.14555034	     -0.00000000	     -0.04268960	      0.04791432	      0.05242119
      1.14573748	      0.00000000	     -0.04268971	      0.04791414	      0.05242092
      1.14592462	      0.00000000	     -0.04268982	      0.04791396	      0.05242066
      1.14611176	      0.00000000	     -0.04268993	      0.04791378	      0.05242039
      1.14629890	      0.00000000	     -0.04269004	      0.04791360	      0.05242013
      1.14648603	     -0.00000000	     -0.04269015	      0.04791341	      0.05241987
      1.14667317	      0.00000000	     -0.04269026	      0.04791323	      0.05241960
      1.14686031	      0.00000000	     -0.04269037	      0.04791305	      0.05241934
      1.14704745	     -0.00000000	     -0.04269048	      0.04791287	      0.05241907
      1.14723459	     -0.00000000	     -0.04269060	      0.04791268	      0.05241881
      1.14742173	      0.00000000	     -0.04269071	      0.04791250	      0.05241855
      1.14760887	      0.00000000	     -0.04269082	      0.04791232	      0.05241828
      1.14779600	      0.00000000	     -0.04269093	      0.04791214	      0.05241802
      1.14798314	      0.00000000	     -0.04269104	      0.04791195	      0.05241775
      1.14817028	     -0.00000000	     -0.04269115	      0.04791177	      0.05241749
      1.14835742	      0.00000000	     -0.04269127	      0.04791159	      0.05241723
      1.14854456	      0.00000000	     -0.04269138	      0.04791140	      0.05241696
      1.14873170	     -0.00000000	     -0.04269149	      0.04791122	      0.05241670
      1.14891884	      0.00000000	     -0.04269160	      0.04791103	      0.05241644
      1.14910597	      0.00000000	     -0.04269172	      0.04791085	      0.05241617
      1.14929311	     -0.00000000	     -0.04269183	      0.04791066	      0.05241591
      1.14948025	      0.00000000	     -0.04269194	      0.04791048	      0.05241564
      1.14966739	      0.00000000	     -0.04269205	      0.04791030	      0.05241538
      1.14985453	      0.00000000	     -0.04269217	      0.04791011	      0.05241512
      1.15004167	      0.00000000	     -0.04269228	      0.04790993	      0.05241485
      1.15022881	     -0.00000000	     -0.04269239	      0.04790974	      0.05241459
      1.15041594	      0.00000000	     -0.04269250	      0.04790955	      0.05241433
      1.15060308	      0.00000000	     -0.04269262	      0.04790937	      0.05241406
      1.15079022	      0.00000000	     -0.04269273	      0.04790918	      0.05241380
      1.15097736	      0.00000000	     -0.04269284	      0.04790900	      0.05241353
      1.15116450	      0.00000000	     -0.04269296	      0.04790881	      0.05241327
      1.15135164	      0.00000000	     -0.04269307	      0.04790862	      0.05241301
      1.15153878	     -0.00000000	     -0.04269318	      0.04790844	      0.05241274
      1.15172591	     -0.00000000	     -0.04269330	      0.04790825	      0.05241248
      1.15191305	     -0.00000000	     -0.04269341	      0.04790806	      0.05241222
      1.15210019	     -0.00000000	     -0.04269353	      0.04790788	      0.05241195
      1.15228733	      0.00000000	     -0.04269364	      0.04790769	      0.05241169
      1.15247447	     -0.00000000	     -0.04269375	      0.04790750	      0.05241142
      1.15266161	     -0.00000000	     -0.04269387	      0.04790732	      0.05241116
      1.15284875	      0.00000000	     -0.04269398	      0.04790713	      0.05241090
      1.15303588	     -0.00000000	     -0.04269410	      0.04790694	      0.05241063
      1.15322302	      0.00000000	     -0.04269421	      0.04790675	      0.05241037
      1.15341016	     -0.00000000	     -0.04269433	      0.04790656	      0.05241010
      1.15359730	     -0.00000000	     -0.04269444	      0.04790637	      0.05240984
      1.15378444	     -0.00000000	     -0.04269456	      0.04790619	      0.05240958
      1.15397158	      0.00000000	     -0.04269467	      0.04790600	      0.05240931
      1.15415872	     -0.00000000	     -0.04269479	      0.04790581	      0.05240905
      1.15434585	      0.00000000	     -0.04269490	      0.04790562	      0.05240878
      1.15457082	     -0.00000000	     -0.04269504	      0.04790539	      0.05240847
      1.15479579	     -0.00000000	     -0.04269518	      0.04790516	      0.05240815
      1.15495227	     -0.00000000	     -0.04269528	      0.04790500	      0.05240793
      1.15510874	     -0.00000000	     -0.04269537	      0.04790484	      0.05240771
      1.15529956	     -0.00000000	     -0.04269549	      0.04790465	      0.05240744
      1.15549039	     -0.00000000	     -0.04269561	      0.04790446	      0.05240717
      1.15567086	      0.00000000	     -0.04269572	      0.04790427	      0.05240691
      1.15585133	     -0.00000000	     -0.04269583	      0.04790409	      0.05240666
      1.15605198	     -0.00000000	     -0.04269596	      0.04790388	      0.05240637
      1.15625264	      0.00000000	     -0.04269608	      0.04790368	      0.05240609
      1.15640913	      0.00000000	     -0.04269618	      0.04790352	      0.05240587
      1.15661844	      0.00000000	     -0.04269631	      0.04790330	      0.05240557
      1.15682774	     -0.00000000	     -0.04269644	      0.04790309	      0.05240527
      1.15699411	     -0.00000000	     -0.04269655	      0.04790292	      0.05240504
      1.15716048	      0.00000000	     -0.04269665	      0.04790275	      0.05240480
      1.15733981	      0.00000000	     -0.04269676	      0.04790256	      0.05240455
      1.15751913	      0.00000000	     -0.04269687	      0.04790238	      0.05240429
      1.15771289	     -0.00000000	     -0.04269699	      0.04790218	      0.05240402
      1.15790664	     -0.00000000	     -0.04269712	      0.04790198	      0.05240374
      1.15806923	     -0.00000000	     -0.04269722	      0.04790181	      0.05240351
      1.15827938	     -0.00000000	     -0.04269735	      0.04790160	      0.05240322
      1.15848952	     -0.00000000	     -0.04269748	      0.04790138	      0.05240292
      1.15865562	      0.00000000	     -0.04269759	      0.04790121	      0.05240268
      1.15882172	     -0.00000000	     -0.04269769	      0.04790103	      0.05240245
      1.15898812	      0.00000000	     -0.04269780	      0.04790086	      0.05240221
      1.15919614	      0.00000000	     -0.04269793	      0.04790065	      0.05240191
      1.15940416	      0.00000000	     -0.04269806	      0.04790043	      0.05240162
      1.15956483	     -0.00000000	     -0.04269816	      0.04790026	      0.05240139
      1.15975897	      0.00000000	     -0.04269829	      0.04790006	      0.05240111
      1.15999923	      0.00000000	     -0.04269844	      0.04789981	      0.05240077
      1.16019293	     -0.00000000	     -0.04269856	      0.04789961	      0.05240050
      1.16035302	     -0.00000000	     -0.04269866	      0.04789944	      0.05240027
      1.16051311	     -0.00000000	     -0.04269876	      0.04789927	      0.05240004
      1.16065065	      0.00000000	     -0.04269885	      0.04789913	      0.05239984
      1.16086593	      0.00000000	     -0.04269899	      0.04789890	      0.05239954
      1.16103773	     -0.00000000	     -0.04269910	      0.04789872	      0.05239929
      1.16120953	     -0.00000000	     -0.04269921	      0.04789854	      0.05239905
      1.16138133	     -0.00000000	     -0.04269932	      0.04789836	      0.05239880
      1.16155374	      0.00000000	     -0.04269943	      0.04789818	      0.05239856
      1.16172615	      0.00000000	     -0.04269954	      0.04789800	      0.05239831
      1.16189292	      0.00000000	     -0.04269965	      0.04789782	      0.05239807
      1.16209356	     -0.00000000	     -0.04269977	      0.04789761	      0.05239778
      1.16231330	     -0.00000000	     -0.04269992	      0.04789738	      0.05239747
      1.16253304	      0.00000000	     -0.04270006	      0.04789715	      0.05239716
      1.16267605	      0.00000000	     -0.04270015	      0.04789699	      0.05239695
      1.16281906	     -0.00000000	     -0.04270024	      0.04789684	      0.05239675
      1.16299757	      0.00000000	     -0.04270036	      0.04789665	      0.05239649
      1.16317608	      0.00000000	     -0.04270047	      0.04789646	      0.05239623
      1.16331367	      0.00000000	     -0.04270056	      0.04789632	      0.05239604
      1.16353067	     -0.00000000	     -0.04270070	      0.04789609	      0.05239573
      1.16369230	     -0.00000000	     -0.04270081	      0.04789591	      0.05239549
      1.16385392	      0.00000000	     -0.04270091	      0.04789574	      0.05239526
      1.16401555	     -0.00000000	     -0.04270102	      0.04789557	      0.05239503
      1.16418952	     -0.00000000	     -0.04270113	      0.04789538	      0.05239478
      1.16436350	      0.00000000	     -0.04270124	      0.04789520	      0.05239453
      1.16453198	     -0.00000000	     -0.04270135	      0.04789502	      0.05239429
      1.16470045	      0.00000000	     -0.04270146	      0.04789484	      0.05239405
      1.16484754	     -0.00000000	     -0.04270156	      0.04789468	      0.05239384
      1.16506203	      0.00000000	     -0.04270170	      0.04789445	      0.05239353
      1.16523774	     -0.00000000	     -0.04270181	      0.04789426	      0.05239327
      1.16541346	      0.00000000	     -0.04270193	      0.04789407	      0.05239302
      1.16558917	      0.00000000	     -0.04270204	      0.04789388	      0.05239277
      1.16573897	      0.00000000	     -0.04270214	      0.04789372	      0.05239255
      1.16588877	      0.00000000	     -0.04270224	      0.04789356	      0.05239234
      1.16606707	      0.00000000	     -0.04270235	      0.04789337	      0.05239208
      1.16624536	     -0.00000000	     -0.04270247	      0.04789317	      0.05239182
      1.16641141	     -0.00000000	     -0.04270258	      0.04789299	      0.05239158
      1.16657745	     -0.00000000	     -0.04270269	      0.04789281	      0.05239134
      1.16674986	      0.00000000	     -0.04270280	      0.04789263	      0.05239109
      1.16692227	     -0.00000000	     -0.04270292	      0.04789244	      0.05239084
      1.16709055	      0.00000000	     -0.04270303	      0.04789226	      0.05239060
      1.16725883	      0.00000000	     -0.04270314	      0.04789207	      0.05239036
      1.16742880	      0.00000000	     -0.04270325	      0.04789189	      0.05239011
      1.16759878	      0.00000000	     -0.04270336	      0.04789170	      0.05238986
      1.16776642	      0.00000000	     -0.04270348	      0.04789152	      0.05238962
      1.16793407	      0.00000000	     -0.04270359	      0.04789134	      0.05238938
      1.16810235	      0.00000000	     -0.04270370	      0.04789115	      0.05238913
      1.16827063	      0.00000000	     -0.04270381	      0.04789097	      0.05238889
      1.16843719	      0.00000000	     -0.04270392	      0.04789079	      0.05238865
      1.16860375	      0.00000000	     -0.04270403	      0.04789060	      0.05238840
      1.16877068	      0.00000000	     -0.04270414	      0.04789042	      0.05238816
      1.16893761	     -0.00000000	     -0.04270425	      0.04789024	      0.05238792
      1.16910306	     -0.00000000	     -0.04270437	      0.04789006	      0.05238768
      1.16926851	     -0.00000000	     -0.04270448	      0.04788987	      0.05238744
      1.16943428	     -0.00000000	     -0.04270459	      0.04788969	      0.05238720
      1.16960005	      0.00000000	     -0.04270470	      0.04788951	      0.05238695
      1.16976438	     -0.00000000	     -0.04270481	      0.04788933	      0.05238672
      1.16992871	      0.00000000	     -0.04270492	      0.04788914	      0.05238648
      1.17009343	      0.00000000	     -0.04270503	      0.04788896	      0.05238624
      1.17025815	     -0.00000000	     -0.04270514	      0.04788878	      0.05238599
      1.17042288	     -0.00000000	     -0.04270525	      0.04788860	      0.05238575
      1.17058760	      0.00000000	     -0.04270536	      0.04788841	      0.05238551
      1.17075232	      0.00000000	     -0.04270547	      0.04788823	      0.05238527
      1.17091704	     -0.00000000	     -0.04270558	      0.04788805	      0.05238503
      1.17108176	     -0.00000000	     -0.04270569	      0.04788787	      0.05238479
      1.17124648	      0.00000000	     -0.04270581	      0.04788768	      0.05238455
      1.17141121	     -0.00000000	     -0.04270592	      0.04788750	      0.05238431
      1.17157593	     -0.00000000	     -0.04270603	      0.04788731	      0.05238407
      1.17172396	      0.00000000	     -0.04270613	      0.04788715	      0.05238385
      1.17187200	      0.00000000	     -0.04270623	      0.04788698	      0.05238363
      1.17204747	     -0.00000000	     -0.04270635	      0.04788679	      0.05238337
      1.17222295	      0.00000000	     -0.04270647	      0.04788659	      0.05238312
      1.17236595	     -0.00000000	     -0.04270657	      0.04788643	      0.05238291
      1.17250894	     -0.00000000	     -0.04270666	      0.04788627	      0.05238270
      1.17268922	     -0.00000000	     -0.04270679	      0.04788607	      0.05238243
      1.17286950	      0.00000000	     -0.04270691	      0.04788586	      0.05238216
      1.17300474	      0.00000000	     -0.04270700	      0.04788571	      0.05238197
      1.17313998	     -0.00000000	     -0.04270709	      0.04788556	      0.05238177
      1.17332473	      0.00000000	     -0.04270722	      0.04788535	      0.05238149
      1.17350949	     -0.00000000	     -0.04270735	      0.04788514	      0.05238122
      1.17363980	      0.00000000	     -0.04270744	      0.04788499	      0.05238103
      1.17377011	     -0.00000000	     -0.04270753	      0.04788485	      0.05238084
      1.17395515	     -0.00000000	     -0.04270765	      0.04788464	      0.05238056
      1.17414018	      0.00000000	     -0.04270778	      0.04788443	      0.05238029
      1.17427178	      0.00000000	     -0.04270787	      0.04788428	      0.05238009
      1.17440338	     -0.00000000	     -0.04270796	      0.04788413	      0.05237990
      1.17458922	      0.00000000	     -0.04270809	      0.04788392	      0.05237962
      1.17477505	      0.00000000	     -0.04270822	      0.04788371	      0.05237935
      1.17490033	     -0.00000000	     -0.04270830	      0.04788356	      0.05237916
      1.17502560	      0.00000000	     -0.04270839	      0.04788342	      0.05237898
      1.17520995	      0.00000000	     -0.04270852	      0.04788321	      0.05237870
      1.17539431	      0.00000000	     -0.04270865	      0.04788300	      0.05237843
      1.17552589	      0.00000000	     -0.04270874	      0.04788285	      0.05237823
      1.17565748	     -0.00000000	     -0.04270883	      0.04788270	      0.05237804
      1.17584376	      0.00000000	     -0.04270896	      0.04788248	      0.05237776
      1.17600395	     -0.00000000	     -0.04270907	      0.04788230	      0.05237752
      1.17616415	      0.00000000	     -0.04270918	      0.04788212	      0.05237728
      1.17632434	      0.00000000	     -0.04270929	      0.04788193	      0.05237705
      1.17646021	     -0.00000000	     -0.04270939	      0.04788178	      0.05237684
      1.17659607	      0.00000000	     -0.04270948	      0.04788162	      0.05237664
      1.17679257	     -0.00000000	     -0.04270962	      0.04788139	      0.05237635
      1.17692196	      0.00000000	     -0.04270971	      0.04788124	      0.05237615
      1.17705136	      0.00000000	     -0.04270980	      0.04788109	      0.05237596
      1.17722788	     -0.00000000	     -0.04270993	      0.04788089	      0.05237570
      1.17740353	     -0.00000000	     -0.04271005	      0.04788069	      0.05237543
      1.17763431	     -0.00000000	     -0.04271021	      0.04788042	      0.05237509
      1.17774900	      0.00000000	     -0.04271029	      0.04788029	      0.05237491
      1.17786369	      0.00000000	     -0.04271037	      0.04788015	      0.05237474
      1.17802060	      0.00000000	     -0.04271048	      0.04787997	      0.05237451
      1.17824497	     -0.00000000	     -0.04271064	      0.04787971	      0.05237417
      1.17839263	      0.00000000	     -0.04271075	      0.04787954	      0.05237395
      1.17858192	      0.00000000	     -0.04271088	      0.04787932	      0.05237366
      1.17872830	      0.00000000	     -0.04271098	      0.04787915	      0.05237344
      1.17887468	     -0.00000000	     -0.04271109	      0.04787897	      0.05237322
      1.17904368	      0.00000000	     -0.04271121	      0.04787878	      0.05237297
      1.17921267	     -0.00000000	     -0.04271133	      0.04787858	      0.05237271
      1.17934088	      0.00000000	     -0.04271142	      0.04787843	      0.05237252
      1.17946909	     -0.00000000	     -0.04271151	      0.04787828	      0.05237233
      1.17967340	      0.00000000	     -0.04271165	      0.04787804	      0.05237202
      1.17979391	     -0.00000000	     -0.04271174	      0.04787790	      0.05237184
      1.17991442	     -0.00000000	     -0.04271183	      0.04787775	      0.05237165
      1.18009942	     -0.00000000	     -0.04271196	      0.04787754	      0.05237137
      1.18033149	     -0.00000000	     -0.04271212	      0.04787726	      0.05237102
      1.18044983	     -0.00000000	     -0.04271221	      0.04787712	      0.05237084
      1.18056817	      0.00000000	     -0.04271229	      0.04787698	      0.05237066
      1.18075299	     -0.00000000	     -0.04271243	      0.04787676	      0.05237038
      1.18091631	     -0.00000000	     -0.04271254	      0.04787657	      0.05237014
      1.18105636	     -0.00000000	     -0.04271264	      0.04787641	      0.05236992
      1.18119641	     -0.00000000	     -0.04271274	      0.04787624	      0.05236971
      1.18136877	     -0.00000000	     -0.04271287	      0.04787603	      0.05236945
      1.18150407	      0.00000000	     -0.04271297	      0.04787587	      0.05236924
      1.18163938	     -0.00000000	     -0.04271306	      0.04787571	      0.05236904
      1.18177469	      0.00000000	     -0.04271316	      0.04787555	      0.05236883
      1.18195354	     -0.00000000	     -0.04271329	      0.04787534	      0.05236856
      1.18209917	     -0.00000000	     -0.04271340	      0.04787516	      0.05236833
      1.18224480	     -0.00000000	     -0.04271350	      0.04787499	      0.05236811
      1.18239043	      0.00000000	     -0.04271361	      0.04787482	      0.05236789
      1.18253606	     -0.00000000	     -0.04271371	      0.04787464	      0.05236767
      1.18268169	     -0.00000000	     -0.04271382	      0.04787447	      0.05236744
      1.18282732	      0.00000000	     -0.04271392	      0.04787429	      0.05236722
      1.18297295	      0.00000000	     -0.04271403	      0.04787412	      0.05236700
      1.18313018	      0.00000000	     -0.04271414	      0.04787393	      0.05236676
      1.18328741	     -0.00000000	     -0.04271426	      0.04787374	      0.05236652
      1.18341910	      0.00000000	     -0.04271435	      0.04787358	      0.05236631
      1.18355080	      0.00000000	     -0.04271445	      0.04787342	      0.05236611
      1.18372605	     -0.00000000	     -0.04271458	      0.04787321	      0.05236584
      1.18386051	      0.00000000	     -0.04271468	      0.04787305	      0.05236564
      1.18399498	     -0.00000000	     -0.04271477	      0.04787289	      0.05236543
      1.18412944	      0.00000000	     -0.04271487	      0.04787272	      0.05236522
      1.18430452	     -0.00000000	     -0.04271500	      0.04787251	      0.05236495
      1.18444516	     -0.00000000	     -0.04271510	      0.04787234	      0.05236474
      1.18458580	     -0.00000000	     -0.04271521	      0.04787217	      0.05236452
      1.18472644	     -0.00000000	     -0.04271531	      0.04787200	      0.05236430
      1.18486708	      0.00000000	     -0.04271542	      0.04787183	      0.05236408
      1.18500772	     -0.00000000	     -0.04271552	      0.04787166	      0.05236387
      1.18517208	     -0.00000000	     -0.04271564	      0.04787146	      0.05236361
      1.18531632	      0.00000000	     -0.04271575	      0.04787128	      0.05236339
      1.18546056	     -0.00000000	     -0.04271585	      0.04787110	      0.05236317
      1.18560480	      0.00000000	     -0.04271596	      0.04787093	      0.05236294
      1.18574904	      0.00000000	     -0.04271607	      0.04787075	      0.05236272
      1.18589328	     -0.00000000	     -0.04271617	      0.04787057	      0.05236249
      1.18603753	     -0.00000000	     -0.04271628	      0.04787040	      0.05236227
      1.18618177	      0.00000000	     -0.04271639	      0.04787022	      0.05236205
      1.18632601	     -0.00000000	     -0.04271650	      0.04787004	      0.05236182
      1.18647025	      0.00000000	     -0.04271660	      0.04786987	      0.05236160
      1.18661449	     -0.00000000	     -0.04271671	      0.04786969	      0.05236137
      1.18675873	      0.00000000	     -0.04271682	      0.04786951	      0.05236115
      1.18690297	     -0.00000000	     -0.04271692	      0.04786933	      0.05236092
      1.18704721	     -0.00000000	     -0.04271703	      0.04786915	      0.05236070
      1.18717454	      0.00000000	     -0.04271713	      0.04786900	      0.05236050
      1.18730186	     -0.00000000	     -0.04271722	      0.04786884	      0.05236030
      1.18746831	     -0.00000000	     -0.04271735	      0.04786863	      0.05236004
      1.18760556	      0.00000000	     -0.04271745	      0.04786846	      0.05235982
      1.18774282	      0.00000000	     -0.04271755	      0.04786829	      0.05235961
      1.18788007	     -0.00000000	     -0.04271766	      0.04786812	      0.05235939
      1.18801732	     -0.00000000	     -0.04271776	      0.04786795	      0.05235918
      1.18815458	     -0.00000000	     -0.04271786	      0.04786778	      0.05235896
      1.18831710	     -0.00000000	     -0.04271799	      0.04786758	      0.05235871
      1.18845577	     -0.00000000	     -0.04271809	      0.04786741	      0.05235849
      1.18859444	      0.00000000	     -0.04271820	      0.04786723	      0.05235827
      1.18873312	     -0.00000000	     -0.04271830	      0.04786706	      0.05235805
      1.18887179	      0.00000000	     -0.04271840	      0.04786689	      0.05235784
      1.18901046	      0.00000000	     -0.04271851	      0.04786671	      0.05235762
      1.18914913	     -0.00000000	     -0.04271861	      0.04786654	      0.05235740
      1.18928781	     -0.00000000	     -0.04271872	      0.04786636	      0.05235718
      1.18945578	      0.00000000	     -0.04271885	      0.04786615	      0.05235691
      1.18957377	     -0.00000000	     -0.04271894	      0.04786600	      0.05235673
      1.18969176	      0.00000000	     -0.04271903	      0.04786586	      0.05235654
      1.18985607	      0.00000000	     -0.04271915	      0.04786565	      0.05235628
      1.19001424	     -0.00000000	     -0.04271927	      0.04786545	      0.05235603
      1.19017241	      0.00000000	     -0.04271939	      0.04786525	      0.05235578
      1.19029770	      0.00000000	     -0.04271949	      0.04786509	      0.05235558
      1.19042299	      0.00000000	     -0.04271958	      0.04786493	      0.05235538
      1.19058914	      0.00000000	     -0.04271971	      0.04786472	      0.05235512
      1.19072040	     -0.00000000	     -0.04271981	      0.04786456	      0.05235491
      1.19085166	      0.00000000	     -0.04271991	      0.04786439	      0.05235470
      1.19098291	     -0.00000000	     -0.04272001	      0.04786423	      0.05235449
      1.19115271	      0.00000000	     -0.04272014	      0.04786401	      0.05235422
      1.19127283	      0.00000000	     -0.04272023	      0.04786386	      0.05235403
      1.19139295	      0.00000000	     -0.04272033	      0.04786371	      0.05235384
      1.19155199	      0.00000000	     -0.04272045	      0.04786350	      0.05235359
      1.19170181	      0.00000000	     -0.04272056	      0.04786331	      0.05235335
      1.19185163	      0.00000000	     -0.04272068	      0.04786312	      0.05235311
      1.19198050	     -0.00000000	     -0.04272078	      0.04786296	      0.05235291
      1.19210937	      0.00000000	     -0.04272088	      0.04786279	      0.05235270
      1.19226402	      0.00000000	     -0.04272100	      0.04786260	      0.05235245
      1.19239657	     -0.00000000	     -0.04272110	      0.04786243	      0.05235224
      1.19252912	     -0.00000000	     -0.04272120	      0.04786226	      0.05235203
      1.19266168	      0.00000000	     -0.04272130	      0.04786209	      0.05235182
      1.19279423	     -0.00000000	     -0.04272141	      0.04786192	      0.05235161
      1.19292679	      0.00000000	     -0.04272151	      0.04786175	      0.05235140
      1.19310137	      0.00000000	     -0.04272164	      0.04786153	      0.05235112
      1.19321255	     -0.00000000	     -0.04272173	      0.04786138	      0.05235094
      1.19332374	     -0.00000000	     -0.04272182	      0.04786124	      0.05235076
      1.19349378	      0.00000000	     -0.04272195	      0.04786102	      0.05235049
      1.19365470	      0.00000000	     -0.04272207	      0.04786082	      0.05235023
      1.19381430	     -0.00000000	     -0.04272219	      0.04786061	      0.05234998
      1.19394334	     -0.00000000	     -0.04272229	      0.04786045	      0.05234977
      1.19407239	     -0.00000000	     -0.04272239	      0.04786028	      0.05234956
      1.19420143	     -0.00000000	     -0.04272249	      0.04786012	      0.05234936
      1.19436014	      0.00000000	     -0.04272262	      0.04785991	      0.05234910
      1.19449348	      0.00000000	     -0.04272272	      0.04785974	      0.05234889
      1.19462682	     -0.00000000	     -0.04272282	      0.04785957	      0.05234868
      1.19476016	     -0.00000000	     -0.04272293	      0.04785940	      0.05234846
      1.19489351	     -0.00000000	     -0.04272303	      0.04785923	      0.05234825
      1.19502685	     -0.00000000	     -0.04272314	      0.04785906	      0.05234803
      1.19516019	     -0.00000000	     -0.04272324	      0.04785888	      0.05234782
      1.19532145	      0.00000000	     -0.04272336	      0.04785868	      0.05234756
      1.19543592	     -0.00000000	     -0.04272345	      0.04785853	      0.05234738
      1.19555040	     -0.00000000	     -0.04272354	      0.04785838	      0.05234720
      1.19570833	      0.00000000	     -0.04272366	      0.04785818	      0.05234694
      1.19585726	      0.00000000	     -0.04272378	      0.04785799	      0.05234670
      1.19600618	      0.00000000	     -0.04272390	      0.04785780	      0.05234647
      1.19612798	      0.00000000	     -0.04272399	      0.04785764	      0.05234627
      1.19624979	      0.00000000	     -0.04272409	      0.04785748	      0.05234608
      1.19640545	     -0.00000000	     -0.04272421	      0.04785728	      0.05234583
      1.19653506	     -0.00000000	     -0.04272431	      0.04785711	      0.05234562
      1.19666467	      0.00000000	     -0.04272441	      0.04785695	      0.05234541
      1.19679428	      0.00000000	     -0.04272451	      0.04785678	      0.05234520
      1.19692388	     -0.00000000	     -0.04272461	      0.04785661	      0.05234500
      1.19705349	      0.00000000	     -0.04272471	      0.04785645	      0.05234479
      1.19721998	     -0.00000000	     -0.04272484	      0.04785623	      0.05234452
      1.19733041	     -0.00000000	     -0.04272492	      0.04785609	      0.05234435
      1.19744084	      0.00000000	     -0.04272501	      0.04785595	      0.05234417
      1.19760248	     -0.00000000	     -0.04272514	      0.04785574	      0.05234391
      1.19775514	     -0.00000000	     -0.04272525	      0.04785554	      0.05234367
      1.19790781	      0.00000000	     -0.04272537	      0.04785535	      0.05234342
      1.19802458	      0.00000000	     -0.04272546	      0.04785520	      0.05234324
      1.19814134	     -0.00000000	     -0.04272555	      0.04785505	      0.05234305
      1.19830231	     -0.00000000	     -0.04272568	      0.04785484	      0.05234279
      1.19842882	      0.00000000	     -0.04272578	      0.04785468	      0.05234259
      1.19855532	      0.00000000	     -0.04272588	      0.04785452	      0.05234239
      1.19868182	     -0.00000000	     -0.04272597	      0.04785435	      0.05234219
      1.19883766	      0.00000000	     -0.04272609	      0.04785415	      0.05234194
      1.19895533	      0.00000000	     -0.04272619	      0.04785400	      0.05234175
      1.19907299	      0.00000000	     -0.04272628	      0.04785385	      0.05234157
      1.19921996	      0.00000000	     -0.04272639	      0.04785366	      0.05234133
      1.19935828	     -0.00000000	     -0.04272650	      0.04785349	      0.05234111
      1.19949661	     -0.00000000	     -0.04272660	      0.04785331	      0.05234089
      1.19963493	      0.00000000	     -0.04272671	      0.04785313	      0.05234067
      1.19975319	     -0.00000000	     -0.04272680	      0.04785298	      0.05234048
      1.19987145	      0.00000000	     -0.04272689	      0.04785283	      0.05234030
      1.19998972	     -0.00000000	     -0.04272699	      0.04785268	      0.05234011
      1.20016834	     -0.00000000	     -0.04272712	      0.04785245	      0.05233983
      1.20027518	     -0.00000000	     -0.04272721	      0.04785231	      0.05233966
      1.20038203	      0.00000000	     -0.04272729	      0.04785217	      0.05233949
      1.20054660	      0.00000000	     -0.04272741	      0.04785196	      0.05233923
      1.20070093	      0.00000000	     -0.04272753	      0.04785177	      0.05233898
      1.20084776	     -0.00000000	     -0.04272765	      0.04785158	      0.05233875
      1.20097427	      0.00000000	     -0.04272774	      0.04785142	      0.05233855
      1.20110077	     -0.00000000	     -0.04272784	      0.04785126	      0.05233835
      1.20122728	      0.00000000	     -0.04272794	      0.04785110	      0.05233815
      1.20135378	      0.00000000	     -0.04272804	      0.04785093	      0.05233795
      1.20150897	     -0.00000000	     -0.04272815	      0.04785074	      0.05233771
      1.20162135	     -0.00000000	     -0.04272824	      0.04785059	      0.05233753
      1.20173373	     -0.00000000	     -0.04272833	      0.04785045	      0.05233735
      1.20188313	     -0.00000000	     -0.04272844	      0.04785026	      0.05233712
      1.20202297	      0.00000000	     -0.04272855	      0.04785008	      0.05233690
      1.20216281	      0.00000000	     -0.04272866	      0.04784991	      0.05233668
      1.20228364	     -0.00000000	     -0.04272875	      0.04784975	      0.05233649
      1.20240448	      0.00000000	     -0.04272884	      0.04784960	      0.05233630
      1.20252531	     -0.00000000	     -0.04272893	      0.04784945	      0.05233611
      1.20267829	     -0.00000000	     -0.04272905	      0.04784925	      0.05233587
      1.20280692	     -0.00000000	     -0.04272915	      0.04784909	      0.05233567
      1.20293555	     -0.00000000	     -0.04272925	      0.04784893	      0.05233547
      1.20306417	     -0.00000000	     -0.04272934	      0.04784876	      0.05233526
      1.20319280	     -0.00000000	     -0.04272944	      0.04784860	      0.05233506
      1.20332142	      0.00000000	     -0.04272954	      0.04784844	      0.05233486
      1.20345005	      0.00000000	     -0.04272964	      0.04784828	      0.05233466
      1.20357868	      0.00000000	     -0.04272973	      0.04784812	      0.05233446
      1.20370730	      0.00000000	     -0.04272983	      0.04784795	      0.05233426
      1.20383593	      0.00000000	     -0.04272993	      0.04784779	      0.05233406
      1.20396455	     -0.00000000	     -0.04273003	      0.04784763	      0.05233386
      1.20409318	     -0.00000000	     -0.04273012	      0.04784747	      0.05233366
      1.20422181	      0.00000000	     -0.04273022	      0.04784731	      0.05233346
      1.20435043	     -0.00000000	     -0.04273032	      0.04784715	      0.05233326
      1.20447906	     -0.00000000	     -0.04273042	      0.04784698	      0.05233306
      1.20460769	     -0.00000000	     -0.04273051	      0.04784682	      0.05233286
      1.20473631	     -0.00000000	     -0.04273061	      0.04784666	      0.05233266
      1.20486494	      0.00000000	     -0.04273071	      0.04784650	      0.05233246
      1.20499356	      0.00000000	     -0.04273080	      0.04784634	      0.05233227
      1.20510762	     -0.00000000	     -0.04273089	      0.04784620	      0.05233209
      1.20522167	      0.00000000	     -0.04273097	      0.04784606	      0.05233191
      1.20536665	      0.00000000	     -0.04273108	      0.04784588	      0.05233169
      1.20549461	      0.00000000	     -0.04273118	      0.04784572	      0.05233149
      1.20562257	      0.00000000	     -0.04273128	      0.04784556	      0.05233130
      1.20575052	     -0.00000000	     -0.04273137	      0.04784540	      0.05233110
      1.20587848	     -0.00000000	     -0.04273147	      0.04784524	      0.05233090
      1.20600644	     -0.00000000	     -0.04273156	      0.04784508	      0.05233071
      1.20613440	     -0.00000000	     -0.04273166	      0.04784492	      0.05233051
      1.20626235	     -0.00000000	     -0.04273175	      0.04784476	      0.05233031
      1.20637598	     -0.00000000	     -0.04273184	      0.04784462	      0.05233014
      1.20648961	      0.00000000	     -0.04273192	      0.04784448	      0.05232997
      1.20663296	      0.00000000	     -0.04273203	      0.04784431	      0.05232975
      1.20676023	     -0.00000000	     -0.04273212	      0.04784415	      0.05232955
      1.20688750	      0.00000000	     -0.04273222	      0.04784399	      0.05232936
      1.20701478	      0.00000000	     -0.04273231	      0.04784384	      0.05232917
      1.20714205	      0.00000000	     -0.04273241	      0.04784368	      0.05232897
      1.20726932	      0.00000000	     -0.04273250	      0.04784352	      0.05232878
      1.20739660	     -0.00000000	     -0.04273259	      0.04784337	      0.05232859
      1.20752387	      0.00000000	     -0.04273269	      0.04784321	      0.05232839
      1.20763496	      0.00000000	     -0.04273277	      0.04784307	      0.05232822
      1.20774606	      0.00000000	     -0.04273285	      0.04784294	      0.05232806
      1.20789082	     -0.00000000	     -0.04273296	      0.04784276	      0.05232784
      1.20801786	     -0.00000000	     -0.04273305	      0.04784261	      0.05232765
      1.20814489	      0.00000000	     -0.04273315	      0.04784245	      0.05232745
      1.20827193	     -0.00000000	     -0.04273324	      0.04784230	      0.05232726
      1.20839896	     -0.00000000	     -0.04273333	      0.04784214	      0.05232707
      1.20852599	      0.00000000	     -0.04273342	      0.04784199	      0.05232688
      1.20863826	     -0.00000000	     -0.04273351	      0.04784185	      0.05232671
      1.20875052	      0.00000000	     -0.04273359	      0.04784171	      0.05232654
      1.20889198	      0.00000000	     -0.04273369	      0.04784154	      0.05232633
      1.20901817	     -0.00000000	     -0.04273378	      0.04784139	      0.05232614
      1.20914436	      0.00000000	     -0.04273388	      0.04784124	      0.05232595
      1.20927055	     -0.00000000	     -0.04273397	      0.04784109	      0.05232577
      1.20939674	     -0.00000000	     -0.04273406	      0.04784093	      0.05232558
      1.20952294	     -0.00000000	     -0.04273415	      0.04784078	      0.05232539
      1.20963532	     -0.00000000	     -0.04273423	      0.04784065	      0.05232522
      1.20974770	      0.00000000	     -0.04273431	      0.04784051	      0.05232505
      1.20988726	     -0.00000000	     -0.04273441	      0.04784034	      0.05232485
      1.21002683	      0.00000000	     -0.04273451	      0.04784018	      0.05232464
      1.21012991	     -0.00000000	     -0.04273459	      0.04784005	      0.05232449
      1.21023300	      0.00000000	     -0.04273466	      0.04783993	      0.05232433
      1.21039165	     -0.00000000	     -0.04273478	      0.04783974	      0.05232410
      1.21051304	     -0.00000000	     -0.04273486	      0.04783959	      0.05232392
      1.21063444	     -0.00000000	     -0.04273495	      0.04783945	      0.05232374
      1.21075583	      0.00000000	     -0.04273504	      0.04783931	      0.05232356
      1.21087723	      0.00000000	     -0.04273513	      0.04783916	      0.05232338
      1.21099862	     -0.00000000	     -0.04273521	      0.04783902	      0.05232321
      1.21112002	     -0.00000000	     -0.04273530	      0.04783887	      0.05232303
      1.21124141	     -0.00000000	     -0.04273539	      0.04783873	      0.05232285
      1.21139212	      0.00000000	     -0.04273549	      0.04783855	      0.05232263
      1.21149550	     -0.00000000	     -0.04273557	      0.04783843	      0.05232248
      1.21159888	     -0.00000000	     -0.04273564	      0.04783831	      0.05232233
      1.21174725	     -0.00000000	     -0.04273574	      0.04783813	      0.05232211
      1.21188241	      0.00000000	     -0.04273584	      0.04783797	      0.05232191
      1.21201757	      0.00000000	     -0.04273594	      0.04783781	      0.05232172
      1.21212959	     -0.00000000	     -0.04273601	      0.04783768	      0.05232155
      1.21224162	      0.00000000	     -0.04273609	      0.04783755	      0.05232139
      1.21238074	     -0.00000000	     -0.04273619	      0.04783739	      0.05232119
      1.21250239	     -0.00000000	     -0.04273628	      0.04783725	      0.05232101
      1.21262405	      0.00000000	     -0.04273636	      0.04783710	      0.05232084
      1.21274570	     -0.00000000	     -0.04273645	      0.04783696	      0.05232066
      1.21286735	     -0.00000000	     -0.04273653	      0.04783682	      0.05232049
      1.21298901	      0.00000000	     -0.04273662	      0.04783668	      0.05232031
      1.21311066	      0.00000000	     -0.04273670	      0.04783654	      0.05232014
      1.21323232	      0.00000000	     -0.04273679	      0.04783640	      0.05231996
      1.21335397	      0.00000000	     -0.04273687	      0.04783626	      0.05231979
      1.21347563	     -0.00000000	     -0.04273696	      0.04783612	      0.05231961
      1.21359728	     -0.00000000	     -0.04273704	      0.04783597	      0.05231944
      1.21371894	     -0.00000000	     -0.04273713	      0.04783583	      0.05231927
      1.21384059	     -0.00000000	     -0.04273721	      0.04783569	      0.05231909
      1.21396224	      0.00000000	     -0.04273729	      0.04783555	      0.05231892
      1.21408390	     -0.00000000	     -0.04273738	      0.04783542	      0.05231875
      1.21420555	     -0.00000000	     -0.04273746	      0.04783528	      0.05231857
      1.21432721	      0.00000000	     -0.04273755	      0.04783514	      0.05231840
      1.21444886	     -0.00000000	     -0.04273763	      0.04783500	      0.05231823
      1.21457052	      0.00000000	     -0.04273771	      0.04783486	      0.05231806
      1.21469217	      0.00000000	     -0.04273780	      0.04783472	      0.05231788
      1.21481383	     -0.00000000	     -0.04273788	      0.04783458	      0.05231771
      1.21493548	     -0.00000000	     -0.04273796	      0.04783444	      0.05231754
      1.21505713	     -0.00000000	     -0.04273805	      0.04783431	      0.05231737
      1.21517879	      0.00000000	     -0.04273813	      0.04783417	      0.05231720
      1.21530044	      0.00000000	     -0.04273821	      0.04783403	      0.05231703
      1.21542210	     -0.00000000	     -0.04273829	      0.04783389	      0.05231686
      1.21553131	      0.00000000	     -0.04273837	      0.04783377	      0.05231671
      1.21564053	     -0.00000000	     -0.04273844	      0.04783365	      0.05231655
      1.21577481	     -0.00000000	     -0.04273853	      0.04783350	      0.05231637
      1.21590910	     -0.00000000	     -0.04273862	      0.04783334	      0.05231618
      1.21601216	     -0.00000000	     -0.04273869	      0.04783323	      0.05231604
      1.21611523	      0.00000000	     -0.04273876	      0.04783311	      0.05231589
      1.21626182	     -0.00000000	     -0.04273886	      0.04783295	      0.05231569
      1.21638379	     -0.00000000	     -0.04273894	      0.04783281	      0.05231552
      1.21650577	     -0.00000000	     -0.04273902	      0.04783268	      0.05231535
      1.21662775	      0.00000000	     -0.04273910	      0.04783254	      0.05231518
      1.21674972	     -0.00000000	     -0.04273919	      0.04783241	      0.05231502
      1.21687170	      0.00000000	     -0.04273927	      0.04783227	      0.05231485
      1.21698036	      0.00000000	     -0.04273934	      0.04783215	      0.05231470
      1.21708901	     -0.00000000	     -0.04273941	      0.04783203	      0.05231455
      1.21722231	     -0.00000000	     -0.04273950	      0.04783189	      0.05231437
      1.21735561	     -0.00000000	     -0.04273959	      0.04783174	      0.05231419
      1.21745802	      0.00000000	     -0.04273966	      0.04783163	      0.05231405
      1.21756043	     -0.00000000	     -0.04273972	      0.04783151	      0.05231391
      1.21770568	      0.00000000	     -0.04273982	      0.04783136	      0.05231371
      1.21782737	     -0.00000000	     -0.04273990	      0.04783122	      0.05231354
      1.21794906	     -0.00000000	     -0.04273998	      0.04783109	      0.05231338
      1.21807074	      0.00000000	     -0.04274006	      0.04783096	      0.05231321
      1.21819243	      0.00000000	     -0.04274014	      0.04783082	      0.05231305
      1.21831412	      0.00000000	     -0.04274022	      0.04783069	      0.05231289
      1.21841877	      0.00000000	     -0.04274028	      0.04783058	      0.05231274
      1.21852341	      0.00000000	     -0.04274035	      0.04783047	      0.05231260
      1.21866030	     -0.00000000	     -0.04274044	      0.04783032	      0.05231242
      1.21879719	      0.00000000	     -0.04274053	      0.04783017	      0.05231224
      1.21889525	     -0.00000000	     -0.04274059	      0.04783007	      0.05231211
      1.21899330	      0.00000000	     -0.04274066	      0.04782996	      0.05231197
      1.21914592	      0.00000000	     -0.04274075	      0.04782980	      0.05231177
      1.21926612	      0.00000000	     -0.04274083	      0.04782967	      0.05231161
      1.21938631	     -0.00000000	     -0.04274091	      0.04782954	      0.05231145
      1.21950651	     -0.00000000	     -0.04274099	      0.04782941	      0.05231129
      1.21962670	     -0.00000000	     -0.04274106	      0.04782928	      0.05231113
      1.21974690	     -0.00000000	     -0.04274114	      0.04782916	      0.05231097
      1.21986709	      0.00000000	     -0.04274122	      0.04782903	      0.05231082
      1.21997443	     -0.00000000	     -0.04274128	      0.04782892	      0.05231068
      1.22008176	      0.00000000	     -0.04274135	      0.04782880	      0.05231053
      1.22018909	      0.00000000	     -0.04274142	      0.04782869	      0.05231039
      1.22034160	      0.00000000	     -0.04274152	      0.04782853	      0.05231019
      1.22044680	      0.00000000	     -0.04274158	      0.04782842	      0.05231006
      1.22055201	     -0.00000000	     -0.04274165	      0.04782831	      0.05230992
      1.22068849	      0.00000000	     -0.04274173	      0.04782817	      0.05230974
      1.22082498	      0.00000000	     -0.04274182	      0.04782802	      0.05230956
      1.22092473	     -0.00000000	     -0.04274188	      0.04782792	      0.05230943
      1.22102447	      0.00000000	     -0.04274194	      0.04782782	      0.05230930
      1.22116451	     -0.00000000	     -0.04274203	      0.04782767	      0.05230912
      1.22129084	     -0.00000000	     -0.04274211	      0.04782754	      0.05230896
      1.22141717	     -0.00000000	     -0.04274219	      0.04782741	      0.05230880
      1.22152715	     -0.00000000	     -0.04274226	      0.04782730	      0.05230866
      1.22163712	      0.00000000	     -0.04274232	      0.04782718	      0.05230852
      1.22174710	      0.00000000	     -0.04274239	      0.04782707	      0.05230837
      1.22188567	     -0.00000000	     -0.04274248	      0.04782693	      0.05230820
      1.22199915	      0.00000000	     -0.04274255	      0.04782681	      0.05230805
      1.22211264	     -0.00000000	     -0.04274262	      0.04782670	      0.05230791
      1.22222613	     -0.00000000	     -0.04274268	      0.04782658	      0.05230776
      1.22233961	      0.00000000	     -0.04274275	      0.04782647	      0.05230762
      1.22247903	      0.00000000	     -0.04274284	      0.04782633	      0.05230744
      1.22258222	      0.00000000	     -0.04274290	      0.04782622	      0.05230731
      1.22268542	      0.00000000	     -0.04274296	      0.04782612	      0.05230718
      1.22281949	      0.00000000	     -0.04274304	      0.04782598	      0.05230701
      1.22295357	     -0.00000000	     -0.04274313	      0.04782585	      0.05230685
      1.22305577	      0.00000000	     -0.04274319	      0.04782574	      0.05230672
      1.22315797	      0.00000000	     -0.04274325	      0.04782564	      0.05230659
      1.22329164	     -0.00000000	     -0.04274333	      0.04782551	      0.05230642
      1.22341347	      0.00000000	     -0.04274340	      0.04782539	      0.05230627
      1.22353529	      0.00000000	     -0.04274347	      0.04782527	      0.05230612
      1.22365711	      0.00000000	     -0.04274355	      0.04782515	      0.05230597
      1.22376222	      0.00000000	     -0.04274361	      0.04782504	      0.05230584
      1.22386733	      0.00000000	     -0.04274367	      0.04782494	      0.05230571
      1.22399382	     -0.00000000	     -0.04274375	      0.04782481	      0.05230555
      1.22412032	      0.00000000	     -0.04274382	      0.04782469	      0.05230540
      1.22423014	      0.00000000	     -0.04274388	      0.04782458	      0.05230526
      1.22433996	     -0.00000000	     -0.04274395	      0.04782448	      0.05230513
      1.22444978	     -0.00000000	     -0.04274401	      0.04782437	      0.05230499
      1.22458521	     -0.00000000	     -0.04274409	      0.04782424	      0.05230483
      1.22469256	      0.00000000	     -0.04274415	      0.04782413	      0.05230470
      1.22479991	     -0.00000000	     -0.04274422	      0.04782403	      0.05230457
      1.22490727	      0.00000000	     -0.04274428	      0.04782392	      0.05230444
      1.22505303	     -0.00000000	     -0.04274436	      0.04782378	      0.05230426
      1.22515590	     -0.00000000	     -0.04274442	      0.04782369	      0.05230414
      1.22525877	     -0.00000000	     -0.04274448	      0.04782359	      0.05230401
      1.22539207	      0.00000000	     -0.04274456	      0.04782346	      0.05230385
      1.22552538	     -0.00000000	     -0.04274463	      0.04782333	      0.05230369
      1.22562394	      0.00000000	     -0.04274469	      0.04782324	      0.05230358
      1.22572250	      0.00000000	     -0.04274475	      0.04782314	      0.05230346
      1.22585844	     -0.00000000	     -0.04274482	      0.04782302	      0.05230330
      1.22598121	     -0.00000000	     -0.04274489	      0.04782290	      0.05230315
      1.22610398	     -0.00000000	     -0.04274496	      0.04782278	      0.05230301
      1.22621294	     -0.00000000	     -0.04274502	      0.04782268	      0.05230288
      1.22632190	     -0.00000000	     -0.04274509	      0.04782258	      0.05230275
      1.22643086	      0.00000000	     -0.04274515	      0.04782248	      0.05230262
      1.22656285	     -0.00000000	     -0.04274522	      0.04782235	      0.05230247
      1.22667416	      0.00000000	     -0.04274528	      0.04782225	      0.05230234
      1.22678547	     -0.00000000	     -0.04274534	      0.04782215	      0.05230221
      1.22689678	     -0.00000000	     -0.04274541	      0.04782204	      0.05230208
      1.22700810	     -0.00000000	     -0.04274547	      0.04782194	      0.05230195
      1.22714328	     -0.00000000	     -0.04274554	      0.04782182	      0.05230179
      1.22724537	      0.00000000	     -0.04274560	      0.04782172	      0.05230167
      1.22734745	     -0.00000000	     -0.04274566	      0.04782163	      0.05230155
      1.22747742	     -0.00000000	     -0.04274573	      0.04782151	      0.05230140
      1.22760740	      0.00000000	     -0.04274580	      0.04782139	      0.05230125
      1.22770848	     -0.00000000	     -0.04274585	      0.04782130	      0.05230114
      1.22780955	     -0.00000000	     -0.04274591	      0.04782121	      0.05230102
      1.22793917	      0.00000000	     -0.04274598	      0.04782109	      0.05230087
      1.22806879	     -0.00000000	     -0.04274605	      0.04782098	      0.05230073
      1.22817126	     -0.00000000	     -0.04274610	      0.04782088	      0.05230061
      1.22827373	     -0.00000000	     -0.04274616	      0.04782079	      0.05230049
      1.22840112	      0.00000000	     -0.04274623	      0.04782068	      0.05230035
      1.22852852	     -0.00000000	     -0.04274629	      0.04782056	      0.05230021
      1.22863154	     -0.00000000	     -0.04274635	      0.04782047	      0.05230009
      1.22873456	      0.00000000	     -0.04274640	      0.04782038	      0.05229998
      1.22886039	      0.00000000	     -0.04274647	      0.04782027	      0.05229983
      1.22898622	     -0.00000000	     -0.04274654	      0.04782016	      0.05229969
      1.22909023	      0.00000000	     -0.04274659	      0.04782007	      0.05229958
      1.22919424	      0.00000000	     -0.04274665	      0.04781998	      0.05229946
      1.22929825	      0.00000000	     -0.04274670	      0.04781989	      0.05229935
      1.22944488	      0.00000000	     -0.04274678	      0.04781976	      0.05229919
      1.22954540	     -0.00000000	     -0.04274683	      0.04781967	      0.05229908
      1.22964593	      0.00000000	     -0.04274688	      0.04781958	      0.05229897
      1.22977822	      0.00000000	     -0.04274695	      0.04781947	      0.05229882
      1.22991050	     -0.00000000	     -0.04274702	      0.04781936	      0.05229868
      1.23000601	      0.00000000	     -0.04274707	      0.04781927	      0.05229857
      1.23010153	     -0.00000000	     -0.04274712	      0.04781919	      0.05229847
      1.23023738	     -0.00000000	     -0.04274719	      0.04781908	      0.05229832
      1.23035931	      0.00000000	     -0.04274725	      0.04781897	      0.05229819
      1.23048123	     -0.00000000	     -0.04274731	      0.04781887	      0.05229806
      1.23058689	      0.00000000	     -0.04274736	      0.04781878	      0.05229794
      1.23069255	     -0.00000000	     -0.04274742	      0.04781869	      0.05229783
      1.23079821	      0.00000000	     -0.04274747	      0.04781860	      0.05229772
      1.23093242	     -0.00000000	     -0.04274754	      0.04781849	      0.05229757
      1.23104162	     -0.00000000	     -0.04274759	      0.04781840	      0.05229746
      1.23115082	      0.00000000	     -0.04274765	      0.04781831	      0.05229734
      1.23126002	      0.00000000	     -0.04274770	      0.04781822	      0.05229723
      1.23136921	     -0.00000000	     -0.04274776	      0.04781813	      0.05229711
      1.23150413	     -0.00000000	     -0.04274782	      0.04781801	      0.05229697
      1.23160332	     -0.00000000	     -0.04274787	      0.04781793	      0.05229687
      1.23170251	      0.00000000	     -0.04274792	      0.04781785	      0.05229676
      1.23183217	     -0.00000000	     -0.04274798	      0.04781775	      0.05229663
      1.23194869	      0.00000000	     -0.04274804	      0.04781765	      0.05229651
      1.23206520	      0.00000000	     -0.04274810	      0.04781756	      0.05229638
      1.23218172	      0.00000000	     -0.04274815	      0.04781746	      0.05229626
      1.23229824	      0.00000000	     -0.04274821	      0.04781737	      0.05229614
      1.23239634	     -0.00000000	     -0.04274826	      0.04781729	      0.05229604
      1.23249443	      0.00000000	     -0.04274830	      0.04781721	      0.05229594
      1.23262449	      0.00000000	     -0.04274837	      0.04781711	      0.05229581
      1.23274134	     -0.00000000	     -0.04274842	      0.04781701	      0.05229569
      1.23285819	     -0.00000000	     -0.04274848	      0.04781692	      0.05229557
      1.23296203	     -0.00000000	     -0.04274853	      0.04781684	      0.05229547
      1.23306587	      0.00000000	     -0.04274858	      0.04781676	      0.05229536
      1.23316971	     -0.00000000	     -0.04274862	      0.04781668	      0.05229526
      1.23330646	      0.00000000	     -0.04274869	      0.04781657	      0.05229512
      1.23340883	     -0.00000000	     -0.04274874	      0.04781649	      0.05229502
      1.23351121	     -0.00000000	     -0.04274878	      0.04781641	      0.05229492
      1.23363592	      0.00000000	     -0.04274884	      0.04781631	      0.05229479
      1.23376064	     -0.00000000	     -0.04274890	      0.04781622	      0.05229467
      1.23385842	     -0.00000000	     -0.04274895	      0.04781614	      0.05229457
      1.23395620	      0.00000000	     -0.04274899	      0.04781607	      0.05229447
      1.23408343	     -0.00000000	     -0.04274905	      0.04781597	      0.05229435
      1.23420035	     -0.00000000	     -0.04274910	      0.04781588	      0.05229423
      1.23431728	     -0.00000000	     -0.04274915	      0.04781579	      0.05229412
      1.23443421	     -0.00000000	     -0.04274921	      0.04781570	      0.05229401
      1.23453351	     -0.00000000	     -0.04274925	      0.04781563	      0.05229391
      1.23463282	     -0.00000000	     -0.04274930	      0.04781555	      0.05229381
      1.23475568	     -0.00000000	     -0.04274935	      0.04781546	      0.05229370
      1.23487854	     -0.00000000	     -0.04274941	      0.04781537	      0.05229358
      1.23498254	     -0.00000000	     -0.04274945	      0.04781529	      0.05229348
      1.23508655	      0.00000000	     -0.04274950	      0.04781522	      0.05229338
      1.23519055	     -0.00000000	     -0.04274955	      0.04781514	      0.05229328
      1.23532476	     -0.00000000	     -0.04274960	      0.04781504	      0.05229315
      1.23542621	      0.00000000	     -0.04274965	      0.04781497	      0.05229306
      1.23552766	      0.00000000	     -0.04274969	      0.04781489	      0.05229296
      1.23565134	      0.00000000	     -0.04274975	      0.04781480	      0.05229284
      1.23577501	     -0.00000000	     -0.04274980	      0.04781471	      0.05229273
      1.23587237	     -0.00000000	     -0.04274984	      0.04781464	      0.05229264
      1.23596972	      0.00000000	     -0.04274988	      0.04781457	      0.05229255
      1.23609563	      0.00000000	     -0.04274994	      0.04781448	      0.05229243
      1.23621135	     -0.00000000	     -0.04274999	      0.04781440	      0.05229232
      1.23632708	     -0.00000000	     -0.04275004	      0.04781432	      0.05229221
      1.23644281	     -0.00000000	     -0.04275009	      0.04781424	      0.05229211
      1.23654216	      0.00000000	     -0.04275013	      0.04781417	      0.05229202
      1.23664151	      0.00000000	     -0.04275017	      0.04781410	      0.05229193
      1.23676250	      0.00000000	     -0.04275022	      0.04781401	      0.05229182
      1.23688349	      0.00000000	     -0.04275027	      0.04781393	      0.05229171
      1.23698710	     -0.00000000	     -0.04275031	      0.04781386	      0.05229161
      1.23709071	     -0.00000000	     -0.04275036	      0.04781378	      0.05229152
      1.23719431	      0.00000000	     -0.04275040	      0.04781371	      0.05229143
      1.23732590	      0.00000000	     -0.04275045	      0.04781362	      0.05229131
      1.23742731	     -0.00000000	     -0.04275049	      0.04781355	      0.05229122
      1.23752872	      0.00000000	     -0.04275054	      0.04781349	      0.05229113
      1.23765044	     -0.00000000	     -0.04275058	      0.04781340	      0.05229102
      1.23777216	      0.00000000	     -0.04275063	      0.04781332	      0.05229091
      1.23786948	      0.00000000	     -0.04275067	      0.04781326	      0.05229083
      1.23796680	      0.00000000	     -0.04275071	      0.04781319	      0.05229074
      1.23809079	     -0.00000000	     -0.04275076	      0.04781311	      0.05229064
      1.23821479	     -0.00000000	     -0.04275081	      0.04781303	      0.05229053
      1.23831379	     -0.00000000	     -0.04275085	      0.04781296	      0.05229044
      1.23841278	     -0.00000000	     -0.04275089	      0.04781290	      0.05229036
      1.23853496	      0.00000000	     -0.04275094	      0.04781282	      0.05229025
      1.23865714	     -0.00000000	     -0.04275098	      0.04781274	      0.05229015
      1.23875574	     -0.00000000	     -0.04275102	      0.04781267	      0.05229006
      1.23885435	     -0.00000000	     -0.04275106	      0.04781261	      0.05228998
      1.23897628	      0.00000000	     -0.04275111	      0.04781253	      0.05228987
      1.23909820	     -0.00000000	     -0.04275115	      0.04781245	      0.05228977
      1.23919708	     -0.00000000	     -0.04275119	      0.04781239	      0.05228969
      1.23929595	      0.00000000	     -0.04275123	      0.04781233	      0.05228961
      1.23941722	     -0.00000000	     -0.04275128	      0.04781225	      0.05228950
      1.23953848	      0.00000000	     -0.04275132	      0.04781217	      0.05228940
      1.23963731	      0.00000000	     -0.04275136	      0.04781211	      0.05228932
      1.23973615	     -0.00000000	     -0.04275139	      0.04781205	      0.05228924
      1.23985702	     -0.00000000	     -0.04275144	      0.04781197	      0.05228914
      1.23997789	      0.00000000	     -0.04275148	      0.04781190	      0.05228904
      1.24007670	     -0.00000000	     -0.04275152	      0.04781184	      0.05228896
      1.24017551	      0.00000000	     -0.04275156	      0.04781178	      0.05228888
      1.24029604	      0.00000000	     -0.04275160	      0.04781171	      0.05228878
      1.24041656	      0.00000000	     -0.04275164	      0.04781163	      0.05228869
      1.24051525	      0.00000000	     -0.04275168	      0.04781157	      0.05228861
      1.24061393	      0.00000000	     -0.04275172	      0.04781151	      0.05228853
      1.24073425	     -0.00000000	     -0.04275176	      0.04781144	      0.05228843
      1.24085457	      0.00000000	     -0.04275180	      0.04781137	      0.05228834
      1.24095305	      0.00000000	     -0.04275184	      0.04781131	      0.05228826
      1.24105152	     -0.00000000	     -0.04275187	      0.04781125	      0.05228818
      1.24117176	      0.00000000	     -0.04275191	      0.04781118	      0.05228809
      1.24129199	      0.00000000	     -0.04275196	      0.04781111	      0.05228799
      1.24139016	     -0.00000000	     -0.04275199	      0.04781106	      0.05228792
      1.24148833	     -0.00000000	     -0.04275202	      0.04781100	      0.05228784
      1.24160864	     -0.00000000	     -0.04275206	      0.04781093	      0.05228775
      1.24172894	     -0.00000000	     -0.04275211	      0.04781086	      0.05228766
      1.24182668	     -0.00000000	     -0.04275214	      0.04781081	      0.05228758
      1.24192443	      0.00000000	     -0.04275217	      0.04781075	      0.05228751
      1.24204499	      0.00000000	     -0.04275221	      0.04781068	      0.05228741
      1.24216555	      0.00000000	     -0.04275225	      0.04781062	      0.05228732
      1.24226272	      0.00000000	     -0.04275229	      0.04781056	      0.05228725
      1.24235990	     -0.00000000	     -0.04275232	      0.04781051	      0.05228718
      1.24248094	     -0.00000000	     -0.04275236	      0.04781044	      0.05228709
      1.24260197	      0.00000000	     -0.04275240	      0.04781037	      0.05228700
      1.24269842	      0.00000000	     -0.04275243	      0.04781032	      0.05228693
      1.24279487	      0.00000000	     -0.04275246	      0.04781027	      0.05228686
      1.24291665	     -0.00000000	     -0.04275250	      0.04781020	      0.05228677
      1.24303843	      0.00000000	     -0.04275254	      0.04781014	      0.05228668
      1.24313395	     -0.00000000	     -0.04275257	      0.04781009	      0.05228661
      1.24322948	     -0.00000000	     -0.04275260	      0.04781004	      0.05228654
      1.24335234	     -0.00000000	     -0.04275264	      0.04780997	      0.05228645
      1.24347520	      0.00000000	     -0.04275268	      0.04780991	      0.05228636
      1.24356958	      0.00000000	     -0.04275271	      0.04780986	      0.05228630
      1.24366396	      0.00000000	     -0.04275274	      0.04780981	      0.05228623
      1.24378834	      0.00000000	     -0.04275278	      0.04780974	      0.05228614
      1.24391272	      0.00000000	     -0.04275281	      0.04780968	      0.05228605
      1.24400568	      0.00000000	     -0.04275284	      0.04780963	      0.05228599
      1.24409864	      0.00000000	     -0.04275287	      0.04780958	      0.05228592
      1.24422511	      0.00000000	     -0.04275291	      0.04780952	      0.05228584
      1.24433710	     -0.00000000	     -0.04275294	      0.04780946	      0.05228576
      1.24444910	     -0.00000000	     -0.04275298	      0.04780941	      0.05228568
      1.24456109	     -0.00000000	     -0.04275301	      0.04780935	      0.05228560
      1.24465974	      0.00000000	     -0.04275304	      0.04780930	      0.05228554
      1.24475839	     -0.00000000	     -0.04275307	      0.04780926	      0.05228547
      1.24485703	      0.00000000	     -0.04275310	      0.04780921	      0.05228540
      1.24499089	      0.00000000	     -0.04275313	      0.04780914	      0.05228531
      1.24508990	     -0.00000000	     -0.04275316	      0.04780910	      0.05228525
      1.24518891	     -0.00000000	     -0.04275319	      0.04780905	      0.05228518
      1.24530916	     -0.00000000	     -0.04275323	      0.04780899	      0.05228510
      1.24542940	     -0.00000000	     -0.04275326	      0.04780893	      0.05228502
      1.24551989	      0.00000000	     -0.04275328	      0.04780889	      0.05228497
      1.24561038	      0.00000000	     -0.04275331	      0.04780885	      0.05228491
      1.24573862	      0.00000000	     -0.04275335	      0.04780879	      0.05228482
      1.24585176	     -0.00000000	     -0.04275338	      0.04780874	      0.05228475
      1.24596489	     -0.00000000	     -0.04275341	      0.04780869	      0.05228468
      1.24607803	     -0.00000000	     -0.04275344	      0.04780863	      0.05228461
      1.24617158	      0.00000000	     -0.04275346	      0.04780859	      0.05228455
      1.24626512	     -0.00000000	     -0.04275349	      0.04780855	      0.05228449
      1.24638652	     -0.00000000	     -0.04275352	      0.04780850	      0.05228441
      1.24650791	      0.00000000	     -0.04275355	      0.04780844	      0.05228434
      1.24660292	     -0.00000000	     -0.04275358	      0.04780840	      0.05228428
      1.24669793	      0.00000000	     -0.04275360	      0.04780836	      0.05228422
      1.24681921	     -0.00000000	     -0.04275363	      0.04780831	      0.05228414
      1.24694049	     -0.00000000	     -0.04275367	      0.04780825	      0.05228407
      1.24703266	     -0.00000000	     -0.04275369	      0.04780822	      0.05228401
      1.24712483	     -0.00000000	     -0.04275371	      0.04780818	      0.05228396
      1.24724970	     -0.00000000	     -0.04275374	      0.04780812	      0.05228388
      1.24737457	     -0.00000000	     -0.04275378	      0.04780807	      0.05228381
      1.24746465	      0.00000000	     -0.04275380	      0.04780803	      0.05228376
      1.24755473	     -0.00000000	     -0.04275382	      0.04780800	      0.05228370
      1.24768346	     -0.00000000	     -0.04275385	      0.04780794	      0.05228363
      1.24779465	     -0.00000000	     -0.04275388	      0.04780790	      0.05228356
      1.24790583	      0.00000000	     -0.04275391	      0.04780785	      0.05228350
      1.24801701	      0.00000000	     -0.04275393	      0.04780781	      0.05228343
      1.24811399	     -0.00000000	     -0.04275396	      0.04780777	      0.05228338
      1.24821096	     -0.00000000	     -0.04275398	      0.04780773	      0.05228332
      1.24830794	      0.00000000	     -0.04275400	      0.04780770	      0.05228327
      1.24844229	     -0.00000000	     -0.04275403	      0.04780764	      0.05228319
      1.24854024	      0.00000000	     -0.04275405	      0.04780761	      0.05228314
      1.24863820	     -0.00000000	     -0.04275408	      0.04780757	      0.05228308
      1.24875774	     -0.00000000	     -0.04275410	      0.04780752	      0.05228302
      1.24886439	      0.00000000	     -0.04275413	      0.04780748	      0.05228296
      1.24897104	     -0.00000000	     -0.04275415	      0.04780744	      0.05228290
      1.24907769	     -0.00000000	     -0.04275417	      0.04780740	      0.05228284
      1.24918434	     -0.00000000	     -0.04275420	      0.04780736	      0.05228279
      1.24929099	     -0.00000000	     -0.04275422	      0.04780733	      0.05228273
      1.24939764	     -0.00000000	     -0.04275424	      0.04780729	      0.05228267
      1.24950429	      0.00000000	     -0.04275427	      0.04780725	      0.05228262
      1.24961094	     -0.00000000	     -0.04275429	      0.04780721	      0.05228256
      1.24970600	      0.00000000	     -0.04275431	      0.04780718	      0.05228251
      1.24980105	      0.00000000	     -0.04275433	      0.04780715	      0.05228246
      1.24991748	      0.00000000	     -0.04275435	      0.04780711	      0.05228240
      1.25003391	      0.00000000	     -0.04275438	      0.04780707	      0.05228234
      1.25012888	      0.00000000	     -0.04275440	      0.04780703	      0.05228229
      1.25022386	      0.00000000	     -0.04275442	      0.04780700	      0.05228224
      1.25034271	      0.00000000	     -0.04275444	      0.04780696	      0.05228219
      1.25046157	      0.00000000	     -0.04275446	      0.04780692	      0.05228213
      1.25055163	      0.00000000	     -0.04275448	      0.04780689	      0.05228208
      1.25064169	     -0.00000000	     -0.04275450	      0.04780687	      0.05228204
      1.25076788	      0.00000000	     -0.04275452	      0.04780683	      0.05228198
      1.25088036	      0.00000000	     -0.04275454	      0.04780679	      0.05228192
      1.25099283	      0.00000000	     -0.04275456	      0.04780675	      0.05228187
      1.25108564	      0.00000000	     -0.04275458	      0.04780673	      0.05228182
      1.25117845	      0.00000000	     -0.04275460	      0.04780670	      0.05228178
      1.25129754	      0.00000000	     -0.04275462	      0.04780666	      0.05228172
      1.25141663	      0.00000000	     -0.04275464	      0.04780663	      0.05228167
      1.25150925	     -0.00000000	     -0.04275466	      0.04780660	      0.05228163
      1.25160187	     -0.00000000	     -0.04275467	      0.04780657	      0.05228158
      1.25172263	     -0.00000000	     -0.04275469	      0.04780654	      0.05228153
      1.25184339	      0.00000000	     -0.04275471	      0.04780650	      0.05228147
      1.25193284	     -0.00000000	     -0.04275473	      0.04780648	      0.05228143
      1.25202228	     -0.00000000	     -0.04275474	      0.04780645	      0.05228139
      1.25214783	     -0.00000000	     -0.04275477	      0.04780642	      0.05228134
      1.25225685	     -0.00000000	     -0.04275478	      0.04780639	      0.05228129
      1.25236586	      0.00000000	     -0.04275480	      0.04780636	      0.05228124
      1.25247488	     -0.00000000	     -0.04275482	      0.04780633	      0.05228120
      1.25257177	      0.00000000	     -0.04275483	      0.04780630	      0.05228116
      1.25266865	      0.00000000	     -0.04275485	      0.04780628	      0.05228112
      1.25276554	     -0.00000000	     -0.04275486	      0.04780625	      0.05228107
      1.25289305	      0.00000000	     -0.04275488	      0.04780622	      0.05228102
      1.25299104	      0.00000000	     -0.04275490	      0.04780619	      0.05228098
      1.25308902	      0.00000000	     -0.04275491	      0.04780617	      0.05228094
      1.25318700	     -0.00000000	     -0.04275493	      0.04780615	      0.05228090
      1.25331517	      0.00000000	     -0.04275495	      0.04780611	      0.05228085
      1.25341085	      0.00000000	     -0.04275496	      0.04780609	      0.05228081
      1.25350652	      0.00000000	     -0.04275497	      0.04780607	      0.05228077
      1.25362441	      0.00000000	     -0.04275499	      0.04780604	      0.05228073
      1.25373048	     -0.00000000	     -0.04275500	      0.04780602	      0.05228069
      1.25383655	      0.00000000	     -0.04275502	      0.04780599	      0.05228065
      1.25394262	     -0.00000000	     -0.04275503	      0.04780597	      0.05228061
      1.25404869	     -0.00000000	     -0.04275505	      0.04780595	      0.05228057
      1.25415476	      0.00000000	     -0.04275506	      0.04780592	      0.05228053
      1.25424739	     -0.00000000	     -0.04275507	      0.04780590	      0.05228049
      1.25434002	     -0.00000000	     -0.04275508	      0.04780589	      0.05228046
      1.25445566	     -0.00000000	     -0.04275510	      0.04780586	      0.05228042
      1.25457129	     -0.00000000	     -0.04275511	      0.04780584	      0.05228038
      1.25466598	      0.00000000	     -0.04275512	      0.04780582	      0.05228034
      1.25476067	     -0.00000000	     -0.04275513	      0.04780580	      0.05228031
      1.25487600	     -0.00000000	     -0.04275515	      0.04780578	      0.05228027
      1.25499133	      0.00000000	     -0.04275516	      0.04780576	      0.05228023
      1.25508289	      0.00000000	     -0.04275517	      0.04780574	      0.05228020
      1.25517445	     -0.00000000	     -0.04275518	      0.04780572	      0.05228017
      1.25529339	      0.00000000	     -0.04275519	      0.04780570	      0.05228013
      1.25541233	      0.00000000	     -0.04275521	      0.04780568	      0.05228009
      1.25550167	     -0.00000000	     -0.04275521	      0.04780566	      0.05228006
      1.25559100	     -0.00000000	     -0.04275522	      0.04780565	      0.05228003
      1.25571377	      0.00000000	     -0.04275524	      0.04780563	      0.05227999
      1.25583653	      0.00000000	     -0.04275525	      0.04780561	      0.05227996
      1.25592260	     -0.00000000	     -0.04275526	      0.04780560	      0.05227993
      1.25600867	     -0.00000000	     -0.04275526	      0.04780558	      0.05227990
      1.25613762	     -0.00000000	     -0.04275528	      0.04780556	      0.05227986
      1.25624634	     -0.00000000	     -0.04275529	      0.04780555	      0.05227983
      1.25635507	     -0.00000000	     -0.04275530	      0.04780553	      0.05227980
      1.25646379	      0.00000000	     -0.04275530	      0.04780551	      0.05227977
      1.25655781	      0.00000000	     -0.04275531	      0.04780550	      0.05227974
      1.25665182	     -0.00000000	     -0.04275532	      0.04780549	      0.05227971
      1.25676509	      0.00000000	     -0.04275533	      0.04780547	      0.05227968
      1.25687837	     -0.00000000	     -0.04275534	      0.04780546	      0.05227965
      1.25697224	      0.00000000	     -0.04275534	      0.04780545	      0.05227963
      1.25706612	      0.00000000	     -0.04275535	      0.04780544	      0.05227960
      1.25718047	     -0.00000000	     -0.04275536	      0.04780542	      0.05227957
      1.25729481	     -0.00000000	     -0.04275537	      0.04780541	      0.05227954
      1.25738633	     -0.00000000	     -0.04275537	      0.04780540	      0.05227952
      1.25747785	      0.00000000	     -0.04275538	      0.04780539	      0.05227949
      1.25759515	      0.00000000	     -0.04275539	      0.04780538	      0.05227946
      1.25771245	     -0.00000000	     -0.04275539	      0.04780537	      0.05227944
      1.25780170	      0.00000000	     -0.04275540	      0.04780536	      0.05227941
      1.25789094	     -0.00000000	     -0.04275540	      0.04780535	      0.05227939
      1.25801189	      0.00000000	     -0.04275541	      0.04780534	      0.05227936
      1.25813285	     -0.00000000	     -0.04275542	      0.04780533	      0.05227934
      1.25821905	      0.00000000	     -0.04275542	      0.04780532	      0.05227932
      1.25830526	     -0.00000000	     -0.04275543	      0.04780531	      0.05227930
      1.25843177	      0.00000000	     -0.04275543	      0.04780530	      0.05227927
      1.25853937	     -0.00000000	     -0.04275544	      0.04780529	      0.05227925
      1.25864697	      0.00000000	     -0.04275544	      0.04780529	      0.05227922
      1.25875456	     -0.00000000	     -0.04275545	      0.04780528	      0.05227920
      1.25884870	      0.00000000	     -0.04275545	      0.04780527	      0.05227918
      1.25894284	      0.00000000	     -0.04275545	      0.04780527	      0.05227916
      1.25903698	      0.00000000	     -0.04275546	      0.04780526	      0.05227915
      1.25916570	      0.00000000	     -0.04275546	      0.04780525	      0.05227912
      1.25926116	      0.00000000	     -0.04275546	      0.04780525	      0.05227910
      1.25935663	      0.00000000	     -0.04275547	      0.04780525	      0.05227908
      1.25947147	     -0.00000000	     -0.04275547	      0.04780524	      0.05227906
      1.25957408	     -0.00000000	     -0.04275547	      0.04780524	      0.05227905
      1.25967669	      0.00000000	     -0.04275547	      0.04780523	      0.05227903
      1.25977930	      0.00000000	     -0.04275548	      0.04780523	      0.05227901
      1.25988191	     -0.00000000	     -0.04275548	      0.04780523	      0.05227899
      1.25998452	      0.00000000	     -0.04275548	      0.04780522	      0.05227898
      1.26008713	      0.00000000	     -0.04275548	      0.04780522	      0.05227896
      1.26018975	      0.00000000	     -0.04275548	      0.04780522	      0.05227894
      1.26029236	      0.00000000	     -0.04275548	      0.04780522	      0.05227893
[truncated: 552,841 more chars]
