# Supplementary material for: Musculoskeletal simulations to examine the effects of accentuated eccentric loading (AEL) on jump height
Source: PeerJ. 2023 Jan 23;11:e14687. doi: 10.7717/peerj.14687 (PMC9879160; doi:10.7717/peerj.14687)
Supplement: Supplemental Information 3 — Added30 folder contains the code and simulation results for a complete jump with an additional 30% model mass. Dropped30 folder contains the code and simulation results for the push-off phase with the original model mass. [file peerj-11-14687-s003.zip › Supplementary Simulation code and output results AEL30/Added30/Optimized_for_J_Results/TwoSegment_Two_Segment_MomentArm_knee_coordinate.sto]

MomentArm_knee_coordinate
version=1
nRows=11206
nColumns=5
inDegrees=no

This analysis gathers basic information about muscles during a simulation (e.g., forces, tendon lengths, moment arms, etc).
Units are S.I. units (second, meters, Newtons, ...)
Angles are in degrees.

endheader
time	vastus	recfem	glut	ham
      0.00000000	     -0.04000000	     -0.04000000	      0.00000000	      0.04118155
      0.00010000	     -0.04000000	     -0.04000000	      0.00000000	      0.04118157
      0.00022775	     -0.04000000	     -0.04000000	      0.00000000	      0.04118164
      0.00035551	     -0.04000000	     -0.04000000	      0.00000000	      0.04118175
      0.00048326	     -0.04000000	     -0.04000000	      0.00000000	      0.04118190
      0.00061102	     -0.04000000	     -0.04000000	      0.00000000	      0.04118209
      0.00073877	     -0.04000000	     -0.04000000	      0.00000000	      0.04118230
      0.00090160	     -0.04000000	     -0.04000000	      0.00000000	      0.04118261
      0.00106443	     -0.04000000	     -0.04000000	      0.00000000	      0.04118296
      0.00122727	     -0.04000000	     -0.04000000	      0.00000000	      0.04118335
      0.00143196	     -0.04000000	     -0.04000000	      0.00000000	      0.04118389
      0.00163665	     -0.04000000	     -0.04000000	      0.00000000	      0.04118449
      0.00188399	     -0.04000000	     -0.04000000	      0.00000000	      0.04118529
      0.00213133	     -0.04000000	     -0.04000000	      0.00000000	      0.04118618
      0.00244952	     -0.04000000	     -0.04000000	      0.00000000	      0.04118745
      0.00276770	     -0.04000000	     -0.04000000	      0.00000000	      0.04118887
      0.00319857	     -0.04000000	     -0.04000000	      0.00000000	      0.04119104
      0.00362945	     -0.04000000	     -0.04000000	      0.00000000	      0.04119350
      0.00422764	     -0.04000000	     -0.04000000	      0.00000000	      0.04119741
      0.00482583	     -0.04000000	     -0.04000000	      0.00000000	      0.04120193
      0.00564354	     -0.04000000	     -0.04000000	      0.00000000	      0.04120911
      0.00650068	     -0.04000000	     -0.04000000	      0.00000000	      0.04121795
      0.00735781	     -0.04000000	     -0.04000000	      0.00000000	      0.04122818
      0.00811487	     -0.04000000	     -0.04000000	      0.00000000	      0.04123840
      0.00887194	     -0.04000000	     -0.04000000	      0.00000000	      0.04124978
      0.00979351	     -0.04000000	     -0.04000000	      0.00000000	      0.04126521
      0.01058353	     -0.04000000	     -0.04000000	      0.00000000	      0.04127984
      0.01125028	     -0.04000000	     -0.04000000	      0.00000000	      0.04129323
      0.01191703	     -0.04000000	     -0.04000000	      0.00000000	      0.04130757
      0.01250231	     -0.04000000	     -0.04000000	      0.00000000	      0.04132095
      0.01337770	     -0.04000000	     -0.04000000	      0.00000000	      0.04134237
      0.01407208	     -0.04000000	     -0.04000000	      0.00000000	      0.04136056
      0.01476646	     -0.04000000	     -0.04000000	      0.00000000	      0.04137983
      0.01546084	     -0.04000000	     -0.04000000	      0.00000000	      0.04140017
      0.01616453	     -0.04000000	     -0.04000000	      0.00000000	      0.04142190
      0.01686821	     -0.04000000	     -0.04000000	      0.00000000	      0.04144475
      0.01760856	     -0.04000000	     -0.04000000	      0.00000000	      0.04147000
      0.01834891	     -0.04000000	     -0.04000000	      0.00000000	      0.04149650
      0.01908926	     -0.04000000	     -0.04000000	      0.00000000	      0.04152426
      0.01982961	     -0.04000000	     -0.04000000	      0.00000000	      0.04155327
      0.02047932	     -0.04000000	     -0.04000000	      0.00000000	      0.04157976
      0.02112903	     -0.04000000	     -0.04000000	      0.00000000	      0.04160722
      0.02177874	     -0.04000000	     -0.04000000	      0.00000000	      0.04163564
      0.02250922	     -0.04000000	     -0.04000000	      0.00000000	      0.04166876
      0.02323970	     -0.04000000	     -0.04000000	      0.00000000	      0.04170310
      0.02388406	     -0.04000000	     -0.04000000	      0.00000000	      0.04173441
      0.02452842	     -0.04000000	     -0.04000000	      0.00000000	      0.04176667
      0.02525103	     -0.04000000	     -0.04000000	      0.00000000	      0.04180397
      0.02597364	     -0.04000000	     -0.04000000	      0.00000000	      0.04184246
      0.02664909	     -0.04000000	     -0.04000000	      0.00000000	      0.04187952
      0.02732453	     -0.04000000	     -0.04000000	      0.00000000	      0.04191761
      0.02804574	     -0.04000000	     -0.04000000	      0.00000000	      0.04195942
      0.02876695	     -0.04000000	     -0.04000000	      0.00000000	      0.04200241
      0.02946373	     -0.04000000	     -0.04000000	      0.00000000	      0.04204505
      0.03016051	     -0.04000000	     -0.04000000	      0.00000000	      0.04208878
      0.03085729	     -0.04000000	     -0.04000000	      0.00000000	      0.04213359
      0.03155407	     -0.04000000	     -0.04000000	      0.00000000	      0.04217949
      0.03225085	     -0.04000000	     -0.04000000	      0.00000000	      0.04222646
      0.03294763	     -0.04000000	     -0.04000000	      0.00000000	      0.04227450
      0.03364441	     -0.04000000	     -0.04000000	      0.00000000	      0.04232360
      0.03434120	     -0.04000000	     -0.04000000	      0.00000000	      0.04237377
      0.03503798	     -0.04000000	     -0.04000000	      0.00000000	      0.04242499
      0.03573476	     -0.04000000	     -0.04000000	      0.00000000	      0.04247726
      0.03643154	     -0.04000000	     -0.04000000	      0.00000000	      0.04253057
      0.03712832	     -0.04000000	     -0.04000000	      0.00000000	      0.04258492
      0.03782510	     -0.04000000	     -0.04000000	      0.00000000	      0.04264030
      0.03852188	     -0.04000000	     -0.04000000	      0.00000000	      0.04269670
      0.03921866	     -0.04000000	     -0.04000000	      0.00000000	      0.04275412
      0.03991544	     -0.04000000	     -0.04000000	      0.00000000	      0.04281255
      0.04061222	     -0.04000000	     -0.04000000	      0.00000000	      0.04287199
      0.04130900	     -0.04000000	     -0.04000000	      0.00000000	      0.04293242
      0.04200579	     -0.04000000	     -0.04000000	      0.00000000	      0.04299383
      0.04270257	     -0.04000000	     -0.04000000	      0.00000000	      0.04305623
      0.04339935	     -0.04000000	     -0.04000000	      0.00000000	      0.04311960
      0.04409613	     -0.04000000	     -0.04000000	      0.00000000	      0.04318393
      0.04479291	     -0.04000000	     -0.04000000	      0.00000000	      0.04324922
      0.04548969	     -0.04000000	     -0.04000000	      0.00000000	      0.04331545
      0.04618647	     -0.04000000	     -0.04000000	      0.00000000	      0.04338263
      0.04688325	     -0.04000000	     -0.04000000	      0.00000000	      0.04345073
      0.04750840	     -0.04000000	     -0.04000000	      0.00000000	      0.04351261
      0.04813355	     -0.04000000	     -0.04000000	      0.00000000	      0.04357523
      0.04875869	     -0.04000000	     -0.04000000	      0.00000000	      0.04363857
      0.04938384	     -0.04000000	     -0.04000000	      0.00000000	      0.04370263
      0.05000899	     -0.04000000	     -0.04000000	      0.00000000	      0.04376741
      0.05063413	     -0.04000000	     -0.04000000	      0.00000000	      0.04383289
      0.05125928	     -0.04000000	     -0.04000000	      0.00000000	      0.04389906
      0.05188443	     -0.04000000	     -0.04000000	      0.00000000	      0.04396593
      0.05250958	     -0.04000000	     -0.04000000	      0.00000000	      0.04403348
      0.05313472	     -0.04000000	     -0.04000000	      0.00000000	      0.04410170
      0.05375987	     -0.04000000	     -0.04000000	      0.00000000	      0.04417059
      0.05438502	     -0.04000000	     -0.04000000	      0.00000000	      0.04424014
      0.05501016	     -0.04000000	     -0.04000000	      0.00000000	      0.04431033
      0.05563531	     -0.04000000	     -0.04000000	      0.00000000	      0.04438117
      0.05626046	     -0.04000000	     -0.04000000	      0.00000000	      0.04445264
      0.05688561	     -0.04000000	     -0.04000000	      0.00000000	      0.04452474
      0.05751075	     -0.04000000	     -0.04000000	      0.00000000	      0.04459745
      0.05813590	     -0.04000000	     -0.04000000	      0.00000000	      0.04467077
      0.05876105	     -0.04000000	     -0.04000000	      0.00000000	      0.04474469
      0.05938619	     -0.04000000	     -0.04000000	      0.00000000	      0.04481920
      0.06001134	     -0.04000000	     -0.04000000	      0.00000000	      0.04489428
      0.06063649	     -0.04000000	     -0.04000000	      0.00000000	      0.04496994
      0.06126164	     -0.04000000	     -0.04000000	      0.00000000	      0.04504616
      0.06188678	     -0.04000000	     -0.04000000	      0.00000000	      0.04512294
      0.06251193	     -0.04000000	     -0.04000000	      0.00000000	      0.04520026
      0.06313708	     -0.04000000	     -0.04000000	      0.00000000	      0.04527811
      0.06376222	     -0.04000000	     -0.04000000	      0.00000000	      0.04535648
      0.06438737	     -0.04000000	     -0.04000000	      0.00000000	      0.04543537
      0.06501252	     -0.04000000	     -0.04000000	      0.00000000	      0.04551476
      0.06563767	     -0.04000000	     -0.04000000	      0.00000000	      0.04559465
      0.06626281	     -0.04000000	     -0.04000000	      0.00000000	      0.04567503
      0.06688796	     -0.04000000	     -0.04000000	      0.00000000	      0.04575588
      0.06751311	     -0.04000000	     -0.04000000	      0.00000000	      0.04583719
      0.06813825	     -0.04000000	     -0.04000000	      0.00000000	      0.04591896
      0.06876340	     -0.04000000	     -0.04000000	      0.00000000	      0.04600117
      0.06938855	     -0.04000000	     -0.04000000	      0.00000000	      0.04608382
      0.07001370	     -0.04000000	     -0.04000000	      0.00000000	      0.04616689
      0.07063884	     -0.04000000	     -0.04000000	      0.00000000	      0.04625038
      0.07126399	     -0.04000000	     -0.04000000	      0.00000000	      0.04633427
      0.07188914	     -0.04000000	     -0.04000000	      0.00000000	      0.04641856
      0.07251429	     -0.04000000	     -0.04000000	      0.00000000	      0.04650322
      0.07313943	     -0.04000000	     -0.04000000	      0.00000000	      0.04658826
      0.07376458	     -0.04000000	     -0.04000000	      0.00000000	      0.04667367
      0.07438973	     -0.04000000	     -0.04000000	      0.00000000	      0.04675942
      0.07501487	     -0.04000000	     -0.04000000	      0.00000000	      0.04684552
      0.07564002	     -0.04000000	     -0.04000000	      0.00000000	      0.04693195
      0.07626517	     -0.04000000	     -0.04000000	      0.00000000	      0.04701870
      0.07689032	     -0.04000000	     -0.04000000	      0.00000000	      0.04710576
      0.07751546	     -0.04000000	     -0.04000000	      0.00000000	      0.04719312
      0.07814061	     -0.04000000	     -0.04000000	      0.00000000	      0.04728077
      0.07876576	     -0.04000000	     -0.04000000	      0.00000000	      0.04736870
      0.07939090	     -0.04000000	     -0.04000000	      0.00000000	      0.04745689
      0.08001605	     -0.04000000	     -0.04000000	      0.00000000	      0.04754535
      0.08064120	     -0.04000000	     -0.04000000	      0.00000000	      0.04763405
      0.08126635	     -0.04000000	     -0.04000000	      0.00000000	      0.04772299
      0.08189149	     -0.04000000	     -0.04000000	      0.00000000	      0.04781216
      0.08251664	     -0.04000000	     -0.04000000	      0.00000000	      0.04790155
      0.08314179	     -0.04000000	     -0.04000000	      0.00000000	      0.04799114
      0.08376693	     -0.04000000	     -0.04000000	      0.00000000	      0.04808093
      0.08439208	     -0.04000000	     -0.04000000	      0.00000000	      0.04817091
      0.08501723	     -0.04000000	     -0.04000000	      0.00000000	      0.04826106
      0.08564238	     -0.04000000	     -0.04000000	      0.00000000	      0.04835138
      0.08626752	     -0.04000000	     -0.04000000	      0.00000000	      0.04844185
      0.08689267	     -0.04000000	     -0.04000000	      0.00000000	      0.04853247
      0.08751782	     -0.04000000	     -0.04000000	      0.00000000	      0.04862322
      0.08814296	     -0.04000000	     -0.04000000	      0.00000000	      0.04871410
      0.08876811	     -0.04000000	     -0.04000000	      0.00000000	      0.04880509
      0.08939326	     -0.04000000	     -0.04000000	      0.00000000	      0.04889619
      0.09001841	     -0.04000000	     -0.04000000	      0.00000000	      0.04898738
      0.09064355	     -0.04000000	     -0.04000000	      0.00000000	      0.04907866
      0.09126870	     -0.04000000	     -0.04000000	      0.00000000	      0.04917001
      0.09189385	     -0.04000000	     -0.04000000	      0.00000000	      0.04926142
      0.09251899	     -0.04000000	     -0.04000000	      0.00000000	      0.04935289
      0.09314414	     -0.04000000	     -0.04000000	      0.00000000	      0.04944441
      0.09376929	     -0.04000000	     -0.04000000	      0.00000000	      0.04953596
      0.09439444	     -0.04000000	     -0.04000000	      0.00000000	      0.04962754
      0.09501958	     -0.04000000	     -0.04000000	      0.00000000	      0.04971913
      0.09564473	     -0.04000000	     -0.04000000	      0.00000000	      0.04981072
      0.09626988	     -0.04000000	     -0.04000000	      0.00000000	      0.04990232
      0.09689502	     -0.04000000	     -0.04000000	      0.00000000	      0.04999390
      0.09752017	     -0.04000000	     -0.04000000	      0.00000000	      0.05008545
      0.09814532	     -0.04000000	     -0.04000000	      0.00000000	      0.05017698
      0.09877047	     -0.04000000	     -0.04000000	      0.00000000	      0.05026846
      0.09939561	     -0.04000000	     -0.04000000	      0.00000000	      0.05035989
      0.10002076	     -0.04000000	     -0.04000000	      0.00000000	      0.05045126
      0.10024644	     -0.04000000	     -0.04000000	      0.00000000	      0.05048423
      0.10035984	     -0.04000000	     -0.04000000	      0.00000000	      0.05050080
      0.10047323	     -0.04000000	     -0.04000000	      0.00000000	      0.05051736
      0.10104021	     -0.04000000	     -0.04000000	      0.00000000	      0.05060011
      0.10160718	     -0.04000000	     -0.04000000	      0.00000000	      0.05068280
      0.10229672	     -0.04000000	     -0.04000000	      0.00000000	      0.05078326
      0.10298626	     -0.04000000	     -0.04000000	      0.00000000	      0.05088359
      0.10367579	     -0.04000000	     -0.04000000	      0.00000000	      0.05098378
      0.10436533	     -0.04000000	     -0.04000000	      0.00000000	      0.05108381
      0.10505487	     -0.04000000	     -0.04000000	      0.00000000	      0.05118367
      0.10574440	     -0.04000000	     -0.04000000	      0.00000000	      0.05128335
      0.10643394	     -0.04000000	     -0.04000000	      0.00000000	      0.05138283
      0.10712348	     -0.04000000	     -0.04000000	      0.00000000	      0.05148209
      0.10781302	     -0.04000000	     -0.04000000	      0.00000000	      0.05158113
      0.10850255	     -0.04000000	     -0.04000000	      0.00000000	      0.05167992
      0.10919209	     -0.04000000	     -0.04000000	      0.00000000	      0.05177847
      0.10988163	     -0.04000000	     -0.04000000	      0.00000000	      0.05187675
      0.11057116	     -0.04000000	     -0.04000000	      0.00000000	      0.05197475
      0.11126070	     -0.04000000	     -0.04000000	      0.00000000	      0.05207247
      0.11195024	     -0.04000000	     -0.04000000	      0.00000000	      0.05216988
      0.11263977	     -0.04000000	     -0.04000000	      0.00000000	      0.05226698
      0.11332931	     -0.04000000	     -0.04000000	      0.00000000	      0.05236376
      0.11401885	     -0.04000000	     -0.04000000	      0.00000000	      0.05246020
      0.11470838	     -0.04000000	     -0.04000000	      0.00000000	      0.05255629
      0.11539792	     -0.04000000	     -0.04000000	      0.00000000	      0.05265202
      0.11608746	     -0.04000000	     -0.04000000	      0.00000000	      0.05274739
      0.11677699	     -0.04000000	     -0.04000000	      0.00000000	      0.05284237
      0.11746653	     -0.04000000	     -0.04000000	      0.00000000	      0.05293696
      0.11815607	     -0.04000000	     -0.04000000	      0.00000000	      0.05303116
      0.11884560	     -0.04000000	     -0.04000000	      0.00000000	      0.05312494
      0.11953514	     -0.04000000	     -0.04000000	      0.00000000	      0.05321830
      0.12022468	     -0.04000000	     -0.04000000	      0.00000000	      0.05331123
      0.12091421	     -0.04000000	     -0.04000000	      0.00000000	      0.05340371
      0.12160375	     -0.04000000	     -0.04000000	      0.00000000	      0.05349575
      0.12229329	     -0.04000000	     -0.04000000	      0.00000000	      0.05358733
      0.12298282	     -0.04000000	     -0.04000000	      0.00000000	      0.05367843
      0.12367236	     -0.04000000	     -0.04000000	      0.00000000	      0.05376906
      0.12436190	     -0.04000000	     -0.04000000	      0.00000000	      0.05385920
      0.12505143	     -0.04000000	     -0.04000000	      0.00000000	      0.05394884
      0.12574097	     -0.04000000	     -0.04000000	      0.00000000	      0.05403798
      0.12643051	     -0.04000000	     -0.04000000	      0.00000000	      0.05412661
      0.12712004	     -0.04000000	     -0.04000000	      0.00000000	      0.05421471
      0.12780958	     -0.04000000	     -0.04000000	      0.00000000	      0.05430229
      0.12849912	     -0.04000000	     -0.04000000	      0.00000000	      0.05438932
      0.12918865	     -0.04000000	     -0.04000000	      0.00000000	      0.05447581
      0.12987819	     -0.04000000	     -0.04000000	      0.00000000	      0.05456175
      0.13056773	     -0.04000000	     -0.04000000	      0.00000000	      0.05464712
      0.13125726	     -0.04000000	     -0.04000000	      0.00000000	      0.05473193
      0.13187673	     -0.04000000	     -0.04000000	      0.00000000	      0.05480763
      0.13249619	     -0.04000000	     -0.04000000	      0.00000000	      0.05488285
      0.13311566	     -0.04000000	     -0.04000000	      0.00000000	      0.05495760
      0.13373512	     -0.04000000	     -0.04000000	      0.00000000	      0.05503187
      0.13435458	     -0.04000000	     -0.04000000	      0.00000000	      0.05510564
      0.13497405	     -0.04000000	     -0.04000000	      0.00000000	      0.05517893
      0.13559351	     -0.04000000	     -0.04000000	      0.00000000	      0.05525172
      0.13621298	     -0.04000000	     -0.04000000	      0.00000000	      0.05532401
      0.13683244	     -0.04000000	     -0.04000000	      0.00000000	      0.05539578
      0.13745190	     -0.04000000	     -0.04000000	      0.00000000	      0.05546705
      0.13807137	     -0.04000000	     -0.04000000	      0.00000000	      0.05553779
      0.13869083	     -0.04000000	     -0.04000000	      0.00000000	      0.05560802
      0.13931029	     -0.04000000	     -0.04000000	      0.00000000	      0.05567771
      0.13992976	     -0.04000000	     -0.04000000	      0.00000000	      0.05574688
      0.14054922	     -0.04000000	     -0.04000000	      0.00000000	      0.05581550
      0.14116869	     -0.04000000	     -0.04000000	      0.00000000	      0.05588359
      0.14178815	     -0.04000000	     -0.04000000	      0.00000000	      0.05595113
      0.14240761	     -0.04000000	     -0.04000000	      0.00000000	      0.05601812
      0.14302708	     -0.04000000	     -0.04000000	      0.00000000	      0.05608455
      0.14364654	     -0.04000000	     -0.04000000	      0.00000000	      0.05615042
      0.14426601	     -0.04000000	     -0.04000000	      0.00000000	      0.05621573
      0.14488547	     -0.04000000	     -0.04000000	      0.00000000	      0.05628089
      0.14550493	     -0.04000000	     -0.04000000	      0.00000000	      0.05634609
      0.14612440	     -0.04000000	     -0.04000000	      0.00000000	      0.05641070
      0.14674386	     -0.04000000	     -0.04000000	      0.00000000	      0.05647471
      0.14736332	     -0.04000000	     -0.04000000	      0.00000000	      0.05653813
      0.14798279	     -0.04000000	     -0.04000000	      0.00000000	      0.05660094
      0.14860225	     -0.04000000	     -0.04000000	      0.00000000	      0.05666315
      0.14922172	     -0.04000000	     -0.04000000	      0.00000000	      0.05672474
      0.14984118	     -0.04000000	     -0.04000000	      0.00000000	      0.05678571
      0.15046064	     -0.04000000	     -0.04000000	      0.00000000	      0.05684607
      0.15108011	     -0.04000000	     -0.04000000	      0.00000000	      0.05690580
      0.15169957	     -0.04000000	     -0.04000000	      0.00000000	      0.05696490
      0.15231904	     -0.04000000	     -0.04000000	      0.00000000	      0.05702337
      0.15293850	     -0.04000000	     -0.04000000	      0.00000000	      0.05708120
      0.15355796	     -0.04000000	     -0.04000000	      0.00000000	      0.05713839
      0.15417743	     -0.04000000	     -0.04000000	      0.00000000	      0.05719494
      0.15479689	     -0.04000000	     -0.04000000	      0.00000000	      0.05725084
      0.15541635	     -0.04000000	     -0.04000000	      0.00000000	      0.05730609
      0.15603582	     -0.04000000	     -0.04000000	      0.00000000	      0.05736069
      0.15665528	     -0.04000000	     -0.04000000	      0.00000000	      0.05741462
      0.15727475	     -0.04000000	     -0.04000000	      0.00000000	      0.05746790
      0.15789421	     -0.04000000	     -0.04000000	      0.00000000	      0.05752050
      0.15851367	     -0.04000000	     -0.04000000	      0.00000000	      0.05757244
      0.15913314	     -0.04000000	     -0.04000000	      0.00000000	      0.05762371
      0.15975260	     -0.04000000	     -0.04000000	      0.00000000	      0.05767430
      0.16037207	     -0.04000000	     -0.04000000	      0.00000000	      0.05772420
      0.16099153	     -0.04000000	     -0.04000000	      0.00000000	      0.05777343
      0.16161099	     -0.04000000	     -0.04000000	      0.00000000	      0.05782197
      0.16223046	     -0.04000000	     -0.04000000	      0.00000000	      0.05786981
      0.16284992	     -0.04000000	     -0.04000000	      0.00000000	      0.05791696
      0.16346939	     -0.04000000	     -0.04000000	      0.00000000	      0.05796342
      0.16408885	     -0.04000000	     -0.04000000	      0.00000000	      0.05800918
      0.16470831	     -0.04000000	     -0.04000000	      0.00000000	      0.05805423
      0.16532778	     -0.04000000	     -0.04000000	      0.00000000	      0.05809857
      0.16594724	     -0.04000000	     -0.04000000	      0.00000000	      0.05814221
      0.16656670	     -0.04000000	     -0.04000000	      0.00000000	      0.05818513
      0.16718617	     -0.04000000	     -0.04000000	      0.00000000	      0.05822733
      0.16780563	     -0.04000000	     -0.04000000	      0.00000000	      0.05826881
      0.16842510	     -0.04000000	     -0.04000000	      0.00000000	      0.05830958
      0.16904456	     -0.04000000	     -0.04000000	      0.00000000	      0.05834961
      0.16966402	     -0.04000000	     -0.04000000	      0.00000000	      0.05838892
      0.17028349	     -0.04000000	     -0.04000000	      0.00000000	      0.05842749
      0.17090295	     -0.04000000	     -0.04000000	      0.00000000	      0.05846533
      0.17152242	     -0.04000000	     -0.04000000	      0.00000000	      0.05850243
      0.17214188	     -0.04000000	     -0.04000000	      0.00000000	      0.05853879
      0.17276134	     -0.04000000	     -0.04000000	      0.00000000	      0.05857440
      0.17338081	     -0.04000000	     -0.04000000	      0.00000000	      0.05860927
      0.17400027	     -0.04000000	     -0.04000000	      0.00000000	      0.05864338
      0.17461973	     -0.04000000	     -0.04000000	      0.00000000	      0.05867675
      0.17523920	     -0.04000000	     -0.04000000	      0.00000000	      0.05870935
      0.17585866	     -0.04000000	     -0.04000000	      0.00000000	      0.05874120
      0.17647813	     -0.04000000	     -0.04000000	      0.00000000	      0.05877229
      0.17709759	     -0.04000000	     -0.04000000	      0.00000000	      0.05880261
      0.17771705	     -0.04000000	     -0.04000000	      0.00000000	      0.05883217
      0.17833652	     -0.04000000	     -0.04000000	      0.00000000	      0.05886095
      0.17895598	     -0.04000000	     -0.04000000	      0.00000000	      0.05888896
      0.17957545	     -0.04000000	     -0.04000000	      0.00000000	      0.05891620
      0.18019491	     -0.04000000	     -0.04000000	      0.00000000	      0.05894266
      0.18081437	     -0.04000000	     -0.04000000	      0.00000000	      0.05896834
      0.18143384	     -0.04000000	     -0.04000000	      0.00000000	      0.05899323
      0.18205330	     -0.04000000	     -0.04000000	      0.00000000	      0.05901734
      0.18267276	     -0.04000000	     -0.04000000	      0.00000000	      0.05904066
      0.18329223	     -0.04000000	     -0.04000000	      0.00000000	      0.05906319
      0.18391169	     -0.04000000	     -0.04000000	      0.00000000	      0.05908492
      0.18453116	     -0.04000000	     -0.04000000	      0.00000000	      0.05910586
      0.18515062	     -0.04000000	     -0.04000000	      0.00000000	      0.05912600
      0.18577008	     -0.04000000	     -0.04000000	      0.00000000	      0.05914534
      0.18638955	     -0.04000000	     -0.04000000	      0.00000000	      0.05916387
      0.18700901	     -0.04000000	     -0.04000000	      0.00000000	      0.05918159
      0.18762848	     -0.04000000	     -0.04000000	      0.00000000	      0.05919851
      0.18824794	     -0.04000000	     -0.04000000	      0.00000000	      0.05921462
      0.18886740	     -0.04000000	     -0.04000000	      0.00000000	      0.05922991
      0.18948687	     -0.04000000	     -0.04000000	      0.00000000	      0.05924438
      0.19010633	     -0.04000000	     -0.04000000	      0.00000000	      0.05925804
      0.19072579	     -0.04000000	     -0.04000000	      0.00000000	      0.05927088
      0.19128269	     -0.04000000	     -0.04000000	      0.00000000	      0.05928171
      0.19183958	     -0.04000000	     -0.04000000	      0.00000000	      0.05929188
      0.19239647	     -0.04000000	     -0.04000000	      0.00000000	      0.05930138
      0.19295337	     -0.04000000	     -0.04000000	      0.00000000	      0.05931021
      0.19351026	     -0.04000000	     -0.04000000	      0.00000000	      0.05931837
      0.19406715	     -0.04000000	     -0.04000000	      0.00000000	      0.05932585
      0.19462404	     -0.04000000	     -0.04000000	      0.00000000	      0.05933265
      0.19518094	     -0.04000000	     -0.04000000	      0.00000000	      0.05933878
      0.19573783	     -0.04000000	     -0.04000000	      0.00000000	      0.05934423
      0.19629472	     -0.04000000	     -0.04000000	      0.00000000	      0.05934900
      0.19685162	     -0.04000000	     -0.04000000	      0.00000000	      0.05935309
      0.19740851	     -0.04000000	     -0.04000000	      0.00000000	      0.05935649
      0.19796540	     -0.04000000	     -0.04000000	      0.00000000	      0.05935920
      0.19852229	     -0.04000000	     -0.04000000	      0.00000000	      0.05936123
      0.19907919	     -0.04000000	     -0.04000000	      0.00000000	      0.05936257
      0.19939680	     -0.04000000	     -0.04000000	      0.00000000	      0.05936303
      0.19955510	     -0.04000000	     -0.04000000	      0.00000000	      0.05936317
      0.19971340	     -0.04000000	     -0.04000000	      0.00000000	      0.05936326
      0.20024971	     -0.04000000	     -0.04000000	      0.00000000	      0.05936314
      0.20078602	     -0.04000000	     -0.04000000	      0.00000000	      0.05936237
      0.20132233	     -0.04000000	     -0.04000000	      0.00000000	      0.05936096
      0.20185864	     -0.04000000	     -0.04000000	      0.00000000	      0.05935890
      0.20239494	     -0.04000000	     -0.04000000	      0.00000000	      0.05935620
      0.20293125	     -0.04000000	     -0.04000000	      0.00000000	      0.05935285
      0.20346756	     -0.04000000	     -0.04000000	      0.00000000	      0.05934884
      0.20400387	     -0.04000000	     -0.04000000	      0.00000000	      0.05934419
      0.20454018	     -0.04000000	     -0.04000000	      0.00000000	      0.05933888
      0.20507649	     -0.04000000	     -0.04000000	      0.00000000	      0.05933291
      0.20561279	     -0.04000000	     -0.04000000	      0.00000000	      0.05932629
      0.20614910	     -0.04000000	     -0.04000000	      0.00000000	      0.05931902
      0.20668541	     -0.04000000	     -0.04000000	      0.00000000	      0.05931108
      0.20722172	     -0.04000000	     -0.04000000	      0.00000000	      0.05930248
      0.20775803	     -0.04000000	     -0.04000000	      0.00000000	      0.05929323
      0.20829434	     -0.04000000	     -0.04000000	      0.00000000	      0.05928331
      0.20883065	     -0.04000000	     -0.04000000	      0.00000000	      0.05927272
      0.20936695	     -0.04000000	     -0.04000000	      0.00000000	      0.05926147
      0.20990326	     -0.04000000	     -0.04000000	      0.00000000	      0.05924956
      0.21043957	     -0.04000000	     -0.04000000	      0.00000000	      0.05923697
      0.21097588	     -0.04000000	     -0.04000000	      0.00000000	      0.05922372
      0.21151219	     -0.04000000	     -0.04000000	      0.00000000	      0.05920980
      0.21204850	     -0.04000000	     -0.04000000	      0.00000000	      0.05919520
      0.21258481	     -0.04000000	     -0.04000000	      0.00000000	      0.05917993
      0.21312111	     -0.04000000	     -0.04000000	      0.00000000	      0.05916399
      0.21365742	     -0.04000000	     -0.04000000	      0.00000000	      0.05914737
      0.21419373	     -0.04000000	     -0.04000000	      0.00000000	      0.05913008
      0.21473004	     -0.04000000	     -0.04000000	      0.00000000	      0.05911210
      0.21526635	     -0.04000000	     -0.04000000	      0.00000000	      0.05909345
      0.21580266	     -0.04000000	     -0.04000000	      0.00000000	      0.05907411
      0.21633897	     -0.04000000	     -0.04000000	      0.00000000	      0.05905410
      0.21687527	     -0.04000000	     -0.04000000	      0.00000000	      0.05903340
      0.21741158	     -0.04000000	     -0.04000000	      0.00000000	      0.05901201
      0.21794789	     -0.04000000	     -0.04000000	      0.00000000	      0.05898994
      0.21848420	     -0.04000000	     -0.04000000	      0.00000000	      0.05896719
      0.21902051	     -0.04000000	     -0.04000000	      0.00000000	      0.05894374
      0.21955682	     -0.04000000	     -0.04000000	      0.00000000	      0.05891961
      0.22009312	     -0.04000000	     -0.04000000	      0.00000000	      0.05889478
      0.22062943	     -0.04000000	     -0.04000000	      0.00000000	      0.05886926
      0.22116574	     -0.04000000	     -0.04000000	      0.00000000	      0.05884305
      0.22170205	     -0.04000000	     -0.04000000	      0.00000000	      0.05881614
      0.22223836	     -0.04000000	     -0.04000000	      0.00000000	      0.05878854
      0.22277467	     -0.04000000	     -0.04000000	      0.00000000	      0.05876024
      0.22331098	     -0.04000000	     -0.04000000	      0.00000000	      0.05873125
      0.22384728	     -0.04000000	     -0.04000000	      0.00000000	      0.05870155
      0.22438359	     -0.04000000	     -0.04000000	      0.00000000	      0.05867115
      0.22491990	     -0.04000000	     -0.04000000	      0.00000000	      0.05864005
      0.22545621	     -0.04000000	     -0.04000000	      0.00000000	      0.05860825
      0.22599252	     -0.04000000	     -0.04000000	      0.00000000	      0.05857575
      0.22652883	     -0.04000000	     -0.04000000	      0.00000000	      0.05854253
      0.22706514	     -0.04000000	     -0.04000000	      0.00000000	      0.05850862
      0.22760144	     -0.04000000	     -0.04000000	      0.00000000	      0.05847399
      0.22813775	     -0.04000000	     -0.04000000	      0.00000000	      0.05843865
      0.22867406	     -0.04000000	     -0.04000000	      0.00000000	      0.05840261
      0.22921037	     -0.04000000	     -0.04000000	      0.00000000	      0.05836585
      0.22974668	     -0.04000000	     -0.04000000	      0.00000000	      0.05832838
      0.23028299	     -0.04000000	     -0.04000000	      0.00000000	      0.05829020
      0.23081930	     -0.04000000	     -0.04000000	      0.00000000	      0.05825130
      0.23135560	     -0.04000000	     -0.04000000	      0.00000000	      0.05821168
      0.23189191	     -0.04000000	     -0.04000000	      0.00000000	      0.05817135
      0.23242822	     -0.04000000	     -0.04000000	      0.00000000	      0.05813030
      0.23296453	     -0.04000000	     -0.04000000	      0.00000000	      0.05808853
      0.23350084	     -0.04000000	     -0.04000000	      0.00000000	      0.05804604
      0.23403715	     -0.04000000	     -0.04000000	      0.00000000	      0.05800282
      0.23457345	     -0.04000000	     -0.04000000	      0.00000000	      0.05795888
      0.23510976	     -0.04000000	     -0.04000000	      0.00000000	      0.05791422
      0.23564607	     -0.04000000	     -0.04000000	      0.00000000	      0.05786883
      0.23618238	     -0.04000000	     -0.04000000	      0.00000000	      0.05782272
      0.23671869	     -0.04000000	     -0.04000000	      0.00000000	      0.05777588
      0.23725500	     -0.04000000	     -0.04000000	      0.00000000	      0.05772831
      0.23779131	     -0.04000000	     -0.04000000	      0.00000000	      0.05768000
      0.23832761	     -0.04000000	     -0.04000000	      0.00000000	      0.05763097
      0.23886392	     -0.04000000	     -0.04000000	      0.00000000	      0.05758120
      0.23940023	     -0.04000000	     -0.04000000	      0.00000000	      0.05753070
      0.23993654	     -0.04000000	     -0.04000000	      0.00000000	      0.05747947
      0.24047285	     -0.04000000	     -0.04000000	      0.00000000	      0.05742750
      0.24100916	     -0.04000000	     -0.04000000	      0.00000000	      0.05737479
      0.24154547	     -0.04000000	     -0.04000000	      0.00000000	      0.05732134
      0.24208177	     -0.04000000	     -0.04000000	      0.00000000	      0.05726716
      0.24261808	     -0.04000000	     -0.04000000	      0.00000000	      0.05721223
      0.24315439	     -0.04000000	     -0.04000000	      0.00000000	      0.05715656
      0.24336421	     -0.04000000	     -0.04000000	      0.00000000	      0.05713458
      0.24345996	     -0.04000000	     -0.04000000	      0.00000000	      0.05712451
      0.24355572	     -0.04000000	     -0.04000000	      0.00000000	      0.05711442
      0.24403449	     -0.04000000	     -0.04000000	      0.00000000	      0.05706360
      0.24451326	     -0.04000000	     -0.04000000	      0.00000000	      0.05701218
      0.24499203	     -0.04000000	     -0.04000000	      0.00000000	      0.05696018
      0.24547080	     -0.04000000	     -0.04000000	      0.00000000	      0.05690758
      0.24594957	     -0.04000000	     -0.04000000	      0.00000000	      0.05685438
      0.24642834	     -0.04000000	     -0.04000000	      0.00000000	      0.05680060
      0.24690711	     -0.04000000	     -0.04000000	      0.00000000	      0.05674623
      0.24738588	     -0.04000000	     -0.04000000	      0.00000000	      0.05669126
      0.24786465	     -0.04000000	     -0.04000000	      0.00000000	      0.05663571
      0.24834342	     -0.04000000	     -0.04000000	      0.00000000	      0.05657957
      0.24882219	     -0.04000000	     -0.04000000	      0.00000000	      0.05652285
      0.24930097	     -0.04000000	     -0.04000000	      0.00000000	      0.05646555
      0.24977974	     -0.04000000	     -0.04000000	      0.00000000	      0.05640766
      0.25025851	     -0.04000000	     -0.04000000	      0.00000000	      0.05634919
      0.25073728	     -0.04000000	     -0.04000000	      0.00000000	      0.05629014
      0.25121605	     -0.04000000	     -0.04000000	      0.00000000	      0.05623052
      0.25169482	     -0.04000000	     -0.04000000	      0.00000000	      0.05617032
      0.25217359	     -0.04000000	     -0.04000000	      0.00000000	      0.05610955
      0.25265236	     -0.04000000	     -0.04000000	      0.00000000	      0.05604821
      0.25313113	     -0.04000000	     -0.04000000	      0.00000000	      0.05598629
      0.25360990	     -0.04000000	     -0.04000000	      0.00000000	      0.05592381
      0.25408867	     -0.04000000	     -0.04000000	      0.00000000	      0.05586077
      0.25456744	     -0.04000000	     -0.04000000	      0.00000000	      0.05579716
      0.25504621	     -0.04000000	     -0.04000000	      0.00000000	      0.05573298
      0.25552498	     -0.04000000	     -0.04000000	      0.00000000	      0.05566825
      0.25600375	     -0.04000000	     -0.04000000	      0.00000000	      0.05560296
      0.25648252	     -0.04000000	     -0.04000000	      0.00000000	      0.05553712
      0.25696129	     -0.04000000	     -0.04000000	      0.00000000	      0.05547072
      0.25744006	     -0.04000000	     -0.04000000	      0.00000000	      0.05540377
      0.25791884	     -0.04000000	     -0.04000000	      0.00000000	      0.05533626
      0.25839761	     -0.04000000	     -0.04000000	      0.00000000	      0.05526822
      0.25887638	     -0.04000000	     -0.04000000	      0.00000000	      0.05519962
      0.25935515	     -0.04000000	     -0.04000000	      0.00000000	      0.05513048
      0.25983392	     -0.04000000	     -0.04000000	      0.00000000	      0.05506080
      0.26031269	     -0.04000000	     -0.04000000	      0.00000000	      0.05499058
      0.26079146	     -0.04000000	     -0.04000000	      0.00000000	      0.05491982
      0.26127023	     -0.04000000	     -0.04000000	      0.00000000	      0.05484853
      0.26174900	     -0.04000000	     -0.04000000	      0.00000000	      0.05477670
      0.26222777	     -0.04000000	     -0.04000000	      0.00000000	      0.05470434
      0.26270654	     -0.04000000	     -0.04000000	      0.00000000	      0.05463145
      0.26318531	     -0.04000000	     -0.04000000	      0.00000000	      0.05455803
      0.26366408	     -0.04000000	     -0.04000000	      0.00000000	      0.05448409
      0.26414285	     -0.04000000	     -0.04000000	      0.00000000	      0.05440962
      0.26462162	     -0.04000000	     -0.04000000	      0.00000000	      0.05433463
      0.26510039	     -0.04000000	     -0.04000000	      0.00000000	      0.05425912
      0.26557916	     -0.04000000	     -0.04000000	      0.00000000	      0.05418309
      0.26605793	     -0.04000000	     -0.04000000	      0.00000000	      0.05410655
      0.26653671	     -0.04000000	     -0.04000000	      0.00000000	      0.05402949
      0.26701548	     -0.04000000	     -0.04000000	      0.00000000	      0.05395193
      0.26749425	     -0.04000000	     -0.04000000	      0.00000000	      0.05387386
      0.26797302	     -0.04000000	     -0.04000000	      0.00000000	      0.05379528
      0.26845179	     -0.04000000	     -0.04000000	      0.00000000	      0.05371620
      0.26893056	     -0.04000000	     -0.04000000	      0.00000000	      0.05363662
      0.26940933	     -0.04000000	     -0.04000000	      0.00000000	      0.05355654
      0.26988810	     -0.04000000	     -0.04000000	      0.00000000	      0.05347597
      0.27036687	     -0.04000000	     -0.04000000	      0.00000000	      0.05339490
      0.27084564	     -0.04000000	     -0.04000000	      0.00000000	      0.05331335
      0.27132441	     -0.04000000	     -0.04000000	      0.00000000	      0.05323130
      0.27180318	     -0.04000000	     -0.04000000	      0.00000000	      0.05314877
      0.27228195	     -0.04000000	     -0.04000000	      0.00000000	      0.05306576
      0.27276072	     -0.04000000	     -0.04000000	      0.00000000	      0.05298227
      0.27323949	     -0.04000000	     -0.04000000	      0.00000000	      0.05289830
      0.27371826	     -0.04000000	     -0.04000000	      0.00000000	      0.05281385
      0.27419703	     -0.04000000	     -0.04000000	      0.00000000	      0.05272894
      0.27467581	     -0.04000000	     -0.04000000	      0.00000000	      0.05264355
      0.27515458	     -0.04000000	     -0.04000000	      0.00000000	      0.05255769
      0.27563335	     -0.04000000	     -0.04000000	      0.00000000	      0.05247136
      0.27611212	     -0.04000000	     -0.04000000	      0.00000000	      0.05238458
      0.27659089	     -0.04000000	     -0.04000000	      0.00000000	      0.05229733
      0.27706966	     -0.04000000	     -0.04000000	      0.00000000	      0.05220963
      0.27754843	     -0.04000000	     -0.04000000	      0.00000000	      0.05212147
      0.27802720	     -0.04000000	     -0.04000000	      0.00000000	      0.05203286
      0.27850597	     -0.04000000	     -0.04000000	      0.00000000	      0.05194379
      0.27898474	     -0.04000000	     -0.04000000	      0.00000000	      0.05185428
      0.27946351	     -0.04000000	     -0.04000000	      0.00000000	      0.05176433
      0.27994228	     -0.04000000	     -0.04000000	      0.00000000	      0.05167393
      0.28042105	     -0.04000000	     -0.04000000	      0.00000000	      0.05158310
      0.28089982	     -0.04000000	     -0.04000000	      0.00000000	      0.05149183
      0.28137859	     -0.04000000	     -0.04000000	      0.00000000	      0.05140012
      0.28185736	     -0.04000000	     -0.04000000	      0.00000000	      0.05130799
      0.28233613	     -0.04000000	     -0.04000000	      0.00000000	      0.05121543
      0.28281490	     -0.04000000	     -0.04000000	      0.00000000	      0.05112244
      0.28329368	     -0.04000000	     -0.04000000	      0.00000000	      0.05102903
      0.28377245	     -0.04000000	     -0.04000000	      0.00000000	      0.05093520
      0.28425122	     -0.04000000	     -0.04000000	      0.00000000	      0.05084095
      0.28472999	     -0.04000000	     -0.04000000	      0.00000000	      0.05074629
      0.28520876	     -0.04000000	     -0.04000000	      0.00000000	      0.05065123
      0.28568753	     -0.04000000	     -0.04000000	      0.00000000	      0.05055575
      0.28616630	     -0.04000000	     -0.04000000	      0.00000000	      0.05045987
      0.28664507	     -0.04000000	     -0.04000000	      0.00000000	      0.05036359
      0.28712384	     -0.04000000	     -0.04000000	      0.00000000	      0.05026691
      0.28732971	     -0.04000000	     -0.04000000	      0.00000000	      0.05022521
      0.28753558	     -0.04000000	     -0.04000000	      0.00000000	      0.05018344
      0.28799882	     -0.04000000	     -0.04000000	      0.00000000	      0.05008920
      0.28846205	     -0.04000000	     -0.04000000	      0.00000000	      0.04999459
      0.28892529	     -0.04000000	     -0.04000000	      0.00000000	      0.04989961
      0.28938852	     -0.04000000	     -0.04000000	      0.00000000	      0.04980428
      0.28985176	     -0.04000000	     -0.04000000	      0.00000000	      0.04970859
      0.29031499	     -0.04000000	     -0.04000000	      0.00000000	      0.04961255
      0.29077823	     -0.04000000	     -0.04000000	      0.00000000	      0.04951616
      0.29124146	     -0.04000000	     -0.04000000	      0.00000000	      0.04941943
      0.29170470	     -0.04000000	     -0.04000000	      0.00000000	      0.04932235
      0.29216793	     -0.04000000	     -0.04000000	      0.00000000	      0.04922493
      0.29263117	     -0.04000000	     -0.04000000	      0.00000000	      0.04912718
      0.29309440	     -0.04000000	     -0.04000000	      0.00000000	      0.04902909
      0.29355764	     -0.04000000	     -0.04000000	      0.00000000	      0.04893068
      0.29402087	     -0.04000000	     -0.04000000	      0.00000000	      0.04883193
      0.29448411	     -0.04000000	     -0.04000000	      0.00000000	      0.04873287
      0.29494734	     -0.04000000	     -0.04000000	      0.00000000	      0.04863348
      0.29541057	     -0.04000000	     -0.04000000	      0.00000000	      0.04853378
      0.29587381	     -0.04000000	     -0.04000000	      0.00000000	      0.04843376
      0.29633704	     -0.04000000	     -0.04000000	      0.00000000	      0.04833344
      0.29680028	     -0.04000000	     -0.04000000	      0.00000000	      0.04823281
      0.29726351	     -0.04000000	     -0.04000000	      0.00000000	      0.04813188
      0.29772675	     -0.04000000	     -0.04000000	      0.00000000	      0.04803065
      0.29818998	     -0.04000000	     -0.04000000	      0.00000000	      0.04792912
      0.29865322	     -0.04000000	     -0.04000000	      0.00000000	      0.04782730
      0.29911645	     -0.04000000	     -0.04000000	      0.00000000	      0.04772519
      0.29957969	     -0.04000000	     -0.04000000	      0.00000000	      0.04762279
      0.30004292	     -0.04000000	     -0.04000000	      0.00000000	      0.04752012
      0.30050616	     -0.04000000	     -0.04000000	      0.00000000	      0.04741716
      0.30096939	     -0.04000000	     -0.04000000	      0.00000000	      0.04731393
      0.30143263	     -0.04000000	     -0.04000000	      0.00000000	      0.04721043
      0.30189586	     -0.04000000	     -0.04000000	      0.00000000	      0.04710665
      0.30235910	     -0.04000000	     -0.04000000	      0.00000000	      0.04700262
      0.30282233	     -0.04000000	     -0.04000000	      0.00000000	      0.04689832
      0.30328557	     -0.04000000	     -0.04000000	      0.00000000	      0.04679377
      0.30374880	     -0.04000000	     -0.04000000	      0.00000000	      0.04668896
      0.30421204	     -0.04000000	     -0.04000000	      0.00000000	      0.04658390
      0.30467527	     -0.04000000	     -0.04000000	      0.00000000	      0.04647859
      0.30513851	     -0.04000000	     -0.04000000	      0.00000000	      0.04637304
      0.30569583	     -0.04000000	     -0.04000000	      0.00000000	      0.04624573
      0.30625316	     -0.04000000	     -0.04000000	      0.00000000	      0.04611807
      0.30667229	     -0.04000000	     -0.04000000	      0.00000000	      0.04602185
      0.30718971	     -0.04000000	     -0.04000000	      0.00000000	      0.04590281
      0.30770713	     -0.04000000	     -0.04000000	      0.00000000	      0.04578349
      0.30820751	     -0.04000000	     -0.04000000	      0.00000000	      0.04566783
      0.30870789	     -0.04000000	     -0.04000000	      0.00000000	      0.04555192
      0.30923029	     -0.04000000	     -0.04000000	      0.00000000	      0.04543064
      0.30975268	     -0.04000000	     -0.04000000	      0.00000000	      0.04530910
      0.31021250	     -0.04000000	     -0.04000000	      0.00000000	      0.04520190
      0.31078009	     -0.04000000	     -0.04000000	      0.00000000	      0.04506930
      0.31134769	     -0.04000000	     -0.04000000	      0.00000000	      0.04493641
      0.31178335	     -0.04000000	     -0.04000000	      0.00000000	      0.04483421
      0.31221901	     -0.04000000	     -0.04000000	      0.00000000	      0.04473184
      0.31273977	     -0.04000000	     -0.04000000	      0.00000000	      0.04460926
      0.31326052	     -0.04000000	     -0.04000000	      0.00000000	      0.04448645
      0.31371117	     -0.04000000	     -0.04000000	      0.00000000	      0.04437999
      0.31416181	     -0.04000000	     -0.04000000	      0.00000000	      0.04427337
      0.31465116	     -0.04000000	     -0.04000000	      0.00000000	      0.04415741
      0.31514050	     -0.04000000	     -0.04000000	      0.00000000	      0.04404127
      0.31555120	     -0.04000000	     -0.04000000	      0.00000000	      0.04394365
      0.31614785	     -0.04000000	     -0.04000000	      0.00000000	      0.04380160
      0.31662547	     -0.04000000	     -0.04000000	      0.00000000	      0.04368771
      0.31710308	     -0.04000000	     -0.04000000	      0.00000000	      0.04357366
      0.31758070	     -0.04000000	     -0.04000000	      0.00000000	      0.04345946
      0.31805832	     -0.04000000	     -0.04000000	      0.00000000	      0.04334510
      0.31853593	     -0.04000000	     -0.04000000	      0.00000000	      0.04323059
      0.31895596	     -0.04000000	     -0.04000000	      0.00000000	      0.04312977
      0.31937598	     -0.04000000	     -0.04000000	      0.00000000	      0.04302884
      0.31988783	     -0.04000000	     -0.04000000	      0.00000000	      0.04290571
      0.32039968	     -0.04000000	     -0.04000000	      0.00000000	      0.04278242
      0.32080750	     -0.04000000	     -0.04000000	      0.00000000	      0.04268409
      0.32121532	     -0.04000000	     -0.04000000	      0.00000000	      0.04258566
      0.32174580	     -0.04000000	     -0.04000000	      0.00000000	      0.04245750
      0.32220987	     -0.04000000	     -0.04000000	      0.00000000	      0.04234527
      0.32267393	     -0.04000000	     -0.04000000	      0.00000000	      0.04223293
      0.32313800	     -0.04000000	     -0.04000000	      0.00000000	      0.04212049
      0.32355014	     -0.04000000	     -0.04000000	      0.00000000	      0.04202054
      0.32396228	     -0.04000000	     -0.04000000	      0.00000000	      0.04192052
      0.32448527	     -0.04000000	     -0.04000000	      0.00000000	      0.04179350
      0.32490336	     -0.04000000	     -0.04000000	      0.00000000	      0.04169188
      0.32532145	     -0.04000000	     -0.04000000	      0.00000000	      0.04159018
      0.32573954	     -0.04000000	     -0.04000000	      0.00000000	      0.04148842
      0.32629149	     -0.04000000	     -0.04000000	      0.00000000	      0.04135399
      0.32667243	     -0.04000000	     -0.04000000	      0.00000000	      0.04126115
      0.32705336	     -0.04000000	     -0.04000000	      0.00000000	      0.04116826
      0.32757533	     -0.04000000	     -0.04000000	      0.00000000	      0.04104090
      0.32803790	     -0.04000000	     -0.04000000	      0.00000000	      0.04092798
      0.32850047	     -0.04000000	     -0.04000000	      0.00000000	      0.04081500
      0.32896304	     -0.04000000	     -0.04000000	      0.00000000	      0.04070196
      0.32933804	     -0.04000000	     -0.04000000	      0.00000000	      0.04061028
      0.32971304	     -0.04000000	     -0.04000000	      0.00000000	      0.04051858
      0.33022086	     -0.04000000	     -0.04000000	      0.00000000	      0.04039434
      0.33067095	     -0.04000000	     -0.04000000	      0.00000000	      0.04028419
      0.33112105	     -0.04000000	     -0.04000000	      0.00000000	      0.04017401
      0.33151212	     -0.04000000	     -0.04000000	      0.00000000	      0.04007824
      0.33190319	     -0.04000000	     -0.04000000	      0.00000000	      0.03998246
      0.33229427	     -0.04000000	     -0.04000000	      0.00000000	      0.03988666
      0.33284014	     -0.04000000	     -0.04000000	      0.00000000	      0.03975290
      0.33319451	     -0.04000000	     -0.04000000	      0.00000000	      0.03966606
      0.33354887	     -0.04000000	     -0.04000000	      0.00000000	      0.03957921
      0.33404685	     -0.04000000	     -0.04000000	      0.00000000	      0.03945715
      0.33450967	     -0.04000000	     -0.04000000	      0.00000000	      0.03934370
      0.33500477	     -0.04000000	     -0.04000000	      0.00000000	      0.03922232
      0.33537675	     -0.04000000	     -0.04000000	      0.00000000	      0.03913114
      0.33574872	     -0.04000000	     -0.04000000	      0.00000000	      0.03903995
      0.33627010	     -0.04000000	     -0.04000000	      0.00000000	      0.03891214
      0.33661620	     -0.04000000	     -0.04000000	      0.00000000	      0.03882731
      0.33696230	     -0.04000000	     -0.04000000	      0.00000000	      0.03874248
      0.33743059	     -0.04000000	     -0.04000000	      0.00000000	      0.03862772
      0.33784504	     -0.04000000	     -0.04000000	      0.00000000	      0.03852617
      0.33844038	     -0.04000000	     -0.04000000	      0.00000000	      0.03838033
      0.33895058	     -0.04000000	     -0.04000000	      0.00000000	      0.03825538
      0.33964399	     -0.04000000	     -0.04000000	      0.00000000	      0.03808562
      0.33992185	     -0.04000000	     -0.04000000	      0.00000000	      0.03801762
      0.34027209	     -0.04000000	     -0.04000000	      0.00000000	      0.03793192
      0.34086031	     -0.04000000	     -0.04000000	      0.00000000	      0.03778806
      0.34116856	     -0.04000000	     -0.04000000	      0.00000000	      0.03771269
      0.34147681	     -0.04000000	     -0.04000000	      0.00000000	      0.03763735
      0.34196052	     -0.04000000	     -0.04000000	      0.00000000	      0.03751918
      0.34244423	     -0.04000000	     -0.04000000	      0.00000000	      0.03740106
      0.34275831	     -0.04000000	     -0.04000000	      0.00000000	      0.03732440
      0.34307238	     -0.04000000	     -0.04000000	      0.00000000	      0.03724777
      0.34345870	     -0.04000000	     -0.04000000	      0.00000000	      0.03715355
      0.34396827	     -0.04000000	     -0.04000000	      0.00000000	      0.03702935
      0.34445389	     -0.04000000	     -0.04000000	      0.00000000	      0.03691107
      0.34498869	     -0.04000000	     -0.04000000	      0.00000000	      0.03678090
      0.34530032	     -0.04000000	     -0.04000000	      0.00000000	      0.03670510
      0.34561195	     -0.04000000	     -0.04000000	      0.00000000	      0.03662934
      0.34596812	     -0.04000000	     -0.04000000	      0.00000000	      0.03654279
      0.34647207	     -0.04000000	     -0.04000000	      0.00000000	      0.03642042
      0.34689787	     -0.04000000	     -0.04000000	      0.00000000	      0.03631712
      0.34724212	     -0.04000000	     -0.04000000	      0.00000000	      0.03623365
      0.34758637	     -0.04000000	     -0.04000000	      0.00000000	      0.03615024
      0.34799315	     -0.04000000	     -0.04000000	      0.00000000	      0.03605175
      0.34839993	     -0.04000000	     -0.04000000	      0.00000000	      0.03595334
      0.34880671	     -0.04000000	     -0.04000000	      0.00000000	      0.03585500
      0.34915854	     -0.04000000	     -0.04000000	      0.00000000	      0.03577002
      0.34951036	     -0.04000000	     -0.04000000	      0.00000000	      0.03568510
      0.34986219	     -0.04000000	     -0.04000000	      0.00000000	      0.03560024
      0.35025575	     -0.04000000	     -0.04000000	      0.00000000	      0.03550539
      0.35064930	     -0.04000000	     -0.04000000	      0.00000000	      0.03541063
      0.35104286	     -0.04000000	     -0.04000000	      0.00000000	      0.03531596
      0.35143641	     -0.04000000	     -0.04000000	      0.00000000	      0.03522137
      0.35175591	     -0.04000000	     -0.04000000	      0.00000000	      0.03514464
      0.35207540	     -0.04000000	     -0.04000000	      0.00000000	      0.03506798
      0.35247398	     -0.04000000	     -0.04000000	      0.00000000	      0.03497242
      0.35287256	     -0.04000000	     -0.04000000	      0.00000000	      0.03487696
      0.35327114	     -0.04000000	     -0.04000000	      0.00000000	      0.03478159
      0.35362231	     -0.04000000	     -0.04000000	      0.00000000	      0.03469765
      0.35397348	     -0.04000000	     -0.04000000	      0.00000000	      0.03461378
      0.35432466	     -0.04000000	     -0.04000000	      0.00000000	      0.03453000
      0.35469741	     -0.04000000	     -0.04000000	      0.00000000	      0.03444115
      0.35507017	     -0.04000000	     -0.04000000	      0.00000000	      0.03435240
      0.35544293	     -0.04000000	     -0.04000000	      0.00000000	      0.03426373
      0.35581569	     -0.04000000	     -0.04000000	      0.00000000	      0.03417517
      0.35618844	     -0.04000000	     -0.04000000	      0.00000000	      0.03408669
      0.35656120	     -0.04000000	     -0.04000000	      0.00000000	      0.03399832
      0.35688672	     -0.04000000	     -0.04000000	      0.00000000	      0.03392122
      0.35721224	     -0.04000000	     -0.04000000	      0.00000000	      0.03384420
      0.35759600	     -0.04000000	     -0.04000000	      0.00000000	      0.03375349
      0.35797976	     -0.04000000	     -0.04000000	      0.00000000	      0.03366290
      0.35836352	     -0.04000000	     -0.04000000	      0.00000000	      0.03357241
      0.35870723	     -0.04000000	     -0.04000000	      0.00000000	      0.03349146
      0.35905094	     -0.04000000	     -0.04000000	      0.00000000	      0.03341060
      0.35939465	     -0.04000000	     -0.04000000	      0.00000000	      0.03332983
      0.35975484	     -0.04000000	     -0.04000000	      0.00000000	      0.03324528
      0.36011503	     -0.04000000	     -0.04000000	      0.00000000	      0.03316084
      0.36046445	     -0.04000000	     -0.04000000	      0.00000000	      0.03307902
      0.36081387	     -0.04000000	     -0.04000000	      0.00000000	      0.03299729
      0.36117250	     -0.04000000	     -0.04000000	      0.00000000	      0.03291351
      0.36153112	     -0.04000000	     -0.04000000	      0.00000000	      0.03282984
      0.36188169	     -0.04000000	     -0.04000000	      0.00000000	      0.03274815
      0.36223225	     -0.04000000	     -0.04000000	      0.00000000	      0.03266656
      0.36258722	     -0.04000000	     -0.04000000	      0.00000000	      0.03258405
      0.36294218	     -0.04000000	     -0.04000000	      0.00000000	      0.03250165
      0.36329243	     -0.04000000	     -0.04000000	      0.00000000	      0.03242045
      0.36364267	     -0.04000000	     -0.04000000	      0.00000000	      0.03233935
      0.36399443	     -0.04000000	     -0.04000000	      0.00000000	      0.03225801
      0.36434620	     -0.04000000	     -0.04000000	      0.00000000	      0.03217677
      0.36469529	     -0.04000000	     -0.04000000	      0.00000000	      0.03209626
      0.36504438	     -0.04000000	     -0.04000000	      0.00000000	      0.03201586
      0.36539352	     -0.04000000	     -0.04000000	      0.00000000	      0.03193555
      0.36574266	     -0.04000000	     -0.04000000	      0.00000000	      0.03185536
      0.36609016	     -0.04000000	     -0.04000000	      0.00000000	      0.03177564
      0.36643765	     -0.04000000	     -0.04000000	      0.00000000	      0.03169604
      0.36678454	     -0.04000000	     -0.04000000	      0.00000000	      0.03161669
      0.36713144	     -0.04000000	     -0.04000000	      0.00000000	      0.03153745
      0.36747713	     -0.04000000	     -0.04000000	      0.00000000	      0.03145859
      0.36782283	     -0.04000000	     -0.04000000	      0.00000000	      0.03137985
      0.36816767	     -0.04000000	     -0.04000000	      0.00000000	      0.03130141
      0.36851250	     -0.04000000	     -0.04000000	      0.00000000	      0.03122308
      0.36885630	     -0.04000000	     -0.04000000	      0.00000000	      0.03114511
      0.36920009	     -0.04000000	     -0.04000000	      0.00000000	      0.03106725
      0.36954291	     -0.04000000	     -0.04000000	      0.00000000	      0.03098972
      0.36988574	     -0.04000000	     -0.04000000	      0.00000000	      0.03091230
      0.37022750	     -0.04000000	     -0.04000000	      0.00000000	      0.03083524
      0.37056926	     -0.04000000	     -0.04000000	      0.00000000	      0.03075829
      0.37090989	     -0.04000000	     -0.04000000	      0.00000000	      0.03068172
      0.37125053	     -0.04000000	     -0.04000000	      0.00000000	      0.03060526
      0.37158981	     -0.04000000	     -0.04000000	      0.00000000	      0.03052921
      0.37192909	     -0.04000000	     -0.04000000	      0.00000000	      0.03045328
      0.37226645	     -0.04000000	     -0.04000000	      0.00000000	      0.03037790
      0.37260381	     -0.04000000	     -0.04000000	      0.00000000	      0.03030263
      0.37293719	     -0.04000000	     -0.04000000	      0.00000000	      0.03022837
      0.37327056	     -0.04000000	     -0.04000000	      0.00000000	      0.03015422
      0.37358312	     -0.04000000	     -0.04000000	      0.00000000	      0.03008480
      0.37399408	     -0.04000000	     -0.04000000	      0.00000000	      0.02999369
      0.37448949	     -0.04000000	     -0.04000000	      0.00000000	      0.02988408
      0.37476358	     -0.04000000	     -0.04000000	      0.00000000	      0.02982355
      0.37503767	     -0.04000000	     -0.04000000	      0.00000000	      0.02976310
      0.37538619	     -0.04000000	     -0.04000000	      0.00000000	      0.02968635
      0.37573470	     -0.04000000	     -0.04000000	      0.00000000	      0.02960973
      0.37605533	     -0.04000000	     -0.04000000	      0.00000000	      0.02953936
      0.37644701	     -0.04000000	     -0.04000000	      0.00000000	      0.02945354
      0.37680952	     -0.04000000	     -0.04000000	      0.00000000	      0.02937425
      0.37724882	     -0.04000000	     -0.04000000	      0.00000000	      0.02927837
      0.37754092	     -0.04000000	     -0.04000000	      0.00000000	      0.02921473
      0.37793508	     -0.04000000	     -0.04000000	      0.00000000	      0.02912900
      0.37832923	     -0.04000000	     -0.04000000	      0.00000000	      0.02904344
      0.37862816	     -0.04000000	     -0.04000000	      0.00000000	      0.02897867
      0.37892709	     -0.04000000	     -0.04000000	      0.00000000	      0.02891400
      0.37922540	     -0.04000000	     -0.04000000	      0.00000000	      0.02884956
      0.37963153	     -0.04000000	     -0.04000000	      0.00000000	      0.02876199
      0.38003766	     -0.04000000	     -0.04000000	      0.00000000	      0.02867460
      0.38030964	     -0.04000000	     -0.04000000	      0.00000000	      0.02861618
      0.38058163	     -0.04000000	     -0.04000000	      0.00000000	      0.02855784
      0.38089189	     -0.04000000	     -0.04000000	      0.00000000	      0.02849140
      0.38129692	     -0.04000000	     -0.04000000	      0.00000000	      0.02840483
      0.38170194	     -0.04000000	     -0.04000000	      0.00000000	      0.02831844
      0.38199382	     -0.04000000	     -0.04000000	      0.00000000	      0.02825631
      0.38228569	     -0.04000000	     -0.04000000	      0.00000000	      0.02819427
      0.38258023	     -0.04000000	     -0.04000000	      0.00000000	      0.02813177
      0.38298622	     -0.04000000	     -0.04000000	      0.00000000	      0.02804578
      0.38339221	     -0.04000000	     -0.04000000	      0.00000000	      0.02795998
      0.38364316	     -0.04000000	     -0.04000000	      0.00000000	      0.02790704
      0.38389411	     -0.04000000	     -0.04000000	      0.00000000	      0.02785418
      0.38424075	     -0.04000000	     -0.04000000	      0.00000000	      0.02778128
      0.38458738	     -0.04000000	     -0.04000000	      0.00000000	      0.02770852
      0.38490018	     -0.04000000	     -0.04000000	      0.00000000	      0.02764299
      0.38521298	     -0.04000000	     -0.04000000	      0.00000000	      0.02757757
      0.38551720	     -0.04000000	     -0.04000000	      0.00000000	      0.02751406
      0.38590379	     -0.04000000	     -0.04000000	      0.00000000	      0.02743351
      0.38639442	     -0.04000000	     -0.04000000	      0.00000000	      0.02733154
      0.38688816	     -0.04000000	     -0.04000000	      0.00000000	      0.02722921
      0.38712853	     -0.04000000	     -0.04000000	      0.00000000	      0.02717950
      0.38736890	     -0.04000000	     -0.04000000	      0.00000000	      0.02712986
      0.38772369	     -0.04000000	     -0.04000000	      0.00000000	      0.02705672
      0.38807848	     -0.04000000	     -0.04000000	      0.00000000	      0.02698373
      0.38838919	     -0.04000000	     -0.04000000	      0.00000000	      0.02691994
      0.38869990	     -0.04000000	     -0.04000000	      0.00000000	      0.02685626
      0.38902011	     -0.04000000	     -0.04000000	      0.00000000	      0.02679076
      0.38934031	     -0.04000000	     -0.04000000	      0.00000000	      0.02672539
      0.38965583	     -0.04000000	     -0.04000000	      0.00000000	      0.02666110
      0.38997134	     -0.04000000	     -0.04000000	      0.00000000	      0.02659693
      0.39028055	     -0.04000000	     -0.04000000	      0.00000000	      0.02653416
      0.39058976	     -0.04000000	     -0.04000000	      0.00000000	      0.02647151
      0.39089698	     -0.04000000	     -0.04000000	      0.00000000	      0.02640938
      0.39128926	     -0.04000000	     -0.04000000	      0.00000000	      0.02633022
      0.39176652	     -0.04000000	     -0.04000000	      0.00000000	      0.02623417
      0.39203331	     -0.04000000	     -0.04000000	      0.00000000	      0.02618060
      0.39237081	     -0.04000000	     -0.04000000	      0.00000000	      0.02611296
      0.39282197	     -0.04000000	     -0.04000000	      0.00000000	      0.02602277
      0.39310980	     -0.04000000	     -0.04000000	      0.00000000	      0.02596536
      0.39339762	     -0.04000000	     -0.04000000	      0.00000000	      0.02590806
      0.39368545	     -0.04000000	     -0.04000000	      0.00000000	      0.02585087
      0.39395139	     -0.04000000	     -0.04000000	      0.00000000	      0.02579811
      0.39434310	     -0.04000000	     -0.04000000	      0.00000000	      0.02572057
      0.39466136	     -0.04000000	     -0.04000000	      0.00000000	      0.02565772
      0.39497961	     -0.04000000	     -0.04000000	      0.00000000	      0.02559499
      0.39529786	     -0.04000000	     -0.04000000	      0.00000000	      0.02553240
      0.39561612	     -0.04000000	     -0.04000000	      0.00000000	      0.02546993
      0.39593437	     -0.04000000	     -0.04000000	      0.00000000	      0.02540760
      0.39625262	     -0.04000000	     -0.04000000	      0.00000000	      0.02534539
      0.39657088	     -0.04000000	     -0.04000000	      0.00000000	      0.02528332
      0.39688913	     -0.04000000	     -0.04000000	      0.00000000	      0.02522137
      0.39720739	     -0.04000000	     -0.04000000	      0.00000000	      0.02515956
      0.39748994	     -0.04000000	     -0.04000000	      0.00000000	      0.02510479
      0.39777250	     -0.04000000	     -0.04000000	      0.00000000	      0.02505012
      0.39808970	     -0.04000000	     -0.04000000	      0.00000000	      0.02498888
      0.39840690	     -0.04000000	     -0.04000000	      0.00000000	      0.02492776
      0.39870987	     -0.04000000	     -0.04000000	      0.00000000	      0.02486951
      0.39901283	     -0.04000000	     -0.04000000	      0.00000000	      0.02481138
      0.39928014	     -0.04000000	     -0.04000000	      0.00000000	      0.02476020
      0.39966820	     -0.04000000	     -0.04000000	      0.00000000	      0.02468605
      0.39998377	     -0.04000000	     -0.04000000	      0.00000000	      0.02462590
      0.40029935	     -0.04000000	     -0.04000000	      0.00000000	      0.02456589
      0.40061492	     -0.04000000	     -0.04000000	      0.00000000	      0.02450600
      0.40093050	     -0.04000000	     -0.04000000	      0.00000000	      0.02444624
      0.40124607	     -0.04000000	     -0.04000000	      0.00000000	      0.02438662
      0.40152622	     -0.04000000	     -0.04000000	      0.00000000	      0.02433380
      0.40180637	     -0.04000000	     -0.04000000	      0.00000000	      0.02428108
      0.40212029	     -0.04000000	     -0.04000000	      0.00000000	      0.02422213
      0.40243421	     -0.04000000	     -0.04000000	      0.00000000	      0.02416332
      0.40273404	     -0.04000000	     -0.04000000	      0.00000000	      0.02410726
      0.40303388	     -0.04000000	     -0.04000000	      0.00000000	      0.02405133
      0.40330604	     -0.04000000	     -0.04000000	      0.00000000	      0.02400066
      0.40368861	     -0.04000000	     -0.04000000	      0.00000000	      0.02392960
      0.40401985	     -0.04000000	     -0.04000000	      0.00000000	      0.02386824
      0.40429781	     -0.04000000	     -0.04000000	      0.00000000	      0.02381686
      0.40457578	     -0.04000000	     -0.04000000	      0.00000000	      0.02376558
      0.40488499	     -0.04000000	     -0.04000000	      0.00000000	      0.02370866
      0.40519420	     -0.04000000	     -0.04000000	      0.00000000	      0.02365187
      0.40548373	     -0.04000000	     -0.04000000	      0.00000000	      0.02359881
      0.40584473	     -0.04000000	     -0.04000000	      0.00000000	      0.02353281
      0.40632188	     -0.04000000	     -0.04000000	      0.00000000	      0.02344585
      0.40657078	     -0.04000000	     -0.04000000	      0.00000000	      0.02340061
      0.40681968	     -0.04000000	     -0.04000000	      0.00000000	      0.02335545
      0.40716022	     -0.04000000	     -0.04000000	      0.00000000	      0.02329380
      0.40750076	     -0.04000000	     -0.04000000	      0.00000000	      0.02323231
      0.40778951	     -0.04000000	     -0.04000000	      0.00000000	      0.02318030
      0.40807827	     -0.04000000	     -0.04000000	      0.00000000	      0.02312839
      0.40837283	     -0.04000000	     -0.04000000	      0.00000000	      0.02307557
      0.40874680	     -0.04000000	     -0.04000000	      0.00000000	      0.02300866
      0.40920584	     -0.04000000	     -0.04000000	      0.00000000	      0.02292681
      0.40945960	     -0.04000000	     -0.04000000	      0.00000000	      0.02288168
      0.40981971	     -0.04000000	     -0.04000000	      0.00000000	      0.02281779
      0.41017982	     -0.04000000	     -0.04000000	      0.00000000	      0.02275408
      0.41043912	     -0.04000000	     -0.04000000	      0.00000000	      0.02270831
      0.41069843	     -0.04000000	     -0.04000000	      0.00000000	      0.02266264
      0.41091770	     -0.04000000	     -0.04000000	      0.00000000	      0.02262409
      0.41126210	     -0.04000000	     -0.04000000	      0.00000000	      0.02256367
      0.41160650	     -0.04000000	     -0.04000000	      0.00000000	      0.02250342
      0.41187347	     -0.04000000	     -0.04000000	      0.00000000	      0.02245682
      0.41214045	     -0.04000000	     -0.04000000	      0.00000000	      0.02241032
      0.41243401	     -0.04000000	     -0.04000000	      0.00000000	      0.02235931
      0.41272757	     -0.04000000	     -0.04000000	      0.00000000	      0.02230842
      0.41303839	     -0.04000000	     -0.04000000	      0.00000000	      0.02225466
      0.41334921	     -0.04000000	     -0.04000000	      0.00000000	      0.02220104
      0.41360897	     -0.04000000	     -0.04000000	      0.00000000	      0.02215632
      0.41398608	     -0.04000000	     -0.04000000	      0.00000000	      0.02209158
      0.41429055	     -0.04000000	     -0.04000000	      0.00000000	      0.02203945
      0.41459502	     -0.04000000	     -0.04000000	      0.00000000	      0.02198745
      0.41489949	     -0.04000000	     -0.04000000	      0.00000000	      0.02193558
      0.41520395	     -0.04000000	     -0.04000000	      0.00000000	      0.02188384
      0.41550842	     -0.04000000	     -0.04000000	      0.00000000	      0.02183223
      0.41581289	     -0.04000000	     -0.04000000	      0.00000000	      0.02178074
      0.41611736	     -0.04000000	     -0.04000000	      0.00000000	      0.02172939
      0.41642183	     -0.04000000	     -0.04000000	      0.00000000	      0.02167816
      0.41672630	     -0.04000000	     -0.04000000	      0.00000000	      0.02162707
      0.41699993	     -0.04000000	     -0.04000000	      0.00000000	      0.02158126
      0.41727357	     -0.04000000	     -0.04000000	      0.00000000	      0.02153555
      0.41757898	     -0.04000000	     -0.04000000	      0.00000000	      0.02148466
      0.41788438	     -0.04000000	     -0.04000000	      0.00000000	      0.02143390
      0.41817757	     -0.04000000	     -0.04000000	      0.00000000	      0.02138530
      0.41847076	     -0.04000000	     -0.04000000	      0.00000000	      0.02133681
      0.41875185	     -0.04000000	     -0.04000000	      0.00000000	      0.02129044
      0.41910746	     -0.04000000	     -0.04000000	      0.00000000	      0.02123194
      0.41956175	     -0.04000000	     -0.04000000	      0.00000000	      0.02115745
      0.41991023	     -0.04000000	     -0.04000000	      0.00000000	      0.02110052
      0.42017320	     -0.04000000	     -0.04000000	      0.00000000	      0.02105766
      0.42043617	     -0.04000000	     -0.04000000	      0.00000000	      0.02101491
      0.42072589	     -0.04000000	     -0.04000000	      0.00000000	      0.02096791
      0.42108017	     -0.04000000	     -0.04000000	      0.00000000	      0.02091061
      0.42142870	     -0.04000000	     -0.04000000	      0.00000000	      0.02085441
      0.42177723	     -0.04000000	     -0.04000000	      0.00000000	      0.02079838
      0.42205192	     -0.04000000	     -0.04000000	      0.00000000	      0.02075434
      0.42232661	     -0.04000000	     -0.04000000	      0.00000000	      0.02071041
      0.42253534	     -0.04000000	     -0.04000000	      0.00000000	      0.02067709
      0.42287195	     -0.04000000	     -0.04000000	      0.00000000	      0.02062350
      0.42320855	     -0.04000000	     -0.04000000	      0.00000000	      0.02057007
      0.42347009	     -0.04000000	     -0.04000000	      0.00000000	      0.02052867
      0.42373163	     -0.04000000	     -0.04000000	      0.00000000	      0.02048736
      0.42402586	     -0.04000000	     -0.04000000	      0.00000000	      0.02044101
      0.42432009	     -0.04000000	     -0.04000000	      0.00000000	      0.02039477
      0.42455304	     -0.04000000	     -0.04000000	      0.00000000	      0.02035826
      0.42493116	     -0.04000000	     -0.04000000	      0.00000000	      0.02029914
      0.42519378	     -0.04000000	     -0.04000000	      0.00000000	      0.02025821
      0.42545641	     -0.04000000	     -0.04000000	      0.00000000	      0.02021737
      0.42571903	     -0.04000000	     -0.04000000	      0.00000000	      0.02017663
      0.42599776	     -0.04000000	     -0.04000000	      0.00000000	      0.02013349
      0.42636278	     -0.04000000	     -0.04000000	      0.00000000	      0.02007717
      0.42672781	     -0.04000000	     -0.04000000	      0.00000000	      0.02002104
      0.42700032	     -0.04000000	     -0.04000000	      0.00000000	      0.01997926
      0.42727283	     -0.04000000	     -0.04000000	      0.00000000	      0.01993758
      0.42756970	     -0.04000000	     -0.04000000	      0.00000000	      0.01989230
      0.42786658	     -0.04000000	     -0.04000000	      0.00000000	      0.01984714
      0.42815215	     -0.04000000	     -0.04000000	      0.00000000	      0.01980382
      0.42849571	     -0.04000000	     -0.04000000	      0.00000000	      0.01975185
      0.42878919	     -0.04000000	     -0.04000000	      0.00000000	      0.01970759
      0.42916643	     -0.04000000	     -0.04000000	      0.00000000	      0.01965088
      0.42962772	     -0.04000000	     -0.04000000	      0.00000000	      0.01958181
      0.42985953	     -0.04000000	     -0.04000000	      0.00000000	      0.01954722
      0.43009133	     -0.04000000	     -0.04000000	      0.00000000	      0.01951270
      0.43040970	     -0.04000000	     -0.04000000	      0.00000000	      0.01946541
      0.43072807	     -0.04000000	     -0.04000000	      0.00000000	      0.01941827
      0.43100820	     -0.04000000	     -0.04000000	      0.00000000	      0.01937691
      0.43128834	     -0.04000000	     -0.04000000	      0.00000000	      0.01933566
      0.43157997	     -0.04000000	     -0.04000000	      0.00000000	      0.01929284
      0.43187161	     -0.04000000	     -0.04000000	      0.00000000	      0.01925014
      0.43214878	     -0.04000000	     -0.04000000	      0.00000000	      0.01920966
      0.43249956	     -0.04000000	     -0.04000000	      0.00000000	      0.01915859
      0.43297244	     -0.04000000	     -0.04000000	      0.00000000	      0.01909003
      0.43319792	     -0.04000000	     -0.04000000	      0.00000000	      0.01905745
      0.43342339	     -0.04000000	     -0.04000000	      0.00000000	      0.01902494
      0.43376550	     -0.04000000	     -0.04000000	      0.00000000	      0.01897575
      0.43410760	     -0.04000000	     -0.04000000	      0.00000000	      0.01892673
      0.43435199	     -0.04000000	     -0.04000000	      0.00000000	      0.01889181
      0.43459638	     -0.04000000	     -0.04000000	      0.00000000	      0.01885698
      0.43485569	     -0.04000000	     -0.04000000	      0.00000000	      0.01882011
      0.43521971	     -0.04000000	     -0.04000000	      0.00000000	      0.01876852
      0.43554152	     -0.04000000	     -0.04000000	      0.00000000	      0.01872307
      0.43580064	     -0.04000000	     -0.04000000	      0.00000000	      0.01868658
      0.43605976	     -0.04000000	     -0.04000000	      0.00000000	      0.01865018
      0.43635926	     -0.04000000	     -0.04000000	      0.00000000	      0.01860823
      0.43665876	     -0.04000000	     -0.04000000	      0.00000000	      0.01856641
      0.43694567	     -0.04000000	     -0.04000000	      0.00000000	      0.01852646
      0.43723257	     -0.04000000	     -0.04000000	      0.00000000	      0.01848663
      0.43752212	     -0.04000000	     -0.04000000	      0.00000000	      0.01844655
      0.43781167	     -0.04000000	     -0.04000000	      0.00000000	      0.01840660
      0.43809719	     -0.04000000	     -0.04000000	      0.00000000	      0.01836731
      0.43838271	     -0.04000000	     -0.04000000	      0.00000000	      0.01832814
      0.43864595	     -0.04000000	     -0.04000000	      0.00000000	      0.01829213
      0.43900374	     -0.04000000	     -0.04000000	      0.00000000	      0.01824334
      0.43936152	     -0.04000000	     -0.04000000	      0.00000000	      0.01819473
      0.43960691	     -0.04000000	     -0.04000000	      0.00000000	      0.01816150
      0.43985230	     -0.04000000	     -0.04000000	      0.00000000	      0.01812835
      0.44012086	     -0.04000000	     -0.04000000	      0.00000000	      0.01809217
      0.44047948	     -0.04000000	     -0.04000000	      0.00000000	      0.01804402
      0.44083809	     -0.04000000	     -0.04000000	      0.00000000	      0.01799605
      0.44109683	     -0.04000000	     -0.04000000	      0.00000000	      0.01796155
      0.44135558	     -0.04000000	     -0.04000000	      0.00000000	      0.01792715
      0.44165014	     -0.04000000	     -0.04000000	      0.00000000	      0.01788810
      0.44194470	     -0.04000000	     -0.04000000	      0.00000000	      0.01784917
      0.44223035	     -0.04000000	     -0.04000000	      0.00000000	      0.01781153
      0.44251601	     -0.04000000	     -0.04000000	      0.00000000	      0.01777402
      0.44280096	     -0.04000000	     -0.04000000	      0.00000000	      0.01773670
      0.44308591	     -0.04000000	     -0.04000000	      0.00000000	      0.01769951
      0.44335830	     -0.04000000	     -0.04000000	      0.00000000	      0.01766406
      0.44370899	     -0.04000000	     -0.04000000	      0.00000000	      0.01761857
      0.44417748	     -0.04000000	     -0.04000000	      0.00000000	      0.01755807
      0.44443390	     -0.04000000	     -0.04000000	      0.00000000	      0.01752509
      0.44469033	     -0.04000000	     -0.04000000	      0.00000000	      0.01749220
      0.44494676	     -0.04000000	     -0.04000000	      0.00000000	      0.01745941
      0.44521058	     -0.04000000	     -0.04000000	      0.00000000	      0.01742576
      0.44557412	     -0.04000000	     -0.04000000	      0.00000000	      0.01737956
      0.44593767	     -0.04000000	     -0.04000000	      0.00000000	      0.01733354
      0.44615830	     -0.04000000	     -0.04000000	      0.00000000	      0.01730571
      0.44637893	     -0.04000000	     -0.04000000	      0.00000000	      0.01727794
      0.44668330	     -0.04000000	     -0.04000000	      0.00000000	      0.01723975
      0.44698768	     -0.04000000	     -0.04000000	      0.00000000	      0.01720168
      0.44726875	     -0.04000000	     -0.04000000	      0.00000000	      0.01716665
      0.44754983	     -0.04000000	     -0.04000000	      0.00000000	      0.01713172
      0.44783877	     -0.04000000	     -0.04000000	      0.00000000	      0.01709594
      0.44812770	     -0.04000000	     -0.04000000	      0.00000000	      0.01706027
      0.44841426	     -0.04000000	     -0.04000000	      0.00000000	      0.01702501
      0.44870082	     -0.04000000	     -0.04000000	      0.00000000	      0.01698986
      0.44898818	     -0.04000000	     -0.04000000	      0.00000000	      0.01695474
      0.44927553	     -0.04000000	     -0.04000000	      0.00000000	      0.01691973
      0.44956232	     -0.04000000	     -0.04000000	      0.00000000	      0.01688490
      0.44984911	     -0.04000000	     -0.04000000	      0.00000000	      0.01685019
      0.45013564	     -0.04000000	     -0.04000000	      0.00000000	      0.01681563
      0.45042217	     -0.04000000	     -0.04000000	      0.00000000	      0.01678117
      0.45070813	     -0.04000000	     -0.04000000	      0.00000000	      0.01674691
      0.45099410	     -0.04000000	     -0.04000000	      0.00000000	      0.01671275
      0.45127963	     -0.04000000	     -0.04000000	      0.00000000	      0.01667877
      0.45156516	     -0.04000000	     -0.04000000	      0.00000000	      0.01664489
      0.45185023	     -0.04000000	     -0.04000000	      0.00000000	      0.01661119
      0.45213531	     -0.04000000	     -0.04000000	      0.00000000	      0.01657759
      0.45242003	     -0.04000000	     -0.04000000	      0.00000000	      0.01654416
      0.45270474	     -0.04000000	     -0.04000000	      0.00000000	      0.01651083
      0.45298911	     -0.04000000	     -0.04000000	      0.00000000	      0.01647766
      0.45327349	     -0.04000000	     -0.04000000	      0.00000000	      0.01644460
      0.45355756	     -0.04000000	     -0.04000000	      0.00000000	      0.01641169
      0.45384164	     -0.04000000	     -0.04000000	      0.00000000	      0.01637889
      0.45412543	     -0.04000000	     -0.04000000	      0.00000000	      0.01634623
      0.45440921	     -0.04000000	     -0.04000000	      0.00000000	      0.01631369
      0.45469274	     -0.04000000	     -0.04000000	      0.00000000	      0.01628129
      0.45497626	     -0.04000000	     -0.04000000	      0.00000000	      0.01624900
      0.45525952	     -0.04000000	     -0.04000000	      0.00000000	      0.01621685
      0.45554278	     -0.04000000	     -0.04000000	      0.00000000	      0.01618482
      0.45582578	     -0.04000000	     -0.04000000	      0.00000000	      0.01615292
      0.45610878	     -0.04000000	     -0.04000000	      0.00000000	      0.01612113
      0.45639153	     -0.04000000	     -0.04000000	      0.00000000	      0.01608949
      0.45667427	     -0.04000000	     -0.04000000	      0.00000000	      0.01605795
      0.45695677	     -0.04000000	     -0.04000000	      0.00000000	      0.01602656
      0.45723926	     -0.04000000	     -0.04000000	      0.00000000	      0.01599527
      0.45752151	     -0.04000000	     -0.04000000	      0.00000000	      0.01596412
      0.45780376	     -0.04000000	     -0.04000000	      0.00000000	      0.01593308
      0.45808576	     -0.04000000	     -0.04000000	      0.00000000	      0.01590218
      0.45836776	     -0.04000000	     -0.04000000	      0.00000000	      0.01587139
      0.45864951	     -0.04000000	     -0.04000000	      0.00000000	      0.01584073
      0.45893127	     -0.04000000	     -0.04000000	      0.00000000	      0.01581018
      0.45921278	     -0.04000000	     -0.04000000	      0.00000000	      0.01577977
      0.45949429	     -0.04000000	     -0.04000000	      0.00000000	      0.01574947
      0.45977557	     -0.04000000	     -0.04000000	      0.00000000	      0.01571930
      0.46005684	     -0.04000000	     -0.04000000	      0.00000000	      0.01568924
      0.46033787	     -0.04000000	     -0.04000000	      0.00000000	      0.01565932
      0.46061890	     -0.04000000	     -0.04000000	      0.00000000	      0.01562950
      0.46089970	     -0.04000000	     -0.04000000	      0.00000000	      0.01559982
      0.46118049	     -0.04000000	     -0.04000000	      0.00000000	      0.01557025
      0.46146105	     -0.04000000	     -0.04000000	      0.00000000	      0.01554080
      0.46174161	     -0.04000000	     -0.04000000	      0.00000000	      0.01551147
      0.46202193	     -0.04000000	     -0.04000000	      0.00000000	      0.01548227
      0.46230226	     -0.04000000	     -0.04000000	      0.00000000	      0.01545317
      0.46258235	     -0.04000000	     -0.04000000	      0.00000000	      0.01542421
      0.46286244	     -0.04000000	     -0.04000000	      0.00000000	      0.01539536
      0.46314230	     -0.04000000	     -0.04000000	      0.00000000	      0.01536663
      0.46342216	     -0.04000000	     -0.04000000	      0.00000000	      0.01533801
      0.46370179	     -0.04000000	     -0.04000000	      0.00000000	      0.01530953
      0.46398143	     -0.04000000	     -0.04000000	      0.00000000	      0.01528115
      0.46426083	     -0.04000000	     -0.04000000	      0.00000000	      0.01525289
      0.46454023	     -0.04000000	     -0.04000000	      0.00000000	      0.01522475
      0.46481941	     -0.04000000	     -0.04000000	      0.00000000	      0.01519673
      0.46509859	     -0.04000000	     -0.04000000	      0.00000000	      0.01516882
      0.46537754	     -0.04000000	     -0.04000000	      0.00000000	      0.01514104
      0.46565649	     -0.04000000	     -0.04000000	      0.00000000	      0.01511336
      0.46593522	     -0.04000000	     -0.04000000	      0.00000000	      0.01508582
      0.46621395	     -0.04000000	     -0.04000000	      0.00000000	      0.01505837
      0.46649246	     -0.04000000	     -0.04000000	      0.00000000	      0.01503106
      0.46677097	     -0.04000000	     -0.04000000	      0.00000000	      0.01500384
      0.46704926	     -0.04000000	     -0.04000000	      0.00000000	      0.01497676
      0.46732754	     -0.04000000	     -0.04000000	      0.00000000	      0.01494978
      0.46760561	     -0.04000000	     -0.04000000	      0.00000000	      0.01492293
      0.46788368	     -0.04000000	     -0.04000000	      0.00000000	      0.01489618
      0.46816154	     -0.04000000	     -0.04000000	      0.00000000	      0.01486955
      0.46843939	     -0.04000000	     -0.04000000	      0.00000000	      0.01484303
      0.46871703	     -0.04000000	     -0.04000000	      0.00000000	      0.01481663
      0.46899466	     -0.04000000	     -0.04000000	      0.00000000	      0.01479034
      0.46927209	     -0.04000000	     -0.04000000	      0.00000000	      0.01476417
      0.46954951	     -0.04000000	     -0.04000000	      0.00000000	      0.01473811
      0.46982672	     -0.04000000	     -0.04000000	      0.00000000	      0.01471217
      0.47010393	     -0.04000000	     -0.04000000	      0.00000000	      0.01468633
      0.47038093	     -0.04000000	     -0.04000000	      0.00000000	      0.01466062
      0.47065793	     -0.04000000	     -0.04000000	      0.00000000	      0.01463500
      0.47093472	     -0.04000000	     -0.04000000	      0.00000000	      0.01460951
      0.47121151	     -0.04000000	     -0.04000000	      0.00000000	      0.01458413
      0.47148809	     -0.04000000	     -0.04000000	      0.00000000	      0.01455886
      0.47176467	     -0.04000000	     -0.04000000	      0.00000000	      0.01453370
      0.47204105	     -0.04000000	     -0.04000000	      0.00000000	      0.01450865
      0.47231742	     -0.04000000	     -0.04000000	      0.00000000	      0.01448371
      0.47259359	     -0.04000000	     -0.04000000	      0.00000000	      0.01445889
      0.47286977	     -0.04000000	     -0.04000000	      0.00000000	      0.01443418
      0.47314573	     -0.04000000	     -0.04000000	      0.00000000	      0.01440958
      0.47342170	     -0.04000000	     -0.04000000	      0.00000000	      0.01438508
      0.47369746	     -0.04000000	     -0.04000000	      0.00000000	      0.01436070
      0.47397323	     -0.04000000	     -0.04000000	      0.00000000	      0.01433643
      0.47424879	     -0.04000000	     -0.04000000	      0.00000000	      0.01431227
      0.47452435	     -0.04000000	     -0.04000000	      0.00000000	      0.01428821
      0.47479972	     -0.04000000	     -0.04000000	      0.00000000	      0.01426427
      0.47507508	     -0.04000000	     -0.04000000	      0.00000000	      0.01424044
      0.47535024	     -0.04000000	     -0.04000000	      0.00000000	      0.01421672
      0.47562541	     -0.04000000	     -0.04000000	      0.00000000	      0.01419310
      0.47590038	     -0.04000000	     -0.04000000	      0.00000000	      0.01416959
      0.47617535	     -0.04000000	     -0.04000000	      0.00000000	      0.01414619
      0.47645012	     -0.04000000	     -0.04000000	      0.00000000	      0.01412290
      0.47672489	     -0.04000000	     -0.04000000	      0.00000000	      0.01409972
      0.47699947	     -0.04000000	     -0.04000000	      0.00000000	      0.01407664
      0.47727405	     -0.04000000	     -0.04000000	      0.00000000	      0.01405367
      0.47754844	     -0.04000000	     -0.04000000	      0.00000000	      0.01403082
      0.47782283	     -0.04000000	     -0.04000000	      0.00000000	      0.01400806
      0.47809702	     -0.04000000	     -0.04000000	      0.00000000	      0.01398542
      0.47837122	     -0.04000000	     -0.04000000	      0.00000000	      0.01396287
      0.47864523	     -0.04000000	     -0.04000000	      0.00000000	      0.01394044
      0.47891923	     -0.04000000	     -0.04000000	      0.00000000	      0.01391811
      0.47919305	     -0.04000000	     -0.04000000	      0.00000000	      0.01389590
      0.47946687	     -0.04000000	     -0.04000000	      0.00000000	      0.01387378
      0.47974050	     -0.04000000	     -0.04000000	      0.00000000	      0.01385177
      0.48001413	     -0.04000000	     -0.04000000	      0.00000000	      0.01382987
      0.48028757	     -0.04000000	     -0.04000000	      0.00000000	      0.01380807
      0.48056102	     -0.04000000	     -0.04000000	      0.00000000	      0.01378637
      0.48083428	     -0.04000000	     -0.04000000	      0.00000000	      0.01376479
      0.48110754	     -0.04000000	     -0.04000000	      0.00000000	      0.01374330
      0.48138061	     -0.04000000	     -0.04000000	      0.00000000	      0.01372193
      0.48165369	     -0.04000000	     -0.04000000	      0.00000000	      0.01370065
      0.48192659	     -0.04000000	     -0.04000000	      0.00000000	      0.01367948
      0.48219948	     -0.04000000	     -0.04000000	      0.00000000	      0.01365841
      0.48247238	     -0.04000000	     -0.04000000	      0.00000000	      0.01363743
      0.48274527	     -0.04000000	     -0.04000000	      0.00000000	      0.01361656
      0.48301817	     -0.04000000	     -0.04000000	      0.00000000	      0.01359578
      0.48329106	     -0.04000000	     -0.04000000	      0.00000000	      0.01357509
      0.48356396	     -0.04000000	     -0.04000000	      0.00000000	      0.01355450
      0.48383685	     -0.04000000	     -0.04000000	      0.00000000	      0.01353401
      0.48410975	     -0.04000000	     -0.04000000	      0.00000000	      0.01351362
      0.48438264	     -0.04000000	     -0.04000000	      0.00000000	      0.01349332
      0.48465554	     -0.04000000	     -0.04000000	      0.00000000	      0.01347312
      0.48492843	     -0.04000000	     -0.04000000	      0.00000000	      0.01345301
      0.48520133	     -0.04000000	     -0.04000000	      0.00000000	      0.01343300
      0.48547422	     -0.04000000	     -0.04000000	      0.00000000	      0.01341309
      0.48574712	     -0.04000000	     -0.04000000	      0.00000000	      0.01339327
      0.48602002	     -0.04000000	     -0.04000000	      0.00000000	      0.01337354
      0.48629291	     -0.04000000	     -0.04000000	      0.00000000	      0.01335392
      0.48656581	     -0.04000000	     -0.04000000	      0.00000000	      0.01333438
      0.48683870	     -0.04000000	     -0.04000000	      0.00000000	      0.01331495
      0.48711160	     -0.04000000	     -0.04000000	      0.00000000	      0.01329561
      0.48738449	     -0.04000000	     -0.04000000	      0.00000000	      0.01327636
      0.48765739	     -0.04000000	     -0.04000000	      0.00000000	      0.01325721
      0.48793028	     -0.04000000	     -0.04000000	      0.00000000	      0.01323816
      0.48820318	     -0.04000000	     -0.04000000	      0.00000000	      0.01321920
      0.48847607	     -0.04000000	     -0.04000000	      0.00000000	      0.01320033
      0.48874897	     -0.04000000	     -0.04000000	      0.00000000	      0.01318156
      0.48899448	     -0.04000000	     -0.04000000	      0.00000000	      0.01316476
      0.48923999	     -0.04000000	     -0.04000000	      0.00000000	      0.01314803
      0.48953482	     -0.04000000	     -0.04000000	      0.00000000	      0.01312804
      0.48982965	     -0.04000000	     -0.04000000	      0.00000000	      0.01310816
      0.49007215	     -0.04000000	     -0.04000000	      0.00000000	      0.01309189
      0.49031465	     -0.04000000	     -0.04000000	      0.00000000	      0.01307570
      0.49061299	     -0.04000000	     -0.04000000	      0.00000000	      0.01305588
      0.49091133	     -0.04000000	     -0.04000000	      0.00000000	      0.01303618
      0.49115105	     -0.04000000	     -0.04000000	      0.00000000	      0.01302043
      0.49139078	     -0.04000000	     -0.04000000	      0.00000000	      0.01300475
      0.49169129	     -0.04000000	     -0.04000000	      0.00000000	      0.01298519
      0.49199180	     -0.04000000	     -0.04000000	      0.00000000	      0.01296575
      0.49222943	     -0.04000000	     -0.04000000	      0.00000000	      0.01295046
      0.49246706	     -0.04000000	     -0.04000000	      0.00000000	      0.01293524
      0.49277004	     -0.04000000	     -0.04000000	      0.00000000	      0.01291594
      0.49307302	     -0.04000000	     -0.04000000	      0.00000000	      0.01289675
      0.49330646	     -0.04000000	     -0.04000000	      0.00000000	      0.01288205
      0.49353991	     -0.04000000	     -0.04000000	      0.00000000	      0.01286741
      0.49384639	     -0.04000000	     -0.04000000	      0.00000000	      0.01284830
      0.49415288	     -0.04000000	     -0.04000000	      0.00000000	      0.01282930
      0.49438183	     -0.04000000	     -0.04000000	      0.00000000	      0.01281519
      0.49461077	     -0.04000000	     -0.04000000	      0.00000000	      0.01280114
      0.49492032	     -0.04000000	     -0.04000000	      0.00000000	      0.01278226
      0.49522987	     -0.04000000	     -0.04000000	      0.00000000	      0.01276349
      0.49545585	     -0.04000000	     -0.04000000	      0.00000000	      0.01274986
      0.49568184	     -0.04000000	     -0.04000000	      0.00000000	      0.01273630
      0.49599357	     -0.04000000	     -0.04000000	      0.00000000	      0.01271769
      0.49630530	     -0.04000000	     -0.04000000	      0.00000000	      0.01269921
      0.49652873	     -0.04000000	     -0.04000000	      0.00000000	      0.01268604
      0.49675216	     -0.04000000	     -0.04000000	      0.00000000	      0.01267292
      0.49706589	     -0.04000000	     -0.04000000	      0.00000000	      0.01265462
      0.49737961	     -0.04000000	     -0.04000000	      0.00000000	      0.01263643
      0.49760048	     -0.04000000	     -0.04000000	      0.00000000	      0.01262370
      0.49782136	     -0.04000000	     -0.04000000	      0.00000000	      0.01261104
      0.49813692	     -0.04000000	     -0.04000000	      0.00000000	      0.01259304
      0.49845248	     -0.04000000	     -0.04000000	      0.00000000	      0.01257517
      0.49867120	     -0.04000000	     -0.04000000	      0.00000000	      0.01256285
      0.49888993	     -0.04000000	     -0.04000000	      0.00000000	      0.01255060
      0.49920728	     -0.04000000	     -0.04000000	      0.00000000	      0.01253292
      0.49952462	     -0.04000000	     -0.04000000	      0.00000000	      0.01251536
      0.49974099	     -0.04000000	     -0.04000000	      0.00000000	      0.01250346
      0.49995736	     -0.04000000	     -0.04000000	      0.00000000	      0.01249162
      0.50027627	     -0.04000000	     -0.04000000	      0.00000000	      0.01247428
      0.50059518	     -0.04000000	     -0.04000000	      0.00000000	      0.01245705
      0.50080995	     -0.04000000	     -0.04000000	      0.00000000	      0.01244553
      0.50102471	     -0.04000000	     -0.04000000	      0.00000000	      0.01243405
      0.50134549	     -0.04000000	     -0.04000000	      0.00000000	      0.01241703
      0.50166626	     -0.04000000	     -0.04000000	      0.00000000	      0.01240012
      0.50187815	     -0.04000000	     -0.04000000	      0.00000000	      0.01238902
      0.50209003	     -0.04000000	     -0.04000000	      0.00000000	      0.01237798
      0.50241154	     -0.04000000	     -0.04000000	      0.00000000	      0.01236133
      0.50273305	     -0.04000000	     -0.04000000	      0.00000000	      0.01234481
      0.50294578	     -0.04000000	     -0.04000000	      0.00000000	      0.01233394
      0.50315851	     -0.04000000	     -0.04000000	      0.00000000	      0.01232313
      0.50348392	     -0.04000000	     -0.04000000	      0.00000000	      0.01230670
      0.50376699	     -0.04000000	     -0.04000000	      0.00000000	      0.01229252
      0.50402001	     -0.04000000	     -0.04000000	      0.00000000	      0.01227992
      0.50427303	     -0.04000000	     -0.04000000	      0.00000000	      0.01226739
      0.50457921	     -0.04000000	     -0.04000000	      0.00000000	      0.01225235
      0.50481947	     -0.04000000	     -0.04000000	      0.00000000	      0.01224062
      0.50505974	     -0.04000000	     -0.04000000	      0.00000000	      0.01222896
      0.50530001	     -0.04000000	     -0.04000000	      0.00000000	      0.01221736
      0.50561753	     -0.04000000	     -0.04000000	      0.00000000	      0.01220215
      0.50589081	     -0.04000000	     -0.04000000	      0.00000000	      0.01218916
      0.50616409	     -0.04000000	     -0.04000000	      0.00000000	      0.01217625
      0.50643737	     -0.04000000	     -0.04000000	      0.00000000	      0.01216344
      0.50667643	     -0.04000000	     -0.04000000	      0.00000000	      0.01215230
      0.50691548	     -0.04000000	     -0.04000000	      0.00000000	      0.01214123
      0.50723533	     -0.04000000	     -0.04000000	      0.00000000	      0.01212653
      0.50747592	     -0.04000000	     -0.04000000	      0.00000000	      0.01211555
      0.50771650	     -0.04000000	     -0.04000000	      0.00000000	      0.01210464
      0.50795709	     -0.04000000	     -0.04000000	      0.00000000	      0.01209380
      0.50827791	     -0.04000000	     -0.04000000	      0.00000000	      0.01207945
      0.50854463	     -0.04000000	     -0.04000000	      0.00000000	      0.01206761
      0.50881135	     -0.04000000	     -0.04000000	      0.00000000	      0.01205586
      0.50907807	     -0.04000000	     -0.04000000	      0.00000000	      0.01204420
      0.50934479	     -0.04000000	     -0.04000000	      0.00000000	      0.01203261
      0.50961151	     -0.04000000	     -0.04000000	      0.00000000	      0.01202112
      0.50987823	     -0.04000000	     -0.04000000	      0.00000000	      0.01200970
      0.51014495	     -0.04000000	     -0.04000000	      0.00000000	      0.01199837
      0.51041167	     -0.04000000	     -0.04000000	      0.00000000	      0.01198713
      0.51067839	     -0.04000000	     -0.04000000	      0.00000000	      0.01197597
      0.51094511	     -0.04000000	     -0.04000000	      0.00000000	      0.01196489
      0.51121183	     -0.04000000	     -0.04000000	      0.00000000	      0.01195390
      0.51147855	     -0.04000000	     -0.04000000	      0.00000000	      0.01194299
      0.51174527	     -0.04000000	     -0.04000000	      0.00000000	      0.01193216
      0.51198462	     -0.04000000	     -0.04000000	      0.00000000	      0.01192252
      0.51222397	     -0.04000000	     -0.04000000	      0.00000000	      0.01191294
      0.51253292	     -0.04000000	     -0.04000000	      0.00000000	      0.01190068
      0.51278431	     -0.04000000	     -0.04000000	      0.00000000	      0.01189078
      0.51303570	     -0.04000000	     -0.04000000	      0.00000000	      0.01188096
      0.51328708	     -0.04000000	     -0.04000000	      0.00000000	      0.01187121
      0.51360653	     -0.04000000	     -0.04000000	      0.00000000	      0.01185893
      0.51383533	     -0.04000000	     -0.04000000	      0.00000000	      0.01185021
      0.51406412	     -0.04000000	     -0.04000000	      0.00000000	      0.01184155
      0.51436398	     -0.04000000	     -0.04000000	      0.00000000	      0.01183029
      0.51465558	     -0.04000000	     -0.04000000	      0.00000000	      0.01181944
      0.51494718	     -0.04000000	     -0.04000000	      0.00000000	      0.01180869
      0.51519265	     -0.04000000	     -0.04000000	      0.00000000	      0.01179972
      0.51543813	     -0.04000000	     -0.04000000	      0.00000000	      0.01179082
      0.51574266	     -0.04000000	     -0.04000000	      0.00000000	      0.01177987
      0.51599079	     -0.04000000	     -0.04000000	      0.00000000	      0.01177103
      0.51623892	     -0.04000000	     -0.04000000	      0.00000000	      0.01176226
      0.51648706	     -0.04000000	     -0.04000000	      0.00000000	      0.01175356
      0.51681430	     -0.04000000	     -0.04000000	      0.00000000	      0.01174220
      0.51704021	     -0.04000000	     -0.04000000	      0.00000000	      0.01173442
      0.51726612	     -0.04000000	     -0.04000000	      0.00000000	      0.01172671
      0.51757208	     -0.04000000	     -0.04000000	      0.00000000	      0.01171636
      0.51786561	     -0.04000000	     -0.04000000	      0.00000000	      0.01170652
      0.51815914	     -0.04000000	     -0.04000000	      0.00000000	      0.01169679
      0.51840079	     -0.04000000	     -0.04000000	      0.00000000	      0.01168885
      0.51864244	     -0.04000000	     -0.04000000	      0.00000000	      0.01168098
      0.51894898	     -0.04000000	     -0.04000000	      0.00000000	      0.01167109
      0.51919970	     -0.04000000	     -0.04000000	      0.00000000	      0.01166308
      0.51945042	     -0.04000000	     -0.04000000	      0.00000000	      0.01165514
      0.51970114	     -0.04000000	     -0.04000000	      0.00000000	      0.01164727
      0.52001489	     -0.04000000	     -0.04000000	      0.00000000	      0.01163753
      0.52024887	     -0.04000000	     -0.04000000	      0.00000000	      0.01163034
      0.52048285	     -0.04000000	     -0.04000000	      0.00000000	      0.01162321
      0.52077725	     -0.04000000	     -0.04000000	      0.00000000	      0.01161432
      0.52105697	     -0.04000000	     -0.04000000	      0.00000000	      0.01160597
      0.52133669	     -0.04000000	     -0.04000000	      0.00000000	      0.01159771
      0.52158760	     -0.04000000	     -0.04000000	      0.00000000	      0.01159038
      0.52183852	     -0.04000000	     -0.04000000	      0.00000000	      0.01158311
      0.52208944	     -0.04000000	     -0.04000000	      0.00000000	      0.01157592
      0.52234035	     -0.04000000	     -0.04000000	      0.00000000	      0.01156880
      0.52267992	     -0.04000000	     -0.04000000	      0.00000000	      0.01155927
      0.52289539	     -0.04000000	     -0.04000000	      0.00000000	      0.01155330
      0.52311086	     -0.04000000	     -0.04000000	      0.00000000	      0.01154737
      0.52343739	     -0.04000000	     -0.04000000	      0.00000000	      0.01153849
      0.52374737	     -0.04000000	     -0.04000000	      0.00000000	      0.01153017
      0.52405734	     -0.04000000	     -0.04000000	      0.00000000	      0.01152196
      0.52428472	     -0.04000000	     -0.04000000	      0.00000000	      0.01151601
      0.52451209	     -0.04000000	     -0.04000000	      0.00000000	      0.01151011
      0.52483889	     -0.04000000	     -0.04000000	      0.00000000	      0.01150174
      0.52509111	     -0.04000000	     -0.04000000	      0.00000000	      0.01149535
      0.52534332	     -0.04000000	     -0.04000000	      0.00000000	      0.01148904
      0.52559553	     -0.04000000	     -0.04000000	      0.00000000	      0.01148280
      0.52590330	     -0.04000000	     -0.04000000	      0.00000000	      0.01147528
      0.52613996	     -0.04000000	     -0.04000000	      0.00000000	      0.01146957
      0.52637662	     -0.04000000	     -0.04000000	      0.00000000	      0.01146393
      0.52666820	     -0.04000000	     -0.04000000	      0.00000000	      0.01145705
      0.52695979	     -0.04000000	     -0.04000000	      0.00000000	      0.01145027
      0.52720443	     -0.04000000	     -0.04000000	      0.00000000	      0.01144466
      0.52744907	     -0.04000000	     -0.04000000	      0.00000000	      0.01143911
      0.52769371	     -0.04000000	     -0.04000000	      0.00000000	      0.01143362
      0.52801753	     -0.04000000	     -0.04000000	      0.00000000	      0.01142647
      0.52825168	     -0.04000000	     -0.04000000	      0.00000000	      0.01142136
      0.52848583	     -0.04000000	     -0.04000000	      0.00000000	      0.01141632
      0.52878427	     -0.04000000	     -0.04000000	      0.00000000	      0.01140998
      0.52908271	     -0.04000000	     -0.04000000	      0.00000000	      0.01140374
      0.52931677	     -0.04000000	     -0.04000000	      0.00000000	      0.01139891
      0.52955084	     -0.04000000	     -0.04000000	      0.00000000	      0.01139414
      0.52984419	     -0.04000000	     -0.04000000	      0.00000000	      0.01138825
      0.53013753	     -0.04000000	     -0.04000000	      0.00000000	      0.01138245
      0.53037877	     -0.04000000	     -0.04000000	      0.00000000	      0.01137775
      0.53062002	     -0.04000000	     -0.04000000	      0.00000000	      0.01137312
      0.53086126	     -0.04000000	     -0.04000000	      0.00000000	      0.01136855
      0.53119540	     -0.04000000	     -0.04000000	      0.00000000	      0.01136232
      0.53142760	     -0.04000000	     -0.04000000	      0.00000000	      0.01135807
      0.53165980	     -0.04000000	     -0.04000000	      0.00000000	      0.01135387
      0.53196380	     -0.04000000	     -0.04000000	      0.00000000	      0.01134846
      0.53226779	     -0.04000000	     -0.04000000	      0.00000000	      0.01134316
      0.53249142	     -0.04000000	     -0.04000000	      0.00000000	      0.01133932
      0.53271506	     -0.04000000	     -0.04000000	      0.00000000	      0.01133553
      0.53302458	     -0.04000000	     -0.04000000	      0.00000000	      0.01133038
      0.53330338	     -0.04000000	     -0.04000000	      0.00000000	      0.01132583
      0.53358219	     -0.04000000	     -0.04000000	      0.00000000	      0.01132136
      0.53383025	     -0.04000000	     -0.04000000	      0.00000000	      0.01131745
      0.53407832	     -0.04000000	     -0.04000000	      0.00000000	      0.01131361
      0.53432639	     -0.04000000	     -0.04000000	      0.00000000	      0.01130984
      0.53462642	     -0.04000000	     -0.04000000	      0.00000000	      0.01130536
      0.53487905	     -0.04000000	     -0.04000000	      0.00000000	      0.01130167
      0.53513167	     -0.04000000	     -0.04000000	      0.00000000	      0.01129804
      0.53538429	     -0.04000000	     -0.04000000	      0.00000000	      0.01129449
      0.53563691	     -0.04000000	     -0.04000000	      0.00000000	      0.01129100
      0.53594785	     -0.04000000	     -0.04000000	      0.00000000	      0.01128679
      0.53618188	     -0.04000000	     -0.04000000	      0.00000000	      0.01128370
      0.53641591	     -0.04000000	     -0.04000000	      0.00000000	      0.01128066
      0.53671393	     -0.04000000	     -0.04000000	      0.00000000	      0.01127688
      0.53701196	     -0.04000000	     -0.04000000	      0.00000000	      0.01127319
      0.53723573	     -0.04000000	     -0.04000000	      0.00000000	      0.01127048
      0.53745951	     -0.04000000	     -0.04000000	      0.00000000	      0.01126782
      0.53776893	     -0.04000000	     -0.04000000	      0.00000000	      0.01126424
      0.53804225	     -0.04000000	     -0.04000000	      0.00000000	      0.01126116
      0.53831558	     -0.04000000	     -0.04000000	      0.00000000	      0.01125815
      0.53858890	     -0.04000000	     -0.04000000	      0.00000000	      0.01125523
      0.53882490	     -0.04000000	     -0.04000000	      0.00000000	      0.01125276
      0.53906091	     -0.04000000	     -0.04000000	      0.00000000	      0.01125036
      0.53934794	     -0.04000000	     -0.04000000	      0.00000000	      0.01124751
      0.53963497	     -0.04000000	     -0.04000000	      0.00000000	      0.01124475
      0.53987228	     -0.04000000	     -0.04000000	      0.00000000	      0.01124254
      0.54010960	     -0.04000000	     -0.04000000	      0.00000000	      0.01124038
      0.54039878	     -0.04000000	     -0.04000000	      0.00000000	      0.01123783
      0.54068796	     -0.04000000	     -0.04000000	      0.00000000	      0.01123537
      0.54091818	     -0.04000000	     -0.04000000	      0.00000000	      0.01123347
      0.54114840	     -0.04000000	     -0.04000000	      0.00000000	      0.01123163
      0.54144736	     -0.04000000	     -0.04000000	      0.00000000	      0.01122931
      0.54174632	     -0.04000000	     -0.04000000	      0.00000000	      0.01122709
      0.54196853	     -0.04000000	     -0.04000000	      0.00000000	      0.01122551
      0.54219074	     -0.04000000	     -0.04000000	      0.00000000	      0.01122397
      0.54250450	     -0.04000000	     -0.04000000	      0.00000000	      0.01122188
      0.54278470	     -0.04000000	     -0.04000000	      0.00000000	      0.01122011
      0.54306490	     -0.04000000	     -0.04000000	      0.00000000	      0.01121841
      0.54329183	     -0.04000000	     -0.04000000	      0.00000000	      0.01121710
      0.54351877	     -0.04000000	     -0.04000000	      0.00000000	      0.01121584
      0.54381820	     -0.04000000	     -0.04000000	      0.00000000	      0.01121425
      0.54411762	     -0.04000000	     -0.04000000	      0.00000000	      0.01121276
      0.54434481	     -0.04000000	     -0.04000000	      0.00000000	      0.01121169
      0.54457200	     -0.04000000	     -0.04000000	      0.00000000	      0.01121068
      0.54487516	     -0.04000000	     -0.04000000	      0.00000000	      0.01120940
      0.54517832	     -0.04000000	     -0.04000000	      0.00000000	      0.01120822
      0.54539919	     -0.04000000	     -0.04000000	      0.00000000	      0.01120742
      0.54562006	     -0.04000000	     -0.04000000	      0.00000000	      0.01120667
      0.54593282	     -0.04000000	     -0.04000000	      0.00000000	      0.01120569
      0.54620621	     -0.04000000	     -0.04000000	      0.00000000	      0.01120491
      0.54647960	     -0.04000000	     -0.04000000	      0.00000000	      0.01120421
      0.54675300	     -0.04000000	     -0.04000000	      0.00000000	      0.01120359
      0.54698710	     -0.04000000	     -0.04000000	      0.00000000	      0.01120312
      0.54722120	     -0.04000000	     -0.04000000	      0.00000000	      0.01120270
      0.54750712	     -0.04000000	     -0.04000000	      0.00000000	      0.01120226
      0.54779304	     -0.04000000	     -0.04000000	      0.00000000	      0.01120191
      0.54803339	     -0.04000000	     -0.04000000	      0.00000000	      0.01120168
      0.54827374	     -0.04000000	     -0.04000000	      0.00000000	      0.01120150
      0.54851409	     -0.04000000	     -0.04000000	      0.00000000	      0.01120139
      0.54883792	     -0.04000000	     -0.04000000	      0.00000000	      0.01120132
      0.54907424	     -0.04000000	     -0.04000000	      0.00000000	      0.01120134
      0.54931055	     -0.04000000	     -0.04000000	      0.00000000	      0.01120141
      0.54960427	     -0.04000000	     -0.04000000	      0.00000000	      0.01120158
      0.54989799	     -0.04000000	     -0.04000000	      0.00000000	      0.01120184
      0.55012104	     -0.04000000	     -0.04000000	      0.00000000	      0.01120209
      0.55034409	     -0.04000000	     -0.04000000	      0.00000000	      0.01120239
      0.55064751	     -0.04000000	     -0.04000000	      0.00000000	      0.01120288
      0.55092310	     -0.04000000	     -0.04000000	      0.00000000	      0.01120341
      0.55119869	     -0.04000000	     -0.04000000	      0.00000000	      0.01120401
      0.55144518	     -0.04000000	     -0.04000000	      0.00000000	      0.01120461
      0.55169168	     -0.04000000	     -0.04000000	      0.00000000	      0.01120527
      0.55193817	     -0.04000000	     -0.04000000	      0.00000000	      0.01120599
      0.55218466	     -0.04000000	     -0.04000000	      0.00000000	      0.01120677
      0.55251313	     -0.04000000	     -0.04000000	      0.00000000	      0.01120790
      0.55273598	     -0.04000000	     -0.04000000	      0.00000000	      0.01120873
      0.55295883	     -0.04000000	     -0.04000000	      0.00000000	      0.01120961
      0.55326857	     -0.04000000	     -0.04000000	      0.00000000	      0.01121091
      0.55354244	     -0.04000000	     -0.04000000	      0.00000000	      0.01121214
      0.55381632	     -0.04000000	     -0.04000000	      0.00000000	      0.01121344
      0.55409019	     -0.04000000	     -0.04000000	      0.00000000	      0.01121482
      0.55432249	     -0.04000000	     -0.04000000	      0.00000000	      0.01121605
      0.55455478	     -0.04000000	     -0.04000000	      0.00000000	      0.01121732
      0.55483884	     -0.04000000	     -0.04000000	      0.00000000	      0.01121896
      0.55512290	     -0.04000000	     -0.04000000	      0.00000000	      0.01122067
      0.55537051	     -0.04000000	     -0.04000000	      0.00000000	      0.01122223
      0.55561811	     -0.04000000	     -0.04000000	      0.00000000	      0.01122385
      0.55586572	     -0.04000000	     -0.04000000	      0.00000000	      0.01122552
      0.55611332	     -0.04000000	     -0.04000000	      0.00000000	      0.01122726
      0.55642120	     -0.04000000	     -0.04000000	      0.00000000	      0.01122950
      0.55666618	     -0.04000000	     -0.04000000	      0.00000000	      0.01123135
      0.55691116	     -0.04000000	     -0.04000000	      0.00000000	      0.01123326
      0.55715614	     -0.04000000	     -0.04000000	      0.00000000	      0.01123522
      0.55746174	     -0.04000000	     -0.04000000	      0.00000000	      0.01123775
      0.55771206	     -0.04000000	     -0.04000000	      0.00000000	      0.01123990
      0.55796237	     -0.04000000	     -0.04000000	      0.00000000	      0.01124210
      0.55821269	     -0.04000000	     -0.04000000	      0.00000000	      0.01124436
      0.55846301	     -0.04000000	     -0.04000000	      0.00000000	      0.01124668
      0.55877835	     -0.04000000	     -0.04000000	      0.00000000	      0.01124969
      0.55900128	     -0.04000000	     -0.04000000	      0.00000000	      0.01125188
      0.55922421	     -0.04000000	     -0.04000000	      0.00000000	      0.01125411
      0.55952687	     -0.04000000	     -0.04000000	      0.00000000	      0.01125722
      0.55980458	     -0.04000000	     -0.04000000	      0.00000000	      0.01126015
      0.56008229	     -0.04000000	     -0.04000000	      0.00000000	      0.01126315
      0.56032624	     -0.04000000	     -0.04000000	      0.00000000	      0.01126585
      0.56057019	     -0.04000000	     -0.04000000	      0.00000000	      0.01126860
      0.56081414	     -0.04000000	     -0.04000000	      0.00000000	      0.01127141
      0.56111362	     -0.04000000	     -0.04000000	      0.00000000	      0.01127494
      0.56136889	     -0.04000000	     -0.04000000	      0.00000000	      0.01127801
      0.56162415	     -0.04000000	     -0.04000000	      0.00000000	      0.01128115
      0.56187941	     -0.04000000	     -0.04000000	      0.00000000	      0.01128435
      0.56213468	     -0.04000000	     -0.04000000	      0.00000000	      0.01128760
      0.56238994	     -0.04000000	     -0.04000000	      0.00000000	      0.01129092
      0.56264520	     -0.04000000	     -0.04000000	      0.00000000	      0.01129431
      0.56290047	     -0.04000000	     -0.04000000	      0.00000000	      0.01129775
      0.56315573	     -0.04000000	     -0.04000000	      0.00000000	      0.01130125
      0.56346453	     -0.04000000	     -0.04000000	      0.00000000	      0.01130557
      0.56368434	     -0.04000000	     -0.04000000	      0.00000000	      0.01130870
      0.56390415	     -0.04000000	     -0.04000000	      0.00000000	      0.01131188
      0.56420711	     -0.04000000	     -0.04000000	      0.00000000	      0.01131633
      0.56449137	     -0.04000000	     -0.04000000	      0.00000000	      0.01132058
      0.56477563	     -0.04000000	     -0.04000000	      0.00000000	      0.01132491
      0.56501128	     -0.04000000	     -0.04000000	      0.00000000	      0.01132855
      0.56524693	     -0.04000000	     -0.04000000	      0.00000000	      0.01133225
      0.56554347	     -0.04000000	     -0.04000000	      0.00000000	      0.01133697
      0.56579511	     -0.04000000	     -0.04000000	      0.00000000	      0.01134105
      0.56604676	     -0.04000000	     -0.04000000	      0.00000000	      0.01134518
      0.56629841	     -0.04000000	     -0.04000000	      0.00000000	      0.01134937
      0.56655006	     -0.04000000	     -0.04000000	      0.00000000	      0.01135362
      0.56680170	     -0.04000000	     -0.04000000	      0.00000000	      0.01135793
      0.56711084	     -0.04000000	     -0.04000000	      0.00000000	      0.01136330
      0.56733265	     -0.04000000	     -0.04000000	      0.00000000	      0.01136721
      0.56755447	     -0.04000000	     -0.04000000	      0.00000000	      0.01137116
      0.56785281	     -0.04000000	     -0.04000000	      0.00000000	      0.01137655
      0.56813487	     -0.04000000	     -0.04000000	      0.00000000	      0.01138172
      0.56841692	     -0.04000000	     -0.04000000	      0.00000000	      0.01138696
      0.56865478	     -0.04000000	     -0.04000000	      0.00000000	      0.01139144
      0.56889264	     -0.04000000	     -0.04000000	      0.00000000	      0.01139597
      0.56918650	     -0.04000000	     -0.04000000	      0.00000000	      0.01140164
      0.56943590	     -0.04000000	     -0.04000000	      0.00000000	      0.01140651
      0.56968531	     -0.04000000	     -0.04000000	      0.00000000	      0.01141144
      0.56993471	     -0.04000000	     -0.04000000	      0.00000000	      0.01141642
      0.57018411	     -0.04000000	     -0.04000000	      0.00000000	      0.01142146
      0.57043351	     -0.04000000	     -0.04000000	      0.00000000	      0.01142656
      0.57075934	     -0.04000000	     -0.04000000	      0.00000000	      0.01143331
      0.57097019	     -0.04000000	     -0.04000000	      0.00000000	      0.01143772
      0.57118103	     -0.04000000	     -0.04000000	      0.00000000	      0.01144218
      0.57149719	     -0.04000000	     -0.04000000	      0.00000000	      0.01144894
      0.57179665	     -0.04000000	     -0.04000000	      0.00000000	      0.01145542
      0.57210645	     -0.04000000	     -0.04000000	      0.00000000	      0.01146221
      0.57234478	     -0.04000000	     -0.04000000	      0.00000000	      0.01146749
      0.57258311	     -0.04000000	     -0.04000000	      0.00000000	      0.01147283
      0.57288575	     -0.04000000	     -0.04000000	      0.00000000	      0.01147968
      0.57312514	     -0.04000000	     -0.04000000	      0.00000000	      0.01148515
      0.57336453	     -0.04000000	     -0.04000000	      0.00000000	      0.01149068
      0.57360392	     -0.04000000	     -0.04000000	      0.00000000	      0.01149625
      0.57393442	     -0.04000000	     -0.04000000	      0.00000000	      0.01150404
      0.57414977	     -0.04000000	     -0.04000000	      0.00000000	      0.01150916
      0.57436512	     -0.04000000	     -0.04000000	      0.00000000	      0.01151433
      0.57467329	     -0.04000000	     -0.04000000	      0.00000000	      0.01152179
      0.57496795	     -0.04000000	     -0.04000000	      0.00000000	      0.01152900
      0.57526260	     -0.04000000	     -0.04000000	      0.00000000	      0.01153630
      0.57549826	     -0.04000000	     -0.04000000	      0.00000000	      0.01154218
      0.57573391	     -0.04000000	     -0.04000000	      0.00000000	      0.01154812
      0.57603667	     -0.04000000	     -0.04000000	      0.00000000	      0.01155582
      0.57627784	     -0.04000000	     -0.04000000	      0.00000000	      0.01156201
      0.57651901	     -0.04000000	     -0.04000000	      0.00000000	      0.01156825
      0.57676019	     -0.04000000	     -0.04000000	      0.00000000	      0.01157454
      0.57708298	     -0.04000000	     -0.04000000	      0.00000000	      0.01158304
      0.57730103	     -0.04000000	     -0.04000000	      0.00000000	      0.01158884
      0.57751907	     -0.04000000	     -0.04000000	      0.00000000	      0.01159468
      0.57782053	     -0.04000000	     -0.04000000	      0.00000000	      0.01160281
      0.57811019	     -0.04000000	     -0.04000000	      0.00000000	      0.01161071
      0.57839985	     -0.04000000	     -0.04000000	      0.00000000	      0.01161868
      0.57863645	     -0.04000000	     -0.04000000	      0.00000000	      0.01162524
      0.57887306	     -0.04000000	     -0.04000000	      0.00000000	      0.01163185
      0.57917383	     -0.04000000	     -0.04000000	      0.00000000	      0.01164033
      0.57941448	     -0.04000000	     -0.04000000	      0.00000000	      0.01164716
      0.57965514	     -0.04000000	     -0.04000000	      0.00000000	      0.01165405
      0.57989579	     -0.04000000	     -0.04000000	      0.00000000	      0.01166099
      0.58022028	     -0.04000000	     -0.04000000	      0.00000000	      0.01167043
      0.58043621	     -0.04000000	     -0.04000000	      0.00000000	      0.01167675
      0.58065214	     -0.04000000	     -0.04000000	      0.00000000	      0.01168312
      0.58095551	     -0.04000000	     -0.04000000	      0.00000000	      0.01169214
      0.58124769	     -0.04000000	     -0.04000000	      0.00000000	      0.01170090
      0.58153987	     -0.04000000	     -0.04000000	      0.00000000	      0.01170973
      0.58178350	     -0.04000000	     -0.04000000	      0.00000000	      0.01171715
      0.58202713	     -0.04000000	     -0.04000000	      0.00000000	      0.01172462
      0.58232014	     -0.04000000	     -0.04000000	      0.00000000	      0.01173367
      0.58255867	     -0.04000000	     -0.04000000	      0.00000000	      0.01174110
      0.58279721	     -0.04000000	     -0.04000000	      0.00000000	      0.01174857
      0.58303575	     -0.04000000	     -0.04000000	      0.00000000	      0.01175609
      0.58336765	     -0.04000000	     -0.04000000	      0.00000000	      0.01176664
      0.58357846	     -0.04000000	     -0.04000000	      0.00000000	      0.01177339
      0.58378928	     -0.04000000	     -0.04000000	      0.00000000	      0.01178017
      0.58410022	     -0.04000000	     -0.04000000	      0.00000000	      0.01179025
      0.58440504	     -0.04000000	     -0.04000000	      0.00000000	      0.01180021
      0.58475951	     -0.04000000	     -0.04000000	      0.00000000	      0.01181189
      0.58497805	     -0.04000000	     -0.04000000	      0.00000000	      0.01181914
      0.58519659	     -0.04000000	     -0.04000000	      0.00000000	      0.01182644
      0.58555832	     -0.04000000	     -0.04000000	      0.00000000	      0.01183860
      0.58575951	     -0.04000000	     -0.04000000	      0.00000000	      0.01184541
      0.58596071	     -0.04000000	     -0.04000000	      0.00000000	      0.01185226
      0.58629257	     -0.04000000	     -0.04000000	      0.00000000	      0.01186362
      0.58661501	     -0.04000000	     -0.04000000	      0.00000000	      0.01187476
      0.58684985	     -0.04000000	     -0.04000000	      0.00000000	      0.01188292
      0.58708470	     -0.04000000	     -0.04000000	      0.00000000	      0.01189113
      0.58740190	     -0.04000000	     -0.04000000	      0.00000000	      0.01190229
      0.58762667	     -0.04000000	     -0.04000000	      0.00000000	      0.01191025
      0.58785144	     -0.04000000	     -0.04000000	      0.00000000	      0.01191826
      0.58813972	     -0.04000000	     -0.04000000	      0.00000000	      0.01192858
      0.58841924	     -0.04000000	     -0.04000000	      0.00000000	      0.01193866
      0.58869877	     -0.04000000	     -0.04000000	      0.00000000	      0.01194880
      0.58894269	     -0.04000000	     -0.04000000	      0.00000000	      0.01195771
      0.58918662	     -0.04000000	     -0.04000000	      0.00000000	      0.01196666
      0.58943055	     -0.04000000	     -0.04000000	      0.00000000	      0.01197566
      0.58972331	     -0.04000000	     -0.04000000	      0.00000000	      0.01198653
      0.58998635	     -0.04000000	     -0.04000000	      0.00000000	      0.01199636
      0.59024940	     -0.04000000	     -0.04000000	      0.00000000	      0.01200625
      0.59051244	     -0.04000000	     -0.04000000	      0.00000000	      0.01201619
      0.59077549	     -0.04000000	     -0.04000000	      0.00000000	      0.01202619
      0.59101015	     -0.04000000	     -0.04000000	      0.00000000	      0.01203516
      0.59124482	     -0.04000000	     -0.04000000	      0.00000000	      0.01204417
      0.59154307	     -0.04000000	     -0.04000000	      0.00000000	      0.01205569
      0.59178463	     -0.04000000	     -0.04000000	      0.00000000	      0.01206507
      0.59202618	     -0.04000000	     -0.04000000	      0.00000000	      0.01207451
      0.59226774	     -0.04000000	     -0.04000000	      0.00000000	      0.01208399
      0.59258842	     -0.04000000	     -0.04000000	      0.00000000	      0.01209665
      0.59280245	     -0.04000000	     -0.04000000	      0.00000000	      0.01210514
      0.59301648	     -0.04000000	     -0.04000000	      0.00000000	      0.01211367
      0.59331728	     -0.04000000	     -0.04000000	      0.00000000	      0.01212573
      0.59355815	     -0.04000000	     -0.04000000	      0.00000000	      0.01213544
      0.59395816	     -0.04000000	     -0.04000000	      0.00000000	      0.01215166
      0.59420126	     -0.04000000	     -0.04000000	      0.00000000	      0.01216158
      0.59444437	     -0.04000000	     -0.04000000	      0.00000000	      0.01217155
      0.59468748	     -0.04000000	     -0.04000000	      0.00000000	      0.01218157
      0.59498418	     -0.04000000	     -0.04000000	      0.00000000	      0.01219387
      0.59524210	     -0.04000000	     -0.04000000	      0.00000000	      0.01220461
      0.59550001	     -0.04000000	     -0.04000000	      0.00000000	      0.01221541
      0.59575792	     -0.04000000	     -0.04000000	      0.00000000	      0.01222626
      0.59601583	     -0.04000000	     -0.04000000	      0.00000000	      0.01223716
      0.59627374	     -0.04000000	     -0.04000000	      0.00000000	      0.01224812
      0.59653165	     -0.04000000	     -0.04000000	      0.00000000	      0.01225913
      0.59678956	     -0.04000000	     -0.04000000	      0.00000000	      0.01227019
      0.59704747	     -0.04000000	     -0.04000000	      0.00000000	      0.01228131
      0.59730539	     -0.04000000	     -0.04000000	      0.00000000	      0.01229248
      0.59756330	     -0.04000000	     -0.04000000	      0.00000000	      0.01230370
      0.59782121	     -0.04000000	     -0.04000000	      0.00000000	      0.01231498
      0.59807912	     -0.04000000	     -0.04000000	      0.00000000	      0.01232631
      0.59833703	     -0.04000000	     -0.04000000	      0.00000000	      0.01233769
      0.59859494	     -0.04000000	     -0.04000000	      0.00000000	      0.01234912
      0.59885285	     -0.04000000	     -0.04000000	      0.00000000	      0.01236061
      0.59908384	     -0.04000000	     -0.04000000	      0.00000000	      0.01237094
      0.59931483	     -0.04000000	     -0.04000000	      0.00000000	      0.01238132
      0.59961962	     -0.04000000	     -0.04000000	      0.00000000	      0.01239507
      0.59985661	     -0.04000000	     -0.04000000	      0.00000000	      0.01240582
      0.60009359	     -0.04000000	     -0.04000000	      0.00000000	      0.01241661
      0.60033058	     -0.04000000	     -0.04000000	      0.00000000	      0.01242745
      0.60063188	     -0.04000000	     -0.04000000	      0.00000000	      0.01244128
      0.60088924	     -0.04000000	     -0.04000000	      0.00000000	      0.01245316
      0.60114659	     -0.04000000	     -0.04000000	      0.00000000	      0.01246509
      0.60140394	     -0.04000000	     -0.04000000	      0.00000000	      0.01247707
      0.60166129	     -0.04000000	     -0.04000000	      0.00000000	      0.01248910
      0.60191865	     -0.04000000	     -0.04000000	      0.00000000	      0.01250119
      0.60217600	     -0.04000000	     -0.04000000	      0.00000000	      0.01251332
      0.60243335	     -0.04000000	     -0.04000000	      0.00000000	      0.01252551
      0.60269071	     -0.04000000	     -0.04000000	      0.00000000	      0.01253775
      0.60294806	     -0.04000000	     -0.04000000	      0.00000000	      0.01255004
      0.60320541	     -0.04000000	     -0.04000000	      0.00000000	      0.01256238
      0.60346276	     -0.04000000	     -0.04000000	      0.00000000	      0.01257478
      0.60372012	     -0.04000000	     -0.04000000	      0.00000000	      0.01258722
      0.60397747	     -0.04000000	     -0.04000000	      0.00000000	      0.01259972
      0.60423482	     -0.04000000	     -0.04000000	      0.00000000	      0.01261226
      0.60449217	     -0.04000000	     -0.04000000	      0.00000000	      0.01262486
      0.60474953	     -0.04000000	     -0.04000000	      0.00000000	      0.01263751
      0.60500688	     -0.04000000	     -0.04000000	      0.00000000	      0.01265021
      0.60526423	     -0.04000000	     -0.04000000	      0.00000000	      0.01266297
      0.60552159	     -0.04000000	     -0.04000000	      0.00000000	      0.01267577
      0.60577894	     -0.04000000	     -0.04000000	      0.00000000	      0.01268862
      0.60603629	     -0.04000000	     -0.04000000	      0.00000000	      0.01270153
      0.60629364	     -0.04000000	     -0.04000000	      0.00000000	      0.01271448
      0.60655100	     -0.04000000	     -0.04000000	      0.00000000	      0.01272749
      0.60680835	     -0.04000000	     -0.04000000	      0.00000000	      0.01274055
      0.60706570	     -0.04000000	     -0.04000000	      0.00000000	      0.01275365
      0.60732305	     -0.04000000	     -0.04000000	      0.00000000	      0.01276681
      0.60758041	     -0.04000000	     -0.04000000	      0.00000000	      0.01278002
      0.60783776	     -0.04000000	     -0.04000000	      0.00000000	      0.01279328
      0.60809511	     -0.04000000	     -0.04000000	      0.00000000	      0.01280659
      0.60835247	     -0.04000000	     -0.04000000	      0.00000000	      0.01281995
      0.60860982	     -0.04000000	     -0.04000000	      0.00000000	      0.01283336
      0.60886717	     -0.04000000	     -0.04000000	      0.00000000	      0.01284682
      0.60912452	     -0.04000000	     -0.04000000	      0.00000000	      0.01286033
      0.60935546	     -0.04000000	     -0.04000000	      0.00000000	      0.01287250
      0.60958641	     -0.04000000	     -0.04000000	      0.00000000	      0.01288470
      0.60989499	     -0.04000000	     -0.04000000	      0.00000000	      0.01290108
      0.61012598	     -0.04000000	     -0.04000000	      0.00000000	      0.01291338
      0.61035696	     -0.04000000	     -0.04000000	      0.00000000	      0.01292572
      0.61058795	     -0.04000000	     -0.04000000	      0.00000000	      0.01293811
      0.61089238	     -0.04000000	     -0.04000000	      0.00000000	      0.01295449
      0.61116285	     -0.04000000	     -0.04000000	      0.00000000	      0.01296910
      0.61143331	     -0.04000000	     -0.04000000	      0.00000000	      0.01298377
      0.61166649	     -0.04000000	     -0.04000000	      0.00000000	      0.01299646
      0.61189966	     -0.04000000	     -0.04000000	      0.00000000	      0.01300918
      0.61213283	     -0.04000000	     -0.04000000	      0.00000000	      0.01302195
      0.61243361	     -0.04000000	     -0.04000000	      0.00000000	      0.01303849
      0.61269819	     -0.04000000	     -0.04000000	      0.00000000	      0.01305309
      0.61296277	     -0.04000000	     -0.04000000	      0.00000000	      0.01306774
      0.61322734	     -0.04000000	     -0.04000000	      0.00000000	      0.01308244
      0.61345399	     -0.04000000	     -0.04000000	      0.00000000	      0.01309507
      0.61368063	     -0.04000000	     -0.04000000	      0.00000000	      0.01310775
      0.61400240	     -0.04000000	     -0.04000000	      0.00000000	      0.01312581
      0.61422297	     -0.04000000	     -0.04000000	      0.00000000	      0.01313823
      0.61444354	     -0.04000000	     -0.04000000	      0.00000000	      0.01315069
      0.61473095	     -0.04000000	     -0.04000000	      0.00000000	      0.01316698
      0.61500338	     -0.04000000	     -0.04000000	      0.00000000	      0.01318247
      0.61534774	     -0.04000000	     -0.04000000	      0.00000000	      0.01320214
      0.61557006	     -0.04000000	     -0.04000000	      0.00000000	      0.01321488
      0.61579238	     -0.04000000	     -0.04000000	      0.00000000	      0.01322766
      0.61609937	     -0.04000000	     -0.04000000	      0.00000000	      0.01324536
      0.61636296	     -0.04000000	     -0.04000000	      0.00000000	      0.01326062
      0.61662655	     -0.04000000	     -0.04000000	      0.00000000	      0.01327593
      0.61689014	     -0.04000000	     -0.04000000	      0.00000000	      0.01329128
      0.61712087	     -0.04000000	     -0.04000000	      0.00000000	      0.01330477
      0.61735160	     -0.04000000	     -0.04000000	      0.00000000	      0.01331829
      0.61766671	     -0.04000000	     -0.04000000	      0.00000000	      0.01333683
      0.61788991	     -0.04000000	     -0.04000000	      0.00000000	      0.01335000
      0.61811311	     -0.04000000	     -0.04000000	      0.00000000	      0.01336320
      0.61839595	     -0.04000000	     -0.04000000	      0.00000000	      0.01337999
      0.61867194	     -0.04000000	     -0.04000000	      0.00000000	      0.01339643
      0.61894794	     -0.04000000	     -0.04000000	      0.00000000	      0.01341292
      0.61920792	     -0.04000000	     -0.04000000	      0.00000000	      0.01342851
      0.61946790	     -0.04000000	     -0.04000000	      0.00000000	      0.01344414
      0.61972788	     -0.04000000	     -0.04000000	      0.00000000	      0.01345983
      0.61998786	     -0.04000000	     -0.04000000	      0.00000000	      0.01347556
      0.62024784	     -0.04000000	     -0.04000000	      0.00000000	      0.01349134
      0.62050782	     -0.04000000	     -0.04000000	      0.00000000	      0.01350717
      0.62076780	     -0.04000000	     -0.04000000	      0.00000000	      0.01352305
      0.62102778	     -0.04000000	     -0.04000000	      0.00000000	      0.01353898
      0.62128776	     -0.04000000	     -0.04000000	      0.00000000	      0.01355495
      0.62154774	     -0.04000000	     -0.04000000	      0.00000000	      0.01357097
      0.62180773	     -0.04000000	     -0.04000000	      0.00000000	      0.01358705
      0.62206771	     -0.04000000	     -0.04000000	      0.00000000	      0.01360317
      0.62230052	     -0.04000000	     -0.04000000	      0.00000000	      0.01361764
      0.62253334	     -0.04000000	     -0.04000000	      0.00000000	      0.01363216
      0.62284548	     -0.04000000	     -0.04000000	      0.00000000	      0.01365168
      0.62306923	     -0.04000000	     -0.04000000	      0.00000000	      0.01366571
      0.62329297	     -0.04000000	     -0.04000000	      0.00000000	      0.01367978
      0.62357398	     -0.04000000	     -0.04000000	      0.00000000	      0.01369751
      0.62384819	     -0.04000000	     -0.04000000	      0.00000000	      0.01371486
      0.62412241	     -0.04000000	     -0.04000000	      0.00000000	      0.01373226
      0.62438531	     -0.04000000	     -0.04000000	      0.00000000	      0.01374899
      0.62464821	     -0.04000000	     -0.04000000	      0.00000000	      0.01376577
      0.62491111	     -0.04000000	     -0.04000000	      0.00000000	      0.01378260
      0.62517401	     -0.04000000	     -0.04000000	      0.00000000	      0.01379948
      0.62543691	     -0.04000000	     -0.04000000	      0.00000000	      0.01381641
      0.62569981	     -0.04000000	     -0.04000000	      0.00000000	      0.01383339
      0.62596271	     -0.04000000	     -0.04000000	      0.00000000	      0.01385041
      0.62622561	     -0.04000000	     -0.04000000	      0.00000000	      0.01386748
      0.62644890	     -0.04000000	     -0.04000000	      0.00000000	      0.01388202
      0.62667219	     -0.04000000	     -0.04000000	      0.00000000	      0.01389660
      0.62697261	     -0.04000000	     -0.04000000	      0.00000000	      0.01391626
      0.62723436	     -0.04000000	     -0.04000000	      0.00000000	      0.01393344
      0.62749610	     -0.04000000	     -0.04000000	      0.00000000	      0.01395067
      0.62775785	     -0.04000000	     -0.04000000	      0.00000000	      0.01396795
      0.62801960	     -0.04000000	     -0.04000000	      0.00000000	      0.01398528
      0.62828134	     -0.04000000	     -0.04000000	      0.00000000	      0.01400265
      0.62850754	     -0.04000000	     -0.04000000	      0.00000000	      0.01401770
      0.62873374	     -0.04000000	     -0.04000000	      0.00000000	      0.01403279
      0.62906261	     -0.04000000	     -0.04000000	      0.00000000	      0.01405479
      0.62927490	     -0.04000000	     -0.04000000	      0.00000000	      0.01406903
      0.62948719	     -0.04000000	     -0.04000000	      0.00000000	      0.01408330
      0.62978396	     -0.04000000	     -0.04000000	      0.00000000	      0.01410331
      0.63019481	     -0.04000000	     -0.04000000	      0.00000000	      0.01413110
      0.63042558	     -0.04000000	     -0.04000000	      0.00000000	      0.01414676
      0.63065635	     -0.04000000	     -0.04000000	      0.00000000	      0.01416246
      0.63094282	     -0.04000000	     -0.04000000	      0.00000000	      0.01418200
      0.63121417	     -0.04000000	     -0.04000000	      0.00000000	      0.01420056
      0.63148551	     -0.04000000	     -0.04000000	      0.00000000	      0.01421917
      0.63174688	     -0.04000000	     -0.04000000	      0.00000000	      0.01423714
      0.63200824	     -0.04000000	     -0.04000000	      0.00000000	      0.01425516
      0.63226960	     -0.04000000	     -0.04000000	      0.00000000	      0.01427322
      0.63253096	     -0.04000000	     -0.04000000	      0.00000000	      0.01429133
      0.63279233	     -0.04000000	     -0.04000000	      0.00000000	      0.01430949
      0.63305369	     -0.04000000	     -0.04000000	      0.00000000	      0.01432770
      0.63331505	     -0.04000000	     -0.04000000	      0.00000000	      0.01434595
      0.63357641	     -0.04000000	     -0.04000000	      0.00000000	      0.01436425
      0.63383778	     -0.04000000	     -0.04000000	      0.00000000	      0.01438259
      0.63409914	     -0.04000000	     -0.04000000	      0.00000000	      0.01440098
      0.63433025	     -0.04000000	     -0.04000000	      0.00000000	      0.01441728
      0.63456136	     -0.04000000	     -0.04000000	      0.00000000	      0.01443361
      0.63488027	     -0.04000000	     -0.04000000	      0.00000000	      0.01445622
      0.63509977	     -0.04000000	     -0.04000000	      0.00000000	      0.01447181
      0.63531926	     -0.04000000	     -0.04000000	      0.00000000	      0.01448744
      0.63560659	     -0.04000000	     -0.04000000	      0.00000000	      0.01450795
      0.63584754	     -0.04000000	     -0.04000000	      0.00000000	      0.01452518
      0.63622120	     -0.04000000	     -0.04000000	      0.00000000	      0.01455200
      0.63646992	     -0.04000000	     -0.04000000	      0.00000000	      0.01456989
      0.63671865	     -0.04000000	     -0.04000000	      0.00000000	      0.01458783
      0.63696738	     -0.04000000	     -0.04000000	      0.00000000	      0.01460582
      0.63724417	     -0.04000000	     -0.04000000	      0.00000000	      0.01462588
      0.63752097	     -0.04000000	     -0.04000000	      0.00000000	      0.01464599
      0.63775745	     -0.04000000	     -0.04000000	      0.00000000	      0.01466321
      0.63799392	     -0.04000000	     -0.04000000	      0.00000000	      0.01468047
      0.63831021	     -0.04000000	     -0.04000000	      0.00000000	      0.01470361
      0.63852859	     -0.04000000	     -0.04000000	      0.00000000	      0.01471962
      0.63874697	     -0.04000000	     -0.04000000	      0.00000000	      0.01473567
      0.63903560	     -0.04000000	     -0.04000000	      0.00000000	      0.01475693
      0.63931136	     -0.04000000	     -0.04000000	      0.00000000	      0.01477729
      0.63968341	     -0.04000000	     -0.04000000	      0.00000000	      0.01480485
      0.63991585	     -0.04000000	     -0.04000000	      0.00000000	      0.01482211
      0.64019621	     -0.04000000	     -0.04000000	      0.00000000	      0.01484297
      0.64046822	     -0.04000000	     -0.04000000	      0.00000000	      0.01486327
      0.64074022	     -0.04000000	     -0.04000000	      0.00000000	      0.01488361
      0.64101223	     -0.04000000	     -0.04000000	      0.00000000	      0.01490400
      0.64128424	     -0.04000000	     -0.04000000	      0.00000000	      0.01492444
      0.64151444	     -0.04000000	     -0.04000000	      0.00000000	      0.01494177
      0.64174463	     -0.04000000	     -0.04000000	      0.00000000	      0.01495914
      0.64207148	     -0.04000000	     -0.04000000	      0.00000000	      0.01498387
      0.64228502	     -0.04000000	     -0.04000000	      0.00000000	      0.01500006
      0.64249856	     -0.04000000	     -0.04000000	      0.00000000	      0.01501628
      0.64279507	     -0.04000000	     -0.04000000	      0.00000000	      0.01503885
      0.64317984	     -0.04000000	     -0.04000000	      0.00000000	      0.01506822
      0.64343054	     -0.04000000	     -0.04000000	      0.00000000	      0.01508741
      0.64368123	     -0.04000000	     -0.04000000	      0.00000000	      0.01510664
      0.64393192	     -0.04000000	     -0.04000000	      0.00000000	      0.01512591
      0.64420646	     -0.04000000	     -0.04000000	      0.00000000	      0.01514707
      0.64448100	     -0.04000000	     -0.04000000	      0.00000000	      0.01516827
      0.64472178	     -0.04000000	     -0.04000000	      0.00000000	      0.01518690
      0.64496255	     -0.04000000	     -0.04000000	      0.00000000	      0.01520557
      0.64527153	     -0.04000000	     -0.04000000	      0.00000000	      0.01522958
      0.64549471	     -0.04000000	     -0.04000000	      0.00000000	      0.01524697
      0.64571789	     -0.04000000	     -0.04000000	      0.00000000	      0.01526438
      0.64600088	     -0.04000000	     -0.04000000	      0.00000000	      0.01528651
      0.64627202	     -0.04000000	     -0.04000000	      0.00000000	      0.01530777
      0.64661090	     -0.04000000	     -0.04000000	      0.00000000	      0.01533439
      0.64684422	     -0.04000000	     -0.04000000	      0.00000000	      0.01535277
      0.64707754	     -0.04000000	     -0.04000000	      0.00000000	      0.01537118
      0.64737400	     -0.04000000	     -0.04000000	      0.00000000	      0.01539462
      0.64767047	     -0.04000000	     -0.04000000	      0.00000000	      0.01541812
      0.64788280	     -0.04000000	     -0.04000000	      0.00000000	      0.01543498
      0.64809512	     -0.04000000	     -0.04000000	      0.00000000	      0.01545187
      0.64840313	     -0.04000000	     -0.04000000	      0.00000000	      0.01547643
      0.64867899	     -0.04000000	     -0.04000000	      0.00000000	      0.01549847
      0.64892079	     -0.04000000	     -0.04000000	      0.00000000	      0.01551784
      0.64916259	     -0.04000000	     -0.04000000	      0.00000000	      0.01553724
      0.64947119	     -0.04000000	     -0.04000000	      0.00000000	      0.01556205
      0.64969465	     -0.04000000	     -0.04000000	      0.00000000	      0.01558005
      0.64991810	     -0.04000000	     -0.04000000	      0.00000000	      0.01559809
      0.65020124	     -0.04000000	     -0.04000000	      0.00000000	      0.01562099
      0.65047270	     -0.04000000	     -0.04000000	      0.00000000	      0.01564299
      0.65081172	     -0.04000000	     -0.04000000	      0.00000000	      0.01567053
      0.65104532	     -0.04000000	     -0.04000000	      0.00000000	      0.01568955
      0.65127891	     -0.04000000	     -0.04000000	      0.00000000	      0.01570860
      0.65157561	     -0.04000000	     -0.04000000	      0.00000000	      0.01573285
      0.65187231	     -0.04000000	     -0.04000000	      0.00000000	      0.01575715
      0.65208510	     -0.04000000	     -0.04000000	      0.00000000	      0.01577462
      0.65229790	     -0.04000000	     -0.04000000	      0.00000000	      0.01579211
      0.65260608	     -0.04000000	     -0.04000000	      0.00000000	      0.01581750
      0.65288226	     -0.04000000	     -0.04000000	      0.00000000	      0.01584030
      0.65312429	     -0.04000000	     -0.04000000	      0.00000000	      0.01586032
      0.65336631	     -0.04000000	     -0.04000000	      0.00000000	      0.01588037
      0.65367551	     -0.04000000	     -0.04000000	      0.00000000	      0.01590605
      0.65389902	     -0.04000000	     -0.04000000	      0.00000000	      0.01592465
      0.65412253	     -0.04000000	     -0.04000000	      0.00000000	      0.01594327
      0.65440620	     -0.04000000	     -0.04000000	      0.00000000	      0.01596696
      0.65467671	     -0.04000000	     -0.04000000	      0.00000000	      0.01598959
      0.65501787	     -0.04000000	     -0.04000000	      0.00000000	      0.01601820
      0.65525573	     -0.04000000	     -0.04000000	      0.00000000	      0.01603819
      0.65549359	     -0.04000000	     -0.04000000	      0.00000000	      0.01605821
      0.65578670	     -0.04000000	     -0.04000000	      0.00000000	      0.01608294
      0.65607981	     -0.04000000	     -0.04000000	      0.00000000	      0.01610771
      0.65629755	     -0.04000000	     -0.04000000	      0.00000000	      0.01612615
      0.65651529	     -0.04000000	     -0.04000000	      0.00000000	      0.01614462
      0.65682303	     -0.04000000	     -0.04000000	      0.00000000	      0.01617077
      0.65709363	     -0.04000000	     -0.04000000	      0.00000000	      0.01619382
      0.65736424	     -0.04000000	     -0.04000000	      0.00000000	      0.01621691
      0.65760511	     -0.04000000	     -0.04000000	      0.00000000	      0.01623750
      0.65784598	     -0.04000000	     -0.04000000	      0.00000000	      0.01625812
      0.65808685	     -0.04000000	     -0.04000000	      0.00000000	      0.01627878
      0.65837636	     -0.04000000	     -0.04000000	      0.00000000	      0.01630366
      0.65866586	     -0.04000000	     -0.04000000	      0.00000000	      0.01632859
      0.65888799	     -0.04000000	     -0.04000000	      0.00000000	      0.01634775
      0.65911011	     -0.04000000	     -0.04000000	      0.00000000	      0.01636694
      0.65941577	     -0.04000000	     -0.04000000	      0.00000000	      0.01639340
      0.65968379	     -0.04000000	     -0.04000000	      0.00000000	      0.01641665
      0.65995180	     -0.04000000	     -0.04000000	      0.00000000	      0.01643994
      0.66021982	     -0.04000000	     -0.04000000	      0.00000000	      0.01646327
      0.66044577	     -0.04000000	     -0.04000000	      0.00000000	      0.01648297
      0.66067172	     -0.04000000	     -0.04000000	      0.00000000	      0.01650271
      0.66097387	     -0.04000000	     -0.04000000	      0.00000000	      0.01652915
      0.66123871	     -0.04000000	     -0.04000000	      0.00000000	      0.01655237
      0.66150354	     -0.04000000	     -0.04000000	      0.00000000	      0.01657563
      0.66176838	     -0.04000000	     -0.04000000	      0.00000000	      0.01659893
      0.66200439	     -0.04000000	     -0.04000000	      0.00000000	      0.01661973
      0.66224039	     -0.04000000	     -0.04000000	      0.00000000	      0.01664057
      0.66255705	     -0.04000000	     -0.04000000	      0.00000000	      0.01666858
      0.66278007	     -0.04000000	     -0.04000000	      0.00000000	      0.01668834
      0.66300309	     -0.04000000	     -0.04000000	      0.00000000	      0.01670813
      0.66328952	     -0.04000000	     -0.04000000	      0.00000000	      0.01673359
      0.66354664	     -0.04000000	     -0.04000000	      0.00000000	      0.01675649
      0.66390250	     -0.04000000	     -0.04000000	      0.00000000	      0.01678824
      0.66412165	     -0.04000000	     -0.04000000	      0.00000000	      0.01680784
      0.66450879	     -0.04000000	     -0.04000000	      0.00000000	      0.01684252
      0.66470853	     -0.04000000	     -0.04000000	      0.00000000	      0.01686045
      0.66490828	     -0.04000000	     -0.04000000	      0.00000000	      0.01687841
      0.66523635	     -0.04000000	     -0.04000000	      0.00000000	      0.01690794
      0.66552194	     -0.04000000	     -0.04000000	      0.00000000	      0.01693371
      0.66576251	     -0.04000000	     -0.04000000	      0.00000000	      0.01695545
      0.66600308	     -0.04000000	     -0.04000000	      0.00000000	      0.01697723
      0.66632185	     -0.04000000	     -0.04000000	      0.00000000	      0.01700613
      0.66653989	     -0.04000000	     -0.04000000	      0.00000000	      0.01702594
      0.66675792	     -0.04000000	     -0.04000000	      0.00000000	      0.01704577
      0.66705085	     -0.04000000	     -0.04000000	      0.00000000	      0.01707246
      0.66737023	     -0.04000000	     -0.04000000	      0.00000000	      0.01710162
      0.66768395	     -0.04000000	     -0.04000000	      0.00000000	      0.01713032
      0.66791655	     -0.04000000	     -0.04000000	      0.00000000	      0.01715163
      0.66814915	     -0.04000000	     -0.04000000	      0.00000000	      0.01717298
      0.66844757	     -0.04000000	     -0.04000000	      0.00000000	      0.01720041
      0.66874599	     -0.04000000	     -0.04000000	      0.00000000	      0.01722790
      0.66895869	     -0.04000000	     -0.04000000	      0.00000000	      0.01724752
      0.66917139	     -0.04000000	     -0.04000000	      0.00000000	      0.01726717
      0.66947921	     -0.04000000	     -0.04000000	      0.00000000	      0.01729565
      0.66978704	     -0.04000000	     -0.04000000	      0.00000000	      0.01732419
      0.66999825	     -0.04000000	     -0.04000000	      0.00000000	      0.01734380
      0.67020947	     -0.04000000	     -0.04000000	      0.00000000	      0.01736344
      0.67051551	     -0.04000000	     -0.04000000	      0.00000000	      0.01739194
      0.67082156	     -0.04000000	     -0.04000000	      0.00000000	      0.01742050
      0.67103944	     -0.04000000	     -0.04000000	      0.00000000	      0.01744086
      0.67125733	     -0.04000000	     -0.04000000	      0.00000000	      0.01746125
      0.67156474	     -0.04000000	     -0.04000000	      0.00000000	      0.01749007
      0.67187216	     -0.04000000	     -0.04000000	      0.00000000	      0.01751893
      0.67208077	     -0.04000000	     -0.04000000	      0.00000000	      0.01753856
      0.67228938	     -0.04000000	     -0.04000000	      0.00000000	      0.01755820
      0.67259312	     -0.04000000	     -0.04000000	      0.00000000	      0.01758685
      0.67289687	     -0.04000000	     -0.04000000	      0.00000000	      0.01761555
      0.67312345	     -0.04000000	     -0.04000000	      0.00000000	      0.01763700
      0.67335003	     -0.04000000	     -0.04000000	      0.00000000	      0.01765848
      0.67365365	     -0.04000000	     -0.04000000	      0.00000000	      0.01768730
      0.67392633	     -0.04000000	     -0.04000000	      0.00000000	      0.01771323
      0.67419901	     -0.04000000	     -0.04000000	      0.00000000	      0.01773920
      0.67443893	     -0.04000000	     -0.04000000	      0.00000000	      0.01776209
      0.67467885	     -0.04000000	     -0.04000000	      0.00000000	      0.01778501
      0.67491877	     -0.04000000	     -0.04000000	      0.00000000	      0.01780796
      0.67521265	     -0.04000000	     -0.04000000	      0.00000000	      0.01783612
      0.67550653	     -0.04000000	     -0.04000000	      0.00000000	      0.01786432
      0.67572896	     -0.04000000	     -0.04000000	      0.00000000	      0.01788571
      0.67595139	     -0.04000000	     -0.04000000	      0.00000000	      0.01790712
      0.67625773	     -0.04000000	     -0.04000000	      0.00000000	      0.01793665
      0.67653121	     -0.04000000	     -0.04000000	      0.00000000	      0.01796306
      0.67677705	     -0.04000000	     -0.04000000	      0.00000000	      0.01798683
      0.67702289	     -0.04000000	     -0.04000000	      0.00000000	      0.01801064
      0.67733100	     -0.04000000	     -0.04000000	      0.00000000	      0.01804053
      0.67755755	     -0.04000000	     -0.04000000	      0.00000000	      0.01806254
      0.67778409	     -0.04000000	     -0.04000000	      0.00000000	      0.01808458
      0.67806734	     -0.04000000	     -0.04000000	      0.00000000	      0.01811218
      0.67834138	     -0.04000000	     -0.04000000	      0.00000000	      0.01813892
      0.67867809	     -0.04000000	     -0.04000000	      0.00000000	      0.01817183
      0.67891409	     -0.04000000	     -0.04000000	      0.00000000	      0.01819494
      0.67915010	     -0.04000000	     -0.04000000	      0.00000000	      0.01821808
      0.67944739	     -0.04000000	     -0.04000000	      0.00000000	      0.01824727
      0.67974467	     -0.04000000	     -0.04000000	      0.00000000	      0.01827651
      0.67996357	     -0.04000000	     -0.04000000	      0.00000000	      0.01829807
      0.68018248	     -0.04000000	     -0.04000000	      0.00000000	      0.01831966
      0.68049000	     -0.04000000	     -0.04000000	      0.00000000	      0.01835003
      0.68079753	     -0.04000000	     -0.04000000	      0.00000000	      0.01838046
      0.68100734	     -0.04000000	     -0.04000000	      0.00000000	      0.01840125
      0.68121715	     -0.04000000	     -0.04000000	      0.00000000	      0.01842206
      0.68152046	     -0.04000000	     -0.04000000	      0.00000000	      0.01845219
      0.68182377	     -0.04000000	     -0.04000000	      0.00000000	      0.01848237
      0.68205372	     -0.04000000	     -0.04000000	      0.00000000	      0.01850528
      0.68228367	     -0.04000000	     -0.04000000	      0.00000000	      0.01852822
      0.68258530	     -0.04000000	     -0.04000000	      0.00000000	      0.01855836
      0.68288693	     -0.04000000	     -0.04000000	      0.00000000	      0.01858855
      0.68309979	     -0.04000000	     -0.04000000	      0.00000000	      0.01860989
      0.68331265	     -0.04000000	     -0.04000000	      0.00000000	      0.01863125
      0.68361877	     -0.04000000	     -0.04000000	      0.00000000	      0.01866201
      0.68392489	     -0.04000000	     -0.04000000	      0.00000000	      0.01869282
      0.68414542	     -0.04000000	     -0.04000000	      0.00000000	      0.01871505
      0.68436594	     -0.04000000	     -0.04000000	      0.00000000	      0.01873730
      0.68467253	     -0.04000000	     -0.04000000	      0.00000000	      0.01876828
      0.68497912	     -0.04000000	     -0.04000000	      0.00000000	      0.01879932
      0.68519198	     -0.04000000	     -0.04000000	      0.00000000	      0.01882089
      0.68540484	     -0.04000000	     -0.04000000	      0.00000000	      0.01884250
      0.68570998	     -0.04000000	     -0.04000000	      0.00000000	      0.01887350
      0.68601513	     -0.04000000	     -0.04000000	      0.00000000	      0.01890456
      0.68623927	     -0.04000000	     -0.04000000	      0.00000000	      0.01892741
      0.68646341	     -0.04000000	     -0.04000000	      0.00000000	      0.01895028
      0.68676882	     -0.04000000	     -0.04000000	      0.00000000	      0.01898149
      0.68707424	     -0.04000000	     -0.04000000	      0.00000000	      0.01901276
      0.68728683	     -0.04000000	     -0.04000000	      0.00000000	      0.01903454
      0.68749942	     -0.04000000	     -0.04000000	      0.00000000	      0.01905636
      0.68780418	     -0.04000000	     -0.04000000	      0.00000000	      0.01908767
      0.68810894	     -0.04000000	     -0.04000000	      0.00000000	      0.01911903
      0.68833502	     -0.04000000	     -0.04000000	      0.00000000	      0.01914233
      0.68856110	     -0.04000000	     -0.04000000	      0.00000000	      0.01916566
      0.68886558	     -0.04000000	     -0.04000000	      0.00000000	      0.01919712
      0.68917007	     -0.04000000	     -0.04000000	      0.00000000	      0.01922862
      0.68938357	     -0.04000000	     -0.04000000	      0.00000000	      0.01925074
      0.68959707	     -0.04000000	     -0.04000000	      0.00000000	      0.01927289
      0.68990215	     -0.04000000	     -0.04000000	      0.00000000	      0.01930458
      0.69020722	     -0.04000000	     -0.04000000	      0.00000000	      0.01933631
      0.69043245	     -0.04000000	     -0.04000000	      0.00000000	      0.01935978
      0.69065767	     -0.04000000	     -0.04000000	      0.00000000	      0.01938326
      0.69096257	     -0.04000000	     -0.04000000	      0.00000000	      0.01941510
      0.69126747	     -0.04000000	     -0.04000000	      0.00000000	      0.01944699
      0.69148187	     -0.04000000	     -0.04000000	      0.00000000	      0.01946945
      0.69169628	     -0.04000000	     -0.04000000	      0.00000000	      0.01949192
      0.69200141	     -0.04000000	     -0.04000000	      0.00000000	      0.01952395
      0.69230654	     -0.04000000	     -0.04000000	      0.00000000	      0.01955603
      0.69253168	     -0.04000000	     -0.04000000	      0.00000000	      0.01957974
      0.69275683	     -0.04000000	     -0.04000000	      0.00000000	      0.01960346
      0.69306174	     -0.04000000	     -0.04000000	      0.00000000	      0.01963564
      0.69336664	     -0.04000000	     -0.04000000	      0.00000000	      0.01966787
      0.69358204	     -0.04000000	     -0.04000000	      0.00000000	      0.01969066
      0.69379744	     -0.04000000	     -0.04000000	      0.00000000	      0.01971348
      0.69410267	     -0.04000000	     -0.04000000	      0.00000000	      0.01974586
      0.69440790	     -0.04000000	     -0.04000000	      0.00000000	      0.01977828
      0.69463274	     -0.04000000	     -0.04000000	      0.00000000	      0.01980220
      0.69485759	     -0.04000000	     -0.04000000	      0.00000000	      0.01982614
      0.69516256	     -0.04000000	     -0.04000000	      0.00000000	      0.01985866
      0.69546753	     -0.04000000	     -0.04000000	      0.00000000	      0.01989122
      0.69568403	     -0.04000000	     -0.04000000	      0.00000000	      0.01991437
      0.69590053	     -0.04000000	     -0.04000000	      0.00000000	      0.01993754
      0.69620583	     -0.04000000	     -0.04000000	      0.00000000	      0.01997026
      0.69651112	     -0.04000000	     -0.04000000	      0.00000000	      0.02000302
      0.69673566	     -0.04000000	     -0.04000000	      0.00000000	      0.02002715
      0.69696020	     -0.04000000	     -0.04000000	      0.00000000	      0.02005131
      0.69726520	     -0.04000000	     -0.04000000	      0.00000000	      0.02008416
      0.69757019	     -0.04000000	     -0.04000000	      0.00000000	      0.02011705
      0.69778790	     -0.04000000	     -0.04000000	      0.00000000	      0.02014057
      0.69800561	     -0.04000000	     -0.04000000	      0.00000000	      0.02016410
      0.69831092	     -0.04000000	     -0.04000000	      0.00000000	      0.02019715
      0.69861623	     -0.04000000	     -0.04000000	      0.00000000	      0.02023025
      0.69884049	     -0.04000000	     -0.04000000	      0.00000000	      0.02025458
      0.69906474	     -0.04000000	     -0.04000000	      0.00000000	      0.02027895
      0.69936971	     -0.04000000	     -0.04000000	      0.00000000	      0.02031213
      0.69967468	     -0.04000000	     -0.04000000	      0.00000000	      0.02034535
      0.69989370	     -0.04000000	     -0.04000000	      0.00000000	      0.02036924
      0.70011272	     -0.04000000	     -0.04000000	      0.00000000	      0.02039315
      0.70041797	     -0.04000000	     -0.04000000	      0.00000000	      0.02042652
      0.70072323	     -0.04000000	     -0.04000000	      0.00000000	      0.02045993
      0.70094727	     -0.04000000	     -0.04000000	      0.00000000	      0.02048449
      0.70117131	     -0.04000000	     -0.04000000	      0.00000000	      0.02050907
      0.70147620	     -0.04000000	     -0.04000000	      0.00000000	      0.02054256
      0.70178108	     -0.04000000	     -0.04000000	      0.00000000	      0.02057610
      0.70200147	     -0.04000000	     -0.04000000	      0.00000000	      0.02060037
      0.70222187	     -0.04000000	     -0.04000000	      0.00000000	      0.02062467
      0.70252699	     -0.04000000	     -0.04000000	      0.00000000	      0.02065835
      0.70283211	     -0.04000000	     -0.04000000	      0.00000000	      0.02069207
      0.70305606	     -0.04000000	     -0.04000000	      0.00000000	      0.02071685
      0.70328002	     -0.04000000	     -0.04000000	      0.00000000	      0.02074166
      0.70358476	     -0.04000000	     -0.04000000	      0.00000000	      0.02077546
      0.70388951	     -0.04000000	     -0.04000000	      0.00000000	      0.02080930
      0.70411128	     -0.04000000	     -0.04000000	      0.00000000	      0.02083396
      0.70433306	     -0.04000000	     -0.04000000	      0.00000000	      0.02085864
      0.70463796	     -0.04000000	     -0.04000000	      0.00000000	      0.02089262
      0.70494285	     -0.04000000	     -0.04000000	      0.00000000	      0.02092664
      0.70516693	     -0.04000000	     -0.04000000	      0.00000000	      0.02095167
      0.70539100	     -0.04000000	     -0.04000000	      0.00000000	      0.02097673
      0.70569555	     -0.04000000	     -0.04000000	      0.00000000	      0.02101082
      0.70600009	     -0.04000000	     -0.04000000	      0.00000000	      0.02104496
      0.70622318	     -0.04000000	     -0.04000000	      0.00000000	      0.02107000
      0.70644628	     -0.04000000	     -0.04000000	      0.00000000	      0.02109506
      0.70675086	     -0.04000000	     -0.04000000	      0.00000000	      0.02112932
      0.70705544	     -0.04000000	     -0.04000000	      0.00000000	      0.02116362
      0.70727991	     -0.04000000	     -0.04000000	      0.00000000	      0.02118893
      0.70750437	     -0.04000000	     -0.04000000	      0.00000000	      0.02121426
      0.70780865	     -0.04000000	     -0.04000000	      0.00000000	      0.02124864
      0.70811294	     -0.04000000	     -0.04000000	      0.00000000	      0.02128307
      0.70833722	     -0.04000000	     -0.04000000	      0.00000000	      0.02130847
      0.70856151	     -0.04000000	     -0.04000000	      0.00000000	      0.02133390
      0.70886573	     -0.04000000	     -0.04000000	      0.00000000	      0.02136843
      0.70916995	     -0.04000000	     -0.04000000	      0.00000000	      0.02140300
      0.70939505	     -0.04000000	     -0.04000000	      0.00000000	      0.02142861
      0.70962015	     -0.04000000	     -0.04000000	      0.00000000	      0.02145425
      0.70992412	     -0.04000000	     -0.04000000	      0.00000000	      0.02148891
      0.71022810	     -0.04000000	     -0.04000000	      0.00000000	      0.02152361
      0.71045345	     -0.04000000	     -0.04000000	      0.00000000	      0.02154937
      0.71067880	     -0.04000000	     -0.04000000	      0.00000000	      0.02157515
      0.71098263	     -0.04000000	     -0.04000000	      0.00000000	      0.02160994
      0.71128646	     -0.04000000	     -0.04000000	      0.00000000	      0.02164479
      0.71151239	     -0.04000000	     -0.04000000	      0.00000000	      0.02167072
      0.71173832	     -0.04000000	     -0.04000000	      0.00000000	      0.02169668
      0.71204193	     -0.04000000	     -0.04000000	      0.00000000	      0.02173161
      0.71234554	     -0.04000000	     -0.04000000	      0.00000000	      0.02176658
      0.71257191	     -0.04000000	     -0.04000000	      0.00000000	      0.02179268
      0.71279827	     -0.04000000	     -0.04000000	      0.00000000	      0.02181881
      0.71310169	     -0.04000000	     -0.04000000	      0.00000000	      0.02185386
      0.71340511	     -0.04000000	     -0.04000000	      0.00000000	      0.02188897
      0.71363198	     -0.04000000	     -0.04000000	      0.00000000	      0.02191524
      0.71385886	     -0.04000000	     -0.04000000	      0.00000000	      0.02194154
      0.71416206	     -0.04000000	     -0.04000000	      0.00000000	      0.02197672
      0.71446526	     -0.04000000	     -0.04000000	      0.00000000	      0.02201195
      0.71469264	     -0.04000000	     -0.04000000	      0.00000000	      0.02203840
      0.71492001	     -0.04000000	     -0.04000000	      0.00000000	      0.02206487
      0.71522299	     -0.04000000	     -0.04000000	      0.00000000	      0.02210018
      0.71552597	     -0.04000000	     -0.04000000	      0.00000000	      0.02213554
      0.71575387	     -0.04000000	     -0.04000000	      0.00000000	      0.02216216
      0.71598176	     -0.04000000	     -0.04000000	      0.00000000	      0.02218880
      0.71628451	     -0.04000000	     -0.04000000	      0.00000000	      0.02222424
      0.71658726	     -0.04000000	     -0.04000000	      0.00000000	      0.02225972
      0.71681568	     -0.04000000	     -0.04000000	      0.00000000	      0.02228651
      0.71704410	     -0.04000000	     -0.04000000	      0.00000000	      0.02231333
      0.71734661	     -0.04000000	     -0.04000000	      0.00000000	      0.02234889
      0.71764912	     -0.04000000	     -0.04000000	      0.00000000	      0.02238449
      0.71787809	     -0.04000000	     -0.04000000	      0.00000000	      0.02241146
      0.71810705	     -0.04000000	     -0.04000000	      0.00000000	      0.02243846
      0.71840931	     -0.04000000	     -0.04000000	      0.00000000	      0.02247414
      0.71871156	     -0.04000000	     -0.04000000	      0.00000000	      0.02250986
      0.71894109	     -0.04000000	     -0.04000000	      0.00000000	      0.02253701
      0.71917062	     -0.04000000	     -0.04000000	      0.00000000	      0.02256419
      0.71947260	     -0.04000000	     -0.04000000	      0.00000000	      0.02259998
      0.71977459	     -0.04000000	     -0.04000000	      0.00000000	      0.02263581
      0.72000469	     -0.04000000	     -0.04000000	      0.00000000	      0.02266315
      0.72023480	     -0.04000000	     -0.04000000	      0.00000000	      0.02269051
      0.72053650	     -0.04000000	     -0.04000000	      0.00000000	      0.02272641
      0.72083821	     -0.04000000	     -0.04000000	      0.00000000	      0.02276236
      0.72106890	     -0.04000000	     -0.04000000	      0.00000000	      0.02278988
      0.72129960	     -0.04000000	     -0.04000000	      0.00000000	      0.02281742
      0.72160101	     -0.04000000	     -0.04000000	      0.00000000	      0.02285344
      0.72190242	     -0.04000000	     -0.04000000	      0.00000000	      0.02288950
      0.72213373	     -0.04000000	     -0.04000000	      0.00000000	      0.02291720
      0.72236504	     -0.04000000	     -0.04000000	      0.00000000	      0.02294493
      0.72266614	     -0.04000000	     -0.04000000	      0.00000000	      0.02298106
      0.72296724	     -0.04000000	     -0.04000000	      0.00000000	      0.02301723
      0.72319918	     -0.04000000	     -0.04000000	      0.00000000	      0.02304512
      0.72343113	     -0.04000000	     -0.04000000	      0.00000000	      0.02307303
      0.72373190	     -0.04000000	     -0.04000000	      0.00000000	      0.02310926
      0.72403266	     -0.04000000	     -0.04000000	      0.00000000	      0.02314554
      0.72426526	     -0.04000000	     -0.04000000	      0.00000000	      0.02317362
      0.72449786	     -0.04000000	     -0.04000000	      0.00000000	      0.02320172
      0.72479828	     -0.04000000	     -0.04000000	      0.00000000	      0.02323806
      0.72509870	     -0.04000000	     -0.04000000	      0.00000000	      0.02327444
      0.72533198	     -0.04000000	     -0.04000000	      0.00000000	      0.02330271
      0.72556525	     -0.04000000	     -0.04000000	      0.00000000	      0.02333101
      0.72586530	     -0.04000000	     -0.04000000	      0.00000000	      0.02336744
      0.72616536	     -0.04000000	     -0.04000000	      0.00000000	      0.02340391
      0.72639933	     -0.04000000	     -0.04000000	      0.00000000	      0.02343238
      0.72663331	     -0.04000000	     -0.04000000	      0.00000000	      0.02346088
      0.72693297	     -0.04000000	     -0.04000000	      0.00000000	      0.02349741
      0.72723263	     -0.04000000	     -0.04000000	      0.00000000	      0.02353398
      0.72746734	     -0.04000000	     -0.04000000	      0.00000000	      0.02356265
      0.72770205	     -0.04000000	     -0.04000000	      0.00000000	      0.02359134
      0.72800129	     -0.04000000	     -0.04000000	      0.00000000	      0.02362796
      0.72830054	     -0.04000000	     -0.04000000	      0.00000000	      0.02366462
      0.72853601	     -0.04000000	     -0.04000000	      0.00000000	      0.02369349
      0.72877148	     -0.04000000	     -0.04000000	      0.00000000	      0.02372239
      0.72907027	     -0.04000000	     -0.04000000	      0.00000000	      0.02375910
      0.72936907	     -0.04000000	     -0.04000000	      0.00000000	      0.02379584
      0.72960534	     -0.04000000	     -0.04000000	      0.00000000	      0.02382492
      0.72984161	     -0.04000000	     -0.04000000	      0.00000000	      0.02385403
      0.73013992	     -0.04000000	     -0.04000000	      0.00000000	      0.02389081
      0.73043824	     -0.04000000	     -0.04000000	      0.00000000	      0.02392764
      0.73067535	     -0.04000000	     -0.04000000	      0.00000000	      0.02395693
      0.73091246	     -0.04000000	     -0.04000000	      0.00000000	      0.02398625
      0.73121025	     -0.04000000	     -0.04000000	      0.00000000	      0.02402311
      0.73150805	     -0.04000000	     -0.04000000	      0.00000000	      0.02406001
      0.73174604	     -0.04000000	     -0.04000000	      0.00000000	      0.02408953
      0.73198404	     -0.04000000	     -0.04000000	      0.00000000	      0.02411907
      0.73228127	     -0.04000000	     -0.04000000	      0.00000000	      0.02415600
      0.73257850	     -0.04000000	     -0.04000000	      0.00000000	      0.02419296
      0.73281744	     -0.04000000	     -0.04000000	      0.00000000	      0.02422270
      0.73305638	     -0.04000000	     -0.04000000	      0.00000000	      0.02425247
      0.73335298	     -0.04000000	     -0.04000000	      0.00000000	      0.02428946
      0.73364959	     -0.04000000	     -0.04000000	      0.00000000	      0.02432648
      0.73388954	     -0.04000000	     -0.04000000	      0.00000000	      0.02435646
      0.73412950	     -0.04000000	     -0.04000000	      0.00000000	      0.02438646
      0.73442541	     -0.04000000	     -0.04000000	      0.00000000	      0.02442350
      0.73472132	     -0.04000000	     -0.04000000	      0.00000000	      0.02446057
      0.73496237	     -0.04000000	     -0.04000000	      0.00000000	      0.02449080
      0.73520342	     -0.04000000	     -0.04000000	      0.00000000	      0.02452105
      0.73549856	     -0.04000000	     -0.04000000	      0.00000000	      0.02455812
      0.73579369	     -0.04000000	     -0.04000000	      0.00000000	      0.02459523
      0.73603594	     -0.04000000	     -0.04000000	      0.00000000	      0.02462571
      0.73627820	     -0.04000000	     -0.04000000	      0.00000000	      0.02465622
      0.73657244	     -0.04000000	     -0.04000000	      0.00000000	      0.02469332
      0.73686668	     -0.04000000	     -0.04000000	      0.00000000	      0.02473045
      0.73711028	     -0.04000000	     -0.04000000	      0.00000000	      0.02476121
      0.73735388	     -0.04000000	     -0.04000000	      0.00000000	      0.02479200
      0.73764708	     -0.04000000	     -0.04000000	      0.00000000	      0.02482909
      0.73794027	     -0.04000000	     -0.04000000	      0.00000000	      0.02486622
      0.73818541	     -0.04000000	     -0.04000000	      0.00000000	      0.02489729
      0.73843055	     -0.04000000	     -0.04000000	      0.00000000	      0.02492839
      0.73872249	     -0.04000000	     -0.04000000	      0.00000000	      0.02496545
      0.73901443	     -0.04000000	     -0.04000000	      0.00000000	      0.02500255
      0.73926138	     -0.04000000	     -0.04000000	      0.00000000	      0.02503396
      0.73950833	     -0.04000000	     -0.04000000	      0.00000000	      0.02506539
      0.73979869	     -0.04000000	     -0.04000000	      0.00000000	      0.02510239
      0.74008906	     -0.04000000	     -0.04000000	      0.00000000	      0.02513942
      0.74033824	     -0.04000000	     -0.04000000	      0.00000000	      0.02517122
      0.74058742	     -0.04000000	     -0.04000000	      0.00000000	      0.02520305
      0.74087571	     -0.04000000	     -0.04000000	      0.00000000	      0.02523991
      0.74116400	     -0.04000000	     -0.04000000	      0.00000000	      0.02527680
      0.74141611	     -0.04000000	     -0.04000000	      0.00000000	      0.02530908
      0.74166822	     -0.04000000	     -0.04000000	      0.00000000	      0.02534140
      0.74195356	     -0.04000000	     -0.04000000	      0.00000000	      0.02537800
      0.74223890	     -0.04000000	     -0.04000000	      0.00000000	      0.02541464
      0.74249518	     -0.04000000	     -0.04000000	      0.00000000	      0.02544757
      0.74275146	     -0.04000000	     -0.04000000	      0.00000000	      0.02548054
      0.74303220	     -0.04000000	     -0.04000000	      0.00000000	      0.02551667
      0.74331294	     -0.04000000	     -0.04000000	      0.00000000	      0.02555284
      0.74359367	     -0.04000000	     -0.04000000	      0.00000000	      0.02558904
      0.74387441	     -0.04000000	     -0.04000000	      0.00000000	      0.02562527
      0.74410947	     -0.04000000	     -0.04000000	      0.00000000	      0.02565564
      0.74434453	     -0.04000000	     -0.04000000	      0.00000000	      0.02568602
      0.74464280	     -0.04000000	     -0.04000000	      0.00000000	      0.02572460
      0.74494107	     -0.04000000	     -0.04000000	      0.00000000	      0.02576322
      0.74518570	     -0.04000000	     -0.04000000	      0.00000000	      0.02579493
      0.74543034	     -0.04000000	     -0.04000000	      0.00000000	      0.02582665
      0.74572312	     -0.04000000	     -0.04000000	      0.00000000	      0.02586466
      0.74601591	     -0.04000000	     -0.04000000	      0.00000000	      0.02590269
      0.74626677	     -0.04000000	     -0.04000000	      0.00000000	      0.02593531
      0.74651764	     -0.04000000	     -0.04000000	      0.00000000	      0.02596795
      0.74680509	     -0.04000000	     -0.04000000	      0.00000000	      0.02600538
      0.74709255	     -0.04000000	     -0.04000000	      0.00000000	      0.02604285
      0.74734915	     -0.04000000	     -0.04000000	      0.00000000	      0.02607632
      0.74760576	     -0.04000000	     -0.04000000	      0.00000000	      0.02610982
      0.74788715	     -0.04000000	     -0.04000000	      0.00000000	      0.02614658
      0.74816853	     -0.04000000	     -0.04000000	      0.00000000	      0.02618338
      0.74844991	     -0.04000000	     -0.04000000	      0.00000000	      0.02622020
      0.74873129	     -0.04000000	     -0.04000000	      0.00000000	      0.02625705
      0.74896830	     -0.04000000	     -0.04000000	      0.00000000	      0.02628812
      0.74920531	     -0.04000000	     -0.04000000	      0.00000000	      0.02631921
      0.74950230	     -0.04000000	     -0.04000000	      0.00000000	      0.02635820
      0.74979930	     -0.04000000	     -0.04000000	      0.00000000	      0.02639722
      0.75004808	     -0.04000000	     -0.04000000	      0.00000000	      0.02642993
      0.75029686	     -0.04000000	     -0.04000000	      0.00000000	      0.02646267
      0.75058662	     -0.04000000	     -0.04000000	      0.00000000	      0.02650083
      0.75087639	     -0.04000000	     -0.04000000	      0.00000000	      0.02653902
      0.75113302	     -0.04000000	     -0.04000000	      0.00000000	      0.02657287
      0.75138966	     -0.04000000	     -0.04000000	      0.00000000	      0.02660675
      0.75167180	     -0.04000000	     -0.04000000	      0.00000000	      0.02664402
      0.75195394	     -0.04000000	     -0.04000000	      0.00000000	      0.02668132
      0.75223608	     -0.04000000	     -0.04000000	      0.00000000	      0.02671866
      0.75251822	     -0.04000000	     -0.04000000	      0.00000000	      0.02675602
      0.75275597	     -0.04000000	     -0.04000000	      0.00000000	      0.02678753
      0.75299372	     -0.04000000	     -0.04000000	      0.00000000	      0.02681906
      0.75329003	     -0.04000000	     -0.04000000	      0.00000000	      0.02685838
      0.75358634	     -0.04000000	     -0.04000000	      0.00000000	      0.02689774
      0.75383856	     -0.04000000	     -0.04000000	      0.00000000	      0.02693127
      0.75409077	     -0.04000000	     -0.04000000	      0.00000000	      0.02696482
      0.75437789	     -0.04000000	     -0.04000000	      0.00000000	      0.02700305
      0.75466501	     -0.04000000	     -0.04000000	      0.00000000	      0.02704130
      0.75495213	     -0.04000000	     -0.04000000	      0.00000000	      0.02707958
      0.75520842	     -0.04000000	     -0.04000000	      0.00000000	      0.02711378
      0.75546472	     -0.04000000	     -0.04000000	      0.00000000	      0.02714801
      0.75572101	     -0.04000000	     -0.04000000	      0.00000000	      0.02718226
      0.75600388	     -0.04000000	     -0.04000000	      0.00000000	      0.02722008
      0.75628674	     -0.04000000	     -0.04000000	      0.00000000	      0.02725794
      0.75656960	     -0.04000000	     -0.04000000	      0.00000000	      0.02729583
      0.75685246	     -0.04000000	     -0.04000000	      0.00000000	      0.02733374
      0.75709129	     -0.04000000	     -0.04000000	      0.00000000	      0.02736578
      0.75733012	     -0.04000000	     -0.04000000	      0.00000000	      0.02739784
      0.75762554	     -0.04000000	     -0.04000000	      0.00000000	      0.02743752
      0.75792095	     -0.04000000	     -0.04000000	      0.00000000	      0.02747723
      0.75817718	     -0.04000000	     -0.04000000	      0.00000000	      0.02751170
      0.75843341	     -0.04000000	     -0.04000000	      0.00000000	      0.02754619
      0.75871729	     -0.04000000	     -0.04000000	      0.00000000	      0.02758444
      0.75900117	     -0.04000000	     -0.04000000	      0.00000000	      0.02762271
      0.75928505	     -0.04000000	     -0.04000000	      0.00000000	      0.02766101
      0.75956893	     -0.04000000	     -0.04000000	      0.00000000	      0.02769935
      0.75980738	     -0.04000000	     -0.04000000	      0.00000000	      0.02773156
      0.76004582	     -0.04000000	     -0.04000000	      0.00000000	      0.02776380
      0.76034098	     -0.04000000	     -0.04000000	      0.00000000	      0.02780374
      0.76063615	     -0.04000000	     -0.04000000	      0.00000000	      0.02784371
      0.76089542	     -0.04000000	     -0.04000000	      0.00000000	      0.02787884
      0.76115469	     -0.04000000	     -0.04000000	      0.00000000	      0.02791399
      0.76143600	     -0.04000000	     -0.04000000	      0.00000000	      0.02795217
      0.76171732	     -0.04000000	     -0.04000000	      0.00000000	      0.02799037
      0.76199863	     -0.04000000	     -0.04000000	      0.00000000	      0.02802859
      0.76227995	     -0.04000000	     -0.04000000	      0.00000000	      0.02806685
      0.76253036	     -0.04000000	     -0.04000000	      0.00000000	      0.02810093
      0.76278077	     -0.04000000	     -0.04000000	      0.00000000	      0.02813502
      0.76306914	     -0.04000000	     -0.04000000	      0.00000000	      0.02817432
      0.76335750	     -0.04000000	     -0.04000000	      0.00000000	      0.02821364
      0.76364587	     -0.04000000	     -0.04000000	      0.00000000	      0.02825299
      0.76393424	     -0.04000000	     -0.04000000	      0.00000000	      0.02829237
      0.76416022	     -0.04000000	     -0.04000000	      0.00000000	      0.02832325
      0.76438620	     -0.04000000	     -0.04000000	      0.00000000	      0.02835415
      0.76467616	     -0.04000000	     -0.04000000	      0.00000000	      0.02839382
      0.76496611	     -0.04000000	     -0.04000000	      0.00000000	      0.02843353
      0.76523504	     -0.04000000	     -0.04000000	      0.00000000	      0.02847037
      0.76550396	     -0.04000000	     -0.04000000	      0.00000000	      0.02850724
      0.76578354	     -0.04000000	     -0.04000000	      0.00000000	      0.02854560
      0.76606313	     -0.04000000	     -0.04000000	      0.00000000	      0.02858399
      0.76633310	     -0.04000000	     -0.04000000	      0.00000000	      0.02862108
      0.76660307	     -0.04000000	     -0.04000000	      0.00000000	      0.02865819
      0.76687973	     -0.04000000	     -0.04000000	      0.00000000	      0.02869625
      0.76715639	     -0.04000000	     -0.04000000	      0.00000000	      0.02873434
      0.76742717	     -0.04000000	     -0.04000000	      0.00000000	      0.02877164
      0.76769794	     -0.04000000	     -0.04000000	      0.00000000	      0.02880897
      0.76797353	     -0.04000000	     -0.04000000	      0.00000000	      0.02884698
      0.76824912	     -0.04000000	     -0.04000000	      0.00000000	      0.02888502
      0.76852076	     -0.04000000	     -0.04000000	      0.00000000	      0.02892254
      0.76879240	     -0.04000000	     -0.04000000	      0.00000000	      0.02896009
      0.76906742	     -0.04000000	     -0.04000000	      0.00000000	      0.02899812
      0.76934244	     -0.04000000	     -0.04000000	      0.00000000	      0.02903618
      0.76961482	     -0.04000000	     -0.04000000	      0.00000000	      0.02907390
      0.76988719	     -0.04000000	     -0.04000000	      0.00000000	      0.02911165
      0.77016187	     -0.04000000	     -0.04000000	      0.00000000	      0.02914974
      0.77043656	     -0.04000000	     -0.04000000	      0.00000000	      0.02918785
      0.77070952	     -0.04000000	     -0.04000000	      0.00000000	      0.02922575
      0.77098248	     -0.04000000	     -0.04000000	      0.00000000	      0.02926367
      0.77125698	     -0.04000000	     -0.04000000	      0.00000000	      0.02930183
      0.77153148	     -0.04000000	     -0.04000000	      0.00000000	      0.02934002
      0.77180491	     -0.04000000	     -0.04000000	      0.00000000	      0.02937808
      0.77207834	     -0.04000000	     -0.04000000	      0.00000000	      0.02941616
      0.77235276	     -0.04000000	     -0.04000000	      0.00000000	      0.02945441
      0.77262719	     -0.04000000	     -0.04000000	      0.00000000	      0.02949268
      0.77290099	     -0.04000000	     -0.04000000	      0.00000000	      0.02953089
      0.77317479	     -0.04000000	     -0.04000000	      0.00000000	      0.02956912
      0.77344923	     -0.04000000	     -0.04000000	      0.00000000	      0.02960747
      0.77372367	     -0.04000000	     -0.04000000	      0.00000000	      0.02964584
      0.77399777	     -0.04000000	     -0.04000000	      0.00000000	      0.02968418
      0.77427187	     -0.04000000	     -0.04000000	      0.00000000	      0.02972255
      0.77454638	     -0.04000000	     -0.04000000	      0.00000000	      0.02976100
      0.77482089	     -0.04000000	     -0.04000000	      0.00000000	      0.02979947
      0.77509525	     -0.04000000	     -0.04000000	      0.00000000	      0.02983795
      0.77536960	     -0.04000000	     -0.04000000	      0.00000000	      0.02987645
      0.77564422	     -0.04000000	     -0.04000000	      0.00000000	      0.02991501
      0.77591884	     -0.04000000	     -0.04000000	      0.00000000	      0.02995359
      0.77619342	     -0.04000000	     -0.04000000	      0.00000000	      0.02999219
      0.77646799	     -0.04000000	     -0.04000000	      0.00000000	      0.03003082
      0.77674275	     -0.04000000	     -0.04000000	      0.00000000	      0.03006949
      0.77701751	     -0.04000000	     -0.04000000	      0.00000000	      0.03010818
      0.77729228	     -0.04000000	     -0.04000000	      0.00000000	      0.03014690
      0.77756706	     -0.04000000	     -0.04000000	      0.00000000	      0.03018565
      0.77784197	     -0.04000000	     -0.04000000	      0.00000000	      0.03022443
      0.77811688	     -0.04000000	     -0.04000000	      0.00000000	      0.03026324
      0.77839184	     -0.04000000	     -0.04000000	      0.00000000	      0.03030208
      0.77866681	     -0.04000000	     -0.04000000	      0.00000000	      0.03034094
      0.77894188	     -0.04000000	     -0.04000000	      0.00000000	      0.03037984
      0.77921695	     -0.04000000	     -0.04000000	      0.00000000	      0.03041876
      0.77949209	     -0.04000000	     -0.04000000	      0.00000000	      0.03045772
      0.77976724	     -0.04000000	     -0.04000000	      0.00000000	      0.03049669
      0.78004248	     -0.04000000	     -0.04000000	      0.00000000	      0.03053571
      0.78031771	     -0.04000000	     -0.04000000	      0.00000000	      0.03057474
      0.78059303	     -0.04000000	     -0.04000000	      0.00000000	      0.03061381
      0.78086835	     -0.04000000	     -0.04000000	      0.00000000	      0.03065290
      0.78114376	     -0.04000000	     -0.04000000	      0.00000000	      0.03069203
      0.78141916	     -0.04000000	     -0.04000000	      0.00000000	      0.03073118
      0.78169465	     -0.04000000	     -0.04000000	      0.00000000	      0.03077036
      0.78197014	     -0.04000000	     -0.04000000	      0.00000000	      0.03080956
      0.78224571	     -0.04000000	     -0.04000000	      0.00000000	      0.03084880
      0.78252128	     -0.04000000	     -0.04000000	      0.00000000	      0.03088806
      0.78279694	     -0.04000000	     -0.04000000	      0.00000000	      0.03092735
      0.78307259	     -0.04000000	     -0.04000000	      0.00000000	      0.03096667
      0.78334833	     -0.04000000	     -0.04000000	      0.00000000	      0.03100602
      0.78362407	     -0.04000000	     -0.04000000	      0.00000000	      0.03104538
      0.78389989	     -0.04000000	     -0.04000000	      0.00000000	      0.03108479
      0.78417570	     -0.04000000	     -0.04000000	      0.00000000	      0.03112421
      0.78445160	     -0.04000000	     -0.04000000	      0.00000000	      0.03116367
      0.78472750	     -0.04000000	     -0.04000000	      0.00000000	      0.03120315
      0.78500347	     -0.04000000	     -0.04000000	      0.00000000	      0.03124266
      0.78527944	     -0.04000000	     -0.04000000	      0.00000000	      0.03128219
      0.78555549	     -0.04000000	     -0.04000000	      0.00000000	      0.03132175
      0.78583154	     -0.04000000	     -0.04000000	      0.00000000	      0.03136134
      0.78610765	     -0.04000000	     -0.04000000	      0.00000000	      0.03140095
      0.78638377	     -0.04000000	     -0.04000000	      0.00000000	      0.03144059
      0.78665995	     -0.04000000	     -0.04000000	      0.00000000	      0.03148026
      0.78693613	     -0.04000000	     -0.04000000	      0.00000000	      0.03151994
      0.78721237	     -0.04000000	     -0.04000000	      0.00000000	      0.03155966
      0.78748860	     -0.04000000	     -0.04000000	      0.00000000	      0.03159940
      0.78776489	     -0.04000000	     -0.04000000	      0.00000000	      0.03163916
      0.78804117	     -0.04000000	     -0.04000000	      0.00000000	      0.03167894
      0.78831749	     -0.04000000	     -0.04000000	      0.00000000	      0.03171875
      0.78859380	     -0.04000000	     -0.04000000	      0.00000000	      0.03175858
      0.78887012	     -0.04000000	     -0.04000000	      0.00000000	      0.03179843
      0.78914644	     -0.04000000	     -0.04000000	      0.00000000	      0.03183831
      0.78942273	     -0.04000000	     -0.04000000	      0.00000000	      0.03187819
      0.78969901	     -0.04000000	     -0.04000000	      0.00000000	      0.03191810
      0.78997518	     -0.04000000	     -0.04000000	      0.00000000	      0.03195801
      0.79025135	     -0.04000000	     -0.04000000	      0.00000000	      0.03199794
      0.79052724	     -0.04000000	     -0.04000000	      0.00000000	      0.03203785
      0.79080313	     -0.04000000	     -0.04000000	      0.00000000	      0.03207777
      0.79107834	     -0.04000000	     -0.04000000	      0.00000000	      0.03211762
      0.79135355	     -0.04000000	     -0.04000000	      0.00000000	      0.03215749
      0.79162674	     -0.04000000	     -0.04000000	      0.00000000	      0.03219709
      0.79189993	     -0.04000000	     -0.04000000	      0.00000000	      0.03223670
      0.79216247	     -0.04000000	     -0.04000000	      0.00000000	      0.03227479
      0.79249562	     -0.04000000	     -0.04000000	      0.00000000	      0.03232315
      0.79289261	     -0.04000000	     -0.04000000	      0.00000000	      0.03238081
      0.79317582	     -0.04000000	     -0.04000000	      0.00000000	      0.03242197
      0.79345902	     -0.04000000	     -0.04000000	      0.00000000	      0.03246314
      0.79374222	     -0.04000000	     -0.04000000	      0.00000000	      0.03250434
      0.79399170	     -0.04000000	     -0.04000000	      0.00000000	      0.03254065
      0.79424117	     -0.04000000	     -0.04000000	      0.00000000	      0.03257697
      0.79452788	     -0.04000000	     -0.04000000	      0.00000000	      0.03261873
      0.79481459	     -0.04000000	     -0.04000000	      0.00000000	      0.03266051
      0.79508492	     -0.04000000	     -0.04000000	      0.00000000	      0.03269993
      0.79535524	     -0.04000000	     -0.04000000	      0.00000000	      0.03273936
      0.79563300	     -0.04000000	     -0.04000000	      0.00000000	      0.03277989
      0.79591075	     -0.04000000	     -0.04000000	      0.00000000	      0.03282044
      0.79618519	     -0.04000000	     -0.04000000	      0.00000000	      0.03286053
      0.79645963	     -0.04000000	     -0.04000000	      0.00000000	      0.03290063
      0.79673088	     -0.04000000	     -0.04000000	      0.00000000	      0.03294029
      0.79700213	     -0.04000000	     -0.04000000	      0.00000000	      0.03297996
      0.79720857	     -0.04000000	     -0.04000000	      0.00000000	      0.03301016
      0.79753018	     -0.04000000	     -0.04000000	      0.00000000	      0.03305724
      0.79785180	     -0.04000000	     -0.04000000	      0.00000000	      0.03310434
      0.79808116	     -0.04000000	     -0.04000000	      0.00000000	      0.03313794
      0.79831053	     -0.04000000	     -0.04000000	      0.00000000	      0.03317156
      0.79851738	     -0.04000000	     -0.04000000	      0.00000000	      0.03320189
      0.79883841	     -0.04000000	     -0.04000000	      0.00000000	      0.03324898
      0.79915943	     -0.04000000	     -0.04000000	      0.00000000	      0.03329608
      0.79939063	     -0.04000000	     -0.04000000	      0.00000000	      0.03333003
      0.79962184	     -0.04000000	     -0.04000000	      0.00000000	      0.03336398
      0.79984212	     -0.04000000	     -0.04000000	      0.00000000	      0.03339635
      0.80019558	     -0.04000000	     -0.04000000	      0.00000000	      0.03344830
      0.80044490	     -0.04000000	     -0.04000000	      0.00000000	      0.03348496
      0.80069422	     -0.04000000	     -0.04000000	      0.00000000	      0.03352163
      0.80094354	     -0.04000000	     -0.04000000	      0.00000000	      0.03355832
      0.80118273	     -0.04000000	     -0.04000000	      0.00000000	      0.03359353
      0.80152768	     -0.04000000	     -0.04000000	      0.00000000	      0.03364434
      0.80181798	     -0.04000000	     -0.04000000	      0.00000000	      0.03368711
      0.80207268	     -0.04000000	     -0.04000000	      0.00000000	      0.03372465
      0.80232738	     -0.04000000	     -0.04000000	      0.00000000	      0.03376221
      0.80261112	     -0.04000000	     -0.04000000	      0.00000000	      0.03380406
      0.80289487	     -0.04000000	     -0.04000000	      0.00000000	      0.03384594
      0.80316730	     -0.04000000	     -0.04000000	      0.00000000	      0.03388616
      0.80343973	     -0.04000000	     -0.04000000	      0.00000000	      0.03392639
      0.80371243	     -0.04000000	     -0.04000000	      0.00000000	      0.03396668
      0.80398512	     -0.04000000	     -0.04000000	      0.00000000	      0.03400699
      0.80421695	     -0.04000000	     -0.04000000	      0.00000000	      0.03404127
      0.80456292	     -0.04000000	     -0.04000000	      0.00000000	      0.03409244
      0.80483884	     -0.04000000	     -0.04000000	      0.00000000	      0.03413327
      0.80511476	     -0.04000000	     -0.04000000	      0.00000000	      0.03417412
      0.80539067	     -0.04000000	     -0.04000000	      0.00000000	      0.03421498
      0.80566659	     -0.04000000	     -0.04000000	      0.00000000	      0.03425585
      0.80594251	     -0.04000000	     -0.04000000	      0.00000000	      0.03429674
      0.80621842	     -0.04000000	     -0.04000000	      0.00000000	      0.03433765
      0.80649434	     -0.04000000	     -0.04000000	      0.00000000	      0.03437857
      0.80676737	     -0.04000000	     -0.04000000	      0.00000000	      0.03441908
      0.80704040	     -0.04000000	     -0.04000000	      0.00000000	      0.03445960
      0.80731655	     -0.04000000	     -0.04000000	      0.00000000	      0.03450060
      0.80759270	     -0.04000000	     -0.04000000	      0.00000000	      0.03454162
      0.80786434	     -0.04000000	     -0.04000000	      0.00000000	      0.03458198
      0.80813598	     -0.04000000	     -0.04000000	      0.00000000	      0.03462235
      0.80833780	     -0.04000000	     -0.04000000	      0.00000000	      0.03465236
      0.80865423	     -0.04000000	     -0.04000000	      0.00000000	      0.03469942
      0.80897066	     -0.04000000	     -0.04000000	      0.00000000	      0.03474650
      0.80921389	     -0.04000000	     -0.04000000	      0.00000000	      0.03478270
      0.80945712	     -0.04000000	     -0.04000000	      0.00000000	      0.03481891
      0.80972385	     -0.04000000	     -0.04000000	      0.00000000	      0.03485864
      0.81005462	     -0.04000000	     -0.04000000	      0.00000000	      0.03490791
      0.81043558	     -0.04000000	     -0.04000000	      0.00000000	      0.03496470
      0.81073967	     -0.04000000	     -0.04000000	      0.00000000	      0.03501004
      0.81099137	     -0.04000000	     -0.04000000	      0.00000000	      0.03504758
      0.81124307	     -0.04000000	     -0.04000000	      0.00000000	      0.03508514
      0.81152166	     -0.04000000	     -0.04000000	      0.00000000	      0.03512672
      0.81180024	     -0.04000000	     -0.04000000	      0.00000000	      0.03516831
      0.81205587	     -0.04000000	     -0.04000000	      0.00000000	      0.03520648
      0.81238708	     -0.04000000	     -0.04000000	      0.00000000	      0.03525597
      0.81271829	     -0.04000000	     -0.04000000	      0.00000000	      0.03530547
      0.81297456	     -0.04000000	     -0.04000000	      0.00000000	      0.03534378
      0.81323082	     -0.04000000	     -0.04000000	      0.00000000	      0.03538210
      0.81351290	     -0.04000000	     -0.04000000	      0.00000000	      0.03542430
      0.81379498	     -0.04000000	     -0.04000000	      0.00000000	      0.03546651
      0.81406035	     -0.04000000	     -0.04000000	      0.00000000	      0.03550623
      0.81440221	     -0.04000000	     -0.04000000	      0.00000000	      0.03555742
      0.81474407	     -0.04000000	     -0.04000000	      0.00000000	      0.03560863
      0.81499298	     -0.04000000	     -0.04000000	      0.00000000	      0.03564593
      0.81524190	     -0.04000000	     -0.04000000	      0.00000000	      0.03568323
      0.81551475	     -0.04000000	     -0.04000000	      0.00000000	      0.03572414
      0.81585178	     -0.04000000	     -0.04000000	      0.00000000	      0.03577469
      0.81629465	     -0.04000000	     -0.04000000	      0.00000000	      0.03584113
      0.81651105	     -0.04000000	     -0.04000000	      0.00000000	      0.03587361
      0.81672745	     -0.04000000	     -0.04000000	      0.00000000	      0.03590609
      0.81704738	     -0.04000000	     -0.04000000	      0.00000000	      0.03595413
      0.81736731	     -0.04000000	     -0.04000000	      0.00000000	      0.03600219
      0.81761642	     -0.04000000	     -0.04000000	      0.00000000	      0.03603961
      0.81786553	     -0.04000000	     -0.04000000	      0.00000000	      0.03607705
      0.81813059	     -0.04000000	     -0.04000000	      0.00000000	      0.03611689
      0.81845885	     -0.04000000	     -0.04000000	      0.00000000	      0.03616625
      0.81888291	     -0.04000000	     -0.04000000	      0.00000000	      0.03623004
      0.81912941	     -0.04000000	     -0.04000000	      0.00000000	      0.03626713
      0.81937592	     -0.04000000	     -0.04000000	      0.00000000	      0.03630423
      0.81962243	     -0.04000000	     -0.04000000	      0.00000000	      0.03634134
      0.81991247	     -0.04000000	     -0.04000000	      0.00000000	      0.03638501
      0.82020251	     -0.04000000	     -0.04000000	      0.00000000	      0.03642870
      0.82044663	     -0.04000000	     -0.04000000	      0.00000000	      0.03646547
      0.82078080	     -0.04000000	     -0.04000000	      0.00000000	      0.03651583
      0.82111496	     -0.04000000	     -0.04000000	      0.00000000	      0.03656620
      0.82135229	     -0.04000000	     -0.04000000	      0.00000000	      0.03660198
      0.82158961	     -0.04000000	     -0.04000000	      0.00000000	      0.03663777
      0.82185193	     -0.04000000	     -0.04000000	      0.00000000	      0.03667734
      0.82218789	     -0.04000000	     -0.04000000	      0.00000000	      0.03672803
      0.82252386	     -0.04000000	     -0.04000000	      0.00000000	      0.03677873
      0.82277730	     -0.04000000	     -0.04000000	      0.00000000	      0.03681699
      0.82303074	     -0.04000000	     -0.04000000	      0.00000000	      0.03685526
      0.82331546	     -0.04000000	     -0.04000000	      0.00000000	      0.03689826
      0.82360018	     -0.04000000	     -0.04000000	      0.00000000	      0.03694127
      0.82386107	     -0.04000000	     -0.04000000	      0.00000000	      0.03698069
      0.82420050	     -0.04000000	     -0.04000000	      0.00000000	      0.03703198
      0.82453992	     -0.04000000	     -0.04000000	      0.00000000	      0.03708329
      0.82479099	     -0.04000000	     -0.04000000	      0.00000000	      0.03712125
      0.82504206	     -0.04000000	     -0.04000000	      0.00000000	      0.03715922
      0.82527796	     -0.04000000	     -0.04000000	      0.00000000	      0.03719490
      0.82561685	     -0.04000000	     -0.04000000	      0.00000000	      0.03724617
      0.82591621	     -0.04000000	     -0.04000000	      0.00000000	      0.03729147
      0.82616765	     -0.04000000	     -0.04000000	      0.00000000	      0.03732953
      0.82641910	     -0.04000000	     -0.04000000	      0.00000000	      0.03736760
      0.82668632	     -0.04000000	     -0.04000000	      0.00000000	      0.03740806
      0.82701029	     -0.04000000	     -0.04000000	      0.00000000	      0.03745712
      0.82737717	     -0.04000000	     -0.04000000	      0.00000000	      0.03751270
      0.82770234	     -0.04000000	     -0.04000000	      0.00000000	      0.03756196
      0.82794452	     -0.04000000	     -0.04000000	      0.00000000	      0.03759867
      0.82818670	     -0.04000000	     -0.04000000	      0.00000000	      0.03763537
      0.82843704	     -0.04000000	     -0.04000000	      0.00000000	      0.03767332
      0.82877375	     -0.04000000	     -0.04000000	      0.00000000	      0.03772437
      0.82911045	     -0.04000000	     -0.04000000	      0.00000000	      0.03777544
      0.82934745	     -0.04000000	     -0.04000000	      0.00000000	      0.03781138
      0.82958444	     -0.04000000	     -0.04000000	      0.00000000	      0.03784734
      0.82985912	     -0.04000000	     -0.04000000	      0.00000000	      0.03788901
      0.83019056	     -0.04000000	     -0.04000000	      0.00000000	      0.03793931
      0.83056018	     -0.04000000	     -0.04000000	      0.00000000	      0.03799541
      0.83089076	     -0.04000000	     -0.04000000	      0.00000000	      0.03804560
      0.83113113	     -0.04000000	     -0.04000000	      0.00000000	      0.03808210
      0.83137150	     -0.04000000	     -0.04000000	      0.00000000	      0.03811860
      0.83163835	     -0.04000000	     -0.04000000	      0.00000000	      0.03815913
      0.83197065	     -0.04000000	     -0.04000000	      0.00000000	      0.03820961
      0.83230295	     -0.04000000	     -0.04000000	      0.00000000	      0.03826010
      0.83250422	     -0.04000000	     -0.04000000	      0.00000000	      0.03829069
      0.83281482	     -0.04000000	     -0.04000000	      0.00000000	      0.03833789
      0.83312543	     -0.04000000	     -0.04000000	      0.00000000	      0.03838510
      0.83338987	     -0.04000000	     -0.04000000	      0.00000000	      0.03842530
      0.83365430	     -0.04000000	     -0.04000000	      0.00000000	      0.03846551
      0.83392413	     -0.04000000	     -0.04000000	      0.00000000	      0.03850654
      0.83419395	     -0.04000000	     -0.04000000	      0.00000000	      0.03854757
      0.83448079	     -0.04000000	     -0.04000000	      0.00000000	      0.03859120
      0.83476763	     -0.04000000	     -0.04000000	      0.00000000	      0.03863483
      0.83504101	     -0.04000000	     -0.04000000	      0.00000000	      0.03867642
      0.83537732	     -0.04000000	     -0.04000000	      0.00000000	      0.03872760
      0.83571363	     -0.04000000	     -0.04000000	      0.00000000	      0.03877878
      0.83596106	     -0.04000000	     -0.04000000	      0.00000000	      0.03881643
      0.83630347	     -0.04000000	     -0.04000000	      0.00000000	      0.03886855
      0.83660733	     -0.04000000	     -0.04000000	      0.00000000	      0.03891481
      0.83685774	     -0.04000000	     -0.04000000	      0.00000000	      0.03895293
      0.83710816	     -0.04000000	     -0.04000000	      0.00000000	      0.03899106
      0.83734194	     -0.04000000	     -0.04000000	      0.00000000	      0.03902666
      0.83767776	     -0.04000000	     -0.04000000	      0.00000000	      0.03907781
      0.83801359	     -0.04000000	     -0.04000000	      0.00000000	      0.03912895
      0.83823430	     -0.04000000	     -0.04000000	      0.00000000	      0.03916257
      0.83845502	     -0.04000000	     -0.04000000	      0.00000000	      0.03919620
      0.83875078	     -0.04000000	     -0.04000000	      0.00000000	      0.03924125
      0.83904654	     -0.04000000	     -0.04000000	      0.00000000	      0.03928632
      0.83930424	     -0.04000000	     -0.04000000	      0.00000000	      0.03932558
      0.83962135	     -0.04000000	     -0.04000000	      0.00000000	      0.03937390
      0.84000601	     -0.04000000	     -0.04000000	      0.00000000	      0.03943253
      0.84039068	     -0.04000000	     -0.04000000	      0.00000000	      0.03949115
      0.84062555	     -0.04000000	     -0.04000000	      0.00000000	      0.03952695
      0.84086042	     -0.04000000	     -0.04000000	      0.00000000	      0.03956276
      0.84115371	     -0.04000000	     -0.04000000	      0.00000000	      0.03960747
      0.84144700	     -0.04000000	     -0.04000000	      0.00000000	      0.03965218
      0.84168018	     -0.04000000	     -0.04000000	      0.00000000	      0.03968773
      0.84201264	     -0.04000000	     -0.04000000	      0.00000000	      0.03973842
      0.84234510	     -0.04000000	     -0.04000000	      0.00000000	      0.03978911
      0.84257477	     -0.04000000	     -0.04000000	      0.00000000	      0.03982413
      0.84280443	     -0.04000000	     -0.04000000	      0.00000000	      0.03985916
      0.84309442	     -0.04000000	     -0.04000000	      0.00000000	      0.03990338
      0.84338440	     -0.04000000	     -0.04000000	      0.00000000	      0.03994760
      0.84361896	     -0.04000000	     -0.04000000	      0.00000000	      0.03998337
      0.84395587	     -0.04000000	     -0.04000000	      0.00000000	      0.04003476
      0.84425783	     -0.04000000	     -0.04000000	      0.00000000	      0.04008081
      0.84450915	     -0.04000000	     -0.04000000	      0.00000000	      0.04011915
      0.84476048	     -0.04000000	     -0.04000000	      0.00000000	      0.04015748
      0.84498096	     -0.04000000	     -0.04000000	      0.00000000	      0.04019111
      0.84532026	     -0.04000000	     -0.04000000	      0.00000000	      0.04024287
      0.84560114	     -0.04000000	     -0.04000000	      0.00000000	      0.04028571
      0.84588203	     -0.04000000	     -0.04000000	      0.00000000	      0.04032856
      0.84616291	     -0.04000000	     -0.04000000	      0.00000000	      0.04037141
      0.84644379	     -0.04000000	     -0.04000000	      0.00000000	      0.04041426
      0.84672468	     -0.04000000	     -0.04000000	      0.00000000	      0.04045710
      0.84699444	     -0.04000000	     -0.04000000	      0.00000000	      0.04049826
      0.84726421	     -0.04000000	     -0.04000000	      0.00000000	      0.04053941
      0.84752167	     -0.04000000	     -0.04000000	      0.00000000	      0.04057869
      0.84785224	     -0.04000000	     -0.04000000	      0.00000000	      0.04062911
      0.84818281	     -0.04000000	     -0.04000000	      0.00000000	      0.04067954
      0.84843458	     -0.04000000	     -0.04000000	      0.00000000	      0.04071795
      0.84868635	     -0.04000000	     -0.04000000	      0.00000000	      0.04075635
      0.84897717	     -0.04000000	     -0.04000000	      0.00000000	      0.04080072
      0.84926798	     -0.04000000	     -0.04000000	      0.00000000	      0.04084508
      0.84952894	     -0.04000000	     -0.04000000	      0.00000000	      0.04088488
      0.84986075	     -0.04000000	     -0.04000000	      0.00000000	      0.04093549
      0.85019256	     -0.04000000	     -0.04000000	      0.00000000	      0.04098610
      0.85044445	     -0.04000000	     -0.04000000	      0.00000000	      0.04102452
      0.85069634	     -0.04000000	     -0.04000000	      0.00000000	      0.04106294
      0.85098977	     -0.04000000	     -0.04000000	      0.00000000	      0.04110769
      0.85128320	     -0.04000000	     -0.04000000	      0.00000000	      0.04115244
      0.85153152	     -0.04000000	     -0.04000000	      0.00000000	      0.04119031
      0.85186367	     -0.04000000	     -0.04000000	      0.00000000	      0.04124096
      0.85219582	     -0.04000000	     -0.04000000	      0.00000000	      0.04129161
      0.85244119	     -0.04000000	     -0.04000000	      0.00000000	      0.04132903
      0.85268657	     -0.04000000	     -0.04000000	      0.00000000	      0.04136644
      0.85296644	     -0.04000000	     -0.04000000	      0.00000000	      0.04140911
      0.85324630	     -0.04000000	     -0.04000000	      0.00000000	      0.04145177
      0.85354107	     -0.04000000	     -0.04000000	      0.00000000	      0.04149671
      0.85383583	     -0.04000000	     -0.04000000	      0.00000000	      0.04154164
      0.85410601	     -0.04000000	     -0.04000000	      0.00000000	      0.04158282
      0.85443712	     -0.04000000	     -0.04000000	      0.00000000	      0.04163329
      0.85476823	     -0.04000000	     -0.04000000	      0.00000000	      0.04168375
      0.85500548	     -0.04000000	     -0.04000000	      0.00000000	      0.04171990
      0.85532786	     -0.04000000	     -0.04000000	      0.00000000	      0.04176902
      0.85565023	     -0.04000000	     -0.04000000	      0.00000000	      0.04181814
      0.85591364	     -0.04000000	     -0.04000000	      0.00000000	      0.04185827
      0.85617704	     -0.04000000	     -0.04000000	      0.00000000	      0.04189839
      0.85641826	     -0.04000000	     -0.04000000	      0.00000000	      0.04193513
      0.85674805	     -0.04000000	     -0.04000000	      0.00000000	      0.04198536
      0.85707783	     -0.04000000	     -0.04000000	      0.00000000	      0.04203558
      0.85732244	     -0.04000000	     -0.04000000	      0.00000000	      0.04207283
      0.85756705	     -0.04000000	     -0.04000000	      0.00000000	      0.04211007
      0.85784997	     -0.04000000	     -0.04000000	      0.00000000	      0.04215314
      0.85813289	     -0.04000000	     -0.04000000	      0.00000000	      0.04219621
      0.85842304	     -0.04000000	     -0.04000000	      0.00000000	      0.04224037
      0.85871319	     -0.04000000	     -0.04000000	      0.00000000	      0.04228453
      0.85900117	     -0.04000000	     -0.04000000	      0.00000000	      0.04232835
      0.85928914	     -0.04000000	     -0.04000000	      0.00000000	      0.04237216
      0.85958436	     -0.04000000	     -0.04000000	      0.00000000	      0.04241707
      0.85987959	     -0.04000000	     -0.04000000	      0.00000000	      0.04246198
      0.86015937	     -0.04000000	     -0.04000000	      0.00000000	      0.04250453
      0.86043915	     -0.04000000	     -0.04000000	      0.00000000	      0.04254707
      0.86074640	     -0.04000000	     -0.04000000	      0.00000000	      0.04259379
      0.86105365	     -0.04000000	     -0.04000000	      0.00000000	      0.04264050
      0.86127077	     -0.04000000	     -0.04000000	      0.00000000	      0.04267350
      0.86160236	     -0.04000000	     -0.04000000	      0.00000000	      0.04272389
      0.86193395	     -0.04000000	     -0.04000000	      0.00000000	      0.04277428
      0.86215880	     -0.04000000	     -0.04000000	      0.00000000	      0.04280844
      0.86238365	     -0.04000000	     -0.04000000	      0.00000000	      0.04284259
      0.86267878	     -0.04000000	     -0.04000000	      0.00000000	      0.04288742
      0.86297390	     -0.04000000	     -0.04000000	      0.00000000	      0.04293223
      0.86319774	     -0.04000000	     -0.04000000	      0.00000000	      0.04296622
      0.86352978	     -0.04000000	     -0.04000000	      0.00000000	      0.04301662
      0.86386182	     -0.04000000	     -0.04000000	      0.00000000	      0.04306702
      0.86408884	     -0.04000000	     -0.04000000	      0.00000000	      0.04310147
      0.86431586	     -0.04000000	     -0.04000000	      0.00000000	      0.04313591
      0.86461033	     -0.04000000	     -0.04000000	      0.00000000	      0.04318058
      0.86490480	     -0.04000000	     -0.04000000	      0.00000000	      0.04322524
      0.86514717	     -0.04000000	     -0.04000000	      0.00000000	      0.04326199
      0.86547493	     -0.04000000	     -0.04000000	      0.00000000	      0.04331169
      0.86580270	     -0.04000000	     -0.04000000	      0.00000000	      0.04336137
      0.86605388	     -0.04000000	     -0.04000000	      0.00000000	      0.04339943
      0.86630507	     -0.04000000	     -0.04000000	      0.00000000	      0.04343749
      0.86658671	     -0.04000000	     -0.04000000	      0.00000000	      0.04348016
      0.86686834	     -0.04000000	     -0.04000000	      0.00000000	      0.04352281
      0.86716490	     -0.04000000	     -0.04000000	      0.00000000	      0.04356772
      0.86746146	     -0.04000000	     -0.04000000	      0.00000000	      0.04361261
      0.86774012	     -0.04000000	     -0.04000000	      0.00000000	      0.04365478
      0.86801877	     -0.04000000	     -0.04000000	      0.00000000	      0.04369695
      0.86832787	     -0.04000000	     -0.04000000	      0.00000000	      0.04374371
      0.86863696	     -0.04000000	     -0.04000000	      0.00000000	      0.04379046
      0.86883234	     -0.04000000	     -0.04000000	      0.00000000	      0.04382000
      0.86913103	     -0.04000000	     -0.04000000	      0.00000000	      0.04386516
      0.86942973	     -0.04000000	     -0.04000000	      0.00000000	      0.04391030
      0.86967970	     -0.04000000	     -0.04000000	      0.00000000	      0.04394807
      0.86999086	     -0.04000000	     -0.04000000	      0.00000000	      0.04399508
      0.87030202	     -0.04000000	     -0.04000000	      0.00000000	      0.04404207
      0.87056668	     -0.04000000	     -0.04000000	      0.00000000	      0.04408203
      0.87089388	     -0.04000000	     -0.04000000	      0.00000000	      0.04413142
      0.87122107	     -0.04000000	     -0.04000000	      0.00000000	      0.04418079
      0.87147025	     -0.04000000	     -0.04000000	      0.00000000	      0.04421838
      0.87177297	     -0.04000000	     -0.04000000	      0.00000000	      0.04426403
      0.87207570	     -0.04000000	     -0.04000000	      0.00000000	      0.04430967
      0.87238221	     -0.04000000	     -0.04000000	      0.00000000	      0.04435587
      0.87268873	     -0.04000000	     -0.04000000	      0.00000000	      0.04440206
      0.87296256	     -0.04000000	     -0.04000000	      0.00000000	      0.04444331
      0.87323639	     -0.04000000	     -0.04000000	      0.00000000	      0.04448454
      0.87354924	     -0.04000000	     -0.04000000	      0.00000000	      0.04453164
      0.87386208	     -0.04000000	     -0.04000000	      0.00000000	      0.04457872
      0.87409352	     -0.04000000	     -0.04000000	      0.00000000	      0.04461354
      0.87441284	     -0.04000000	     -0.04000000	      0.00000000	      0.04466157
      0.87473216	     -0.04000000	     -0.04000000	      0.00000000	      0.04470958
      0.87498474	     -0.04000000	     -0.04000000	      0.00000000	      0.04474755
      0.87523733	     -0.04000000	     -0.04000000	      0.00000000	      0.04478550
      0.87553198	     -0.04000000	     -0.04000000	      0.00000000	      0.04482976
      0.87582662	     -0.04000000	     -0.04000000	      0.00000000	      0.04487401
      0.87610065	     -0.04000000	     -0.04000000	      0.00000000	      0.04491514
      0.87637467	     -0.04000000	     -0.04000000	      0.00000000	      0.04495626
      0.87668548	     -0.04000000	     -0.04000000	      0.00000000	      0.04500289
      0.87699628	     -0.04000000	     -0.04000000	      0.00000000	      0.04504950
      0.87720693	     -0.04000000	     -0.04000000	      0.00000000	      0.04508108
      0.87753651	     -0.04000000	     -0.04000000	      0.00000000	      0.04513047
      0.87786609	     -0.04000000	     -0.04000000	      0.00000000	      0.04517984
      0.87809577	     -0.04000000	     -0.04000000	      0.00000000	      0.04521424
      0.87832544	     -0.04000000	     -0.04000000	      0.00000000	      0.04524862
      0.87861876	     -0.04000000	     -0.04000000	      0.00000000	      0.04529252
      0.87891208	     -0.04000000	     -0.04000000	      0.00000000	      0.04533640
      0.87918098	     -0.04000000	     -0.04000000	      0.00000000	      0.04537661
      0.87944988	     -0.04000000	     -0.04000000	      0.00000000	      0.04541681
      0.87976125	     -0.04000000	     -0.04000000	      0.00000000	      0.04546334
      0.88007263	     -0.04000000	     -0.04000000	      0.00000000	      0.04550985
      0.88026994	     -0.04000000	     -0.04000000	      0.00000000	      0.04553931
      0.88056557	     -0.04000000	     -0.04000000	      0.00000000	      0.04558344
      0.88086120	     -0.04000000	     -0.04000000	      0.00000000	      0.04562755
      0.88108688	     -0.04000000	     -0.04000000	      0.00000000	      0.04566121
      0.88141076	     -0.04000000	     -0.04000000	      0.00000000	      0.04570950
      0.88173464	     -0.04000000	     -0.04000000	      0.00000000	      0.04575777
      0.88198490	     -0.04000000	     -0.04000000	      0.00000000	      0.04579505
      0.88223516	     -0.04000000	     -0.04000000	      0.00000000	      0.04583231
      0.88252269	     -0.04000000	     -0.04000000	      0.00000000	      0.04587511
      0.88281022	     -0.04000000	     -0.04000000	      0.00000000	      0.04591789
      0.88310147	     -0.04000000	     -0.04000000	      0.00000000	      0.04596121
      0.88339273	     -0.04000000	     -0.04000000	      0.00000000	      0.04600451
      0.88369076	     -0.04000000	     -0.04000000	      0.00000000	      0.04604879
      0.88398878	     -0.04000000	     -0.04000000	      0.00000000	      0.04609306
      0.88428009	     -0.04000000	     -0.04000000	      0.00000000	      0.04613630
      0.88457139	     -0.04000000	     -0.04000000	      0.00000000	      0.04617953
      0.88487323	     -0.04000000	     -0.04000000	      0.00000000	      0.04622430
      0.88517506	     -0.04000000	     -0.04000000	      0.00000000	      0.04626904
      0.88546117	     -0.04000000	     -0.04000000	      0.00000000	      0.04631144
      0.88574727	     -0.04000000	     -0.04000000	      0.00000000	      0.04635381
      0.88605401	     -0.04000000	     -0.04000000	      0.00000000	      0.04639922
      0.88636075	     -0.04000000	     -0.04000000	      0.00000000	      0.04644461
      0.88663482	     -0.04000000	     -0.04000000	      0.00000000	      0.04648514
      0.88690889	     -0.04000000	     -0.04000000	      0.00000000	      0.04652565
      0.88721992	     -0.04000000	     -0.04000000	      0.00000000	      0.04657160
      0.88753095	     -0.04000000	     -0.04000000	      0.00000000	      0.04661753
      0.88778164	     -0.04000000	     -0.04000000	      0.00000000	      0.04665453
      0.88810075	     -0.04000000	     -0.04000000	      0.00000000	      0.04670161
      0.88841986	     -0.04000000	     -0.04000000	      0.00000000	      0.04674866
      0.88866660	     -0.04000000	     -0.04000000	      0.00000000	      0.04678502
      0.88896605	     -0.04000000	     -0.04000000	      0.00000000	      0.04682912
      0.88926551	     -0.04000000	     -0.04000000	      0.00000000	      0.04687321
      0.88956578	     -0.04000000	     -0.04000000	      0.00000000	      0.04691738
      0.88986604	     -0.04000000	     -0.04000000	      0.00000000	      0.04696154
      0.89016112	     -0.04000000	     -0.04000000	      0.00000000	      0.04700490
      0.89045619	     -0.04000000	     -0.04000000	      0.00000000	      0.04704825
      0.89075701	     -0.04000000	     -0.04000000	      0.00000000	      0.04709241
      0.89105783	     -0.04000000	     -0.04000000	      0.00000000	      0.04713654
      0.89135067	     -0.04000000	     -0.04000000	      0.00000000	      0.04717948
      0.89164351	     -0.04000000	     -0.04000000	      0.00000000	      0.04722240
      0.89194650	     -0.04000000	     -0.04000000	      0.00000000	      0.04726677
      0.89224949	     -0.04000000	     -0.04000000	      0.00000000	      0.04731112
      0.89253895	     -0.04000000	     -0.04000000	      0.00000000	      0.04735347
      0.89282842	     -0.04000000	     -0.04000000	      0.00000000	      0.04739579
      0.89313422	     -0.04000000	     -0.04000000	      0.00000000	      0.04744047
      0.89344003	     -0.04000000	     -0.04000000	      0.00000000	      0.04748513
      0.89372408	     -0.04000000	     -0.04000000	      0.00000000	      0.04752658
      0.89400813	     -0.04000000	     -0.04000000	      0.00000000	      0.04756801
      0.89431660	     -0.04000000	     -0.04000000	      0.00000000	      0.04761297
      0.89462507	     -0.04000000	     -0.04000000	      0.00000000	      0.04765790
      0.89491570	     -0.04000000	     -0.04000000	      0.00000000	      0.04770021
      0.89520634	     -0.04000000	     -0.04000000	      0.00000000	      0.04774249
      0.89553321	     -0.04000000	     -0.04000000	      0.00000000	      0.04779001
      0.89586009	     -0.04000000	     -0.04000000	      0.00000000	      0.04783749
      0.89618696	     -0.04000000	     -0.04000000	      0.00000000	      0.04788495
      0.89645353	     -0.04000000	     -0.04000000	      0.00000000	      0.04792362
      0.89672009	     -0.04000000	     -0.04000000	      0.00000000	      0.04796226
      0.89705765	     -0.04000000	     -0.04000000	      0.00000000	      0.04801117
      0.89739521	     -0.04000000	     -0.04000000	      0.00000000	      0.04806004
      0.89766717	     -0.04000000	     -0.04000000	      0.00000000	      0.04809938
      0.89793914	     -0.04000000	     -0.04000000	      0.00000000	      0.04813870
      0.89821111	     -0.04000000	     -0.04000000	      0.00000000	      0.04817799
      0.89850664	     -0.04000000	     -0.04000000	      0.00000000	      0.04822066
      0.89880218	     -0.04000000	     -0.04000000	      0.00000000	      0.04826330
      0.89908249	     -0.04000000	     -0.04000000	      0.00000000	      0.04830372
      0.89942954	     -0.04000000	     -0.04000000	      0.00000000	      0.04835371
      0.89977659	     -0.04000000	     -0.04000000	      0.00000000	      0.04840366
      0.90002445	     -0.04000000	     -0.04000000	      0.00000000	      0.04843931
      0.90033848	     -0.04000000	     -0.04000000	      0.00000000	      0.04848445
      0.90065251	     -0.04000000	     -0.04000000	      0.00000000	      0.04852954
      0.90092189	     -0.04000000	     -0.04000000	      0.00000000	      0.04856820
      0.90124729	     -0.04000000	     -0.04000000	      0.00000000	      0.04861486
      0.90157269	     -0.04000000	     -0.04000000	      0.00000000	      0.04866147
      0.90181345	     -0.04000000	     -0.04000000	      0.00000000	      0.04869594
      0.90213504	     -0.04000000	     -0.04000000	      0.00000000	      0.04874194
      0.90245662	     -0.04000000	     -0.04000000	      0.00000000	      0.04878790
      0.90270799	     -0.04000000	     -0.04000000	      0.00000000	      0.04882380
      0.90295937	     -0.04000000	     -0.04000000	      0.00000000	      0.04885968
      0.90325958	     -0.04000000	     -0.04000000	      0.00000000	      0.04890249
      0.90355978	     -0.04000000	     -0.04000000	      0.00000000	      0.04894527
      0.90384187	     -0.04000000	     -0.04000000	      0.00000000	      0.04898543
      0.90412395	     -0.04000000	     -0.04000000	      0.00000000	      0.04902555
      0.90443321	     -0.04000000	     -0.04000000	      0.00000000	      0.04906951
      0.90474247	     -0.04000000	     -0.04000000	      0.00000000	      0.04911343
      0.90502661	     -0.04000000	     -0.04000000	      0.00000000	      0.04915375
      0.90531076	     -0.04000000	     -0.04000000	      0.00000000	      0.04919403
      0.90562103	     -0.04000000	     -0.04000000	      0.00000000	      0.04923798
      0.90593130	     -0.04000000	     -0.04000000	      0.00000000	      0.04928189
      0.90621632	     -0.04000000	     -0.04000000	      0.00000000	      0.04932219
      0.90650133	     -0.04000000	     -0.04000000	      0.00000000	      0.04936245
      0.90681153	     -0.04000000	     -0.04000000	      0.00000000	      0.04940624
      0.90712173	     -0.04000000	     -0.04000000	      0.00000000	      0.04944998
      0.90740842	     -0.04000000	     -0.04000000	      0.00000000	      0.04949037
      0.90769511	     -0.04000000	     -0.04000000	      0.00000000	      0.04953073
      0.90800508	     -0.04000000	     -0.04000000	      0.00000000	      0.04957432
      0.90831504	     -0.04000000	     -0.04000000	      0.00000000	      0.04961786
      0.90860394	     -0.04000000	     -0.04000000	      0.00000000	      0.04965842
      0.90889284	     -0.04000000	     -0.04000000	      0.00000000	      0.04969893
      0.90920253	     -0.04000000	     -0.04000000	      0.00000000	      0.04974232
      0.90951221	     -0.04000000	     -0.04000000	      0.00000000	      0.04978566
      0.90980350	     -0.04000000	     -0.04000000	      0.00000000	      0.04982639
      0.91009479	     -0.04000000	     -0.04000000	      0.00000000	      0.04986708
      0.91040414	     -0.04000000	     -0.04000000	      0.00000000	      0.04991025
      0.91071349	     -0.04000000	     -0.04000000	      0.00000000	      0.04995338
      0.91100716	     -0.04000000	     -0.04000000	      0.00000000	      0.04999428
      0.91130083	     -0.04000000	     -0.04000000	      0.00000000	      0.05003514
      0.91160979	     -0.04000000	     -0.04000000	      0.00000000	      0.05007808
      0.91191876	     -0.04000000	     -0.04000000	      0.00000000	      0.05012098
      0.91221468	     -0.04000000	     -0.04000000	      0.00000000	      0.05016202
      0.91251060	     -0.04000000	     -0.04000000	      0.00000000	      0.05020303
      0.91281914	     -0.04000000	     -0.04000000	      0.00000000	      0.05024573
      0.91312767	     -0.04000000	     -0.04000000	      0.00000000	      0.05028839
      0.91342566	     -0.04000000	     -0.04000000	      0.00000000	      0.05032955
      0.91372366	     -0.04000000	     -0.04000000	      0.00000000	      0.05037066
      0.91403175	     -0.04000000	     -0.04000000	      0.00000000	      0.05041312
      0.91433984	     -0.04000000	     -0.04000000	      0.00000000	      0.05045554
      0.91463968	     -0.04000000	     -0.04000000	      0.00000000	      0.05049677
      0.91493953	     -0.04000000	     -0.04000000	      0.00000000	      0.05053796
      0.91524719	     -0.04000000	     -0.04000000	      0.00000000	      0.05058018
      0.91555485	     -0.04000000	     -0.04000000	      0.00000000	      0.05062234
      0.91585630	     -0.04000000	     -0.04000000	      0.00000000	      0.05066361
      0.91615775	     -0.04000000	     -0.04000000	      0.00000000	      0.05070484
      0.91646503	     -0.04000000	     -0.04000000	      0.00000000	      0.05074681
      0.91677231	     -0.04000000	     -0.04000000	      0.00000000	      0.05078873
      0.91707511	     -0.04000000	     -0.04000000	      0.00000000	      0.05082999
      0.91737792	     -0.04000000	     -0.04000000	      0.00000000	      0.05087121
      0.91768072	     -0.04000000	     -0.04000000	      0.00000000	      0.05091237
      0.91798353	     -0.04000000	     -0.04000000	      0.00000000	      0.05095349
      0.91828633	     -0.04000000	     -0.04000000	      0.00000000	      0.05099456
      0.91858914	     -0.04000000	     -0.04000000	      0.00000000	      0.05103558
      0.91889194	     -0.04000000	     -0.04000000	      0.00000000	      0.05107655
      0.91919475	     -0.04000000	     -0.04000000	      0.00000000	      0.05111747
      0.91949755	     -0.04000000	     -0.04000000	      0.00000000	      0.05115834
      0.91980036	     -0.04000000	     -0.04000000	      0.00000000	      0.05119915
      0.92010316	     -0.04000000	     -0.04000000	      0.00000000	      0.05123992
      0.92040597	     -0.04000000	     -0.04000000	      0.00000000	      0.05128064
      0.92070877	     -0.04000000	     -0.04000000	      0.00000000	      0.05132130
      0.92101158	     -0.04000000	     -0.04000000	      0.00000000	      0.05136192
      0.92131438	     -0.04000000	     -0.04000000	      0.00000000	      0.05140248
      0.92161719	     -0.04000000	     -0.04000000	      0.00000000	      0.05144299
      0.92191999	     -0.04000000	     -0.04000000	      0.00000000	      0.05148345
      0.92222280	     -0.04000000	     -0.04000000	      0.00000000	      0.05152385
      0.92252561	     -0.04000000	     -0.04000000	      0.00000000	      0.05156420
      0.92282841	     -0.04000000	     -0.04000000	      0.00000000	      0.05160450
      0.92313122	     -0.04000000	     -0.04000000	      0.00000000	      0.05164474
      0.92343402	     -0.04000000	     -0.04000000	      0.00000000	      0.05168493
      0.92373683	     -0.04000000	     -0.04000000	      0.00000000	      0.05172507
      0.92403963	     -0.04000000	     -0.04000000	      0.00000000	      0.05176515
      0.92434244	     -0.04000000	     -0.04000000	      0.00000000	      0.05180517
      0.92464524	     -0.04000000	     -0.04000000	      0.00000000	      0.05184514
      0.92494805	     -0.04000000	     -0.04000000	      0.00000000	      0.05188506
      0.92525085	     -0.04000000	     -0.04000000	      0.00000000	      0.05192492
      0.92555366	     -0.04000000	     -0.04000000	      0.00000000	      0.05196472
      0.92585646	     -0.04000000	     -0.04000000	      0.00000000	      0.05200447
      0.92615927	     -0.04000000	     -0.04000000	      0.00000000	      0.05204415
      0.92646207	     -0.04000000	     -0.04000000	      0.00000000	      0.05208379
      0.92676488	     -0.04000000	     -0.04000000	      0.00000000	      0.05212336
      0.92706768	     -0.04000000	     -0.04000000	      0.00000000	      0.05216288
      0.92737049	     -0.04000000	     -0.04000000	      0.00000000	      0.05220234
      0.92767329	     -0.04000000	     -0.04000000	      0.00000000	      0.05224174
      0.92797610	     -0.04000000	     -0.04000000	      0.00000000	      0.05228108
      0.92827890	     -0.04000000	     -0.04000000	      0.00000000	      0.05232036
      0.92858171	     -0.04000000	     -0.04000000	      0.00000000	      0.05235959
      0.92888451	     -0.04000000	     -0.04000000	      0.00000000	      0.05239875
      0.92918732	     -0.04000000	     -0.04000000	      0.00000000	      0.05243785
      0.92949012	     -0.04000000	     -0.04000000	      0.00000000	      0.05247690
      0.92979293	     -0.04000000	     -0.04000000	      0.00000000	      0.05251588
      0.93009573	     -0.04000000	     -0.04000000	      0.00000000	      0.05255480
      0.93039854	     -0.04000000	     -0.04000000	      0.00000000	      0.05259366
      0.93070134	     -0.04000000	     -0.04000000	      0.00000000	      0.05263246
      0.93100415	     -0.04000000	     -0.04000000	      0.00000000	      0.05267120
      0.93130695	     -0.04000000	     -0.04000000	      0.00000000	      0.05270988
      0.93160976	     -0.04000000	     -0.04000000	      0.00000000	      0.05274849
      0.93191256	     -0.04000000	     -0.04000000	      0.00000000	      0.05278704
      0.93221537	     -0.04000000	     -0.04000000	      0.00000000	      0.05282552
      0.93251817	     -0.04000000	     -0.04000000	      0.00000000	      0.05286395
      0.93282098	     -0.04000000	     -0.04000000	      0.00000000	      0.05290230
      0.93312378	     -0.04000000	     -0.04000000	      0.00000000	      0.05294060
      0.93342659	     -0.04000000	     -0.04000000	      0.00000000	      0.05297883
      0.93372939	     -0.04000000	     -0.04000000	      0.00000000	      0.05301699
      0.93403220	     -0.04000000	     -0.04000000	      0.00000000	      0.05305509
      0.93433500	     -0.04000000	     -0.04000000	      0.00000000	      0.05309313
      0.93463781	     -0.04000000	     -0.04000000	      0.00000000	      0.05313109
      0.93494061	     -0.04000000	     -0.04000000	      0.00000000	      0.05316899
      0.93524342	     -0.04000000	     -0.04000000	      0.00000000	      0.05320683
      0.93554622	     -0.04000000	     -0.04000000	      0.00000000	      0.05324460
      0.93584903	     -0.04000000	     -0.04000000	      0.00000000	      0.05328230
      0.93615183	     -0.04000000	     -0.04000000	      0.00000000	      0.05331993
      0.93645464	     -0.04000000	     -0.04000000	      0.00000000	      0.05335749
      0.93675744	     -0.04000000	     -0.04000000	      0.00000000	      0.05339499
      0.93706025	     -0.04000000	     -0.04000000	      0.00000000	      0.05343241
      0.93736305	     -0.04000000	     -0.04000000	      0.00000000	      0.05346977
      0.93766586	     -0.04000000	     -0.04000000	      0.00000000	      0.05350706
      0.93796866	     -0.04000000	     -0.04000000	      0.00000000	      0.05354428
      0.93827147	     -0.04000000	     -0.04000000	      0.00000000	      0.05358142
      0.93857428	     -0.04000000	     -0.04000000	      0.00000000	      0.05361850
      0.93887708	     -0.04000000	     -0.04000000	      0.00000000	      0.05365551
      0.93917989	     -0.04000000	     -0.04000000	      0.00000000	      0.05369244
      0.93948269	     -0.04000000	     -0.04000000	      0.00000000	      0.05372930
      0.93978550	     -0.04000000	     -0.04000000	      0.00000000	      0.05376609
      0.94008830	     -0.04000000	     -0.04000000	      0.00000000	      0.05380281
      0.94039111	     -0.04000000	     -0.04000000	      0.00000000	      0.05383946
      0.94069391	     -0.04000000	     -0.04000000	      0.00000000	      0.05387603
      0.94099672	     -0.04000000	     -0.04000000	      0.00000000	      0.05391252
      0.94129952	     -0.04000000	     -0.04000000	      0.00000000	      0.05394895
      0.94160233	     -0.04000000	     -0.04000000	      0.00000000	      0.05398530
      0.94190513	     -0.04000000	     -0.04000000	      0.00000000	      0.05402157
      0.94220794	     -0.04000000	     -0.04000000	      0.00000000	      0.05405777
      0.94251074	     -0.04000000	     -0.04000000	      0.00000000	      0.05409390
      0.94281355	     -0.04000000	     -0.04000000	      0.00000000	      0.05412994
      0.94311635	     -0.04000000	     -0.04000000	      0.00000000	      0.05416591
      0.94341916	     -0.04000000	     -0.04000000	      0.00000000	      0.05420181
      0.94372196	     -0.04000000	     -0.04000000	      0.00000000	      0.05423763
      0.94402477	     -0.04000000	     -0.04000000	      0.00000000	      0.05427337
      0.94432757	     -0.04000000	     -0.04000000	      0.00000000	      0.05430903
      0.94463038	     -0.04000000	     -0.04000000	      0.00000000	      0.05434461
      0.94493318	     -0.04000000	     -0.04000000	      0.00000000	      0.05438012
      0.94523599	     -0.04000000	     -0.04000000	      0.00000000	      0.05441554
      0.94553879	     -0.04000000	     -0.04000000	      0.00000000	      0.05445089
      0.94584160	     -0.04000000	     -0.04000000	      0.00000000	      0.05448615
      0.94614440	     -0.04000000	     -0.04000000	      0.00000000	      0.05452134
      0.94644721	     -0.04000000	     -0.04000000	      0.00000000	      0.05455644
      0.94675001	     -0.04000000	     -0.04000000	      0.00000000	      0.05459147
      0.94705282	     -0.04000000	     -0.04000000	      0.00000000	      0.05462641
      0.94735562	     -0.04000000	     -0.04000000	      0.00000000	      0.05466127
      0.94765843	     -0.04000000	     -0.04000000	      0.00000000	      0.05469604
      0.94796123	     -0.04000000	     -0.04000000	      0.00000000	      0.05473074
      0.94826404	     -0.04000000	     -0.04000000	      0.00000000	      0.05476535
      0.94856684	     -0.04000000	     -0.04000000	      0.00000000	      0.05479988
      0.94886965	     -0.04000000	     -0.04000000	      0.00000000	      0.05483432
      0.94917245	     -0.04000000	     -0.04000000	      0.00000000	      0.05486868
      0.94947526	     -0.04000000	     -0.04000000	      0.00000000	      0.05490295
      0.94977806	     -0.04000000	     -0.04000000	      0.00000000	      0.05493714
      0.95008087	     -0.04000000	     -0.04000000	      0.00000000	      0.05497124
      0.95038367	     -0.04000000	     -0.04000000	      0.00000000	      0.05500526
      0.95068648	     -0.04000000	     -0.04000000	      0.00000000	      0.05503919
      0.95098928	     -0.04000000	     -0.04000000	      0.00000000	      0.05507303
      0.95129209	     -0.04000000	     -0.04000000	      0.00000000	      0.05510679
      0.95159489	     -0.04000000	     -0.04000000	      0.00000000	      0.05514045
      0.95189770	     -0.04000000	     -0.04000000	      0.00000000	      0.05517403
      0.95220050	     -0.04000000	     -0.04000000	      0.00000000	      0.05520752
      0.95250331	     -0.04000000	     -0.04000000	      0.00000000	      0.05524092
      0.95280611	     -0.04000000	     -0.04000000	      0.00000000	      0.05527423
      0.95310892	     -0.04000000	     -0.04000000	      0.00000000	      0.05530745
      0.95341172	     -0.04000000	     -0.04000000	      0.00000000	      0.05534058
      0.95371453	     -0.04000000	     -0.04000000	      0.00000000	      0.05537362
      0.95401734	     -0.04000000	     -0.04000000	      0.00000000	      0.05540657
      0.95432014	     -0.04000000	     -0.04000000	      0.00000000	      0.05543942
      0.95462295	     -0.04000000	     -0.04000000	      0.00000000	      0.05547218
      0.95492575	     -0.04000000	     -0.04000000	      0.00000000	      0.05550485
      0.95522856	     -0.04000000	     -0.04000000	      0.00000000	      0.05553743
      0.95553136	     -0.04000000	     -0.04000000	      0.00000000	      0.05556991
      0.95583417	     -0.04000000	     -0.04000000	      0.00000000	      0.05560230
      0.95613697	     -0.04000000	     -0.04000000	      0.00000000	      0.05563459
      0.95643978	     -0.04000000	     -0.04000000	      0.00000000	      0.05566679
      0.95674258	     -0.04000000	     -0.04000000	      0.00000000	      0.05569889
      0.95704539	     -0.04000000	     -0.04000000	      0.00000000	      0.05573089
      0.95734819	     -0.04000000	     -0.04000000	      0.00000000	      0.05576280
      0.95765100	     -0.04000000	     -0.04000000	      0.00000000	      0.05579461
      0.95795380	     -0.04000000	     -0.04000000	      0.00000000	      0.05582633
      0.95825661	     -0.04000000	     -0.04000000	      0.00000000	      0.05585794
      0.95855941	     -0.04000000	     -0.04000000	      0.00000000	      0.05588946
      0.95886222	     -0.04000000	     -0.04000000	      0.00000000	      0.05592087
      0.95916502	     -0.04000000	     -0.04000000	      0.00000000	      0.05595219
      0.95946783	     -0.04000000	     -0.04000000	      0.00000000	      0.05598341
      0.95977063	     -0.04000000	     -0.04000000	      0.00000000	      0.05601453
      0.96007344	     -0.04000000	     -0.04000000	      0.00000000	      0.05604554
      0.96037624	     -0.04000000	     -0.04000000	      0.00000000	      0.05607646
      0.96067905	     -0.04000000	     -0.04000000	      0.00000000	      0.05610727
      0.96098185	     -0.04000000	     -0.04000000	      0.00000000	      0.05613798
      0.96128466	     -0.04000000	     -0.04000000	      0.00000000	      0.05616859
      0.96158746	     -0.04000000	     -0.04000000	      0.00000000	      0.05619909
      0.96189027	     -0.04000000	     -0.04000000	      0.00000000	      0.05622949
      0.96219307	     -0.04000000	     -0.04000000	      0.00000000	      0.05625978
      0.96249588	     -0.04000000	     -0.04000000	      0.00000000	      0.05628997
      0.96279868	     -0.04000000	     -0.04000000	      0.00000000	      0.05632005
      0.96310149	     -0.04000000	     -0.04000000	      0.00000000	      0.05635003
      0.96340429	     -0.04000000	     -0.04000000	      0.00000000	      0.05637990
      0.96370710	     -0.04000000	     -0.04000000	      0.00000000	      0.05640967
      0.96400990	     -0.04000000	     -0.04000000	      0.00000000	      0.05643932
      0.96431271	     -0.04000000	     -0.04000000	      0.00000000	      0.05646887
      0.96461551	     -0.04000000	     -0.04000000	      0.00000000	      0.05649831
      0.96491832	     -0.04000000	     -0.04000000	      0.00000000	      0.05652764
      0.96522112	     -0.04000000	     -0.04000000	      0.00000000	      0.05655686
      0.96552393	     -0.04000000	     -0.04000000	      0.00000000	      0.05658596
      0.96582673	     -0.04000000	     -0.04000000	      0.00000000	      0.05661496
      0.96612954	     -0.04000000	     -0.04000000	      0.00000000	      0.05664385
      0.96643234	     -0.04000000	     -0.04000000	      0.00000000	      0.05667262
      0.96673515	     -0.04000000	     -0.04000000	      0.00000000	      0.05670129
      0.96703795	     -0.04000000	     -0.04000000	      0.00000000	      0.05672983
      0.96734076	     -0.04000000	     -0.04000000	      0.00000000	      0.05675827
      0.96764356	     -0.04000000	     -0.04000000	      0.00000000	      0.05678659
      0.96794637	     -0.04000000	     -0.04000000	      0.00000000	      0.05681480
      0.96824917	     -0.04000000	     -0.04000000	      0.00000000	      0.05684289
      0.96855198	     -0.04000000	     -0.04000000	      0.00000000	      0.05687086
      0.96885478	     -0.04000000	     -0.04000000	      0.00000000	      0.05689872
      0.96915759	     -0.04000000	     -0.04000000	      0.00000000	      0.05692646
      0.96946039	     -0.04000000	     -0.04000000	      0.00000000	      0.05695409
      0.96976320	     -0.04000000	     -0.04000000	      0.00000000	      0.05698159
      0.97006601	     -0.04000000	     -0.04000000	      0.00000000	      0.05700898
      0.97036881	     -0.04000000	     -0.04000000	      0.00000000	      0.05703625
      0.97067162	     -0.04000000	     -0.04000000	      0.00000000	      0.05706339
      0.97097442	     -0.04000000	     -0.04000000	      0.00000000	      0.05709042
      0.97127723	     -0.04000000	     -0.04000000	      0.00000000	      0.05711733
      0.97158003	     -0.04000000	     -0.04000000	      0.00000000	      0.05714411
      0.97188284	     -0.04000000	     -0.04000000	      0.00000000	      0.05717077
      0.97218564	     -0.04000000	     -0.04000000	      0.00000000	      0.05719731
      0.97248845	     -0.04000000	     -0.04000000	      0.00000000	      0.05722373
      0.97279125	     -0.04000000	     -0.04000000	      0.00000000	      0.05725002
      0.97309406	     -0.04000000	     -0.04000000	      0.00000000	      0.05727619
      0.97339686	     -0.04000000	     -0.04000000	      0.00000000	      0.05730223
      0.97369967	     -0.04000000	     -0.04000000	      0.00000000	      0.05732815
      0.97400247	     -0.04000000	     -0.04000000	      0.00000000	      0.05735394
      0.97430528	     -0.04000000	     -0.04000000	      0.00000000	      0.05737960
      0.97460808	     -0.04000000	     -0.04000000	      0.00000000	      0.05740514
      0.97491089	     -0.04000000	     -0.04000000	      0.00000000	      0.05743054
      0.97521369	     -0.04000000	     -0.04000000	      0.00000000	      0.05745582
      0.97551650	     -0.04000000	     -0.04000000	      0.00000000	      0.05748097
      0.97581930	     -0.04000000	     -0.04000000	      0.00000000	      0.05750599
      0.97612211	     -0.04000000	     -0.04000000	      0.00000000	      0.05753087
      0.97642491	     -0.04000000	     -0.04000000	      0.00000000	      0.05755563
      0.97672772	     -0.04000000	     -0.04000000	      0.00000000	      0.05758025
      0.97703052	     -0.04000000	     -0.04000000	      0.00000000	      0.05760474
      0.97733333	     -0.04000000	     -0.04000000	      0.00000000	      0.05762910
      0.97763613	     -0.04000000	     -0.04000000	      0.00000000	      0.05765332
      0.97793894	     -0.04000000	     -0.04000000	      0.00000000	      0.05767741
      0.97824174	     -0.04000000	     -0.04000000	      0.00000000	      0.05770137
      0.97854455	     -0.04000000	     -0.04000000	      0.00000000	      0.05772518
      0.97884735	     -0.04000000	     -0.04000000	      0.00000000	      0.05774886
      0.97915016	     -0.04000000	     -0.04000000	      0.00000000	      0.05777241
      0.97945296	     -0.04000000	     -0.04000000	      0.00000000	      0.05779581
      0.97975577	     -0.04000000	     -0.04000000	      0.00000000	      0.05781908
      0.98005857	     -0.04000000	     -0.04000000	      0.00000000	      0.05784220
      0.98036138	     -0.04000000	     -0.04000000	      0.00000000	      0.05786519
      0.98066418	     -0.04000000	     -0.04000000	      0.00000000	      0.05788804
      0.98096699	     -0.04000000	     -0.04000000	      0.00000000	      0.05791074
      0.98126979	     -0.04000000	     -0.04000000	      0.00000000	      0.05793330
      0.98157260	     -0.04000000	     -0.04000000	      0.00000000	      0.05795572
      0.98187540	     -0.04000000	     -0.04000000	      0.00000000	      0.05797800
      0.98217821	     -0.04000000	     -0.04000000	      0.00000000	      0.05800013
      0.98248101	     -0.04000000	     -0.04000000	      0.00000000	      0.05802212
      0.98278382	     -0.04000000	     -0.04000000	      0.00000000	      0.05804396
      0.98308662	     -0.04000000	     -0.04000000	      0.00000000	      0.05806566
      0.98338943	     -0.04000000	     -0.04000000	      0.00000000	      0.05808720
      0.98369223	     -0.04000000	     -0.04000000	      0.00000000	      0.05810860
      0.98399504	     -0.04000000	     -0.04000000	      0.00000000	      0.05812986
      0.98429784	     -0.04000000	     -0.04000000	      0.00000000	      0.05815096
      0.98460065	     -0.04000000	     -0.04000000	      0.00000000	      0.05817191
      0.98490345	     -0.04000000	     -0.04000000	      0.00000000	      0.05819271
      0.98520626	     -0.04000000	     -0.04000000	      0.00000000	      0.05821336
      0.98550907	     -0.04000000	     -0.04000000	      0.00000000	      0.05823386
      0.98581187	     -0.04000000	     -0.04000000	      0.00000000	      0.05825420
      0.98611468	     -0.04000000	     -0.04000000	      0.00000000	      0.05827440
      0.98641748	     -0.04000000	     -0.04000000	      0.00000000	      0.05829443
      0.98672029	     -0.04000000	     -0.04000000	      0.00000000	      0.05831431
      0.98702309	     -0.04000000	     -0.04000000	      0.00000000	      0.05833404
      0.98732590	     -0.04000000	     -0.04000000	      0.00000000	      0.05835361
      0.98762870	     -0.04000000	     -0.04000000	      0.00000000	      0.05837302
      0.98793151	     -0.04000000	     -0.04000000	      0.00000000	      0.05839227
      0.98823431	     -0.04000000	     -0.04000000	      0.00000000	      0.05841136
      0.98853712	     -0.04000000	     -0.04000000	      0.00000000	      0.05843030
      0.98883992	     -0.04000000	     -0.04000000	      0.00000000	      0.05844907
      0.98914273	     -0.04000000	     -0.04000000	      0.00000000	      0.05846768
      0.98944553	     -0.04000000	     -0.04000000	      0.00000000	      0.05848613
      0.98974834	     -0.04000000	     -0.04000000	      0.00000000	      0.05850441
      0.99005114	     -0.04000000	     -0.04000000	      0.00000000	      0.05852253
      0.99035395	     -0.04000000	     -0.04000000	      0.00000000	      0.05854049
      0.99065675	     -0.04000000	     -0.04000000	      0.00000000	      0.05855828
      0.99095956	     -0.04000000	     -0.04000000	      0.00000000	      0.05857591
      0.99126236	     -0.04000000	     -0.04000000	      0.00000000	      0.05859336
      0.99156517	     -0.04000000	     -0.04000000	      0.00000000	      0.05861065
      0.99186797	     -0.04000000	     -0.04000000	      0.00000000	      0.05862777
      0.99217078	     -0.04000000	     -0.04000000	      0.00000000	      0.05864472
      0.99247358	     -0.04000000	     -0.04000000	      0.00000000	      0.05866150
      0.99277639	     -0.04000000	     -0.04000000	      0.00000000	      0.05867811
      0.99307919	     -0.04000000	     -0.04000000	      0.00000000	      0.05869454
      0.99338200	     -0.04000000	     -0.04000000	      0.00000000	      0.05871081
      0.99368480	     -0.04000000	     -0.04000000	      0.00000000	      0.05872689
      0.99398761	     -0.04000000	     -0.04000000	      0.00000000	      0.05874281
      0.99429041	     -0.04000000	     -0.04000000	      0.00000000	      0.05875854
      0.99456265	     -0.04000000	     -0.04000000	      0.00000000	      0.05877254
      0.99483489	     -0.04000000	     -0.04000000	      0.00000000	      0.05878639
      0.99510713	     -0.04000000	     -0.04000000	      0.00000000	      0.05880010
      0.99537938	     -0.04000000	     -0.04000000	      0.00000000	      0.05881367
      0.99565162	     -0.04000000	     -0.04000000	      0.00000000	      0.05882708
      0.99592386	     -0.04000000	     -0.04000000	      0.00000000	      0.05884036
      0.99619610	     -0.04000000	     -0.04000000	      0.00000000	      0.05885348
      0.99646834	     -0.04000000	     -0.04000000	      0.00000000	      0.05886646
      0.99674058	     -0.04000000	     -0.04000000	      0.00000000	      0.05887929
      0.99701282	     -0.04000000	     -0.04000000	      0.00000000	      0.05889197
      0.99728506	     -0.04000000	     -0.04000000	      0.00000000	      0.05890450
      0.99755730	     -0.04000000	     -0.04000000	      0.00000000	      0.05891688
      0.99782954	     -0.04000000	     -0.04000000	      0.00000000	      0.05892911
      0.99810178	     -0.04000000	     -0.04000000	      0.00000000	      0.05894119
      0.99837402	     -0.04000000	     -0.04000000	      0.00000000	      0.05895311
      0.99864626	     -0.04000000	     -0.04000000	      0.00000000	      0.05896488
      0.99891850	     -0.04000000	     -0.04000000	      0.00000000	      0.05897650
      0.99919074	     -0.04000000	     -0.04000000	      0.00000000	      0.05898796
      0.99946298	     -0.04000000	     -0.04000000	      0.00000000	      0.05899927
      0.99973522	     -0.04000000	     -0.04000000	      0.00000000	      0.05901042
      1.00000746	     -0.04000000	     -0.04000000	      0.00000000	      0.05902142
      1.00027971	     -0.04000000	     -0.04000000	      0.00000000	      0.05903225
      1.00055195	     -0.04000000	     -0.04000000	      0.00000000	      0.05904293
      1.00082419	     -0.04000000	     -0.04000000	      0.00000000	      0.05905345
      1.00109643	     -0.04000000	     -0.04000000	      0.00000000	      0.05906381
      1.00136867	     -0.04000000	     -0.04000000	      0.00000000	      0.05907401
      1.00164091	     -0.04000000	     -0.04000000	      0.00000000	      0.05908405
      1.00191315	     -0.04000000	     -0.04000000	      0.00000000	      0.05909392
      1.00218539	     -0.04000000	     -0.04000000	      0.00000000	      0.05910364
      1.00245763	     -0.04000000	     -0.04000000	      0.00000000	      0.05911318
      1.00272987	     -0.04000000	     -0.04000000	      0.00000000	      0.05912257
      1.00300211	     -0.04000000	     -0.04000000	      0.00000000	      0.05913179
      1.00327435	     -0.04000000	     -0.04000000	      0.00000000	      0.05914084
      1.00354659	     -0.04000000	     -0.04000000	      0.00000000	      0.05914973
      1.00381883	     -0.04000000	     -0.04000000	      0.00000000	      0.05915845
      1.00409107	     -0.04000000	     -0.04000000	      0.00000000	      0.05916700
      1.00436331	     -0.04000000	     -0.04000000	      0.00000000	      0.05917538
      1.00463555	     -0.04000000	     -0.04000000	      0.00000000	      0.05918359
      1.00490780	     -0.04000000	     -0.04000000	      0.00000000	      0.05919163
      1.00518004	     -0.04000000	     -0.04000000	      0.00000000	      0.05919950
      1.00545228	     -0.04000000	     -0.04000000	      0.00000000	      0.05920720
      1.00572452	     -0.04000000	     -0.04000000	      0.00000000	      0.05921472
      1.00599676	     -0.04000000	     -0.04000000	      0.00000000	      0.05922207
      1.00626900	     -0.04000000	     -0.04000000	      0.00000000	      0.05922924
      1.00654124	     -0.04000000	     -0.04000000	      0.00000000	      0.05923624
      1.00681348	     -0.04000000	     -0.04000000	      0.00000000	      0.05924306
      1.00708572	     -0.04000000	     -0.04000000	      0.00000000	      0.05924970
      1.00735796	     -0.04000000	     -0.04000000	      0.00000000	      0.05925617
      1.00763020	     -0.04000000	     -0.04000000	      0.00000000	      0.05926245
      1.00790244	     -0.04000000	     -0.04000000	      0.00000000	      0.05926856
      1.00817468	     -0.04000000	     -0.04000000	      0.00000000	      0.05927448
      1.00844692	     -0.04000000	     -0.04000000	      0.00000000	      0.05928023
      1.00871916	     -0.04000000	     -0.04000000	      0.00000000	      0.05928578
      1.00899140	     -0.04000000	     -0.04000000	      0.00000000	      0.05929116
      1.00926364	     -0.04000000	     -0.04000000	      0.00000000	      0.05929635
      1.00953588	     -0.04000000	     -0.04000000	      0.00000000	      0.05930135
      1.00980813	     -0.04000000	     -0.04000000	      0.00000000	      0.05930617
      1.01008037	     -0.04000000	     -0.04000000	      0.00000000	      0.05931080
      1.01035261	     -0.04000000	     -0.04000000	      0.00000000	      0.05931524
      1.01062485	     -0.04000000	     -0.04000000	      0.00000000	      0.05931950
      1.01089709	     -0.04000000	     -0.04000000	      0.00000000	      0.05932356
      1.01116933	     -0.04000000	     -0.04000000	      0.00000000	      0.05932743
      1.01144157	     -0.04000000	     -0.04000000	      0.00000000	      0.05933111
      1.01171381	     -0.04000000	     -0.04000000	      0.00000000	      0.05933459
      1.01198605	     -0.04000000	     -0.04000000	      0.00000000	      0.05933788
      1.01225829	     -0.04000000	     -0.04000000	      0.00000000	      0.05934098
      1.01253053	     -0.04000000	     -0.04000000	      0.00000000	      0.05934388
      1.01280277	     -0.04000000	     -0.04000000	      0.00000000	      0.05934658
      1.01307501	     -0.04000000	     -0.04000000	      0.00000000	      0.05934908
      1.01334725	     -0.04000000	     -0.04000000	      0.00000000	      0.05935139
      1.01361949	     -0.04000000	     -0.04000000	      0.00000000	      0.05935349
      1.01389173	     -0.04000000	     -0.04000000	      0.00000000	      0.05935539
      1.01416397	     -0.04000000	     -0.04000000	      0.00000000	      0.05935709
      1.01443622	     -0.04000000	     -0.04000000	      0.00000000	      0.05935859
      1.01470846	     -0.04000000	     -0.04000000	      0.00000000	      0.05935988
      1.01498070	     -0.04000000	     -0.04000000	      0.00000000	      0.05936097
      1.01525294	     -0.04000000	     -0.04000000	      0.00000000	      0.05936185
      1.01552518	     -0.04000000	     -0.04000000	      0.00000000	      0.05936252
      1.01576996	     -0.04000000	     -0.04000000	      0.00000000	      0.05936295
      1.01601474	     -0.04000000	     -0.04000000	      0.00000000	      0.05936320
      1.01625952	     -0.04000000	     -0.04000000	      0.00000000	      0.05936329
      1.01650430	     -0.04000000	     -0.04000000	      0.00000000	      0.05936320
      1.01674908	     -0.04000000	     -0.04000000	      0.00000000	      0.05936295
      1.01699386	     -0.04000000	     -0.04000000	      0.00000000	      0.05936252
      1.01723864	     -0.04000000	     -0.04000000	      0.00000000	      0.05936191
      1.01748343	     -0.04000000	     -0.04000000	      0.00000000	      0.05936113
      1.01772821	     -0.04000000	     -0.04000000	      0.00000000	      0.05936018
      1.01797299	     -0.04000000	     -0.04000000	      0.00000000	      0.05935905
      1.01821777	     -0.04000000	     -0.04000000	      0.00000000	      0.05935774
      1.01846255	     -0.04000000	     -0.04000000	      0.00000000	      0.05935626
      1.01870733	     -0.04000000	     -0.04000000	      0.00000000	      0.05935459
      1.01895211	     -0.04000000	     -0.04000000	      0.00000000	      0.05935275
      1.01919689	     -0.04000000	     -0.04000000	      0.00000000	      0.05935073
      1.01944167	     -0.04000000	     -0.04000000	      0.00000000	      0.05934852
      1.01968645	     -0.04000000	     -0.04000000	      0.00000000	      0.05934614
      1.01993124	     -0.04000000	     -0.04000000	      0.00000000	      0.05934356
      1.02017602	     -0.04000000	     -0.04000000	      0.00000000	      0.05934081
      1.02042080	     -0.04000000	     -0.04000000	      0.00000000	      0.05933787
      1.02066558	     -0.04000000	     -0.04000000	      0.00000000	      0.05933475
      1.02091036	     -0.04000000	     -0.04000000	      0.00000000	      0.05933143
      1.02115514	     -0.04000000	     -0.04000000	      0.00000000	      0.05932793
      1.02139992	     -0.04000000	     -0.04000000	      0.00000000	      0.05932425
      1.02164470	     -0.04000000	     -0.04000000	      0.00000000	      0.05932037
      1.02188948	     -0.04000000	     -0.04000000	      0.00000000	      0.05931630
      1.02213426	     -0.04000000	     -0.04000000	      0.00000000	      0.05931204
      1.02237904	     -0.04000000	     -0.04000000	      0.00000000	      0.05930759
      1.02262383	     -0.04000000	     -0.04000000	      0.00000000	      0.05930294
      1.02286861	     -0.04000000	     -0.04000000	      0.00000000	      0.05929810
      1.02311339	     -0.04000000	     -0.04000000	      0.00000000	      0.05929307
      1.02335817	     -0.04000000	     -0.04000000	      0.00000000	      0.05928783
      1.02360295	     -0.04000000	     -0.04000000	      0.00000000	      0.05928241
      1.02384773	     -0.04000000	     -0.04000000	      0.00000000	      0.05927678
      1.02409251	     -0.04000000	     -0.04000000	      0.00000000	      0.05927095
      1.02433729	     -0.04000000	     -0.04000000	      0.00000000	      0.05926493
      1.02458207	     -0.04000000	     -0.04000000	      0.00000000	      0.05925870
      1.02482685	     -0.04000000	     -0.04000000	      0.00000000	      0.05925227
      1.02507164	     -0.04000000	     -0.04000000	      0.00000000	      0.05924563
      1.02531642	     -0.04000000	     -0.04000000	      0.00000000	      0.05923879
      1.02556120	     -0.04000000	     -0.04000000	      0.00000000	      0.05923175
      1.02580598	     -0.04000000	     -0.04000000	      0.00000000	      0.05922450
      1.02605076	     -0.04000000	     -0.04000000	      0.00000000	      0.05921704
      1.02629554	     -0.04000000	     -0.04000000	      0.00000000	      0.05920937
      1.02654032	     -0.04000000	     -0.04000000	      0.00000000	      0.05920150
      1.02678510	     -0.04000000	     -0.04000000	      0.00000000	      0.05919341
      1.02702988	     -0.04000000	     -0.04000000	      0.00000000	      0.05918511
      1.02727466	     -0.04000000	     -0.04000000	      0.00000000	      0.05917660
      1.02751945	     -0.04000000	     -0.04000000	      0.00000000	      0.05916787
      1.02776423	     -0.04000000	     -0.04000000	      0.00000000	      0.05915893
      1.02800901	     -0.04000000	     -0.04000000	      0.00000000	      0.05914977
      1.02825379	     -0.04000000	     -0.04000000	      0.00000000	      0.05914039
      1.02849857	     -0.04000000	     -0.04000000	      0.00000000	      0.05913080
      1.02874335	     -0.04000000	     -0.04000000	      0.00000000	      0.05912098
      1.02898813	     -0.04000000	     -0.04000000	      0.00000000	      0.05911094
      1.02923291	     -0.04000000	     -0.04000000	      0.00000000	      0.05910068
      1.02947769	     -0.04000000	     -0.04000000	      0.00000000	      0.05909020
      1.02972247	     -0.04000000	     -0.04000000	      0.00000000	      0.05907949
      1.02996725	     -0.04000000	     -0.04000000	      0.00000000	      0.05906856
      1.03021204	     -0.04000000	     -0.04000000	      0.00000000	      0.05905740
      1.03045682	     -0.04000000	     -0.04000000	      0.00000000	      0.05904601
      1.03070160	     -0.04000000	     -0.04000000	      0.00000000	      0.05903439
      1.03094638	     -0.04000000	     -0.04000000	      0.00000000	      0.05902254
      1.03119116	     -0.04000000	     -0.04000000	      0.00000000	      0.05901046
      1.03143594	     -0.04000000	     -0.04000000	      0.00000000	      0.05899814
      1.03168072	     -0.04000000	     -0.04000000	      0.00000000	      0.05898559
      1.03192550	     -0.04000000	     -0.04000000	      0.00000000	      0.05897281
      1.03217028	     -0.04000000	     -0.04000000	      0.00000000	      0.05895978
      1.03241506	     -0.04000000	     -0.04000000	      0.00000000	      0.05894652
      1.03265985	     -0.04000000	     -0.04000000	      0.00000000	      0.05893302
      1.03290463	     -0.04000000	     -0.04000000	      0.00000000	      0.05891927
      1.03314941	     -0.04000000	     -0.04000000	      0.00000000	      0.05890529
      1.03339419	     -0.04000000	     -0.04000000	      0.00000000	      0.05889106
      1.03363897	     -0.04000000	     -0.04000000	      0.00000000	      0.05887658
      1.03388375	     -0.04000000	     -0.04000000	      0.00000000	      0.05886186
      1.03412853	     -0.04000000	     -0.04000000	      0.00000000	      0.05884688
      1.03437331	     -0.04000000	     -0.04000000	      0.00000000	      0.05883166
      1.03461809	     -0.04000000	     -0.04000000	      0.00000000	      0.05881619
      1.03486287	     -0.04000000	     -0.04000000	      0.00000000	      0.05880046
      1.03510766	     -0.04000000	     -0.04000000	      0.00000000	      0.05878449
      1.03535244	     -0.04000000	     -0.04000000	      0.00000000	      0.05876825
      1.03559722	     -0.04000000	     -0.04000000	      0.00000000	      0.05875176
      1.03584200	     -0.04000000	     -0.04000000	      0.00000000	      0.05873501
      1.03608678	     -0.04000000	     -0.04000000	      0.00000000	      0.05871800
      1.03633156	     -0.04000000	     -0.04000000	      0.00000000	      0.05870073
      1.03657634	     -0.04000000	     -0.04000000	      0.00000000	      0.05868319
      1.03682112	     -0.04000000	     -0.04000000	      0.00000000	      0.05866539
      1.03706590	     -0.04000000	     -0.04000000	      0.00000000	      0.05864733
      1.03731068	     -0.04000000	     -0.04000000	      0.00000000	      0.05862899
      1.03753087	     -0.04000000	     -0.04000000	      0.00000000	      0.05861227
      1.03775107	     -0.04000000	     -0.04000000	      0.00000000	      0.05859533
      1.03797126	     -0.04000000	     -0.04000000	      0.00000000	      0.05857817
      1.03819145	     -0.04000000	     -0.04000000	      0.00000000	      0.05856078
      1.03841164	     -0.04000000	     -0.04000000	      0.00000000	      0.05854318
      1.03863183	     -0.04000000	     -0.04000000	      0.00000000	      0.05852535
      1.03885202	     -0.04000000	     -0.04000000	      0.00000000	      0.05850730
      1.03907221	     -0.04000000	     -0.04000000	      0.00000000	      0.05848902
      1.03929240	     -0.04000000	     -0.04000000	      0.00000000	      0.05847051
      1.03951259	     -0.04000000	     -0.04000000	      0.00000000	      0.05845177
      1.03973278	     -0.04000000	     -0.04000000	      0.00000000	      0.05843280
      1.03995297	     -0.04000000	     -0.04000000	      0.00000000	      0.05841360
      1.04017316	     -0.04000000	     -0.04000000	      0.00000000	      0.05839417
      1.04039335	     -0.04000000	     -0.04000000	      0.00000000	      0.05837451
      1.04061354	     -0.04000000	     -0.04000000	      0.00000000	      0.05835461
      1.04083373	     -0.04000000	     -0.04000000	      0.00000000	      0.05833447
      1.04105392	     -0.04000000	     -0.04000000	      0.00000000	      0.05831410
      1.04127411	     -0.04000000	     -0.04000000	      0.00000000	      0.05829348
      1.04149430	     -0.04000000	     -0.04000000	      0.00000000	      0.05827263
      1.04171449	     -0.04000000	     -0.04000000	      0.00000000	      0.05825153
      1.04193469	     -0.04000000	     -0.04000000	      0.00000000	      0.05823019
      1.04215488	     -0.04000000	     -0.04000000	      0.00000000	      0.05820861
      1.04237507	     -0.04000000	     -0.04000000	      0.00000000	      0.05818678
      1.04259526	     -0.04000000	     -0.04000000	      0.00000000	      0.05816470
      1.04281545	     -0.04000000	     -0.04000000	      0.00000000	      0.05814237
      1.04303564	     -0.04000000	     -0.04000000	      0.00000000	      0.05811979
      1.04325583	     -0.04000000	     -0.04000000	      0.00000000	      0.05809696
      1.04347602	     -0.04000000	     -0.04000000	      0.00000000	      0.05807388
      1.04369621	     -0.04000000	     -0.04000000	      0.00000000	      0.05805054
      1.04391640	     -0.04000000	     -0.04000000	      0.00000000	      0.05802695
      1.04413659	     -0.04000000	     -0.04000000	      0.00000000	      0.05800310
      1.04435678	     -0.04000000	     -0.04000000	      0.00000000	      0.05797899
      1.04457697	     -0.04000000	     -0.04000000	      0.00000000	      0.05795461
      1.04479716	     -0.04000000	     -0.04000000	      0.00000000	      0.05792998
      1.04501735	     -0.04000000	     -0.04000000	      0.00000000	      0.05790508
      1.04523754	     -0.04000000	     -0.04000000	      0.00000000	      0.05787992
      1.04545773	     -0.04000000	     -0.04000000	      0.00000000	      0.05785449
      1.04567792	     -0.04000000	     -0.04000000	      0.00000000	      0.05782879
      1.04589811	     -0.04000000	     -0.04000000	      0.00000000	      0.05780282
      1.04611831	     -0.04000000	     -0.04000000	      0.00000000	      0.05777657
      1.04633850	     -0.04000000	     -0.04000000	      0.00000000	      0.05775006
      1.04655869	     -0.04000000	     -0.04000000	      0.00000000	      0.05772327
      1.04677888	     -0.04000000	     -0.04000000	      0.00000000	      0.05769620
      1.04699907	     -0.04000000	     -0.04000000	      0.00000000	      0.05766885
      1.04721926	     -0.04000000	     -0.04000000	      0.00000000	      0.05764122
      1.04743945	     -0.04000000	     -0.04000000	      0.00000000	      0.05761332
      1.04765964	     -0.04000000	     -0.04000000	      0.00000000	      0.05758512
      1.04787983	     -0.04000000	     -0.04000000	      0.00000000	      0.05755664
      1.04810002	     -0.04000000	     -0.04000000	      0.00000000	      0.05752788
      1.04832021	     -0.04000000	     -0.04000000	      0.00000000	      0.05749882
      1.04854040	     -0.04000000	     -0.04000000	      0.00000000	      0.05746947
      1.04876059	     -0.04000000	     -0.04000000	      0.00000000	      0.05743983
      1.04898078	     -0.04000000	     -0.04000000	      0.00000000	      0.05740989
      1.04920097	     -0.04000000	     -0.04000000	      0.00000000	      0.05737966
      1.04942116	     -0.04000000	     -0.04000000	      0.00000000	      0.05734913
      1.04964135	     -0.04000000	     -0.04000000	      0.00000000	      0.05731830
      1.04986154	     -0.04000000	     -0.04000000	      0.00000000	      0.05728717
      1.05008174	     -0.04000000	     -0.04000000	      0.00000000	      0.05725573
      1.05030193	     -0.04000000	     -0.04000000	      0.00000000	      0.05722398
      1.05052212	     -0.04000000	     -0.04000000	      0.00000000	      0.05719193
      1.05074231	     -0.04000000	     -0.04000000	      0.00000000	      0.05715956
      1.05096250	     -0.04000000	     -0.04000000	      0.00000000	      0.05712689
      1.05118269	     -0.04000000	     -0.04000000	      0.00000000	      0.05709390
      1.05140288	     -0.04000000	     -0.04000000	      0.00000000	      0.05706059
      1.05162307	     -0.04000000	     -0.04000000	      0.00000000	      0.05702696
      1.05184326	     -0.04000000	     -0.04000000	      0.00000000	      0.05699301
      1.05206345	     -0.04000000	     -0.04000000	      0.00000000	      0.05695874
      1.05228364	     -0.04000000	     -0.04000000	      0.00000000	      0.05692414
      1.05250383	     -0.04000000	     -0.04000000	      0.00000000	      0.05688922
      1.05272402	     -0.04000000	     -0.04000000	      0.00000000	      0.05685397
      1.05294421	     -0.04000000	     -0.04000000	      0.00000000	      0.05681838
      1.05316440	     -0.04000000	     -0.04000000	      0.00000000	      0.05678246
      1.05338459	     -0.04000000	     -0.04000000	      0.00000000	      0.05674620
      1.05360478	     -0.04000000	     -0.04000000	      0.00000000	      0.05670961
      1.05382497	     -0.04000000	     -0.04000000	      0.00000000	      0.05667267
      1.05404516	     -0.04000000	     -0.04000000	      0.00000000	      0.05663539
      1.05426536	     -0.04000000	     -0.04000000	      0.00000000	      0.05659776
      1.05448555	     -0.04000000	     -0.04000000	      0.00000000	      0.05655979
      1.05470574	     -0.04000000	     -0.04000000	      0.00000000	      0.05652146
      1.05492593	     -0.04000000	     -0.04000000	      0.00000000	      0.05648278
      1.05512394	     -0.04000000	     -0.04000000	      0.00000000	      0.05644770
      1.05532196	     -0.04000000	     -0.04000000	      0.00000000	      0.05641232
      1.05551997	     -0.04000000	     -0.04000000	      0.00000000	      0.05637665
      1.05571798	     -0.04000000	     -0.04000000	      0.00000000	      0.05634069
      1.05591600	     -0.04000000	     -0.04000000	      0.00000000	      0.05630443
      1.05611401	     -0.04000000	     -0.04000000	      0.00000000	      0.05626787
      1.05631203	     -0.04000000	     -0.04000000	      0.00000000	      0.05623102
      1.05651004	     -0.04000000	     -0.04000000	      0.00000000	      0.05619386
      1.05670806	     -0.04000000	     -0.04000000	      0.00000000	      0.05615672
      1.05690607	     -0.04000000	     -0.04000000	      0.00000000	      0.05611955
      1.05710409	     -0.04000000	     -0.04000000	      0.00000000	      0.05608208
      1.05730210	     -0.04000000	     -0.04000000	      0.00000000	      0.05604431
      1.05750011	     -0.04000000	     -0.04000000	      0.00000000	      0.05600623
      1.05769813	     -0.04000000	     -0.04000000	      0.00000000	      0.05596784
      1.05789614	     -0.04000000	     -0.04000000	      0.00000000	      0.05592915
      1.05809416	     -0.04000000	     -0.04000000	      0.00000000	      0.05589014
      1.05829217	     -0.04000000	     -0.04000000	      0.00000000	      0.05585082
      1.05849019	     -0.04000000	     -0.04000000	      0.00000000	      0.05581119
      1.05868820	     -0.04000000	     -0.04000000	      0.00000000	      0.05577124
      1.05888621	     -0.04000000	     -0.04000000	      0.00000000	      0.05573096
      1.05908423	     -0.04000000	     -0.04000000	      0.00000000	      0.05569037
      1.05928224	     -0.04000000	     -0.04000000	      0.00000000	      0.05564945
      1.05948026	     -0.04000000	     -0.04000000	      0.00000000	      0.05560820
      1.05967827	     -0.04000000	     -0.04000000	      0.00000000	      0.05556663
      1.05987629	     -0.04000000	     -0.04000000	      0.00000000	      0.05552472
      1.06007430	     -0.04000000	     -0.04000000	      0.00000000	      0.05548248
      1.06027232	     -0.04000000	     -0.04000000	      0.00000000	      0.05543991
      1.06047033	     -0.04000000	     -0.04000000	      0.00000000	      0.05539699
      1.06066834	     -0.04000000	     -0.04000000	      0.00000000	      0.05535373
      1.06086636	     -0.04000000	     -0.04000000	      0.00000000	      0.05531013
      1.06106437	     -0.04000000	     -0.04000000	      0.00000000	      0.05526619
      1.06126239	     -0.04000000	     -0.04000000	      0.00000000	      0.05522189
      1.06146040	     -0.04000000	     -0.04000000	      0.00000000	      0.05517724
      1.06165842	     -0.04000000	     -0.04000000	      0.00000000	      0.05513224
      1.06185643	     -0.04000000	     -0.04000000	      0.00000000	      0.05508688
      1.06205444	     -0.04000000	     -0.04000000	      0.00000000	      0.05504117
      1.06225246	     -0.04000000	     -0.04000000	      0.00000000	      0.05499509
      1.06245047	     -0.04000000	     -0.04000000	      0.00000000	      0.05494865
      1.06264849	     -0.04000000	     -0.04000000	      0.00000000	      0.05490183
      1.06284650	     -0.04000000	     -0.04000000	      0.00000000	      0.05485465
      1.06304452	     -0.04000000	     -0.04000000	      0.00000000	      0.05480710
      1.06324253	     -0.04000000	     -0.04000000	      0.00000000	      0.05475917
      1.06344055	     -0.04000000	     -0.04000000	      0.00000000	      0.05471086
      1.06363856	     -0.04000000	     -0.04000000	      0.00000000	      0.05466217
      1.06383657	     -0.04000000	     -0.04000000	      0.00000000	      0.05461309
      1.06403459	     -0.04000000	     -0.04000000	      0.00000000	      0.05456362
      1.06423260	     -0.04000000	     -0.04000000	      0.00000000	      0.05451377
      1.06443062	     -0.04000000	     -0.04000000	      0.00000000	      0.05446352
      1.06462863	     -0.04000000	     -0.04000000	      0.00000000	      0.05441287
      1.06482665	     -0.04000000	     -0.04000000	      0.00000000	      0.05436182
      1.06502466	     -0.04000000	     -0.04000000	      0.00000000	      0.05431037
      1.06522268	     -0.04000000	     -0.04000000	      0.00000000	      0.05425851
      1.06542069	     -0.04000000	     -0.04000000	      0.00000000	      0.05420624
      1.06559888	     -0.04000000	     -0.04000000	      0.00000000	      0.05415885
      1.06577708	     -0.04000000	     -0.04000000	      0.00000000	      0.05411112
      1.06595527	     -0.04000000	     -0.04000000	      0.00000000	      0.05406305
      1.06613346	     -0.04000000	     -0.04000000	      0.00000000	      0.05401464
      1.06631166	     -0.04000000	     -0.04000000	      0.00000000	      0.05396589
      1.06648985	     -0.04000000	     -0.04000000	      0.00000000	      0.05391678
      1.06666804	     -0.04000000	     -0.04000000	      0.00000000	      0.05386733
      1.06684623	     -0.04000000	     -0.04000000	      0.00000000	      0.05381752
      1.06702443	     -0.04000000	     -0.04000000	      0.00000000	      0.05376735
      1.06720262	     -0.04000000	     -0.04000000	      0.00000000	      0.05371683
      1.06738081	     -0.04000000	     -0.04000000	      0.00000000	      0.05366595
      1.06755901	     -0.04000000	     -0.04000000	      0.00000000	      0.05361470
      1.06773720	     -0.04000000	     -0.04000000	      0.00000000	      0.05356308
      1.06791539	     -0.04000000	     -0.04000000	      0.00000000	      0.05351110
      1.06809359	     -0.04000000	     -0.04000000	      0.00000000	      0.05345874
      1.06827178	     -0.04000000	     -0.04000000	      0.00000000	      0.05340601
      1.06844997	     -0.04000000	     -0.04000000	      0.00000000	      0.05335289
      1.06862817	     -0.04000000	     -0.04000000	      0.00000000	      0.05329940
      1.06880636	     -0.04000000	     -0.04000000	      0.00000000	      0.05324552
      1.06898455	     -0.04000000	     -0.04000000	      0.00000000	      0.05319125
      1.06916274	     -0.04000000	     -0.04000000	      0.00000000	      0.05313659
      1.06934094	     -0.04000000	     -0.04000000	      0.00000000	      0.05308153
      1.06951913	     -0.04000000	     -0.04000000	      0.00000000	      0.05302608
      1.06969732	     -0.04000000	     -0.04000000	      0.00000000	      0.05297022
      1.06987552	     -0.04000000	     -0.04000000	      0.00000000	      0.05291396
      1.07005371	     -0.04000000	     -0.04000000	      0.00000000	      0.05285729
      1.07023190	     -0.04000000	     -0.04000000	      0.00000000	      0.05280021
      1.07041010	     -0.04000000	     -0.04000000	      0.00000000	      0.05274272
      1.07058829	     -0.04000000	     -0.04000000	      0.00000000	      0.05268480
      1.07074823	     -0.04000000	     -0.04000000	      0.00000000	      0.05263246
      1.07090817	     -0.04000000	     -0.04000000	      0.00000000	      0.05257978
      1.07106811	     -0.04000000	     -0.04000000	      0.00000000	      0.05252674
      1.07122804	     -0.04000000	     -0.04000000	      0.00000000	      0.05247336
      1.07138798	     -0.04000000	     -0.04000000	      0.00000000	      0.05241963
      1.07154792	     -0.04000000	     -0.04000000	      0.00000000	      0.05236555
      1.07170786	     -0.04000000	     -0.04000000	      0.00000000	      0.05231110
      1.07186780	     -0.04000000	     -0.04000000	      0.00000000	      0.05225630
      1.07202774	     -0.04000000	     -0.04000000	      0.00000000	      0.05220113
      1.07218768	     -0.04000000	     -0.04000000	      0.00000000	      0.05214559
      1.07234761	     -0.04000000	     -0.04000000	      0.00000000	      0.05208969
      1.07250755	     -0.04000000	     -0.04000000	      0.00000000	      0.05203341
      1.07266749	     -0.04000000	     -0.04000000	      0.00000000	      0.05197676
      1.07282743	     -0.04000000	     -0.04000000	      0.00000000	      0.05191972
      1.07298737	     -0.04000000	     -0.04000000	      0.00000000	      0.05186230
      1.07314731	     -0.04000000	     -0.04000000	      0.00000000	      0.05180450
      1.07330725	     -0.04000000	     -0.04000000	      0.00000000	      0.05174630
      1.07346719	     -0.04000000	     -0.04000000	      0.00000000	      0.05168772
      1.07361071	     -0.04000000	     -0.04000000	      0.00000000	      0.05163480
      1.07375424	     -0.04000000	     -0.04000000	      0.00000000	      0.05158156
      1.07389777	     -0.04000000	     -0.04000000	      0.00000000	      0.05152800
      1.07404130	     -0.04000000	     -0.04000000	      0.00000000	      0.05147411
      1.07418482	     -0.04000000	     -0.04000000	      0.00000000	      0.05141988
      1.07432835	     -0.04000000	     -0.04000000	      0.00000000	      0.05136532
      1.07447188	     -0.04000000	     -0.04000000	      0.00000000	      0.05131043
      1.07461540	     -0.04000000	     -0.04000000	      0.00000000	      0.05125519
      1.07475893	     -0.04000000	     -0.04000000	      0.00000000	      0.05119961
      1.07490246	     -0.04000000	     -0.04000000	      0.00000000	      0.05114369
      1.07504599	     -0.04000000	     -0.04000000	      0.00000000	      0.05108741
      1.07518951	     -0.04000000	     -0.04000000	      0.00000000	      0.05103078
      1.07533304	     -0.04000000	     -0.04000000	      0.00000000	      0.05097379
      1.07547657	     -0.04000000	     -0.04000000	      0.00000000	      0.05091644
      1.07562010	     -0.04000000	     -0.04000000	      0.00000000	      0.05085873
      1.07574809	     -0.04000000	     -0.04000000	      0.00000000	      0.05080695
      1.07587609	     -0.04000000	     -0.04000000	      0.00000000	      0.05075488
      1.07600408	     -0.04000000	     -0.04000000	      0.00000000	      0.05070251
      1.07613208	     -0.04000000	     -0.04000000	      0.00000000	      0.05064984
      1.07626008	     -0.04000000	     -0.04000000	      0.00000000	      0.05059686
      1.07638807	     -0.04000000	     -0.04000000	      0.00000000	      0.05054358
      1.07651607	     -0.04000000	     -0.04000000	      0.00000000	      0.05048999
      1.07664406	     -0.04000000	     -0.04000000	      0.00000000	      0.05043608
      1.07677206	     -0.04000000	     -0.04000000	      0.00000000	      0.05038186
      1.07690005	     -0.04000000	     -0.04000000	      0.00000000	      0.05032732
      1.07702805	     -0.04000000	     -0.04000000	      0.00000000	      0.05027246
      1.07715604	     -0.04000000	     -0.04000000	      0.00000000	      0.05021727
      1.07728404	     -0.04000000	     -0.04000000	      0.00000000	      0.05016176
      1.07741204	     -0.04000000	     -0.04000000	      0.00000000	      0.05010591
      1.07754003	     -0.04000000	     -0.04000000	      0.00000000	      0.05004972
      1.07765442	     -0.04000000	     -0.04000000	      0.00000000	      0.04999922
      1.07776882	     -0.04000000	     -0.04000000	      0.00000000	      0.04994844
      1.07788321	     -0.04000000	     -0.04000000	      0.00000000	      0.04989739
      1.07799760	     -0.04000000	     -0.04000000	      0.00000000	      0.04984606
      1.07811200	     -0.04000000	     -0.04000000	      0.00000000	      0.04979444
      1.07822639	     -0.04000000	     -0.04000000	      0.00000000	      0.04974254
      1.07834078	     -0.04000000	     -0.04000000	      0.00000000	      0.04969035
      1.07845518	     -0.04000000	     -0.04000000	      0.00000000	      0.04963787
      1.07856957	     -0.04000000	     -0.04000000	      0.00000000	      0.04958509
      1.07868396	     -0.04000000	     -0.04000000	      0.00000000	      0.04953202
      1.07879836	     -0.04000000	     -0.04000000	      0.00000000	      0.04947864
      1.07891275	     -0.04000000	     -0.04000000	      0.00000000	      0.04942497
      1.07902714	     -0.04000000	     -0.04000000	      0.00000000	      0.04937098
      1.07914154	     -0.04000000	     -0.04000000	      0.00000000	      0.04931668
      1.07925593	     -0.04000000	     -0.04000000	      0.00000000	      0.04926207
      1.07937032	     -0.04000000	     -0.04000000	      0.00000000	      0.04920714
      1.07948471	     -0.04000000	     -0.04000000	      0.00000000	      0.04915189
      1.07959911	     -0.04000000	     -0.04000000	      0.00000000	      0.04909631
      1.07971350	     -0.04000000	     -0.04000000	      0.00000000	      0.04904040
      1.07981422	     -0.04000000	     -0.04000000	      0.00000000	      0.04899090
      1.07991495	     -0.04000000	     -0.04000000	      0.00000000	      0.04894113
      1.08001567	     -0.04000000	     -0.04000000	      0.00000000	      0.04889110
      1.08011640	     -0.04000000	     -0.04000000	      0.00000000	      0.04884079
      1.08021712	     -0.04000000	     -0.04000000	      0.00000000	      0.04879022
      1.08031784	     -0.04000000	     -0.04000000	      0.00000000	      0.04873937
      1.08041857	     -0.04000000	     -0.04000000	      0.00000000	      0.04868824
      1.08051929	     -0.04000000	     -0.04000000	      0.00000000	      0.04863683
      1.08062001	     -0.04000000	     -0.04000000	      0.00000000	      0.04858514
      1.08072074	     -0.04000000	     -0.04000000	      0.00000000	      0.04853315
      1.08082146	     -0.04000000	     -0.04000000	      0.00000000	      0.04848088
      1.08092218	     -0.04000000	     -0.04000000	      0.00000000	      0.04842831
      1.08102291	     -0.04000000	     -0.04000000	      0.00000000	      0.04837545
      1.08112363	     -0.04000000	     -0.04000000	      0.00000000	      0.04832228
      1.08122435	     -0.04000000	     -0.04000000	      0.00000000	      0.04826881
      1.08132508	     -0.04000000	     -0.04000000	      0.00000000	      0.04821504
      1.08142580	     -0.04000000	     -0.04000000	      0.00000000	      0.04816095
      1.08152652	     -0.04000000	     -0.04000000	      0.00000000	      0.04810654
      1.08162725	     -0.04000000	     -0.04000000	      0.00000000	      0.04805182
      1.08174834	     -0.04000000	     -0.04000000	      0.00000000	      0.04798560
      1.08186943	     -0.04000000	     -0.04000000	      0.00000000	      0.04791891
      1.08199052	     -0.04000000	     -0.04000000	      0.00000000	      0.04785173
      1.08211161	     -0.04000000	     -0.04000000	      0.00000000	      0.04778407
      1.08223270	     -0.04000000	     -0.04000000	      0.00000000	      0.04771592
      1.08235379	     -0.04000000	     -0.04000000	      0.00000000	      0.04764726
      1.08247488	     -0.04000000	     -0.04000000	      0.00000000	      0.04757809
      1.08259597	     -0.04000000	     -0.04000000	      0.00000000	      0.04750840
      1.08271706	     -0.04000000	     -0.04000000	      0.00000000	      0.04743818
      1.08283815	     -0.04000000	     -0.04000000	      0.00000000	      0.04736743
      1.08295924	     -0.04000000	     -0.04000000	      0.00000000	      0.04729613
      1.08308033	     -0.04000000	     -0.04000000	      0.00000000	      0.04722428
      1.08320142	     -0.04000000	     -0.04000000	      0.00000000	      0.04715187
      1.08332251	     -0.04000000	     -0.04000000	      0.00000000	      0.04707888
      1.08344360	     -0.04000000	     -0.04000000	      0.00000000	      0.04700531
      1.08351852	     -0.04000000	     -0.04000000	      0.00000000	      0.04695950
      1.08355840	     -0.04000000	     -0.04000000	      0.00000000	      0.04693501
      1.08359829	     -0.04000000	     -0.04000000	      0.00000000	      0.04691047
      1.08379771	     -0.04000000	     -0.04000000	      0.00000000	      0.04678674
      1.08479485	     -0.04000000	     -0.04000000	      0.00000000	      0.04614354
      1.08579198	     -0.04000000	     -0.04000000	      0.00000000	      0.04545909
      1.08715263	     -0.04000000	     -0.04000000	      0.00000000	      0.04445835
      1.08851328	     -0.04000000	     -0.04000000	      0.00000000	      0.04338097
      1.08987393	     -0.04000000	     -0.04000000	      0.00000000	      0.04222819
      1.09109506	     -0.04000000	     -0.04000000	      0.00000000	      0.04113103
      1.09231620	     -0.04000000	     -0.04000000	      0.00000000	      0.03997664
      1.09353734	     -0.04000000	     -0.04000000	      0.00000000	      0.03876735
      1.09475848	     -0.04000000	     -0.04000000	      0.00000000	      0.03750585
      1.09597962	     -0.04000000	     -0.04000000	      0.00000000	      0.03619524
      1.09720076	     -0.04000000	     -0.04000000	      0.00000000	      0.03483889
      1.09735375	     -0.04000000	     -0.04000000	      0.00000000	      0.03466591
      1.09743025	     -0.04000000	     -0.04000000	      0.00000000	      0.03457917
      1.09781274	     -0.04000000	     -0.04000000	      0.00000000	      0.03414307
      1.09782948	     -0.04000000	     -0.04000000	      0.00000000	      0.03412390
      1.09783948	     -0.04000000	     -0.04000000	      0.00000000	      0.03411244
      1.09784948	     -0.04000000	     -0.04000000	      0.00000000	      0.03410098
      1.09785948	     -0.04000000	     -0.04000000	      0.00000000	      0.03408951
      1.09786948	     -0.04000000	     -0.04000000	      0.00000000	      0.03407805
      1.09787948	     -0.04000000	     -0.04000000	      0.00000000	      0.03406658
      1.09788948	     -0.04000000	     -0.04000000	      0.00000000	      0.03405510
      1.09789948	     -0.04000000	     -0.04000000	      0.00000000	      0.03404363
      1.09790948	     -0.04000000	     -0.04000000	      0.00000000	      0.03403215
      1.09791948	     -0.04000000	     -0.04000000	      0.00000000	      0.03402068
      1.09792948	     -0.04000000	     -0.04000000	      0.00000000	      0.03400920
      1.09793948	     -0.04000000	     -0.04000000	      0.00000000	      0.03399772
      1.09794948	     -0.04000000	     -0.04000000	      0.00000000	      0.03398625
      1.09795948	     -0.04000000	     -0.04000000	      0.00000000	      0.03397478
      1.09796948	     -0.04000000	     -0.04000000	      0.00000000	      0.03396332
      1.09797948	     -0.04000000	     -0.04000000	      0.00000000	      0.03395188
      1.09798948	     -0.04000000	     -0.04000000	      0.00000000	      0.03394044
      1.09799948	     -0.04000000	     -0.04000000	      0.00000000	      0.03392903
      1.09801251	     -0.04000000	     -0.04000000	      0.00000000	      0.03391418
      1.09802280	     -0.04000000	     -0.04000000	      0.00000000	      0.03390250
      1.09803309	     -0.04000000	     -0.04000000	      0.00000000	      0.03389085
      1.09804309	     -0.04000000	     -0.04000000	      0.00000000	      0.03387957
      1.09805309	     -0.04000000	     -0.04000000	      0.00000000	      0.03386834
      1.09806309	     -0.04000000	     -0.04000000	      0.00000000	      0.03385717
      1.09807309	     -0.04000000	     -0.04000000	      0.00000000	      0.03384607
      1.09808309	     -0.04000000	     -0.04000000	      0.00000000	      0.03383503
      1.09809309	     -0.04000000	     -0.04000000	      0.00000000	      0.03382408
      1.09810309	     -0.04000000	     -0.04000000	      0.00000000	      0.03381322
      1.09811309	     -0.04000000	     -0.04000000	      0.00000000	      0.03380246
      1.09812309	     -0.04000000	     -0.04000000	      0.00000000	      0.03379181
      1.09813309	     -0.04000000	     -0.04000000	      0.00000000	      0.03378128
      1.09814309	     -0.04000000	     -0.04000000	      0.00000000	      0.03377089
      1.09815309	     -0.04000000	     -0.04000000	      0.00000000	      0.03376063
      1.09816309	     -0.04000000	     -0.04000000	      0.00000000	      0.03375053
      1.09817309	     -0.04000000	     -0.04000000	      0.00000000	      0.03374059
      1.09818309	     -0.04000000	     -0.04000000	      0.00000000	      0.03373082
      1.09819513	     -0.04000000	     -0.04000000	      0.00000000	      0.03371931
      1.09820716	     -0.04000000	     -0.04000000	      0.00000000	      0.03370808
      1.09821919	     -0.04000000	     -0.04000000	      0.00000000	      0.03369715
      1.09823515	     -0.04000000	     -0.04000000	      0.00000000	      0.03368314
      1.09825435	     -0.04000000	     -0.04000000	      0.00000000	      0.03366703
      1.09827096	     -0.04000000	     -0.04000000	      0.00000000	      0.03365381
      1.09828757	     -0.04000000	     -0.04000000	      0.00000000	      0.03364126
      1.09830418	     -0.04000000	     -0.04000000	      0.00000000	      0.03362940
      1.09831904	     -0.04000000	     -0.04000000	      0.00000000	      0.03361938
      1.09833391	     -0.04000000	     -0.04000000	      0.00000000	      0.03360991
      1.09834877	     -0.04000000	     -0.04000000	      0.00000000	      0.03360099
      1.09836363	     -0.04000000	     -0.04000000	      0.00000000	      0.03359263
      1.09837850	     -0.04000000	     -0.04000000	      0.00000000	      0.03358479
      1.09839336	     -0.04000000	     -0.04000000	      0.00000000	      0.03357748
      1.09840823	     -0.04000000	     -0.04000000	      0.00000000	      0.03357068
      1.09842309	     -0.04000000	     -0.04000000	      0.00000000	      0.03356436
      1.09843796	     -0.04000000	     -0.04000000	      0.00000000	      0.03355850
      1.09845282	     -0.04000000	     -0.04000000	      0.00000000	      0.03355309
      1.09846769	     -0.04000000	     -0.04000000	      0.00000000	      0.03354810
      1.09848255	     -0.04000000	     -0.04000000	      0.00000000	      0.03354351
      1.09849741	     -0.04000000	     -0.04000000	      0.00000000	      0.03353929
      1.09851228	     -0.04000000	     -0.04000000	      0.00000000	      0.03353543
      1.09852714	     -0.04000000	     -0.04000000	      0.00000000	      0.03353189
      1.09854201	     -0.04000000	     -0.04000000	      0.00000000	      0.03352866
      1.09855687	     -0.04000000	     -0.04000000	      0.00000000	      0.03352571
      1.09857174	     -0.04000000	     -0.04000000	      0.00000000	      0.03352303
      1.09858660	     -0.04000000	     -0.04000000	      0.00000000	      0.03352059
      1.09860147	     -0.04000000	     -0.04000000	      0.00000000	      0.03351837
      1.09861633	     -0.04000000	     -0.04000000	      0.00000000	      0.03351637
      1.09863119	     -0.04000000	     -0.04000000	      0.00000000	      0.03351455
      1.09864606	     -0.04000000	     -0.04000000	      0.00000000	      0.03351291
      1.09866092	     -0.04000000	     -0.04000000	      0.00000000	      0.03351143
      1.09867579	     -0.04000000	     -0.04000000	      0.00000000	      0.03351009
      1.09869373	     -0.04000000	     -0.04000000	      0.00000000	      0.03350866
      1.09871167	     -0.04000000	     -0.04000000	      0.00000000	      0.03350740
      1.09872961	     -0.04000000	     -0.04000000	      0.00000000	      0.03350629
      1.09874755	     -0.04000000	     -0.04000000	      0.00000000	      0.03350533
      1.09876549	     -0.04000000	     -0.04000000	      0.00000000	      0.03350449
      1.09878343	     -0.04000000	     -0.04000000	      0.00000000	      0.03350376
      1.09880137	     -0.04000000	     -0.04000000	      0.00000000	      0.03350313
      1.09881931	     -0.04000000	     -0.04000000	      0.00000000	      0.03350258
      1.09883725	     -0.04000000	     -0.04000000	      0.00000000	      0.03350212
      1.09885920	     -0.04000000	     -0.04000000	      0.00000000	      0.03350164
      1.09888115	     -0.04000000	     -0.04000000	      0.00000000	      0.03350125
      1.09890311	     -0.04000000	     -0.04000000	      0.00000000	      0.03350094
      1.09892506	     -0.04000000	     -0.04000000	      0.00000000	      0.03350070
      1.09895163	     -0.04000000	     -0.04000000	      0.00000000	      0.03350048
      1.09897820	     -0.04000000	     -0.04000000	      0.00000000	      0.03350033
      1.09900477	     -0.04000000	     -0.04000000	      0.00000000	      0.03350024
      1.09903134	     -0.04000000	     -0.04000000	      0.00000000	      0.03350019
      1.09906366	     -0.04000000	     -0.04000000	      0.00000000	      0.03350019
      1.09909598	     -0.04000000	     -0.04000000	      0.00000000	      0.03350024
      1.09912830	     -0.04000000	     -0.04000000	      0.00000000	      0.03350033
      1.09916063	     -0.04000000	     -0.04000000	      0.00000000	      0.03350044
      1.09920014	     -0.04000000	     -0.04000000	      0.00000000	      0.03350062
      1.09923966	     -0.04000000	     -0.04000000	      0.00000000	      0.03350082
      1.09927918	     -0.04000000	     -0.04000000	      0.00000000	      0.03350104
      1.09931870	     -0.04000000	     -0.04000000	      0.00000000	      0.03350127
      1.09936809	     -0.04000000	     -0.04000000	      0.00000000	      0.03350158
      1.09941747	     -0.04000000	     -0.04000000	      0.00000000	      0.03350190
      1.09946686	     -0.04000000	     -0.04000000	      0.00000000	      0.03350223
      1.09952616	     -0.04000000	     -0.04000000	      0.00000000	      0.03350262
      1.09958545	     -0.04000000	     -0.04000000	      0.00000000	      0.03350302
      1.09964475	     -0.04000000	     -0.04000000	      0.00000000	      0.03350342
      1.09971945	     -0.04000000	     -0.04000000	      0.00000000	      0.03350392
      1.09979415	     -0.04000000	     -0.04000000	      0.00000000	      0.03350441
      1.09986885	     -0.04000000	     -0.04000000	      0.00000000	      0.03350490
      1.09996498	     -0.04000000	     -0.04000000	      0.00000000	      0.03350552
      1.10006112	     -0.04000000	     -0.04000000	      0.00000000	      0.03350613
      1.10015726	     -0.04000000	     -0.04000000	      0.00000000	      0.03350673
      1.10027796	     -0.04000000	     -0.04000000	      0.00000000	      0.03350746
      1.10039867	     -0.04000000	     -0.04000000	      0.00000000	      0.03350818
      1.10051937	     -0.04000000	     -0.04000000	      0.00000000	      0.03350888
      1.10064008	     -0.04000000	     -0.04000000	      0.00000000	      0.03350956
      1.10079613	     -0.04000000	     -0.04000000	      0.00000000	      0.03351042
      1.10095218	     -0.04000000	     -0.04000000	      0.00000000	      0.03351125
      1.10115407	     -0.04000000	     -0.04000000	      0.00000000	      0.03351228
      1.10134053	     -0.04000000	     -0.04000000	      0.00000000	      0.03351320
      1.10152699	     -0.04000000	     -0.04000000	      0.00000000	      0.03351408
      1.10171346	     -0.04000000	     -0.04000000	      0.00000000	      0.03351492
      1.10189992	     -0.04000000	     -0.04000000	      0.00000000	      0.03351574
      1.10208638	     -0.04000000	     -0.04000000	      0.00000000	      0.03351652
      1.10227284	     -0.04000000	     -0.04000000	      0.00000000	      0.03351727
      1.10249825	     -0.04000000	     -0.04000000	      0.00000000	      0.03351815
      1.10268784	     -0.04000000	     -0.04000000	      0.00000000	      0.03351885
      1.10287743	     -0.04000000	     -0.04000000	      0.00000000	      0.03351952
      1.10306702	     -0.04000000	     -0.04000000	      0.00000000	      0.03352017
      1.10325660	     -0.04000000	     -0.04000000	      0.00000000	      0.03352080
      1.10344619	     -0.04000000	     -0.04000000	      0.00000000	      0.03352139
      1.10363578	     -0.04000000	     -0.04000000	      0.00000000	      0.03352197
      1.10382537	     -0.04000000	     -0.04000000	      0.00000000	      0.03352252
      1.10401496	     -0.04000000	     -0.04000000	      0.00000000	      0.03352305
      1.10420454	     -0.04000000	     -0.04000000	      0.00000000	      0.03352355
      1.10439413	     -0.04000000	     -0.04000000	      0.00000000	      0.03352404
      1.10462601	     -0.04000000	     -0.04000000	      0.00000000	      0.03352460
      1.10485788	     -0.04000000	     -0.04000000	      0.00000000	      0.03352514
      1.10514038	     -0.04000000	     -0.04000000	      0.00000000	      0.03352576
      1.10538796	     -0.04000000	     -0.04000000	      0.00000000	      0.03352627
      1.10563554	     -0.04000000	     -0.04000000	      0.00000000	      0.03352675
      1.10588312	     -0.04000000	     -0.04000000	      0.00000000	      0.03352720
      1.10610113	     -0.04000000	     -0.04000000	      0.00000000	      0.03352758
      1.10631913	     -0.04000000	     -0.04000000	      0.00000000	      0.03352795
      1.10653714	     -0.04000000	     -0.04000000	      0.00000000	      0.03352829
      1.10675515	     -0.04000000	     -0.04000000	      0.00000000	      0.03352862
      1.10685048	     -0.04000000	     -0.04000000	      0.00000000	      0.03352876
      1.10694581	     -0.04000000	     -0.04000000	      0.00000000	      0.03352889
      1.10702543	     -0.04000000	     -0.04000000	      0.00000000	      0.03352900
      1.10710505	     -0.04000000	     -0.04000000	      0.00000000	      0.03352911
      1.10717370	     -0.04000000	     -0.04000000	      0.00000000	      0.03352921
      1.10724235	     -0.04000000	     -0.04000000	      0.00000000	      0.03352930
      1.10731100	     -0.04000000	     -0.04000000	      0.00000000	      0.03352940
      1.10737965	     -0.04000000	     -0.04000000	      0.00000000	      0.03352949
      1.10743981	     -0.04000000	     -0.04000000	      0.00000000	      0.03352958
      1.10749997	     -0.04000000	     -0.04000000	      0.00000000	      0.03352967
      1.10756013	     -0.04000000	     -0.04000000	      0.00000000	      0.03352976
      1.10762029	     -0.04000000	     -0.04000000	      0.00000000	      0.03352985
      1.10768046	     -0.04000000	     -0.04000000	      0.00000000	      0.03352995
      1.10774062	     -0.04000000	     -0.04000000	      0.00000000	      0.03353005
      1.10780078	     -0.04000000	     -0.04000000	      0.00000000	      0.03353016
      1.10786094	     -0.04000000	     -0.04000000	      0.00000000	      0.03353027
      1.10791481	     -0.04000000	     -0.04000000	      0.00000000	      0.03353038
      1.10796868	     -0.04000000	     -0.04000000	      0.00000000	      0.03353049
      1.10802255	     -0.04000000	     -0.04000000	      0.00000000	      0.03353061
      1.10807642	     -0.04000000	     -0.04000000	      0.00000000	      0.03353074
      1.10813029	     -0.04000000	     -0.04000000	      0.00000000	      0.03353088
      1.10818416	     -0.04000000	     -0.04000000	      0.00000000	      0.03353102
      1.10823803	     -0.04000000	     -0.04000000	      0.00000000	      0.03353117
      1.10829190	     -0.04000000	     -0.04000000	      0.00000000	      0.03353133
      1.10834577	     -0.04000000	     -0.04000000	      0.00000000	      0.03353151
      1.10839963	     -0.04000000	     -0.04000000	      0.00000000	      0.03353169
      1.10845350	     -0.04000000	     -0.04000000	      0.00000000	      0.03353189
      1.10850737	     -0.04000000	     -0.04000000	      0.00000000	      0.03353210
      1.10856124	     -0.04000000	     -0.04000000	      0.00000000	      0.03353232
      1.10861511	     -0.04000000	     -0.04000000	      0.00000000	      0.03353256
      1.10866898	     -0.04000000	     -0.04000000	      0.00000000	      0.03353281
      1.10872285	     -0.04000000	     -0.04000000	      0.00000000	      0.03353307
      1.10877672	     -0.04000000	     -0.04000000	      0.00000000	      0.03353335
      1.10883059	     -0.04000000	     -0.04000000	      0.00000000	      0.03353365
      1.10888446	     -0.04000000	     -0.04000000	      0.00000000	      0.03353396
      1.10893833	     -0.04000000	     -0.04000000	      0.00000000	      0.03353430
      1.10899220	     -0.04000000	     -0.04000000	      0.00000000	      0.03353465
      1.10904607	     -0.04000000	     -0.04000000	      0.00000000	      0.03353501
      1.10909994	     -0.04000000	     -0.04000000	      0.00000000	      0.03353540
      1.10915381	     -0.04000000	     -0.04000000	      0.00000000	      0.03353581
      1.10920768	     -0.04000000	     -0.04000000	      0.00000000	      0.03353624
      1.10926154	     -0.04000000	     -0.04000000	      0.00000000	      0.03353669
      1.10931541	     -0.04000000	     -0.04000000	      0.00000000	      0.03353716
      1.10936928	     -0.04000000	     -0.04000000	      0.00000000	      0.03353765
      1.10942315	     -0.04000000	     -0.04000000	      0.00000000	      0.03353816
      1.10947702	     -0.04000000	     -0.04000000	      0.00000000	      0.03353870
      1.10953089	     -0.04000000	     -0.04000000	      0.00000000	      0.03353925
      1.10958476	     -0.04000000	     -0.04000000	      0.00000000	      0.03353984
      1.10963863	     -0.04000000	     -0.04000000	      0.00000000	      0.03354044
      1.10969250	     -0.04000000	     -0.04000000	      0.00000000	      0.03354107
      1.10974637	     -0.04000000	     -0.04000000	      0.00000000	      0.03354172
      1.10980024	     -0.04000000	     -0.04000000	      0.00000000	      0.03354240
      1.10985411	     -0.04000000	     -0.04000000	      0.00000000	      0.03354310
      1.10990798	     -0.04000000	     -0.04000000	      0.00000000	      0.03354382
      1.10996185	     -0.04000000	     -0.04000000	      0.00000000	      0.03354457
      1.11001572	     -0.04000000	     -0.04000000	      0.00000000	      0.03354534
      1.11006959	     -0.04000000	     -0.04000000	      0.00000000	      0.03354613
      1.11012346	     -0.04000000	     -0.04000000	      0.00000000	      0.03354695
      1.11017732	     -0.04000000	     -0.04000000	      0.00000000	      0.03354780
      1.11024228	     -0.04000000	     -0.04000000	      0.00000000	      0.03354885
      1.11030724	     -0.04000000	     -0.04000000	      0.00000000	      0.03354993
      1.11037219	     -0.04000000	     -0.04000000	      0.00000000	      0.03355104
      1.11043715	     -0.04000000	     -0.04000000	      0.00000000	      0.03355219
      1.11050210	     -0.04000000	     -0.04000000	      0.00000000	      0.03355337
      1.11058526	     -0.04000000	     -0.04000000	      0.00000000	      0.03355493
      1.11066842	     -0.04000000	     -0.04000000	      0.00000000	      0.03355654
      1.11077109	     -0.04000000	     -0.04000000	      0.00000000	      0.03355859
      1.11085383	     -0.04000000	     -0.04000000	      0.00000000	      0.03356030
      1.11093657	     -0.04000000	     -0.04000000	      0.00000000	      0.03356205
      1.11100784	     -0.04000000	     -0.04000000	      0.00000000	      0.03356359
      1.11107911	     -0.04000000	     -0.04000000	      0.00000000	      0.03356515
      1.11115038	     -0.04000000	     -0.04000000	      0.00000000	      0.03356675
      1.11122165	     -0.04000000	     -0.04000000	      0.00000000	      0.03356837
      1.11128436	     -0.04000000	     -0.04000000	      0.00000000	      0.03356982
      1.11134707	     -0.04000000	     -0.04000000	      0.00000000	      0.03357128
      1.11140978	     -0.04000000	     -0.04000000	      0.00000000	      0.03357276
      1.11147249	     -0.04000000	     -0.04000000	      0.00000000	      0.03357425
      1.11153520	     -0.04000000	     -0.04000000	      0.00000000	      0.03357575
      1.11159791	     -0.04000000	     -0.04000000	      0.00000000	      0.03357727
      1.11166062	     -0.04000000	     -0.04000000	      0.00000000	      0.03357880
      1.11172333	     -0.04000000	     -0.04000000	      0.00000000	      0.03358033
      1.11178604	     -0.04000000	     -0.04000000	      0.00000000	      0.03358188
      1.11184874	     -0.04000000	     -0.04000000	      0.00000000	      0.03358342
      1.11190491	     -0.04000000	     -0.04000000	      0.00000000	      0.03358481
      1.11196107	     -0.04000000	     -0.04000000	      0.00000000	      0.03358621
      1.11201724	     -0.04000000	     -0.04000000	      0.00000000	      0.03358760
      1.11207340	     -0.04000000	     -0.04000000	      0.00000000	      0.03358900
      1.11212957	     -0.04000000	     -0.04000000	      0.00000000	      0.03359039
      1.11218573	     -0.04000000	     -0.04000000	      0.00000000	      0.03359179
      1.11224190	     -0.04000000	     -0.04000000	      0.00000000	      0.03359318
      1.11229806	     -0.04000000	     -0.04000000	      0.00000000	      0.03359457
      1.11235422	     -0.04000000	     -0.04000000	      0.00000000	      0.03359595
      1.11241039	     -0.04000000	     -0.04000000	      0.00000000	      0.03359733
      1.11246655	     -0.04000000	     -0.04000000	      0.00000000	      0.03359870
      1.11252272	     -0.04000000	     -0.04000000	      0.00000000	      0.03360006
      1.11257888	     -0.04000000	     -0.04000000	      0.00000000	      0.03360142
      1.11263505	     -0.04000000	     -0.04000000	      0.00000000	      0.03360277
      1.11269121	     -0.04000000	     -0.04000000	      0.00000000	      0.03360410
      1.11274737	     -0.04000000	     -0.04000000	      0.00000000	      0.03360543
      1.11280354	     -0.04000000	     -0.04000000	      0.00000000	      0.03360675
      1.11285970	     -0.04000000	     -0.04000000	      0.00000000	      0.03360805
      1.11291587	     -0.04000000	     -0.04000000	      0.00000000	      0.03360934
      1.11297203	     -0.04000000	     -0.04000000	      0.00000000	      0.03361062
      1.11302820	     -0.04000000	     -0.04000000	      0.00000000	      0.03361188
      1.11308436	     -0.04000000	     -0.04000000	      0.00000000	      0.03361312
      1.11314053	     -0.04000000	     -0.04000000	      0.00000000	      0.03361435
      1.11319669	     -0.04000000	     -0.04000000	      0.00000000	      0.03361557
      1.11325285	     -0.04000000	     -0.04000000	      0.00000000	      0.03361677
      1.11330902	     -0.04000000	     -0.04000000	      0.00000000	      0.03361794
      1.11336518	     -0.04000000	     -0.04000000	      0.00000000	      0.03361910
      1.11342135	     -0.04000000	     -0.04000000	      0.00000000	      0.03362025
      1.11347751	     -0.04000000	     -0.04000000	      0.00000000	      0.03362137
      1.11353368	     -0.04000000	     -0.04000000	      0.00000000	      0.03362247
      1.11358984	     -0.04000000	     -0.04000000	      0.00000000	      0.03362355
      1.11364600	     -0.04000000	     -0.04000000	      0.00000000	      0.03362462
      1.11370217	     -0.04000000	     -0.04000000	      0.00000000	      0.03362566
      1.11375833	     -0.04000000	     -0.04000000	      0.00000000	      0.03362668
      1.11381450	     -0.04000000	     -0.04000000	      0.00000000	      0.03362767
      1.11387066	     -0.04000000	     -0.04000000	      0.00000000	      0.03362865
      1.11392683	     -0.04000000	     -0.04000000	      0.00000000	      0.03362960
      1.11398299	     -0.04000000	     -0.04000000	      0.00000000	      0.03363053
      1.11403916	     -0.04000000	     -0.04000000	      0.00000000	      0.03363144
      1.11409532	     -0.04000000	     -0.04000000	      0.00000000	      0.03363233
      1.11415148	     -0.04000000	     -0.04000000	      0.00000000	      0.03363319
      1.11420765	     -0.04000000	     -0.04000000	      0.00000000	      0.03363402
      1.11426381	     -0.04000000	     -0.04000000	      0.00000000	      0.03363484
      1.11431998	     -0.04000000	     -0.04000000	      0.00000000	      0.03363563
      1.11437614	     -0.04000000	     -0.04000000	      0.00000000	      0.03363639
      1.11443231	     -0.04000000	     -0.04000000	      0.00000000	      0.03363714
      1.11448847	     -0.04000000	     -0.04000000	      0.00000000	      0.03363785
      1.11454463	     -0.04000000	     -0.04000000	      0.00000000	      0.03363855
      1.11460080	     -0.04000000	     -0.04000000	      0.00000000	      0.03363922
      1.11466844	     -0.04000000	     -0.04000000	      0.00000000	      0.03363999
      1.11473609	     -0.04000000	     -0.04000000	      0.00000000	      0.03364073
      1.11480374	     -0.04000000	     -0.04000000	      0.00000000	      0.03364144
      1.11487138	     -0.04000000	     -0.04000000	      0.00000000	      0.03364211
      1.11493903	     -0.04000000	     -0.04000000	      0.00000000	      0.03364275
      1.11500667	     -0.04000000	     -0.04000000	      0.00000000	      0.03364335
      1.11507432	     -0.04000000	     -0.04000000	      0.00000000	      0.03364392
      1.11514196	     -0.04000000	     -0.04000000	      0.00000000	      0.03364445
      1.11520961	     -0.04000000	     -0.04000000	      0.00000000	      0.03364495
      1.11527725	     -0.04000000	     -0.04000000	      0.00000000	      0.03364542
      1.11534490	     -0.04000000	     -0.04000000	      0.00000000	      0.03364585
      1.11541254	     -0.04000000	     -0.04000000	      0.00000000	      0.03364626
      1.11548019	     -0.04000000	     -0.04000000	      0.00000000	      0.03364663
      1.11554783	     -0.04000000	     -0.04000000	      0.00000000	      0.03364696
      1.11561548	     -0.04000000	     -0.04000000	      0.00000000	      0.03364727
      1.11569772	     -0.04000000	     -0.04000000	      0.00000000	      0.03364760
      1.11577996	     -0.04000000	     -0.04000000	      0.00000000	      0.03364788
      1.11586220	     -0.04000000	     -0.04000000	      0.00000000	      0.03364812
      1.11594444	     -0.04000000	     -0.04000000	      0.00000000	      0.03364832
      1.11602668	     -0.04000000	     -0.04000000	      0.00000000	      0.03364847
      1.11610893	     -0.04000000	     -0.04000000	      0.00000000	      0.03364859
      1.11619117	     -0.04000000	     -0.04000000	      0.00000000	      0.03364866
      1.11627341	     -0.04000000	     -0.04000000	      0.00000000	      0.03364869
      1.11635565	     -0.04000000	     -0.04000000	      0.00000000	      0.03364868
      1.11645541	     -0.04000000	     -0.04000000	      0.00000000	      0.03364862
      1.11655517	     -0.04000000	     -0.04000000	      0.00000000	      0.03364851
      1.11665493	     -0.04000000	     -0.04000000	      0.00000000	      0.03364834
      1.11675469	     -0.04000000	     -0.04000000	      0.00000000	      0.03364812
      1.11685445	     -0.04000000	     -0.04000000	      0.00000000	      0.03364786
      1.11695421	     -0.04000000	     -0.04000000	      0.00000000	      0.03364754
      1.11707942	     -0.04000000	     -0.04000000	      0.00000000	      0.03364708
      1.11720464	     -0.04000000	     -0.04000000	      0.00000000	      0.03364655
      1.11732986	     -0.04000000	     -0.04000000	      0.00000000	      0.03364596
      1.11748819	     -0.04000000	     -0.04000000	      0.00000000	      0.03364512
      1.11764652	     -0.04000000	     -0.04000000	      0.00000000	      0.03364419
      1.11781005	     -0.04000000	     -0.04000000	      0.00000000	      0.03364313
      1.11797358	     -0.04000000	     -0.04000000	      0.00000000	      0.03364199
      1.11813711	     -0.04000000	     -0.04000000	      0.00000000	      0.03364077
      1.11827836	     -0.04000000	     -0.04000000	      0.00000000	      0.03363965
      1.11841962	     -0.04000000	     -0.04000000	      0.00000000	      0.03363849
      1.11856087	     -0.04000000	     -0.04000000	      0.00000000	      0.03363727
      1.11870213	     -0.04000000	     -0.04000000	      0.00000000	      0.03363601
      1.11884339	     -0.04000000	     -0.04000000	      0.00000000	      0.03363471
      1.11898464	     -0.04000000	     -0.04000000	      0.00000000	      0.03363337
      1.11912590	     -0.04000000	     -0.04000000	      0.00000000	      0.03363200
      1.11926715	     -0.04000000	     -0.04000000	      0.00000000	      0.03363059
      1.11940841	     -0.04000000	     -0.04000000	      0.00000000	      0.03362915
      1.11954967	     -0.04000000	     -0.04000000	      0.00000000	      0.03362769
      1.11969092	     -0.04000000	     -0.04000000	      0.00000000	      0.03362620
      1.11983218	     -0.04000000	     -0.04000000	      0.00000000	      0.03362469
      1.11997344	     -0.04000000	     -0.04000000	      0.00000000	      0.03362315
      1.12011469	     -0.04000000	     -0.04000000	      0.00000000	      0.03362160
      1.12025595	     -0.04000000	     -0.04000000	      0.00000000	      0.03362003
      1.12039720	     -0.04000000	     -0.04000000	      0.00000000	      0.03361845
      1.12053846	     -0.04000000	     -0.04000000	      0.00000000	      0.03361685
      1.12067972	     -0.04000000	     -0.04000000	      0.00000000	      0.03361524
      1.12082097	     -0.04000000	     -0.04000000	      0.00000000	      0.03361362
      1.12096223	     -0.04000000	     -0.04000000	      0.00000000	      0.03361199
      1.12110348	     -0.04000000	     -0.04000000	      0.00000000	      0.03361035
      1.12124474	     -0.04000000	     -0.04000000	      0.00000000	      0.03360871
      1.12138600	     -0.04000000	     -0.04000000	      0.00000000	      0.03360706
      1.12152725	     -0.04000000	     -0.04000000	      0.00000000	      0.03360540
      1.12166851	     -0.04000000	     -0.04000000	      0.00000000	      0.03360375
      1.12184171	     -0.04000000	     -0.04000000	      0.00000000	      0.03360171
      1.12201490	     -0.04000000	     -0.04000000	      0.00000000	      0.03359967
      1.12218810	     -0.04000000	     -0.04000000	      0.00000000	      0.03359763
      1.12236129	     -0.04000000	     -0.04000000	      0.00000000	      0.03359558
      1.12253449	     -0.04000000	     -0.04000000	      0.00000000	      0.03359354
      1.12274783	     -0.04000000	     -0.04000000	      0.00000000	      0.03359103
      1.12296118	     -0.04000000	     -0.04000000	      0.00000000	      0.03358852
      1.12322344	     -0.04000000	     -0.04000000	      0.00000000	      0.03358545
      1.12348174	     -0.04000000	     -0.04000000	      0.00000000	      0.03358243
      1.12374004	     -0.04000000	     -0.04000000	      0.00000000	      0.03357943
      1.12395274	     -0.04000000	     -0.04000000	      0.00000000	      0.03357697
      1.12416543	     -0.04000000	     -0.04000000	      0.00000000	      0.03357452
      1.12437813	     -0.04000000	     -0.04000000	      0.00000000	      0.03357208
      1.12459082	     -0.04000000	     -0.04000000	      0.00000000	      0.03356965
      1.12477796	     -0.04000000	     -0.04000000	      0.00000000	      0.03356752
      1.12496510	     -0.04000000	     -0.04000000	      0.00000000	      0.03356541
      1.12515224	     -0.04000000	     -0.04000000	      0.00000000	      0.03356330
      1.12533938	     -0.04000000	     -0.04000000	      0.00000000	      0.03356121
      1.12552652	     -0.04000000	     -0.04000000	      0.00000000	      0.03355912
      1.12571366	     -0.04000000	     -0.04000000	      0.00000000	      0.03355705
      1.12590079	     -0.04000000	     -0.04000000	      0.00000000	      0.03355499
      1.12608793	     -0.04000000	     -0.04000000	      0.00000000	      0.03355293
      1.12627507	     -0.04000000	     -0.04000000	      0.00000000	      0.03355089
      1.12646221	     -0.04000000	     -0.04000000	      0.00000000	      0.03354886
      1.12664935	     -0.04000000	     -0.04000000	      0.00000000	      0.03354684
      1.12683649	     -0.04000000	     -0.04000000	      0.00000000	      0.03354484
      1.12702362	     -0.04000000	     -0.04000000	      0.00000000	      0.03354284
      1.12721076	     -0.04000000	     -0.04000000	      0.00000000	      0.03354085
      1.12739790	     -0.04000000	     -0.04000000	      0.00000000	      0.03353888
      1.12758504	     -0.04000000	     -0.04000000	      0.00000000	      0.03353691
      1.12777218	     -0.04000000	     -0.04000000	      0.00000000	      0.03353496
      1.12795932	     -0.04000000	     -0.04000000	      0.00000000	      0.03353302
      1.12814646	     -0.04000000	     -0.04000000	      0.00000000	      0.03353108
      1.12833359	     -0.04000000	     -0.04000000	      0.00000000	      0.03352916
      1.12852073	     -0.04000000	     -0.04000000	      0.00000000	      0.03352725
      1.12870787	     -0.04000000	     -0.04000000	      0.00000000	      0.03352535
      1.12889501	     -0.04000000	     -0.04000000	      0.00000000	      0.03352346
      1.12908215	     -0.04000000	     -0.04000000	      0.00000000	      0.03352158
      1.12926929	     -0.04000000	     -0.04000000	      0.00000000	      0.03351971
      1.12945643	     -0.04000000	     -0.04000000	      0.00000000	      0.03351785
      1.12964356	     -0.04000000	     -0.04000000	      0.00000000	      0.03351600
      1.12983070	     -0.04000000	     -0.04000000	      0.00000000	      0.03351416
      1.13001784	     -0.04000000	     -0.04000000	      0.00000000	      0.03351233
      1.13020498	     -0.04000000	     -0.04000000	      0.00000000	      0.03351051
      1.13039212	     -0.04000000	     -0.04000000	      0.00000000	      0.03350870
      1.13057926	     -0.04000000	     -0.04000000	      0.00000000	      0.03350689
      1.13076640	     -0.04000000	     -0.04000000	      0.00000000	      0.03350510
      1.13095353	     -0.04000000	     -0.04000000	      0.00000000	      0.03350332
      1.13114067	     -0.04000000	     -0.04000000	      0.00000000	      0.03350154
      1.13132781	     -0.04000000	     -0.04000000	      0.00000000	      0.03349978
      1.13151495	     -0.04000000	     -0.04000000	      0.00000000	      0.03349802
      1.13170209	     -0.04000000	     -0.04000000	      0.00000000	      0.03349627
      1.13188923	     -0.04000000	     -0.04000000	      0.00000000	      0.03349453
      1.13207637	     -0.04000000	     -0.04000000	      0.00000000	      0.03349280
      1.13226350	     -0.04000000	     -0.04000000	      0.00000000	      0.03349108
      1.13245064	     -0.04000000	     -0.04000000	      0.00000000	      0.03348936
      1.13263778	     -0.04000000	     -0.04000000	      0.00000000	      0.03348766
      1.13282492	     -0.04000000	     -0.04000000	      0.00000000	      0.03348596
      1.13301206	     -0.04000000	     -0.04000000	      0.00000000	      0.03348427
      1.13319920	     -0.04000000	     -0.04000000	      0.00000000	      0.03348259
      1.13338634	     -0.04000000	     -0.04000000	      0.00000000	      0.03348091
      1.13357347	     -0.04000000	     -0.04000000	      0.00000000	      0.03347925
      1.13376061	     -0.04000000	     -0.04000000	      0.00000000	      0.03347759
      1.13394775	     -0.04000000	     -0.04000000	      0.00000000	      0.03347594
      1.13413489	     -0.04000000	     -0.04000000	      0.00000000	      0.03347429
      1.13432203	     -0.04000000	     -0.04000000	      0.00000000	      0.03347266
      1.13450917	     -0.04000000	     -0.04000000	      0.00000000	      0.03347103
      1.13469631	     -0.04000000	     -0.04000000	      0.00000000	      0.03346941
      1.13488344	     -0.04000000	     -0.04000000	      0.00000000	      0.03346779
      1.13507058	     -0.04000000	     -0.04000000	      0.00000000	      0.03346618
      1.13525772	     -0.04000000	     -0.04000000	      0.00000000	      0.03346458
      1.13544486	     -0.04000000	     -0.04000000	      0.00000000	      0.03346299
      1.13563200	     -0.04000000	     -0.04000000	      0.00000000	      0.03346140
      1.13581914	     -0.04000000	     -0.04000000	      0.00000000	      0.03345982
      1.13600628	     -0.04000000	     -0.04000000	      0.00000000	      0.03345825
      1.13619341	     -0.04000000	     -0.04000000	      0.00000000	      0.03345668
      1.13638055	     -0.04000000	     -0.04000000	      0.00000000	      0.03345512
      1.13656769	     -0.04000000	     -0.04000000	      0.00000000	      0.03345357
      1.13675483	     -0.04000000	     -0.04000000	      0.00000000	      0.03345202
      1.13694197	     -0.04000000	     -0.04000000	      0.00000000	      0.03345048
      1.13712911	     -0.04000000	     -0.04000000	      0.00000000	      0.03344895
      1.13731625	     -0.04000000	     -0.04000000	      0.00000000	      0.03344742
      1.13750338	     -0.04000000	     -0.04000000	      0.00000000	      0.03344590
      1.13769052	     -0.04000000	     -0.04000000	      0.00000000	      0.03344438
      1.13787766	     -0.04000000	     -0.04000000	      0.00000000	      0.03344287
      1.13806480	     -0.04000000	     -0.04000000	      0.00000000	      0.03344137
      1.13825194	     -0.04000000	     -0.04000000	      0.00000000	      0.03343987
      1.13843908	     -0.04000000	     -0.04000000	      0.00000000	      0.03343837
      1.13862622	     -0.04000000	     -0.04000000	      0.00000000	      0.03343689
      1.13881335	     -0.04000000	     -0.04000000	      0.00000000	      0.03343541
      1.13900049	     -0.04000000	     -0.04000000	      0.00000000	      0.03343393
      1.13918763	     -0.04000000	     -0.04000000	      0.00000000	      0.03343246
      1.13937477	     -0.04000000	     -0.04000000	      0.00000000	      0.03343100
      1.13956191	     -0.04000000	     -0.04000000	      0.00000000	      0.03342954
      1.13974905	     -0.04000000	     -0.04000000	      0.00000000	      0.03342808
      1.13993619	     -0.04000000	     -0.04000000	      0.00000000	      0.03342663
      1.14012332	     -0.04000000	     -0.04000000	      0.00000000	      0.03342519
      1.14031046	     -0.04000000	     -0.04000000	      0.00000000	      0.03342375
      1.14049760	     -0.04000000	     -0.04000000	      0.00000000	      0.03342232
      1.14068474	     -0.04000000	     -0.04000000	      0.00000000	      0.03342089
      1.14087188	     -0.04000000	     -0.04000000	      0.00000000	      0.03341947
      1.14105902	     -0.04000000	     -0.04000000	      0.00000000	      0.03341805
      1.14124616	     -0.04000000	     -0.04000000	      0.00000000	      0.03341664
      1.14143329	     -0.04000000	     -0.04000000	      0.00000000	      0.03341523
      1.14162043	     -0.04000000	     -0.04000000	      0.00000000	      0.03341383
      1.14180757	     -0.04000000	     -0.04000000	      0.00000000	      0.03341244
      1.14199471	     -0.04000000	     -0.04000000	      0.00000000	      0.03341104
      1.14218185	     -0.04000000	     -0.04000000	      0.00000000	      0.03340965
      1.14236899	     -0.04000000	     -0.04000000	      0.00000000	      0.03340827
      1.14255612	     -0.04000000	     -0.04000000	      0.00000000	      0.03340689
      1.14274326	     -0.04000000	     -0.04000000	      0.00000000	      0.03340552
      1.14293040	     -0.04000000	     -0.04000000	      0.00000000	      0.03340415
      1.14311754	     -0.04000000	     -0.04000000	      0.00000000	      0.03340279
      1.14330468	     -0.04000000	     -0.04000000	      0.00000000	      0.03340143
      1.14349182	     -0.04000000	     -0.04000000	      0.00000000	      0.03340007
      1.14367896	     -0.04000000	     -0.04000000	      0.00000000	      0.03339872
      1.14386609	     -0.04000000	     -0.04000000	      0.00000000	      0.03339737
      1.14405323	     -0.04000000	     -0.04000000	      0.00000000	      0.03339603
      1.14424037	     -0.04000000	     -0.04000000	      0.00000000	      0.03339469
      1.14442751	     -0.04000000	     -0.04000000	      0.00000000	      0.03339336
      1.14461465	     -0.04000000	     -0.04000000	      0.00000000	      0.03339203
      1.14480179	     -0.04000000	     -0.04000000	      0.00000000	      0.03339070
      1.14498893	     -0.04000000	     -0.04000000	      0.00000000	      0.03338938
      1.14517606	     -0.04000000	     -0.04000000	      0.00000000	      0.03338807
      1.14536320	     -0.04000000	     -0.04000000	      0.00000000	      0.03338675
      1.14555034	     -0.04000000	     -0.04000000	      0.00000000	      0.03338544
      1.14573748	     -0.04000000	     -0.04000000	      0.00000000	      0.03338414
      1.14592462	     -0.04000000	     -0.04000000	      0.00000000	      0.03338284
      1.14611176	     -0.04000000	     -0.04000000	      0.00000000	      0.03338154
      1.14629890	     -0.04000000	     -0.04000000	      0.00000000	      0.03338025
      1.14648603	     -0.04000000	     -0.04000000	      0.00000000	      0.03337896
      1.14667317	     -0.04000000	     -0.04000000	      0.00000000	      0.03337768
      1.14686031	     -0.04000000	     -0.04000000	      0.00000000	      0.03337640
      1.14704745	     -0.04000000	     -0.04000000	      0.00000000	      0.03337512
      1.14723459	     -0.04000000	     -0.04000000	      0.00000000	      0.03337384
      1.14742173	     -0.04000000	     -0.04000000	      0.00000000	      0.03337258
      1.14760887	     -0.04000000	     -0.04000000	      0.00000000	      0.03337131
      1.14779600	     -0.04000000	     -0.04000000	      0.00000000	      0.03337005
      1.14798314	     -0.04000000	     -0.04000000	      0.00000000	      0.03336879
      1.14817028	     -0.04000000	     -0.04000000	      0.00000000	      0.03336753
      1.14835742	     -0.04000000	     -0.04000000	      0.00000000	      0.03336628
      1.14854456	     -0.04000000	     -0.04000000	      0.00000000	      0.03336504
      1.14873170	     -0.04000000	     -0.04000000	      0.00000000	      0.03336379
      1.14891884	     -0.04000000	     -0.04000000	      0.00000000	      0.03336255
      1.14910597	     -0.04000000	     -0.04000000	      0.00000000	      0.03336131
      1.14929311	     -0.04000000	     -0.04000000	      0.00000000	      0.03336008
      1.14948025	     -0.04000000	     -0.04000000	      0.00000000	      0.03335885
      1.14966739	     -0.04000000	     -0.04000000	      0.00000000	      0.03335762
      1.14985453	     -0.04000000	     -0.04000000	      0.00000000	      0.03335640
      1.15004167	     -0.04000000	     -0.04000000	      0.00000000	      0.03335518
      1.15022881	     -0.04000000	     -0.04000000	      0.00000000	      0.03335396
      1.15041594	     -0.04000000	     -0.04000000	      0.00000000	      0.03335275
      1.15060308	     -0.04000000	     -0.04000000	      0.00000000	      0.03335154
      1.15079022	     -0.04000000	     -0.04000000	      0.00000000	      0.03335033
      1.15097736	     -0.04000000	     -0.04000000	      0.00000000	      0.03334913
      1.15116450	     -0.04000000	     -0.04000000	      0.00000000	      0.03334793
      1.15135164	     -0.04000000	     -0.04000000	      0.00000000	      0.03334673
      1.15153878	     -0.04000000	     -0.04000000	      0.00000000	      0.03334554
      1.15172591	     -0.04000000	     -0.04000000	      0.00000000	      0.03334435
      1.15191305	     -0.04000000	     -0.04000000	      0.00000000	      0.03334316
      1.15210019	     -0.04000000	     -0.04000000	      0.00000000	      0.03334198
      1.15228733	     -0.04000000	     -0.04000000	      0.00000000	      0.03334080
      1.15247447	     -0.04000000	     -0.04000000	      0.00000000	      0.03333962
      1.15266161	     -0.04000000	     -0.04000000	      0.00000000	      0.03333844
      1.15284875	     -0.04000000	     -0.04000000	      0.00000000	      0.03333727
      1.15303588	     -0.04000000	     -0.04000000	      0.00000000	      0.03333610
      1.15322302	     -0.04000000	     -0.04000000	      0.00000000	      0.03333494
      1.15341016	     -0.04000000	     -0.04000000	      0.00000000	      0.03333377
      1.15359730	     -0.04000000	     -0.04000000	      0.00000000	      0.03333261
      1.15378444	     -0.04000000	     -0.04000000	      0.00000000	      0.03333146
      1.15397158	     -0.04000000	     -0.04000000	      0.00000000	      0.03333030
      1.15415872	     -0.04000000	     -0.04000000	      0.00000000	      0.03332915
      1.15434585	     -0.04000000	     -0.04000000	      0.00000000	      0.03332800
      1.15457082	     -0.04000000	     -0.04000000	      0.00000000	      0.03332663
      1.15479579	     -0.04000000	     -0.04000000	      0.00000000	      0.03332525
      1.15495227	     -0.04000000	     -0.04000000	      0.00000000	      0.03332430
      1.15510874	     -0.04000000	     -0.04000000	      0.00000000	      0.03332335
      1.15529956	     -0.04000000	     -0.04000000	      0.00000000	      0.03332219
      1.15549039	     -0.04000000	     -0.04000000	      0.00000000	      0.03332104
      1.15567086	     -0.04000000	     -0.04000000	      0.00000000	      0.03331995
      1.15585133	     -0.04000000	     -0.04000000	      0.00000000	      0.03331887
      1.15605198	     -0.04000000	     -0.04000000	      0.00000000	      0.03331766
      1.15625264	     -0.04000000	     -0.04000000	      0.00000000	      0.03331646
      1.15640913	     -0.04000000	     -0.04000000	      0.00000000	      0.03331552
      1.15661844	     -0.04000000	     -0.04000000	      0.00000000	      0.03331428
      1.15682774	     -0.04000000	     -0.04000000	      0.00000000	      0.03331303
      1.15699411	     -0.04000000	     -0.04000000	      0.00000000	      0.03331205
      1.15716048	     -0.04000000	     -0.04000000	      0.00000000	      0.03331106
      1.15733981	     -0.04000000	     -0.04000000	      0.00000000	      0.03331000
      1.15751913	     -0.04000000	     -0.04000000	      0.00000000	      0.03330895
      1.15771289	     -0.04000000	     -0.04000000	      0.00000000	      0.03330781
      1.15790664	     -0.04000000	     -0.04000000	      0.00000000	      0.03330667
      1.15806923	     -0.04000000	     -0.04000000	      0.00000000	      0.03330572
      1.15827938	     -0.04000000	     -0.04000000	      0.00000000	      0.03330449
      1.15848952	     -0.04000000	     -0.04000000	      0.00000000	      0.03330327
      1.15865562	     -0.04000000	     -0.04000000	      0.00000000	      0.03330230
      1.15882172	     -0.04000000	     -0.04000000	      0.00000000	      0.03330134
      1.15898812	     -0.04000000	     -0.04000000	      0.00000000	      0.03330038
      1.15919614	     -0.04000000	     -0.04000000	      0.00000000	      0.03329918
      1.15940416	     -0.04000000	     -0.04000000	      0.00000000	      0.03329798
      1.15956483	     -0.04000000	     -0.04000000	      0.00000000	      0.03329706
      1.15975897	     -0.04000000	     -0.04000000	      0.00000000	      0.03329594
      1.15999923	     -0.04000000	     -0.04000000	      0.00000000	      0.03329457
      1.16019293	     -0.04000000	     -0.04000000	      0.00000000	      0.03329346
      1.16035302	     -0.04000000	     -0.04000000	      0.00000000	      0.03329255
      1.16051311	     -0.04000000	     -0.04000000	      0.00000000	      0.03329164
      1.16065065	     -0.04000000	     -0.04000000	      0.00000000	      0.03329086
      1.16086593	     -0.04000000	     -0.04000000	      0.00000000	      0.03328964
      1.16103773	     -0.04000000	     -0.04000000	      0.00000000	      0.03328867
      1.16120953	     -0.04000000	     -0.04000000	      0.00000000	      0.03328770
      1.16138133	     -0.04000000	     -0.04000000	      0.00000000	      0.03328674
      1.16155374	     -0.04000000	     -0.04000000	      0.00000000	      0.03328577
      1.16172615	     -0.04000000	     -0.04000000	      0.00000000	      0.03328480
      1.16189292	     -0.04000000	     -0.04000000	      0.00000000	      0.03328387
      1.16209356	     -0.04000000	     -0.04000000	      0.00000000	      0.03328275
      1.16231330	     -0.04000000	     -0.04000000	      0.00000000	      0.03328152
      1.16253304	     -0.04000000	     -0.04000000	      0.00000000	      0.03328030
      1.16267605	     -0.04000000	     -0.04000000	      0.00000000	      0.03327951
      1.16281906	     -0.04000000	     -0.04000000	      0.00000000	      0.03327872
      1.16299757	     -0.04000000	     -0.04000000	      0.00000000	      0.03327773
      1.16317608	     -0.04000000	     -0.04000000	      0.00000000	      0.03327675
      1.16331367	     -0.04000000	     -0.04000000	      0.00000000	      0.03327599
      1.16353067	     -0.04000000	     -0.04000000	      0.00000000	      0.03327480
      1.16369230	     -0.04000000	     -0.04000000	      0.00000000	      0.03327391
      1.16385392	     -0.04000000	     -0.04000000	      0.00000000	      0.03327303
      1.16401555	     -0.04000000	     -0.04000000	      0.00000000	      0.03327214
      1.16418952	     -0.04000000	     -0.04000000	      0.00000000	      0.03327120
      1.16436350	     -0.04000000	     -0.04000000	      0.00000000	      0.03327025
      1.16453198	     -0.04000000	     -0.04000000	      0.00000000	      0.03326933
      1.16470045	     -0.04000000	     -0.04000000	      0.00000000	      0.03326842
      1.16484754	     -0.04000000	     -0.04000000	      0.00000000	      0.03326762
      1.16506203	     -0.04000000	     -0.04000000	      0.00000000	      0.03326646
      1.16523774	     -0.04000000	     -0.04000000	      0.00000000	      0.03326552
      1.16541346	     -0.04000000	     -0.04000000	      0.00000000	      0.03326457
      1.16558917	     -0.04000000	     -0.04000000	      0.00000000	      0.03326362
      1.16573897	     -0.04000000	     -0.04000000	      0.00000000	      0.03326282
      1.16588877	     -0.04000000	     -0.04000000	      0.00000000	      0.03326202
      1.16606707	     -0.04000000	     -0.04000000	      0.00000000	      0.03326107
      1.16624536	     -0.04000000	     -0.04000000	      0.00000000	      0.03326011
      1.16641141	     -0.04000000	     -0.04000000	      0.00000000	      0.03325923
      1.16657745	     -0.04000000	     -0.04000000	      0.00000000	      0.03325835
      1.16674986	     -0.04000000	     -0.04000000	      0.00000000	      0.03325743
      1.16692227	     -0.04000000	     -0.04000000	      0.00000000	      0.03325652
      1.16709055	     -0.04000000	     -0.04000000	      0.00000000	      0.03325563
      1.16725883	     -0.04000000	     -0.04000000	      0.00000000	      0.03325474
      1.16742880	     -0.04000000	     -0.04000000	      0.00000000	      0.03325384
      1.16759878	     -0.04000000	     -0.04000000	      0.00000000	      0.03325295
      1.16776642	     -0.04000000	     -0.04000000	      0.00000000	      0.03325207
      1.16793407	     -0.04000000	     -0.04000000	      0.00000000	      0.03325119
      1.16810235	     -0.04000000	     -0.04000000	      0.00000000	      0.03325031
      1.16827063	     -0.04000000	     -0.04000000	      0.00000000	      0.03324943
      1.16843719	     -0.04000000	     -0.04000000	      0.00000000	      0.03324856
      1.16860375	     -0.04000000	     -0.04000000	      0.00000000	      0.03324769
      1.16877068	     -0.04000000	     -0.04000000	      0.00000000	      0.03324682
      1.16893761	     -0.04000000	     -0.04000000	      0.00000000	      0.03324595
      1.16910306	     -0.04000000	     -0.04000000	      0.00000000	      0.03324509
      1.16926851	     -0.04000000	     -0.04000000	      0.00000000	      0.03324424
      1.16943428	     -0.04000000	     -0.04000000	      0.00000000	      0.03324338
      1.16960005	     -0.04000000	     -0.04000000	      0.00000000	      0.03324253
      1.16976438	     -0.04000000	     -0.04000000	      0.00000000	      0.03324168
      1.16992871	     -0.04000000	     -0.04000000	      0.00000000	      0.03324083
      1.17009343	     -0.04000000	     -0.04000000	      0.00000000	      0.03323999
      1.17025815	     -0.04000000	     -0.04000000	      0.00000000	      0.03323914
      1.17042288	     -0.04000000	     -0.04000000	      0.00000000	      0.03323830
      1.17058760	     -0.04000000	     -0.04000000	      0.00000000	      0.03323746
      1.17075232	     -0.04000000	     -0.04000000	      0.00000000	      0.03323662
      1.17091704	     -0.04000000	     -0.04000000	      0.00000000	      0.03323578
      1.17108176	     -0.04000000	     -0.04000000	      0.00000000	      0.03323494
      1.17124648	     -0.04000000	     -0.04000000	      0.00000000	      0.03323410
      1.17141121	     -0.04000000	     -0.04000000	      0.00000000	      0.03323327
      1.17157593	     -0.04000000	     -0.04000000	      0.00000000	      0.03323243
      1.17172396	     -0.04000000	     -0.04000000	      0.00000000	      0.03323169
      1.17187200	     -0.04000000	     -0.04000000	      0.00000000	      0.03323094
      1.17204747	     -0.04000000	     -0.04000000	      0.00000000	      0.03323005
      1.17222295	     -0.04000000	     -0.04000000	      0.00000000	      0.03322917
      1.17236595	     -0.04000000	     -0.04000000	      0.00000000	      0.03322845
      1.17250894	     -0.04000000	     -0.04000000	      0.00000000	      0.03322773
      1.17268922	     -0.04000000	     -0.04000000	      0.00000000	      0.03322683
      1.17286950	     -0.04000000	     -0.04000000	      0.00000000	      0.03322593
      1.17300474	     -0.04000000	     -0.04000000	      0.00000000	      0.03322525
      1.17313998	     -0.04000000	     -0.04000000	      0.00000000	      0.03322458
      1.17332473	     -0.04000000	     -0.04000000	      0.00000000	      0.03322366
      1.17350949	     -0.04000000	     -0.04000000	      0.00000000	      0.03322274
      1.17363980	     -0.04000000	     -0.04000000	      0.00000000	      0.03322209
      1.17377011	     -0.04000000	     -0.04000000	      0.00000000	      0.03322145
      1.17395515	     -0.04000000	     -0.04000000	      0.00000000	      0.03322053
      1.17414018	     -0.04000000	     -0.04000000	      0.00000000	      0.03321961
      1.17427178	     -0.04000000	     -0.04000000	      0.00000000	      0.03321896
      1.17440338	     -0.04000000	     -0.04000000	      0.00000000	      0.03321831
      1.17458922	     -0.04000000	     -0.04000000	      0.00000000	      0.03321740
      1.17477505	     -0.04000000	     -0.04000000	      0.00000000	      0.03321648
      1.17490033	     -0.04000000	     -0.04000000	      0.00000000	      0.03321587
      1.17502560	     -0.04000000	     -0.04000000	      0.00000000	      0.03321525
      1.17520995	     -0.04000000	     -0.04000000	      0.00000000	      0.03321435
      1.17539431	     -0.04000000	     -0.04000000	      0.00000000	      0.03321345
      1.17552589	     -0.04000000	     -0.04000000	      0.00000000	      0.03321281
      1.17565748	     -0.04000000	     -0.04000000	      0.00000000	      0.03321217
      1.17584376	     -0.04000000	     -0.04000000	      0.00000000	      0.03321126
      1.17600395	     -0.04000000	     -0.04000000	      0.00000000	      0.03321048
      1.17616415	     -0.04000000	     -0.04000000	      0.00000000	      0.03320970
      1.17632434	     -0.04000000	     -0.04000000	      0.00000000	      0.03320892
      1.17646021	     -0.04000000	     -0.04000000	      0.00000000	      0.03320826
      1.17659607	     -0.04000000	     -0.04000000	      0.00000000	      0.03320761
      1.17679257	     -0.04000000	     -0.04000000	      0.00000000	      0.03320666
      1.17692196	     -0.04000000	     -0.04000000	      0.00000000	      0.03320603
      1.17705136	     -0.04000000	     -0.04000000	      0.00000000	      0.03320541
      1.17722788	     -0.04000000	     -0.04000000	      0.00000000	      0.03320456
      1.17740353	     -0.04000000	     -0.04000000	      0.00000000	      0.03320372
      1.17763431	     -0.04000000	     -0.04000000	      0.00000000	      0.03320261
      1.17774900	     -0.04000000	     -0.04000000	      0.00000000	      0.03320206
      1.17786369	     -0.04000000	     -0.04000000	      0.00000000	      0.03320151
      1.17802060	     -0.04000000	     -0.04000000	      0.00000000	      0.03320076
      1.17824497	     -0.04000000	     -0.04000000	      0.00000000	      0.03319969
      1.17839263	     -0.04000000	     -0.04000000	      0.00000000	      0.03319898
      1.17858192	     -0.04000000	     -0.04000000	      0.00000000	      0.03319808
      1.17872830	     -0.04000000	     -0.04000000	      0.00000000	      0.03319739
      1.17887468	     -0.04000000	     -0.04000000	      0.00000000	      0.03319669
      1.17904368	     -0.04000000	     -0.04000000	      0.00000000	      0.03319589
      1.17921267	     -0.04000000	     -0.04000000	      0.00000000	      0.03319509
      1.17934088	     -0.04000000	     -0.04000000	      0.00000000	      0.03319448
      1.17946909	     -0.04000000	     -0.04000000	      0.00000000	      0.03319388
      1.17967340	     -0.04000000	     -0.04000000	      0.00000000	      0.03319291
      1.17979391	     -0.04000000	     -0.04000000	      0.00000000	      0.03319235
      1.17991442	     -0.04000000	     -0.04000000	      0.00000000	      0.03319178
      1.18009942	     -0.04000000	     -0.04000000	      0.00000000	      0.03319091
      1.18033149	     -0.04000000	     -0.04000000	      0.00000000	      0.03318982
      1.18044983	     -0.04000000	     -0.04000000	      0.00000000	      0.03318927
      1.18056817	     -0.04000000	     -0.04000000	      0.00000000	      0.03318871
      1.18075299	     -0.04000000	     -0.04000000	      0.00000000	      0.03318785
      1.18091631	     -0.04000000	     -0.04000000	      0.00000000	      0.03318709
      1.18105636	     -0.04000000	     -0.04000000	      0.00000000	      0.03318643
      1.18119641	     -0.04000000	     -0.04000000	      0.00000000	      0.03318578
      1.18136877	     -0.04000000	     -0.04000000	      0.00000000	      0.03318498
      1.18150407	     -0.04000000	     -0.04000000	      0.00000000	      0.03318435
      1.18163938	     -0.04000000	     -0.04000000	      0.00000000	      0.03318372
      1.18177469	     -0.04000000	     -0.04000000	      0.00000000	      0.03318309
      1.18195354	     -0.04000000	     -0.04000000	      0.00000000	      0.03318226
      1.18209917	     -0.04000000	     -0.04000000	      0.00000000	      0.03318159
      1.18224480	     -0.04000000	     -0.04000000	      0.00000000	      0.03318092
      1.18239043	     -0.04000000	     -0.04000000	      0.00000000	      0.03318025
      1.18253606	     -0.04000000	     -0.04000000	      0.00000000	      0.03317957
      1.18268169	     -0.04000000	     -0.04000000	      0.00000000	      0.03317890
      1.18282732	     -0.04000000	     -0.04000000	      0.00000000	      0.03317823
      1.18297295	     -0.04000000	     -0.04000000	      0.00000000	      0.03317757
      1.18313018	     -0.04000000	     -0.04000000	      0.00000000	      0.03317684
      1.18328741	     -0.04000000	     -0.04000000	      0.00000000	      0.03317612
      1.18341910	     -0.04000000	     -0.04000000	      0.00000000	      0.03317552
      1.18355080	     -0.04000000	     -0.04000000	      0.00000000	      0.03317492
      1.18372605	     -0.04000000	     -0.04000000	      0.00000000	      0.03317412
      1.18386051	     -0.04000000	     -0.04000000	      0.00000000	      0.03317350
      1.18399498	     -0.04000000	     -0.04000000	      0.00000000	      0.03317289
      1.18412944	     -0.04000000	     -0.04000000	      0.00000000	      0.03317228
      1.18430452	     -0.04000000	     -0.04000000	      0.00000000	      0.03317148
      1.18444516	     -0.04000000	     -0.04000000	      0.00000000	      0.03317084
      1.18458580	     -0.04000000	     -0.04000000	      0.00000000	      0.03317020
      1.18472644	     -0.04000000	     -0.04000000	      0.00000000	      0.03316957
      1.18486708	     -0.04000000	     -0.04000000	      0.00000000	      0.03316893
      1.18500772	     -0.04000000	     -0.04000000	      0.00000000	      0.03316829
      1.18517208	     -0.04000000	     -0.04000000	      0.00000000	      0.03316755
      1.18531632	     -0.04000000	     -0.04000000	      0.00000000	      0.03316690
      1.18546056	     -0.04000000	     -0.04000000	      0.00000000	      0.03316625
      1.18560480	     -0.04000000	     -0.04000000	      0.00000000	      0.03316560
      1.18574904	     -0.04000000	     -0.04000000	      0.00000000	      0.03316495
      1.18589328	     -0.04000000	     -0.04000000	      0.00000000	      0.03316430
      1.18603753	     -0.04000000	     -0.04000000	      0.00000000	      0.03316366
      1.18618177	     -0.04000000	     -0.04000000	      0.00000000	      0.03316301
      1.18632601	     -0.04000000	     -0.04000000	      0.00000000	      0.03316236
      1.18647025	     -0.04000000	     -0.04000000	      0.00000000	      0.03316172
      1.18661449	     -0.04000000	     -0.04000000	      0.00000000	      0.03316107
      1.18675873	     -0.04000000	     -0.04000000	      0.00000000	      0.03316043
      1.18690297	     -0.04000000	     -0.04000000	      0.00000000	      0.03315978
      1.18704721	     -0.04000000	     -0.04000000	      0.00000000	      0.03315914
      1.18717454	     -0.04000000	     -0.04000000	      0.00000000	      0.03315858
      1.18730186	     -0.04000000	     -0.04000000	      0.00000000	      0.03315801
      1.18746831	     -0.04000000	     -0.04000000	      0.00000000	      0.03315727
      1.18760556	     -0.04000000	     -0.04000000	      0.00000000	      0.03315666
      1.18774282	     -0.04000000	     -0.04000000	      0.00000000	      0.03315605
      1.18788007	     -0.04000000	     -0.04000000	      0.00000000	      0.03315544
      1.18801732	     -0.04000000	     -0.04000000	      0.00000000	      0.03315484
      1.18815458	     -0.04000000	     -0.04000000	      0.00000000	      0.03315423
      1.18831710	     -0.04000000	     -0.04000000	      0.00000000	      0.03315351
      1.18845577	     -0.04000000	     -0.04000000	      0.00000000	      0.03315290
      1.18859444	     -0.04000000	     -0.04000000	      0.00000000	      0.03315229
      1.18873312	     -0.04000000	     -0.04000000	      0.00000000	      0.03315168
      1.18887179	     -0.04000000	     -0.04000000	      0.00000000	      0.03315107
      1.18901046	     -0.04000000	     -0.04000000	      0.00000000	      0.03315046
      1.18914913	     -0.04000000	     -0.04000000	      0.00000000	      0.03314985
      1.18928781	     -0.04000000	     -0.04000000	      0.00000000	      0.03314924
      1.18945578	     -0.04000000	     -0.04000000	      0.00000000	      0.03314851
      1.18957377	     -0.04000000	     -0.04000000	      0.00000000	      0.03314799
      1.18969176	     -0.04000000	     -0.04000000	      0.00000000	      0.03314748
      1.18985607	     -0.04000000	     -0.04000000	      0.00000000	      0.03314676
      1.19001424	     -0.04000000	     -0.04000000	      0.00000000	      0.03314607
      1.19017241	     -0.04000000	     -0.04000000	      0.00000000	      0.03314538
      1.19029770	     -0.04000000	     -0.04000000	      0.00000000	      0.03314483
      1.19042299	     -0.04000000	     -0.04000000	      0.00000000	      0.03314429
      1.19058914	     -0.04000000	     -0.04000000	      0.00000000	      0.03314357
      1.19072040	     -0.04000000	     -0.04000000	      0.00000000	      0.03314300
      1.19085166	     -0.04000000	     -0.04000000	      0.00000000	      0.03314243
      1.19098291	     -0.04000000	     -0.04000000	      0.00000000	      0.03314186
      1.19115271	     -0.04000000	     -0.04000000	      0.00000000	      0.03314113
      1.19127283	     -0.04000000	     -0.04000000	      0.00000000	      0.03314061
      1.19139295	     -0.04000000	     -0.04000000	      0.00000000	      0.03314009
      1.19155199	     -0.04000000	     -0.04000000	      0.00000000	      0.03313940
      1.19170181	     -0.04000000	     -0.04000000	      0.00000000	      0.03313876
      1.19185163	     -0.04000000	     -0.04000000	      0.00000000	      0.03313811
      1.19198050	     -0.04000000	     -0.04000000	      0.00000000	      0.03313756
      1.19210937	     -0.04000000	     -0.04000000	      0.00000000	      0.03313701
      1.19226402	     -0.04000000	     -0.04000000	      0.00000000	      0.03313634
      1.19239657	     -0.04000000	     -0.04000000	      0.00000000	      0.03313578
      1.19252912	     -0.04000000	     -0.04000000	      0.00000000	      0.03313521
      1.19266168	     -0.04000000	     -0.04000000	      0.00000000	      0.03313464
      1.19279423	     -0.04000000	     -0.04000000	      0.00000000	      0.03313408
      1.19292679	     -0.04000000	     -0.04000000	      0.00000000	      0.03313351
      1.19310137	     -0.04000000	     -0.04000000	      0.00000000	      0.03313277
      1.19321255	     -0.04000000	     -0.04000000	      0.00000000	      0.03313229
      1.19332374	     -0.04000000	     -0.04000000	      0.00000000	      0.03313182
      1.19349378	     -0.04000000	     -0.04000000	      0.00000000	      0.03313110
      1.19365470	     -0.04000000	     -0.04000000	      0.00000000	      0.03313042
      1.19381430	     -0.04000000	     -0.04000000	      0.00000000	      0.03312974
      1.19394334	     -0.04000000	     -0.04000000	      0.00000000	      0.03312919
      1.19407239	     -0.04000000	     -0.04000000	      0.00000000	      0.03312865
      1.19420143	     -0.04000000	     -0.04000000	      0.00000000	      0.03312810
      1.19436014	     -0.04000000	     -0.04000000	      0.00000000	      0.03312743
      1.19449348	     -0.04000000	     -0.04000000	      0.00000000	      0.03312687
      1.19462682	     -0.04000000	     -0.04000000	      0.00000000	      0.03312631
      1.19476016	     -0.04000000	     -0.04000000	      0.00000000	      0.03312575
      1.19489351	     -0.04000000	     -0.04000000	      0.00000000	      0.03312519
      1.19502685	     -0.04000000	     -0.04000000	      0.00000000	      0.03312463
      1.19516019	     -0.04000000	     -0.04000000	      0.00000000	      0.03312407
      1.19532145	     -0.04000000	     -0.04000000	      0.00000000	      0.03312340
      1.19543592	     -0.04000000	     -0.04000000	      0.00000000	      0.03312292
      1.19555040	     -0.04000000	     -0.04000000	      0.00000000	      0.03312244
      1.19570833	     -0.04000000	     -0.04000000	      0.00000000	      0.03312178
      1.19585726	     -0.04000000	     -0.04000000	      0.00000000	      0.03312116
      1.19600618	     -0.04000000	     -0.04000000	      0.00000000	      0.03312054
      1.19612798	     -0.04000000	     -0.04000000	      0.00000000	      0.03312004
      1.19624979	     -0.04000000	     -0.04000000	      0.00000000	      0.03311953
      1.19640545	     -0.04000000	     -0.04000000	      0.00000000	      0.03311889
      1.19653506	     -0.04000000	     -0.04000000	      0.00000000	      0.03311835
      1.19666467	     -0.04000000	     -0.04000000	      0.00000000	      0.03311781
      1.19679428	     -0.04000000	     -0.04000000	      0.00000000	      0.03311728
      1.19692388	     -0.04000000	     -0.04000000	      0.00000000	      0.03311674
      1.19705349	     -0.04000000	     -0.04000000	      0.00000000	      0.03311621
      1.19721998	     -0.04000000	     -0.04000000	      0.00000000	      0.03311552
      1.19733041	     -0.04000000	     -0.04000000	      0.00000000	      0.03311507
      1.19744084	     -0.04000000	     -0.04000000	      0.00000000	      0.03311461
      1.19760248	     -0.04000000	     -0.04000000	      0.00000000	      0.03311395
      1.19775514	     -0.04000000	     -0.04000000	      0.00000000	      0.03311332
      1.19790781	     -0.04000000	     -0.04000000	      0.00000000	      0.03311270
      1.19802458	     -0.04000000	     -0.04000000	      0.00000000	      0.03311222
      1.19814134	     -0.04000000	     -0.04000000	      0.00000000	      0.03311174
      1.19830231	     -0.04000000	     -0.04000000	      0.00000000	      0.03311109
      1.19842882	     -0.04000000	     -0.04000000	      0.00000000	      0.03311057
      1.19855532	     -0.04000000	     -0.04000000	      0.00000000	      0.03311005
      1.19868182	     -0.04000000	     -0.04000000	      0.00000000	      0.03310954
      1.19883766	     -0.04000000	     -0.04000000	      0.00000000	      0.03310891
      1.19895533	     -0.04000000	     -0.04000000	      0.00000000	      0.03310843
      1.19907299	     -0.04000000	     -0.04000000	      0.00000000	      0.03310795
      1.19921996	     -0.04000000	     -0.04000000	      0.00000000	      0.03310736
      1.19935828	     -0.04000000	     -0.04000000	      0.00000000	      0.03310680
      1.19949661	     -0.04000000	     -0.04000000	      0.00000000	      0.03310624
      1.19963493	     -0.04000000	     -0.04000000	      0.00000000	      0.03310568
      1.19975319	     -0.04000000	     -0.04000000	      0.00000000	      0.03310520
      1.19987145	     -0.04000000	     -0.04000000	      0.00000000	      0.03310473
      1.19998972	     -0.04000000	     -0.04000000	      0.00000000	      0.03310425
      1.20016834	     -0.04000000	     -0.04000000	      0.00000000	      0.03310353
      1.20027518	     -0.04000000	     -0.04000000	      0.00000000	      0.03310311
      1.20038203	     -0.04000000	     -0.04000000	      0.00000000	      0.03310268
      1.20054660	     -0.04000000	     -0.04000000	      0.00000000	      0.03310202
      1.20070093	     -0.04000000	     -0.04000000	      0.00000000	      0.03310140
      1.20084776	     -0.04000000	     -0.04000000	      0.00000000	      0.03310081
      1.20097427	     -0.04000000	     -0.04000000	      0.00000000	      0.03310031
      1.20110077	     -0.04000000	     -0.04000000	      0.00000000	      0.03309981
      1.20122728	     -0.04000000	     -0.04000000	      0.00000000	      0.03309930
      1.20135378	     -0.04000000	     -0.04000000	      0.00000000	      0.03309880
      1.20150897	     -0.04000000	     -0.04000000	      0.00000000	      0.03309818
      1.20162135	     -0.04000000	     -0.04000000	      0.00000000	      0.03309774
      1.20173373	     -0.04000000	     -0.04000000	      0.00000000	      0.03309729
      1.20188313	     -0.04000000	     -0.04000000	      0.00000000	      0.03309670
      1.20202297	     -0.04000000	     -0.04000000	      0.00000000	      0.03309615
      1.20216281	     -0.04000000	     -0.04000000	      0.00000000	      0.03309560
      1.20228364	     -0.04000000	     -0.04000000	      0.00000000	      0.03309512
      1.20240448	     -0.04000000	     -0.04000000	      0.00000000	      0.03309464
      1.20252531	     -0.04000000	     -0.04000000	      0.00000000	      0.03309417
      1.20267829	     -0.04000000	     -0.04000000	      0.00000000	      0.03309357
      1.20280692	     -0.04000000	     -0.04000000	      0.00000000	      0.03309306
      1.20293555	     -0.04000000	     -0.04000000	      0.00000000	      0.03309256
      1.20306417	     -0.04000000	     -0.04000000	      0.00000000	      0.03309205
      1.20319280	     -0.04000000	     -0.04000000	      0.00000000	      0.03309155
      1.20332142	     -0.04000000	     -0.04000000	      0.00000000	      0.03309105
      1.20345005	     -0.04000000	     -0.04000000	      0.00000000	      0.03309055
      1.20357868	     -0.04000000	     -0.04000000	      0.00000000	      0.03309004
      1.20370730	     -0.04000000	     -0.04000000	      0.00000000	      0.03308954
      1.20383593	     -0.04000000	     -0.04000000	      0.00000000	      0.03308904
      1.20396455	     -0.04000000	     -0.04000000	      0.00000000	      0.03308854
      1.20409318	     -0.04000000	     -0.04000000	      0.00000000	      0.03308804
      1.20422181	     -0.04000000	     -0.04000000	      0.00000000	      0.03308754
      1.20435043	     -0.04000000	     -0.04000000	      0.00000000	      0.03308705
      1.20447906	     -0.04000000	     -0.04000000	      0.00000000	      0.03308655
      1.20460769	     -0.04000000	     -0.04000000	      0.00000000	      0.03308605
      1.20473631	     -0.04000000	     -0.04000000	      0.00000000	      0.03308556
      1.20486494	     -0.04000000	     -0.04000000	      0.00000000	      0.03308506
      1.20499356	     -0.04000000	     -0.04000000	      0.00000000	      0.03308456
      1.20510762	     -0.04000000	     -0.04000000	      0.00000000	      0.03308412
      1.20522167	     -0.04000000	     -0.04000000	      0.00000000	      0.03308369
      1.20536665	     -0.04000000	     -0.04000000	      0.00000000	      0.03308313
      1.20549461	     -0.04000000	     -0.04000000	      0.00000000	      0.03308264
      1.20562257	     -0.04000000	     -0.04000000	      0.00000000	      0.03308215
      1.20575052	     -0.04000000	     -0.04000000	      0.00000000	      0.03308166
      1.20587848	     -0.04000000	     -0.04000000	      0.00000000	      0.03308117
      1.20600644	     -0.04000000	     -0.04000000	      0.00000000	      0.03308068
      1.20613440	     -0.04000000	     -0.04000000	      0.00000000	      0.03308019
      1.20626235	     -0.04000000	     -0.04000000	      0.00000000	      0.03307971
      1.20637598	     -0.04000000	     -0.04000000	      0.00000000	      0.03307927
      1.20648961	     -0.04000000	     -0.04000000	      0.00000000	      0.03307884
      1.20663296	     -0.04000000	     -0.04000000	      0.00000000	      0.03307830
      1.20676023	     -0.04000000	     -0.04000000	      0.00000000	      0.03307782
      1.20688750	     -0.04000000	     -0.04000000	      0.00000000	      0.03307733
      1.20701478	     -0.04000000	     -0.04000000	      0.00000000	      0.03307685
      1.20714205	     -0.04000000	     -0.04000000	      0.00000000	      0.03307637
      1.20726932	     -0.04000000	     -0.04000000	      0.00000000	      0.03307589
      1.20739660	     -0.04000000	     -0.04000000	      0.00000000	      0.03307541
      1.20752387	     -0.04000000	     -0.04000000	      0.00000000	      0.03307493
      1.20763496	     -0.04000000	     -0.04000000	      0.00000000	      0.03307451
      1.20774606	     -0.04000000	     -0.04000000	      0.00000000	      0.03307409
      1.20789082	     -0.04000000	     -0.04000000	      0.00000000	      0.03307355
      1.20801786	     -0.04000000	     -0.04000000	      0.00000000	      0.03307307
      1.20814489	     -0.04000000	     -0.04000000	      0.00000000	      0.03307260
      1.20827193	     -0.04000000	     -0.04000000	      0.00000000	      0.03307212
      1.20839896	     -0.04000000	     -0.04000000	      0.00000000	      0.03307165
      1.20852599	     -0.04000000	     -0.04000000	      0.00000000	      0.03307117
      1.20863826	     -0.04000000	     -0.04000000	      0.00000000	      0.03307075
      1.20875052	     -0.04000000	     -0.04000000	      0.00000000	      0.03307034
      1.20889198	     -0.04000000	     -0.04000000	      0.00000000	      0.03306981
      1.20901817	     -0.04000000	     -0.04000000	      0.00000000	      0.03306934
      1.20914436	     -0.04000000	     -0.04000000	      0.00000000	      0.03306887
      1.20927055	     -0.04000000	     -0.04000000	      0.00000000	      0.03306840
      1.20939674	     -0.04000000	     -0.04000000	      0.00000000	      0.03306794
      1.20952294	     -0.04000000	     -0.04000000	      0.00000000	      0.03306747
      1.20963532	     -0.04000000	     -0.04000000	      0.00000000	      0.03306705
      1.20974770	     -0.04000000	     -0.04000000	      0.00000000	      0.03306664
      1.20988726	     -0.04000000	     -0.04000000	      0.00000000	      0.03306612
      1.21002683	     -0.04000000	     -0.04000000	      0.00000000	      0.03306561
      1.21012991	     -0.04000000	     -0.04000000	      0.00000000	      0.03306523
      1.21023300	     -0.04000000	     -0.04000000	      0.00000000	      0.03306485
      1.21039165	     -0.04000000	     -0.04000000	      0.00000000	      0.03306427
      1.21051304	     -0.04000000	     -0.04000000	      0.00000000	      0.03306382
      1.21063444	     -0.04000000	     -0.04000000	      0.00000000	      0.03306338
      1.21075583	     -0.04000000	     -0.04000000	      0.00000000	      0.03306293
      1.21087723	     -0.04000000	     -0.04000000	      0.00000000	      0.03306249
      1.21099862	     -0.04000000	     -0.04000000	      0.00000000	      0.03306204
      1.21112002	     -0.04000000	     -0.04000000	      0.00000000	      0.03306160
      1.21124141	     -0.04000000	     -0.04000000	      0.00000000	      0.03306116
      1.21139212	     -0.04000000	     -0.04000000	      0.00000000	      0.03306061
      1.21149550	     -0.04000000	     -0.04000000	      0.00000000	      0.03306023
      1.21159888	     -0.04000000	     -0.04000000	      0.00000000	      0.03305986
      1.21174725	     -0.04000000	     -0.04000000	      0.00000000	      0.03305932
      1.21188241	     -0.04000000	     -0.04000000	      0.00000000	      0.03305883
      1.21201757	     -0.04000000	     -0.04000000	      0.00000000	      0.03305834
      1.21212959	     -0.04000000	     -0.04000000	      0.00000000	      0.03305793
      1.21224162	     -0.04000000	     -0.04000000	      0.00000000	      0.03305753
      1.21238074	     -0.04000000	     -0.04000000	      0.00000000	      0.03305702
      1.21250239	     -0.04000000	     -0.04000000	      0.00000000	      0.03305658
      1.21262405	     -0.04000000	     -0.04000000	      0.00000000	      0.03305615
      1.21274570	     -0.04000000	     -0.04000000	      0.00000000	      0.03305571
      1.21286735	     -0.04000000	     -0.04000000	      0.00000000	      0.03305527
      1.21298901	     -0.04000000	     -0.04000000	      0.00000000	      0.03305483
      1.21311066	     -0.04000000	     -0.04000000	      0.00000000	      0.03305440
      1.21323232	     -0.04000000	     -0.04000000	      0.00000000	      0.03305396
      1.21335397	     -0.04000000	     -0.04000000	      0.00000000	      0.03305353
      1.21347563	     -0.04000000	     -0.04000000	      0.00000000	      0.03305309
      1.21359728	     -0.04000000	     -0.04000000	      0.00000000	      0.03305266
      1.21371894	     -0.04000000	     -0.04000000	      0.00000000	      0.03305222
      1.21384059	     -0.04000000	     -0.04000000	      0.00000000	      0.03305179
      1.21396224	     -0.04000000	     -0.04000000	      0.00000000	      0.03305135
      1.21408390	     -0.04000000	     -0.04000000	      0.00000000	      0.03305092
      1.21420555	     -0.04000000	     -0.04000000	      0.00000000	      0.03305049
      1.21432721	     -0.04000000	     -0.04000000	      0.00000000	      0.03305006
      1.21444886	     -0.04000000	     -0.04000000	      0.00000000	      0.03304963
      1.21457052	     -0.04000000	     -0.04000000	      0.00000000	      0.03304919
      1.21469217	     -0.04000000	     -0.04000000	      0.00000000	      0.03304876
      1.21481383	     -0.04000000	     -0.04000000	      0.00000000	      0.03304833
      1.21493548	     -0.04000000	     -0.04000000	      0.00000000	      0.03304790
      1.21505713	     -0.04000000	     -0.04000000	      0.00000000	      0.03304747
      1.21517879	     -0.04000000	     -0.04000000	      0.00000000	      0.03304705
      1.21530044	     -0.04000000	     -0.04000000	      0.00000000	      0.03304662
      1.21542210	     -0.04000000	     -0.04000000	      0.00000000	      0.03304619
      1.21553131	     -0.04000000	     -0.04000000	      0.00000000	      0.03304581
      1.21564053	     -0.04000000	     -0.04000000	      0.00000000	      0.03304542
      1.21577481	     -0.04000000	     -0.04000000	      0.00000000	      0.03304495
      1.21590910	     -0.04000000	     -0.04000000	      0.00000000	      0.03304448
      1.21601216	     -0.04000000	     -0.04000000	      0.00000000	      0.03304412
      1.21611523	     -0.04000000	     -0.04000000	      0.00000000	      0.03304376
      1.21626182	     -0.04000000	     -0.04000000	      0.00000000	      0.03304325
      1.21638379	     -0.04000000	     -0.04000000	      0.00000000	      0.03304282
      1.21650577	     -0.04000000	     -0.04000000	      0.00000000	      0.03304240
      1.21662775	     -0.04000000	     -0.04000000	      0.00000000	      0.03304197
      1.21674972	     -0.04000000	     -0.04000000	      0.00000000	      0.03304155
      1.21687170	     -0.04000000	     -0.04000000	      0.00000000	      0.03304112
      1.21698036	     -0.04000000	     -0.04000000	      0.00000000	      0.03304075
      1.21708901	     -0.04000000	     -0.04000000	      0.00000000	      0.03304037
      1.21722231	     -0.04000000	     -0.04000000	      0.00000000	      0.03303991
      1.21735561	     -0.04000000	     -0.04000000	      0.00000000	      0.03303945
      1.21745802	     -0.04000000	     -0.04000000	      0.00000000	      0.03303909
      1.21756043	     -0.04000000	     -0.04000000	      0.00000000	      0.03303874
      1.21770568	     -0.04000000	     -0.04000000	      0.00000000	      0.03303824
      1.21782737	     -0.04000000	     -0.04000000	      0.00000000	      0.03303782
      1.21794906	     -0.04000000	     -0.04000000	      0.00000000	      0.03303740
      1.21807074	     -0.04000000	     -0.04000000	      0.00000000	      0.03303698
      1.21819243	     -0.04000000	     -0.04000000	      0.00000000	      0.03303657
      1.21831412	     -0.04000000	     -0.04000000	      0.00000000	      0.03303615
      1.21841877	     -0.04000000	     -0.04000000	      0.00000000	      0.03303579
      1.21852341	     -0.04000000	     -0.04000000	      0.00000000	      0.03303543
      1.21866030	     -0.04000000	     -0.04000000	      0.00000000	      0.03303496
      1.21879719	     -0.04000000	     -0.04000000	      0.00000000	      0.03303450
      1.21889525	     -0.04000000	     -0.04000000	      0.00000000	      0.03303416
      1.21899330	     -0.04000000	     -0.04000000	      0.00000000	      0.03303383
      1.21914592	     -0.04000000	     -0.04000000	      0.00000000	      0.03303331
      1.21926612	     -0.04000000	     -0.04000000	      0.00000000	      0.03303290
      1.21938631	     -0.04000000	     -0.04000000	      0.00000000	      0.03303249
      1.21950651	     -0.04000000	     -0.04000000	      0.00000000	      0.03303208
      1.21962670	     -0.04000000	     -0.04000000	      0.00000000	      0.03303167
      1.21974690	     -0.04000000	     -0.04000000	      0.00000000	      0.03303127
      1.21986709	     -0.04000000	     -0.04000000	      0.00000000	      0.03303086
      1.21997443	     -0.04000000	     -0.04000000	      0.00000000	      0.03303050
      1.22008176	     -0.04000000	     -0.04000000	      0.00000000	      0.03303013
      1.22018909	     -0.04000000	     -0.04000000	      0.00000000	      0.03302977
      1.22034160	     -0.04000000	     -0.04000000	      0.00000000	      0.03302926
      1.22044680	     -0.04000000	     -0.04000000	      0.00000000	      0.03302890
      1.22055201	     -0.04000000	     -0.04000000	      0.00000000	      0.03302855
      1.22068849	     -0.04000000	     -0.04000000	      0.00000000	      0.03302809
      1.22082498	     -0.04000000	     -0.04000000	      0.00000000	      0.03302763
      1.22092473	     -0.04000000	     -0.04000000	      0.00000000	      0.03302730
      1.22102447	     -0.04000000	     -0.04000000	      0.00000000	      0.03302696
      1.22116451	     -0.04000000	     -0.04000000	      0.00000000	      0.03302649
      1.22129084	     -0.04000000	     -0.04000000	      0.00000000	      0.03302607
      1.22141717	     -0.04000000	     -0.04000000	      0.00000000	      0.03302565
      1.22152715	     -0.04000000	     -0.04000000	      0.00000000	      0.03302528
      1.22163712	     -0.04000000	     -0.04000000	      0.00000000	      0.03302492
      1.22174710	     -0.04000000	     -0.04000000	      0.00000000	      0.03302455
      1.22188567	     -0.04000000	     -0.04000000	      0.00000000	      0.03302409
      1.22199915	     -0.04000000	     -0.04000000	      0.00000000	      0.03302371
      1.22211264	     -0.04000000	     -0.04000000	      0.00000000	      0.03302333
      1.22222613	     -0.04000000	     -0.04000000	      0.00000000	      0.03302296
      1.22233961	     -0.04000000	     -0.04000000	      0.00000000	      0.03302258
      1.22247903	     -0.04000000	     -0.04000000	      0.00000000	      0.03302212
      1.22258222	     -0.04000000	     -0.04000000	      0.00000000	      0.03302178
      1.22268542	     -0.04000000	     -0.04000000	      0.00000000	      0.03302144
      1.22281949	     -0.04000000	     -0.04000000	      0.00000000	      0.03302100
      1.22295357	     -0.04000000	     -0.04000000	      0.00000000	      0.03302055
      1.22305577	     -0.04000000	     -0.04000000	      0.00000000	      0.03302022
      1.22315797	     -0.04000000	     -0.04000000	      0.00000000	      0.03301988
      1.22329164	     -0.04000000	     -0.04000000	      0.00000000	      0.03301944
      1.22341347	     -0.04000000	     -0.04000000	      0.00000000	      0.03301904
      1.22353529	     -0.04000000	     -0.04000000	      0.00000000	      0.03301864
      1.22365711	     -0.04000000	     -0.04000000	      0.00000000	      0.03301824
      1.22376222	     -0.04000000	     -0.04000000	      0.00000000	      0.03301790
      1.22386733	     -0.04000000	     -0.04000000	      0.00000000	      0.03301756
      1.22399382	     -0.04000000	     -0.04000000	      0.00000000	      0.03301714
      1.22412032	     -0.04000000	     -0.04000000	      0.00000000	      0.03301673
      1.22423014	     -0.04000000	     -0.04000000	      0.00000000	      0.03301637
      1.22433996	     -0.04000000	     -0.04000000	      0.00000000	      0.03301601
      1.22444978	     -0.04000000	     -0.04000000	      0.00000000	      0.03301566
      1.22458521	     -0.04000000	     -0.04000000	      0.00000000	      0.03301522
      1.22469256	     -0.04000000	     -0.04000000	      0.00000000	      0.03301487
      1.22479991	     -0.04000000	     -0.04000000	      0.00000000	      0.03301452
      1.22490727	     -0.04000000	     -0.04000000	      0.00000000	      0.03301417
      1.22505303	     -0.04000000	     -0.04000000	      0.00000000	      0.03301370
      1.22515590	     -0.04000000	     -0.04000000	      0.00000000	      0.03301337
      1.22525877	     -0.04000000	     -0.04000000	      0.00000000	      0.03301304
      1.22539207	     -0.04000000	     -0.04000000	      0.00000000	      0.03301261
      1.22552538	     -0.04000000	     -0.04000000	      0.00000000	      0.03301218
      1.22562394	     -0.04000000	     -0.04000000	      0.00000000	      0.03301186
      1.22572250	     -0.04000000	     -0.04000000	      0.00000000	      0.03301154
      1.22585844	     -0.04000000	     -0.04000000	      0.00000000	      0.03301110
      1.22598121	     -0.04000000	     -0.04000000	      0.00000000	      0.03301071
      1.22610398	     -0.04000000	     -0.04000000	      0.00000000	      0.03301032
      1.22621294	     -0.04000000	     -0.04000000	      0.00000000	      0.03300997
      1.22632190	     -0.04000000	     -0.04000000	      0.00000000	      0.03300962
      1.22643086	     -0.04000000	     -0.04000000	      0.00000000	      0.03300927
      1.22656285	     -0.04000000	     -0.04000000	      0.00000000	      0.03300885
      1.22667416	     -0.04000000	     -0.04000000	      0.00000000	      0.03300849
      1.22678547	     -0.04000000	     -0.04000000	      0.00000000	      0.03300814
      1.22689678	     -0.04000000	     -0.04000000	      0.00000000	      0.03300778
      1.22700810	     -0.04000000	     -0.04000000	      0.00000000	      0.03300743
      1.22714328	     -0.04000000	     -0.04000000	      0.00000000	      0.03300700
      1.22724537	     -0.04000000	     -0.04000000	      0.00000000	      0.03300668
      1.22734745	     -0.04000000	     -0.04000000	      0.00000000	      0.03300635
      1.22747742	     -0.04000000	     -0.04000000	      0.00000000	      0.03300594
      1.22760740	     -0.04000000	     -0.04000000	      0.00000000	      0.03300553
      1.22770848	     -0.04000000	     -0.04000000	      0.00000000	      0.03300521
      1.22780955	     -0.04000000	     -0.04000000	      0.00000000	      0.03300489
      1.22793917	     -0.04000000	     -0.04000000	      0.00000000	      0.03300448
      1.22806879	     -0.04000000	     -0.04000000	      0.00000000	      0.03300407
      1.22817126	     -0.04000000	     -0.04000000	      0.00000000	      0.03300375
      1.22827373	     -0.04000000	     -0.04000000	      0.00000000	      0.03300343
      1.22840112	     -0.04000000	     -0.04000000	      0.00000000	      0.03300302
      1.22852852	     -0.04000000	     -0.04000000	      0.00000000	      0.03300262
      1.22863154	     -0.04000000	     -0.04000000	      0.00000000	      0.03300230
      1.22873456	     -0.04000000	     -0.04000000	      0.00000000	      0.03300198
      1.22886039	     -0.04000000	     -0.04000000	      0.00000000	      0.03300158
      1.22898622	     -0.04000000	     -0.04000000	      0.00000000	      0.03300119
      1.22909023	     -0.04000000	     -0.04000000	      0.00000000	      0.03300087
      1.22919424	     -0.04000000	     -0.04000000	      0.00000000	      0.03300054
      1.22929825	     -0.04000000	     -0.04000000	      0.00000000	      0.03300022
      1.22944488	     -0.04000000	     -0.04000000	      0.00000000	      0.03299976
      1.22954540	     -0.04000000	     -0.04000000	      0.00000000	      0.03299945
      1.22964593	     -0.04000000	     -0.04000000	      0.00000000	      0.03299913
      1.22977822	     -0.04000000	     -0.04000000	      0.00000000	      0.03299872
      1.22991050	     -0.04000000	     -0.04000000	      0.00000000	      0.03299831
      1.23000601	     -0.04000000	     -0.04000000	      0.00000000	      0.03299802
      1.23010153	     -0.04000000	     -0.04000000	      0.00000000	      0.03299772
      1.23023738	     -0.04000000	     -0.04000000	      0.00000000	      0.03299730
      1.23035931	     -0.04000000	     -0.04000000	      0.00000000	      0.03299692
      1.23048123	     -0.04000000	     -0.04000000	      0.00000000	      0.03299655
      1.23058689	     -0.04000000	     -0.04000000	      0.00000000	      0.03299622
      1.23069255	     -0.04000000	     -0.04000000	      0.00000000	      0.03299589
      1.23079821	     -0.04000000	     -0.04000000	      0.00000000	      0.03299557
      1.23093242	     -0.04000000	     -0.04000000	      0.00000000	      0.03299516
      1.23104162	     -0.04000000	     -0.04000000	      0.00000000	      0.03299482
      1.23115082	     -0.04000000	     -0.04000000	      0.00000000	      0.03299448
      1.23126002	     -0.04000000	     -0.04000000	      0.00000000	      0.03299415
      1.23136921	     -0.04000000	     -0.04000000	      0.00000000	      0.03299381
      1.23150413	     -0.04000000	     -0.04000000	      0.00000000	      0.03299340
      1.23160332	     -0.04000000	     -0.04000000	      0.00000000	      0.03299310
      1.23170251	     -0.04000000	     -0.04000000	      0.00000000	      0.03299279
      1.23183217	     -0.04000000	     -0.04000000	      0.00000000	      0.03299240
      1.23194869	     -0.04000000	     -0.04000000	      0.00000000	      0.03299204
      1.23206520	     -0.04000000	     -0.04000000	      0.00000000	      0.03299169
      1.23218172	     -0.04000000	     -0.04000000	      0.00000000	      0.03299133
      1.23229824	     -0.04000000	     -0.04000000	      0.00000000	      0.03299098
      1.23239634	     -0.04000000	     -0.04000000	      0.00000000	      0.03299068
      1.23249443	     -0.04000000	     -0.04000000	      0.00000000	      0.03299038
      1.23262449	     -0.04000000	     -0.04000000	      0.00000000	      0.03298999
      1.23274134	     -0.04000000	     -0.04000000	      0.00000000	      0.03298963
      1.23285819	     -0.04000000	     -0.04000000	      0.00000000	      0.03298928
      1.23296203	     -0.04000000	     -0.04000000	      0.00000000	      0.03298897
      1.23306587	     -0.04000000	     -0.04000000	      0.00000000	      0.03298865
      1.23316971	     -0.04000000	     -0.04000000	      0.00000000	      0.03298834
      1.23330646	     -0.04000000	     -0.04000000	      0.00000000	      0.03298793
      1.23340883	     -0.04000000	     -0.04000000	      0.00000000	      0.03298762
      1.23351121	     -0.04000000	     -0.04000000	      0.00000000	      0.03298731
      1.23363592	     -0.04000000	     -0.04000000	      0.00000000	      0.03298694
      1.23376064	     -0.04000000	     -0.04000000	      0.00000000	      0.03298656
      1.23385842	     -0.04000000	     -0.04000000	      0.00000000	      0.03298627
      1.23395620	     -0.04000000	     -0.04000000	      0.00000000	      0.03298598
      1.23408343	     -0.04000000	     -0.04000000	      0.00000000	      0.03298559
      1.23420035	     -0.04000000	     -0.04000000	      0.00000000	      0.03298524
      1.23431728	     -0.04000000	     -0.04000000	      0.00000000	      0.03298489
      1.23443421	     -0.04000000	     -0.04000000	      0.00000000	      0.03298455
      1.23453351	     -0.04000000	     -0.04000000	      0.00000000	      0.03298425
      1.23463282	     -0.04000000	     -0.04000000	      0.00000000	      0.03298395
      1.23475568	     -0.04000000	     -0.04000000	      0.00000000	      0.03298359
      1.23487854	     -0.04000000	     -0.04000000	      0.00000000	      0.03298322
      1.23498254	     -0.04000000	     -0.04000000	      0.00000000	      0.03298291
      1.23508655	     -0.04000000	     -0.04000000	      0.00000000	      0.03298260
      1.23519055	     -0.04000000	     -0.04000000	      0.00000000	      0.03298230
      1.23532476	     -0.04000000	     -0.04000000	      0.00000000	      0.03298190
      1.23542621	     -0.04000000	     -0.04000000	      0.00000000	      0.03298160
      1.23552766	     -0.04000000	     -0.04000000	      0.00000000	      0.03298130
      1.23565134	     -0.04000000	     -0.04000000	      0.00000000	      0.03298093
      1.23577501	     -0.04000000	     -0.04000000	      0.00000000	      0.03298057
      1.23587237	     -0.04000000	     -0.04000000	      0.00000000	      0.03298028
      1.23596972	     -0.04000000	     -0.04000000	      0.00000000	      0.03297999
      1.23609563	     -0.04000000	     -0.04000000	      0.00000000	      0.03297962
      1.23621135	     -0.04000000	     -0.04000000	      0.00000000	      0.03297928
      1.23632708	     -0.04000000	     -0.04000000	      0.00000000	      0.03297894
      1.23644281	     -0.04000000	     -0.04000000	      0.00000000	      0.03297860
      1.23654216	     -0.04000000	     -0.04000000	      0.00000000	      0.03297831
      1.23664151	     -0.04000000	     -0.04000000	      0.00000000	      0.03297802
      1.23676250	     -0.04000000	     -0.04000000	      0.00000000	      0.03297766
      1.23688349	     -0.04000000	     -0.04000000	      0.00000000	      0.03297731
      1.23698710	     -0.04000000	     -0.04000000	      0.00000000	      0.03297701
      1.23709071	     -0.04000000	     -0.04000000	      0.00000000	      0.03297671
      1.23719431	     -0.04000000	     -0.04000000	      0.00000000	      0.03297640
      1.23732590	     -0.04000000	     -0.04000000	      0.00000000	      0.03297602
      1.23742731	     -0.04000000	     -0.04000000	      0.00000000	      0.03297572
      1.23752872	     -0.04000000	     -0.04000000	      0.00000000	      0.03297543
      1.23765044	     -0.04000000	     -0.04000000	      0.00000000	      0.03297508
      1.23777216	     -0.04000000	     -0.04000000	      0.00000000	      0.03297472
      1.23786948	     -0.04000000	     -0.04000000	      0.00000000	      0.03297444
      1.23796680	     -0.04000000	     -0.04000000	      0.00000000	      0.03297416
      1.23809079	     -0.04000000	     -0.04000000	      0.00000000	      0.03297380
      1.23821479	     -0.04000000	     -0.04000000	      0.00000000	      0.03297344
      1.23831379	     -0.04000000	     -0.04000000	      0.00000000	      0.03297315
      1.23841278	     -0.04000000	     -0.04000000	      0.00000000	      0.03297287
      1.23853496	     -0.04000000	     -0.04000000	      0.00000000	      0.03297252
      1.23865714	     -0.04000000	     -0.04000000	      0.00000000	      0.03297216
      1.23875574	     -0.04000000	     -0.04000000	      0.00000000	      0.03297188
      1.23885435	     -0.04000000	     -0.04000000	      0.00000000	      0.03297160
      1.23897628	     -0.04000000	     -0.04000000	      0.00000000	      0.03297125
      1.23909820	     -0.04000000	     -0.04000000	      0.00000000	      0.03297090
      1.23919708	     -0.04000000	     -0.04000000	      0.00000000	      0.03297061
      1.23929595	     -0.04000000	     -0.04000000	      0.00000000	      0.03297033
      1.23941722	     -0.04000000	     -0.04000000	      0.00000000	      0.03296998
      1.23953848	     -0.04000000	     -0.04000000	      0.00000000	      0.03296964
      1.23963731	     -0.04000000	     -0.04000000	      0.00000000	      0.03296935
      1.23973615	     -0.04000000	     -0.04000000	      0.00000000	      0.03296907
      1.23985702	     -0.04000000	     -0.04000000	      0.00000000	      0.03296873
      1.23997789	     -0.04000000	     -0.04000000	      0.00000000	      0.03296838
      1.24007670	     -0.04000000	     -0.04000000	      0.00000000	      0.03296810
      1.24017551	     -0.04000000	     -0.04000000	      0.00000000	      0.03296782
      1.24029604	     -0.04000000	     -0.04000000	      0.00000000	      0.03296748
      1.24041656	     -0.04000000	     -0.04000000	      0.00000000	      0.03296713
      1.24051525	     -0.04000000	     -0.04000000	      0.00000000	      0.03296685
      1.24061393	     -0.04000000	     -0.04000000	      0.00000000	      0.03296657
      1.24073425	     -0.04000000	     -0.04000000	      0.00000000	      0.03296623
      1.24085457	     -0.04000000	     -0.04000000	      0.00000000	      0.03296589
      1.24095305	     -0.04000000	     -0.04000000	      0.00000000	      0.03296562
      1.24105152	     -0.04000000	     -0.04000000	      0.00000000	      0.03296534
      1.24117176	     -0.04000000	     -0.04000000	      0.00000000	      0.03296500
      1.24129199	     -0.04000000	     -0.04000000	      0.00000000	      0.03296466
      1.24139016	     -0.04000000	     -0.04000000	      0.00000000	      0.03296438
      1.24148833	     -0.04000000	     -0.04000000	      0.00000000	      0.03296411
      1.24160864	     -0.04000000	     -0.04000000	      0.00000000	      0.03296377
      1.24172894	     -0.04000000	     -0.04000000	      0.00000000	      0.03296343
      1.24182668	     -0.04000000	     -0.04000000	      0.00000000	      0.03296316
      1.24192443	     -0.04000000	     -0.04000000	      0.00000000	      0.03296288
      1.24204499	     -0.04000000	     -0.04000000	      0.00000000	      0.03296254
      1.24216555	     -0.04000000	     -0.04000000	      0.00000000	      0.03296221
      1.24226272	     -0.04000000	     -0.04000000	      0.00000000	      0.03296194
      1.24235990	     -0.04000000	     -0.04000000	      0.00000000	      0.03296166
      1.24248094	     -0.04000000	     -0.04000000	      0.00000000	      0.03296133
      1.24260197	     -0.04000000	     -0.04000000	      0.00000000	      0.03296099
      1.24269842	     -0.04000000	     -0.04000000	      0.00000000	      0.03296072
      1.24279487	     -0.04000000	     -0.04000000	      0.00000000	      0.03296045
      1.24291665	     -0.04000000	     -0.04000000	      0.00000000	      0.03296011
      1.24303843	     -0.04000000	     -0.04000000	      0.00000000	      0.03295978
      1.24313395	     -0.04000000	     -0.04000000	      0.00000000	      0.03295951
      1.24322948	     -0.04000000	     -0.04000000	      0.00000000	      0.03295925
      1.24335234	     -0.04000000	     -0.04000000	      0.00000000	      0.03295891
      1.24347520	     -0.04000000	     -0.04000000	      0.00000000	      0.03295857
      1.24356958	     -0.04000000	     -0.04000000	      0.00000000	      0.03295830
      1.24366396	     -0.04000000	     -0.04000000	      0.00000000	      0.03295804
      1.24378834	     -0.04000000	     -0.04000000	      0.00000000	      0.03295770
      1.24391272	     -0.04000000	     -0.04000000	      0.00000000	      0.03295736
      1.24400568	     -0.04000000	     -0.04000000	      0.00000000	      0.03295710
      1.24409864	     -0.04000000	     -0.04000000	      0.00000000	      0.03295685
      1.24422511	     -0.04000000	     -0.04000000	      0.00000000	      0.03295650
      1.24433710	     -0.04000000	     -0.04000000	      0.00000000	      0.03295619
      1.24444910	     -0.04000000	     -0.04000000	      0.00000000	      0.03295588
      1.24456109	     -0.04000000	     -0.04000000	      0.00000000	      0.03295558
      1.24465974	     -0.04000000	     -0.04000000	      0.00000000	      0.03295531
      1.24475839	     -0.04000000	     -0.04000000	      0.00000000	      0.03295504
      1.24485703	     -0.04000000	     -0.04000000	      0.00000000	      0.03295477
      1.24499089	     -0.04000000	     -0.04000000	      0.00000000	      0.03295440
      1.24508990	     -0.04000000	     -0.04000000	      0.00000000	      0.03295413
      1.24518891	     -0.04000000	     -0.04000000	      0.00000000	      0.03295386
      1.24530916	     -0.04000000	     -0.04000000	      0.00000000	      0.03295353
      1.24542940	     -0.04000000	     -0.04000000	      0.00000000	      0.03295321
      1.24551989	     -0.04000000	     -0.04000000	      0.00000000	      0.03295296
      1.24561038	     -0.04000000	     -0.04000000	      0.00000000	      0.03295271
      1.24573862	     -0.04000000	     -0.04000000	      0.00000000	      0.03295237
      1.24585176	     -0.04000000	     -0.04000000	      0.00000000	      0.03295206
      1.24596489	     -0.04000000	     -0.04000000	      0.00000000	      0.03295175
      1.24607803	     -0.04000000	     -0.04000000	      0.00000000	      0.03295145
      1.24617158	     -0.04000000	     -0.04000000	      0.00000000	      0.03295119
      1.24626512	     -0.04000000	     -0.04000000	      0.00000000	      0.03295094
      1.24638652	     -0.04000000	     -0.04000000	      0.00000000	      0.03295061
      1.24650791	     -0.04000000	     -0.04000000	      0.00000000	      0.03295028
      1.24660292	     -0.04000000	     -0.04000000	      0.00000000	      0.03295003
      1.24669793	     -0.04000000	     -0.04000000	      0.00000000	      0.03294977
      1.24681921	     -0.04000000	     -0.04000000	      0.00000000	      0.03294945
      1.24694049	     -0.04000000	     -0.04000000	      0.00000000	      0.03294912
      1.24703266	     -0.04000000	     -0.04000000	      0.00000000	      0.03294887
      1.24712483	     -0.04000000	     -0.04000000	      0.00000000	      0.03294863
      1.24724970	     -0.04000000	     -0.04000000	      0.00000000	      0.03294829
      1.24737457	     -0.04000000	     -0.04000000	      0.00000000	      0.03294796
      1.24746465	     -0.04000000	     -0.04000000	      0.00000000	      0.03294772
      1.24755473	     -0.04000000	     -0.04000000	      0.00000000	      0.03294748
      1.24768346	     -0.04000000	     -0.04000000	      0.00000000	      0.03294713
      1.24779465	     -0.04000000	     -0.04000000	      0.00000000	      0.03294683
      1.24790583	     -0.04000000	     -0.04000000	      0.00000000	      0.03294654
      1.24801701	     -0.04000000	     -0.04000000	      0.00000000	      0.03294624
      1.24811399	     -0.04000000	     -0.04000000	      0.00000000	      0.03294598
      1.24821096	     -0.04000000	     -0.04000000	      0.00000000	      0.03294573
      1.24830794	     -0.04000000	     -0.04000000	      0.00000000	      0.03294547
      1.24844229	     -0.04000000	     -0.04000000	      0.00000000	      0.03294511
      1.24854024	     -0.04000000	     -0.04000000	      0.00000000	      0.03294485
      1.24863820	     -0.04000000	     -0.04000000	      0.00000000	      0.03294459
      1.24875774	     -0.04000000	     -0.04000000	      0.00000000	      0.03294428
      1.24886439	     -0.04000000	     -0.04000000	      0.00000000	      0.03294400
      1.24897104	     -0.04000000	     -0.04000000	      0.00000000	      0.03294371
      1.24907769	     -0.04000000	     -0.04000000	      0.00000000	      0.03294343
      1.24918434	     -0.04000000	     -0.04000000	      0.00000000	      0.03294315
      1.24929099	     -0.04000000	     -0.04000000	      0.00000000	      0.03294287
      1.24939764	     -0.04000000	     -0.04000000	      0.00000000	      0.03294259
      1.24950429	     -0.04000000	     -0.04000000	      0.00000000	      0.03294231
      1.24961094	     -0.04000000	     -0.04000000	      0.00000000	      0.03294203
      1.24970600	     -0.04000000	     -0.04000000	      0.00000000	      0.03294178
      1.24980105	     -0.04000000	     -0.04000000	      0.00000000	      0.03294153
      1.24991748	     -0.04000000	     -0.04000000	      0.00000000	      0.03294123
      1.25003391	     -0.04000000	     -0.04000000	      0.00000000	      0.03294092
      1.25012888	     -0.04000000	     -0.04000000	      0.00000000	      0.03294067
      1.25022386	     -0.04000000	     -0.04000000	      0.00000000	      0.03294043
      1.25034271	     -0.04000000	     -0.04000000	      0.00000000	      0.03294012
      1.25046157	     -0.04000000	     -0.04000000	      0.00000000	      0.03293981
      1.25055163	     -0.04000000	     -0.04000000	      0.00000000	      0.03293957
      1.25064169	     -0.04000000	     -0.04000000	      0.00000000	      0.03293934
      1.25076788	     -0.04000000	     -0.04000000	      0.00000000	      0.03293901
      1.25088036	     -0.04000000	     -0.04000000	      0.00000000	      0.03293872
      1.25099283	     -0.04000000	     -0.04000000	      0.00000000	      0.03293842
      1.25108564	     -0.04000000	     -0.04000000	      0.00000000	      0.03293818
      1.25117845	     -0.04000000	     -0.04000000	      0.00000000	      0.03293794
      1.25129754	     -0.04000000	     -0.04000000	      0.00000000	      0.03293763
      1.25141663	     -0.04000000	     -0.04000000	      0.00000000	      0.03293733
      1.25150925	     -0.04000000	     -0.04000000	      0.00000000	      0.03293709
      1.25160187	     -0.04000000	     -0.04000000	      0.00000000	      0.03293685
      1.25172263	     -0.04000000	     -0.04000000	      0.00000000	      0.03293654
      1.25184339	     -0.04000000	     -0.04000000	      0.00000000	      0.03293623
      1.25193284	     -0.04000000	     -0.04000000	      0.00000000	      0.03293600
      1.25202228	     -0.04000000	     -0.04000000	      0.00000000	      0.03293577
      1.25214783	     -0.04000000	     -0.04000000	      0.00000000	      0.03293544
      1.25225685	     -0.04000000	     -0.04000000	      0.00000000	      0.03293516
      1.25236586	     -0.04000000	     -0.04000000	      0.00000000	      0.03293488
      1.25247488	     -0.04000000	     -0.04000000	      0.00000000	      0.03293460
      1.25257177	     -0.04000000	     -0.04000000	      0.00000000	      0.03293436
      1.25266865	     -0.04000000	     -0.04000000	      0.00000000	      0.03293411
      1.25276554	     -0.04000000	     -0.04000000	      0.00000000	      0.03293386
      1.25289305	     -0.04000000	     -0.04000000	      0.00000000	      0.03293354
      1.25299104	     -0.04000000	     -0.04000000	      0.00000000	      0.03293329
      1.25308902	     -0.04000000	     -0.04000000	      0.00000000	      0.03293304
      1.25318700	     -0.04000000	     -0.04000000	      0.00000000	      0.03293279
      1.25331517	     -0.04000000	     -0.04000000	      0.00000000	      0.03293246
      1.25341085	     -0.04000000	     -0.04000000	      0.00000000	      0.03293222
      1.25350652	     -0.04000000	     -0.04000000	      0.00000000	      0.03293198
      1.25362441	     -0.04000000	     -0.04000000	      0.00000000	      0.03293168
      1.25373048	     -0.04000000	     -0.04000000	      0.00000000	      0.03293141
      1.25383655	     -0.04000000	     -0.04000000	      0.00000000	      0.03293114
      1.25394262	     -0.04000000	     -0.04000000	      0.00000000	      0.03293087
      1.25404869	     -0.04000000	     -0.04000000	      0.00000000	      0.03293060
      1.25415476	     -0.04000000	     -0.04000000	      0.00000000	      0.03293034
      1.25424739	     -0.04000000	     -0.04000000	      0.00000000	      0.03293010
      1.25434002	     -0.04000000	     -0.04000000	      0.00000000	      0.03292987
      1.25445566	     -0.04000000	     -0.04000000	      0.00000000	      0.03292958
      1.25457129	     -0.04000000	     -0.04000000	      0.00000000	      0.03292929
      1.25466598	     -0.04000000	     -0.04000000	      0.00000000	      0.03292905
      1.25476067	     -0.04000000	     -0.04000000	      0.00000000	      0.03292881
      1.25487600	     -0.04000000	     -0.04000000	      0.00000000	      0.03292852
      1.25499133	     -0.04000000	     -0.04000000	      0.00000000	      0.03292823
      1.25508289	     -0.04000000	     -0.04000000	      0.00000000	      0.03292800
      1.25517445	     -0.04000000	     -0.04000000	      0.00000000	      0.03292777
      1.25529339	     -0.04000000	     -0.04000000	      0.00000000	      0.03292748
      1.25541233	     -0.04000000	     -0.04000000	      0.00000000	      0.03292718
      1.25550167	     -0.04000000	     -0.04000000	      0.00000000	      0.03292696
      1.25559100	     -0.04000000	     -0.04000000	      0.00000000	      0.03292674
      1.25571377	     -0.04000000	     -0.04000000	      0.00000000	      0.03292643
      1.25583653	     -0.04000000	     -0.04000000	      0.00000000	      0.03292612
      1.25592260	     -0.04000000	     -0.04000000	      0.00000000	      0.03292591
      1.25600867	     -0.04000000	     -0.04000000	      0.00000000	      0.03292570
      1.25613762	     -0.04000000	     -0.04000000	      0.00000000	      0.03292538
      1.25624634	     -0.04000000	     -0.04000000	      0.00000000	      0.03292511
      1.25635507	     -0.04000000	     -0.04000000	      0.00000000	      0.03292484
      1.25646379	     -0.04000000	     -0.04000000	      0.00000000	      0.03292457
      1.25655781	     -0.04000000	     -0.04000000	      0.00000000	      0.03292434
      1.25665182	     -0.04000000	     -0.04000000	      0.00000000	      0.03292411
      1.25676509	     -0.04000000	     -0.04000000	      0.00000000	      0.03292383
      1.25687837	     -0.04000000	     -0.04000000	      0.00000000	      0.03292355
      1.25697224	     -0.04000000	     -0.04000000	      0.00000000	      0.03292332
      1.25706612	     -0.04000000	     -0.04000000	      0.00000000	      0.03292309
      1.25718047	     -0.04000000	     -0.04000000	      0.00000000	      0.03292281
      1.25729481	     -0.04000000	     -0.04000000	      0.00000000	      0.03292252
      1.25738633	     -0.04000000	     -0.04000000	      0.00000000	      0.03292230
      1.25747785	     -0.04000000	     -0.04000000	      0.00000000	      0.03292208
      1.25759515	     -0.04000000	     -0.04000000	      0.00000000	      0.03292179
      1.25771245	     -0.04000000	     -0.04000000	      0.00000000	      0.03292150
      1.25780170	     -0.04000000	     -0.04000000	      0.00000000	      0.03292128
      1.25789094	     -0.04000000	     -0.04000000	      0.00000000	      0.03292107
      1.25801189	     -0.04000000	     -0.04000000	      0.00000000	      0.03292077
      1.25813285	     -0.04000000	     -0.04000000	      0.00000000	      0.03292048
      1.25821905	     -0.04000000	     -0.04000000	      0.00000000	      0.03292027
      1.25830526	     -0.04000000	     -0.04000000	      0.00000000	      0.03292006
      1.25843177	     -0.04000000	     -0.04000000	      0.00000000	      0.03291975
      1.25853937	     -0.04000000	     -0.04000000	      0.00000000	      0.03291949
      1.25864697	     -0.04000000	     -0.04000000	      0.00000000	      0.03291923
      1.25875456	     -0.04000000	     -0.04000000	      0.00000000	      0.03291897
      1.25884870	     -0.04000000	     -0.04000000	      0.00000000	      0.03291874
      1.25894284	     -0.04000000	     -0.04000000	      0.00000000	      0.03291851
      1.25903698	     -0.04000000	     -0.04000000	      0.00000000	      0.03291829
      1.25916570	     -0.04000000	     -0.04000000	      0.00000000	      0.03291797
      1.25926116	     -0.04000000	     -0.04000000	      0.00000000	      0.03291774
      1.25935663	     -0.04000000	     -0.04000000	      0.00000000	      0.03291751
      1.25947147	     -0.04000000	     -0.04000000	      0.00000000	      0.03291724
      1.25957408	     -0.04000000	     -0.04000000	      0.00000000	      0.03291699
      1.25967669	     -0.04000000	     -0.04000000	      0.00000000	      0.03291675
      1.25977930	     -0.04000000	     -0.04000000	      0.00000000	      0.03291650
      1.25988191	     -0.04000000	     -0.04000000	      0.00000000	      0.03291625
      1.25998452	     -0.04000000	     -0.04000000	      0.00000000	      0.03291601
      1.26008713	     -0.04000000	     -0.04000000	      0.00000000	      0.03291576
      1.26018975	     -0.04000000	     -0.04000000	      0.00000000	      0.03291552
      1.26029236	     -0.04000000	     -0.04000000	      0.00000000	      0.03291527
[truncated: 552,841 more chars]
