# Supplementary material for: Musculoskeletal simulations to examine the effects of accentuated eccentric loading (AEL) on jump height
Source: PeerJ. 2023 Jan 23;11:e14687. doi: 10.7717/peerj.14687 (PMC9879160; doi:10.7717/peerj.14687)
Supplement: Supplemental Information 3 — Added30 folder contains the code and simulation results for a complete jump with an additional 30% model mass. Dropped30 folder contains the code and simulation results for the push-off phase with the original model mass. [file peerj-11-14687-s003.zip › Supplementary Simulation code and output results AEL30/Added30/Optimized_for_J_Results/TwoSegment_Two_Segment_MuscleActuatorPower.sto]

MuscleActuatorPower
version=1
nRows=11206
nColumns=5
inDegrees=no

This analysis gathers basic information about muscles during a simulation (e.g., forces, tendon lengths, moment arms, etc).
Units are S.I. units (second, meters, Newtons, ...)
Angles are in degrees.

endheader
time	vastus	recfem	glut	ham
      0.00000000	     -0.00000000	     -0.00000000	     -0.00000000	     -0.00000000
      0.00010000	     -0.02530104	     -0.00585033	     -0.00000006	      0.01774666
      0.00022775	     -0.05235075	     -0.01186983	     -0.00000014	      0.03587879
      0.00035551	     -0.07503134	     -0.01667380	     -0.00000022	      0.05020636
      0.00048326	     -0.09458084	     -0.02059619	     -0.00000030	      0.06176616
      0.00061102	     -0.11190675	     -0.02388228	     -0.00000040	      0.07132130
      0.00073877	     -0.12767618	     -0.02671266	     -0.00000050	      0.07943423
      0.00090160	     -0.14628032	     -0.02986580	     -0.00000065	      0.08832699
      0.00106443	     -0.16386053	     -0.03268644	     -0.00000085	      0.09614805
      0.00122727	     -0.18089817	     -0.03530516	     -0.00000109	      0.10330423
      0.00143196	     -0.20202697	     -0.03844108	     -0.00000148	      0.11176284
      0.00163665	     -0.22319534	     -0.04150124	     -0.00000201	      0.11992731
      0.00188399	     -0.24915010	     -0.04518548	     -0.00000291	      0.12967126
      0.00213133	     -0.27571899	     -0.04890975	     -0.00000421	      0.13945044
      0.00244952	     -0.31096861	     -0.05380468	     -0.00000673	      0.15221847
      0.00276770	     -0.34750907	     -0.05883919	     -0.00001071	      0.16526302
      0.00319857	     -0.39910013	     -0.06589169	     -0.00001985	      0.18339695
      0.00362945	     -0.45312287	     -0.07321353	     -0.00003614	      0.20205515
      0.00422764	     -0.53212726	     -0.08381210	     -0.00008021	      0.22876065
      0.00482583	     -0.61573906	     -0.09489431	     -0.00017040	      0.25630051
      0.00564354	     -0.73740425	     -0.11078724	     -0.00044389	      0.29510800
      0.00650068	     -0.87397252	     -0.12831920	     -0.00110819	      0.33697880
      0.00735781	     -1.01968845	     -0.14669412	     -0.00253275	      0.37981227
      0.00811487	     -1.15591557	     -0.16358672	     -0.00489054	      0.41825126
      0.00887194	     -1.29912484	     -0.18107030	     -0.00883161	      0.45710084
      0.00979351	     -1.48276044	     -0.20311030	     -0.01658698	      0.50474459
      0.01058353	     -1.64821299	     -0.22263428	     -0.02640597	      0.54573661
      0.01125028	     -1.79353082	     -0.23954217	     -0.03716302	      0.58033521
      0.01191703	     -1.94398988	     -0.25682991	     -0.05013546	      0.61486662
      0.01250231	     -2.08025206	     -0.27230761	     -0.06320239	      0.64507324
      0.01337770	     -2.29126893	     -0.29596659	     -0.08527335	      0.68998382
      0.01407208	     -2.46472302	     -0.31515432	     -0.10457170	      0.72531587
      0.01476646	     -2.64346744	     -0.33470105	     -0.12516588	      0.76033143
      0.01546084	     -2.82743812	     -0.35459809	     -0.14686427	      0.79498935
      0.01616453	     -3.01912761	     -0.37510828	     -0.16985770	      0.82970191
      0.01686821	     -3.21603273	     -0.39595887	     -0.19380177	      0.86396533
      0.01760856	     -3.42873653	     -0.41825257	     -0.22000467	      0.89948719
      0.01834891	     -3.64703208	     -0.44090326	     -0.24726380	      0.93443334
      0.01908926	     -3.87081780	     -0.46390011	     -0.27561741	      0.96876474
      0.01982961	     -4.10000384	     -0.48723558	     -0.30511078	      1.00245205
      0.02047932	     -4.30549499	     -0.50798425	     -0.33196707	      1.03145547
      0.02112903	     -4.51500453	     -0.52898108	     -0.35976151	      1.05991902
      0.02177874	     -4.72846164	     -0.55021913	     -0.38851604	      1.08782090
      0.02250922	     -4.97309395	     -0.57437966	     -0.42201340	      1.11850053
      0.02323970	     -5.22254617	     -0.59883074	     -0.45676428	      1.14842338
      0.02388406	     -5.44652469	     -0.62063525	     -0.48846838	      1.17417318
      0.02452842	     -5.67412746	     -0.64265524	     -0.52116137	      1.19930048
      0.02525103	     -5.93361050	     -0.66759987	     -0.55900245	      1.22672080
      0.02597364	     -6.19750177	     -0.69280265	     -0.59808800	      1.25331823
      0.02664909	     -6.44809275	     -0.71658879	     -0.63574456	      1.27741871
      0.02732453	     -6.70241024	     -0.74058958	     -0.67447987	      1.30076593
      0.02804574	     -6.97800711	     -0.76644779	     -0.71702295	      1.32484557
      0.02876695	     -7.25771747	     -0.79253842	     -0.76077929	      1.34802759
      0.02946373	     -7.53180087	     -0.81796081	     -0.80419632	      1.36955420
      0.03016051	     -7.80960337	     -0.84358892	     -0.84872614	      1.39020660
      0.03085729	     -8.09106873	     -0.86941752	     -0.89435810	      1.40996722
      0.03155407	     -8.37613929	     -0.89544090	     -0.94108105	      1.42881742
      0.03225085	     -8.66475996	     -0.92165377	     -0.98888349	      1.44673913
      0.03294763	     -8.95687469	     -0.94805053	     -1.03775361	      1.46371357
      0.03364441	     -9.25242871	     -0.97462580	     -1.08767937	      1.47972215
      0.03434120	     -9.55136656	     -1.00137404	     -1.13864856	      1.49474583
      0.03503798	     -9.85363307	     -1.02828978	     -1.19064886	      1.50876555
      0.03573476	    -10.15917238	     -1.05536747	     -1.24366788	      1.52176194
      0.03643154	    -10.46792828	     -1.08260157	     -1.29769326	      1.53371555
      0.03712832	    -10.77984369	     -1.10998647	     -1.35271267	      1.54460670
      0.03782510	    -11.09486073	     -1.13751655	     -1.40871393	      1.55441566
      0.03852188	    -11.41292042	     -1.16518612	     -1.46568509	      1.56312252
      0.03921866	    -11.73396267	     -1.19298946	     -1.52361445	      1.57070738
      0.03991544	    -12.05792609	     -1.22092079	     -1.58249069	      1.57715026
      0.04061222	    -12.38474793	     -1.24897428	     -1.64230298	      1.58243123
      0.04130900	    -12.71436394	     -1.27714403	     -1.70304104	      1.58653043
      0.04200579	    -13.04670837	     -1.30542410	     -1.76469526	      1.58942810
      0.04270257	    -13.38171383	     -1.33380849	     -1.82725680	      1.59110471
      0.04339935	    -13.71931128	     -1.36229113	     -1.89071770	      1.59154092
      0.04409613	    -14.05943000	     -1.39086591	     -1.95507094	      1.59071776
      0.04479291	    -14.40199752	     -1.41952663	     -2.02031053	      1.58861663
      0.04548969	    -14.74693966	     -1.44826708	     -2.08643155	      1.58521938
      0.04618647	    -15.09418047	     -1.47708095	     -2.15343013	      1.58050845
      0.04688325	    -15.44364230	     -1.50596189	     -2.22130342	      1.57446689
      0.04750840	    -15.75900011	     -1.53192511	     -2.28294167	      1.56790019
      0.04813355	    -16.07602552	     -1.55793293	     -2.34528155	      1.56023872
      0.04875869	    -16.39465667	     -1.58398023	     -2.40832232	      1.55147142
      0.04938384	    -16.71483316	     -1.61006233	     -2.47206339	      1.54158849
      0.05000899	    -17.03649340	     -1.63617449	     -2.53650398	      1.53058082
      0.05063413	    -17.35957484	     -1.66231195	     -2.60164281	      1.51844012
      0.05125928	    -17.68401403	     -1.68846994	     -2.66747781	      1.50515899
      0.05188443	    -18.00974668	     -1.71464367	     -2.73400575	      1.49073102
      0.05250958	    -18.33670768	     -1.74082835	     -2.80122196	      1.47515084
      0.05313472	    -18.66483119	     -1.76701916	     -2.86912003	      1.45841426
      0.05375987	    -18.99405072	     -1.79321131	     -2.93769155	      1.44051834
      0.05438502	    -19.32429915	     -1.81939999	     -3.00692600	      1.42146151
      0.05501016	    -19.65550887	     -1.84558039	     -3.07681058	      1.40124367
      0.05563531	    -19.98761181	     -1.87174775	     -3.14733028	      1.37986633
      0.05626046	    -20.32053952	     -1.89789729	     -3.21846794	      1.35733273
      0.05688561	    -20.65422329	     -1.92402426	     -3.29020436	      1.33364798
      0.05751075	    -20.98859418	     -1.95012396	     -3.36251855	      1.30881921
      0.05813590	    -21.32358312	     -1.97619169	     -3.43538793	      1.28285576
      0.05876105	    -21.65912100	     -2.00222281	     -3.50878858	      1.25576931
      0.05938619	    -21.99513873	     -2.02821271	     -3.58269554	      1.22757413
      0.06001134	    -22.33156734	     -2.05415683	     -3.65708302	      1.19828725
      0.06063649	    -22.66833805	     -2.08005067	     -3.73192464	      1.16792871
      0.06126164	    -23.00538234	     -2.10588977	     -3.80719368	      1.13652180
      0.06188678	    -23.34263205	     -2.13166975	     -3.88286320	      1.10409334
      0.06251193	    -23.68001943	     -2.15738628	     -3.95890621	      1.07067396
      0.06313708	    -24.01747725	     -2.18303511	     -4.03529581	      1.03629846
      0.06376222	    -24.35493884	     -2.20861207	     -4.11200530	      1.00100611
      0.06438737	    -24.69233819	     -2.23411305	     -4.18900821	      0.96484110
      0.06501252	    -25.02961005	     -2.25953405	     -4.26627841	      0.92785288
      0.06563767	    -25.36668995	     -2.28487115	     -4.34379014	      0.89009668
      0.06626281	    -25.70351432	     -2.31012053	     -4.42151803	      0.85163395
      0.06688796	    -26.04002054	     -2.33527846	     -4.49943716	      0.81253292
      0.06751311	    -26.37614704	     -2.36034132	     -4.57752305	      0.77286911
      0.06813825	    -26.71183337	     -2.38530560	     -4.65575166	      0.73272598
      0.06876340	    -27.04702023	     -2.41016790	     -4.73409948	      0.69219549
      0.06938855	    -27.38164962	     -2.43492495	     -4.81254343	      0.65137878
      0.07001370	    -27.71566483	     -2.45957360	     -4.89106095	      0.61038680
      0.07063884	    -28.04901057	     -2.48411082	     -4.96962997	      0.56934096
      0.07126399	    -28.38163303	     -2.50853372	     -5.04822893	      0.52837373
      0.07188914	    -28.71347990	     -2.53283953	     -5.12683677	      0.48762918
      0.07251429	    -29.04450048	     -2.55702566	     -5.20543296	      0.44726344
      0.07313943	    -29.37464575	     -2.58108963	     -5.28399748	      0.40744493
      0.07376458	    -29.70386834	     -2.60502910	     -5.36251084	      0.36835445
      0.07438973	    -30.03212269	     -2.62884192	     -5.44095408	      0.33018481
      0.07501487	    -30.35936500	     -2.65252605	     -5.51930879	      0.29314015
      0.07564002	    -30.68555328	     -2.67607962	     -5.59755710	      0.25743456
      0.07626517	    -31.01064737	     -2.69950091	     -5.67568164	      0.22329000
      0.07689032	    -31.33460895	     -2.72278835	     -5.75366564	      0.19093329
      0.07751546	    -31.65740145	     -2.74594050	     -5.83149282	      0.16059187
      0.07814061	    -31.97899006	     -2.76895606	     -5.90914745	      0.13248829
      0.07876576	    -32.29934160	     -2.79183385	     -5.98661429	      0.10683304
      0.07939090	    -32.61842440	     -2.81457280	     -6.06387863	      0.08381570
      0.08001605	    -32.93620815	     -2.83717193	     -6.14092619	      0.06359416
      0.08064120	    -33.25266365	     -2.85963033	     -6.21774314	      0.04628216
      0.08126635	    -33.56776257	     -2.88194711	     -6.29431605	      0.03193507
      0.08189149	    -33.88147714	     -2.90412140	     -6.37063182	      0.02053462
      0.08251664	    -34.19377977	     -2.92615230	     -6.44667762	      0.01197306
      0.08314179	    -34.50464267	     -2.94803881	     -6.52244086	      0.00603793
      0.08376693	    -34.81403747	     -2.96977987	     -6.59790909	      0.00239853
      0.08439208	    -35.12193441	     -2.99137418	     -6.67356880	      0.00059566
      0.08501723	    -35.42829756	     -3.01281986	     -6.75062071	      0.00003603
      0.08564238	    -35.73309146	     -3.03411512	     -6.82783745	      0.00000000
      0.08626752	    -36.03628226	     -3.05525830	     -6.90502485	      0.00000000
      0.08689267	    -36.33783986	     -3.07624820	     -6.98207124	      0.00000000
      0.08751782	    -36.63773776	     -3.09708399	     -7.05891063	      0.00000000
      0.08814296	    -36.93595188	     -3.11776503	     -7.13550231	      0.00000000
      0.08876811	    -37.23246008	     -3.13829081	     -7.21181966	      0.00000000
      0.08939326	    -37.52724194	     -3.15866094	     -7.28784400	      0.00000000
      0.09001841	    -37.82027866	     -3.17887514	     -7.36356112	      0.00000000
      0.09064355	    -38.11155290	     -3.19893326	     -7.43895953	      0.00000000
      0.09126870	    -38.40104877	     -3.21883523	     -7.51402933	      0.00000000
      0.09189385	    -38.68875176	     -3.23858109	     -7.58876171	      0.00000000
      0.09251899	    -38.97464868	     -3.25817095	     -7.66314861	      0.00000000
      0.09314414	    -39.25872751	     -3.27760504	     -7.73718255	      0.00000000
      0.09376929	    -39.54097756	     -3.29688366	     -7.81085653	      0.00000000
      0.09439444	    -39.82138935	     -3.31600719	     -7.88416397	      0.00000000
      0.09501958	    -40.09995453	     -3.33497609	     -7.95709870	      0.00000000
      0.09564473	    -40.37666589	     -3.35379089	     -8.02965489	      0.00000000
      0.09626988	    -40.65151732	     -3.37245221	     -8.10182707	      0.00000000
      0.09689502	    -40.92450378	     -3.39096073	     -8.17361010	      0.00000000
      0.09752017	    -41.19562123	     -3.40931719	     -8.24499918	      0.00000000
      0.09814532	    -41.46486667	     -3.42752240	     -8.31598982	      0.00000000
      0.09877047	    -41.73223803	     -3.44557723	     -8.38657782	      0.00000000
      0.09939561	    -41.99773420	     -3.46348262	     -8.45675932	      0.00000000
      0.10002076	    -42.26135496	     -3.48123955	     -8.52653072	      0.00000000
      0.10024644	    -42.35606348	     -3.48761358	     -8.55161770	      0.00000000
      0.10035984	    -42.40355762	     -3.49080899	     -8.56420225	      0.00000000
      0.10047323	    -42.45099005	     -3.49410342	     -8.57677312	      0.00000000
      0.10104021	    -42.68719299	     -3.52146482	     -8.63941852	      0.00000000
      0.10160718	    -42.92161968	     -3.58667188	     -8.70169810	      0.00000000
      0.10229672	    -43.20391286	     -3.74079989	     -8.77689972	      0.00000000
      0.10298626	    -43.48269916	     -3.98679694	     -8.85145340	      0.00000000
      0.10367579	    -43.75768778	     -4.32235364	     -8.92531158	      0.00000000
      0.10436533	    -44.02873461	     -4.74044218	     -8.99844096	      0.00000000
      0.10505487	    -44.29578584	     -5.23394969	     -9.07081908	      0.00000000
      0.10574440	    -44.55883743	     -5.79611737	     -9.14243083	      0.00000000
      0.10643394	    -44.81791805	     -6.42021476	     -9.21326652	      0.00000000
      0.10712348	    -45.07307894	     -7.09985785	     -9.28332069	      0.00000000
      0.10781302	    -45.32438483	     -7.82924325	     -9.35259103	      0.00000000
      0.10850255	    -45.57190722	     -8.60323203	     -9.42107749	      0.00000000
      0.10919209	    -45.81571969	     -9.41735763	     -9.48878158	      0.00000000
      0.10988163	    -46.05589499	    -10.26779683	     -9.55570594	      0.00000000
      0.11057116	    -46.29250322	    -11.15132402	     -9.62185395	      0.00000000
      0.11126070	    -46.52561075	    -12.06525966	     -9.68722949	      0.00000000
      0.11195024	    -46.75527975	    -13.00741833	     -9.75183674	      0.00000000
      0.11263977	    -46.98156792	    -13.97605876	     -9.81568006	      0.00000000
      0.11332931	    -47.20452858	    -14.96983555	     -9.87876392	      0.00000000
      0.11401885	    -47.42421077	    -15.98775097	     -9.94109280	      0.00000000
      0.11470838	    -47.64065957	    -17.02910356	    -10.00267114	      0.00000000
      0.11539792	    -47.85391658	    -18.09342927	    -10.06350337	      0.00000000
      0.11608746	    -48.06402052	    -19.18043079	    -10.12359388	      0.00000000
      0.11677699	    -48.27100808	    -20.28989111	    -10.18294708	      0.00000000
      0.11746653	    -48.47491510	    -21.42157073	    -10.24156744	      0.00000000
      0.11815607	    -48.67577792	    -22.57509273	    -10.29945967	      0.00000000
      0.11884560	    -48.87363500	    -23.74982785	    -10.35662880	      0.00000000
      0.11953514	    -49.06852849	    -24.94479875	    -10.41308038	      0.00000000
      0.12022468	    -49.26050565	    -26.15862619	    -10.46882063	      0.00000000
      0.12091421	    -49.44961962	    -27.38953563	    -10.52385655	      0.00000000
      0.12160375	    -49.63592953	    -28.63542899	    -10.57819599	      0.00000000
      0.12229329	    -49.81949978	    -29.89400876	    -10.63184758	      0.00000000
      0.12298282	    -50.00039855	    -31.16292716	    -10.68482070	      0.00000000
      0.12367236	    -50.17869609	    -32.43992925	    -10.73712523	      0.00000000
      0.12436190	    -50.35446282	    -33.72296536	    -10.78877148	      0.00000000
      0.12505143	    -50.52776781	    -35.01026125	    -10.83976993	      0.00000000
      0.12574097	    -50.69867761	    -36.30034677	    -10.89013116	      0.00000000
      0.12643051	    -50.86725561	    -37.59205159	    -10.93986571	      0.00000000
      0.12712004	    -51.03356175	    -38.88447914	    -10.98898401	      0.00000000
      0.12780958	    -51.19765254	    -40.17697517	    -11.03749634	      0.00000000
      0.12849912	    -51.35957869	    -41.46993017	    -11.08541261	      0.00000000
      0.12918865	    -51.51937431	    -42.76567931	    -11.13274124	      0.00000000
      0.12987819	    -51.67705813	    -44.06701375	    -11.17948906	      0.00000000
      0.13056773	    -51.83263961	    -45.37693717	    -11.22566168	      0.00000000
      0.13125726	    -51.98612172	    -46.69856522	    -11.27126375	      0.00000000
      0.13187673	    -52.12221304	    -47.89838678	    -11.31174879	      0.00000000
      0.13249619	    -52.25660833	    -49.11217363	    -11.35177866	      0.00000000
      0.13311566	    -52.38930460	    -50.34165006	    -11.39135561	      0.00000000
      0.13373512	    -52.52030191	    -51.58810718	    -11.43048185	      0.00000000
      0.13435458	    -52.64960423	    -52.85231693	    -11.46915966	      0.00000000
      0.13497405	    -52.77722045	    -54.13450053	    -11.50739158	      0.00000000
      0.13559351	    -52.90316497	    -55.43435355	    -11.54518052	      0.00000000
      0.13621298	    -53.02745771	    -56.75111827	    -11.58252983	      0.00000000
      0.13683244	    -53.15012369	    -58.08368614	    -11.61944329	      0.00000000
      0.13745190	    -53.27119216	    -59.43071098	    -11.65592511	      0.00000000
      0.13807137	    -53.39069563	    -60.79071681	    -11.69197985	      0.00000000
      0.13869083	    -53.50866878	    -62.16218956	    -11.72761239	      0.00000000
      0.13931029	    -53.62514752	    -63.54364812	    -11.76282779	      0.00000000
      0.13992976	    -53.74016816	    -64.93369418	    -11.79763132	      0.00000000
      0.14054922	    -53.85376679	    -66.33104356	    -11.83202829	      0.00000000
      0.14116869	    -53.96597883	    -67.73454263	    -11.86602410	      0.00000000
      0.14178815	    -54.07683874	    -69.14317364	    -11.89962416	      0.00000000
      0.14240761	    -54.18637979	    -70.55605245	    -11.93283384	      0.00000000
      0.14302708	    -54.29463402	    -71.97242149	    -11.96565848	      0.00000000
      0.14364654	    -54.40163222	    -73.39163988	    -11.99810337	      0.00000000
      0.14426601	    -54.50740391	    -74.81317233	    -12.03017370	      0.00000000
      0.14488547	    -54.61197742	    -76.23657775	    -12.06187461	      0.00000000
      0.14550493	    -54.71537995	    -77.66149826	    -12.09321110	      0.00000000
      0.14612440	    -54.81763764	    -79.08764891	    -12.12418811	      0.00000000
      0.14674386	    -54.91877564	    -80.51480830	    -12.15481043	      0.00000000
      0.14736332	    -55.01881816	    -81.94281029	    -12.18508275	      0.00000000
      0.14798279	    -55.11778857	    -83.37153663	    -12.21500964	      0.00000000
      0.14860225	    -55.21570942	    -84.80091056	    -12.24459552	      0.00000000
      0.14922172	    -55.31260250	    -86.23089132	    -12.27384469	      0.00000000
      0.14984118	    -55.40848890	    -87.66146946	    -12.30276129	      0.00000000
      0.15046064	    -55.50338906	    -89.09266278	    -12.33134933	      0.00000000
      0.15108011	    -55.59732274	    -90.52451303	    -12.35961266	      0.00000000
      0.15169957	    -55.69030912	    -91.95708310	    -12.38755497	      0.00000000
      0.15231904	    -55.78236682	    -93.39045468	    -12.41517979	      0.00000000
      0.15293850	    -55.87351385	    -94.82472639	    -12.44249048	      0.00000000
      0.15355796	    -55.96376773	    -96.26001227	    -12.46949023	      0.00000000
      0.15417743	    -56.05314543	    -97.69644058	    -12.49618205	      0.00000000
      0.15479689	    -56.14166341	    -99.13415291	    -12.52256876	      0.00000000
      0.15541635	    -56.22933764	   -100.57330355	    -12.54865298	      0.00000000
      0.15603582	    -56.31618360	   -102.01405899	    -12.57443715	      0.00000000
      0.15665528	    -56.40221627	   -103.45659773	    -12.59992350	      0.00000000
      0.15727475	    -56.48745017	   -104.90111014	    -12.62511404	      0.00000000
      0.15789421	    -56.57189935	   -106.34779852	    -12.65001055	      0.00000000
      0.15851367	    -56.65557739	   -107.79687723	    -12.67461459	      0.00000000
      0.15913314	    -56.73849740	   -109.24857290	    -12.69892749	      0.00000000
      0.15975260	    -56.82067204	   -110.70312471	    -12.72295030	      0.00000000
      0.16037207	    -56.90211350	   -112.16078464	    -12.74668382	      0.00000000
      0.16099153	    -56.98283350	   -113.62181768	    -12.77012859	      0.00000000
      0.16161099	    -57.06284334	   -115.08650202	    -12.79328483	      0.00000000
      0.16223046	    -57.14215384	   -116.55512906	    -12.81615248	      0.00000000
      0.16284992	    -57.22077537	   -118.02800310	    -12.83873115	      0.00000000
      0.16346939	    -57.29871787	   -119.50544094	    -12.86102011	      0.00000000
      0.16408885	    -57.37599085	   -120.98777083	    -12.88301829	      0.00000000
      0.16470831	    -57.45260339	   -122.47533105	    -12.90472422	      0.00000000
      0.16532778	    -57.52856417	   -123.96846777	    -12.92613606	      0.00000000
      0.16594724	    -57.60388148	   -125.46753204	    -12.94725154	      0.00000000
      0.16656670	    -57.67856328	   -126.97287592	    -12.96806799	      0.00000000
      0.16718617	    -57.75261721	   -128.48484732	    -12.98858222	      0.00000000
      0.16780563	    -57.82605064	   -130.00378375	    -13.00879062	      0.00000000
      0.16842510	    -57.89887076	   -131.53000462	    -13.02868905	      0.00000000
      0.16904456	    -57.97108462	   -133.06380221	    -13.04827284	      0.00000000
      0.16966402	    -58.04269923	   -134.60543141	    -13.06753678	      0.00000000
      0.17028349	    -58.11372166	   -136.15509844	    -13.08647510	      0.00000000
      0.17090295	    -58.18415911	   -137.71294901	    -13.10508143	      0.00000000
      0.17152242	    -58.25401908	   -139.27905647	    -13.12334881	      0.00000000
      0.17214188	    -58.32330941	   -140.85341088	    -13.14126966	      0.00000000
      0.17276134	    -58.39203837	   -142.43590982	    -13.15883576	      0.00000000
      0.17338081	    -58.46021482	   -144.02635202	    -13.17603828	      0.00000000
      0.17400027	    -58.52784823	   -145.62443471	    -13.19286772	      0.00000000
      0.17461973	    -58.59494881	   -147.22975540	    -13.20931399	      0.00000000
      0.17523920	    -58.66152748	   -148.84181847	    -13.22536634	      0.00000000
      0.17585866	    -58.72759586	   -150.46004650	    -13.24101347	      0.00000000
      0.17647813	    -58.79316623	   -152.08379569	    -13.25624349	      0.00000000
      0.17709759	    -58.85825144	   -153.71237437	    -13.27104406	      0.00000000
      0.17771705	    -58.92286479	   -155.34506328	    -13.28540238	      0.00000000
      0.17833652	    -58.98701989	   -156.98113619	    -13.29930537	      0.00000000
      0.17895598	    -59.05073055	   -158.61987944	    -13.31273977	      0.00000000
      0.17957545	    -59.11401058	   -160.26060921	    -13.32569229	      0.00000000
      0.18019491	    -59.17687375	   -161.90268584	    -13.33814986	      0.00000000
      0.18081437	    -59.23933356	   -163.54552461	    -13.35009981	      0.00000000
      0.18143384	    -59.30140325	   -165.18860293	    -13.36153016	      0.00000000
      0.18205330	    -59.36309566	   -166.83146436	    -13.37242992	      0.00000000
      0.18267276	    -59.42442319	   -168.47371978	    -13.38278934	      0.00000000
      0.18329223	    -59.48539776	   -170.11504630	    -13.39260025	      0.00000000
      0.18391169	    -59.54603082	   -171.75518426	    -13.40185633	      0.00000000
      0.18453116	    -59.60633329	   -173.39393413	    -13.41055338	      0.00000000
      0.18515062	    -59.66631539	   -175.03125971	    -13.41868946	      0.00000000
      0.18577008	    -59.72598595	   -176.66735002	    -13.42626507	      0.00000000
      0.18638955	    -59.78535284	   -178.30240754	    -13.43328318	      0.00000000
      0.18700901	    -59.84442347	   -179.93662617	    -13.43974927	      0.00000000
      0.18762848	    -59.90320489	   -181.57019193	    -13.44567131	      0.00000000
      0.18824794	    -59.96170393	   -183.20328344	    -13.45105955	      0.00000000
      0.18886740	    -60.01992717	   -184.83607235	    -13.45592638	      0.00000000
      0.18948687	    -60.07788099	   -186.46872369	    -13.46028602	      0.00000000
      0.19010633	    -60.13557158	   -188.10139631	    -13.46415425	      0.00000000
      0.19072579	    -60.19300496	   -189.73424317	    -13.46754811	      0.00000000
      0.19128269	    -60.24441734	   -191.20239019	    -13.47020921	      0.00000000
      0.19183958	    -60.29563511	   -192.67093450	    -13.47251496	      0.00000000
      0.19239647	    -60.34665848	   -194.13994666	    -13.47447898	      0.00000000
      0.19295337	    -60.39749091	   -195.60952020	    -13.47611511	      0.00000000
      0.19351026	    -60.44813621	   -197.07974885	    -13.47743714	      0.00000000
      0.19406715	    -60.49859813	   -198.55072394	    -13.47845868	      0.00000000
      0.19462404	    -60.54888035	   -200.02253416	    -13.47919306	      0.00000000
      0.19518094	    -60.59898644	   -201.49526567	    -13.47965329	      0.00000000
      0.19573783	    -60.64891992	   -202.96900218	    -13.47985195	      0.00000000
      0.19629472	    -60.69868422	   -204.44382512	    -13.47980115	      0.00000000
      0.19685162	    -60.74828266	   -205.91981367	    -13.47951254	      0.00000000
      0.19740851	    -60.79771853	   -207.39704493	    -13.47899724	      0.00000000
      0.19796540	    -60.84699502	   -208.87559400	    -13.47826586	      0.00000000
      0.19852229	    -60.89611525	   -210.35553402	    -13.47732850	      0.00000000
      0.19907919	    -60.94508227	   -211.83693635	    -13.47619471	      0.00000000
      0.19939680	    -60.97293674	   -212.68245870	    -13.47546373	      0.00000000
      0.19955510	    -60.98680304	   -213.10407652	    -13.47507719	      0.00000000
      0.19971340	    -61.00065796	   -213.52581260	    -13.47467611	      0.00000000
      0.20024971	    -61.04751747	   -214.95525918	    -13.47321153	      0.00000000
      0.20078602	    -61.09424244	   -216.38501520	    -13.47158952	      0.00000000
      0.20132233	    -61.14084307	   -217.81444017	    -13.46981730	      0.00000000
      0.20185864	    -61.18732637	   -219.24291580	    -13.46790166	      0.00000000
      0.20239494	    -61.23369902	   -220.66986676	    -13.46584907	      0.00000000
      0.20293125	    -61.27996760	   -222.09475976	    -13.46366568	      0.00000000
      0.20346756	    -61.32613863	   -223.51710034	    -13.46135740	      0.00000000
      0.20400387	    -61.37221851	   -224.93642956	    -13.45892984	      0.00000000
      0.20454018	    -61.41821352	   -226.35232105	    -13.45638835	      0.00000000
      0.20507649	    -61.46412982	   -227.76437818	    -13.45373804	      0.00000000
      0.20561279	    -61.50997344	   -229.17223158	    -13.45098379	      0.00000000
      0.20614910	    -61.55575029	   -230.57553680	    -13.44813024	      0.00000000
      0.20668541	    -61.60146612	   -231.97397211	    -13.44518185	      0.00000000
      0.20722172	    -61.64712659	   -233.36723658	    -13.44214286	      0.00000000
      0.20775803	    -61.69273723	   -234.75504821	    -13.43901732	      0.00000000
      0.20829434	    -61.73830344	   -236.13714229	    -13.43580911	      0.00000000
      0.20883065	    -61.78383053	   -237.51326979	    -13.43252195	      0.00000000
      0.20936695	    -61.82932368	   -238.88319597	    -13.42915940	      0.00000000
      0.20990326	    -61.87478798	   -240.24669903	    -13.42572486	      0.00000000
      0.21043957	    -61.92022840	   -241.60356889	    -13.42222161	      0.00000000
      0.21097588	    -61.96564983	   -242.95360609	    -13.41865278	      0.00000000
      0.21151219	    -62.01105705	   -244.29662074	    -13.41502139	      0.00000000
      0.21204850	    -62.05645476	   -245.63243157	    -13.41133033	      0.00000000
      0.21258481	    -62.10184754	   -246.96086508	    -13.40758240	      0.00000000
      0.21312111	    -62.14723992	   -248.28175474	    -13.40378027	      0.00000000
      0.21365742	    -62.19263631	   -249.59494032	    -13.39992653	      0.00000000
      0.21419373	    -62.23804105	   -250.90026717	    -13.39602367	      0.00000000
      0.21473004	    -62.28345840	   -252.19758574	    -13.39207409	      0.00000000
      0.21526635	    -62.32889251	   -253.48675102	    -13.38808011	      0.00000000
      0.21580266	    -62.37434748	   -254.76762210	    -13.38404397	      0.00000000
      0.21633897	    -62.41982730	   -256.04006184	    -13.37996783	      0.00000000
      0.21687527	    -62.46533588	   -257.30393649	    -13.37585380	      0.00000000
      0.21741158	    -62.51087707	   -258.55911548	    -13.37170389	      0.00000000
      0.21794789	    -62.55645459	   -259.80547123	    -13.36752006	      0.00000000
      0.21848420	    -62.60207211	   -261.04287895	    -13.36330423	      0.00000000
      0.21902051	    -62.64773320	   -262.27121662	    -13.35905822	      0.00000000
      0.21955682	    -62.69344131	   -263.49036494	    -13.35478384	      0.00000000
      0.22009312	    -62.73919984	   -264.70020732	    -13.35048281	      0.00000000
      0.22062943	    -62.78501206	   -265.90063001	    -13.34615682	      0.00000000
      0.22116574	    -62.83088113	   -267.09152218	    -13.34180750	      0.00000000
      0.22170205	    -62.87681013	   -268.27277612	    -13.33743645	      0.00000000
      0.22223836	    -62.92280199	   -269.44428741	    -13.33304520	      0.00000000
      0.22277467	    -62.96885954	   -270.60595525	    -13.32863527	      0.00000000
      0.22331098	    -63.01498547	   -271.75768268	    -13.32420812	      0.00000000
      0.22384728	    -63.06118235	   -272.89937700	    -13.31976516	      0.00000000
      0.22438359	    -63.10745257	   -274.03095006	    -13.31530777	      0.00000000
      0.22491990	    -63.15379839	   -275.15231868	    -13.31083732	      0.00000000
      0.22545621	    -63.20022190	   -276.26340513	    -13.30635510	      0.00000000
      0.22599252	    -63.24672500	   -277.36413748	    -13.30186239	      0.00000000
      0.22652883	    -63.29330941	   -278.45445013	    -13.29736044	      0.00000000
      0.22706514	    -63.33997662	   -279.53428425	    -13.29285044	      0.00000000
      0.22760144	    -63.38672792	   -280.60358823	    -13.28833359	      0.00000000
      0.22813775	    -63.43356434	   -281.66231822	    -13.28381102	      0.00000000
      0.22867406	    -63.48048668	   -282.71043851	    -13.27928384	      0.00000000
      0.22921037	    -63.52749542	   -283.74792206	    -13.27475315	      0.00000000
      0.22974668	    -63.57459078	   -284.77475088	    -13.27021998	      0.00000000
      0.23028299	    -63.62177261	   -285.79091645	    -13.26568538	      0.00000000
      0.23081930	    -63.66904044	   -286.79642014	    -13.26115032	      0.00000000
      0.23135560	    -63.71639342	   -287.79127347	    -13.25661578	      0.00000000
      0.23189191	    -63.76383026	   -288.77549849	    -13.25208270	      0.00000000
      0.23242822	    -63.81134924	   -289.74912801	    -13.24755199	      0.00000000
      0.23296453	    -63.85894816	   -290.71220580	    -13.24302453	      0.00000000
      0.23350084	    -63.90662428	   -291.66478672	    -13.23850117	      0.00000000
      0.23403715	    -63.95437429	   -292.60693688	    -13.23398275	      0.00000000
      0.23457345	    -64.00219428	   -293.53873361	    -13.22947007	      0.00000000
      0.23510976	    -64.05007966	   -294.46026551	    -13.22496391	      0.00000000
      0.23564607	    -64.09802510	   -295.37163227	    -13.22046502	      0.00000000
      0.23618238	    -64.14602451	   -296.27294465	    -13.21597413	      0.00000000
      0.23671869	    -64.19407091	   -297.16432416	    -13.21149194	      0.00000000
      0.23725500	    -64.24215644	   -298.04590287	    -13.20701912	      0.00000000
      0.23779131	    -64.29027222	   -298.91782307	    -13.20255634	      0.00000000
      0.23832761	    -64.33840832	   -299.78023692	    -13.19810423	      0.00000000
      0.23886392	    -64.38655366	   -300.63330600	    -13.19366339	      0.00000000
      0.23940023	    -64.43469596	   -301.47720085	    -13.18923441	      0.00000000
      0.23993654	    -64.48282167	   -302.31210050	    -13.18481785	      0.00000000
      0.24047285	    -64.53091588	   -303.13819189	    -13.18041427	      0.00000000
      0.24100916	    -64.57896231	   -303.95566932	    -13.17602418	      0.00000000
      0.24154547	    -64.62694327	   -304.76473382	    -13.17164809	      0.00000000
      0.24208177	    -64.67483969	   -305.56559261	    -13.16728649	      0.00000000
      0.24261808	    -64.72263111	   -306.35845838	    -13.16293983	      0.00000000
      0.24315439	    -64.77029583	   -307.14354869	    -13.15860858	      0.00000000
      0.24336421	    -64.78889854	   -307.44856588	    -13.15691844	      0.00000000
      0.24345996	    -64.79738140	   -307.58739839	    -13.15614795	      0.00000000
      0.24355572	    -64.80775279	   -307.72599635	    -13.15537794	      0.00000000
      0.24403449	    -65.01410262	   -308.41473654	    -13.15152367	      0.00000000
      0.24451326	    -65.72188888	   -309.09353321	    -13.14760011	      0.00000000
      0.24499203	    -67.13776971	   -309.75983354	    -13.14348540	      0.00000000
      0.24547080	    -69.35999130	   -310.41257369	    -13.13903487	      0.00000000
      0.24594957	    -72.41854904	   -311.05177285	    -13.13410038	      0.00000000
      0.24642834	    -76.30096990	   -311.67805816	    -13.12854279	      0.00000000
      0.24690711	    -80.96903407	   -312.29234251	    -13.12223964	      0.00000000
      0.24738588	    -86.36991077	   -312.89562113	    -13.11508920	      0.00000000
      0.24786465	    -92.44375993	   -313.48884608	    -13.10701204	      0.00000000
      0.24834342	    -99.12894205	   -314.07285189	    -13.09795082	      0.00000000
      0.24882219	   -106.36549130	   -314.64831661	    -13.08786885	      0.00000000
      0.24930097	   -114.09728363	   -315.21574754	    -13.07674801	      0.00000000
      0.24977974	   -122.27323528	   -315.77548405	    -13.06458624	      0.00000000
      0.25025851	   -130.84780943	   -316.32771160	    -13.05139492	      0.00000000
      0.25073728	   -139.78105565	   -316.87248206	    -13.03719635	      0.00000000
      0.25121605	   -149.03835023	   -317.40973705	    -13.02202132	      0.00000000
      0.25169482	   -158.58995139	   -317.93933178	    -13.00590697	      0.00000000
      0.25217359	   -168.41043581	   -318.46105792	    -12.98889487	      0.00000000
      0.25265236	   -178.47804652	   -318.97466497	    -12.97102943	      0.00000000
      0.25313113	   -188.77395807	   -319.47987977	    -12.95235654	      0.00000000
      0.25360990	   -199.28145637	   -319.97642435	    -12.93292256	      0.00000000
      0.25408867	   -209.98503974	   -320.46403221	    -12.91277356	      0.00000000
      0.25456744	   -220.86947715	   -320.94246325	    -12.89195487	      0.00000000
      0.25504621	   -231.91890689	   -321.41151672	    -12.87051088	      0.00000000
      0.25552498	   -243.11610969	   -321.87104146	    -12.84848506	      0.00000000
      0.25600375	   -254.44211828	   -322.32094216	    -12.82592008	      0.00000000
      0.25648252	   -265.87629759	   -322.76118030	    -12.80285806	      0.00000000
      0.25696129	   -277.39693319	   -323.19176937	    -12.77934066	      0.00000000
      0.25744006	   -288.98222256	   -323.61276514	    -12.75540905	      0.00000000
      0.25791884	   -300.61143870	   -324.02425313	    -12.73110370	      0.00000000
      0.25839761	   -312.26599123	   -324.42633605	    -12.70646395	      0.00000000
      0.25887638	   -323.93016698	   -324.81912398	    -12.68152744	      0.00000000
      0.25935515	   -335.59145406	   -325.20272832	    -12.65632954	      0.00000000
      0.25983392	   -347.24047748	   -325.57725974	    -12.63090281	      0.00000000
      0.26031269	   -358.87065424	   -325.94282891	    -12.60527664	      0.00000000
      0.26079146	   -370.47769873	   -326.29954870	    -12.57947693	      0.00000000
      0.26127023	   -382.05909100	   -326.64753655	    -12.55352611	      0.00000000
      0.26174900	   -393.61358381	   -326.98691637	    -12.52744320	      0.00000000
      0.26222777	   -405.14235711	   -327.31781266	    -12.50124393	      0.00000000
      0.26270654	   -416.66091616	   -327.64027036	    -12.47493971	      0.00000000
      0.26318531	   -428.19060398	   -327.95421831	    -12.44853591	      0.00000000
      0.26366408	   -439.75103841	   -328.25959233	    -12.42203251	      0.00000000
      0.26414285	   -451.36007407	   -328.55635165	    -12.39542507	      0.00000000
      0.26462162	   -463.03311709	   -328.84447761	    -12.36870584	      0.00000000
      0.26510039	   -474.78191814	   -329.12397915	    -12.34186486	      0.00000000
      0.26557916	   -486.61318575	   -329.39490336	    -12.31489129	      0.00000000
      0.26605793	   -498.52747309	   -329.65734633	    -12.28777471	      0.00000000
      0.26653671	   -510.51877148	   -329.91145960	    -12.26050642	      0.00000000
      0.26701548	   -522.57505080	   -330.15744838	    -12.23308055	      0.00000000
      0.26749425	   -534.67968537	   -330.39556105	    -12.20549474	      0.00000000
      0.26797302	   -546.81343191	   -330.62607227	    -12.17775047	      0.00000000
      0.26845179	   -558.95650444	   -330.84926379	    -12.14985279	      0.00000000
      0.26893056	   -571.09034572	   -331.06540735	    -12.12180978	      0.00000000
      0.26940933	   -583.19886083	   -331.27475235	    -12.09363172	      0.00000000
      0.26988810	   -595.26906142	   -331.47751930	    -12.06533016	      0.00000000
      0.27036687	   -607.29120323	   -331.67389826	    -12.03691706	      0.00000000
      0.27084564	   -619.25856285	   -331.86405094	    -12.00840408	      0.00000000
      0.27132441	   -631.16700656	   -332.04811477	    -11.97980198	      0.00000000
      0.27180318	   -643.01447617	   -332.22620766	    -11.95112027	      0.00000000
      0.27228195	   -654.80047915	   -332.39843256	    -11.92236702	      0.00000000
      0.27276072	   -666.52563369	   -332.56488134	    -11.89354884	      0.00000000
      0.27323949	   -678.19129137	   -332.72563781	    -11.86467088	      0.00000000
      0.27371826	   -689.79924190	   -332.88077992	    -11.83573702	      0.00000000
      0.27419703	   -701.35149305	   -333.03038128	    -11.80674999	      0.00000000
      0.27467581	   -712.85011455	   -333.17451207	    -11.77771160	      0.00000000
      0.27515458	   -724.29713297	   -333.31323964	    -11.74862290	      0.00000000
      0.27563335	   -735.69446562	   -333.44662877	    -11.71948433	      0.00000000
      0.27611212	   -747.04388297	   -333.57474182	    -11.69029594	      0.00000000
      0.27659089	   -758.34699134	   -333.69763874	    -11.66105745	      0.00000000
      0.27706966	   -769.60522914	   -333.81537708	    -11.63176840	      0.00000000
      0.27754843	   -780.81987210	   -333.92801194	    -11.60242820	      0.00000000
      0.27802720	   -791.99204371	   -334.03559596	    -11.57303624	      0.00000000
      0.27850597	   -803.12272866	   -334.13817931	    -11.54359188	      0.00000000
      0.27898474	   -814.21278745	   -334.23580965	    -11.51409456	      0.00000000
      0.27946351	   -825.26297119	   -334.32853222	    -11.48454373	      0.00000000
      0.27994228	   -836.27393588	   -334.41638982	    -11.45493893	      0.00000000
      0.28042105	   -847.24625577	   -334.49942284	    -11.42527981	      0.00000000
      0.28089982	   -858.18043572	   -334.57766937	    -11.39556604	      0.00000000
      0.28137859	   -869.07692226	   -334.65116518	    -11.36579742	      0.00000000
      0.28185736	   -879.93611368	   -334.71994385	    -11.33597380	      0.00000000
      0.28233613	   -890.75836887	   -334.78403675	    -11.30609508	      0.00000000
      0.28281490	   -901.54401529	   -334.84347318	    -11.27616127	      0.00000000
      0.28329368	   -912.29335596	   -334.89828038	    -11.24617238	      0.00000000
      0.28377245	   -923.00667557	   -334.94848358	    -11.21612850	      0.00000000
      0.28425122	   -933.68424591	   -334.99410608	    -11.18602974	      0.00000000
      0.28472999	   -944.32633055	   -335.03516931	    -11.15587625	      0.00000000
      0.28520876	   -954.93318881	   -335.07169284	    -11.12566821	      0.00000000
      0.28568753	   -965.50507919	   -335.10369446	    -11.09540581	      0.00000000
      0.28616630	   -976.04226205	   -335.13119021	    -11.06508925	      0.00000000
      0.28664507	   -986.54500172	   -335.15419444	    -11.03471875	      0.00000000
      0.28712384	   -997.01356780	   -335.17271985	    -11.00429454	      0.00000000
      0.28732971	  -1001.50449681	   -335.17922886	    -10.99207305	      0.00000000
      0.28753558	  -1005.98924669	   -335.18496851	    -10.98506664	      0.00000000
      0.28799882	  -1016.05767940	   -335.19501784	    -11.00981110	      0.00000000
      0.28846205	  -1026.09374923	   -335.20076921	    -11.11492972	      0.00000000
      0.28892529	  -1036.09714308	   -335.20234509	    -11.31608330	      0.00000000
      0.28938852	  -1046.06738287	   -335.19972497	    -11.61850244	      0.00000000
      0.28985176	  -1056.00410765	   -335.19289156	    -12.02129556	      0.00000000
      0.29031499	  -1065.90706332	   -335.18181523	    -12.52006863	      0.00000000
      0.29077823	  -1075.77609530	   -335.16645796	    -13.10853001	      0.00000000
      0.29124146	  -1085.61112619	   -335.14677569	    -13.77948654	      0.00000000
      0.29170470	  -1095.41212797	   -335.12272085	    -14.52546814	      0.00000000
      0.29216793	  -1105.17909182	   -335.09424452	    -15.33911816	      0.00000000
      0.29263117	  -1114.91199727	   -335.06129811	    -16.21343044	      0.00000000
      0.29309440	  -1124.61078157	   -335.02383474	    -17.14188344	      0.00000000
      0.29355764	  -1134.27530977	   -334.98181015	    -18.11850473	      0.00000000
      0.29402087	  -1143.90534589	   -334.93518344	    -19.13788917	      0.00000000
      0.29448411	  -1153.50052577	   -334.88391753	    -20.19518738	      0.00000000
      0.29494734	  -1163.06033203	   -334.82797941	    -21.28607609	      0.00000000
      0.29541057	  -1172.58407219	   -334.76734036	    -22.40671855	      0.00000000
      0.29587381	  -1182.07086101	   -334.70197601	    -23.55372015	      0.00000000
      0.29633704	  -1191.51960829	   -334.63186631	    -24.72408253	      0.00000000
      0.29680028	  -1200.92901363	   -334.55699550	    -25.91515784	      0.00000000
      0.29726351	  -1210.29756932	   -334.47735194	    -27.12460396	      0.00000000
      0.29772675	  -1219.62357249	   -334.39292791	    -28.35034081	      0.00000000
      0.29818998	  -1228.90514699	   -334.30371936	    -29.59050756	      0.00000000
      0.29865322	  -1238.14027493	   -334.20972555	    -30.84342079	      0.00000000
      0.29911645	  -1247.32683677	   -334.11094865	    -32.10753367	      0.00000000
      0.29957969	  -1256.46265843	   -334.00739328	    -33.38139709	      0.00000000
      0.30004292	  -1265.54556272	   -333.89906601	    -34.66362385	      0.00000000
      0.30050616	  -1274.57342216	   -333.78597487	    -35.95285844	      0.00000000
      0.30096939	  -1283.54420993	   -333.66812879	    -37.24775455	      0.00000000
      0.30143263	  -1292.45604580	   -333.54553720	    -38.54696321	      0.00000000
      0.30189586	  -1301.30723447	   -333.41820950	    -39.84913285	      0.00000000
      0.30235910	  -1310.09629432	   -333.28615480	    -41.15292179	      0.00000000
      0.30282233	  -1318.82197556	   -333.14938155	    -42.45702083	      0.00000000
      0.30328557	  -1327.48326776	   -333.00789738	    -43.76018232	      0.00000000
      0.30374880	  -1336.07939733	   -332.86170894	    -45.06125051	      0.00000000
      0.30421204	  -1344.60981654	   -332.71082181	    -46.35918795	      0.00000000
      0.30467527	  -1353.07418570	   -332.55524049	    -47.65309411	      0.00000000
      0.30513851	  -1361.47235070	   -332.39496838	    -48.94221389	      0.00000000
      0.30569583	  -1371.48892671	   -332.19607392	    -50.48598055	      0.00000000
      0.30625316	  -1381.40916654	   -331.99001956	    -52.02113282	      0.00000000
      0.30667229	  -1388.80736959	   -331.83083774	    -53.16959060	      0.00000000
      0.30718971	  -1397.86677522	   -331.62902162	    -54.57996471	      0.00000000
      0.30770713	  -1406.84484317	   -331.42118903	    -55.98194924	      0.00000000
      0.30820751	  -1415.45112039	   -331.21478090	    -57.32966141	      0.00000000
      0.30870789	  -1423.98286997	   -331.00277215	    -58.66934159	      0.00000000
      0.30923029	  -1432.81318978	   -330.77571783	    -60.05935435	      0.00000000
      0.30975268	  -1441.56636544	   -330.54247652	    -61.44062057	      0.00000000
      0.31021250	  -1449.20892240	   -330.33232656	    -62.65002864	      0.00000000
      0.31078009	  -1458.56359318	   -330.06649168	    -64.13657104	      0.00000000
      0.31134769	  -1467.83081256	   -329.79325686	    -65.61786321	      0.00000000
      0.31178335	  -1474.88587545	   -329.57892688	    -66.75225551	      0.00000000
      0.31221901	  -1481.88988457	   -329.36021953	    -67.88506401	      0.00000000
      0.31273977	  -1490.19588744	   -329.09339794	    -69.23771366	      0.00000000
      0.31326052	  -1498.42895162	   -328.82025879	    -70.58932734	      0.00000000
      0.31371117	  -1505.49571281	   -328.57923084	    -71.75832018	      0.00000000
      0.31416181	  -1512.50776872	   -328.33347522	    -72.92663723	      0.00000000
      0.31465116	  -1520.06063603	   -328.06158806	    -74.19415892	      0.00000000
      0.31514050	  -1527.54883105	   -327.78415198	    -75.45988500	      0.00000000
      0.31555120	  -1533.78403746	   -327.54722206	    -76.52016530	      0.00000000
      0.31614785	  -1542.76162787	   -327.19635441	    -78.05589092	      0.00000000
      0.31662547	  -1549.87750638	   -326.90919585	    -79.28006325	      0.00000000
      0.31710308	  -1556.93307484	   -326.61752091	    -80.49852198	      0.00000000
      0.31758070	  -1563.92486310	   -326.31996268	    -81.71031966	      0.00000000
      0.31805832	  -1570.85616696	   -326.01792550	    -82.91460732	      0.00000000
      0.31853593	  -1577.72309355	   -325.70988961	    -84.11069863	      0.00000000
      0.31895596	  -1583.71192991	   -325.43534258	    -85.15534522	      0.00000000
      0.31937598	  -1589.65110713	   -325.15630175	    -86.19294266	      0.00000000
      0.31988783	  -1596.82373853	   -324.81114368	    -87.44753603	      0.00000000
      0.32039968	  -1603.92256992	   -324.45943977	    -88.69111714	      0.00000000
      0.32080750	  -1609.52808330	   -324.17545338	    -89.67398570	      0.00000000
      0.32121532	  -1615.08625251	   -323.88721050	    -90.64976071	      0.00000000
      0.32174580	  -1622.24752333	   -323.50688353	    -91.90838825	      0.00000000
      0.32220987	  -1628.44650463	   -323.16835680	    -92.99966223	      0.00000000
      0.32267393	  -1634.58670609	   -322.82547964	    -94.08185423	      0.00000000
      0.32313800	  -1640.66437377	   -322.47687389	    -95.15505140	      0.00000000
      0.32355014	  -1646.01273935	   -322.16373396	    -96.10067602	      0.00000000
      0.32396228	  -1651.31173032	   -321.84615337	    -97.03932551	      0.00000000
      0.32448527	  -1657.96760392	   -321.43792382	    -98.22044773	      0.00000000
      0.32490336	  -1663.23117504	   -321.10646733	    -99.15674227	      0.00000000
      0.32532145	  -1668.44613494	   -320.77142350	   -100.08602682	      0.00000000
      0.32573954	  -1673.61009478	   -320.43195282	   -101.00835775	      0.00000000
      0.32629149	  -1680.35155830	   -319.97796454	   -102.21539423	      0.00000000
      0.32667243	  -1684.95161021	   -319.65994940	   -103.04147455	      0.00000000
      0.32705336	  -1689.51079836	   -319.33894500	   -103.86187810	      0.00000000
      0.32757533	  -1695.68867159	   -318.89326620	   -104.97685014	      0.00000000
      0.32803790	  -1701.09786591	   -318.49321643	   -105.95611152	      0.00000000
      0.32850047	  -1706.44302233	   -318.08761779	   -106.92711995	      0.00000000
      0.32896304	  -1711.72719381	   -317.67764800	   -107.88988648	      0.00000000
      0.32933804	  -1715.96270950	   -317.34086967	   -108.66437402	      0.00000000
      0.32971304	  -1720.15787608	   -317.00122197	   -109.43346861	      0.00000000
      0.33022086	  -1725.77129851	   -316.53560356	   -110.46640325	      0.00000000
      0.33067095	  -1730.68325715	   -316.11815872	   -111.37367607	      0.00000000
      0.33112105	  -1735.53263467	   -315.69525218	   -112.27323176	      0.00000000
      0.33151212	  -1739.69838397	   -315.32449718	   -113.04855699	      0.00000000
      0.33190319	  -1743.81635523	   -314.94955451	   -113.81806630	      0.00000000
      0.33229427	  -1747.88872654	   -314.57123415	   -114.58175093	      0.00000000
      0.33284014	  -1753.49380462	   -314.03656666	   -115.63800874	      0.00000000
      0.33319451	  -1757.08504551	   -313.68613435	   -116.31762278	      0.00000000
      0.33354887	  -1760.63644399	   -313.33225286	   -116.99246730	      0.00000000
      0.33404685	  -1765.56214560	   -312.83000300	   -117.93273413	      0.00000000
      0.33450967	  -1770.07064264	   -312.35769107	   -118.79814566	      0.00000000
      0.33500477	  -1774.82094208	   -311.84701721	   -119.71491884	      0.00000000
      0.33537675	  -1778.33807909	   -311.45898610	   -120.39755879	      0.00000000
      0.33574872	  -1781.81293726	   -311.06796839	   -121.07492675	      0.00000000
      0.33627010	  -1786.60877508	   -310.51373653	   -122.01552017	      0.00000000
      0.33661620	  -1789.74642923	   -310.14269224	   -122.63417012	      0.00000000
      0.33696230	  -1792.84475448	   -309.76828237	   -123.24826495	      0.00000000
      0.33743059	  -1796.97668070	   -309.25718895	   -124.07188642	      0.00000000
      0.33784504	  -1800.57500826	   -308.80029965	   -124.79386039	      0.00000000
      0.33844038	  -1805.64748705	   -308.13667569	   -125.81946587	      0.00000000
      0.33895058	  -1809.90362375	   -307.56096192	   -126.68765862	      0.00000000
      0.33964399	  -1815.55427797	   -306.76862786	   -127.85168605	      0.00000000
      0.33992185	  -1817.77326471	   -306.44730807	   -128.31299911	      0.00000000
      0.34027209	  -1820.53556799	   -306.03997719	   -128.89025841	      0.00000000
      0.34086031	  -1825.08365903	   -305.34871677	   -129.84925320	      0.00000000
      0.34116856	  -1827.42325216	   -304.98355669	   -130.34651354	      0.00000000
      0.34147681	  -1829.73025558	   -304.61562397	   -130.84015741	      0.00000000
      0.34196052	  -1833.28712371	   -304.03345654	   -131.60749272	      0.00000000
      0.34244423	  -1836.76789048	   -303.44590071	   -132.36589610	      0.00000000
      0.34275831	  -1838.98326670	   -303.06075171	   -132.85356399	      0.00000000
      0.34307238	  -1841.15902145	   -302.67352111	   -133.33747017	      0.00000000
      0.34345870	  -1843.76872267	   -302.19384507	   -133.92756501	      0.00000000
      0.34396827	  -1847.08184692	   -301.55587702	   -134.69731947	      0.00000000
      0.34445389	  -1850.08404718	   -300.94235177	   -135.42187894	      0.00000000
      0.34498869	  -1853.19800707	   -300.26099717	   -136.20977513	      0.00000000
      0.34530032	  -1854.91132504	   -299.86075768	   -136.66407333	      0.00000000
      0.34561195	  -1856.54868778	   -299.45877375	   -137.11485495	      0.00000000
      0.34596812	  -1858.32274525	   -298.99679098	   -137.62581716	      0.00000000
      0.34647207	  -1860.65041087	   -298.33873688	   -138.34105759	      0.00000000
      0.34689787	  -1862.44761902	   -297.77918191	   -138.93840834	      0.00000000
      0.34724212	  -1863.78269920	   -297.32381039	   -139.41673601	      0.00000000
      0.34758637	  -1865.01358593	   -296.86655731	   -139.89095220	      0.00000000
      0.34799315	  -1866.33024760	   -296.32315734	   -140.44606644	      0.00000000
      0.34839993	  -1867.49892557	   -295.77710204	   -140.99552715	      0.00000000
      0.34880671	  -1868.51635955	   -295.22759984	   -141.53939659	      0.00000000
      0.34915854	  -1869.27786530	   -294.75062133	   -142.00528762	      0.00000000
      0.34951036	  -1869.92602099	   -294.27099432	   -142.46705228	      0.00000000
      0.34986219	  -1870.46428871	   -293.78963505	   -142.92469038	      0.00000000
      0.35025575	  -1870.93461966	   -293.24848223	   -143.43175677	      0.00000000
      0.35064930	  -1871.26910361	   -292.70516576	   -143.93370966	      0.00000000
      0.35104286	  -1871.46636146	   -292.15893621	   -144.43058933	      0.00000000
      0.35143641	  -1871.53170111	   -291.61093210	   -144.92238425	      0.00000000
      0.35175591	  -1871.48534146	   -291.16374385	   -145.31792880	      0.00000000
      0.35207540	  -1871.35395822	   -290.71537999	   -145.71013623	      0.00000000
      0.35247398	  -1871.06991475	   -290.15368957	   -146.19476868	      0.00000000
      0.35287256	  -1870.65635027	   -289.58996884	   -146.67421906	      0.00000000
      0.35327114	  -1870.11293675	   -289.02352423	   -147.14850263	      0.00000000
      0.35362231	  -1869.53164549	   -288.52315748	   -147.56206327	      0.00000000
      0.35397348	  -1868.85229232	   -288.02053967	   -147.97160198	      0.00000000
      0.35432466	  -1868.07983837	   -287.51664042	   -148.37708104	      0.00000000
      0.35469741	  -1867.15718642	   -286.97961440	   -148.80304496	      0.00000000
      0.35507017	  -1866.13321517	   -286.44109861	   -149.22439925	      0.00000000
      0.35544293	  -1865.00738864	   -285.90038589	   -149.64113980	      0.00000000
      0.35581569	  -1863.78470836	   -285.35833598	   -150.05321628	      0.00000000
      0.35618844	  -1862.46388195	   -284.81402500	   -150.46062560	      0.00000000
      0.35656120	  -1861.05087882	   -284.26858078	   -150.86330501	      0.00000000
      0.35688672	  -1859.73959887	   -283.79034748	   -151.21108954	      0.00000000
      0.35721224	  -1858.36062943	   -283.31119154	   -151.55522126	      0.00000000
      0.35759600	  -1856.64729066	   -282.74442563	   -151.95621833	      0.00000000
      0.35797976	  -1854.84334314	   -282.17624944	   -152.35207295	      0.00000000
      0.35836352	  -1852.94817420	   -281.60590616	   -152.74277003	      0.00000000
      0.35870723	  -1851.17852723	   -281.09421904	   -153.08825773	      0.00000000
      0.35905094	  -1849.33838182	   -280.58066993	   -153.42955817	      0.00000000
      0.35939465	  -1847.43262588	   -280.06621845	   -153.76661950	      0.00000000
      0.35975484	  -1845.36393438	   -279.52537697	   -154.11529007	      0.00000000
      0.36011503	  -1843.22611652	   -278.98347126	   -154.45926047	      0.00000000
      0.36046445	  -1841.08542025	   -278.45612806	   -154.78845704	      0.00000000
      0.36081387	  -1838.88267435	   -277.92780470	   -155.11319424	      0.00000000
      0.36117250	  -1836.55681306	   -277.38397947	   -155.44184969	      0.00000000
      0.36153112	  -1834.16859572	   -276.83913146	   -155.76578167	      0.00000000
      0.36188169	  -1831.77321029	   -276.30499588	   -156.07787847	      0.00000000
      0.36223225	  -1829.32110921	   -275.76992032	   -156.38544730	      0.00000000
      0.36258722	  -1826.77987367	   -275.22664466	   -156.69227667	      0.00000000
      0.36294218	  -1824.18324695	   -274.68242735	   -156.99446123	      0.00000000
      0.36329243	  -1821.56628667	   -274.14401547	   -157.28809163	      0.00000000
      0.36364267	  -1818.89802066	   -273.60472134	   -157.57720793	      0.00000000
      0.36399443	  -1816.16587721	   -273.06168912	   -157.86306230	      0.00000000
      0.36434620	  -1813.38446974	   -272.51779217	   -158.14438118	      0.00000000
      0.36469529	  -1810.57486973	   -271.97668639	   -158.41910331	      0.00000000
      0.36504438	  -1807.71911545	   -271.43475935	   -158.68938445	      0.00000000
      0.36539352	  -1804.81607464	   -270.89144443	   -158.95529583	      0.00000000
      0.36574266	  -1801.86910078	   -270.34733345	   -159.21679740	      0.00000000
      0.36609016	  -1798.89166892	   -269.80452045	   -159.47272259	      0.00000000
      0.36643765	  -1795.87283518	   -269.26094587	   -159.72431675	      0.00000000
      0.36678454	  -1792.81721358	   -268.71709150	   -159.97118978	      0.00000000
      0.36713144	  -1789.72233566	   -268.17250261	   -160.21378782	      0.00000000
      0.36747713	  -1786.59831564	   -267.62860618	   -160.45133369	      0.00000000
      0.36782283	  -1783.43720388	   -267.08400458	   -160.68467721	      0.00000000
      0.36816767	  -1780.24623583	   -266.53961279	   -160.91329086	      0.00000000
      0.36851250	  -1777.02015004	   -265.99454199	   -161.13776755	      0.00000000
      0.36885630	  -1773.76806783	   -265.45000979	   -161.35748595	      0.00000000
      0.36920009	  -1770.48277099	   -264.90482448	   -161.57314115	      0.00000000
      0.36954291	  -1767.17294513	   -264.36011781	   -161.78420120	      0.00000000
      0.36988574	  -1763.83168824	   -263.81478208	   -161.99131916	      0.00000000
      0.37022750	  -1760.46869030	   -263.27010040	   -162.19393291	      0.00000000
      0.37056926	  -1757.07595833	   -262.72481235	   -162.39271273	      0.00000000
      0.37090989	  -1753.66412390	   -262.18034029	   -162.58706868	      0.00000000
      0.37125053	  -1750.22416625	   -261.63528250	   -162.77768274	      0.00000000
      0.37158981	  -1746.76918649	   -261.09143953	   -162.96386262	      0.00000000
      0.37192909	  -1743.28763106	   -260.54702906	   -163.14638432	      0.00000000
      0.37226645	  -1739.79876784	   -260.00479758	   -163.32428193	      0.00000000
      0.37260381	  -1736.28485572	   -259.46201338	   -163.49860730	      0.00000000
      0.37293719	  -1732.78736636	   -258.92481103	   -163.66739128	      0.00000000
      0.37327056	  -1729.26651112	   -258.38706624	   -163.83272441	      0.00000000
      0.37358312	  -1725.94387735	   -257.88218341	   -163.98462632	      0.00000000
      0.37399408	  -1721.54492496	   -257.21750100	   -164.17978061	      0.00000000
      0.37448949	  -1716.19837994	   -256.41517758	   -164.40816641	      0.00000000
      0.37476358	  -1713.21902174	   -255.97042047	   -164.53132478	      0.00000000
      0.37503767	  -1710.22629565	   -255.52544725	   -164.65219966	      0.00000000
      0.37538619	  -1706.40060996	   -254.95895195	   -164.80262328	      0.00000000
      0.37573470	  -1702.55361902	   -254.39193729	   -164.94938629	      0.00000000
      0.37605533	  -1698.99517189	   -253.86959775	   -165.08119413	      0.00000000
      0.37644701	  -1694.62476800	   -253.23088731	   -165.23803712	      0.00000000
      0.37680952	  -1690.55687039	   -252.63898021	   -165.37913107	      0.00000000
      0.37724882	  -1685.59942828	   -251.92094788	   -165.54487871	      0.00000000
      0.37754092	  -1682.28600673	   -251.44290152	   -165.65193290	      0.00000000
      0.37793508	  -1677.79435894	   -250.79719694	   -165.79240203	      0.00000000
      0.37832923	  -1673.28040017	   -250.15096198	   -165.92829854	      0.00000000
      0.37862816	  -1669.84115376	   -249.66014700	   -166.02833808	      0.00000000
      0.37892709	  -1666.39002104	   -249.16911341	   -166.12576052	      0.00000000
      0.37922540	  -1662.93359686	   -248.67863657	   -166.22038532	      0.00000000
      0.37963153	  -1658.20844056	   -248.01021114	   -166.34506091	      0.00000000
      0.38003766	  -1653.46297777	   -247.34139899	   -166.46494722	      0.00000000
      0.38030964	  -1650.27199013	   -246.89276905	   -166.54258448	      0.00000000
      0.38058163	  -1647.07277345	   -246.44407922	   -166.61808200	      0.00000000
      0.38089189	  -1643.41206880	   -245.93179514	   -166.70161314	      0.00000000
      0.38129692	  -1638.61627123	   -245.26248630	   -166.80650593	      0.00000000
      0.38170194	  -1633.80239974	   -244.59272546	   -166.90670576	      0.00000000
      0.38199382	  -1630.32131648	   -244.10948906	   -166.97602451	      0.00000000
      0.38228569	  -1626.83165165	   -243.62610435	   -167.04291728	      0.00000000
      0.38258023	  -1623.30081534	   -243.13793419	   -167.10797553	      0.00000000
      0.38298622	  -1618.41909026	   -242.46448694	   -167.19363647	      0.00000000
      0.38339221	  -1613.52245429	   -241.79087019	   -167.27463861	      0.00000000
      0.38364316	  -1610.48617006	   -241.37379645	   -167.32240941	      0.00000000
      0.38389411	  -1607.44494192	   -240.95677785	   -167.36840545	      0.00000000
      0.38424075	  -1603.23429876	   -240.38033051	   -167.42904716	      0.00000000
      0.38458738	  -1599.01353373	   -239.80367348	   -167.48633264	      0.00000000
      0.38490018	  -1595.19510607	   -239.28281349	   -167.53516677	      0.00000000
      0.38521298	  -1591.36897675	   -238.76181128	   -167.58128233	      0.00000000
      0.38551720	  -1587.63977056	   -238.25473585	   -167.62354099	      0.00000000
      0.38590379	  -1582.89026270	   -237.61001523	   -167.67355911	      0.00000000
      0.38639442	  -1576.84596195	   -236.79119151	   -167.73112469	      0.00000000
      0.38688816	  -1570.74649444	   -235.96681009	   -167.78239168	      0.00000000
      0.38712853	  -1567.76959265	   -235.56493425	   -167.80495644	      0.00000000
      0.38736890	  -1564.78949436	   -235.16312192	   -167.82594117	      0.00000000
      0.38772369	  -1560.38332426	   -234.56967728	   -167.85405450	      0.00000000
      0.38807848	  -1555.96981359	   -233.97615980	   -167.87875242	      0.00000000
      0.38838919	  -1552.09713726	   -233.45587879	   -167.89760342	      0.00000000
      0.38869990	  -1548.21953066	   -232.93563387	   -167.91384697	      0.00000000
      0.38902011	  -1544.21666354	   -232.39906115	   -167.92788578	      0.00000000
      0.38934031	  -1540.20865180	   -231.86246125	   -167.93917395	      0.00000000
      0.38965583	  -1536.25316609	   -231.33334635	   -167.94762864	      0.00000000
      0.38997134	  -1532.29293033	   -230.80418501	   -167.95342915	      0.00000000
      0.39028055	  -1528.40634654	   -230.28528487	   -167.95655714	      0.00000000
      0.39058976	  -1524.51535190	   -229.76630297	   -167.95715225	      0.00000000
      0.39089698	  -1520.64453443	   -229.25041428	   -167.95524917	      0.00000000
      0.39128926	  -1515.69568894	   -228.59146772	   -167.94921096	      0.00000000
      0.39176652	  -1509.66605115	   -227.78955525	   -167.93642279	      0.00000000
      0.39203331	  -1506.29081022	   -227.34099988	   -167.92668865	      0.00000000
      0.39237081	  -1502.01708935	   -226.77347514	   -167.91171727	      0.00000000
      0.39282197	  -1496.29674949	   -226.01444292	   -167.88709491	      0.00000000
      0.39310980	  -1492.64454347	   -225.53034803	   -167.86862536	      0.00000000
      0.39339762	  -1488.98818495	   -225.04582063	   -167.84803489	      0.00000000
      0.39368545	  -1485.32960167	   -224.56134181	   -167.82530894	      0.00000000
      0.39395139	  -1481.94643079	   -224.11352747	   -167.80242593	      0.00000000
      0.39434310	  -1476.95901675	   -223.45369755	   -167.76543477	      0.00000000
      0.39466136	  -1472.90465699	   -222.91777425	   -167.73248975	      0.00000000
      0.39497961	  -1468.84582357	   -222.38131723	   -167.69699130	      0.00000000
      0.39529786	  -1464.78585582	   -221.84517171	   -167.65891100	      0.00000000
      0.39561612	  -1460.72167748	   -221.30849824	   -167.61829319	      0.00000000
      0.39593437	  -1456.65667355	   -220.77215484	   -167.57510872	      0.00000000
      0.39625262	  -1452.58767939	   -220.23528006	   -167.52940303	      0.00000000
      0.39657088	  -1448.51819521	   -219.69876296	   -167.48114545	      0.00000000
      0.39688913	  -1444.44489587	   -219.16170108	   -167.43038337	      0.00000000
      0.39720739	  -1440.37147330	   -218.62503459	   -167.37708367	      0.00000000
      0.39748994	  -1436.75198946	   -218.14811991	   -167.32767652	      0.00000000
      0.39777250	  -1433.13210924	   -217.67139611	   -167.27628625	      0.00000000
      0.39808970	  -1429.06625013	   -217.13599220	   -167.21625821	      0.00000000
      0.39840690	  -1424.99947582	   -216.60066823	   -167.15375283	      0.00000000
      0.39870987	  -1421.11348897	   -216.08918866	   -167.09175843	      0.00000000
      0.39901283	  -1417.22678018	   -215.57776449	   -167.02751887	      0.00000000
      0.39928014	  -1413.79650474	   -215.12644588	   -166.96898805	      0.00000000
      0.39966820	  -1408.81504539	   -214.47110626	   -166.88093529	      0.00000000
      0.39998377	  -1404.76412345	   -213.93841096	   -166.80663101	      0.00000000
      0.40029935	  -1400.71089041	   -213.40527475	   -166.72994424	      0.00000000
      0.40061492	  -1396.65858463	   -212.87252311	   -166.65084572	      0.00000000
      0.40093050	  -1392.60406886	   -212.33930972	   -166.56938102	      0.00000000
      0.40124607	  -1388.55081828	   -211.80652278	   -166.48551788	      0.00000000
      0.40152622	  -1384.95086231	   -211.33315935	   -166.40909836	      0.00000000
      0.40180637	  -1381.35160298	   -210.86001949	   -166.33080495	      0.00000000
      0.40212029	  -1377.31777921	   -210.32968577	   -166.24087465	      0.00000000
      0.40243421	  -1373.28439785	   -209.79947842	   -166.14861252	      0.00000000
      0.40273404	  -1369.43152191	   -209.29293025	   -166.05833055	      0.00000000
      0.40303388	  -1365.57912008	   -208.78647833	   -165.96593533	      0.00000000
      0.40330604	  -1362.08215037	   -208.32670530	   -165.88024825	      0.00000000
      0.40368861	  -1357.16670885	   -207.68036142	   -165.75688392	      0.00000000
      0.40401985	  -1352.91235422	   -207.12102559	   -165.64731548	      0.00000000
      0.40429781	  -1349.34139015	   -206.65134242	   -165.55341971	      0.00000000
      0.40457578	  -1345.77167706	   -206.18188517	   -165.45772969	      0.00000000
      0.40488499	  -1341.80076762	   -205.65953815	   -165.34919922	      0.00000000
      0.40519420	  -1337.83098731	   -205.13732657	   -165.23846817	      0.00000000
      0.40548373	  -1334.11431469	   -204.64829402	   -165.13280781	      0.00000000
      0.40584473	  -1329.48121867	   -204.03859783	   -164.99837877	      0.00000000
      0.40632188	  -1323.35896383	   -203.23266545	   -164.81616190	      0.00000000
      0.40657078	  -1320.16743339	   -202.81257944	   -164.71905069	      0.00000000
      0.40681968	  -1316.97565044	   -202.39226288	   -164.62055251	      0.00000000
      0.40716022	  -1312.61003507	   -201.81725665	   -164.48352884	      0.00000000
      0.40750076	  -1308.24634685	   -201.24241053	   -164.34389698	      0.00000000
      0.40778951	  -1304.54698566	   -200.75489795	   -164.22346941	      0.00000000
      0.40807827	  -1300.84918969	   -200.26751976	   -164.10117748	      0.00000000
      0.40837283	  -1297.07818409	   -199.77033294	   -163.97452159	      0.00000000
      0.40874680	  -1292.29254060	   -199.13918705	   -163.81094558	      0.00000000
      0.40920584	  -1286.42177697	   -198.36466023	   -163.60593246	      0.00000000
      0.40945960	  -1283.17784215	   -197.93650776	   -163.49061497	      0.00000000
      0.40981971	  -1278.57616258	   -197.32894143	   -163.32454071	      0.00000000
      0.41017982	  -1273.97787527	   -196.72170499	   -163.15561968	      0.00000000
      0.41043912	  -1270.66739641	   -196.28424798	   -163.03224877	      0.00000000
      0.41069843	  -1267.35898358	   -195.84702332	   -162.90740807	      0.00000000
      0.41091770	  -1264.56224096	   -195.47729397	   -162.80070381	      0.00000000
      0.41126210	  -1260.17136629	   -194.89658361	   -162.63101555	      0.00000000
      0.41160650	  -1255.78404327	   -194.31621550	   -162.45875885	      0.00000000
      0.41187347	  -1252.38386631	   -193.86612295	   -162.32348580	      0.00000000
      0.41214045	  -1248.98605329	   -193.41627767	   -162.18667671	      0.00000000
      0.41243401	  -1245.25143903	   -192.92160857	   -162.03448949	      0.00000000
      0.41272757	  -1241.51916711	   -192.42708308	   -161.88039812	      0.00000000
      0.41303839	  -1237.56959829	   -191.90351003	   -161.71495420	      0.00000000
      0.41334921	  -1233.62277250	   -191.38010072	   -161.54689653	      0.00000000
      0.41360897	  -1230.32599492	   -190.94268849	   -161.40427878	      0.00000000
      0.41398608	  -1225.54291129	   -190.30772481	   -161.19347309	      0.00000000
      0.41429055	  -1221.68494763	   -189.79541693	   -161.01980704	      0.00000000
      0.41459502	  -1217.82828301	   -189.28285433	   -160.84290562	      0.00000000
      0.41489949	  -1213.97562145	   -188.77073115	   -160.66259753	      0.00000000
      0.41520395	  -1210.12437592	   -188.25835441	   -160.47879302	      0.00000000
      0.41550842	  -1206.27727654	   -187.74642578	   -160.29134772	      0.00000000
      0.41581289	  -1202.43168673	   -187.23423986	   -160.10019782	      0.00000000
      0.41611736	  -1198.59040459	   -186.72251689	   -159.90522123	      0.00000000
      0.41642183	  -1194.75070037	   -186.21052765	   -159.70637694	      0.00000000
      0.41672630	  -1190.91548528	   -185.69902278	   -159.50356128	      0.00000000
      0.41699993	  -1187.47010619	   -185.23909819	   -159.31787769	      0.00000000
      0.41727357	  -1184.02805925	   -184.77946866	   -159.12890762	      0.00000000
      0.41757898	  -1180.18891005	   -184.26644334	   -158.91409722	      0.00000000
      0.41788438	  -1176.35353420	   -183.75366385	   -158.69512345	      0.00000000
      0.41817757	  -1172.67430006	   -183.26139345	   -158.48097904	      0.00000000
      0.41847076	  -1168.99858932	   -182.76934103	   -158.26295026	      0.00000000
      0.41875185	  -1165.47725006	   -182.29762662	   -158.05026569	      0.00000000
      0.41910746	  -1161.02655989	   -181.70102032	   -157.77604066	      0.00000000
      0.41956175	  -1155.34797851	   -180.93912788	   -157.41736113	      0.00000000
      0.41991023	  -1150.99804068	   -180.35505776	   -157.13584433	      0.00000000
      0.42017320	  -1147.71774901	   -179.91419494	   -156.91975899	      0.00000000
      0.42043617	  -1144.44085127	   -179.47360465	   -156.70052804	      0.00000000
      0.42072589	  -1140.83357284	   -178.98824238	   -156.45538170	      0.00000000
      0.42108017	  -1136.42734123	   -178.39496310	   -156.15046411	      0.00000000
      0.42142870	  -1132.09753379	   -177.81147084	   -155.84500675	      0.00000000
      0.42177723	  -1127.77325094	   -177.22829491	   -155.53413267	      0.00000000
      0.42205192	  -1124.36827003	   -176.76869102	   -155.28534078	      0.00000000
      0.42232661	  -1120.96693076	   -176.30932521	   -155.03322858	      0.00000000
      0.42253534	  -1118.38428714	   -175.96030831	   -154.83944466	      0.00000000
      0.42287195	  -1114.22340239	   -175.39760127	   -154.52298469	      0.00000000
      0.42320855	  -1110.06835940	   -174.83532475	   -154.20164636	      0.00000000
      0.42347009	  -1106.84248979	   -174.39835070	   -153.94864994	      0.00000000
      0.42373163	  -1103.62034054	   -173.96167707	   -153.69276208	      0.00000000
      0.42402586	  -1099.99882125	   -173.47049304	   -153.40148192	      0.00000000
      0.42432009	  -1096.38155284	   -172.97955748	   -153.10662035	      0.00000000
      0.42455304	  -1093.52036769	   -172.59096199	   -152.87066007	      0.00000000
      0.42493116	  -1088.88110272	   -171.96032830	   -152.48299066	      0.00000000
      0.42519378	  -1085.66380004	   -171.52275270	   -152.21035850	      0.00000000
      0.42545641	  -1082.44884247	   -171.08508351	   -151.93501852	      0.00000000
      0.42571903	  -1079.23756773	   -170.64766864	   -151.65698434	      0.00000000
      0.42599776	  -1075.83283672	   -170.18355141	   -151.35900081	      0.00000000
      0.42636278	  -1071.37965464	   -169.57600491	   -150.96429583	      0.00000000
      0.42672781	  -1066.93343689	   -168.96888691	   -150.56460443	      0.00000000
      0.42700032	  -1063.61774369	   -168.51568122	   -150.26302678	      0.00000000
      0.42727283	  -1060.30627281	   -168.06279555	   -149.95875315	      0.00000000
      0.42756970	  -1056.70255996	   -167.56952108	   -149.62426510	      0.00000000
      0.42786658	  -1053.10362134	   -167.07655577	   -149.28667541	      0.00000000
      0.42815215	  -1049.64554134	   -166.60247720	   -148.95906218	      0.00000000
      0.42849571	  -1045.49110426	   -166.03248664	   -148.56125462	      0.00000000
      0.42878919	  -1041.94683584	   -165.54577712	   -148.21830935	      0.00000000
      0.42916643	  -1037.39756357	   -164.92049633	   -147.77334252	      0.00000000
      0.42962772	  -1031.84537276	   -164.15657050	   -147.22304508	      0.00000000
      0.42985953	  -1029.05878892	   -163.77272760	   -146.94399224	      0.00000000
      0.43009133	  -1026.27546058	   -163.38914659	   -146.66328105	      0.00000000
      0.43040970	  -1022.45722031	   -162.86251408	   -146.27510923	      0.00000000
      0.43072807	  -1018.64479021	   -162.33628205	   -145.88392165	      0.00000000
      0.43100820	  -1015.29412727	   -161.87334792	   -145.53727464	      0.00000000
      0.43128834	  -1011.94808028	   -161.41074968	   -145.18838138	      0.00000000
      0.43157997	  -1008.46882232	   -160.92931441	   -144.82283666	      0.00000000
      0.43187161	  -1004.99445031	   -160.44820759	   -144.45495178	      0.00000000
      0.43214878	  -1001.69638383	   -159.99112622	   -144.10318986	      0.00000000
      0.43249956	   -997.52849729	   -159.41301079	   -143.65509999	      0.00000000
      0.43297244	   -991.92011666	   -158.63414402	   -143.04605688	      0.00000000
      0.43319792	   -989.25115104	   -158.26323831	   -142.75367606	      0.00000000
      0.43342339	   -986.58427365	   -157.89230262	   -142.46006104	      0.00000000
      0.43376550	   -982.54316871	   -157.32977130	   -142.01224025	      0.00000000
      0.43410760	   -978.50932884	   -156.76781416	   -141.56166526	      0.00000000
      0.43435199	   -975.63084247	   -156.36637820	   -141.23816163	      0.00000000
      0.43459638	   -972.75625332	   -155.96528308	   -140.91331227	      0.00000000
      0.43485569	   -969.70960905	   -155.53985991	   -140.56719498	      0.00000000
      0.43521971	   -965.43892554	   -154.94298222	   -140.07887637	      0.00000000
      0.43554152	   -961.67044541	   -154.41587174	   -139.64487565	      0.00000000
      0.43580064	   -958.63944628	   -153.99147264	   -139.29388570	      0.00000000
      0.43605976	   -955.61282662	   -153.56745140	   -138.94154987	      0.00000000
      0.43635926	   -952.11897463	   -153.07754319	   -138.53268953	      0.00000000
      0.43665876	   -948.63060233	   -152.58803995	   -138.12211895	      0.00000000
      0.43694567	   -945.29331066	   -152.11930509	   -137.72725696	      0.00000000
      0.43723257	   -941.96108962	   -151.65095136	   -137.33090274	      0.00000000
      0.43752212	   -938.60260834	   -151.17848446	   -136.92943022	      0.00000000
      0.43781167	   -935.24925854	   -150.70639572	   -136.52651420	      0.00000000
      0.43809719	   -931.94703073	   -150.24109406	   -136.12783831	      0.00000000
      0.43838271	   -928.64976210	   -149.77615105	   -135.72783096	      0.00000000
      0.43864595	   -925.61379336	   -149.34770305	   -135.35789356	      0.00000000
      0.43900374	   -921.49378548	   -148.76576082	   -134.85337098	      0.00000000
      0.43936152	   -917.38177310	   -148.18443507	   -134.34692605	      0.00000000
      0.43960691	   -914.56516318	   -147.78582404	   -133.99851545	      0.00000000
      0.43985230	   -911.75255236	   -147.38756560	   -133.64924899	      0.00000000
      0.44012086	   -908.67820767	   -146.95190948	   -133.26605827	      0.00000000
      0.44047948	   -904.57954288	   -146.37058966	   -132.75287450	      0.00000000
      0.44083809	   -900.48883734	   -145.78986899	   -132.23802432	      0.00000000
      0.44109683	   -897.54146113	   -145.37102639	   -131.86556391	      0.00000000
      0.44135558	   -894.59848248	   -144.95256305	   -131.49228688	      0.00000000
      0.44165014	   -891.25256048	   -144.47639889	   -131.06638007	      0.00000000
      0.44194470	   -887.91205143	   -144.00065092	   -130.63947994	      0.00000000
      0.44223035	   -884.67719412	   -143.53953874	   -130.22458617	      0.00000000
      0.44251601	   -881.44744638	   -143.07882362	   -129.80881642	      0.00000000
      0.44280096	   -878.23011227	   -142.61948124	   -129.39322368	      0.00000000
      0.44308591	   -875.01782668	   -142.16052519	   -128.97681504	      0.00000000
      0.44335830	   -871.95147616	   -141.72205587	   -128.57803434	      0.00000000
      0.44370899	   -868.01030738	   -141.15801517	   -128.06360791	      0.00000000
      0.44417748	   -862.75640379	   -140.40522014	   -127.37466583	      0.00000000
      0.44443390	   -859.88674697	   -139.99369856	   -126.99677339	      0.00000000
      0.44469033	   -857.02039475	   -139.58228480	   -126.61835128	      0.00000000
      0.44494676	   -854.15823152	   -139.17121356	   -126.23940517	      0.00000000
      0.44521058	   -851.21745171	   -138.74852994	   -125.84900508	      0.00000000
      0.44557412	   -847.17182824	   -138.16653167	   -125.31020352	      0.00000000
      0.44593767	   -843.13479632	   -137.58527122	   -124.77046573	      0.00000000
      0.44615830	   -840.68780132	   -137.23256659	   -124.44248271	      0.00000000
      0.44637893	   -838.24422172	   -136.88020127	   -124.11417920	      0.00000000
      0.44668330	   -834.87777388	   -136.39438221	   -123.66077809	      0.00000000
      0.44698768	   -831.51715563	   -135.90903313	   -123.20682219	      0.00000000
      0.44726875	   -828.41829444	   -135.46108717	   -122.78714286	      0.00000000
      0.44754983	   -825.32447853	   -135.01356351	   -122.36703157	      0.00000000
      0.44783877	   -822.14885815	   -134.55381047	   -121.93476372	      0.00000000
      0.44812770	   -818.97854529	   -134.09449952	   -121.50208162	      0.00000000
      0.44841426	   -815.83884229	   -133.63922624	   -121.07256682	      0.00000000
      0.44870082	   -812.70438097	   -133.18439560	   -120.64268430	      0.00000000
      0.44898818	   -809.56585519	   -132.72857856	   -120.21127128	      0.00000000
      0.44927553	   -806.43261310	   -132.27321239	   -119.77952705	      0.00000000
      0.44956232	   -803.31014516	   -131.81901566	   -119.34833307	      0.00000000
      0.44984911	   -800.19295904	   -131.36527550	   -118.91684612	      0.00000000
      0.45013564	   -797.08314095	   -130.91221202	   -118.48548264	      0.00000000
      0.45042217	   -793.97861192	   -130.45961128	   -118.05386220	      0.00000000
      0.45070813	   -790.88474512	   -130.00817022	   -117.62286519	      0.00000000
      0.45099410	   -787.79616105	   -129.55719659	   -117.19164624	      0.00000000
      0.45127963	   -784.71678447	   -129.10717411	   -116.76088932	      0.00000000
      0.45156516	   -781.64268486	   -128.65762308	   -116.32994381	      0.00000000
      0.45185023	   -778.57795966	   -128.20905151	   -115.89952252	      0.00000000
      0.45213531	   -775.51850147	   -127.76095449	   -115.46894459	      0.00000000
      0.45242003	   -772.46735951	   -127.31368607	   -115.03877857	      0.00000000
      0.45270474	   -769.42147505	   -126.86689486	   -114.60848644	      0.00000000
      0.45298911	   -766.38371690	   -126.42090842	   -114.17861363	      0.00000000
      0.45327349	   -763.35120522	   -125.97540141	   -113.74864394	      0.00000000
      0.45355756	   -760.32628628	   -125.53062486	   -113.31905038	      0.00000000
      0.45384164	   -757.30660291	   -125.08632973	   -112.88938793	      0.00000000
      0.45412543	   -754.29441320	   -124.64275451	   -112.46011830	      0.00000000
      0.45440921	   -751.28744735	   -124.19966248	   -112.03080661	      0.00000000
      0.45469274	   -748.28768998	   -123.75725236	   -111.60187647	      0.00000000
      0.45497626	   -745.29314486	   -123.31532713	   -111.17292997	      0.00000000
      0.45525952	   -742.30581974	   -122.87408952	   -110.74439483	      0.00000000
      0.45554278	   -739.32369451	   -122.43333835	   -110.31586799	      0.00000000
      0.45582578	   -736.34863607	   -121.99325616	   -109.88775753	      0.00000000
      0.45610878	   -733.37876511	   -121.55366192	   -109.45967902	      0.00000000
      0.45639153	   -730.41596036	   -121.11474058	   -109.03204279	      0.00000000
      0.45667427	   -727.45833016	   -120.67630859	   -108.60446116	      0.00000000
      0.45695677	   -724.50767331	   -120.23853974	   -108.17733335	      0.00000000
      0.45723926	   -721.56217791	   -119.80126161	   -107.75028188	      0.00000000
      0.45752151	   -718.62364323	   -119.36464874	   -107.32370643	      0.00000000
      0.45780376	   -715.69025654	   -118.92852787	   -106.89722812	      0.00000000
      0.45808576	   -712.76376405	   -118.49306638	   -106.47123927	      0.00000000
      0.45836776	   -709.84240589	   -118.05809812	   -106.04536754	      0.00000000
      0.45864951	   -706.92792056	   -117.62379006	   -105.62000438	      0.00000000
      0.45893127	   -704.01855560	   -117.18997641	   -105.19477747	      0.00000000
      0.45921278	   -701.11600959	   -116.75681890	   -104.77007266	      0.00000000
      0.45949429	   -698.21856984	   -116.32415694	   -104.34552244	      0.00000000
      0.45977557	   -695.32792215	   -115.89215109	   -103.92151096	      0.00000000
      0.46005684	   -692.44236638	   -115.46064187	   -103.49767166	      0.00000000
      0.46033787	   -689.56355553	   -115.02978569	   -103.07438401	      0.00000000
      0.46061890	   -686.68982209	   -114.59942718	   -102.65128539	      0.00000000
      0.46089970	   -683.82280350	   -114.16972117	   -102.22875307	      0.00000000
      0.46118049	   -680.96084763	   -113.74051382	   -101.80642593	      0.00000000
      0.46146105	   -678.10556336	   -113.31195644	   -101.38467708	      0.00000000
      0.46174161	   -675.25532697	   -112.88389867	   -100.96314889	      0.00000000
      0.46202193	   -672.41173039	   -112.45649004	   -100.54221198	      0.00000000
      0.46230226	   -669.57316672	   -112.02958193	   -100.12151057	      0.00000000
      0.46258235	   -666.74120223	   -111.60332078	    -99.70141146	      0.00000000
      0.46286244	   -663.91425559	   -111.17756103	    -99.28156206	      0.00000000
      0.46314230	   -661.09387525	   -110.75244719	    -98.86232649	      0.00000000
      0.46342216	   -658.27849757	   -110.32783561	    -98.44335425	      0.00000000
      0.46370179	   -655.46964733	   -109.90386798	    -98.02500587	      0.00000000
      0.46398143	   -652.66578449	   -109.48040340	    -97.60693390	      0.00000000
      0.46426083	   -649.86841583	   -109.05758164	    -97.18949604	      0.00000000
      0.46454023	   -647.07601921	   -108.63526370	    -96.77234709	      0.00000000
      0.46481941	   -644.29007923	   -108.21358679	    -96.35584133	      0.00000000
      0.46509859	   -641.50909588	   -107.79241442	    -95.93963649	      0.00000000
      0.46537754	   -638.73453576	   -107.37188187	    -95.52408395	      0.00000000
      0.46565649	   -635.96491679	   -106.95185458	    -95.10884384	      0.00000000
      0.46593522	   -633.20168464	   -106.53246542	    -94.69426419	      0.00000000
      0.46621395	   -630.44337811	   -106.11358220	    -94.28000798	      0.00000000
      0.46649246	   -627.69142505	   -105.69533587	    -93.86642036	      0.00000000
      0.46677097	   -624.94438206	   -105.27759612	    -93.45316673	      0.00000000
      0.46704926	   -622.20365696	   -104.86049164	    -93.04058899	      0.00000000
      0.46732754	   -619.46782637	   -104.44389438	    -92.62835537	      0.00000000
      0.46760561	   -616.73828055	   -104.02793113	    -92.21680485	      0.00000000
      0.46788368	   -614.01361363	   -103.61247568	    -91.80560814	      0.00000000
      0.46816154	   -611.29519670	   -103.19765271	    -91.39510103	      0.00000000
      0.46843939	   -608.58164308	   -102.78333811	    -90.98495704	      0.00000000
      0.46871703	   -605.87430660	   -102.36965470	    -90.57550902	      0.00000000
      0.46899466	   -603.17181784	   -101.95648022	    -90.16643303	      0.00000000
      0.46927209	   -600.47551218	   -101.54393545	    -89.75805879	      0.00000000
      0.46954951	   -597.78403864	   -101.13190013	    -89.35006511	      0.00000000
      0.46982672	   -595.09871579	   -100.72049325	    -88.94277882	      0.00000000
      0.47010393	   -592.41820947	   -100.30959631	    -88.53588126	      0.00000000
      0.47038093	   -589.74382036	    -99.89932636	    -88.12969617	      0.00000000
      0.47065793	   -587.07423224	    -99.48956684	    -87.72390767	      0.00000000
      0.47093472	   -584.41072939	    -99.08043306	    -87.31883659	      0.00000000
      0.47121151	   -581.75201201	    -98.67181016	    -86.91416961	      0.00000000
      0.47148809	   -579.09934704	    -98.26381158	    -86.51022451	      0.00000000
      0.47176467	   -576.45145204	    -97.85632432	    -86.10669071	      0.00000000
      0.47204105	   -573.80957802	    -97.44946015	    -85.70388313	      0.00000000
      0.47231742	   -571.17245851	    -97.04310771	    -85.30149375	      0.00000000
      0.47259359	   -568.54132778	    -96.63737698	    -84.89983449	      0.00000000
      0.47286977	   -565.91493616	    -96.23215839	    -84.49860004	      0.00000000
      0.47314573	   -563.29450221	    -95.82756027	    -84.09809945	      0.00000000
      0.47342170	   -560.67879203	    -95.42347466	    -83.69803001	      0.00000000
      0.47369746	   -558.06900803	    -95.02000820	    -83.29869783	      0.00000000
      0.47397323	   -555.46393250	    -94.61705461	    -82.89980287	      0.00000000
      0.47424879	   -552.86475251	    -94.21471893	    -82.50164839	      0.00000000
      0.47452435	   -550.27026577	    -93.81289649	    -82.10393694	      0.00000000
      0.47479972	   -547.68164375	    -93.41169066	    -81.70696890	      0.00000000
      0.47507508	   -545.09769980	    -93.01099839	    -81.31044947	      0.00000000
      0.47535024	   -542.51959036	    -92.61092152	    -80.91467619	      0.00000000
      0.47562541	   -539.94614389	    -92.21135852	    -80.51935686	      0.00000000
      0.47590038	   -537.37850172	    -91.81240966	    -80.12478617	      0.00000000
      0.47617535	   -534.81550750	    -91.41397497	    -79.73067454	      0.00000000
      0.47645012	   -532.25828792	    -91.01615322	    -79.33731387	      0.00000000
      0.47672489	   -529.70570132	    -90.61884592	    -78.94441717	      0.00000000
      0.47699947	   -527.15885973	    -90.22215033	    -78.55227350	      0.00000000
      0.47727405	   -524.61663626	    -89.82596946	    -78.16059851	      0.00000000
      0.47754844	   -522.08012867	    -89.43039913	    -77.76967847	      0.00000000
      0.47782283	   -519.54822439	    -89.03534376	    -77.37923161	      0.00000000
      0.47809702	   -517.02200700	    -88.64089774	    -76.98954143	      0.00000000
      0.47837122	   -514.50037822	    -88.24696692	    -76.60032875	      0.00000000
      0.47864523	   -511.98440762	    -87.85364427	    -76.21187429	      0.00000000
      0.47891923	   -509.47301101	    -87.46083706	    -75.82390147	      0.00000000
      0.47919305	   -506.96724423	    -87.06863685	    -75.43668826	      0.00000000
      0.47946687	   -504.46603690	    -86.67695229	    -75.04996065	      0.00000000
      0.47974050	   -501.97043126	    -86.28587359	    -74.66399390	      0.00000000
      0.48001413	   -499.47937064	    -85.89531074	    -74.27851652	      0.00000000
      0.48028757	   -496.99388388	    -85.50535260	    -73.89380109	      0.00000000
      0.48056102	   -494.51292778	    -85.11591051	    -73.50957867	      0.00000000
      0.48083428	   -492.03751795	    -84.72707200	    -73.12611914	      0.00000000
      0.48110754	   -489.56662452	    -84.33874970	    -72.74315609	      0.00000000
      0.48138061	   -487.10125011	    -83.95102988	    -72.36095673	      0.00000000
      0.48165369	   -484.64037795	    -83.56382644	    -71.97925720	      0.00000000
      0.48192659	   -482.18499776	    -83.17722436	    -71.59832203	      0.00000000
      0.48219948	   -479.73410576	    -82.79113882	    -71.21788987	      0.00000000
      0.48247238	   -477.28706160	    -82.40539848	    -70.83797151	      0.00000000
      0.48274527	   -474.84449868	    -82.02017579	    -70.45855988	      0.00000000
      0.48301817	   -472.40577692	    -81.63529944	    -70.07966570	      0.00000000
      0.48329106	   -469.97153219	    -81.25094258	    -69.70128178	      0.00000000
      0.48356396	   -467.54111930	    -80.86693246	    -69.32341888	      0.00000000
      0.48383685	   -465.11518195	    -80.48344437	    -68.94606963	      0.00000000
      0.48410975	   -462.69306446	    -80.10030268	    -68.56924486	      0.00000000
      0.48438264	   -460.27542387	    -79.71768632	    -68.19293698	      0.00000000
      0.48465554	   -457.86158832	    -79.33541523	    -67.81715700	      0.00000000
      0.48492843	   -455.45223405	    -78.95367357	    -67.44189698	      0.00000000
      0.48520133	   -453.04666696	    -78.57227520	    -67.06716820	      0.00000000
      0.48547422	   -450.64558881	    -78.19141121	    -66.69296231	      0.00000000
      0.48574712	   -448.24827666	    -77.81088762	    -66.31929093	      0.00000000
      0.48602002	   -445.85546468	    -77.43090432	    -65.94614522	      0.00000000
      0.48629291	   -443.46639384	    -77.05125750	    -65.57353725	      0.00000000
      0.48656581	   -441.08183844	    -76.67215795	    -65.20145757	      0.00000000
      0.48683870	   -438.70099513	    -76.29338980	    -64.82991881	      0.00000000
      0.48711160	   -436.32468710	    -75.91517712	    -64.45891081	      0.00000000
      0.48738449	   -433.95205729	    -75.53728943	    -64.08844689	      0.00000000
      0.48765739	   -431.58398790	    -75.15996683	    -63.71851601	      0.00000000
      0.48793028	   -429.21955728	    -74.78296127	    -63.34913237	      0.00000000
      0.48820318	   -426.85971835	    -74.40653206	    -62.98028388	      0.00000000
      0.48847607	   -424.50347218	    -74.03041014	    -62.61198578	      0.00000000
      0.48874897	   -422.15185621	    -73.65487777	    -62.24422476	      0.00000000
      0.48899448	   -420.03927127	    -73.31728922	    -61.91384012	      0.00000000
      0.48923999	   -417.93030730	    -72.98014567	    -61.58389380	      0.00000000
      0.48953482	   -415.40180037	    -72.57568412	    -61.18825472	      0.00000000
      0.48982965	   -412.87840396	    -72.17183727	    -60.79325197	      0.00000000
      0.49007215	   -410.80613154	    -71.83996918	    -60.46885004	      0.00000000
      0.49031465	   -408.73735639	    -71.50852987	    -60.14487976	      0.00000000
      0.49061299	   -406.19638560	    -71.10119420	    -59.74690813	      0.00000000
      0.49091133	   -403.66061210	    -70.69448465	    -59.34959372	      0.00000000
      0.49115105	   -401.62620487	    -70.36797423	    -59.03082283	      0.00000000
      0.49139078	   -399.59520312	    -70.04188358	    -58.71247716	      0.00000000
      0.49169129	   -397.05345375	    -69.63354628	    -58.31402288	      0.00000000
      0.49199180	   -394.51695507	    -69.22584445	    -57.91624062	      0.00000000
      0.49222943	   -392.51436255	    -68.90374917	    -57.60217971	      0.00000000
      0.49246706	   -390.51510903	    -68.58206833	    -57.28853968	      0.00000000
      0.49277004	   -387.97028941	    -68.17236431	    -56.88926358	      0.00000000
      0.49307302	   -385.43079766	    -67.76330999	    -56.49067538	      0.00000000
      0.49330646	   -383.47717247	    -67.44841985	    -56.18404185	      0.00000000
      0.49353991	   -381.52677000	    -67.13393346	    -55.87781717	      0.00000000
      0.49384639	   -378.97041723	    -66.72150284	    -55.47640914	      0.00000000
      0.49415288	   -376.41950224	    -66.30973955	    -55.07570964	      0.00000000
      0.49438183	   -374.51692483	    -66.00242863	    -54.77685752	      0.00000000
      0.49461077	   -372.61744887	    -65.69551005	    -54.47840100	      0.00000000
      0.49492032	   -370.05360361	    -65.28100496	    -54.07551194	      0.00000000
      0.49522987	   -367.49528588	    -64.86718168	    -53.67335009	      0.00000000
      0.49545585	   -365.63048244	    -64.56534129	    -53.38021817	      0.00000000
      0.49568184	   -363.76869996	    -64.26388632	    -53.08747384	      0.00000000
      0.49599357	   -361.20485934	    -63.84852092	    -52.68429897	      0.00000000
      0.49630530	   -358.64660955	    -63.43384923	    -52.28186578	      0.00000000
      0.49652873	   -356.81586536	    -63.13690647	    -51.99389089	      0.00000000
      0.49675216	   -354.98807381	    -62.84034358	    -51.70629684	      0.00000000
      0.49706589	   -352.42599011	    -62.42440743	    -51.30312904	      0.00000000
      0.49737961	   -349.86955585	    -62.00917663	    -50.90071633	      0.00000000
      0.49760048	   -348.07255370	    -61.71710650	    -50.61786771	      0.00000000
      0.49782136	   -346.27843746	    -61.42541083	    -50.33539304	      0.00000000
      0.49813692	   -343.71956111	    -61.00914637	    -49.93247737	      0.00000000
      0.49845248	   -341.16638625	    -60.59359792	    -49.53032934	      0.00000000
      0.49867120	   -339.39944393	    -60.30582697	    -49.25204478	      0.00000000
      0.49888993	   -337.63533158	    -60.01842620	    -48.97412854	      0.00000000
      0.49920728	   -335.08025454	    -59.60193665	    -48.57157449	      0.00000000
      0.49952462	   -332.53093147	    -59.18617416	    -48.16980020	      0.00000000
      0.49974099	   -330.79545452	    -58.90295482	    -47.89631744	      0.00000000
      0.49995736	   -329.06274810	    -58.62010093	    -47.62319655	      0.00000000
      0.50027627	   -326.51333465	    -58.20369837	    -47.22131353	      0.00000000
      0.50059518	   -323.96971679	    -57.78803206	    -46.82022123	      0.00000000
      0.50080995	   -322.25941356	    -57.50835977	    -46.55056325	      0.00000000
      0.50102471	   -320.55183892	    -57.22905007	    -46.28126314	      0.00000000
      0.50134549	   -318.00585757	    -56.81237661	    -45.87971443	      0.00000000
      0.50166626	   -315.46573152	    -56.39645194	    -45.47896867	      0.00000000
      0.50187815	   -313.79047456	    -56.12196283	    -45.21470700	      0.00000000
      0.50209003	   -312.11787780	    -55.84783051	    -44.95079478	      0.00000000
      0.50241154	   -309.58437930	    -55.43237859	    -44.55102245	      0.00000000
      0.50273305	   -307.05673676	    -55.01767787	    -44.15205970	      0.00000000
      0.50294578	   -305.38689190	    -54.74353471	    -43.88852943	      0.00000000
      0.50315851	   -303.71971871	    -54.46975119	    -43.62535264	      0.00000000
      0.50348392	   -301.17402833	    -54.05147353	    -43.22347686	      0.00000000
      0.50376699	   -298.96435091	    -53.68823024	    -42.87455911	      0.00000000
      0.50402001	   -296.99255179	    -53.36389516	    -42.56322814	      0.00000000
      0.50427303	   -295.02445278	    -53.04005091	    -42.25239971	      0.00000000
      0.50457921	   -292.64709965	    -52.64862760	    -41.87695570	      0.00000000
      0.50481947	   -290.78535345	    -52.34198412	    -41.58284578	      0.00000000
      0.50505974	   -288.92634371	    -52.03562178	    -41.28919819	      0.00000000
      0.50530001	   -287.07055707	    -51.72967426	    -40.99600645	      0.00000000
      0.50561753	   -284.62255386	    -51.32586883	    -40.60924430	      0.00000000
      0.50589081	   -282.52019473	    -50.97892189	    -40.27700965	      0.00000000
      0.50616409	   -280.42138828	    -50.63234619	    -39.94537432	      0.00000000
      0.50643737	   -278.32700269	    -50.28638014	    -39.61432661	      0.00000000
      0.50667643	   -276.49775768	    -49.98402608	    -39.32523672	      0.00000000
      0.50691548	   -274.67182871	    -49.68212181	    -39.03659783	      0.00000000
      0.50723533	   -272.23316000	    -49.27866979	    -38.65111580	      0.00000000
      0.50747592	   -270.40272082	    -48.97572554	    -38.36169552	      0.00000000
      0.50771650	   -268.57502509	    -48.67307091	    -38.07274120	      0.00000000
      0.50795709	   -266.75053914	    -48.37083423	    -37.78424660	      0.00000000
      0.50827791	   -264.32216784	    -47.96833790	    -37.40026363	      0.00000000
      0.50854463	   -262.30769605	    -47.63429785	    -37.08165466	      0.00000000
      0.50881135	   -260.29660083	    -47.30061886	    -36.76361925	      0.00000000
      0.50907807	   -258.28962249	    -46.96750460	    -36.44614741	      0.00000000
      0.50934479	   -256.28599612	    -46.63474655	    -36.12924989	      0.00000000
      0.50961151	   -254.28650424	    -46.30255998	    -35.81291611	      0.00000000
      0.50987823	   -252.29033620	    -45.97072379	    -35.49715743	      0.00000000
      0.51014495	   -250.29832398	    -45.63946685	    -35.18196256	      0.00000000
      0.51041167	   -248.30960348	    -45.30855335	    -34.86734358	      0.00000000
      0.51067839	   -246.32506436	    -44.97822804	    -34.55328840	      0.00000000
      0.51094511	   -244.34378025	    -44.64823793	    -34.23980994	      0.00000000
      0.51121183	   -242.36670795	    -44.31884629	    -33.92689516	      0.00000000
      0.51147855	   -240.39284869	    -43.98978018	    -33.61455795	      0.00000000
      0.51174527	   -238.42323728	    -43.66132433	    -33.30278422	      0.00000000
      0.51198462	   -236.65844904	    -43.36684580	    -33.02349426	      0.00000000
      0.51222397	   -234.89695974	    -43.07282674	    -32.74465992	      0.00000000
      0.51253292	   -232.62735225	    -42.69378196	    -32.38542208	      0.00000000
      0.51278431	   -230.78464395	    -42.38591500	    -32.09368517	      0.00000000
      0.51303570	   -228.94490090	    -42.07837247	    -31.80246038	      0.00000000
      0.51328708	   -227.10868443	    -41.77130920	    -31.51174006	      0.00000000
      0.51360653	   -224.77972848	    -41.38161813	    -31.14304225	      0.00000000
      0.51383533	   -223.11533435	    -41.10302836	    -30.87947858	      0.00000000
      0.51406412	   -221.45337062	    -40.82470289	    -30.61633966	      0.00000000
      0.51436398	   -219.27939756	    -40.46048053	    -30.27209304	      0.00000000
      0.51465558	   -217.16970704	    -40.10683025	    -29.93803421	      0.00000000
      0.51494718	   -215.06469820	    -39.75381422	    -29.60465544	      0.00000000
      0.51519265	   -213.29570326	    -39.45697526	    -29.32453707	      0.00000000
      0.51543813	   -211.53011798	    -39.16061258	    -29.04489943	      0.00000000
      0.51574266	   -209.34389832	    -38.79343752	    -28.69867781	      0.00000000
      0.51599079	   -207.56637908	    -38.49479478	    -28.41711434	      0.00000000
      0.51623892	   -205.79172320	    -38.19647049	    -28.13605056	      0.00000000
      0.51648706	   -204.02046453	    -37.89861217	    -27.85547917	      0.00000000
      0.51681430	   -201.68910743	    -37.50633940	    -27.48622552	      0.00000000
      0.51704021	   -200.08319934	    -37.23603706	    -27.23180632	      0.00000000
      0.51726612	   -198.47964471	    -36.96599572	    -26.97780151	      0.00000000
      0.51757208	   -196.31218104	    -36.60083879	    -26.63443853	      0.00000000
      0.51786561	   -194.23721262	    -36.25106977	    -26.30574112	      0.00000000
      0.51815914	   -192.16695211	    -35.90194698	    -25.97773307	      0.00000000
      0.51840079	   -190.46563277	    -35.61487435	    -25.70822883	      0.00000000
      0.51864244	   -188.76759760	    -35.32826694	    -25.43919039	      0.00000000
      0.51894898	   -186.61752449	    -34.96516124	    -25.09856937	      0.00000000
      0.51919970	   -184.86294263	    -34.66873716	    -24.82054442	      0.00000000
      0.51945042	   -183.11126584	    -34.37264271	    -24.54302923	      0.00000000
      0.51970114	   -181.36304441	    -34.07703024	    -24.26601624	      0.00000000
      0.52001489	   -179.17950307	    -33.70759816	    -23.92006926	      0.00000000
      0.52024887	   -177.55474969	    -33.43261365	    -23.66259153	      0.00000000
      0.52048285	   -175.93250844	    -33.15791397	    -23.40555766	      0.00000000
      0.52077725	   -173.89554565	    -32.81285261	    -23.08277634	      0.00000000
      0.52105697	   -171.96406299	    -32.48547944	    -22.77673719	      0.00000000
      0.52133669	   -170.03687130	    -32.15870956	    -22.47132237	      0.00000000
      0.52158760	   -168.31118665	    -31.86593887	    -22.19789615	      0.00000000
      0.52183852	   -166.58902347	    -31.57367422	    -21.92497108	      0.00000000
      0.52208944	   -164.86983749	    -31.28176622	    -21.65255440	      0.00000000
      0.52234035	   -163.15402618	    -30.99032529	    -21.38064055	      0.00000000
      0.52267992	   -160.83678520	    -30.59649954	    -21.01346212	      0.00000000
      0.52289539	   -159.36978011	    -30.34709426	    -20.78094724	      0.00000000
      0.52311086	   -157.90486753	    -30.09792590	    -20.54880812	      0.00000000
      0.52343739	   -155.68951552	    -29.72095302	    -20.19772957	      0.00000000
      0.52374737	   -153.59134735	    -29.36371918	    -19.86523506	      0.00000000
      0.52405734	   -151.49830830	    -29.00720014	    -19.53350646	      0.00000000
      0.52428472	   -149.96578715	    -28.74600410	    -19.29067099	      0.00000000
      0.52451209	   -148.43614181	    -28.48522609	    -19.04824569	      0.00000000
      0.52483889	   -146.24198418	    -28.11096307	    -18.70054189	      0.00000000
      0.52509111	   -144.55255145	    -27.82267924	    -18.43277634	      0.00000000
      0.52534332	   -142.86603091	    -27.53473920	    -18.16552319	      0.00000000
      0.52559553	   -141.18294707	    -27.24728875	    -17.89877512	      0.00000000
      0.52590330	   -139.13315199	    -26.89701336	    -17.57395847	      0.00000000
      0.52613996	   -137.56054038	    -26.62819226	    -17.32470274	      0.00000000
      0.52637662	   -135.99045644	    -26.35966662	    -17.07589772	      0.00000000
      0.52666820	   -134.06005900	    -26.02939432	    -16.76996040	      0.00000000
      0.52695979	   -132.13366628	    -25.69961913	    -16.46470425	      0.00000000
      0.52720443	   -130.52102668	    -25.42346683	    -16.20910882	      0.00000000
      0.52744907	   -128.91107299	    -25.14762919	    -15.95399411	      0.00000000
      0.52769371	   -127.30431528	    -24.87224812	    -15.69935301	      0.00000000
      0.52801753	   -125.18188834	    -24.50828794	    -15.36303467	      0.00000000
      0.52825168	   -123.65074038	    -24.24563148	    -15.12036132	      0.00000000
      0.52848583	   -122.12205964	    -23.98326796	    -14.87812717	      0.00000000
      0.52878427	   -120.17782480	    -23.64945720	    -14.57001391	      0.00000000
      0.52908271	   -118.23775486	    -23.31616813	    -14.26261104	      0.00000000
      0.52931677	   -116.71957775	    -23.05527853	    -14.02200001	      0.00000000
      0.52955084	   -115.20383508	    -22.79467596	    -13.78182707	      0.00000000
      0.52984419	   -113.30831718	    -22.46865791	    -13.48144653	      0.00000000
      0.53013753	   -111.41680916	    -22.14314461	    -13.18175055	      0.00000000
      0.53037877	   -109.86475729	    -21.87596653	    -12.93578482	      0.00000000
      0.53062002	   -108.31528713	    -21.60909526	    -12.69028314	      0.00000000
      0.53086126	   -106.76887541	    -21.34266375	    -12.44523881	      0.00000000
      0.53119540	   -104.63153740	    -20.97422257	    -12.10660257	      0.00000000
      0.53142760	   -103.14976168	    -20.71869982	    -11.87178872	      0.00000000
      0.53165980	   -101.67038988	    -20.46346756	    -11.63740326	      0.00000000
      0.53196380	    -99.73782171	    -20.12991975	    -11.33118840	      0.00000000
      0.53226779	    -97.80951088	    -19.79691041	    -11.02570470	      0.00000000
      0.53249142	    -96.39421508	    -19.55242871	    -10.80143500	      0.00000000
      0.53271506	    -94.98109907	    -19.30820531	    -10.57756195	      0.00000000
      0.53302458	    -93.02947489	    -18.97078400	    -10.26835392	      0.00000000
      0.53330338	    -91.27538592	    -18.66735149	     -9.99047868	      0.00000000
      0.53358219	    -89.52539844	    -18.36452195	     -9.71320876	      0.00000000
      0.53383025	    -87.97120748	    -18.09542362	     -9.46702454	      0.00000000
      0.53407832	    -86.42033740	    -17.82682492	     -9.22131763	      0.00000000
      0.53432639	    -84.87224649	    -17.55857612	     -8.97609479	      0.00000000
      0.53462642	    -83.00405884	    -17.23474377	     -8.68013257	      0.00000000
      0.53487905	    -81.43424424	    -16.96248103	     -8.43149254	      0.00000000
      0.53513167	    -79.86783500	    -16.69072936	     -8.18334609	      0.00000000
      0.53538429	    -78.30428327	    -16.41933728	     -7.93569997	      0.00000000
      0.53563691	    -76.74402887	    -16.14842800	     -7.68854787	      0.00000000
      0.53594785	    -74.82755319	    -15.81548805	     -7.38502342	      0.00000000
      0.53618188	    -73.38851813	    -15.56541370	     -7.15706823	      0.00000000
      0.53641591	    -71.95186193	    -15.31563061	     -6.92954160	      0.00000000
      0.53671393	    -70.12638573	    -14.99813173	     -6.64040904	      0.00000000
      0.53701196	    -68.30488632	    -14.68114088	     -6.35196834	      0.00000000
      0.53723573	    -66.94034851	    -14.44361299	     -6.13583212	      0.00000000
      0.53745951	    -65.57794423	    -14.20634273	     -5.92008655	      0.00000000
      0.53776893	    -63.69829555	    -13.87886999	     -5.62241131	      0.00000000
      0.53804225	    -62.04155265	    -13.59007840	     -5.36007750	      0.00000000
      0.53831558	    -60.38868462	    -13.30186727	     -5.09831531	      0.00000000
      0.53858890	    -58.73899777	    -13.01404446	     -4.83713310	      0.00000000
      0.53882490	    -57.31784060	    -12.76603473	     -4.61207062	      0.00000000
      0.53906091	    -55.89903849	    -12.51831146	     -4.38743975	      0.00000000
      0.53934794	    -54.17725847	    -12.21758751	     -4.11480934	      0.00000000
      0.53963497	    -52.45911471	    -11.91733227	     -3.84281380	      0.00000000
      0.53987228	    -51.04190352	    -11.66959995	     -3.61840650	      0.00000000
      0.54010960	    -49.62707741	    -11.42216167	     -3.39443338	      0.00000000
      0.54039878	    -47.90684163	    -11.12120977	     -3.12208199	      0.00000000
      0.54068796	    -46.19025755	    -10.82072770	     -2.85037224	      0.00000000
      0.54091818	    -44.82686595	    -10.58201085	     -2.63451318	      0.00000000
      0.54114840	    -43.46569718	    -10.34356782	     -2.41906090	      0.00000000
      0.54144736	    -41.70206306	    -10.03451586	     -2.13987963	      0.00000000
      0.54174632	    -39.94233835	     -9.72597333	     -1.86138035	      0.00000000
      0.54196853	    -38.63745055	     -9.49712438	     -1.65481039	      0.00000000
      0.54219074	    -37.33461293	     -9.26852777	     -1.44861758	      0.00000000
      0.54250450	    -35.49912475	     -8.94635560	     -1.15810646	      0.00000000
      0.54278470	    -33.86364271	     -8.65913454	     -0.89929880	      0.00000000
      0.54306490	    -32.23222305	     -8.37254270	     -0.64107780	      0.00000000
      0.54329183	    -30.91323828	     -8.14070385	     -0.43238511	      0.00000000
      0.54351877	    -29.59694696	     -7.90928737	     -0.22407576	      0.00000000
      0.54381820	    -27.86363597	     -7.60441158	      0.05018611	      0.00000000
      0.54411762	    -26.13476984	     -7.30020572	      0.32377945	      0.00000000
      0.54434481	    -24.82544513	     -7.06969257	      0.53091405	      0.00000000
      0.54457200	    -23.51878632	     -6.83959671	      0.73766635	      0.00000000
      0.54487516	    -21.77873040	     -6.53303837	      1.01295253	      0.00000000
      0.54517832	    -20.04321239	     -6.22716763	      1.28755743	      0.00000000
      0.54539919	    -18.78109934	     -6.00460510	      1.48718868	      0.00000000
      0.54562006	    -17.52150323	     -5.78243943	      1.68646083	      0.00000000
      0.54593282	    -15.74158493	     -5.46835639	      1.96801086	      0.00000000
      0.54620621	    -14.18952254	     -5.19437678	      2.21353665	      0.00000000
      0.54647960	    -12.64060924	     -4.92081102	      2.45850593	      0.00000000
      0.54675300	    -11.09550880	     -4.64784628	      2.70292817	      0.00000000
      0.54698710	     -9.77478828	     -4.41439150	      2.91177940	      0.00000000
      0.54722120	     -8.45687115	     -4.18138136	      3.12023093	      0.00000000
      0.54750712	     -6.85041266	     -3.89722312	      3.37427223	      0.00000000
      0.54779304	     -5.24794366	     -3.61367700	      3.62771686	      0.00000000
      0.54803339	     -3.90341925	     -3.37564468	      3.84029950	      0.00000000
      0.54827374	     -2.56181027	     -3.13807385	      4.05246321	      0.00000000
      0.54851409	     -1.22263654	     -2.90083081	      4.26420253	      0.00000000
      0.54883792	      0.57731076	     -2.58184853	      4.54882067	      0.00000000
      0.54907424	      1.88811421	     -2.34942744	      4.75603755	      0.00000000
      0.54931055	      3.19614507	     -2.11744345	      4.96285173	      0.00000000
      0.54960427	      4.81861213	     -1.82955885	      5.21933406	      0.00000000
      0.54989799	      6.43689398	     -1.54232505	      5.47519534	      0.00000000
      0.55012104	      7.66360742	     -1.32447160	      5.66907575	      0.00000000
      0.55034409	      8.88781991	     -1.10701969	      5.86260042	      0.00000000
      0.55064751	     10.54975170	     -0.81168703	      6.12527998	      0.00000000
      0.55092310	     12.05548854	     -0.54401601	      6.36328951	      0.00000000
      0.55119869	     13.55813567	     -0.27675762	      6.60074989	      0.00000000
      0.55144518	     14.89896759	     -0.03822312	      6.81268528	      0.00000000
      0.55169168	     16.23741173	      0.20000276	      7.02418195	      0.00000000
      0.55193817	     17.57294688	      0.43777261	      7.23524728	      0.00000000
      0.55218466	     18.90596062	      0.67519431	      7.44587719	      0.00000000
      0.55251313	     20.67784577	      0.99088715	      7.72588156	      0.00000000
      0.55273598	     21.87760641	      1.20476012	      7.91541590	      0.00000000
      0.55295883	     23.07493953	      1.41824280	      8.10460109	      0.00000000
      0.55326857	     24.73558836	      1.71446178	      8.36695377	      0.00000000
      0.55354244	     26.20033690	      1.97582828	      8.59837306	      0.00000000
      0.55381632	     27.66208035	      2.23678709	      8.82925998	      0.00000000
      0.55409019	     29.12017251	      2.49715508	      9.05962379	      0.00000000
      0.55432249	     30.35471183	      2.71772259	      9.25459209	      0.00000000
      0.55455478	     31.58661094	      2.93785935	      9.44918576	      0.00000000
      0.55483884	     33.09008840	      3.20664446	      9.68663169	      0.00000000
      0.55512290	     34.58983790	      3.47484446	      9.92351697	      0.00000000
      0.55537051	     35.89458508	      3.70829044	     10.12953776	      0.00000000
      0.55561811	     37.19638234	      3.94125652	     10.33513588	      0.00000000
      0.55586572	     38.49578241	      4.17389723	     10.54030532	      0.00000000
      0.55611332	     39.79237601	      4.40609627	     10.74505203	      0.00000000
      0.55642120	     41.40113094	      4.69433058	     10.99904123	      0.00000000
      0.55666618	     42.67810045	      4.92318071	     11.20068036	      0.00000000
      0.55691116	     43.95277767	      5.15172325	     11.40190281	      0.00000000
      0.55715614	     45.22471732	      5.37983171	     11.60271497	      0.00000000
      0.55746174	     46.80802759	      5.66390844	     11.85263610	      0.00000000
      0.55771206	     48.10173478	      5.89608661	     12.05687441	      0.00000000
      0.55796237	     49.39307033	      6.12794511	     12.26068129	      0.00000000
      0.55821269	     50.68154129	      6.35934386	     12.46406376	      0.00000000
      0.55846301	     51.96756034	      6.59039808	     12.66701766	      0.00000000
      0.55877835	     53.58364109	      6.88083398	     12.92209273	      0.00000000
      0.55900128	     54.72390580	      7.08586279	     13.10200425	      0.00000000
      0.55922421	     55.86183742	      7.29050597	     13.28158301	      0.00000000
      0.55952687	     57.40361707	      7.56788740	     13.52485473	      0.00000000
      0.55980458	     58.81475077	      7.82184465	     13.74752550	      0.00000000
      0.56008229	     60.22295632	      8.07539435	     13.96967511	      0.00000000
      0.56032624	     61.45703723	      8.29763550	     14.16439893	      0.00000000
      0.56057019	     62.68894849	      8.51958529	     14.35872138	      0.00000000
      0.56081414	     63.91820757	      8.74110641	     14.55264929	      0.00000000
      0.56111362	     65.42417441	      9.01260819	     14.79018110	      0.00000000
      0.56136889	     66.70462137	      9.24350931	     14.99217144	      0.00000000
      0.56162415	     67.98268960	      9.47408560	     15.19372657	      0.00000000
      0.56187941	     69.25782892	      9.70418038	     15.39485428	      0.00000000
      0.56213468	     70.53056503	      9.93394097	     15.59554917	      0.00000000
      0.56238994	     71.80041854	     10.16323066	     15.79581814	      0.00000000
      0.56264520	     73.06784950	     10.39217826	     15.99565662	      0.00000000
      0.56290047	     74.33243955	     10.62066425	     16.19507077	      0.00000000
      0.56315573	     75.59459213	     10.84880148	     16.39405673	      0.00000000
      0.56346453	     77.11765644	     11.12416391	     16.63421330	      0.00000000
      0.56368434	     78.19978300	     11.31990423	     16.80477648	      0.00000000
      0.56390415	     79.27971220	     11.51527281	     16.97502931	      0.00000000
      0.56420711	     80.76515357	     11.78410129	     17.20917494	      0.00000000
      0.56449137	     82.15544464	     12.03578512	     17.42833117	      0.00000000
      0.56477563	     83.54279163	     12.28704915	     17.64696364	      0.00000000
      0.56501128	     84.69015397	     12.49488171	     17.82781964	      0.00000000
      0.56524693	     85.83558566	     12.70244984	     18.00831644	      0.00000000
      0.56554347	     87.27358938	     12.96309335	     18.23494403	      0.00000000
      0.56579511	     88.49147878	     13.18393930	     18.42682354	      0.00000000
      0.56604676	     89.70657217	     13.40431165	     18.61830380	      0.00000000
      0.56629841	     90.91945113	     13.62437393	     18.80937884	      0.00000000
      0.56655006	     92.12962810	     13.84398681	     19.00005555	      0.00000000
      0.56680170	     93.33753293	     14.06327086	     19.19032980	      0.00000000
      0.56711084	     94.81771749	     14.33204141	     19.42352872	      0.00000000
      0.56733265	     95.87783293	     14.52462723	     19.59048177	      0.00000000
      0.56755447	     96.93578480	     14.71684180	     19.75712942	      0.00000000
      0.56785281	     98.35588953	     14.97494440	     19.98078498	      0.00000000
      0.56813487	     99.69518940	     15.21842548	     20.19172368	      0.00000000
      0.56841692	    101.03170253	     15.46150315	     20.40216421	      0.00000000
      0.56865478	    102.15609483	     15.66602872	     20.57924651	      0.00000000
      0.56889264	    103.27859600	     15.87029089	     20.75597540	      0.00000000
      0.56918650	    104.66219757	     16.12211301	     20.97384110	      0.00000000
      0.56943590	    105.83416131	     16.33550751	     21.15832175	      0.00000000
      0.56968531	    107.00346393	     16.54844360	     21.34242395	      0.00000000
      0.56993471	    108.17066855	     16.76107989	     21.52614205	      0.00000000
      0.57018411	    109.33532822	     16.97328834	     21.70948235	      0.00000000
      0.57043351	    110.49781773	     17.18517415	     21.89244146	      0.00000000
      0.57075934	    112.01271602	     17.46134718	     22.13089626	      0.00000000
      0.57097019	    112.99125497	     17.63982275	     22.28485855	      0.00000000
      0.57118103	    113.96788713	     17.81796405	     22.43855489	      0.00000000
      0.57149719	    115.42927408	     18.08460800	     22.66850801	      0.00000000
      0.57179665	    116.81004685	     18.33661655	     22.88576879	      0.00000000
      0.57210645	    118.23518634	     18.59682066	     23.10996331	      0.00000000
      0.57234478	    119.32888356	     18.79653961	     23.28204660	      0.00000000
      0.57258311	    120.42073579	     18.99599347	     23.45378832	      0.00000000
      0.57288575	    121.80398932	     19.24872110	     23.67139288	      0.00000000
      0.57312514	    122.89604933	     19.44832828	     23.84312832	      0.00000000
      0.57336453	    123.98574453	     19.64752152	     24.01452799	      0.00000000
      0.57360392	    125.07353451	     19.84643046	     24.18558743	      0.00000000
      0.57393442	    126.57165124	     20.12041866	     24.42119860	      0.00000000
      0.57414977	    127.54599500	     20.29869209	     24.57437263	      0.00000000
      0.57436512	    128.51842520	     20.47662696	     24.72727808	      0.00000000
      0.57467329	    129.90718705	     20.73081543	     24.94561408	      0.00000000
      0.57496795	    131.23178894	     20.97331979	     25.15386071	      0.00000000
      0.57526260	    132.55351118	     21.21538489	     25.36160106	      0.00000000
      0.57549826	    133.60807797	     21.40854097	     25.52738606	      0.00000000
      0.57573391	    134.66092407	     21.60144839	     25.69284778	      0.00000000
      0.57603667	    136.01046731	     21.84875298	     25.90496307	      0.00000000
      0.57627784	    137.08343327	     22.04545082	     26.07354701	      0.00000000
      0.57651901	    138.15407369	     22.24173580	     26.24180141	      0.00000000
      0.57676019	    139.22286227	     22.43774178	     26.40972174	      0.00000000
      0.57708298	    140.64993485	     22.69949098	     26.63395992	      0.00000000
      0.57730103	    141.61216601	     22.87605269	     26.78509345	      0.00000000
      0.57751907	    142.57249681	     23.05227343	     26.93596081	      0.00000000
      0.57782053	    143.89758688	     23.29549317	     27.14409587	      0.00000000
      0.57811019	    145.16776822	     23.52868197	     27.34360633	      0.00000000
      0.57839985	    146.43529037	     23.76146190	     27.54264359	      0.00000000
      0.57863645	    147.46824403	     23.95117596	     27.70488174	      0.00000000
      0.57887306	    148.49953382	     24.14064653	     27.86680483	      0.00000000
      0.57917383	    149.80746285	     24.38096845	     28.07218908	      0.00000000
      0.57941448	    150.85205475	     24.57297464	     28.23616031	      0.00000000
      0.57965514	    151.89440123	     24.76457613	     28.39981456	      0.00000000
      0.57989579	    152.93497513	     24.95590678	     28.56314738	      0.00000000
      0.58022028	    154.33467289	     25.21329893	     28.78287613	      0.00000000
      0.58043621	    155.26445190	     25.38434408	     28.92877151	      0.00000000
      0.58065214	    156.19242157	     25.55505944	     29.07441484	      0.00000000
      0.58095551	    157.49365847	     25.79450137	     29.27860729	      0.00000000
      0.58124769	    158.74391670	     26.02460558	     29.47479559	      0.00000000
      0.58153987	    159.99153516	     26.25429302	     29.67051932	      0.00000000
      0.58178350	    161.02941762	     26.44537932	     29.83336943	      0.00000000
      0.58202713	    162.06559820	     26.63621167	     29.99589712	      0.00000000
      0.58232014	    163.30891453	     26.86520780	     30.19094450	      0.00000000
      0.58255867	    164.31933725	     27.05137494	     30.34939171	      0.00000000
      0.58279721	    165.32761611	     27.23714915	     30.50753848	      0.00000000
      0.58303575	    166.33421895	     27.42266308	     30.66538046	      0.00000000
      0.58336765	    167.73145695	     27.68019253	     30.88450193	      0.00000000
      0.58357846	    168.61740992	     27.84354709	     31.02337629	      0.00000000
      0.58378928	    169.50168479	     28.00659044	     31.16201897	      0.00000000
      0.58410022	    170.80343001	     28.24665696	     31.36608417	      0.00000000
      0.58440504	    172.07648968	     28.48147719	     31.56563751	      0.00000000
      0.58475951	    173.55335217	     28.75396406	     31.79708370	      0.00000000
      0.58497805	    174.46166671	     28.92155906	     31.93945428	      0.00000000
      0.58519659	    175.36865993	     29.08895269	     32.08157484	      0.00000000
      0.58555832	    176.86631007	     29.36538023	     32.31626859	      0.00000000
      0.58575951	    177.69784591	     29.51891763	     32.44651301	      0.00000000
      0.58596071	    178.52787608	     29.67217182	     32.57655183	      0.00000000
      0.58629257	    179.89421473	     29.92449094	     32.79058862	      0.00000000
      0.58661501	    181.21861858	     30.16912783	     32.99800795	      0.00000000
      0.58684985	    182.18098328	     30.34689655	     33.14874998	      0.00000000
      0.58708470	    183.14185470	     30.52443492	     33.29920960	      0.00000000
      0.58740190	    184.43671300	     30.76369427	     33.50199037	      0.00000000
      0.58762667	    185.35267566	     30.93299743	     33.64537180	      0.00000000
      0.58785144	    186.26683484	     31.10196221	     33.78850181	      0.00000000
      0.58813972	    187.43716499	     31.31831946	     33.97169984	      0.00000000
      0.58841924	    188.56941182	     31.52765429	     34.14894038	      0.00000000
      0.58869877	    189.69951703	     31.73664700	     34.32578896	      0.00000000
      0.58894269	    190.68348713	     31.91861069	     34.47980098	      0.00000000
      0.58918662	    191.66592262	     32.10033931	     34.63351546	      0.00000000
      0.58943055	    192.64638242	     32.28170553	     34.78693811	      0.00000000
      0.58972331	    193.82096736	     32.49902836	     34.97068830	      0.00000000
      0.58998635	    194.87392563	     32.69385171	     35.13543049	      0.00000000
      0.59024940	    195.92511211	     32.88840056	     35.29983112	      0.00000000
      0.59051244	    196.97390955	     33.08249677	     35.46389799	      0.00000000
      0.59077549	    198.02105125	     33.27634934	     35.62762435	      0.00000000
      0.59101015	    198.95313238	     33.44888400	     35.77340651	      0.00000000
      0.59124482	    199.88386044	     33.62121281	     35.91891978	      0.00000000
      0.59154307	    201.06423361	     33.83976359	     36.10348751	      0.00000000
      0.59178463	    202.01857719	     34.01651287	     36.25264982	      0.00000000
      0.59202618	    202.97093627	     34.19288311	     36.40153594	      0.00000000
      0.59226774	    203.92179458	     34.36901213	     36.55014157	      0.00000000
      0.59258842	    205.18124655	     34.60229964	     36.74700191	      0.00000000
      0.59280245	    206.02048223	     34.75779910	     36.87811326	      0.00000000
      0.59301648	    206.85815172	     34.91299555	     37.00901076	      0.00000000
      0.59331728	    208.03333942	     35.13075484	     37.19261625	      0.00000000
      0.59355815	    208.97246849	     35.30478788	     37.33932937	      0.00000000
      0.59395816	    210.52838600	     35.59314696	     37.58237739	      0.00000000
      0.59420126	    211.47196505	     35.76805839	     37.72972446	      0.00000000
      0.59444437	    212.41365244	     35.94261056	     37.87679931	      0.00000000
      0.59468748	    213.35383524	     36.11691367	     38.02359876	      0.00000000
      0.59498418	    214.49889097	     36.32919802	     38.20239869	      0.00000000
      0.59524210	    215.49247537	     36.51344264	     38.35748654	      0.00000000
      0.59550001	    216.48388040	     36.69726402	     38.51227276	      0.00000000
      0.59575792	    217.47377841	     36.88085421	     38.66675136	      0.00000000
      0.59601583	    218.46149102	     37.06401724	     38.82093048	      0.00000000
      0.59627374	    219.44772808	     37.24695598	     38.97480373	      0.00000000
      0.59653165	    220.43177261	     37.42946335	     39.12837965	      0.00000000
      0.59678956	    221.41437408	     37.61175363	     39.28165145	      0.00000000
      0.59704747	    222.39477474	     37.79360801	     39.43462806	      0.00000000
      0.59730539	    223.37376594	     37.97525285	     39.58730230	      0.00000000
      0.59756330	    224.35054681	     38.15645691	     39.73968350	      0.00000000
      0.59782121	    225.32595295	     38.33745931	     39.89176403	      0.00000000
      0.59807912	    226.29913800	     38.51801570	     40.04355368	      0.00000000
      0.59833703	    227.27098423	     38.69837867	     40.19504436	      0.00000000
      0.59859494	    228.24059728	     38.87829004	     40.34624633	      0.00000000
      0.59885285	    229.20890869	     39.05801662	     40.49715100	      0.00000000
      0.59908384	    230.07425941	     39.21860049	     40.63206051	      0.00000000
      0.59931483	    230.93846145	     39.37900449	     40.76673419	      0.00000000
      0.59961962	    232.07635108	     39.59019131	     40.94407980	      0.00000000
      0.59985661	    232.95971654	     39.75417524	     41.08169437	      0.00000000
      0.60009359	    233.84133853	     39.91781351	     41.21906874	      0.00000000
      0.60033058	    234.72165618	     40.08123167	     41.35619920	      0.00000000
      0.60063188	    235.83858949	     40.28856330	     41.53019782	      0.00000000
      0.60088924	    236.79098677	     40.46538443	     41.67850550	      0.00000000
      0.60114659	    237.74135239	     40.64180083	     41.82653368	      0.00000000
      0.60140394	    238.69034063	     40.81799981	     41.97427671	      0.00000000
      0.60166129	    239.63730049	     40.99379299	     42.12174218	      0.00000000
      0.60191865	    240.58290345	     41.16937267	     42.26892431	      0.00000000
      0.60217600	    241.52648108	     41.34454541	     42.41583081	      0.00000000
      0.60243335	    242.46872240	     41.51950859	     42.56245575	      0.00000000
      0.60269071	    243.40894124	     41.69406365	     42.70880701	      0.00000000
      0.60294806	    244.34784444	     41.86841315	     42.85487847	      0.00000000
      0.60320541	    245.28472782	     42.04235330	     43.00067818	      0.00000000
      0.60346276	    246.22031634	     42.21609193	     43.14619986	      0.00000000
      0.60372012	    247.15388750	     42.38941994	     43.29145172	      0.00000000
      0.60397747	    248.08618464	     42.56255049	     43.43642731	      0.00000000
      0.60423482	    249.01646671	     42.73526912	     43.58113498	      0.00000000
      0.60449217	    249.94549569	     42.90779441	     43.72556814	      0.00000000
      0.60474953	    250.87251171	     43.07990642	     43.86973529	      0.00000000
      0.60500688	    251.79829561	     43.25182922	     44.01362967	      0.00000000
      0.60526423	    252.72206853	     43.42333737	     44.15725995	      0.00000000
      0.60552159	    253.64463035	     43.59466047	     44.30061919	      0.00000000
      0.60577894	    254.56518299	     43.76556752	     44.44371623	      0.00000000
      0.60603629	    255.48454559	     43.93629370	     44.58654396	      0.00000000
      0.60629364	    256.40190071	     44.10660240	     44.72911138	      0.00000000
      0.60655100	    257.31808686	     44.27673444	     44.87141121	      0.00000000
      0.60680835	    258.23226710	     44.44644754	     45.01345260	      0.00000000
      0.60706570	    259.14529944	     44.61598820	     45.15522812	      0.00000000
      0.60732305	    260.05632734	     44.78510845	     45.29674708	      0.00000000
      0.60758041	    260.96622841	     44.95406050	     45.43800188	      0.00000000
      0.60783776	    261.87412641	     45.12259064	     45.57900198	      0.00000000
      0.60809511	    262.78091864	     45.29095682	     45.71973962	      0.00000000
      0.60835247	    263.68570910	     45.45889960	     45.86022441	      0.00000000
      0.60860982	    264.58941479	     45.62668266	     46.00044844	      0.00000000
      0.60886717	    265.49111996	     45.79404082	     46.14042148	      0.00000000
      0.60912452	    266.39176129	     45.96124349	     46.28013544	      0.00000000
      0.60935546	    267.19828746	     46.11092887	     46.40529823	      0.00000000
      0.60958641	    268.00384441	     46.26045518	     46.53025491	      0.00000000
      0.60989499	    269.07806803	     46.45981531	     46.69690807	      0.00000000
      0.61012598	    269.88103046	     46.60885563	     46.82141539	      0.00000000
      0.61035696	    270.68251760	     46.75758867	     46.94572360	      0.00000000
      0.61058795	    271.48292541	     46.90612809	     47.06982957	      0.00000000
      0.61089238	    272.53585611	     47.10150569	     47.23309226	      0.00000000
      0.61116285	    273.46978932	     47.27481570	     47.37784632	      0.00000000
      0.61143331	    274.40171633	     47.44770518	     47.52233128	      0.00000000
      0.61166649	    275.20421343	     47.59661366	     47.64667222	      0.00000000
      0.61189966	    276.00520384	     47.74520364	     47.77081476	      0.00000000
      0.61213283	    276.80514558	     47.89360677	     47.89475527	      0.00000000
      0.61243361	    277.83508808	     48.08464934	     48.05433768	      0.00000000
      0.61269819	    278.73966315	     48.25245010	     48.19443679	      0.00000000
      0.61296277	    279.64235752	     48.41985417	     48.33428374	      0.00000000
      0.61322734	    280.54394127	     48.58708308	     48.47387229	      0.00000000
      0.61345399	    281.31467825	     48.72999414	     48.59324823	      0.00000000
      0.61368063	    282.08454625	     48.87275980	     48.71243640	      0.00000000
      0.61400240	    283.17538733	     49.07500343	     48.88133679	      0.00000000
      0.61422297	    283.92215331	     49.21347344	     48.99689931	      0.00000000
      0.61444354	    284.66762875	     49.35166877	     49.11229029	      0.00000000
      0.61473095	    285.63755259	     49.53146852	     49.26238658	      0.00000000
      0.61500338	    286.55521849	     49.70155815	     49.40438723	      0.00000000
      0.61534774	    287.71311231	     49.91616940	     49.58350512	      0.00000000
      0.61557006	    288.45912384	     50.05440391	     49.69892645	      0.00000000
      0.61579238	    289.20427607	     50.19248666	     49.81417279	      0.00000000
      0.61609937	    290.23134990	     50.38277673	     49.97302656	      0.00000000
      0.61636296	    291.11188458	     50.54592331	     50.10915848	      0.00000000
      0.61662655	    291.99063824	     50.70868816	     50.24505251	      0.00000000
      0.61689014	    292.86834820	     50.87128362	     50.38070287	      0.00000000
      0.61712087	    293.63511663	     51.01327648	     50.49925003	      0.00000000
      0.61735160	    294.40103499	     51.15512373	     50.61761230	      0.00000000
      0.61766671	    295.44501781	     51.34841819	     50.77896734	      0.00000000
      0.61788991	    296.18358269	     51.48517899	     50.89305442	      0.00000000
      0.61811311	    296.92088218	     51.62166577	     51.00697466	      0.00000000
      0.61839595	    297.85385313	     51.79436788	     51.15108997	      0.00000000
      0.61867194	    298.76258558	     51.96255269	     51.29145585	      0.00000000
      0.61894794	    299.66992594	     52.13047272	     51.43156476	      0.00000000
      0.61920792	    300.52305571	     52.28832106	     51.56331467	      0.00000000
      0.61946790	    301.37505037	     52.44596175	     51.69483749	      0.00000000
      0.61972788	    302.22547535	     52.60326821	     51.82613796	      0.00000000
      0.61998786	    303.07480644	     52.76037734	     51.95721272	      0.00000000
      0.62024784	    303.92254509	     52.91714401	     52.08806708	      0.00000000
      0.62050782	    304.76923530	     53.07372489	     52.21869708	      0.00000000
      0.62076780	    305.61430571	     53.22995376	     52.34910864	      0.00000000
      0.62102778	    306.45837787	     53.38600978	     52.47929715	      0.00000000
      0.62128776	    307.30079775	     53.54170279	     52.60926921	      0.00000000
      0.62154774	    308.14227490	     53.69723742	     52.73901948	      0.00000000
      0.62180773	    308.98206151	     53.85239635	     52.86855534	      0.00000000
      0.62206771	    309.82096693	     54.00741316	     52.99787059	      0.00000000
      0.62230052	    310.57076854	     54.14590821	     53.11349394	      0.00000000
      0.62253334	    311.31978373	     54.28426501	     53.22894236	      0.00000000
      0.62284548	    312.32210567	     54.46935390	     53.38345668	      0.00000000
      0.62306923	    313.03975602	     54.60188535	     53.49402343	      0.00000000
      0.62329297	    313.75620898	     54.73415097	     53.60443456	      0.00000000
      0.62357398	    314.65479713	     54.90002807	     53.74287633	      0.00000000
      0.62384819	    315.53017002	     55.06158276	     53.87773621	      0.00000000
      0.62412241	    316.40427352	     55.22288885	     54.01236060	      0.00000000
      0.62438531	    317.24082714	     55.37722097	     54.14121190	      0.00000000
      0.62464821	    318.07631234	     55.53135148	     54.26984767	     -0.00000000
      0.62491111	    318.91028987	     55.68515231	     54.39827252	     -0.00000000
      0.62517401	    319.74327274	     55.83877134	     54.52648294	     -0.00000000
      0.62543691	    320.57468533	     55.99204097	     54.65448467	     -0.00000000
      0.62569981	    321.40519614	     56.14515417	     54.78227292	     -0.00000000
      0.62596271	    322.23405221	     56.29789194	     54.90985488	     -0.00000000
      0.62622561	    323.06212413	     56.45050583	     55.03722409	     -0.00000000
      0.62644890	    323.76406960	     56.57981199	     55.14524173	     -0.00000000
      0.62667219	    324.46536226	     56.70900252	     55.25310777	     -0.00000000
      0.62697261	    325.40732215	     56.88247553	     55.39800182	     -0.00000000
      0.62723436	    326.22695983	     57.03341656	     55.52402176	     -0.00000000
      0.62749610	    327.04504811	     57.18400731	     55.64984131	     -0.00000000
      0.62775785	    327.86230527	     57.33445530	     55.77545533	     -0.00000000
      0.62801960	    328.67794534	     57.48453188	     55.90087116	     -0.00000000
      0.62828134	    329.49284937	     57.63449181	     56.02608233	     -0.00000000
      0.62850754	    330.19574143	     57.76377425	     56.13413094	     -0.00000000
      0.62873374	    330.89799155	     57.89294179	     56.24202861	     -0.00000000
      0.62906261	    331.91711371	     58.08032176	     56.39863567	     -0.00000000
      0.62927490	    332.57431844	     58.20116556	     56.49956224	     -0.00000000
      0.62948719	    333.23050016	     58.32177404	     56.60036118	     -0.00000000
      0.62978396	    334.14655711	     58.49012103	     56.74105101	     -0.00000000
      0.63019481	    335.41220927	     58.72263762	     56.93541069	     -0.00000000
      0.63042558	    336.12206203	     58.85303275	     57.04436940	     -0.00000000
      0.63065635	    336.83080305	     58.98317550	     57.15317924	     -0.00000000
      0.63094282	    337.70951064	     59.14450696	     57.28804406	     -0.00000000
      0.63121417	    338.54043999	     59.29701838	     57.41557482	     -0.00000000
      0.63148551	    339.37030201	     59.44931486	     57.54289856	     -0.00000000
      0.63174688	    340.16828616	     59.59570622	     57.66534597	     -0.00000000
      0.63200824	    340.96536965	     59.74192272	     57.78760221	     -0.00000000
      0.63226960	    341.76108504	     59.88782804	     57.90967179	     -0.00000000
      0.63253096	    342.55595239	     60.03357241	     58.03155136	     -0.00000000
      0.63279233	    343.34941350	     60.17899313	     58.15324612	     -0.00000000
      0.63305369	    344.14208708	     60.32426908	     58.27475197	     -0.00000000
      0.63331505	    344.93330763	     60.46920643	     58.39607492	     -0.00000000
      0.63357641	    345.72381042	     60.61401789	     58.51720998	     -0.00000000
      0.63383778	    346.51280328	     60.75847287	     58.63816412	     -0.00000000
      0.63409914	    347.30115895	     60.90282400	     58.75893130	     -0.00000000
      0.63433025	    347.99698101	     61.03016076	     58.86557159	     -0.00000000
      0.63456136	    348.69221764	     61.15739001	     58.97206750	     -0.00000000
      0.63488027	    349.64989404	     61.33256773	     59.11879034	     -0.00000000
      0.63509977	    350.30842422	     61.45302915	     59.21961522	     -0.00000000
      0.63531926	    350.96593062	     61.57324830	     59.32031531	     -0.00000000
      0.63560659	    351.82561496	     61.73040602	     59.45194510	     -0.00000000
      0.63584754	    352.54551196	     61.86197143	     59.56216123	     -0.00000000
      0.63622120	    353.66008194	     62.06559585	     59.73278445	     -0.00000000
      0.63646992	    354.40100981	     62.20093774	     59.84615746	     -0.00000000
      0.63671865	    355.14071891	     62.33599323	     59.95937303	     -0.00000000
      0.63696738	    355.87969948	     62.47090413	     60.07242808	     -0.00000000
      0.63724417	    356.70075400	     62.62073384	     60.19805787	     -0.00000000
      0.63752097	    357.52094784	     62.77039510	     60.32349024	     -0.00000000
      0.63775745	    358.22043210	     62.89796152	     60.43049913	     -0.00000000
      0.63799392	    358.91933219	     63.02541676	     60.53736480	     -0.00000000
      0.63831021	    359.85251752	     63.19551310	     60.68008394	     -0.00000000
      0.63852859	    360.49628344	     63.31285907	     60.77847084	     -0.00000000
      0.63874697	    361.13906302	     63.42996711	     60.87674075	     -0.00000000
      0.63903560	    361.98767139	     63.58454373	     61.00644425	     -0.00000000
      0.63931136	    362.79726455	     63.73196298	     61.13017347	     -0.00000000
      0.63968341	    363.88787844	     63.93049443	     61.29680435	     -0.00000000
      0.63991585	    364.56808015	     64.05425922	     61.40073538	     -0.00000000
      0.64019621	    365.38763173	     64.20335349	     61.52591584	     -0.00000000
      0.64046822	    366.18156013	     64.34772580	     61.64718759	     -0.00000000
      0.64074022	    366.97462692	     64.49191823	     61.76827873	     -0.00000000
      0.64101223	    367.76635950	     64.63579277	     61.88919351	     -0.00000000
      0.64128424	    368.55742461	     64.77954245	     62.00992790	     -0.00000000
      0.64151444	    369.22569778	     64.90090292	     62.11196731	     -0.00000000
      0.64174463	    369.89348759	     65.02217153	     62.21387864	     -0.00000000
      0.64207148	    370.84005392	     65.19397359	     62.35836436	     -0.00000000
      0.64228502	    371.45804365	     65.30614156	     62.45262562	     -0.00000000
      0.64249856	    372.07511620	     65.41808363	     62.54678165	     -0.00000000
      0.64279507	    372.93095967	     65.57330189	     62.67734040	     -0.00000000
      0.64317984	    374.03967645	     65.77428998	     62.84645823	     -0.00000000
      0.64343054	    374.76116093	     65.90505264	     62.95645839	     -0.00000000
      0.64368123	    375.48150126	     66.03553642	     63.06631544	     -0.00000000
      0.64393192	    376.20122051	     66.16589283	     63.17602633	     -0.00000000
      0.64420646	    376.98818590	     66.30835585	     63.29601024	     -0.00000000
      0.64448100	    377.77444419	     66.45067582	     63.41582013	     -0.00000000
      0.64472178	    378.46284463	     66.57520586	     63.52075726	     -0.00000000
      0.64496255	    379.15074506	     66.69963766	     63.62556139	     -0.00000000
      0.64527153	    380.03203006	     66.85895718	     63.75986312	     -0.00000000
      0.64549471	    380.66817595	     66.97396128	     63.85673575	     -0.00000000
      0.64571789	    381.30336092	     67.08872526	     63.95349925	     -0.00000000
      0.64600088	    382.10796664	     67.23406727	     64.07603442	     -0.00000000
      0.64627202	    382.87780781	     67.37307019	     64.19327168	     -0.00000000
      0.64661090	    383.83881939	     67.54654223	     64.33956910	     -0.00000000
      0.64684422	    384.49938496	     67.66571036	     64.44015075	     -0.00000000
      0.64707754	    385.15946115	     67.78477681	     64.54061208	     -0.00000000
      0.64737400	    385.99697790	     67.93577484	     64.66809404	     -0.00000000
      0.64767047	    386.83373792	     68.08661696	     64.79538327	     -0.00000000
      0.64788280	    387.43194253	     68.19437439	     64.88643372	     -0.00000000
      0.64809512	    388.02983520	     68.30207330	     64.97738565	     -0.00000000
      0.64840313	    388.89595368	     68.45801393	     65.10914971	     -0.00000000
      0.64867899	    389.67095760	     68.59752373	     65.22699225	     -0.00000000
      0.64892079	    390.34913347	     68.71952263	     65.33015135	     -0.00000000
      0.64916259	    391.02686453	     68.84143209	     65.43318523	     -0.00000000
      0.64947119	    391.89046024	     68.99667631	     65.56451288	     -0.00000000
      0.64969465	    392.51540625	     69.10902003	     65.65947591	     -0.00000000
      0.64991810	    393.13942482	     69.22112695	     65.75433699	     -0.00000000
      0.65020124	    393.92938599	     69.36301096	     65.87438625	     -0.00000000
      0.65047270	    394.68575299	     69.49879818	     65.98932769	     -0.00000000
      0.65081172	    395.62931833	     69.66814006	     66.13266400	     -0.00000000
      0.65104532	    396.27842218	     69.78456048	     66.23129234	     -0.00000000
      0.65127891	    396.92709038	     69.90088802	     66.32980819	     -0.00000000
      0.65157561	    397.74982493	     70.04835149	     66.45477643	     -0.00000000
      0.65187231	    398.57188944	     70.19567328	     66.57956467	     -0.00000000
      0.65208510	    399.16044178	     70.30106297	     66.66895861	     -0.00000000
      0.65229790	    399.74872733	     70.40640176	     66.75826029	     -0.00000000
      0.65260608	    400.59958711	     70.55867912	     66.88743152	     -0.00000000
      0.65288226	    401.36145744	     70.69500201	     67.00303239	     -0.00000000
      0.65312429	    402.02801160	     70.81418500	     67.10421221	     -0.00000000
      0.65336631	    402.69417903	     70.93328830	     67.20527511	     -0.00000000
      0.65367551	    403.54388869	     71.08510343	     67.33422214	     -0.00000000
      0.65389902	    404.15784038	     71.19479612	     67.42731781	     -0.00000000
      0.65412253	    404.77089835	     71.30425572	     67.52031861	     -0.00000000
      0.65440620	    405.54828773	     71.44301876	     67.63821083	     -0.00000000
      0.65467671	    406.28867762	     71.57511187	     67.75048994	     -0.00000000
      0.65501787	    407.22142779	     71.74146666	     67.89188945	     -0.00000000
      0.65525573	    407.87076015	     71.85719615	     67.99034718	     -0.00000000
      0.65549359	    408.51968781	     71.97283623	     68.08869639	     -0.00000000
      0.65578670	    409.31826417	     72.11506003	     68.20974498	     -0.00000000
      0.65607981	    410.11626842	     72.25715919	     68.33063009	     -0.00000000
      0.65629755	    410.70806336	     72.36245110	     68.42033006	     -0.00000000
      0.65651529	    411.29961328	     72.46769413	     68.50994021	     -0.00000000
      0.65682303	    412.13457025	     72.61615753	     68.63643753	     -0.00000000
      0.65709363	    412.86822994	     72.74658236	     68.74752635	     -0.00000000
      0.65736424	    413.60064213	     72.87667727	     68.85848356	     -0.00000000
      0.65760511	    414.25239067	     72.99245036	     68.95713384	     -0.00000000
      0.65784598	    414.90312456	     73.10795362	     69.05568097	     -0.00000000
      0.65808685	    415.55348133	     73.22337219	     69.15412168	     -0.00000000
      0.65837636	    416.33409737	     73.36182112	     69.27230119	     -0.00000000
      0.65866586	    417.11420666	     73.50015759	     69.39032825	     -0.00000000
      0.65888799	    417.71174480	     73.60602869	     69.48078505	     -0.00000000
      0.65911011	    418.30904733	     73.71185119	     69.57115258	     -0.00000000
      0.65941577	    419.12994191	     73.85719879	     69.69536630	     -0.00000000
      0.65968379	    419.84924226	     73.98453243	     69.80414426	     -0.00000000
      0.65995180	    420.56734956	     74.11154649	     69.91279896	     -0.00000000
      0.66021982	    421.28527306	     74.23853415	     70.02132532	     -0.00000000
      0.66044577	    421.88946928	     74.34530662	     70.11272413	     -0.00000000
      0.66067172	    422.49345438	     74.45203627	     70.20403300	     -0.00000000
      0.66097387	    423.30007594	     74.59448203	     70.32599899	     -0.00000000
      0.66123871	    424.00665265	     74.71923710	     70.43277288	     -0.00000000
      0.66150354	    424.71208123	     74.84368224	     70.53942976	     -0.00000000
      0.66176838	    425.41731369	     74.96809402	     70.64596498	     -0.00000000
      0.66200439	    426.04473694	     75.07868058	     70.74080473	     -0.00000000
      0.66224039	    426.67192821	     75.18921776	     70.83554918	     -0.00000000
      0.66255705	    427.51224678	     75.33720390	     70.96253008	     -0.00000000
      0.66278007	    428.10387614	     75.44139164	     71.05185712	     -0.00000000
      0.66300309	    428.69468553	     75.54535600	     71.14110359	     -0.00000000
      0.66328952	    429.45291934	     75.67873917	     71.25560475	     -0.00000000
      0.66354664	    430.13283391	     75.79828087	     71.35827563	     -0.00000000
      0.66390250	    431.07285188	     75.96347262	     71.50019245	     -0.00000000
      0.66412165	    431.65114167	     76.06504274	     71.58749023	     -0.00000000
      0.66450879	    432.67136492	     76.24411149	     71.74151493	     -0.00000000
      0.66470853	    433.19758553	     76.33646982	     71.82088809	     -0.00000000
      0.66490828	    433.72312869	     76.42864138	     71.90019905	     -0.00000000
      0.66523635	    434.58547475	     76.57980828	     72.03032583	     -0.00000000
      0.66552194	    435.33560376	     76.71126226	     72.14346169	     -0.00000000
      0.66576251	    435.96655485	     76.82173764	     72.23866697	     -0.00000000
      0.66600308	    436.59727564	     76.93215963	     72.33377999	     -0.00000000
      0.66632185	    437.43179225	     77.07814088	     72.45967092	     -0.00000000
      0.66653989	    438.00250217	     77.17797593	     72.54568767	     -0.00000000
      0.66675792	    438.57243876	     77.27759626	     72.63163269	     -0.00000000
      0.66705085	    439.33757419	     77.41128669	     72.74698185	     -0.00000000
      0.66737023	    440.17086170	     77.55679506	     72.87259904	     -0.00000000
      0.66768395	    440.98872058	     77.69955327	     72.99583632	     -0.00000000
      0.66791655	    441.59422626	     77.80515448	     73.08711396	     -0.00000000
      0.66814915	    442.19952327	     77.91070504	     73.17830885	     -0.00000000
      0.66844757	    442.97516226	     78.04586464	     73.29519124	     -0.00000000
      0.66874599	    443.75045292	     78.18093840	     73.41193885	     -0.00000000
      0.66895869	    444.30211235	     78.27695099	     73.49507239	     -0.00000000
      0.66917139	    444.85367887	     78.37294392	     73.57813773	     -0.00000000
      0.66947921	    445.65104767	     78.51162573	     73.69823574	     -0.00000000
      0.66978704	    446.44799591	     78.65019952	     73.81819345	     -0.00000000
      0.66999825	    446.99392132	     78.74502730	     73.90042552	     -0.00000000
      0.67020947	    447.53976083	     78.83983635	     73.98259168	     -0.00000000
      0.67051551	    448.32982766	     78.97697822	     74.10153526	     -0.00000000
      0.67082156	    449.11946330	     79.11400673	     74.22034305	     -0.00000000
      0.67103944	    449.68075121	     79.21131219	     74.30484767	     -0.00000000
      0.67125733	    450.24193220	     79.30859215	     74.38928366	     -0.00000000
      0.67156474	    451.03283322	     79.44560049	     74.50830154	     -0.00000000
      0.67187216	    451.82337876	     79.58251547	     74.62718487	     -0.00000000
      0.67208077	    452.35893925	     79.67516853	     74.70778595	     -0.00000000
      0.67228938	    452.89444691	     79.76781039	     74.78832521	     -0.00000000
      0.67259312	    453.67335952	     79.90247454	     74.90548427	     -0.00000000
      0.67289687	    454.45184548	     80.03702241	     75.02251501	     -0.00000000
      0.67312345	    455.03171467	     80.13714590	     75.10973631	     -0.00000000
      0.67335003	    455.61146276	     80.23723797	     75.19688644	     -0.00000000
      0.67365365	    456.38743616	     80.37111009	     75.31355726	     -0.00000000
      0.67392633	    457.08407083	     80.49126612	     75.41823428	     -0.00000000
      0.67419901	    457.77960303	     80.61110566	     75.52281393	     -0.00000000
      0.67443893	    458.39161896	     80.71656504	     75.61474381	     -0.00000000
      0.67467885	    459.00275646	     80.82177156	     75.70659919	     -0.00000000
      0.67491877	    459.61369607	     80.92692296	     75.79837755	     -0.00000000
      0.67521265	    460.36120276	     81.05548199	     75.91069667	     -0.00000000
      0.67550653	    461.10845570	     81.18396996	     76.02290129	     -0.00000000
      0.67572896	    461.67315947	     81.28096652	     76.10775368	     -0.00000000
      0.67595139	    462.23779499	     81.37794431	     76.19254085	     -0.00000000
      0.67625773	    463.01458856	     81.51126209	     76.30920917	     -0.00000000
      0.67653121	    463.70779779	     81.63020498	     76.41325948	     -0.00000000
      0.67677705	    464.33006878	     81.73687088	     76.50671527	     -0.00000000
      0.67702289	    464.95223763	     81.84350716	     76.60009316	     -0.00000000
      0.67733100	    465.73092441	     81.97684343	     76.71701446	     -0.00000000
      0.67755755	    466.30350507	     82.07488903	     76.80290851	     -0.00000000
      0.67778409	    466.87533313	     82.17271498	     76.88874015	     -0.00000000
      0.67806734	    467.58993622	     82.29492333	     76.99596435	     -0.00000000
      0.67834138	    468.28062703	     82.41296142	     77.09960587	     -0.00000000
      0.67867809	    469.12880791	     82.55785169	     77.22682725	     -0.00000000
      0.67891409	    469.72252594	     82.65917867	     77.31591519	     -0.00000000
      0.67915010	    470.31611336	     82.76046547	     77.40493462	     -0.00000000
      0.67944739	    471.06303899	     82.88781706	     77.51697582	     -0.00000000
      0.67974467	    471.80977297	     83.01510857	     77.62890950	     -0.00000000
      0.67996357	    472.35876066	     83.10858556	     77.71126383	     -0.00000000
      0.68018248	    472.90772887	     83.20205408	     77.79356017	     -0.00000000
      0.68049000	    473.67818398	     83.33313476	     77.90908147	     -0.00000000
      0.68079753	    474.44843496	     83.46414964	     78.02449023	     -0.00000000
      0.68100734	    474.97308124	     83.55328149	     78.10316596	     -0.00000000
      0.68121715	    475.49774509	     83.64241506	     78.18178945	     -0.00000000
      0.68152046	    476.25552591	     83.77106188	     78.29536146	     -0.00000000
      0.68182377	    477.01301332	     83.89961543	     78.40882671	     -0.00000000
      0.68205372	    477.58648739	     83.99683771	     78.49477927	     -0.00000000
      0.68228367	    478.15991396	     84.09404113	     78.58067074	     -0.00000000
      0.68258530	    478.91131501	     84.22131074	     78.69324778	     -0.00000000
      0.68288693	    479.66258221	     84.34853188	     78.80572110	     -0.00000000
      0.68309979	    480.19190039	     84.43805847	     78.88503391	     -0.00000000
      0.68331265	    480.72124623	     84.52758796	     78.96429531	     -0.00000000
      0.68361877	    481.48182220	     84.65613116	     79.07819787	     -0.00000000
      0.68392489	    482.24217516	     84.78459801	     79.19199624	     -0.00000000
      0.68414542	    482.78910553	     84.87690032	     79.27391104	     -0.00000000
      0.68436594	    483.33603555	     84.96919614	     79.35577200	     -0.00000000
      0.68467253	    484.09570120	     85.09729168	     79.46949645	     -0.00000000
      0.68497912	    484.85521685	     85.22533041	     79.58311854	     -0.00000000
      0.68519198	    485.38170333	     85.31397623	     79.66194607	     -0.00000000
      0.68540484	    485.90822845	     85.40262655	     79.74072447	     -0.00000000
      0.68570998	    486.66236814	     85.52950553	     79.85357626	     -0.00000000
      0.68601513	    487.41630152	     85.65630988	     79.96632913	     -0.00000000
      0.68623927	    487.96929668	     85.74921259	     80.04908788	     -0.00000000
      0.68646341	    488.52229742	     85.84210859	     80.13179351	     -0.00000000
      0.68676882	    489.27510755	     85.96846728	     80.24440741	     -0.00000000
      0.68707424	    490.02781605	     86.09478017	     80.35692418	     -0.00000000
      0.68728683	    490.55093568	     86.18245454	     80.43518971	     -0.00000000
      0.68749942	    491.07411303	     86.27013745	     80.51340840	     -0.00000000
      0.68780418	    491.82345292	     86.39562982	     80.62545810	     -0.00000000
      0.68810894	    492.57260900	     86.52105107	     80.73741354	     -0.00000000
      0.68833502	    493.12759875	     86.61385907	     80.82040874	     -0.00000000
      0.68856110	    493.68260574	     86.70666194	     80.90335233	     -0.00000000
      0.68886558	    494.42936457	     86.83142397	     81.01497923	     -0.00000000
      0.68917007	    495.17605657	     86.95614741	     81.12651392	     -0.00000000
      0.68938357	    495.69882865	     87.04335625	     81.20467032	     -0.00000000
      0.68959707	    496.22167193	     87.13057600	     81.28278161	     -0.00000000
      0.68990215	    496.96812006	     87.25500116	     81.39431804	     -0.00000000
      0.69020722	    497.71441906	     87.37936229	     81.50576428	     -0.00000000
      0.69043245	    498.26462571	     87.47093924	     81.58798565	     -0.00000000
      0.69065767	    498.81486891	     87.56251516	     81.67015812	     -0.00000000
      0.69096257	    499.55907927	     87.68626882	     81.78132403	     -0.00000000
      0.69126747	    500.30324342	     87.80998696	     81.89240173	     -0.00000000
      0.69148187	    500.82572802	     87.89673766	     81.97045938	     -0.00000000
      0.69169628	    501.34829553	     87.98350119	     82.04847364	     -0.00000000
      0.69200141	    502.09138304	     88.10678144	     82.15942952	     -0.00000000
      0.69230654	    502.83435243	     88.23000385	     82.27029932	     -0.00000000
      0.69253168	    503.38181472	     88.32069210	     82.35205354	     -0.00000000
      0.69275683	    503.92933034	     88.41138268	     82.43376117	     -0.00000000
      0.69306174	    504.67013681	     88.53398579	     82.54434128	     -0.00000000
      0.69336664	    505.41092020	     88.65655737	     82.65483728	     -0.00000000
      0.69358204	    505.93345666	     88.74290360	     82.73284836	     -0.00000000
      0.69379744	    506.45608772	     88.82926460	     82.81081771	     -0.00000000
      0.69410267	    507.19607547	     88.95144427	     82.92123479	     -0.00000000
      0.69440790	    507.93597673	     89.07357263	     83.03156973	     -0.00000000
      0.69463274	    508.48027300	     89.16330409	     83.11279608	     -0.00000000
      0.69485759	    509.02463951	     89.25304140	     83.19397812	     -0.00000000
      0.69516256	    509.76235252	     89.37454701	     83.30402138	     -0.00000000
      0.69546753	    510.50006329	     89.49602455	     83.41398444	     -0.00000000
      0.69568403	    511.02300443	     89.58202191	     83.49200290	     -0.00000000
      0.69590053	    511.54605121	     89.66803583	     83.56998118	     -0.00000000
      0.69620583	    512.28300649	     89.78912758	     83.67987210	     -0.00000000
      0.69651112	    513.01990669	     89.91017462	     83.78968470	     -0.00000000
      0.69673566	    513.56115817	     89.99897194	     83.87040330	     -0.00000000
      0.69696020	    514.10249640	     90.08777860	     83.95107980	     -0.00000000
      0.69726520	    514.83716921	     90.20819745	     84.06059661	     -0.00000000
      0.69757019	    515.57185939	     90.32859147	     84.17003702	     -0.00000000
      0.69778790	    516.09553605	     90.41429159	     84.24811331	     -0.00000000
      0.69800561	    516.61932899	     90.50000996	     84.32615094	     -0.00000000
      0.69831092	    517.35329111	     90.62002243	     84.43552396	     -0.00000000
      0.69861623	    518.08722924	     90.73999682	     84.54482236	     -0.00000000
      0.69884049	    518.62559760	     90.82788950	     84.62505916	     -0.00000000
      0.69906474	    519.16406876	     90.91579493	     84.70525597	     -0.00000000
      0.69936971	    519.89573518	     91.03513517	     84.81425364	     -0.00000000
      0.69967468	    520.62743749	     91.15445365	     84.92317857	     -0.00000000
      0.69989370	    521.15216640	     91.23990552	     85.00136085	     -0.00000000
      0.70011272	    521.67702184	     91.32537726	     85.07950588	     -0.00000000
      0.70041797	    522.40797976	     91.44431149	     85.18836153	     -0.00000000
      0.70072323	    523.13894426	     91.56321431	     85.29714614	     -0.00000000
      0.70094727	    523.67469843	     91.65024940	     85.37694282	     -0.00000000
      0.70117131	    524.21057087	     91.73730060	     85.45670151	     -0.00000000
      0.70147620	    524.93923976	     91.85556690	     85.56518339	     -0.00000000
      0.70178108	    525.66796224	     91.97381446	     85.67359606	     -0.00000000
      0.70200147	    526.19398968	     92.05905535	     85.75192175	     -0.00000000
      0.70222187	    526.72015372	     92.14431771	     85.83021155	     -0.00000000
      0.70252699	    527.44804695	     92.26216749	     85.93854274	     -0.00000000
      0.70283211	    528.17597638	     92.37999243	     86.04680633	     -0.00000000
      0.70305606	    528.70954356	     92.46624251	     86.12622782	     -0.00000000
      0.70328002	    529.24324379	     92.55251189	     86.20561319	     -0.00000000
      0.70358476	    529.96890920	     92.66970718	     86.31358015	     -0.00000000
      0.70388951	    530.69464562	     92.78688683	     86.42148130	     -0.00000000
      0.70411128	    531.22207401	     92.87193068	     86.49996619	     -0.00000000
      0.70433306	    531.74964901	     92.95699763	     86.57841650	     -0.00000000
      0.70463796	    532.47439348	     93.07375384	     86.68621230	     -0.00000000
      0.70494285	    533.19920224	     93.19049150	     86.79394383	     -0.00000000
      0.70516693	    533.73118267	     93.27605649	     86.87308040	     -0.00000000
      0.70539100	    534.26331004	     93.36164378	     86.95218254	     -0.00000000
      0.70569555	    534.98596640	     93.47777172	     87.05963524	     -0.00000000
      0.70600009	    535.70871149	     93.59388739	     87.16702533	     -0.00000000
      0.70622318	    536.23745163	     93.67871759	     87.24565650	     -0.00000000
      0.70644628	    536.76634858	     93.76357266	     87.32425435	     -0.00000000
      0.70675086	    537.48788721	     93.87923145	     87.43150750	     -0.00000000
      0.70705544	    538.20951606	     93.99487754	     87.53869954	     -0.00000000
      0.70727991	    538.74061934	     94.07987399	     87.61765724	     -0.00000000
      0.70750437	    539.27188248	     94.16489547	     87.69658204	     -0.00000000
      0.70780865	    539.99153092	     94.27996148	     87.80352172	     -0.00000000
      0.70811294	    540.71128652	     94.39501897	     87.91040185	     -0.00000000
      0.70833722	    541.24110913	     94.47959725	     87.98914532	     -0.00000000
      0.70856151	    541.77109902	     94.56420232	     88.06785671	     -0.00000000
      0.70886573	    542.48944177	     94.67877141	     88.17456948	     -0.00000000
      0.70916995	    543.20789825	     94.79333314	     88.28122412	     -0.00000000
      0.70939505	    543.73880545	     94.87787184	     88.36010424	     -0.00000000
      0.70962015	    544.26988448	     94.96243809	     88.43895283	     -0.00000000
      0.70992412	    544.98652723	     95.07644846	     88.54538047	     -0.00000000
      0.71022810	    545.70329622	     95.19045444	     88.65175142	     -0.00000000
      0.71045345	    546.23398478	     95.27474566	     88.73057482	     -0.00000000
      0.71067880	    546.76485125	     95.35906573	     88.80936734	     -0.00000000
      0.71098263	    547.48006326	     95.47256226	     88.91554970	     -0.00000000
      0.71128646	    548.19541030	     95.58605631	     89.02167671	     -0.00000000
      0.71151239	    548.72664878	     95.67022259	     89.10055720	     -0.00000000
      0.71173832	    549.25807030	     95.75441874	     89.17940737	     -0.00000000
      0.71204193	    549.97170827	     95.86738030	     89.28532320	     -0.00000000
      0.71234554	    550.68549160	     95.98034181	     89.39118499	     -0.00000000
      0.71257191	    551.21697185	     96.06433440	     89.47007669	     -0.00000000
      0.71279827	    551.74864061	     96.14835800	     89.54893864	     -0.00000000
      0.71310169	    552.46079432	     96.26080078	     89.65460109	     -0.00000000
      0.71340511	    553.17310266	     96.37324566	     89.76021075	     -0.00000000
      0.71363198	    553.70502260	     96.45709615	     89.83914271	     -0.00000000
      0.71385886	    554.23713624	     96.54097873	     89.91804544	     -0.00000000
      0.71416206	    554.94777401	     96.65289965	     90.02344962	     -0.00000000
      0.71446526	    555.65857576	     96.76482489	     90.12880218	     -0.00000000
      0.71469264	    556.19092320	     96.84853162	     90.20777227	     -0.00000000
      0.71492001	    556.72346950	     96.93227153	     90.28671362	     -0.00000000
      0.71522299	    557.43261198	     97.04367590	     90.39186226	     -0.00000000
      0.71552597	    558.14192743	     97.15508677	     90.49696042	     -0.00000000
      0.71575387	    558.67476644	     97.23866013	     90.57597770	     -0.00000000
      0.71598176	    559.20780936	     97.32226777	     90.65496670	     -0.00000000
      0.71628451	    559.91545408	     97.43315733	     90.75985904	     -0.00000000
      0.71658726	    560.62328051	     97.54405555	     90.86470198	     -0.00000000
      0.71681568	    561.15665425	     97.62750268	     90.94377234	     -0.00000000
      0.71704410	    561.69023686	     97.71098516	     91.02281484	     -0.00000000
      0.71734661	    562.39638572	     97.82136244	     91.12745067	     -0.00000000
      0.71764912	    563.10272478	     97.93175050	     91.23203809	     -0.00000000
      0.71787809	    563.63668204	     98.01507943	     91.31116818	     -0.00000000
      0.71810705	    564.17085306	     98.09844478	     91.39027079	     -0.00000000
      0.71840931	    564.87550401	     98.20831176	     91.49464919	     -0.00000000
      0.71871156	    565.58035338	     98.31819163	     91.59898012	     -0.00000000
      0.71894109	    566.11494399	     98.40141058	     91.67817661	     -0.00000000
      0.71917062	    566.64975313	     98.48466700	     91.75734599	     -0.00000000
      0.71947260	    567.35290157	     98.59402537	     91.86146557	     -0.00000000
      0.71977459	    568.05625640	     98.70339872	     91.96553853	     -0.00000000
      0.72000469	    568.59153157	     98.78651612	     92.04480824	     -0.00000000
      0.72023480	    569.12702993	     98.86967206	     92.12405114	     -0.00000000
      0.72053650	    569.82866838	     98.97852315	     92.22790993	     -0.00000000
      0.72083821	    570.53052091	     99.08739130	     92.33172293	     -0.00000000
      0.72106890	    571.06653379	     99.17041591	     92.41107281	     -0.00000000
      0.72129960	    571.60277445	     99.25348013	     92.49039616	     -0.00000000
      0.72160101	    572.30289212	     99.36182487	     92.59399163	     -0.00000000
      0.72190242	    573.00323127	     99.47018871	     92.69754202	     -0.00000000
      0.72213373	    573.54003722	     99.55312967	     92.77697927	     -0.00000000
      0.72236504	    574.07707542	     99.63611129	     92.85639021	     -0.00000000
      0.72266614	    574.77565785	     99.74395014	     92.95971912	     -0.00000000
      0.72296724	    575.47446889	     99.85181010	     93.06300359	     -0.00000000
      0.72319918	    576.01212586	     99.93467695	     93.14253567	     -0.00000000
      0.72343113	    576.55001947	    100.01758551	     93.22204160	     -0.00000000
      0.72373190	    577.24704808	    100.12491840	     93.32509997	     -0.00000000
      0.72403266	    577.94431217	    100.23227440	     93.42811449	     -0.00000000
      0.72426526	    578.48288124	    100.31507719	     93.50774915	     -0.00000000
      0.72449786	    579.02169124	    100.39792274	     93.58735781	     -0.00000000
      0.72479828	    579.71714276	    100.50474899	     93.69014084	     -0.00000000
      0.72509870	    580.41283633	    100.61160032	     93.79288052	     -0.00000000
      0.72533198	    580.95238239	    100.69434969	     93.87262598	     -0.00000000
      0.72556525	    581.49217357	    100.77714287	     93.95234551	     -0.00000000
      0.72586530	    582.18601931	    100.88346109	     94.05484746	     -0.00000000
      0.72616536	    582.88011337	    100.98980635	     94.15730647	     -0.00000000
      0.72639933	    583.42070589	    101.07251366	     94.23717147	     -0.00000000
      0.72663331	    583.96154762	    101.15526584	     94.31701055	     -0.00000000
      0.72693297	    584.65375256	    101.26107378	     94.41922458	     -0.00000000
      0.72723263	    585.34621180	    101.36691071	     94.52139603	     -0.00000000
      0.72746734	    585.88792588	    101.44958820	     94.60138997	     -0.00000000
      0.72770205	    586.42989317	    101.53231160	     94.68135797	     -0.00000000
      0.72800129	    587.12041484	    101.63760604	     94.78327601	     -0.00000000
      0.72830054	    587.81119650	    101.74293137	     94.88515174	     -0.00000000
      0.72853601	    588.35411421	    101.82559234	     94.96528492	     -0.00000000
      0.72877148	    588.89728904	    101.90830028	     95.04539205	     -0.00000000
      0.72907027	    589.58607601	    102.01307673	     95.14700456	     -0.00000000
      0.72936907	    590.27512837	    102.11788597	     95.24857495	     -0.00000000
      0.72960534	    590.81934056	    102.20054506	     95.32885877	     -0.00000000
      0.72984161	    591.36381367	    102.28325218	     95.40911639	     -0.00000000
      0.73013992	    592.05080360	    102.38750466	     95.51041208	     -0.00000000
      0.73043824	    592.73806400	    102.49179182	     95.61166575	     -0.00000000
      0.73067535	    593.28367265	    102.57446536	     95.69211310	     -0.00000000
      0.73091246	    593.82954598	    102.65718800	     95.77253404	     -0.00000000
      0.73121025	    594.51466291	    102.76090863	     95.87349945	     -0.00000000
      0.73150805	    595.20005509	    102.86466579	     95.97442289	     -0.00000000
      0.73174604	    595.74717661	    102.94737227	     96.05504860	     -0.00000000
      0.73198404	    596.29456647	    103.03012894	     96.13564760	     -0.00000000
      0.73228127	    596.97771719	    103.13330738	     96.23626663	     -0.00000000
      0.73257850	    597.66114762	    103.23652420	     96.33684364	     -0.00000000
      0.73281744	    598.20991747	    103.31928499	     96.41766516	     -0.00000000
      0.73305638	    598.75895927	    103.40209705	     96.49845960	     -0.00000000
      0.73335298	    599.44002804	    103.50471977	     96.59871269	     -0.00000000
      0.73364959	    600.12138067	    103.60738269	     96.69892365	     -0.00000000
      0.73388954	    600.67195998	    103.69022295	     96.77996201	     -0.00000000
      0.73412950	    601.22281481	    103.77311560	     96.86097286	     -0.00000000
      0.73442541	    601.90165573	    103.87516472	     96.96083591	     -0.00000000
      0.73472132	    602.58078434	    103.97725586	     97.06065666	     -0.00000000
      0.73496237	    603.13336980	    104.06020607	     97.14193792	     -0.00000000
      0.73520342	    603.68623437	    104.14320979	     97.22319115	     -0.00000000
      0.73549856	    604.36265983	    104.24466142	     97.32263385	     -0.00000000
      0.73579369	    605.03937649	    104.34615686	     97.42203404	     -0.00000000
      0.73603594	    605.59421562	    104.42925499	     97.50359151	     -0.00000000
      0.73627820	    606.14933746	    104.51240781	     97.58512035	     -0.00000000
      0.73657244	    606.82309999	    104.61322935	     97.68410355	     -0.00000000
      0.73686668	    607.49715687	    104.71409649	     97.78304397	     -0.00000000
      0.73711028	    608.05457238	    104.79739163	     97.86492179	     -0.00000000
      0.73735388	    608.61227436	    104.88074271	     97.94677030	     -0.00000000
      0.73764708	    609.28303677	    104.98088848	     98.04524165	     -0.00000000
      0.73794027	    609.95409633	    105.08108163	     98.14366994	     -0.00000000
      0.73818541	    610.51452728	    105.16464004	     98.22592908	     -0.00000000
      0.73843055	    611.07524869	    105.24825571	     98.30815809	     -0.00000000
      0.73872249	    611.74253248	    105.34765936	     98.40604460	     -0.00000000
      0.73901443	    612.41011580	    105.44711217	     98.50388776	     -0.00000000
      0.73926138	    612.97419073	    105.53102800	     98.58661665	     -0.00000000
      0.73950833	    613.53856058	    105.61500253	     98.66931450	     -0.00000000
      0.73979869	    614.20165077	    105.71356307	     98.76650863	     -0.00000000
      0.74008906	    614.86504239	    105.81217453	     98.86365920	     -0.00000000
      0.74033824	    615.43371829	    105.89659024	     98.94699406	     -0.00000000
      0.74058742	    616.00269444	    105.98106634	     99.03029676	     -0.00000000
      0.74087571	    616.66045136	    106.07862044	     99.12662912	     -0.00000000
      0.74116400	    617.31851097	    106.17622721	     99.22291779	     -0.00000000
      0.74141611	    617.89335882	    106.26137550	     99.30708419	     -0.00000000
      0.74166822	    618.46851407	    106.34658631	     99.39121710	     -0.00000000
      0.74195356	    619.11896714	    106.44284868	     99.48639725	     -0.00000000
      0.74223890	    619.76972323	    106.53916544	     99.58153384	     -0.00000000
      0.74249518	    620.35357233	    106.62546378	     99.66694063	     -0.00000000
      0.74275146	    620.93773996	    106.71182775	     99.75231218	     -0.00000000
      0.74303220	    621.57712006	    106.80624903	     99.84578787	     -0.00000000
      0.74331294	    622.21680204	    106.90072639	     99.93922064	     -0.00000000
      0.74359367	    622.85575705	    106.99496366	    100.03260698	     -0.00000000
      0.74387441	    623.49531428	    107.08934405	    100.12595096	     -0.00000000
      0.74410947	    624.03002963	    107.16812052	    100.20406973	     -0.00000000
      0.74434453	    624.56507392	    107.24697079	    100.28215821	     -0.00000000
      0.74464280	    625.24354140	    107.34686289	    100.38119932	     -0.00000000
      0.74494107	    625.92229494	    107.44680426	    100.48019043	     -0.00000000
      0.74518570	    626.47836359	    107.52856780	    100.56134063	     -0.00000000
      0.74543034	    627.03472484	    107.61039375	    100.64245722	     -0.00000000
      0.74572312	    627.70011386	    107.70815850	    100.73949271	     -0.00000000
      0.74601591	    628.36579105	    107.80597556	    100.83647915	     -0.00000000
      0.74626677	    628.93552063	    107.88958088	    100.91953584	     -0.00000000
      0.74651764	    629.50555372	    107.97325155	    101.00255651	     -0.00000000
      0.74680509	    630.15822353	    108.06895273	    101.09763948	     -0.00000000
      0.74709255	    630.81118962	    108.16471090	    101.19267437	     -0.00000000
      0.74734915	    631.39345711	    108.24998830	    101.27746734	     -0.00000000
      0.74760576	    631.97604311	    108.33533535	    101.36222195	     -0.00000000
      0.74788715	    632.61433140	    108.42874107	    101.45511120	     -0.00000000
      0.74816853	    633.25291689	    108.52220648	    101.54795361	     -0.00000000
      0.74844991	    633.89077468	    108.61543692	    101.64074509	     -0.00000000
      0.74873129	    634.52922497	    108.70881270	    101.73349043	     -0.00000000
      0.74896830	    635.06621334	    108.78721958	    101.81156939	     -0.00000000
      0.74920531	    635.60353145	    108.86570396	    101.88961501	     -0.00000000
      0.74950230	    636.27636602	    108.96389177	    101.98736198	     -0.00000000
      0.74979930	    636.94947709	    109.06213256	    102.08505525	     -0.00000000
      0.75004808	    637.51268703	    109.14422301	    102.16684515	     -0.00000000
      0.75029686	    638.07619305	    109.22638056	    102.24859747	     -0.00000000
      0.75058662	    638.73202027	    109.32190425	    102.34376561	     -0.00000000
      0.75087639	    639.38812989	    109.41748539	    102.43888192	     -0.00000000
      0.75113302	    639.96859071	    109.50193631	    102.52307656	     -0.00000000
      0.75138966	    640.54936495	    109.58645934	    102.60723061	     -0.00000000
      0.75167180	    641.18731329	    109.67920530	    102.69969737	     -0.00000000
      0.75195394	    641.82554994	    109.77201312	    102.79211436	     -0.00000000
      0.75223608	    642.46305203	    109.86458903	    102.88447709	     -0.00000000
      0.75251822	    643.10114142	    109.95731358	    102.97679099	     -0.00000000
      0.75275597	    643.63804367	    110.03520621	    103.05453684	     -0.00000000
      0.75299372	    644.17527375	    110.11317927	    103.13224743	     -0.00000000
      0.75329003	    644.84435722	    110.21020211	    103.22904644	     -0.00000000
      0.75358634	    645.51370138	    110.30727926	    103.32578932	     -0.00000000
      0.75383856	    646.08280017	    110.38971042	    103.40808773	     -0.00000000
      0.75409077	    646.65219485	    110.47221234	    103.49034572	     -0.00000000
      0.75437789	    647.29985362	    110.56596222	    103.58393289	     -0.00000000
      0.75466501	    647.94778555	    110.65977295	    103.67746692	     -0.00000000
      0.75495213	    648.59491391	    110.75333549	    103.77094274	     -0.00000000
      0.75520842	    649.17315045	    110.83700579	    103.85434052	     -0.00000000
      0.75546472	    649.75059378	    110.92043510	    103.93769097	     -0.00000000
      0.75572101	    650.32835092	    111.00394193	    104.02099915	     -0.00000000
      0.75600388	    650.96543629	    111.09592985	    104.11288894	     -0.00000000
      0.75628674	    651.60279829	    111.18798271	    104.20472656	     -0.00000000
      0.75656960	    652.23941252	    111.27980658	    104.29650701	     -0.00000000
      0.75685246	    652.87660319	    111.37178245	    104.38823658	     -0.00000000
      0.75709129	    653.41380250	    111.44919977	    104.46564142	     -0.00000000
      0.75733012	    653.95132431	    111.52670064	    104.54300944	     -0.00000000
      0.75762554	    654.61569856	    111.62240851	    104.63865141	     -0.00000000
      0.75792095	    655.28031186	    111.71817210	    104.73423570	     -0.00000000
      0.75817718	    655.85612580	    111.80103758	    104.81709140	     -0.00000000
      0.75843341	    656.43223310	    111.88397836	    104.89990418	     -0.00000000
      0.75871729	    657.06995132	    111.97569944	    104.99159849	     -0.00000000
      0.75900117	    657.70792834	    112.06748480	    105.08323953	     -0.00000000
      0.75928505	    658.34514928	    112.15904346	    105.17482209	     -0.00000000
      0.75956893	    658.98294265	    112.25075747	    105.26635295	     -0.00000000
      0.75980738	    659.51783387	    112.32755034	    105.34318706	     -0.00000000
      0.76004582	    660.05304295	    112.40442877	    105.41998423	     -0.00000000
      0.76034098	    660.71506436	    112.49944377	    105.51499316	     -0.00000000
      0.76063615	    661.37730271	    112.59451334	    105.60994409	     -0.00000000
      0.76089542	    661.95835914	    112.67782867	    105.69329688	     -0.00000000
      0.76115469	    662.53970591	    112.76122226	    105.77660560	     -0.00000000
      0.76143600	    663.16990376	    112.85153511	    105.86694296	     -0.00000000
      0.76171732	    663.80035002	    112.94191424	    105.95722798	     -0.00000000
      0.76199863	    664.43007392	    113.03208151	    106.04745539	     -0.00000000
      0.76227995	    665.06026372	    113.12237852	    106.13763173	     -0.00000000
      0.76253036	    665.62044559	    113.20253014	    106.21785184	     -0.00000000
      0.76278077	    666.18093691	    113.28276819	    106.29803123	     -0.00000000
      0.76306914	    666.82582091	    113.37500377	    106.39030841	     -0.00000000
      0.76335750	    667.47094639	    113.46730657	    106.48253078	     -0.00000000
      0.76364587	    668.11523266	    113.55936702	    106.57469229	     -0.00000000
      0.76393424	    668.76021539	    113.65162640	    106.66680175	     -0.00000000
      0.76416022	    669.26474178	    113.72366146	    106.73894027	     -0.00000000
      0.76438620	    669.76959975	    113.79579173	    106.81104638	     -0.00000000
      0.76467616	    670.41695232	    113.88821997	    106.90351215	     -0.00000000
      0.76496611	    671.06436649	    113.98066704	    106.99592195	     -0.00000000
      0.76523504	    671.66430239	    114.06626193	    107.08157500	     -0.00000000
      0.76550396	    672.26437773	    114.15189881	    107.16718061	     -0.00000000
      0.76578354	    672.88771587	    114.24078202	    107.25612596	     -0.00000000
      0.76606313	    673.51121487	    114.32971458	    107.34502032	     -0.00000000
      0.76633310	    674.11269574	    114.41542658	    107.43080541	     -0.00000000
      0.76660307	    674.71436191	    114.50119573	    107.51654340	     -0.00000000
      0.76687973	    675.33036979	    114.58893107	    107.60435358	     -0.00000000
      0.76715639	    675.94656437	    114.67672519	    107.69211450	     -0.00000000
      0.76742717	    676.54904316	    114.76248423	    107.77795494	     -0.00000000
      0.76769794	    677.15171370	    114.84830429	    107.86374854	     -0.00000000
      0.76797353	    677.76451366	    114.93548833	    107.95101525	     -0.00000000
      0.76824912	    678.37750040	    115.02273323	    108.03823367	     -0.00000000
      0.76852076	    678.98108814	    115.10856074	    108.12414872	     -0.00000000
      0.76879240	    679.58486300	    115.19445002	    108.21001719	     -0.00000000
      0.76906742	    680.19556634	    115.28124741	    108.29690369	     -0.00000000
      0.76934244	    680.80645097	    115.36810614	    108.38374270	     -0.00000000
      0.76961482	    681.41084155	    115.45396351	    108.46969323	     -0.00000000
      0.76988719	    682.01541222	    115.53988275	    108.55559754	     -0.00000000
      0.77016187	    682.62451091	    115.62636923	    108.64217919	     -0.00000000
      0.77043656	    683.23378409	    115.71291721	    108.72871414	     -0.00000000
      0.77070952	    683.83862905	    115.79875984	    108.81465558	     -0.00000000
      0.77098248	    684.44364643	    115.88466427	    108.90055127	     -0.00000000
      0.77125698	    685.05146004	    115.97089085	    108.98687911	     -0.00000000
      0.77153148	    685.65944085	    116.05717893	    109.07316102	     -0.00000000
      0.77180491	    686.26444144	    116.14296943	    109.15905631	     -0.00000000
      0.77207834	    686.86960653	    116.22882159	    109.24490642	     -0.00000000
      0.77235276	    687.47636528	    116.31482644	    109.33101896	     -0.00000000
      0.77262719	    688.08328360	    116.40089272	    109.41708638	     -0.00000000
      0.77290099	    688.68820373	    116.48660270	    109.50290770	     -0.00000000
      0.77317479	    689.29328021	    116.57237418	    109.58868451	     -0.00000000
      0.77344923	    689.89914709	    116.65818582	    109.67461089	     -0.00000000
      0.77372367	    690.50516559	    116.74405876	    109.76049295	     -0.00000000
      0.77399777	    691.10982627	    116.82966803	    109.84622090	     -0.00000000
      0.77427187	    691.71463498	    116.91533858	    109.93190507	     -0.00000000
      0.77454638	    692.31971863	    117.00097779	    110.01766689	     -0.00000000
      0.77482089	    692.92494572	    117.08667808	    110.10338522	     -0.00000000
      0.77509525	    693.52921495	    117.17217316	    110.18900729	     -0.00000000
      0.77536960	    694.13362372	    117.25772924	    110.27458636	     -0.00000000
      0.77564422	    694.73799017	    117.34321068	    110.36019933	     -0.00000000
      0.77591884	    695.34249163	    117.42875293	    110.44576966	     -0.00000000
      0.77619342	    695.94627363	    117.51412550	    110.53127867	     -0.00000000
      0.77646799	    696.55018649	    117.59955872	    110.61674551	     -0.00000000
      0.77674275	    697.15386989	    117.68489252	    110.70222094	     -0.00000000
      0.77701751	    697.75767962	    117.77028676	    110.78765461	     -0.00000000
      0.77729228	    698.36090481	    117.85553219	    110.87304724	     -0.00000000
      0.77756706	    698.96425199	    117.94083788	    110.95839857	     -0.00000000
      0.77784197	    699.56726390	    118.02603091	    111.04374470	     -0.00000000
      0.77811688	    700.17039323	    118.11128395	    111.12904995	     -0.00000000
      0.77839184	    700.77300991	    118.19640013	    111.21432552	     -0.00000000
      0.77866681	    701.37573949	    118.28157609	    111.29956068	     -0.00000000
      0.77894188	    701.97807623	    118.36663303	    111.38478367	     -0.00000000
      0.77921695	    702.58052123	    118.45174946	    111.46996669	     -0.00000000
      0.77949209	    703.18248902	    118.53673586	    111.55512620	     -0.00000000
      0.77976724	    703.78456039	    118.62178146	    111.64024621	     -0.00000000
      0.78004248	    704.38620842	    118.70670555	    111.72535087	     -0.00000000
      0.78031771	    704.98795526	    118.79168852	    111.81041650	     -0.00000000
      0.78059303	    705.58924034	    118.87654548	    111.89546192	     -0.00000000
      0.78086835	    706.19061944	    118.96146096	    111.98046876	     -0.00000000
      0.78114376	    706.79155886	    119.04625449	    112.06545906	     -0.00000000
      0.78141916	    707.39258737	    119.13110617	    112.15041126	     -0.00000000
      0.78169465	    707.99315908	    119.21583442	    112.23534501	     -0.00000000
      0.78197014	    708.59381491	    119.30062040	    112.32024114	     -0.00000000
      0.78224571	    709.19402148	    119.38528498	    112.40512041	     -0.00000000
      0.78252128	    709.79430711	    119.47000684	    112.48996252	     -0.00000000
      0.78279694	    710.39413535	    119.55460714	    112.57478712	     -0.00000000
      0.78307259	    710.99403746	    119.63926423	    112.65957504	     -0.00000000
      0.78334833	    711.59348325	    119.72380089	    112.74434605	     -0.00000000
      0.78362407	    712.19299761	    119.80839380	    112.82908087	     -0.00000000
      0.78389989	    712.79205063	    119.89286659	    112.91379853	     -0.00000000
      0.78417570	    713.39116681	    119.97739504	    112.99848046	     -0.00000000
      0.78445160	    713.98981938	    120.06180409	    113.08314533	     -0.00000000
      0.78472750	    714.58852953	    120.14626816	    113.16777495	     -0.00000000
      0.78500347	    715.18677109	    120.23061318	    113.25238719	     -0.00000000
      0.78527944	    715.78506447	    120.31501252	    113.33696465	     -0.00000000
      0.78555549	    716.38288419	    120.39929316	    113.42152436	     -0.00000000
      0.78583154	    716.98074976	    120.48362735	    113.50604976	     -0.00000000
      0.78610765	    717.57813429	    120.56784293	    113.59055667	     -0.00000000
      0.78638377	    718.17555844	    120.65211118	    113.67502976	     -0.00000000
      0.78665995	    718.77249188	    120.73626062	    113.75948322	     -0.00000000
      0.78693613	    719.36945842	    120.82046176	    113.84390333	     -0.00000000
      0.78721237	    719.96592044	    120.90454336	    113.92830206	     -0.00000000
      0.78748860	    720.56240862	    120.98867554	    114.01266789	     -0.00000000
      0.78776489	    721.15837219	    121.07268664	    114.09700960	     -0.00000000
      0.78804117	    721.75435447	    121.15674705	    114.18131889	     -0.00000000
      0.78831749	    722.34978134	    121.24068340	    114.26559971	     -0.00000000
      0.78859380	    722.94521882	    121.32466758	    114.34984855	     -0.00000000
      0.78887012	    723.54005127	    121.40852220	    114.43406178	     -0.00000000
      0.78914644	    724.13488532	    121.49242288	    114.51824350	     -0.00000000
      0.78942273	    724.72902895	    121.57618361	    114.60237722	     -0.00000000
      0.78969901	    725.32316386	    121.65998822	    114.68647987	     -0.00000000
      0.78997518	    725.91644835	    121.74363223	    114.77051131	     -0.00000000
      0.79025135	    726.50971184	    121.82731734	    114.85451213	     -0.00000000
      0.79052724	    727.10178759	    121.91079658	    114.93839301	     -0.00000000
      0.79080313	    727.69382684	    121.99431314	    115.02224370	     -0.00000000
      0.79107834	    728.28383178	    122.07750743	    115.10585286	     -0.00000000
      0.79135355	    728.87377882	    122.16073340	    115.18943229	     -0.00000000
      0.79162674	    729.45884859	    122.24324062	    115.27236409	     -0.00000000
      0.79189993	    730.04382631	    122.32576974	    115.35526678	     -0.00000000
      0.79216247	    730.60553728	    122.40499506	    115.43490699	     -0.00000000
      0.79249562	    731.31799807	    122.50550156	    115.53592588	     -0.00000000
      0.79289261	    732.16625869	    122.62515314	    115.65624487	     -0.00000000
      0.79317582	    732.77142834	    122.71058656	    115.74204196	     -0.00000000
      0.79345902	    733.37552105	    122.79576584	    115.82779992	     -0.00000000
      0.79374222	    733.98012057	    122.88114412	    115.91353416	     -0.00000000
      0.79399170	    734.51171265	    122.95611295	    115.98902457	     -0.00000000
      0.79424117	    735.04353209	    123.03118925	    116.06449538	     -0.00000000
      0.79452788	    735.65406000	    123.11733296	    116.15119727	     -0.00000000
      0.79481459	    736.26459539	    123.20353550	    116.23787099	     -0.00000000
      0.79508492	    736.83955460	    123.28466852	    116.31955875	     -0.00000000
      0.79535524	    737.41453739	    123.36585923	    116.40122211	     -0.00000000
      0.79563300	    738.00470732	    123.44915772	    116.48509936	     -0.00000000
      0.79591075	    738.59483922	    123.53249967	    116.56895073	     -0.00000000
      0.79618519	    739.17732504	    123.61472890	    116.65176994	     -0.00000000
      0.79645963	    739.75974836	    123.69699381	    116.73456411	     -0.00000000
      0.79673088	    740.33486159	    123.77820059	    116.81636709	     -0.00000000
      0.79700213	    740.90985724	    123.85942654	    116.89814550	     -0.00000000
      0.79720857	    741.34718623	    123.92119895	    116.96036701	     -0.00000000
      0.79753018	    742.02795797	    124.01734171	    117.05726868	     -0.00000000
      0.79785180	    742.70893337	    124.11361778	    117.15414048	     -0.00000000
      0.79808116	    743.19364293	    124.18205494	    117.22319856	     -0.00000000
      0.79831053	    743.67856747	    124.25059204	    117.29224290	     -0.00000000
      0.79851738	    744.11560835	    124.31235381	    117.35449326	     -0.00000000
      0.79883841	    744.79333373	    124.40811362	    117.45107136	     -0.00000000
      0.79915943	    745.47125225	    124.50400480	    117.54762116	     -0.00000000
      0.79939063	    745.95855244	    124.57284436	    117.61712887	     -0.00000000
      0.79962184	    746.44606166	    124.64178343	    117.68662334	     -0.00000000
      0.79984212	    746.91023272	    124.70741326	    117.75281891	     -0.00000000
      0.80019558	    747.65430299	    124.81259076	    117.85899707	     -0.00000000
      0.80044490	    748.17947664	    124.88693048	    117.93387411	     -0.00000000
      0.80069422	    748.70374088	    124.96105702	    118.00872442	     -0.00000000
      0.80094354	    749.22804133	    125.03524078	    118.08355810	     -0.00000000
      0.80118273	    749.73066035	    125.10634626	    118.15533143	     -0.00000000
      0.80152768	    750.45494143	    125.20880363	    118.25880673	     -0.00000000
      0.80181798	    751.06463785	    125.29514476	    118.34586630	     -0.00000000
      0.80207268	    751.59860554	    125.37067662	    118.42222059	     -0.00000000
      0.80232738	    752.13277679	    125.44631614	    118.49856025	     -0.00000000
      0.80261112	    752.72718935	    125.53044659	    118.58357909	     -0.00000000
      0.80289487	    753.32159332	    125.61463622	    118.66857745	     -0.00000000
      0.80316730	    753.89164412	    125.69534012	    118.75016102	     -0.00000000
      0.80343973	    754.46167359	    125.77609493	    118.83172598	     -0.00000000
      0.80371243	    755.03168176	    125.85682151	    118.91334524	     -0.00000000
      0.80398512	    755.60158710	    125.93757598	    118.99494538	     -0.00000000
      0.80421695	    756.08572037	    126.00616940	    119.06429859	     -0.00000000
      0.80456292	    756.80760712	    126.10843673	    119.16776844	     -0.00000000
      0.80483884	    757.38354862	    126.19012776	    119.25026930	     -0.00000000
      0.80511476	    757.95837965	    126.27156030	    119.33274029	     -0.00000000
      0.80539067	    758.53360539	    126.35316460	    119.41519834	     -0.00000000
      0.80566659	    759.10784909	    126.43454721	    119.49762828	     -0.00000000
      0.80594251	    759.68236989	    126.51606805	    119.58004442	     -0.00000000
      0.80621842	    760.25601900	    126.59739879	    119.66243403	     -0.00000000
      0.80649434	    760.82984481	    126.67883912	    119.74480914	     -0.00000000
      0.80676737	    761.39690567	    126.75926814	    119.82629755	     -0.00000000
      0.80704040	    761.96403355	    126.83977419	    119.90777097	     -0.00000000
      0.80731655	    762.53698320	    126.92107127	    119.99015157	     -0.00000000
      0.80759270	    763.10991224	    127.00242166	    120.07251621	     -0.00000000
      0.80786434	    763.67292065	    127.08233862	    120.15351544	     -0.00000000
      0.80813598	    764.23583632	    127.16228634	    120.23449878	     -0.00000000
      0.80833780	    764.65377757	    127.22164089	    120.29465314	     -0.00000000
      0.80865423	    765.30854934	    127.31461827	    120.38894713	     -0.00000000
      0.80897066	    765.96348710	    127.40772070	    120.48322369	     -0.00000000
      0.80921389	    766.46600435	    127.47907840	    120.55566659	     -0.00000000
      0.80945712	    766.96871226	    127.55053638	    120.62810057	     -0.00000000
      0.80972385	    767.51950548	    127.62881101	    120.70751588	     -0.00000000
      0.81005462	    768.20222084	    127.72586590	    120.80597450	     -0.00000000
      0.81043558	    768.98784640	    127.83755447	    120.91934272	     -0.00000000
      0.81073967	    769.61500104	    127.92680325	    121.00981635	     -0.00000000
      0.81099137	    770.13320111	    128.00046967	    121.08468083	     -0.00000000
      0.81124307	    770.65159936	    128.07424141	    121.15953679	     -0.00000000
      0.81152166	    771.22477538	    128.15578010	    121.24236842	     -0.00000000
      0.81180024	    771.79787987	    128.23735777	    121.32518621	     -0.00000000
      0.81205587	    772.32328682	    128.31213307	    121.40116023	     -0.00000000
      0.81238708	    773.00369451	    128.40898890	    121.49958067	     -0.00000000
      0.81271829	    773.68389956	    128.50587030	    121.59798117	     -0.00000000
      0.81297456	    774.20961130	    128.58072180	    121.67409671	     -0.00000000
      0.81323082	    774.73527110	    128.65560822	    121.75020147	     -0.00000000
      0.81351290	    775.31341732	    128.73796205	    121.83395583	     -0.00000000
      0.81379498	    775.89141684	    128.82033395	    121.91769648	     -0.00000000
      0.81406035	    776.43474480	    128.89775853	    121.99645945	     -0.00000000
      0.81440221	    777.13427388	    128.99746082	    122.09790540	     -0.00000000
      0.81474407	    777.83365390	    129.09720789	    122.19933290	     -0.00000000
      0.81499298	    778.34223284	    129.16970364	    122.27316590	     -0.00000000
      0.81524190	    778.85084536	    129.24225503	    122.34699082	     -0.00000000
      0.81551475	    779.40791749	    129.32170842	    122.42789860	     -0.00000000
      0.81585178	    780.09574248	    129.41984224	    122.52782402	     -0.00000000
      0.81629465	    780.99847982	    129.54861415	    122.65908873	     -0.00000000
      0.81651105	    781.44002631	    129.61171387	    122.72322584	     -0.00000000
      0.81672745	    781.88080733	    129.67462886	    122.78734740	     -0.00000000
      0.81704738	    782.53208390	    129.76759505	    122.88213196	     -0.00000000
      0.81736731	    783.18350667	    129.86067716	    122.97690611	     -0.00000000
      0.81761642	    783.68986149	    129.93295954	    123.05067939	     -0.00000000
      0.81786553	    784.19641487	    130.00534326	    123.12444806	     -0.00000000
      0.81813059	    784.73494840	    130.08227755	    123.20292928	     -0.00000000
      0.81845885	    785.40159439	    130.17754474	    123.30010533	     -0.00000000
      0.81888291	    786.26198412	    130.30049286	    123.42561629	     -0.00000000
      0.81912941	    786.76240375	    130.37210016	    123.49857006	     -0.00000000
      0.81937592	    787.26199545	    130.44351325	    123.57150672	     -0.00000000
      0.81962243	    787.76160803	    130.51497471	    123.64443748	     -0.00000000
      0.81991247	    788.34899378	    130.59897823	    123.73023493	     -0.00000000
      0.82020251	    788.93630347	    130.68301814	    123.81602319	     -0.00000000
      0.82044663	    789.43025082	    130.75368825	    123.88821904	     -0.00000000
      0.82078080	    790.10595576	    130.85036829	    123.98702808	     -0.00000000
      0.82111496	    790.78183646	    130.94717449	    124.08582936	     -0.00000000
      0.82135229	    791.26098111	    131.01572481	    124.15598008	     -0.00000000
      0.82158961	    791.74035312	    131.08437801	    124.22612897	     -0.00000000
      0.82185193	    792.26981695	    131.16019249	    124.30365499	     -0.00000000
      0.82218789	    792.94759151	    131.25726178	    124.40293425	     -0.00000000
      0.82252386	    793.62526626	    131.35437698	    124.50220314	     -0.00000000
      0.82277730	    794.13590681	    131.42752191	    124.57707474	     -0.00000000
      0.82303074	    794.64656958	    131.50071501	    124.65194178	     -0.00000000
      0.82331546	    795.21982228	    131.58286635	    124.73603736	     -0.00000000
      0.82360018	    795.79299484	    131.66504686	    124.82012604	     -0.00000000
      0.82386107	    796.31782726	    131.74028825	    124.89716786	     -0.00000000
      0.82420050	    797.00025746	    131.83813466	    124.99738662	     -0.00000000
      0.82453992	    797.68274257	    131.93606919	    125.09759865	     -0.00000000
      0.82479099	    798.18682880	    132.00834269	    125.17171124	     -0.00000000
      0.82504206	    798.69111046	    132.08071111	    125.24582271	     -0.00000000
      0.82527796	    799.16458723	    132.14864673	    125.31544772	     -0.00000000
      0.82561685	    799.84428421	    132.24616260	    125.41545549	     -0.00000000
      0.82591621	    800.44505510	    132.33246145	    125.50379974	     -0.00000000
      0.82616765	    800.94874100	    132.40472483	    125.57798608	     -0.00000000
      0.82641910	    801.45270802	    132.47710629	    125.65217316	     -0.00000000
      0.82668632	    801.98785044	    132.55394046	    125.73100737	     -0.00000000
      0.82701029	    802.63645396	    132.64709700	    125.82657398	     -0.00000000
      0.82737717	    803.37044203	    132.75251555	    125.93478552	     -0.00000000
      0.82770234	    804.02119029	    132.84607361	    126.03069199	     -0.00000000
      0.82794452	    804.50501031	    132.91555074	    126.10210667	     -0.00000000
      0.82818670	    804.98909435	    132.98513642	    126.17352285	     -0.00000000
      0.82843704	    805.48915130	    133.05700443	    126.24733813	     -0.00000000
      0.82877375	    806.16135660	    133.15361467	    126.34661124	     -0.00000000
      0.82911045	    806.83383141	    133.25036383	    126.44588453	     -0.00000000
      0.82934745	    807.30632721	    133.31826014	    126.51574468	     -0.00000000
      0.82958444	    807.77909298	    133.38626361	    126.58560711	     -0.00000000
      0.82985912	    808.32664423	    133.46500657	    126.66657012	     -0.00000000
      0.83019056	    808.98719188	    133.56002835	    126.76426030	     -0.00000000
      0.83056018	    809.72333884	    133.66592234	    126.87319261	     -0.00000000
      0.83089076	    810.38198119	    133.76076008	    126.97062115	     -0.00000000
      0.83113113	    810.86007096	    133.82951685	    127.04144985	     -0.00000000
      0.83137150	    811.33844343	    133.89838257	    127.11228170	     -0.00000000
      0.83163835	    811.86915125	    133.97476419	    127.19090887	     -0.00000000
      0.83197065	    812.52982785	    134.06986836	    127.28881789	     -0.00000000
      0.83230295	    813.19040979	    134.16499594	    127.38672414	     -0.00000000
      0.83250422	    813.59030150	    134.22257627	    127.44602082	     -0.00000000
      0.83281482	    814.20705376	    134.31136484	    127.53752215	     -0.00000000
      0.83312543	    814.82410473	    134.40028024	    127.62902728	     -0.00000000
      0.83338987	    815.34870586	    134.47580082	    127.70692017	     -0.00000000
      0.83365430	    815.87360676	    134.55143563	    127.78481731	     -0.00000000
      0.83392413	    816.40874627	    134.62851025	    127.86429356	     -0.00000000
      0.83419395	    816.94392912	    134.70562518	    127.94377039	     -0.00000000
      0.83448079	    817.51252538	    134.78753518	    128.02825526	     -0.00000000
      0.83476763	    818.08114386	    134.86948102	    128.11274065	     -0.00000000
      0.83504101	    818.62276499	    134.94751843	    128.19325636	     -0.00000000
      0.83537732	    819.28891799	    135.04351065	    128.29230545	     -0.00000000
      0.83571363	    819.95501421	    135.13952212	    128.39135446	     -0.00000000
      0.83596106	    820.44482010	    135.21011034	    128.46422156	     -0.00000000
      0.83630347	    821.12230310	    135.30772364	    128.56505690	     -0.00000000
      0.83660733	    821.72402585	    135.39451860	    128.65455052	     -0.00000000
      0.83685774	    822.21907903	    135.46582631	    128.72829039	     -0.00000000
      0.83710816	    822.71450947	    135.53725652	    128.80203704	     -0.00000000
      0.83734194	    823.17678488	    135.60388394	    128.87088171	     -0.00000000
      0.83767776	    823.84052784	    135.69952218	    128.96977395	     -0.00000000
      0.83801359	    824.50499571	    135.79538795	    129.06867968	     -0.00000000
      0.83823430	    824.94077699	    135.85813740	    129.13367018	     -0.00000000
      0.83845502	    825.37699935	    135.92101988	    129.19866864	     -0.00000000
      0.83875078	    825.96124778	    136.00520692	    129.28576494	     -0.00000000
      0.83904654	    826.54571844	    136.08946603	    129.37286678	     -0.00000000
      0.83930424	    827.05466254	    136.16279834	    129.44875580	     -0.00000000
      0.83962135	    827.68094978	    136.25304460	    129.54214256	     -0.00000000
      0.84000601	    828.44053962	    136.36248571	    129.65542547	     -0.00000000
      0.84039068	    829.20048725	    136.47202805	    129.76871844	     -0.00000000
      0.84062555	    829.66395205	    136.53875203	    129.83788775	     -0.00000000
      0.84086042	    830.12775723	    136.60557001	    129.90706440	     -0.00000000
      0.84115371	    830.70668304	    136.68893247	    129.99344516	     -0.00000000
      0.84144700	    831.28586614	    136.77235873	    130.07983328	     -0.00000000
      0.84168018	    831.74620187	    136.83863482	    130.14851802	     -0.00000000
      0.84201264	    832.40235199	    136.93306303	    130.24644534	     -0.00000000
      0.84234510	    833.05930946	    137.02770050	    130.34439065	     -0.00000000
      0.84257477	    833.51237738	    137.09284308	    130.41204208	     -0.00000000
      0.84280443	    833.96593361	    137.15811200	    130.47970398	     -0.00000000
      0.84309442	    834.53842895	    137.24044910	    130.56513715	     -0.00000000
      0.84338440	    835.11122795	    137.32284670	    130.65057955	     -0.00000000
      0.84361896	    835.57445007	    137.38944740	    130.71969188	     -0.00000000
      0.84395587	    836.23967846	    137.48503667	    130.81896605	     -0.00000000
      0.84425783	    836.83671530	    137.57090392	    130.90796161	     -0.00000000
      0.84450915	    837.33295766	    137.64214754	    130.98202561	     -0.00000000
      0.84476048	    837.82975323	    137.71352006	    131.05610260	     -0.00000000
      0.84498096	    838.26550557	    137.77608657	    131.12109004	     -0.00000000
      0.84532026	    838.93594932	    137.87227819	    131.22110538	     -0.00000000
      0.84560114	    839.49186282	    137.95211897	    131.30392091	     -0.00000000
      0.84588203	    840.04696345	    138.03167945	    131.38672798	     -0.00000000
      0.84616291	    840.60301294	    138.11146289	    131.46955649	     -0.00000000
      0.84644379	    841.15852368	    138.19103976	    131.55238141	     -0.00000000
      0.84672468	    841.71478235	    138.27077703	    131.63522474	     -0.00000000
      0.84699444	    842.24873761	    138.34722204	    131.71479023	     -0.00000000
      0.84726421	    842.78317113	    138.42374985	    131.79436941	     -0.00000000
      0.84752167	    843.29320853	    138.49672955	    131.87032297	     -0.00000000
      0.84785224	    843.94826915	    138.59040874	    131.96785599	     -0.00000000
      0.84818281	    844.60403694	    138.68419913	    132.06541012	     -0.00000000
      0.84843458	    845.10325587	    138.75550237	    132.13971177	     -0.00000000
      0.84868635	    845.60294132	    138.82688247	    132.21402693	     -0.00000000
      0.84897717	    846.18014554	    138.90926630	    132.29987480	     -0.00000000
      0.84926798	    846.75784511	    138.99171152	    132.38573887	     -0.00000000
      0.84952894	    847.27629766	    139.06563977	    132.46279523	     -0.00000000
      0.84986075	    847.93578374	    139.15961835	    132.56078654	     -0.00000000
      0.85019256	    848.59605283	    139.25370697	    132.65880217	     -0.00000000
      0.85044445	    849.09713780	    139.32501059	    132.73321470	     -0.00000000
      0.85069634	    849.59872418	    139.39638851	    132.80764243	     -0.00000000
      0.85098977	    850.18310692	    139.47947138	    132.89435275	     -0.00000000
      0.85128320	    850.76807249	    139.56262269	    132.98108240	     -0.00000000
      0.85153152	    851.26323181	    139.63294500	    133.05448999	     -0.00000000
      0.85186367	    851.92579495	    139.72696323	    133.15269241	     -0.00000000
      0.85219582	    852.58944868	    139.82115922	    133.25092658	     -0.00000000
      0.85244119	    853.07936468	    139.89055551	    133.32349792	     -0.00000000
      0.85268657	    853.56996763	    139.96007210	    133.39608854	     -0.00000000
      0.85296644	    854.12965070	    140.03929691	    133.47889514	     -0.00000000
      0.85324630	    854.68986814	    140.11857136	    133.56172077	     -0.00000000
      0.85354107	    855.28010395	    140.20200869	    133.64896854	     -0.00000000
      0.85383583	    855.87096944	    140.28550735	    133.73623853	     -0.00000000
      0.85410601	    856.41274370	    140.36199026	    133.81624213	     -0.00000000
      0.85443712	    857.07720373	    140.45572275	    133.91431174	     -0.00000000
      0.85476823	    857.74246954	    140.54952729	    134.01241047	     -0.00000000
      0.85500548	    858.21930584	    140.61668661	    134.08271181	     -0.00000000
      0.85532786	    858.86761394	    140.70791483	    134.17825827	     -0.00000000
      0.85565023	    859.51700654	    140.79929541	    134.27383901	     -0.00000000
      0.85591364	    860.04745709	    140.87379761	    134.35194243	     -0.00000000
      0.85617704	    860.57871576	    140.94842210	    134.43007065	     -0.00000000
      0.85641826	    861.06542031	    141.01671525	    134.50163358	     -0.00000000
      0.85674805	    861.73117465	    141.11003435	    134.59948812	     -0.00000000
      0.85707783	    862.39825438	    141.20355376	    134.69738348	     -0.00000000
      0.85732244	    862.89278743	    141.27272565	    134.77000189	     -0.00000000
      0.85756705	    863.38811713	    141.34202396	    134.84264432	     -0.00000000
      0.85784997	    863.96125905	    141.42211326	    134.92667985	     -0.00000000
      0.85813289	    864.53510249	    141.50226294	    135.01074110	     -0.00000000
      0.85842304	    865.12394918	    141.58440931	    135.09697002	     -0.00000000
      0.85871319	    865.71353461	    141.66661482	    135.18322643	     -0.00000000
      0.85900117	    866.29906161	    141.74815467	    135.26885614	     -0.00000000
      0.85928914	    866.88531819	    141.82974864	    135.35451336	     -0.00000000
      0.85958436	    867.48673796	    141.91334867	    135.44234929	     -0.00000000
      0.85987959	    868.08897169	    141.99701413	    135.53021545	     -0.00000000
      0.86015937	    868.66008674	    142.07625609	    135.61350604	     -0.00000000
      0.86043915	    869.23189953	    142.15554279	    135.69682353	     -0.00000000
      0.86074640	    869.86033521	    142.24256840	    135.78834783	     -0.00000000
      0.86105365	    870.48976514	    142.32968646	    135.87990797	     -0.00000000
      0.86127077	    870.93482909	    142.39121080	    135.94462377	     -0.00000000
      0.86160236	    871.61495965	    142.48510037	    136.04348439	     -0.00000000
      0.86193395	    872.29696266	    142.57929406	    136.14240127	     -0.00000000
      0.86215880	    872.75899190	    142.64290587	    136.20947999	     -0.00000000
      0.86238365	    873.22193460	    142.70666997	    136.27658584	     -0.00000000
      0.86267878	    873.82994950	    142.79030413	    136.36468673	     -0.00000000
      0.86297390	    874.43898781	    142.87403814	    136.45282420	     -0.00000000
      0.86319774	    874.90125344	    142.93751209	    136.51969073	     -0.00000000
      0.86352978	    875.58746726	    143.03160072	    136.61890703	     -0.00000000
      0.86386182	    876.27560108	    143.12598746	    136.71818270	     -0.00000000
      0.86408884	    876.74572825	    143.19026968	    136.78606449	     -0.00000000
      0.86431586	    877.21680117	    143.25470285	    136.85397526	     -0.00000000
      0.86461033	    877.82826473	    143.33822247	    136.94208642	     -0.00000000
      0.86490480	    878.44079766	    143.42184258	    137.03023661	     -0.00000000
      0.86514717	    878.94537640	    143.49063076	    137.10281361	     -0.00000000
      0.86547493	    879.62840179	    143.58362103	    137.20099435	     -0.00000000
      0.86580270	    880.31306687	    143.67682050	    137.29923067	     -0.00000000
      0.86605388	    880.83778230	    143.74806916	    137.37453207	     -0.00000000
      0.86630507	    881.36350071	    143.81945019	    137.44986731	     -0.00000000
      0.86658671	    881.95340789	    143.89943037	    137.53436027	     -0.00000000
      0.86686834	    882.54424467	    143.97947963	    137.61888969	     -0.00000000
      0.86716490	    883.16699754	    144.06373007	    137.70793007	     -0.00000000
      0.86746146	    883.79080661	    144.14806250	    137.79701200	     -0.00000000
      0.86774012	    884.37752189	    144.22726464	    137.88074529	     -0.00000000
      0.86801877	    884.96510869	    144.30652026	    137.96451458	     -0.00000000
      0.86832787	    885.61756788	    144.39439855	    138.05747103	     -0.00000000
      0.86863696	    886.27125488	    144.48238618	    138.15047559	     -0.00000000
      0.86883234	    886.68479878	    144.53797852	    138.20928203	     -0.00000000
      0.86913103	    887.31756247	    144.62293195	    138.29921609	     -0.00000000
      0.86942973	    887.95160897	    144.70802578	    138.38919878	     -0.00000000
      0.86967970	    888.48263090	    144.77917696	    138.46453043	     -0.00000000
      0.86999086	    889.14448974	    144.86776813	    138.55834008	     -0.00000000
      0.87030202	    889.80753195	    144.95645129	    138.65219939	     -0.00000000
      0.87056668	    890.37207380	    145.03185224	    138.73206624	     -0.00000000
      0.87089388	    891.07087606	    145.12507389	    138.83084579	     -0.00000000
      0.87122107	    891.77111046	    145.21843345	    138.92968409	     -0.00000000
      0.87147025	    892.30479104	    145.28946379	    139.00498591	     -0.00000000
      0.87177297	    892.95404406	    145.37580339	    139.09650890	     -0.00000000
      0.87207570	    893.60432845	    145.46220610	    139.18807929	     -0.00000000
      0.87238221	    894.26351040	    145.54966900	    139.28083986	     -0.00000000
      0.87268873	    894.92384697	    145.63722571	    139.37365180	     -0.00000000
      0.87296256	    895.51436106	    145.71541606	    139.45660180	     -0.00000000
      0.87323639	    896.10571956	    145.79366007	    139.53959180	     -0.00000000
      0.87354924	    896.78205336	    145.88302718	    139.63444953	     -0.00000000
      0.87386208	    897.45969748	    145.97252576	    139.72936462	     -0.00000000
      0.87409352	    897.96142350	    146.03869749	    139.79960940	     -0.00000000
      0.87441284	    898.65436579	    146.12997858	    139.89656951	     -0.00000000
      0.87473216	    899.34890836	    146.22146693	    139.99359554	     -0.00000000
      0.87498474	    899.89848689	    146.29370969	    140.07037169	     -0.00000000
      0.87523733	    900.44899294	    146.36606201	    140.14718803	     -0.00000000
      0.87553198	    901.09172957	    146.45042541	    140.23683394	     -0.00000000
      0.87582662	    901.73558289	    146.53489752	    140.32653214	     -0.00000000
      0.87610065	    902.33493424	    146.61342851	    140.40999041	     -0.00000000
      0.87637467	    902.93513609	    146.69202171	    140.49349202	     -0.00000000
      0.87668548	    903.61658794	    146.78114274	    140.58824652	     -0.00000000
      0.87699628	    904.29930983	    146.87039638	    140.68306129	     -0.00000000
      0.87720693	    904.76242482	    146.93086954	    140.74735085	     -0.00000000
      0.87753651	    905.48752415	    147.02542122	    140.84797890	     -0.00000000
      0.87786609	    906.21475704	    147.12032829	    140.94869108	     -0.00000000
      0.87809577	    906.72122620	    147.18622199	    141.01889042	     -0.00000000
      0.87832544	    907.22870646	    147.25228201	    141.08913045	     -0.00000000
      0.87861876	    907.87731526	    147.33661125	    141.17887306	     -0.00000000
      0.87891208	    908.52705637	    147.42106422	    141.26867150	     -0.00000000
      0.87918098	    909.12322772	    147.49845976	    141.35103299	     -0.00000000
      0.87944988	    909.72020264	    147.57591782	    141.43343869	     -0.00000000
      0.87976125	    910.41216703	    147.66559825	    141.52891116	     -0.00000000
      0.88007263	    911.10541587	    147.75542370	    141.62444808	     -0.00000000
      0.88026994	    911.54504005	    147.81232573	    141.68501148	     -0.00000000
      0.88056557	    912.20426338	    147.89756446	    141.77579567	     -0.00000000
      0.88086120	    912.86472118	    147.98295792	    141.86664046	     -0.00000000
      0.88108688	    913.36930678	    148.04812527	    141.93602286	     -0.00000000
      0.88141076	    914.09403033	    148.14161548	    142.03564041	     -0.00000000
      0.88173464	    914.82056970	    148.23538997	    142.13533908	     -0.00000000
      0.88198490	    915.38192837	    148.30767627	    142.21240317	     -0.00000000
      0.88223516	    915.94431708	    148.38011762	    142.28951491	     -0.00000000
      0.88252269	    916.59096830	    148.46331797	    142.37815373	     -0.00000000
      0.88281022	    917.23864577	    148.54662795	    142.46684857	     -0.00000000
      0.88310147	    917.89531415	    148.63100189	    142.55673930	     -0.00000000
      0.88339273	    918.55298816	    148.71547574	    142.64668697	     -0.00000000
      0.88369076	    919.22661282	    148.80190636	    142.73877763	     -0.00000000
      0.88398878	    919.90130459	    148.88844675	    142.83092876	     -0.00000000
      0.88428009	    920.56139848	    148.97302545	    142.92104938	     -0.00000000
      0.88457139	    921.22248132	    149.05770125	    143.01122760	     -0.00000000
      0.88487323	    921.90815145	    149.14543660	    143.10472056	     -0.00000000
      0.88517506	    922.59493047	    149.23329084	    143.19827695	     -0.00000000
      0.88546117	    923.24652783	    149.31655892	    143.28700617	     -0.00000000
      0.88574727	    923.89906330	    149.39991801	    143.37579154	     -0.00000000
      0.88605401	    924.59935601	    149.48929040	    143.47103529	     -0.00000000
      0.88636075	    925.30082804	    149.57879758	    143.56634638	     -0.00000000
      0.88663482	    925.92816224	    149.65876408	    143.65155369	     -0.00000000
      0.88690889	    926.55633256	    149.73880864	    143.73681276	     -0.00000000
      0.88721992	    927.26992166	    149.82965341	    143.83362620	     -0.00000000
      0.88753095	    927.98478148	    149.92065563	    143.93051125	     -0.00000000
      0.88778164	    928.56142732	    149.99399050	    144.00864004	     -0.00000000
      0.88810075	    929.29623970	    150.08736656	    144.10815399	     -0.00000000
      0.88841986	    930.03253112	    150.18095076	    144.20774738	     -0.00000000
      0.88866660	    930.60216705	    150.25325797	    144.28479181	     -0.00000000
      0.88896605	    931.29436636	    150.34108689	    144.37835383	     -0.00000000
      0.88926551	    931.98761885	    150.42902869	    144.47198073	     -0.00000000
      0.88956578	    932.68345569	    150.51722006	    144.56591948	     -0.00000000
      0.88986604	    933.38037759	    150.60553346	    144.65992453	     -0.00000000
      0.89016112	    934.06591927	    150.69232817	    144.75235969	     -0.00000000
      0.89045619	    934.75249535	    150.77923779	    144.84485899	     -0.00000000
      0.89075701	    935.45312205	    150.86785022	    144.93921530	     -0.00000000
      0.89105783	    936.15485336	    150.95659157	    145.03363940	     -0.00000000
      0.89135067	    936.83865617	    151.04299193	    145.12561757	     -0.00000000
      0.89164351	    937.52347509	    151.12950657	    145.21765965	     -0.00000000
      0.89194650	    938.23272034	    151.21903403	    145.31294871	     -0.00000000
      0.89224949	    938.94310237	    151.30869899	    145.40830777	     -0.00000000
      0.89253895	    939.62243734	    151.39437445	    145.49946710	     -0.00000000
      0.89282842	    940.30275746	    151.48016124	    145.59068946	     -0.00000000
      0.89313422	    941.02220078	    151.57081138	    145.68712145	     -0.00000000
      0.89344003	    941.74282464	    151.66161020	    145.78362611	     -0.00000000
      0.89372408	    942.41282464	    151.74596283	    145.87332121	     -0.00000000
      0.89400813	    943.08376210	    151.83042131	    145.96307743	     -0.00000000
      0.89431660	    943.81311311	    151.92216633	    146.06061165	     -0.00000000
      0.89462507	    944.54368365	    152.01407002	    146.15822116	     -0.00089373
      0.89491570	    945.23252138	    152.10062978	    146.25024259	     -0.00954527
      0.89520634	    945.92201856	    152.18720248	    146.34232751	     -0.03629860
      0.89553321	    946.69743049	    152.28433197	    146.44595856	     -0.10195070
      0.89586009	    947.47309935	    152.38129396	    146.54967141	     -0.21974134
      0.89618696	    948.24729487	    152.47758373	    146.65342809	     -0.40118715
      0.89645353	    948.87891228	    152.55600016	    146.73810401	     -0.60046716
      0.89672009	    949.50907977	    152.63383745	    146.82278992	     -0.84587519
      0.89705765	    950.30654710	    152.73203161	    146.93006681	     -1.21826890
      0.89739521	    951.10218115	    152.82947207	    147.03733057	     -1.64995606
      0.89766717	    951.74344052	    152.90789842	    147.12375910	     -2.03222453
      0.89793914	    952.38337502	    152.98582936	    147.21013959	     -2.43762001
      0.89821111	    953.02334260	    153.06367116	    147.29648899	     -2.85931868
      0.89850664	    953.71817425	    153.14799057	    147.39025461	     -3.32873152
      0.89880218	    954.41305932	    153.23224182	    147.48395044	     -3.80285796
      0.89908249	    955.07191669	    153.31202216	    147.57273594	     -4.25140341
      0.89942954	    955.88769606	    153.41074128	    147.68254333	     -4.79876884
      0.89977659	    956.70409048	    153.50956801	    147.79222647	     -5.33151514
      0.90002445	    957.28711779	    153.58010133	    147.87047207	     -5.70047427
      0.90033848	    958.02616796	    153.66952859	    147.96951029	     -6.15206532
      0.90065251	    958.76600170	    153.75913397	    148.06845121	     -6.58444190
      0.90092189	    959.40089176	    153.83603158	    148.15324067	     -6.93929951
      0.90124729	    960.16835937	    153.92902710	    148.25557146	     -7.34780131
      0.90157269	    960.93689717	    154.02227056	    148.35782148	     -7.73425826
      0.90181345	    961.50584716	    154.09130773	    148.43342043	     -8.00620479
      0.90213504	    962.26625482	    154.18359581	    148.53433011	     -8.35133941
      0.90245662	    963.02811614	    154.27622667	    148.63519669	     -8.67649398
      0.90270799	    963.62378019	    154.34861522	    148.71399643	     -8.91731325
      0.90295937	    964.22019850	    154.42116732	    148.79277711	     -9.14693754
      0.90325958	    964.93298546	    154.50788506	    148.88683111	     -9.40717847
      0.90355978	    965.64687925	    154.59483519	    148.98087286	     -9.65300701
      0.90384187	    966.31819742	    154.67660374	    149.06922017	     -9.87162304
      0.90412395	    966.99037702	    154.75853580	    149.15756598	    -10.07898128
      0.90443321	    967.72797973	    154.84845217	    149.25441902	    -10.29419657
      0.90474247	    968.46676005	    154.93859708	    149.35128731	    -10.49760464
      0.90502661	    969.14614957	    155.02149343	    149.44029773	    -10.67481385
      0.90531076	    969.82643458	    155.10454806	    149.52932851	    -10.84340700
      0.90562103	    970.56998595	    155.19532876	    149.62656595	    -11.01836523
      0.90593130	    971.31474679	    155.28633292	    149.72384164	    -11.18451371
      0.90621632	    971.99949733	    155.36999577	    149.81322410	    -11.32996508
      0.90650133	    972.68516381	    155.45381324	    149.90264359	    -11.46908055
      0.90681153	    973.43216234	    155.54512409	    150.00000369	    -11.61384428
      0.90712173	    974.18037700	    155.63665263	    150.09741848	    -11.75224785
      0.90740842	    974.87252174	    155.72130969	    150.18748986	    -11.87496403
      0.90769511	    975.56559970	    155.80612067	    150.27761053	    -11.99309868
      0.90800508	    976.31568872	    155.89790096	    150.37509808	    -12.11608882
      0.90831504	    977.06698466	    155.98989373	    150.47265138	    -12.23458534
      0.90860394	    977.76787259	    156.07570070	    150.56362465	    -12.34132610
      0.90889284	    978.46970720	    156.16166321	    150.65465604	    -12.44480622
      0.90920253	    979.22276843	    156.25389266	    150.75229419	    -12.55241830
      0.90951221	    979.97701659	    156.34633050	    150.85000513	    -12.65691794
      0.90980350	    980.68712976	    156.43334714	    150.94197006	    -12.75262308
      0.91009479	    981.39819781	    156.52052256	    151.03399933	    -12.84605166
      0.91040414	    982.15407211	    156.61318564	    151.13179660	    -12.94300267
      0.91071349	    982.91110522	    156.70605413	    151.22967077	    -13.03784562
      0.91100716	    983.63041708	    156.79428647	    151.32264444	    -13.12611202
      0.91130083	    984.35068589	    156.88268198	    151.41568665	    -13.21282830
      0.91160979	    985.10917898	    156.97576693	    151.51364081	    -13.30254704
      0.91191876	    985.86879610	    157.06905532	    151.61167387	    -13.39087936
      0.91221468	    986.59699754	    157.15848199	    151.70563280	    -13.47431270
      0.91251060	    987.32615114	    157.24807702	    151.79966293	    -13.55672787
      0.91281914	    988.08707097	    157.34157905	    151.89776832	    -13.64168377
      0.91312767	    988.84907413	    157.43528340	    151.99595315	    -13.72576725
      0.91342566	    989.58567644	    157.52586726	    152.09084879	    -13.80624059
      0.91372366	    990.32321855	    157.61662512	    152.18581716	    -13.88608281
      0.91403175	    991.08640539	    157.71054914	    152.28407058	    -13.96804426
      0.91433984	    991.85062926	    157.80467505	    152.38240299	    -14.04949707
      0.91463968	    992.59501294	    157.89636840	    152.47816980	    -14.12834459
      0.91493953	    993.34031562	    157.98824159	    152.57400997	    -14.20684125
      0.91524719	    994.10566286	    158.08260410	    152.67241494	    -14.28707205
      0.91555485	    994.87199519	    158.17716873	    152.77089777	    -14.36705067
      0.91585630	    995.62344457	    158.26991705	    152.86745903	    -14.44521355
      0.91615775	    996.37578274	    158.36285105	    152.96409360	    -14.52322780
      0.91646503	    997.14324445	    158.45768083	    153.06266256	    -14.60263294
      0.91677231	    997.91163344	    158.55271352	    153.16130783	    -14.68196633
      0.91707511	    998.66937367	    158.64645981	    153.25858150	    -14.76010264
      0.91737792	    999.42796209	    158.74039739	    153.35592788	    -14.83823590
      0.91768072	   1000.18708466	    158.83444085	    153.45333838	    -14.91638923
      0.91798353	   1000.94701028	    158.92867247	    153.55082035	    -14.99459526
      0.91828633	   1001.70745809	    159.02301669	    153.64836610	    -15.07287313
      0.91858914	   1002.46866280	    159.11754629	    153.74598204	    -15.15125062
      0.91889194	   1003.23037434	    159.21219488	    153.84366133	    -15.22974365
      0.91919475	   1003.99279558	    159.30702642	    153.94140953	    -15.30837586
      0.91949755	   1004.75570472	    159.40198303	    154.03922055	    -15.38716051
      0.91980036	   1005.51927520	    159.49712055	    154.13709917	    -15.46611776
      0.92010316	   1006.28331096	    159.59238883	    154.23504000	    -15.54525870
      0.92040597	   1007.04795845	    159.68783635	    154.33304712	    -15.62460050
      0.92070877	   1007.81304477	    159.78342000	    154.43111577	    -15.70415249
      0.92101158	   1008.57869183	    159.87918156	    154.52924936	    -15.78392931
      0.92131438	   1009.34474734	    159.97508425	    154.62744373	    -15.86393887
      0.92161719	   1010.11131108	    160.07116390	    154.72570171	    -15.94419366
      0.92191999	   1010.87824894	    160.16738933	    154.82401963	    -16.02470040
      0.92222280	   1011.64564081	    160.26379107	    154.92239981	    -16.10546979
      0.92252561	   1012.41336848	    160.36034292	    155.02083903	    -16.18650759
      0.92282841	   1013.18149413	    160.45707075	    155.11933913	    -16.26782296
      0.92313122	   1013.94991324	    160.55395271	    155.21789730	    -16.34942090
      0.92343402	   1014.71867232	    160.65101059	    155.31651498	    -16.43130925
      0.92373683	   1015.48767854	    160.74822633	    155.41518968	    -16.51349239
      0.92403963	   1016.25696465	    160.84561818	    155.51392249	    -16.59597707
      0.92434244	   1017.02644766	    160.94317135	    155.61271123	    -16.67876714
      0.92464524	   1017.79614828	    161.04090105	    155.71155665	    -16.76186845
      0.92494805	   1018.56599173	    161.13879527	    155.81045682	    -16.84528441
      0.92525085	   1019.33598827	    161.23686665	    155.90941223	    -16.92902011
      0.92555366	   1020.10606989	    161.33510554	    156.00842116	    -17.01307860
      0.92585646	   1020.87623781	    161.43352238	    156.10748385	    -17.09746433
      0.92615927	   1021.64642955	    161.53210951	    156.20659876	    -17.18218007
      0.92646207	   1022.41663859	    161.63087553	    156.30576593	    -17.26722971
      0.92676488	   1023.18680690	    161.72981445	    156.40498396	    -17.35261580
      0.92706768	   1023.95692139	    161.82893333	    156.50425272	    -17.43834178
      0.92737049	   1024.72692759	    161.92822754	    156.60357091	    -17.52441000
      0.92767329	   1025.49680689	    162.02770290	    156.70293825	    -17.61082353
      0.92797610	   1026.26650768	    162.12735589	    156.80235355	    -17.69758454
      0.92827890	   1027.03600676	    162.22719128	    156.90181639	    -17.78469579
      0.92858171	   1027.80525483	    162.32720649	    157.00132564	    -17.87215933
      0.92888451	   1028.57422498	    162.42740544	    157.10088078	    -17.95997766
      0.92918732	   1029.34286980	    162.52778627	    157.20048074	    -18.04815270
      0.92949012	   1030.11115944	    162.62835223	    157.30012490	    -18.13668675
      0.92979293	   1030.87904813	    162.72910206	    157.39981222	    -18.22558165
      0.93009573	   1031.64650379	    162.83003846	    157.49954202	    -18.31483948
      0.93039854	   1032.41348213	    162.93116063	    157.59931326	    -18.40446203
      0.93070134	   1033.17994953	    163.03247084	    157.69912522	    -18.49445124
      0.93100415	   1033.94586312	    163.13396868	    157.79897686	    -18.58480881
      0.93130695	   1034.71118835	    163.23565606	    157.89886740	    -18.67553658
      0.93160976	   1035.47588379	    163.33753285	    157.99879583	    -18.76663618
      0.93191256	   1036.23991455	    163.43960071	    158.09876130	    -18.85810936
      0.93221537	   1037.00324075	    163.54185975	    158.19876280	    -18.94995771
      0.93251817	   1037.76582770	    163.64431141	    158.29879947	    -19.04218289
      0.93282098	   1038.52763720	    163.74695597	    158.39887028	    -19.13478644
      0.93312378	   1039.28863525	    163.84979472	    158.49897432	    -19.22776998
      0.93342659	   1040.04878555	    163.95282808	    158.59911059	    -19.32113501
      0.93372939	   1040.80805523	    164.05605723	    158.69927813	    -19.41488307
      0.93403220	   1041.56641008	    164.15948268	    158.79947593	    -19.50901566
      0.93433500	   1042.32381879	    164.26310553	    158.89970303	    -19.60353429
      0.93463781	   1043.08024944	    164.36692639	    158.99995839	    -19.69844041
      0.93494061	   1043.83567265	    164.47094629	    159.10024104	    -19.79373551
      0.93524342	   1044.59005899	    164.57516590	    159.20054993	    -19.88942101
      0.93554622	   1045.34338131	    164.67958622	    159.30088408	    -19.98549838
      0.93584903	   1046.09561288	    164.78420797	    159.40124245	    -20.08196904
      0.93615183	   1046.84672903	    164.88903212	    159.50162401	    -20.17883442
      0.93645464	   1047.59670586	    164.99405946	    159.60202773	    -20.27609593
      0.93675744	   1048.34552143	    165.09929092	    159.70245259	    -20.37375500
      0.93706025	   1049.09315480	    165.20472735	    159.80289754	    -20.47181302
      0.93736305	   1049.83958687	    165.31036967	    159.90336154	    -20.57027141
      0.93766586	   1050.58479976	    165.41621876	    160.00384356	    -20.66913156
      0.93796866	   1051.32877734	    165.52227557	    160.10434255	    -20.76839487
      0.93827147	   1052.07150481	    165.62854100	    160.20485746	    -20.86806274
      0.93857428	   1052.81296909	    165.73501600	    160.30538726	    -20.96813656
      0.93887708	   1053.55315846	    165.84170152	    160.40593089	    -21.06861773
      0.93917989	   1054.29206287	    165.94859854	    160.50648732	    -21.16950764
      0.93948269	   1055.02967368	    166.05570801	    160.60705548	    -21.27080767
      0.93978550	   1055.76598385	    166.16303096	    160.70763435	    -21.37251923
      0.94008830	   1056.50098774	    166.27056837	    160.80822287	    -21.47464372
      0.94039111	   1057.23468124	    166.37832128	    160.90881999	    -21.57718252
      0.94069391	   1057.96706162	    166.48629072	    161.00942469	    -21.68013703
      0.94099672	   1058.69812763	    166.59447776	    161.11003590	    -21.78350866
      0.94129952	   1059.42787932	    166.70288345	    161.21065260	    -21.88729880
      0.94160233	   1060.15631815	    166.81150890	    161.31127374	    -21.99150887
      0.94190513	   1060.88344684	    166.92035521	    161.41189828	    -22.09614027
      0.94220794	   1061.60926941	    167.02942349	    161.51252518	    -22.20119441
      0.94251074	   1062.33379108	    167.13871490	    161.61315342	    -22.30667271
      0.94281355	   1063.05701828	    167.24823060	    161.71378195	    -22.41257658
      0.94311635	   1063.77895857	    167.35797175	    161.81440975	    -22.51890746
      0.94341916	   1064.49962063	    167.46793957	    161.91503578	    -22.62566676
      0.94372196	   1065.21901416	    167.57813526	    162.01565901	    -22.73285593
      0.94402477	   1065.93714991	    167.68856006	    162.11627841	    -22.84047639
      0.94432757	   1066.65403958	    167.79921523	    162.21689296	    -22.94852959
      0.94463038	   1067.36969579	    167.91010204	    162.31750164	    -23.05701697
      0.94493318	   1068.08413205	    168.02122178	    162.41810341	    -23.16593999
      0.94523599	   1068.79736269	    168.13257577	    162.51869726	    -23.27530010
      0.94553879	   1069.50940284	    168.24416534	    162.61928216	    -23.38509877
      0.94584160	   1070.22026837	    168.35599186	    162.71985708	    -23.49533747
      0.94614440	   1070.92997587	    168.46805668	    162.82042102	    -23.60601767
      0.94644721	   1071.63854258	    168.58036121	    162.92097294	    -23.71714084
      0.94675001	   1072.34598636	    168.69290687	    163.02151183	    -23.82870848
      0.94705282	   1073.05232567	    168.80569509	    163.12203667	    -23.94072206
      0.94735562	   1073.75757950	    168.91872733	    163.22254643	    -24.05318308
      0.94765843	   1074.46176735	    169.03200507	    163.32304009	    -24.16609304
      0.94796123	   1075.16490919	    169.14552981	    163.42351663	    -24.27945343
      0.94826404	   1075.86702543	    169.25930307	    163.52397502	    -24.39326576
      0.94856684	   1076.56813686	    169.37332639	    163.62441425	    -24.50753154
      0.94886965	   1077.26826467	    169.48760134	    163.72483328	    -24.62225229
      0.94917245	   1077.96743036	    169.60212949	    163.82523108	    -24.73742953
      0.94947526	   1078.66565575	    169.71691246	    163.92560663	    -24.85306478
      0.94977806	   1079.36296291	    169.83195188	    164.02595889	    -24.96915958
      0.95008087	   1080.05937419	    169.94724938	    164.12628683	    -25.08571546
      0.95038367	   1080.75491213	    170.06280665	    164.22658940	    -25.20273398
      0.95068648	   1081.44959949	    170.17862537	    164.32686557	    -25.32021667
      0.95098928	   1082.14345917	    170.29470725	    164.42711429	    -25.43816509
      0.95129209	   1082.83651423	    170.41105403	    164.52733450	    -25.55658082
      0.95159489	   1083.52878785	    170.52766746	    164.62752516	    -25.67546540
      0.95189770	   1084.22030332	    170.64454933	    164.72768521	    -25.79482043
      0.95220050	   1084.91108397	    170.76170142	    164.82781358	    -25.91464747
      0.95250331	   1085.60115325	    170.87912556	    164.92790920	    -26.03494812
      0.95280611	   1086.29053459	    170.99682360	    165.02797100	    -26.15572396
      0.95310892	   1086.97925148	    171.11479738	    165.12799790	    -26.27697660
      0.95341172	   1087.66732741	    171.23304880	    165.22798880	    -26.39870764
      0.95371453	   1088.35478585	    171.35157977	    165.32794262	    -26.52091870
      0.95401734	   1089.04165025	    171.47039220	    165.42785826	    -26.64361138
      0.95432014	   1089.72794403	    171.58948806	    165.52773459	    -26.76678733
      0.95462295	   1090.41369054	    171.70886930	    165.62757052	    -26.89044816
      0.95492575	   1091.09891309	    171.82853792	    165.72736491	    -27.01459551
      0.95522856	   1091.78363487	    171.94849593	    165.82711663	    -27.13923104
      0.95553136	   1092.46787904	    172.06874537	    165.92682453	    -27.26435639
      0.95583417	   1093.15166861	    172.18928830	    166.02648747	    -27.38997321
      0.95613697	   1093.83502650	    172.31012678	    166.12610429	    -27.51608318
      0.95643978	   1094.51797553	    172.43126293	    166.22567380	    -27.64268796
      0.95674258	   1095.20053836	    172.55269885	    166.32519483	    -27.76978923
      0.95704539	   1095.88273755	    172.67443670	    166.42466618	    -27.89738867
      0.95734819	   1096.56459550	    172.79647864	    166.52408665	    -28.02548797
      0.95765100	   1097.24613445	    172.91882684	    166.62345502	    -28.15408883
      0.95795380	   1097.92737650	    173.04148353	    166.72277006	    -28.28319295
      0.95825661	   1098.60834360	    173.16445092	    166.82203053	    -28.41280205
      0.95855941	   1099.28905752	    173.28773127	    166.92123518	    -28.54291783
      0.95886222	   1099.96953985	    173.41132685	    167.02038273	    -28.67354202
      0.95916502	   1100.64981202	    173.53523995	    167.11947190	    -28.80467635
      0.95946783	   1101.32989527	    173.65947289	    167.21850139	    -28.93632256
      0.95977063	   1102.00981067	    173.78402800	    167.31746989	    -29.06848237
      0.96007344	   1102.68957908	    173.90890764	    167.41637608	    -29.20115756
      0.96037624	   1103.36922119	    174.03411420	    167.51521861	    -29.33434985
      0.96067905	   1104.04875749	    174.15965007	    167.61399612	    -29.46806103
      0.96098185	   1104.72820827	    174.28551767	    167.71270723	    -29.60229284
      0.96128466	   1105.40759363	    174.41171947	    167.81135055	    -29.73704708
      0.96158746	   1106.08693346	    174.53825791	    167.90992467	    -29.87232550
      0.96189027	   1106.76624745	    174.66513550	    168.00842816	    -30.00812991
      0.96219307	   1107.44555511	    174.79235474	    168.10685957	    -30.14446208
      0.96249588	   1108.12487572	    174.91991816	    168.20521743	    -30.28132382
      0.96279868	   1108.80422835	    175.04782833	    168.30350026	    -30.41871692
      0.96310149	   1109.48363190	    175.17608783	    168.40170654	    -30.55664319
      0.96340429	   1110.16310502	    175.30469924	    168.49983475	    -30.69510445
      0.96370710	   1110.84266619	    175.43366520	    168.59788334	    -30.83410252
      0.96400990	   1111.52233367	    175.56298836	    168.69585073	    -30.97363922
      0.96431271	   1112.20212550	    175.69267137	    168.79373534	    -31.11371637
      0.96461551	   1112.88205954	    175.82271693	    168.89153554	    -31.25433582
      0.96491832	   1113.56215341	    175.95312775	    168.98924970	    -31.39549939
      0.96522112	   1114.24242457	    176.08390657	    169.08687615	    -31.53720894
      0.96552393	   1114.92289022	    176.21505615	    169.18441321	    -31.67946632
      0.96582673	   1115.60356741	    176.34657927	    169.28185914	    -31.82227338
      0.96612954	   1116.28447294	    176.47847873	    169.37921223	    -31.96563197
      0.96643234	   1116.96562345	    176.61075736	    169.47647069	    -32.10954396
      0.96673515	   1117.64703533	    176.74341802	    169.57363274	    -32.25401121
      0.96703795	   1118.32872482	    176.87646357	    169.67069656	    -32.39903561
      0.96734076	   1119.01070792	    177.00989692	    169.76766028	    -32.54461901
      0.96764356	   1119.69300046	    177.14372099	    169.86452204	    -32.69076330
      0.96794637	   1120.37561804	    177.27793872	    169.96127993	    -32.83747036
      0.96824917	   1121.05857611	    177.41255307	    170.05793200	    -32.98474208
      0.96855198	   1121.74188989	    177.54756706	    170.15447628	    -33.13258034
      0.96885478	   1122.42557442	    177.68298368	    170.25091078	    -33.28098703
      0.96915759	   1123.10964454	    177.81880599	    170.34723345	    -33.42996405
      0.96946039	   1123.79411492	    177.95503705	    170.44344222	    -33.57951330
      0.96976320	   1124.47900001	    178.09167994	    170.53953500	    -33.72963666
      0.97006601	   1125.16431412	    178.22873779	    170.63550965	    -33.88033604
      0.97036881	   1125.85007133	    178.36621373	    170.73136399	    -34.03161335
      0.97067162	   1126.53628557	    178.50411092	    170.82709581	    -34.18347047
      0.97097442	   1127.22297056	    178.64243257	    170.92270287	    -34.33590932
      0.97127723	   1127.91013987	    178.78118187	    171.01818288	    -34.48893180
      0.97158003	   1128.59780687	    178.92036208	    171.11353351	    -34.64253981
      0.97188284	   1129.28598476	    179.05997646	    171.20875240	    -34.79673526
      0.97218564	   1129.97468658	    179.20002829	    171.30383715	    -34.95152005
      0.97248845	   1130.66392518	    179.34052091	    171.39878530	    -35.10689607
      0.97279125	   1131.35371324	    179.48145764	    171.49359437	    -35.26286523
      0.97309406	   1132.04406330	    179.62284187	    171.58826182	    -35.41942943
      0.97339686	   1132.73498769	    179.76467699	    171.68278508	    -35.57659057
      0.97369967	   1133.42649861	    179.90696642	    171.77716152	    -35.73435053
      0.97400247	   1134.11860807	    180.04971361	    171.87138846	    -35.89271120
      0.97430528	   1134.81132796	    180.19292204	    171.96546319	    -36.05167448
      0.97460808	   1135.50466996	    180.33659522	    172.05938295	    -36.21124224
      0.97491089	   1136.19864564	    180.48073668	    172.15314490	    -36.37141636
      0.97521369	   1136.89326637	    180.62534998	    172.24674619	    -36.53219871
      0.97551650	   1137.58854341	    180.77043870	    172.34018389	    -36.69359116
      0.97581930	   1138.28448783	    180.91600647	    172.43345503	    -36.85559555
      0.97612211	   1138.98111058	    181.06205693	    172.52655656	    -37.01821375
      0.97642491	   1139.67842245	    181.20859376	    172.61948542	    -37.18144758
      0.97672772	   1140.37643408	    181.35562065	    172.71223844	    -37.34529888
      0.97703052	   1141.07515596	    181.50314134	    172.80481243	    -37.50976948
      0.97733333	   1141.77459847	    181.65115959	    172.89720413	    -37.67486117
      0.97763613	   1142.47477181	    181.79967919	    172.98941021	    -37.84057577
      0.97793894	   1143.17568605	    181.94870397	    173.08142727	    -38.00691505
      0.97824174	   1143.87735115	    182.09823778	    173.17325187	    -38.17388078
      0.97854455	   1144.57977690	    182.24828449	    173.26488049	    -38.34147472
      0.97884735	   1145.28297298	    182.39884803	    173.35630953	    -38.50969861
      0.97915016	   1145.98694891	    182.54993233	    173.44753535	    -38.67855417
      0.97945296	   1146.69171411	    182.70154138	    173.53855421	    -38.84804310
      0.97975577	   1147.39727786	    182.85367917	    173.62936231	    -39.01816709
      0.98005857	   1148.10364930	    183.00634976	    173.71995577	    -39.18892779
      0.98036138	   1148.81083746	    183.15955721	    173.81033064	    -39.36032685
      0.98066418	   1149.51885123	    183.31330563	    173.90048289	    -39.53236588
      0.98096699	   1150.22769941	    183.46759915	    173.99040841	    -39.70504647
      0.98126979	   1150.93739063	    183.62244195	    174.08010300	    -39.87837017
      0.98157260	   1151.64793344	    183.77783823	    174.16956238	    -40.05233853
      0.98187540	   1152.35933625	    183.93379222	    174.25878219	    -40.22695304
      0.98217821	   1153.07160737	    184.09030822	    174.34775797	    -40.40221516
      0.98248101	   1153.78475497	    184.24739051	    174.43648518	    -40.57812633
      0.98278382	   1154.49878713	    184.40504345	    174.52495917	    -40.75468794
      0.98308662	   1155.21371180	    184.56327141	    174.61317522	    -40.93190135
      0.98338943	   1155.92953684	    184.72207880	    174.70112847	    -41.10976786
      0.98369223	   1156.64626997	    184.88147008	    174.78881401	    -41.28828875
      0.98399504	   1157.36391882	    185.04144974	    174.87622679	    -41.46746523
      0.98429784	   1158.08249092	    185.20202229	    174.96336166	    -41.64729848
      0.98460065	   1158.80199367	    185.36319230	    175.05021336	    -41.82778960
      0.98490345	   1159.52243438	    185.52496437	    175.13677654	    -42.00893967
      0.98520626	   1160.24382025	    185.68734313	    175.22304570	    -42.19074969
      0.98550907	   1160.96615838	    185.85033326	    175.30901524	    -42.37322059
      0.98581187	   1161.68945577	    186.01393948	    175.39467945	    -42.55635324
      0.98611468	   1162.41371932	    186.17816653	    175.48003246	    -42.74014845
      0.98641748	   1163.13895583	    186.34301922	    175.56506830	    -42.92460695
      0.98672029	   1163.86517198	    186.50850237	    175.64978086	    -43.10972938
      0.98702309	   1164.59237439	    186.67462086	    175.73416389	    -43.29551632
      0.98732590	   1165.32056956	    186.84137962	    175.81821101	    -43.48196825
      0.98762870	   1166.04976389	    187.00878358	    175.90191568	    -43.66908556
      0.98793151	   1166.77996369	    187.17683777	    175.98527123	    -43.85686854
      0.98823431	   1167.51117520	    187.34554721	    176.06827081	    -44.04531739
      0.98853712	   1168.24340452	    187.51491700	    176.15090745	    -44.23443219
      0.98883992	   1168.97665770	    187.68495226	    176.23317399	    -44.42421290
      0.98914273	   1169.71094067	    187.85565818	    176.31506310	    -44.61465939
      0.98944553	   1170.44625929	    188.02703996	    176.39656732	    -44.80577138
      0.98974834	   1171.18261932	    188.19910287	    176.47767895	    -44.99754847
      0.99005114	   1171.92002642	    188.37185223	    176.55839017	    -45.18999011
      0.99035395	   1172.65848618	    188.54529339	    176.63869292	    -45.38309562
      0.99065675	   1173.39800410	    188.71943175	    176.71857899	    -45.57686416
      0.99095956	   1174.13858558	    188.89427276	    176.79803994	    -45.77129472
      0.99126236	   1174.88023594	    189.06982193	    176.87706714	    -45.96638614
      0.99156517	   1175.62296041	    189.24608480	    176.95565174	    -46.16213708
      0.99186797	   1176.36676415	    189.42306697	    177.03378467	    -46.35854600
      0.99217078	   1177.11165220	    189.60077408	    177.11145663	    -46.55561118
      0.99247358	   1177.85762956	    189.77921184	    177.18865811	    -46.75333070
      0.99277639	   1178.60470110	    189.95838599	    177.26537934	    -46.95170242
      0.99307919	   1179.35287165	    190.13830233	    177.34161028	    -47.15072399
      0.99338200	   1180.10214592	    190.31896672	    177.41734069	    -47.35039283
      0.99368480	   1180.85252855	    190.50038507	    177.49256000	    -47.55070610
      0.99398761	   1181.60402410	    190.68256333	    177.56725740	    -47.75166076
      0.99429041	   1182.35663704	    190.86550752	    177.64142181	    -47.95325346
      0.99456265	   1183.03443895	    191.03070486	    177.70764322	    -48.13505029
      0.99483489	   1183.71290484	    191.19645603	    177.77340693	    -48.31734388
      0.99510713	   1184.39234337	    191.36285828	    177.83871564	    -48.50014777
      0.99537938	   1185.07268344	    191.52989363	    177.90355767	    -48.68345475
      0.99565162	   1185.75394596	    191.69757208	    177.96792458	    -48.86726245
      0.99592386	   1186.43612951	    191.86589692	    178.03180685	    -49.05156705
      0.99619610	   1187.11923801	    192.03487310	    178.09519494	    -49.23636485
      0.99646834	   1187.80327399	    192.20450523	    178.15807901	    -49.42165187
      0.99674058	   1188.48824029	    192.37479805	    178.22044902	    -49.60742394
      0.99701282	   1189.17413957	    192.54575630	    178.28229462	    -49.79367665
      0.99728506	   1189.86097449	    192.71738478	    178.34360523	    -49.98040543
      0.99755730	   1190.54874762	    192.88968834	    178.40436999	    -50.16760546
      0.99782954	   1191.23746150	    193.06267185	    178.46457775	    -50.35527173
      0.99810178	   1191.92711859	    193.23634024	    178.52421710	    -50.54339902
      0.99837402	   1192.61772130	    193.41069848	    178.58327627	    -50.73198190
      0.99864626	   1193.30927200	    193.58575156	    178.64174325	    -50.92101476
      0.99891850	   1194.00177297	    193.76150454	    178.69960564	    -51.11049177
      0.99919074	   1194.69522645	    193.93796251	    178.75685076	    -51.30040693
      0.99946298	   1195.38963461	    194.11513061	    178.81346555	    -51.49075409
      0.99973522	   1196.08499958	    194.29301403	    178.86943662	    -51.68152689
      1.00000746	   1196.78132339	    194.47161798	    178.92475019	    -51.87271885
      1.00027971	   1197.47860803	    194.65094773	    178.97939211	    -52.06432337
      1.00055195	   1198.17685543	    194.83100861	    179.03334783	    -52.25633370
      1.00082419	   1198.87606743	    195.01180598	    179.08660240	    -52.44874301
      1.00109643	   1199.57624581	    195.19334524	    179.13914043	    -52.64154441
      1.00136867	   1200.27739230	    195.37563185	    179.19094610	    -52.83473094
      1.00164091	   1200.97950853	    195.55867131	    179.24200314	    -53.02829563
      1.00191315	   1201.68259607	    195.74246917	    179.29229480	    -53.22223152
      1.00218539	   1202.38665640	    195.92703102	    179.34180385	    -53.41653166
      1.00245763	   1203.09169094	    196.11236251	    179.39051254	    -53.61118919
      1.00272987	   1203.79770102	    196.29846933	    179.43840262	    -53.80619735
      1.00300211	   1204.50468788	    196.48535722	    179.48545526	    -54.00154951
      1.00327435	   1205.21265268	    196.67303196	    179.53165110	    -54.19723920
      1.00354659	   1205.92159649	    196.86149940	    179.57697019	    -54.39326016
      1.00381883	   1206.63152030	    197.05076541	    179.62139195	    -54.58960639
      1.00409107	   1207.34242497	    197.24083594	    179.66489521	    -54.78627215
      1.00436331	   1208.05431130	    197.43171697	    179.70745813	    -54.98325200
      1.00463555	   1208.76717997	    197.62341452	    179.74905819	    -55.18054088
      1.00490780	   1209.48103155	    197.81593469	    179.78967217	    -55.37813407
      1.00518004	   1210.19586651	    198.00928360	    179.82927615	    -55.57602729
      1.00545228	   1210.91168520	    198.20346745	    179.86784543	    -55.77421669
      1.00572452	   1211.62848787	    198.39849246	    179.90535456	    -55.97269886
      1.00599676	   1212.34627464	    198.59436491	    179.94177726	    -56.17147092
      1.00626900	   1213.06504550	    198.79109115	    179.97708642	    -56.37053046
      1.00654124	   1213.78480032	    198.98867757	    180.01125408	    -56.56987561
      1.00681348	   1214.50553885	    199.18713059	    180.04425136	    -56.76950504
      1.00708572	   1215.22726067	    199.38645671	    180.07604849	    -56.96941795
      1.00735796	   1215.94996527	    199.58666248	    180.10661470	    -57.16961411
      1.00763020	   1216.67365196	    199.78775448	    180.13591827	    -57.37009383
      1.00790244	   1217.39831991	    199.98973937	    180.16392641	    -57.57085798
      1.00817468	   1218.12396816	    200.19262384	    180.19060531	    -57.77190796
      1.00844692	   1218.85059557	    200.39641465	    180.21592004	    -57.97324574
      1.00871916	   1219.57820085	    200.60111861	    180.23983455	    -58.17487380
      1.00899140	   1220.30678256	    200.80674259	    180.26231162	    -58.37679512
      1.00926364	   1221.03633908	    201.01329349	    180.28331284	    -58.57901319
      1.00953588	   1221.76686862	    201.22077829	    180.30279854	    -58.78153199
      1.00980813	   1222.49836922	    201.42920402	    180.32072780	    -58.98435593
      1.01008037	   1223.23083873	    201.63857777	    180.33705838	    -59.18748986
      1.01035261	   1223.96427485	    201.84890667	    180.35174667	    -59.39093906
      1.01062485	   1224.69867504	    202.06019793	    180.36474772	    -59.59470915
      1.01089709	   1225.43403663	    202.27245879	    180.37601513	    -59.79880615
      1.01116933	   1226.17035670	    202.48569659	    180.38550106	    -60.00323639
      1.01144157	   1226.90763217	    202.69991868	    180.39315618	    -60.20800649
      1.01171381	   1227.64585974	    202.91513250	    180.39892966	    -60.41312338
      1.01198605	   1228.38503591	    203.13134555	    180.40276913	    -60.61859422
      1.01225829	   1229.12515695	    203.34856537	    180.40462062	    -60.82442638
      1.01253053	   1229.86621894	    203.56679958	    180.40442860	    -61.03062745
      1.01280277	   1230.60821772	    203.78605586	    180.40213592	    -61.23720519
      1.01307501	   1231.35114893	    204.00634195	    180.39768377	    -61.44416749
      1.01334725	   1232.09500795	    204.22766565	    180.39101174	    -61.65152239
      1.01361949	   1232.83978995	    204.45003481	    180.38205774	    -61.85927802
      1.01389173	   1233.58548986	    204.67345738	    180.37075803	    -62.06744260
      1.01416397	   1234.33210237	    204.89794134	    180.35704722	    -62.27602439
      1.01443622	   1235.07962191	    205.12349476	    180.34085828	    -62.48503173
      1.01470846	   1235.82804268	    205.35012576	    180.32212253	    -62.69447297
      1.01498070	   1236.57735863	    205.57784254	    180.30076971	    -62.90435646
      1.01525294	   1237.32756344	    205.80665335	    180.27672798	    -63.11469056
      1.01552518	   1238.07865053	    206.03656652	    180.24992395	    -63.32548362
      1.01576996	   1238.75490258	    206.24429308	    180.22341016	    -63.51542573
      1.01601474	   1239.43167473	    206.45286620	    180.19454023	    -63.70573914
      1.01625952	   1240.10915188	    206.66235211	    180.16326521	    -63.89644284
      1.01650430	   1240.78732047	    206.87275451	    180.12952763	    -64.08754220
      1.01674908	   1241.46617514	    207.08407980	    180.09326955	    -64.27904315
      1.01699386	   1242.14571001	    207.29633433	    180.05443225	    -64.47095153
      1.01723864	   1242.82591903	    207.50952448	    180.01295636	    -64.66327314
      1.01748343	   1243.50679597	    207.72365669	    179.96878186	    -64.85601372
      1.01772821	   1244.18833439	    207.93873746	    179.92184820	    -65.04917896
      1.01797299	   1244.87052770	    208.15477333	    179.87209437	    -65.24277448
      1.01821777	   1245.55336908	    208.37177090	    179.81945897	    -65.43680583
      1.01846255	   1246.23685156	    208.58973680	    179.76388029	    -65.63127850
      1.01870733	   1246.92096796	    208.80867774	    179.70529645	    -65.82619793
      1.01895211	   1247.60571091	    209.02860047	    179.64364542	    -66.02156947
      1.01919689	   1248.29107286	    209.24951180	    179.57886521	    -66.21739840
      1.01944167	   1248.97704605	    209.47141859	    179.51089390	    -66.41368995
      1.01968645	   1249.66362255	    209.69432777	    179.43966979	    -66.61044926
      1.01993124	   1250.35079422	    209.91824631	    179.36513151	    -66.80768141
      1.02017602	   1251.03855276	    210.14318124	    179.28721810	    -67.00539141
      1.02042080	   1251.72688963	    210.36913968	    179.20586917	    -67.20358418
      1.02066558	   1252.41579615	    210.59612876	    179.12102497	    -67.40226461
      1.02091036	   1253.10526341	    210.82415573	    179.03262652	    -67.60143747
      1.02115514	   1253.79528234	    211.05322784	    178.94061574	    -67.80110751
      1.02139992	   1254.48584364	    211.28335247	    178.84493554	    -68.00127937
      1.02164470	   1255.17693787	    211.51453703	    178.74552993	    -68.20195767
      1.02188948	   1255.86855537	    211.74678910	    178.64234415	    -68.40314691
      1.02213426	   1256.56068629	    211.98011638	    178.53532472	    -68.60485157
      1.02237904	   1257.25332061	    212.21452662	    178.42441960	    -68.80707604
      1.02262383	   1257.94644811	    212.45002767	    178.30957824	    -69.00982467
      1.02286861	   1258.64005838	    212.68662743	    178.19075168	    -69.21310172
      1.02311339	   1259.33414084	    212.92433391	    178.06789262	    -69.41691143
      1.02335817	   1260.02868469	    213.16315518	    177.94095554	    -69.62125795
      1.02360295	   1260.72367897	    213.40309939	    177.80989669	    -69.82614538
      1.02384773	   1261.41911253	    213.64417478	    177.67467422	    -70.03157777
      1.02409251	   1262.11497398	    213.88638968	    177.53524819	    -70.23755914
      1.02433729	   1262.81125176	    214.12975249	    177.39158065	    -70.44409341
      1.02458207	   1263.50793408	    214.37427173	    177.24363565	    -70.65118449
      1.02482685	   1264.20500895	    214.61995597	    177.09137928	    -70.85883622
      1.02507164	   1264.90246414	    214.86681390	    176.93477971	    -71.06705242
      1.02531642	   1265.60028724	    215.11485431	    176.77380716	    -71.27583683
      1.02556120	   1266.29846561	    215.36408606	    176.60843399	    -71.48519318
      1.02580598	   1266.99698637	    215.61451815	    176.43863461	    -71.69512513
      1.02605076	   1267.69583645	    215.86615963	    176.26438555	    -71.90563633
      1.02629554	   1268.39500253	    216.11901969	    176.08566539	    -72.11673036
      1.02654032	   1269.09447109	    216.37310762	    175.90245481	    -72.32841080
      1.02678510	   1269.79422836	    216.62843281	    175.71473650	    -72.54068116
      1.02702988	   1270.49426034	    216.88500476	    175.52249519	    -72.75354493
      1.02727466	   1271.19455279	    217.14283309	    175.32571757	    -72.96700557
      1.02751945	   1271.89509123	    217.40192751	    175.12439231	    -73.18106652
      1.02776423	   1272.59586095	    217.66229789	    174.91850996	    -73.39573118
      1.02800901	   1273.29684697	    217.92395416	    174.70806295	    -73.61100290
      1.02825379	   1273.99803404	    218.18690643	    174.49304555	    -73.82688505
      1.02849857	   1274.69940668	    218.45116489	    174.27345379	    -74.04338094
      1.02874335	   1275.40094913	    218.71673988	    174.04928541	    -74.26049386
      1.02898813	   1276.10264535	    218.98364185	    173.82053985	    -74.47822710
      1.02923291	   1276.80447901	    219.25188138	    173.58721817	    -74.69658391
      1.02947769	   1277.50643353	    219.52146921	    173.34932298	    -74.91556752
      1.02972247	   1278.20849199	    219.79241617	    173.10685842	    -75.13518115
      1.02996725	   1278.91063720	    220.06473326	    172.85983009	    -75.35542799
      1.03021204	   1279.61285166	    220.33843161	    172.60824499	    -75.57631122
      1.03045682	   1280.31511753	    220.61352248	    172.35211147	    -75.79783402
      1.03070160	   1281.01741666	    220.89001730	    172.09143918	    -76.01999952
      1.03094638	   1281.71973057	    221.16792760	    171.82623902	    -76.24281088
      1.03119116	   1282.42204044	    221.44726512	    171.55652307	    -76.46627121
      1.03143594	   1283.12432708	    221.72804169	    171.28230457	    -76.69038363
      1.03168072	   1283.82657095	    222.01026934	    171.00359782	    -76.91515124
      1.03192550	   1284.52875214	    222.29396023	    170.72041818	    -77.14057713
      1.03217028	   1285.23085036	    222.57912669	    170.43278201	    -77.36666439
      1.03241506	   1285.93284493	    222.86578119	    170.14070660	    -77.59341609
      1.03265985	   1286.63471476	    223.15393640	    169.84421013	    -77.82083530
      1.03290463	   1287.33643836	    223.44360512	    169.54331165	    -78.04892509
      1.03314941	   1288.03799380	    223.73480035	    169.23803101	    -78.27768850
      1.03339419	   1288.73935872	    224.02753523	    168.92838882	    -78.50712859
      1.03363897	   1289.44051032	    224.32182310	    168.61440642	    -78.73724839
      1.03388375	   1290.14142533	    224.61767747	    168.29610580	    -78.96805096
      1.03412853	   1290.84208003	    224.91511201	    167.97350962	    -79.19953933
      1.03437331	   1291.54245018	    225.21414060	    167.64664110	    -79.43171652
      1.03461809	   1292.24251107	    225.51477730	    167.31552403	    -79.66458558
      1.03486287	   1292.94223746	    225.81703634	    166.98018267	    -79.89814952
      1.03510766	   1293.64160360	    226.12093215	    166.64064175	    -80.13241138
      1.03535244	   1294.34058319	    226.42647937	    166.29692642	    -80.36737418
      1.03559722	   1295.03914937	    226.73369281	    165.94906215	    -80.60304094
      1.03584200	   1295.73727473	    227.04258751	    165.59707474	    -80.83941469
      1.03608678	   1296.43493125	    227.35317869	    165.24099022	    -81.07649844
      1.03633156	   1297.13209031	    227.66548177	    164.88083480	    -81.31429522
      1.03657634	   1297.82872270	    227.97951242	    164.51663480	    -81.55280805
      1.03682112	   1298.52479853	    228.29528647	    164.14841660	    -81.79203995
      1.03706590	   1299.22028730	    228.61282000	    163.77620653	    -82.03199395
      1.03731068	   1299.91515781	    228.93212931	    163.40003078	    -82.27267306
      1.03753087	   1300.53981924	    229.22094275	    163.05828397	    -82.48980880
      1.03775107	   1301.16379086	    229.51117165	    162.71336300	    -82.70752395
      1.03797126	   1301.78717873	    229.80287204	    162.36529090	    -82.92583184
      1.03819145	   1302.40996731	    230.09605945	    162.01408607	    -83.14473548
      1.03841164	   1303.03213207	    230.39074672	    161.65976615	    -83.36423710
      1.03863183	   1303.65364738	    230.68694667	    161.30234825	    -83.58433892
      1.03885202	   1304.27448703	    230.98467223	    160.94184889	    -83.80504313
      1.03907221	   1304.89462428	    231.28393652	    160.57828383	    -84.02635194
      1.03929240	   1305.51403182	    231.58475280	    160.21166804	    -84.24826754
      1.03951259	   1306.13268177	    231.88713451	    159.84201552	    -84.47079215
      1.03973278	   1306.75054567	    232.19109524	    159.46933921	    -84.69392794
      1.03995297	   1307.36759445	    232.49664878	    159.09365085	    -84.91767713
      1.04017316	   1307.98379844	    232.80380905	    158.71496078	    -85.14204190
      1.04039335	   1308.59912730	    233.11259018	    158.33327786	    -85.36702445
      1.04061354	   1309.21355008	    233.42300644	    157.94860923	    -85.59262698
      1.04083373	   1309.82703513	    233.73507232	    157.56096021	    -85.81885167
      1.04105392	   1310.43955012	    234.04880245	    157.17033401	    -86.04570070
      1.04127411	   1311.05106201	    234.36421167	    156.77673164	    -86.27317627
      1.04149430	   1311.66153704	    234.68131499	    156.38015161	    -86.50128053
      1.04171449	   1312.27094068	    235.00012761	    155.98058979	    -86.73001567
      1.04193469	   1312.87923767	    235.32066491	    155.57803912	    -86.95938386
      1.04215488	   1313.48639192	    235.64294248	    155.17248946	    -87.18938725
      1.04237507	   1314.09236653	    235.96697610	    154.76392726	    -87.42002799
      1.04259526	   1314.69712380	    236.29278172	    154.35233541	    -87.65130822
      1.04281545	   1315.30062513	    236.62037552	    153.93769295	    -87.88323009
      1.04303564	   1315.90283105	    236.94977386	    153.51997485	    -88.11579571
      1.04325583	   1316.50370119	    237.28099332	    153.09915177	    -88.34900719
      1.04347602	   1317.10319424	    237.61405066	    152.67518986	    -88.58286664
      1.04369621	   1317.70126791	    237.94896286	    152.24805047	    -88.81737614
      1.04391640	   1318.29787897	    238.28574712	    151.81769002	    -89.05253777
      1.04413659	   1318.89298314	    238.62442084	    151.38405979	    -89.28835357
      1.04435678	   1319.48653512	    238.96500164	    150.94710569	    -89.52482559
      1.04457697	   1320.07848852	    239.30750734	    150.50676820	    -89.76195585
      1.04479716	   1320.66879590	    239.65195599	    150.06298217	    -89.99974633
      1.04501735	   1321.25740865	    239.99836588	    149.61567677	    -90.23819903
      1.04523754	   1321.84427705	    240.34675550	    149.16477541	    -90.47731588
      1.04545773	   1322.42935019	    240.69714358	    148.71019571	    -90.71709883
      1.04567792	   1323.01257596	    241.04954908	    148.25184952	    -90.95754978
      1.04589811	   1323.59390101	    241.40399118	    147.78964299	    -91.19867059
      1.04611831	   1324.17327074	    241.76048931	    147.32347662	    -91.44046313
      1.04633850	   1324.75062926	    242.11906315	    146.85324544	    -91.68292919
      1.04655869	   1325.32591939	    242.47973260	    146.37883917	    -91.92607058
      1.04677888	   1325.89908259	    242.84251783	    145.90014249	    -92.16988903
      1.04699907	   1326.47005896	    243.20743924	    145.41703525	    -92.41438626
      1.04721926	   1327.03878723	    243.57451751	    144.92939285	    -92.65956396
      1.04743945	   1327.60520469	    243.94377356	    144.43708653	    -92.90542376
      1.04765964	   1328.16924722	    244.31522859	    143.93998385	    -93.15196726
      1.04787983	   1328.73084922	    244.68890406	    143.43794902	    -93.39919604
      1.04810002	   1329.28994361	    245.06482170	    142.93084346	    -93.64711161
      1.04832021	   1329.84646183	    245.44300355	    142.41852619	    -93.89571545
      1.04854040	   1330.40033374	    245.82347191	    141.90085441	    -94.14500899
      1.04876059	   1330.95148770	    246.20624937	    141.37768397	    -94.39499364
      1.04898078	   1331.49985046	    246.59135883	    140.84886991	    -94.64567074
      1.04920097	   1332.04534718	    246.97882351	    140.31426703	    -94.89704158
      1.04942116	   1332.58790143	    247.36866691	    139.77373035	    -95.14910742
      1.04964135	   1333.12743511	    247.76091288	    139.22711569	    -95.40186948
      1.04986154	   1333.66386847	    248.15558558	    138.67428015	    -95.65532891
      1.05008174	   1334.19712007	    248.55270951	    138.11508260	    -95.90948682
      1.05030193	   1334.72710679	    248.95230953	    137.54938416	    -96.16434427
      1.05052212	   1335.25374374	    249.35441082	    136.97704861	    -96.41990230
      1.05074231	   1335.77694431	    249.75903896	    136.39794283	    -96.67616185
      1.05096250	   1336.29662010	    250.16621989	    135.81193714	    -96.93312385
      1.05118269	   1336.81268090	    250.57597990	    135.21890565	    -97.19078916
      1.05140288	   1337.32503468	    250.98834572	    134.61872655	    -97.44915861
      1.05162307	   1337.83358755	    251.40334446	    134.01128239	    -97.70823297
      1.05184326	   1338.33824373	    251.82100363	    133.39646025	    -97.96801296
      1.05206345	   1338.83890554	    252.24135119	    132.77415193	    -98.22849925
      1.05228364	   1339.33547333	    252.66441551	    132.14425411	    -98.48969247
      1.05250383	   1339.82784550	    253.09022544	    131.50667230	    -98.75159320
      1.05272402	   1340.31591862	    253.51881031	    130.86139521	    -99.01420197
      1.05294421	   1340.79958787	    253.95020000	    130.20848559	    -99.27751935
      1.05316440	   1341.27874679	    254.38442494	    129.54800829	    -99.54154584
      1.05338459	   1341.75328713	    254.82151607	    128.88002757	    -99.80628197
      1.05360478	   1342.22309871	    255.26150486	    128.20460723	   -100.07172820
      1.05382497	   1342.68806937	    255.70442333	    127.52181075	   -100.33788499
      1.05404516	   1343.14808486	    256.15030406	    126.83170140	   -100.60475277
      1.05426536	   1343.60302876	    256.59918022	    126.13434239	   -100.87233195
      1.05448555	   1344.05278242	    257.05108556	    125.42979697	   -101.14062291
      1.05470574	   1344.49722490	    257.50605448	    124.71812854	   -101.40962601
      1.05492593	   1344.93623286	    257.96412197	    123.99940073	   -101.67934159
      1.05512394	   1345.32640551	    258.37877651	    123.34708591	   -101.92251485
      1.05532196	   1345.71188414	    258.79595425	    122.68915768	   -102.16625390
      1.05551997	   1346.09266239	    259.21571423	    122.02566549	   -102.41056817
      1.05571798	   1346.46865700	    259.63808859	    121.35665703	   -102.65545926
      1.05591600	   1346.83977170	    260.06310584	    120.68217995	   -102.90092756
      1.05611401	   1347.20590670	    260.49079437	    120.00228211	   -103.14697327
      1.05631203	   1347.56696014	    260.92118294	    119.31701162	   -103.39359656
      1.05651004	   1347.92282826	    261.35430083	    118.62641673	   -103.64079761
      1.05670806	   1348.27341857	    261.79018047	    117.93054693	   -103.87869676
      1.05690607	   1348.61868773	    262.22886202	    117.22945697	   -104.10804324
      1.05710409	   1348.95850831	    262.67037065	    116.52319397	   -104.33696927
      1.05730210	   1349.29276090	    263.11473686	    115.81180475	   -104.56552775
      1.05750011	   1349.62132773	    263.56199279	    115.09533600	   -104.79376814
      1.05769813	   1349.94408993	    264.01217133	    114.37383397	   -105.02173644
      1.05789614	   1350.26092700	    264.46530597	    113.64734423	   -105.24947536
      1.05809416	   1350.57171663	    264.92143079	    112.91591142	   -105.47702463
      1.05829217	   1350.87633460	    265.38058054	    112.17957899	   -105.70442107
      1.05849019	   1351.17465468	    265.84279060	    111.43838885	   -105.93169892
      1.05868820	   1351.46654857	    266.30809705	    110.69238109	   -106.15888993
      1.05888621	   1351.75188579	    266.77653666	    109.94159365	   -106.38602356
      1.05908423	   1352.03053360	    267.24814695	    109.18606193	   -106.61312715
      1.05928224	   1352.30235699	    267.72296620	    108.42581840	   -106.84022606
      1.05948026	   1352.56721857	    268.20103347	    107.66089227	   -107.06734381
      1.05967827	   1352.82497851	    268.68238865	    106.89130904	   -107.29450222
      1.05987629	   1353.07549453	    269.16707248	    106.11709013	   -107.52172152
      1.06007430	   1353.31862177	    269.65512658	    105.33825245	   -107.74902046
      1.06027232	   1353.55421281	    270.14659346	    104.55480801	   -107.97641645
      1.06047033	   1353.78211759	    270.64151662	    103.76676352	   -108.20392563
      1.06066834	   1354.00218334	    271.13994053	    102.97412003	   -108.43156299
      1.06086636	   1354.21425457	    271.64191067	    102.17687256	   -108.65934246
      1.06106437	   1354.41817301	    272.14747361	    101.37500977	   -108.88727697
      1.06126239	   1354.61377758	    272.65667702	    100.56851365	   -109.11537857
      1.06146040	   1354.80090433	    273.16956973	     99.75735928	   -109.34365846
      1.06165842	   1354.97938642	    273.68620178	     98.94151457	   -109.57212713
      1.06185643	   1355.14905407	    274.20662446	     98.12094011	   -109.80079436
      1.06205444	   1355.30973455	    274.73089038	     97.29558903	   -110.02966936
      1.06225246	   1355.46125214	    275.25905353	     96.46540692	   -110.25876079
      1.06245047	   1355.60342812	    275.79116934	     95.63033179	   -110.48807683
      1.06264849	   1355.73608072	    276.32729473	     94.79029411	   -110.71762527
      1.06284650	   1355.85902514	    276.86748822	     93.94521689	   -110.94741357
      1.06304452	   1355.97207350	    277.41180997	     93.09501580	   -111.17744888
      1.06324253	   1356.07503490	    277.96032189	     92.23959939	   -111.40773817
      1.06344055	   1356.16771535	    278.51308770	     91.37886929	   -111.63828824
      1.06363856	   1356.24991779	    279.07017306	     90.51272052	   -111.86910580
      1.06383657	   1356.32144217	    279.63164566	     89.64104179	   -112.10019754
      1.06403459	   1356.38208537	    280.19757530	     88.76371588	   -112.33157021
      1.06423260	   1356.43164132	    280.76803405	     87.88061999	   -112.56323063
      1.06443062	   1356.46990095	    281.34309635	     86.99162616	   -112.79518582
      1.06462863	   1356.49665233	    281.92283914	     86.09660176	   -113.02744307
      1.06482665	   1356.51168064	    282.50734204	     85.19540998	   -113.26000994
      1.06502466	   1356.51476829	    283.09668746	     84.28791028	   -113.49289445
      1.06522268	   1356.50569499	    283.69096078	     83.37395896	   -113.72610506
      1.06542069	   1356.48423782	    284.29025058	     82.45340967	   -113.95965082
      1.06559888	   1356.45425080	    284.83395308	     81.61924629	   -114.17012453
      1.06577708	   1356.41381340	    285.38183304	     80.77950873	   -114.38087636
      1.06595527	   1356.36281541	    285.93398485	     79.93408798	   -114.59192131
      1.06613346	   1356.30110048	    286.49048797	     79.08287370	   -114.80326965
      1.06631166	   1356.22850121	    287.05142072	     78.22575524	   -115.01493121
      1.06648985	   1356.14484683	    287.61686356	     77.36262203	   -115.22691628
      1.06666804	   1356.04996504	    288.18689979	     76.49336392	   -115.43923599
      1.06684623	   1355.94368247	    288.76161601	     75.61787147	   -115.65190235
      1.06702443	   1355.82582492	    289.34110225	     74.73603622	   -115.86492840
      1.06720262	   1355.69621752	    289.92545223	     73.84775096	   -116.07832829
      1.06738081	   1355.55468493	    290.51476360	     72.95290997	   -116.29211740
      1.06755901	   1355.40105148	    291.10913816	     72.05140929	   -116.50631240
      1.06773720	   1355.23514142	    291.70868213	     71.14314697	   -116.72093145
      1.06791539	   1355.05677910	    292.31350642	     70.22802328	   -116.93599426
      1.06809359	   1354.86578924	    292.92372696	     69.30594098	   -117.15152222
      1.06827178	   1354.66199715	    293.53946498	     68.37680551	   -117.36753862
      1.06844997	   1354.44522905	    294.16084738	     67.44052524	   -117.58406873
      1.06862817	   1354.21531233	    294.78800707	     66.49701169	   -117.80113999
      1.06880636	   1353.97207591	    295.42108342	     65.54617974	   -118.01878222
      1.06898455	   1353.71535056	    296.06022261	     64.58794785	   -118.23702777
      1.06916274	   1353.44496926	    296.70557813	     63.62223829	   -118.45591177
      1.06934094	   1353.16076767	    297.35731123	     62.64897739	   -118.67547231
      1.06951913	   1352.86258447	    298.01559147	     61.66809570	   -118.89575073
      1.06969732	   1352.55026187	    298.68059724	     60.67952831	   -119.11679182
      1.06987552	   1352.22364611	    299.35251636	     59.68321503	   -119.33864416
      1.07005371	   1351.88258793	    300.03154670	     58.67910069	   -119.56136038
      1.07023190	   1351.52694316	    300.71789685	     57.66713540	   -119.78499746
      1.07041010	   1351.15657328	    301.41178683	     56.64727482	   -120.00961711
      1.07058829	   1350.77134605	    302.11344885	     55.61948051	   -120.23528613
      1.07074823	   1350.41290695	    302.75008468	     54.69019364	   -120.43880052
      1.07090817	   1350.04225507	    303.39334207	     53.75446961	   -120.64326731
      1.07106811	   1349.65935222	    304.04343470	     52.81229464	   -120.84875225
      1.07122804	   1349.26413524	    304.70057353	     51.86365928	   -121.05532146
      1.07138798	   1348.85653893	    305.36497669	     50.90855897	   -121.26304466
      1.07154792	   1348.43650256	    306.03687260	     49.94699439	   -121.47199618
      1.07170786	   1348.00397186	    306.71650128	     48.97897183	   -121.68225553
      1.07186780	   1347.55889997	    307.40411514	     48.00450353	   -121.89390781
      1.07202774	   1347.10124793	    308.09997972	     47.02360805	   -122.10704401
      1.07218768	   1346.63098523	    308.80437442	     46.03631074	   -122.32176144
      1.07234761	   1346.14809020	    309.51759313	     45.04264413	   -122.53816407
      1.07250755	   1345.65255046	    310.23994507	     44.04264851	   -122.75636296
      1.07266749	   1345.14436333	    310.97175542	     43.03637248	   -122.97647664
      1.07282743	   1344.62353616	    311.71336617	     42.02387358	   -123.19863155
      1.07298737	   1344.09008670	    312.46513682	     41.00521902	   -123.42296249
      1.07314731	   1343.54404334	    313.22744516	     39.98048647	   -123.64961305
      1.07330725	   1342.98544535	    314.00068800	     38.94976494	   -123.87873605
      1.07346719	   1342.41434300	    314.78528196	     37.91315580	   -124.11049406
      1.07361071	   1341.89131752	    315.49942307	     36.97799512	   -124.32086647
      1.07375424	   1341.35827516	    316.22336653	     36.03827804	   -124.53362540
      1.07389777	   1340.81530897	    316.95747167	     35.09410841	   -124.74891483
      1.07404130	   1340.26249483	    317.70210185	     34.14560123	   -124.96688293
      1.07418482	   1339.69990813	    318.45763216	     33.19288384	   -125.18768460
      1.07432835	   1339.12762853	    319.22445186	     32.23609723	   -125.41148248
      1.07447188	   1338.54574096	    320.00296529	     31.27539734	   -125.63844735
      1.07461540	   1337.95433554	    320.79359224	     30.31095669	   -125.86875844
      1.07475893	   1337.35350710	    321.59676819	     29.34296606	   -126.10260375
      1.07490246	   1336.74335446	    322.41294438	     28.37163656	   -126.34018016
      1.07504599	   1336.12397960	    323.24258790	     27.39720189	   -126.58169373
      1.07518951	   1335.49548664	    324.08618159	     26.41992098	   -126.82735985
      1.07533304	   1334.85798074	    324.94422396	     25.44008103	   -127.07740339
      1.07547657	   1334.21156686	    325.81722905	     24.45800105	   -127.33205886
      1.07562010	   1333.55634835	    326.70572610	     23.47403588	   -127.59157054
      1.07574809	   1332.96476117	    327.51161797	     22.59528084	   -127.82731260
      1.07587609	   1332.36627226	    328.33063714	     21.71565129	   -128.06729875
      1.07600408	   1331.76097841	    329.16320302	     20.83549142	   -128.31172691
      1.07613208	   1331.14894866	    330.00973335	     19.95518223	   -128.56079808
      1.07626008	   1330.53023880	    330.87065093	     19.07514647	   -128.81471854
      1.07638807	   1329.90489508	    331.74638541	     18.19585429	   -129.07370058
      1.07651607	   1329.27295448	    332.63737362	     17.31782982	   -129.33796272
      1.07664406	   1328.63444393	    333.54405928	     16.44165877	   -129.60772968
      1.07677206	   1327.98937915	    334.46689268	     15.56799737	   -129.88323244
      1.07690005	   1327.33776333	    335.40633018	     14.69758283	   -130.16470817
      1.07702805	   1326.67958580	    336.36283375	     13.83124561	   -130.45240019
      1.07715604	   1326.01482069	    337.33687053	     12.96992379	   -130.74655793
      1.07728404	   1325.34342550	    338.32891229	     12.11468010	   -131.04743691
      1.07741204	   1324.66533974	    339.33943501	     11.26672174	   -131.35529865
      1.07754003	   1323.98048359	    340.36891844	     10.42742379	   -131.67041069
      1.07765442	   1323.36266739	    341.30546726	      9.68592687	   -131.95840384
      1.07776882	   1322.73923160	    342.25787234	      8.95387151	   -132.25259895
      1.07788321	   1322.11010566	    343.22649680	      8.23269623	   -132.55320383
      1.07799760	   1321.47518213	    344.21169525	      7.52402804	   -132.86042685
      1.07811200	   1320.83433053	    345.21382050	      6.82970809	   -133.17447924
      1.07822639	   1320.18740120	    346.23322561	      6.15181928	   -133.49557578
      1.07834078	   1319.53422600	    347.27026451	      5.49271466	   -133.82393508
      1.07845518	   1318.87461809	    348.32529210	      4.85504492	   -134.15977974
      1.07856957	   1318.20837129	    349.39866436	      4.24178151	   -134.50333639
      1.07868396	   1317.53525941	    350.49073838	      3.65623026	   -134.85483590
      1.07879836	   1316.85503547	    351.60187240	      3.10202739	   -135.21451338
      1.07891275	   1316.16743088	    352.73242597	      2.58310626	   -135.58260843
      1.07902714	   1315.47215455	    353.88276008	      2.10361888	   -135.95936521
      1.07914154	   1314.76889182	    355.05323735	      1.66779244	   -136.34503266
      1.07925593	   1314.05730328	    356.24422233	      1.27969890	   -136.73986472
      1.07937032	   1313.33702331	    357.45608181	      0.94291975	   -137.14412053
      1.07948471	   1312.60765846	    358.68918527	      0.66010138	   -137.55806469
      1.07959911	   1311.86878549	    359.94390546	      0.43242470	   -137.98196761
      1.07971350	   1311.12891894	    361.22529722	      0.25905374	   -138.41769913
      1.07981422	   1310.50435622	    362.39118397	      0.14878539	   -138.81668865
      1.07991495	   1309.88213100	    363.58158429	      0.07407500	   -139.22665518
      1.08001567	   1309.25367831	    364.79267961	      0.02930867	   -139.64645996
      1.08011640	   1308.61575924	    366.02329223	      0.00747938	   -140.07583549
      1.08021712	   1307.96689061	    367.27312729	      0.00055897	   -140.51480731
      1.08031784	   1307.30616471	    368.54219131	      0.00000000	   -140.96350270
      1.08041857	   1306.63285449	    369.83059769	      0.00000000	   -141.42208685
      1.08051929	   1305.94628422	    371.13850195	      0.00000000	   -141.89074175
      1.08062001	   1305.24578107	    372.46607785	      0.00000000	   -142.36965857
      1.08072074	   1304.53065476	    373.81350825	      0.00000000	   -142.85903477
      1.08082146	   1303.80018978	    375.18098232	      0.00000000	   -143.35907334
      1.08092218	   1303.05364216	    376.56869499	      0.00000000	   -143.86998282
      1.08102291	   1302.29023776	    377.97684737	      0.00000000	   -144.39197758
      1.08112363	   1301.50917116	    379.40564738	      0.00000000	   -144.92527827
      1.08122435	   1300.70960471	    380.85531063	      0.00000000	   -145.47011233
      1.08132508	   1299.89066760	    382.32606131	      0.00000000	   -146.02671451
      1.08142580	   1299.05145494	    383.81813322	      0.00000000	   -146.59532750
      1.08152652	   1298.19102670	    385.33177069	      0.00000000	   -147.17620248
      1.08162725	   1297.30840665	    386.86722968	      0.00000000	   -147.76959985
      1.08174834	   1296.21646976	    388.74240758	      0.00000000	   -148.49993543
      1.08186943	   1295.08918223	    390.65001887	      0.00000000	   -149.24925473
      1.08199052	   1293.92460883	    392.59058010	      0.00000000	   -150.01806886
      1.08211161	   1292.72073634	    394.56464696	      0.00000000	   -150.80691647
      1.08223270	   1291.47546329	    396.57281394	      0.00000000	   -151.61636476
      1.08235379	   1290.18659333	    398.61571593	      0.00000000	   -152.44701122
      1.08247488	   1288.85182967	    400.69403060	      0.00000000	   -153.29948573
      1.08259597	   1287.46876967	    402.80848109	      0.00000000	   -154.17445291
      1.08271706	   1286.03489932	    404.95983878	      0.00000000	   -155.07261451
      1.08283815	   1284.54758740	    407.14892616	      0.00000000	   -155.99471206
      1.08295924	   1283.00407932	    409.37661975	      0.00000000	   -156.94152960
      1.08308033	   1281.40149050	    411.64385310	      0.00000000	   -157.91389655
      1.08320142	   1279.73679947	    413.95161984	      0.00000000	   -158.91269085
      1.08332251	   1278.00684038	    416.30097688	      0.00000000	   -159.93884217
      1.08344360	   1276.20829514	    418.69304769	      0.00000000	   -160.99333539
      1.08351852	   1275.05966361	    420.19499189	      0.00000000	   -161.66042265
      1.08355840	   1274.43302477	    420.99952384	      0.00000000	   -162.01950281
      1.08359829	   1273.78188352	    421.79977770	      0.00000000	   -162.37852042
      1.08379771	   1270.14402019	    425.72799801	      0.00000000	   -164.16821938
      1.08479485	   1242.48620014	    443.51006587	      0.00000000	   -172.83722063
      1.08579198	   1199.55574404	    458.13205927	      0.00000000	   -180.64467803
      1.08715263	   1119.64982766	    472.97476773	      0.00000000	   -189.07115990
      1.08851328	   1021.47299628	    482.13343229	      0.00000000	   -194.11483622
      1.08987393	    912.82676141	    486.07023521	      0.00000000	   -195.20647076
      1.09109506	    811.63796187	    485.67528567	      0.00000000	   -192.62272090
      1.09231620	    709.78954843	    482.09840530	      0.00000000	   -186.69987113
      1.09353734	    608.91858064	    475.86837887	      0.00000000	   -177.63953464
      1.09475848	    510.50686696	    467.50657312	      0.00000000	   -165.78478151
      1.09597962	    416.16849287	    457.51514537	      0.00000000	   -151.59319224
      1.09720076	    327.56526554	    446.36669431	      0.00000000	   -135.60492406
      1.09735375	    316.94787964	    444.91044282	      0.00000000	   -133.50423941
      1.09743025	    311.68305793	    444.17832662	      0.00000000	   -132.44715335
      1.09781274	    285.81152229	    440.48176850	      0.00000000	   -127.10026598
      1.09782948	    284.69732033	    440.31879717	      0.00000000	   -126.86418972
      1.09783948	    284.03217772	    440.22135708	      0.00000000	   -126.72302712
      1.09784948	    283.36757378	    440.12388257	      0.00000000	   -126.58180480
      1.09785948	    282.70345144	    440.02626042	      0.00000000	   -126.44048415
      1.09786948	    282.03912369	    439.92713055	      0.00000000	   -126.29859877
      1.09787948	    281.37278050	    439.82286971	      0.00000000	   -126.15490560
      1.09788948	    280.70151723	    439.70758076	      0.00000000	   -126.00738109
      1.09789948	    280.02140854	    439.57317268	      0.00000000	   -125.85324857
      1.09790948	    279.32758171	    439.40944221	      0.00000000	   -125.68900612
      1.09791948	    278.61429018	    439.20415878	      0.00000000	   -125.51045566
      1.09792948	    277.87498809	    438.94315470	      0.00000000	   -125.31273385
      1.09793948	    277.10240676	    438.61042288	      0.00000000	   -125.09034573
      1.09794948	    276.28863392	    438.18822457	      0.00000000	   -124.83720176
      1.09795948	    275.42519663	    437.65720952	      0.00000000	   -124.54665936
      1.09796948	    274.50314851	    436.99655133	      0.00000000	   -124.21156979
      1.09797948	    273.51316208	    436.18410029	      0.00000000	   -123.82433127
      1.09798948	    272.44562652	    435.19655614	      0.00000000	   -123.37694914
      1.09799948	    271.29075114	    434.00966271	      0.00000000	   -122.86110392
      1.09801251	    269.63832355	    432.12232826	      0.00000000	   -122.07191480
      1.09802280	    268.20243653	    430.32545110	      0.00000000	   -121.34349747
      1.09803309	    266.63962980	    428.22764835	      0.00000000	   -120.51182174
      1.09804309	    264.99001694	    425.87466017	      0.00000000	   -119.59579811
      1.09805309	    263.20229814	    423.18621282	      0.00000000	   -118.56476901
      1.09806309	    261.26828491	    420.13808970	      0.00000000	   -117.41050579
      1.09807309	    259.18049964	    416.70727110	      0.00000000	   -116.12521658
      1.09808309	    256.93229701	    412.87230199	      0.00000000	   -114.70167760
      1.09809309	    254.51797917	    408.61366403	      0.00000000	   -113.13336614
      1.09810309	    251.93290210	    403.91414473	      0.00000000	   -111.41459269
      1.09811309	    249.17357055	    398.75919566	      0.00000000	   -109.54062930
      1.09812309	    246.23771912	    393.13727106	      0.00000000	   -107.50783092
      1.09813309	    243.12437725	    387.04013778	      0.00000000	   -105.31374648
      1.09814309	    239.83391600	    380.46314753	      0.00000000	   -102.95721609
      1.09815309	    236.36807516	    373.40546242	      0.00000000	   -100.43845141
      1.09816309	    232.72996957	    365.87022589	      0.00000000	    -97.75909577
      1.09817309	    228.92407398	    357.86467178	      0.00000000	    -94.92226169
      1.09818309	    224.95618661	    349.40016613	      0.00000000	    -91.93254338
      1.09819513	    219.97684410	    338.62833246	      0.00000000	    -88.14093339
      1.09820716	    214.78780574	    327.24914882	      0.00000000	    -84.15009123
      1.09821919	    209.40589700	    315.30513053	      0.00000000	    -79.97611713
      1.09823515	    202.00553092	    298.68482505	      0.00000000	    -74.19210349
      1.09825435	    192.76144844	    277.67060173	      0.00000000	    -66.91781975
      1.09827096	    184.53395685	    258.79207090	      0.00000000	    -60.41955081
      1.09828757	    176.15607874	    239.45318267	      0.00000000	    -53.79957334
      1.09830418	    167.68939443	    219.83997227	      0.00000000	    -47.12522268
      1.09831904	    160.08641804	    202.20603898	      0.00000000	    -41.16027685
      1.09833391	    152.50236584	    184.62833994	      0.00000000	    -35.25035868
      1.09834877	    144.97653287	    167.22737987	      0.00000000	    -29.43784723
      1.09836363	    137.54534851	    150.11393646	      0.00000000	    -23.76121608
      1.09837850	    130.24196958	    133.38725731	      0.00000000	    -18.25440880
      1.09839336	    123.09600362	    117.13383265	      0.00000000	    -12.94643598
      1.09840823	    116.13335199	    101.42672451	      0.00000000	     -7.86118436
      1.09842309	    109.37615956	     86.32540469	      0.00000000	     -3.01741768
      1.09843796	    102.84285576	     71.87603336	      0.00000000	      1.57105878
      1.09845282	     96.54827114	     58.11209843	      0.00000000	      5.89510228
      1.09846769	     90.50381400	     45.05533115	      0.00000000	      9.94983888
      1.09848255	     84.71769249	     32.71681550	      0.00000000	     13.73420427
      1.09849741	     79.19516882	     21.09821549	      0.00000000	     17.25044860
      1.09851228	     73.93883391	     10.19305420	      0.00000000	     20.50363035
      1.09852714	     68.94889228	     -0.01201014	      0.00000000	     23.50111995
      1.09854201	     64.22344877	     -9.53595403	      0.00000000	     26.25212855
      1.09855687	     59.75879014	    -18.40223607	      0.00000000	     28.76727322
      1.09857174	     55.54965608	    -26.63774315	      0.00000000	     31.05818553
      1.09858660	     51.58949562	    -34.27184791	      0.00000000	     33.13716718
      1.09860147	     47.87070576	    -41.33558278	      0.00000000	     35.01689349
      1.09861633	     44.38485068	    -47.86093029	      0.00000000	     36.71016376
      1.09863119	     41.12286027	    -53.88022491	      0.00000000	     38.22969556
      1.09864606	     38.07520770	    -59.42565928	      0.00000000	     39.58795953
      1.09866092	     35.23206627	    -64.52888539	      0.00000000	     40.79705039
      1.09867579	     32.58344623	    -69.22070058	      0.00000000	     41.86858962
      1.09869373	     29.63161942	    -74.37751136	      0.00000000	     42.99436591
      1.09871167	     26.93099832	    -79.02798904	      0.00000000	     43.95421559
      1.09872961	     24.46438916	    -83.21887696	      0.00000000	     44.76514888
      1.09874755	     22.21508751	    -86.99376986	      0.00000000	     45.44284063
      1.09876549	     20.16700421	    -90.39305584	      0.00000000	     46.00164530
      1.09878343	     18.30475739	    -93.45393953	      0.00000000	     46.45463770
      1.09880137	     16.61373557	    -96.21052542	      0.00000000	     46.81367179
      1.09881931	     15.08013673	    -98.69394401	      0.00000000	     47.08945139
      1.09883725	     13.69098745	   -100.93250705	      0.00000000	     47.29160781
      1.09885920	     12.16987147	   -103.37611686	      0.00000000	     47.45137803
      1.09888115	     10.82636713	   -105.53338177	      0.00000000	     47.52777056
      1.09890311	      9.64168049	   -107.44134677	      0.00000000	     47.53295716
      1.09892506	      8.59872523	   -109.13253954	      0.00000000	     47.47749087
      1.09895163	      7.50406106	   -110.92980582	      0.00000000	     47.34221247
      1.09897820	      6.56990531	   -112.49464501	      0.00000000	     47.14515418
      1.09900477	      5.77471818	   -113.86393842	      0.00000000	     46.89779200
      1.09903134	      5.09962933	   -115.06885794	      0.00000000	     46.60967655
      1.09906366	      4.41661666	   -116.35078374	      0.00000000	     46.21557277
      1.09909598	      3.86162892	   -117.46731325	      0.00000000	     45.78443683
      1.09912830	      3.41323075	   -118.45020658	      0.00000000	     45.32550158
      1.09916063	      3.05343819	   -119.32515011	      0.00000000	     44.84608469
      1.09920014	      2.71218368	   -120.27815878	      0.00000000	     44.24044886
      1.09923966	      2.45851272	   -121.13052937	      0.00000000	     43.62093583
      1.09927918	      2.27442372	   -121.90528291	      0.00000000	     42.99364066
      1.09931870	      2.14557357	   -122.62009226	      0.00000000	     42.36309986
      1.09936809	      2.04507513	   -123.44944747	      0.00000000	     41.57559098
      1.09941747	      1.99600991	   -124.22584904	      0.00000000	     40.79288934
      1.09946686	      1.98554048	   -124.96343451	      0.00000000	     40.01816664
      1.09952616	      2.01067432	   -125.81181080	      0.00000000	     39.10144967
      1.09958545	      2.06582161	   -126.63090454	      0.00000000	     38.20154203
      1.09964475	      2.14262298	   -127.42889920	      0.00000000	     37.31974204
      1.09971945	      2.26138017	   -128.41242856	      0.00000000	     36.23562991
      1.09979415	      2.39760129	   -129.37807946	      0.00000000	     35.18168024
      1.09986885	      2.54635050	   -130.33011001	      0.00000000	     34.15771194
      1.09996498	      2.75130579	   -131.53935676	      0.00000000	     32.88314459
      1.10006112	      2.96780672	   -132.73342412	      0.00000000	     31.65586323
      1.10015726	      3.19343936	   -133.91403973	      0.00000000	     30.47415042
      1.10027796	      3.48736927	   -135.37878896	      0.00000000	     29.05221957
      1.10039867	      3.79124372	   -136.82498454	      0.00000000	     27.69579549
      1.10051937	      4.10346201	   -138.25335370	      0.00000000	     26.40145227
      1.10064008	      4.42261516	   -139.66445386	      0.00000000	     25.16588320
      1.10079613	      4.84336477	   -141.46393313	      0.00000000	     23.65046488
      1.10095218	      5.27085938	   -143.23632258	      0.00000000	     22.22135888
      1.10115407	      5.83005933	   -145.49067432	      0.00000000	     20.49020054
      1.10134053	      6.34906827	   -147.53531578	      0.00000000	     18.99900477
      1.10152699	      6.86751120	   -149.54540757	      0.00000000	     17.60121144
      1.10171346	      7.38313526	   -151.52215489	      0.00000000	     16.28802094
      1.10189992	      7.89512761	   -153.46657831	      0.00000000	     15.05191346
      1.10208638	      8.40373088	   -155.37949086	      0.00000000	     13.88693201
      1.10227284	      8.90955912	   -157.26163572	      0.00000000	     12.78858256
      1.10249825	      9.51837213	   -159.49693893	      0.00000000	     11.54489240
      1.10268784	     10.02890213	   -161.34399995	      0.00000000	     10.56670140
      1.10287743	     10.53840585	   -163.16184830	      0.00000000	      9.64763493
      1.10306702	     11.04684327	   -164.95141607	      0.00000000	      8.78521492
      1.10325660	     11.55378165	   -166.71369853	      0.00000000	      7.97712906
      1.10344619	     12.05844959	   -168.44974104	      0.00000000	      7.22120010
      1.10363578	     12.55983206	   -170.16061912	      0.00000000	      6.51535966
      1.10382537	     13.05677855	   -171.84741612	      0.00000000	      5.85762703
      1.10401496	     13.54810219	   -173.51120239	      0.00000000	      5.24609305
      1.10420454	     14.03265782	   -175.15301822	      0.00000000	      4.67890836
      1.10439413	     14.50939569	   -176.77386100	      0.00000000	      4.15427487
      1.10462601	     15.08049918	   -178.72909499	      0.00000000	      3.56791216
      1.10485788	     15.63714368	   -180.65597595	      0.00000000	      3.03945167
      1.10514038	     16.29422927	   -182.96736626	      0.00000000	      2.46943564
      1.10538796	     16.85000691	   -184.96209413	      0.00000000	      2.03256397
      1.10563554	     17.38642425	   -186.92937525	      0.00000000	      1.65048956
      1.10588312	     17.90317629	   -188.87038679	      0.00000000	      1.31965041
      1.10610113	     18.34184944	   -190.55859946	      0.00000000	      1.06790958
      1.10631913	     18.76528552	   -192.22771629	      0.00000000	      0.85066955
      1.10653714	     19.17362890	   -193.87813677	      0.00000000	      0.66543790
      1.10675515	     19.56708348	   -195.51013843	      0.00000000	      0.50968104
      1.10685048	     19.73363720	   -196.21827467	      0.00000000	      0.45017793
      1.10694581	     19.89155844	   -196.92444501	      0.00000000	      0.39560157
      1.10702543	     20.01081865	   -197.51412014	      0.00000000	      0.35363799
      1.10710505	     20.11256587	   -198.10492425	      0.00000000	      0.31482942
      1.10717370	     20.18170134	   -198.61601686	      0.00000000	      0.28380057
      1.10724235	     20.22960244	   -199.12919562	      0.00000000	      0.25493774
      1.10731100	     20.25250458	   -199.64482791	      0.00000000	      0.22815747
      1.10737965	     20.24672870	   -200.16313304	      0.00000000	      0.20337635
      1.10743981	     20.21526956	   -200.61960347	      0.00000000	      0.18323749
      1.10749997	     20.15671763	   -201.07812767	      0.00000000	      0.16451419
      1.10756013	     20.06882703	   -201.53856227	      0.00000000	      0.14715082
      1.10762029	     19.94943637	   -202.00067319	      0.00000000	      0.13109198
      1.10768046	     19.79647321	   -202.46413634	      0.00000000	      0.11628256
      1.10774062	     19.60795821	   -202.92853854	      0.00000000	      0.10266777
      1.10780078	     19.38200919	   -203.39337866	      0.00000000	      0.09019313
      1.10786094	     19.11684522	   -203.85806888	      0.00000000	      0.07880451
      1.10791481	     18.84476016	   -204.27348308	      0.00000000	      0.06948453
      1.10796868	     18.53876075	   -204.68769829	      0.00000000	      0.06095386
      1.10802255	     18.19779109	   -205.10012164	      0.00000000	      0.05317445
      1.10807642	     17.82087055	   -205.51010864	      0.00000000	      0.04610853
      1.10813029	     17.40709628	   -205.91696434	      0.00000000	      0.03971863
      1.10818416	     16.95564563	   -206.31994467	      0.00000000	      0.03396758
      1.10823803	     16.46577863	   -206.71825786	      0.00000000	      0.02881858
      1.10829190	     15.93684037	   -207.11106599	      0.00000000	      0.02423517
      1.10834577	     15.36826340	   -207.49748663	      0.00000000	      0.02018129
      1.10839963	     14.75957006	   -207.87659467	      0.00000000	      0.01662131
      1.10845350	     14.11037469	   -208.24742419	      0.00000000	      0.01352002
      1.10850737	     13.42038578	   -208.60897054	      0.00000000	      0.01084274
      1.10856124	     12.68940799	   -208.96019251	      0.00000000	      0.00855530
      1.10861511	     11.91734400	   -209.30001470	      0.00000000	      0.00662409
      1.10866898	     11.10419623	   -209.62732991	      0.00000000	      0.00501614
      1.10872285	     10.25006838	   -209.94100184	      0.00000000	      0.00369912
      1.10877672	      9.35516670	   -210.23986775	      0.00000000	      0.00264144
      1.10883059	      8.41980115	   -210.52274140	      0.00000000	      0.00181226
      1.10888446	      7.44438620	   -210.78841603	      0.00000000	      0.00118155
      1.10893833	      6.42944143	   -211.03566749	      0.00000000	      0.00072017
      1.10899220	      5.37559185	   -211.26325756	      0.00000000	      0.00039991
      1.10904607	      4.28356793	   -211.46993724	      0.00000000	      0.00019353
      1.10909994	      3.15420524	   -211.65445030	      0.00000000	      0.00007485
      1.10915381	      1.98844387	   -211.81553683	      0.00000000	      0.00001879
      1.10920768	      0.78732748	   -211.95193687	      0.00000000	      0.00000139
      1.10926154	     -0.44799805	   -212.06239421	      0.00000000	      0.00000000
      1.10931541	     -1.71628629	   -212.14566013	      0.00000000	      0.00000000
      1.10936928	     -3.01619231	   -212.20049730	      0.00000000	      0.00000000
      1.10942315	     -4.34627513	   -212.22568362	      0.00000000	      0.00000000
      1.10947702	     -5.70500039	   -212.22001611	      0.00000000	      0.00000000
      1.10953089	     -7.09074346	   -212.18231479	      0.00000000	      0.00000000
      1.10958476	     -8.50179293	   -212.11142650	      0.00000000	      0.00000000
      1.10963863	     -9.93635435	   -212.00622875	      0.00000000	      0.00000000
      1.10969250	    -11.39255449	   -211.86563349	      0.00000000	      0.00000000
      1.10974637	    -12.86844575	   -211.68859074	      0.00000000	      0.00000000
      1.10980024	    -14.36201102	   -211.47409228	      0.00000000	      0.00000000
      1.10985411	    -15.87116878	   -211.22117503	      0.00000000	      0.00000000
      1.10990798	    -17.39377849	   -210.92892449	      0.00000000	      0.00000000
      1.10996185	    -18.92764622	   -210.59647791	      0.00000000	      0.00000000
      1.11001572	    -20.47053057	   -210.22302734	      0.00000000	      0.00000000
      1.11006959	    -22.02014873	   -209.80782249	      0.00000000	      0.00000000
      1.11012346	    -23.57418273	   -209.35017341	      0.00000000	      0.00000000
      1.11017732	    -25.13028595	   -208.84945295	      0.00000000	      0.00000000
      1.11024228	    -27.00601103	   -208.18761264	      0.00000000	      0.00000000
      1.11030724	    -28.87711895	   -207.46148017	      0.00000000	      0.00000000
      1.11037219	    -30.73941194	   -206.67034596	      0.00000000	      0.00000000
      1.11043715	    -32.58869384	   -205.81365024	      0.00000000	      0.00000000
      1.11050210	    -34.42078701	   -204.89098577	      0.00000000	      0.00000000
      1.11058526	    -36.73457109	   -203.61309996	      0.00000000	      0.00000000
      1.11066842	    -39.00484052	   -202.22653701	      0.00000000	      0.00000000
      1.11077109	    -41.73559169	   -200.36496779	      0.00000000	      0.00000000
      1.11085383	    -43.86811582	   -198.74556999	      0.00000000	      0.00000000
      1.11093657	    -45.93177033	   -197.02089579	      0.00000000	      0.00000000
      1.11100784	    -47.64861160	   -195.45203465	      0.00000000	      0.00000000
      1.11107911	    -49.30452235	   -193.80741992	      0.00000000	      0.00000000
      1.11115038	    -50.89531238	   -192.08846770	      0.00000000	      0.00000000
      1.11122165	    -52.41703981	   -190.29678515	      0.00000000	      0.00000000
      1.11128436	    -53.69591505	   -188.66160407	      0.00000000	      0.00000000
      1.11134707	    -54.91614090	   -186.97282827	      0.00000000	      0.00000000
      1.11140978	    -56.07555554	   -185.23188282	      0.00000000	      0.00000000
      1.11147249	    -57.17217161	   -183.44028348	      0.00000000	      0.00000000
      1.11153520	    -58.20417975	   -181.59963032	      0.00000000	      0.00000000
      1.11159791	    -59.16995124	   -179.71160120	      0.00000000	      0.00000000
      1.11166062	    -60.06803985	   -177.77794500	      0.00000000	      0.00000000
      1.11172333	    -60.89718277	   -175.80047491	      0.00000000	      0.00000000
      1.11178604	    -61.65630083	   -173.78106151	      0.00000000	      0.00000000
      1.11184874	    -62.34449774	   -171.72162597	      0.00000000	      0.00000000
      1.11190491	    -62.90007513	   -169.84475727	      0.00000000	      0.00000000
      1.11196107	    -63.39779591	   -167.93879732	      0.00000000	      0.00000000
      1.11201724	    -63.83738250	   -166.00520330	      0.00000000	      0.00000000
      1.11207340	    -64.21866934	   -164.04544947	      0.00000000	      0.00000000
      1.11212957	    -64.54160058	   -162.06102274	      0.00000000	      0.00000000
      1.11218573	    -64.80622757	   -160.05341881	      0.00000000	      0.00000000
      1.11224190	    -65.01270609	   -158.02413871	      0.00000000	      0.00000000
      1.11229806	    -65.16129328	   -155.97468539	      0.00000000	      0.00000000
      1.11235422	    -65.25234443	   -153.90656059	      0.00000000	      0.00000000
      1.11241039	    -65.28630952	   -151.82126169	      0.00000000	      0.00000000
      1.11246655	    -65.26372962	   -149.72027878	      0.00000000	      0.00000000
      1.11252272	    -65.18523313	   -147.60509186	      0.00000000	      0.00000000
      1.11257888	    -65.05153189	   -145.47716824	      0.00000000	      0.00000000
      1.11263505	    -64.86341719	   -143.33795996	      0.00000000	      0.00000000
      1.11269121	    -64.62175565	   -141.18890154	      0.00000000	      0.00000000
      1.11274737	    -64.32748510	   -139.03140772	      0.00000000	      0.00000000
      1.11280354	    -63.98161037	   -136.86687149	      0.00000000	      0.00000000
      1.11285970	    -63.58519903	   -134.69666218	      0.00000000	      0.00000000
      1.11291587	    -63.13937719	   -132.52212378	      0.00000000	      0.00000000
      1.11297203	    -62.64532516	   -130.34457330	      0.00000000	      0.00000000
      1.11302820	    -62.10427331	   -128.16529944	      0.00000000	      0.00000000
      1.11308436	    -61.51749778	   -125.98556122	      0.00000000	      0.00000000
      1.11314053	    -60.88631635	   -123.80658691	      0.00000000	      0.00000000
      1.11319669	    -60.21208435	   -121.62957298	      0.00000000	      0.00000000
      1.11325285	    -59.49619056	   -119.45568324	      0.00000000	      0.00000000
      1.11330902	    -58.74005327	   -117.28604811	      0.00000000	      0.00000000
      1.11336518	    -57.94511638	   -115.12176396	      0.00000000	      0.00000000
      1.11342135	    -57.11284562	   -112.96389260	      0.00000000	      0.00000000
      1.11347751	    -56.24472483	   -110.81346088	      0.00000000	      0.00000000
      1.11353368	    -55.34225238	   -108.67146040	      0.00000000	      0.00000000
      1.11358984	    -54.40693768	   -106.53884726	      0.00000000	      0.00000000
      1.11364600	    -53.44029784	   -104.41654197	      0.00000000	      0.00000000
      1.11370217	    -52.44385442	   -102.30542944	      0.00000000	      0.00000000
      1.11375833	    -51.41913031	   -100.20635896	      0.00000000	      0.00000000
      1.11381450	    -50.36764673	    -98.12014440	      0.00000000	      0.00000000
      1.11387066	    -49.29092041	    -96.04756436	      0.00000000	      0.00000000
      1.11392683	    -48.19046083	    -93.98936242	      0.00000000	      0.00000000
      1.11398299	    -47.06776762	    -91.94624746	      0.00000000	      0.00000000
      1.11403916	    -45.92432815	    -89.91889407	      0.00000000	      0.00000000
      1.11409532	    -44.76161515	    -87.90794288	      0.00000000	      0.00000000
      1.11415148	    -43.58108456	    -85.91400111	      0.00000000	      0.00000000
      1.11420765	    -42.38417342	    -83.93764302	      0.00000000	      0.00000000
      1.11426381	    -41.17229800	    -81.97941045	      0.00000000	      0.00000000
      1.11431998	    -39.94685198	    -80.03981342	      0.00000000	      0.00000000
      1.11437614	    -38.70920476	    -78.11933070	      0.00000000	      0.00000000
      1.11443231	    -37.46069996	    -76.21841045	      0.00000000	      0.00000000
      1.11448847	    -36.20265397	    -74.33747087	      0.00000000	      0.00000000
      1.11454463	    -34.93635469	    -72.47690086	      0.00000000	      0.00000000
      1.11460080	    -33.66306030	    -70.63706069	      0.00000000	      0.00000000
      1.11466844	    -32.12193635	    -68.44911475	      0.00000000	      0.00000000
      1.11473609	    -30.57452672	    -66.29224879	      0.00000000	      0.00000000
      1.11480374	    -29.02284629	    -64.16693589	      0.00000000	      0.00000000
      1.11487138	    -27.46883936	    -62.07359544	      0.00000000	      0.00000000
      1.11493903	    -25.91437816	    -60.01259509	      0.00000000	      0.00000000
      1.11500667	    -24.36126181	    -57.98425257	      0.00000000	      0.00000000
      1.11507432	    -22.81121538	    -55.98883754	      0.00000000	      0.00000000
      1.11514196	    -21.26588940	    -54.02657347	      0.00000000	      0.00000000
      1.11520961	    -19.72685942	    -52.09763948	      0.00000000	      0.00000000
      1.11527725	    -18.19562600	    -50.20217215	      0.00000000	      0.00000000
      1.11534490	    -16.67361480	    -48.34026736	      0.00000000	      0.00000000
      1.11541254	    -15.16217692	    -46.51198205	      0.00000000	      0.00000000
      1.11548019	    -13.66258945	    -44.71733599	      0.00000000	      0.00000000
      1.11554783	    -12.17605623	    -42.95631355	      0.00000000	      0.00000000
      1.11561548	    -10.70370870	    -41.22886535	      0.00000000	      0.00000000
      1.11569772	     -8.93430986	    -39.17379182	      0.00000000	      0.00000000
      1.11577996	     -7.18920625	    -37.16801524	      0.00000000	      0.00000000
      1.11586220	     -5.47001458	    -35.21126720	      0.00000000	      0.00000000
      1.11594444	     -3.77820569	    -33.30322124	      0.00000000	      0.00000000
      1.11602668	     -2.11510896	    -31.44349689	      0.00000000	      0.00000000
      1.11610893	     -0.48191693	    -29.63166362	      0.00000000	      0.00000000
      1.11619117	      1.12030985	    -27.86724460	      0.00000000	      0.00000000
      1.11627341	      2.69063782	    -26.14972040	      0.00000000	      0.00000000
      1.11635565	      4.22825524	    -24.47853246	      0.00000000	      0.00000000
      1.11645541	      6.04850608	    -22.51269792	      0.00000000	      0.00000000
      1.11655517	      7.81858955	    -20.61304153	      0.00000000	      0.00000000
      1.11665493	      9.53770864	    -18.77837737	      0.00000000	      0.00000000
      1.11675469	     11.20527903	    -17.00746496	      0.00000000	      0.00000000
      1.11685445	     12.82091459	    -15.29901670	      0.00000000	      0.00000000
      1.11695421	     14.38441317	    -13.65170481	      0.00000000	      0.00000000
      1.11707942	     16.27306709	    -11.66845656	      0.00000000	      0.00000000
      1.11720464	     18.07982649	     -9.77662815	      0.00000000	      0.00000000
      1.11732986	     19.80531861	     -7.97341760	      0.00000000	      0.00000000
      1.11748819	     21.87227537	     -5.81577639	      0.00000000	      0.00000000
      1.11764652	     23.81333068	     -3.78950641	      0.00000000	      0.00000000
      1.11781005	     25.68920780	     -1.82849811	      0.00000000	      0.00000000
      1.11797358	     27.43800605	      0.00488185	      0.00000000	      0.00000005
      1.11813711	     29.06408944	      1.71690149	      0.00000000	      0.00000152
      1.11827836	     30.37350430	      3.10278616	      0.00000000	      0.00000318
      1.11841962	     31.59802759	      4.40661277	      0.00000000	     -0.00000033
      1.11856087	     32.74092009	      5.63218815	      0.00000000	     -0.00001888
      1.11870213	     33.80550545	      6.78322562	      0.00000000	     -0.00006666
      1.11884339	     34.79513858	      7.86333698	      0.00000000	     -0.00016196
      1.11898464	     35.71317891	      8.87602634	      0.00000000	     -0.00032693
      1.11912590	     36.56296733	      9.82468533	      0.00000000	     -0.00058718
      1.11926715	     37.34780663	     10.71258966	      0.00000000	     -0.00097137
      1.11940841	     38.07094488	     11.54289680	      0.00000000	     -0.00151072
      1.11954967	     38.73556162	     12.31864455	      0.00000000	     -0.00223834
      1.11969092	     39.34475649	     13.04275064	      0.00000000	     -0.00318867
      1.11983218	     39.90154012	     13.71801294	      0.00000000	     -0.00439668
      1.11997344	     40.40882695	     14.34711047	      0.00000000	     -0.00589718
      1.12011469	     40.86942990	     14.93260486	      0.00000000	     -0.00772406
      1.12025595	     41.28605651	     15.47694237	      0.00000000	     -0.00990949
      1.12039720	     41.66130643	     15.98245632	      0.00000000	     -0.01248323
      1.12053846	     41.99767017	     16.45136981	      0.00000000	     -0.01547195
      1.12067972	     42.29752872	     16.88579871	      0.00000000	     -0.01889865
      1.12082097	     42.56315407	     17.28775496	      0.00000000	     -0.02278213
      1.12096223	     42.79671047	     17.65914988	      0.00000000	     -0.02713663
      1.12110348	     43.00025620	     18.00179772	      0.00000000	     -0.03197161
      1.12124474	     43.17574589	     18.31741920	      0.00000000	     -0.03729154
      1.12138600	     43.32503313	     18.60764514	      0.00000000	     -0.04309597
      1.12152725	     43.44987343	     18.87402009	     -0.00000000	     -0.04937960
      1.12166851	     43.55192746	     19.11800590	     -0.00000000	     -0.05613252
      1.12184171	     43.64826594	     19.38863121	     -0.00000000	     -0.06503169
      1.12201490	     43.71540456	     19.63006325	     -0.00000000	     -0.07458072
      1.12218810	     43.75587398	     19.84453745	     -0.00000000	     -0.08473798
      1.12236129	     43.77201936	     20.03413528	     -0.00000000	     -0.09545566
      1.12253449	     43.76601491	     20.20079456	     -0.00000000	     -0.10668114
      1.12274783	     43.73115348	     20.37721903	     -0.00000000	     -0.12112367
      1.12296118	     43.66916464	     20.52466826	     -0.00000000	     -0.13614272
      1.12322344	     43.56041293	     20.67039760	     -0.00000000	     -0.15523271
      1.12348174	     43.42291171	     20.77994033	     -0.00000000	     -0.17452680
      1.12374004	     43.25970246	     20.85985236	     -0.00000000	     -0.19412476
      1.12395274	     43.10880600	     20.90599836	     -0.00000000	     -0.21036957
      1.12416543	     42.94502710	     20.93633822	     -0.00000000	     -0.22661689
      1.12437813	     42.77012329	     20.95253702	     -0.00000000	     -0.24278732
      1.12459082	     42.58565694	     20.95610241	     -0.00000000	     -0.25880965
      1.12477796	     42.41658157	     20.94988684	     -0.00000000	     -0.27273419
      1.12496510	     42.24203337	     20.93579770	     -0.00000000	     -0.28645748
      1.12515224	     42.06280376	     20.91461836	     -0.00000000	     -0.29994650
      1.12533938	     41.87959987	     20.88706398	     -0.00000000	     -0.31317263
      1.12552652	     41.69305988	     20.85378926	     -0.00000000	     -0.32611144
      1.12571366	     41.50376009	     20.81539359	     -0.00000000	     -0.33874237
      1.12590079	     41.31222048	     20.77242537	     -0.00000000	     -0.35104845
      1.12608793	     41.11890954	     20.72538610	     -0.00000000	     -0.36301603
      1.12627507	     40.92424887	     20.67473406	     -0.00000000	     -0.37463442
      1.12646221	     40.72861723	     20.62088778	     -0.00000000	     -0.38589566
      1.12664935	     40.53235443	     20.56422922	     -0.00000000	     -0.39679422
      1.12683649	     40.33576475	     20.50510673	     -0.00000000	     -0.40732674
      1.12702362	     40.13912019	     20.44383775	     -0.00000000	     -0.41749179
      1.12721076	     39.94266340	     20.38071136	     -0.00000000	     -0.42728964
      1.12739790	     39.74661033	     20.31599058	     -0.00000000	     -0.43672204
      1.12758504	     39.55115275	     20.24991451	     -0.00000000	     -0.44579205
      1.12777218	     39.35646045	     20.18270034	     -0.00000000	     -0.45450384
      1.12795932	     39.16268330	     20.11454512	     -0.00000000	     -0.46286253
      1.12814646	     38.96995315	     20.04562748	     -0.00000000	     -0.47087408
      1.12833359	     38.77838553	     19.97610916	     -0.00000000	     -0.47854511
      1.12852073	     38.58808119	     19.90613642	     -0.00000000	     -0.48588283
      1.12870787	     38.39912757	     19.83584138	     -0.00000000	     -0.49289487
      1.12889501	     38.21160005	     19.76534318	     -0.00000000	     -0.49958927
      1.12908215	     38.02556314	     19.69474912	     -0.00000000	     -0.50597434
      1.12926929	     37.84107159	     19.62415568	     -0.00000000	     -0.51205859
      1.12945643	     37.65817131	     19.55364943	     -0.00000000	     -0.51785071
      1.12964356	     37.47690033	     19.48330790	     -0.00000000	     -0.52335943
      1.12983070	     37.29728954	     19.41320037	     -0.00000000	     -0.52859358
      1.13001784	     37.11936345	     19.34338859	     -0.00000000	     -0.53356195
      1.13020498	     36.94314087	     19.27392746	     -0.00000000	     -0.53827330
      1.13039212	     36.76863551	     19.20486561	     -0.00000000	     -0.54273632
      1.13057926	     36.59585651	     19.13624598	     -0.00000000	     -0.54695960
      1.13076640	     36.42480896	     19.06810631	     -0.00000000	     -0.55095163
      1.13095353	     36.25549432	     19.00047966	     -0.00000000	     -0.55472073
      1.13114067	     36.08791086	     18.93339476	     -0.00000000	     -0.55827508
      1.13132781	     35.92205403	     18.86687649	     -0.00000000	     -0.56162268
      1.13151495	     35.75791676	     18.80094618	     -0.00000000	     -0.56477136
      1.13170209	     35.59548980	     18.73562195	     -0.00000000	     -0.56772876
      1.13188923	     35.43476195	     18.67091904	     -0.00000000	     -0.57050232
      1.13207637	     35.27572036	     18.60685006	     -0.00000000	     -0.57309927
      1.13226350	     35.11835070	     18.54342525	     -0.00000000	     -0.57552665
      1.13245064	     34.96263739	     18.48065270	     -0.00000000	     -0.57779130
      1.13263778	     34.80856378	     18.41853860	     -0.00000000	     -0.57989983
      1.13282492	     34.65611230	     18.35708737	     -0.00000000	     -0.58185866
      1.13301206	     34.50526459	     18.29630189	     -0.00000000	     -0.58367400
      1.13319920	     34.35600168	     18.23618365	     -0.00000000	     -0.58535187
      1.13338634	     34.20830405	     18.17673286	     -0.00000000	     -0.58689807
      1.13357347	     34.06215178	     18.11794864	     -0.00000000	     -0.58831820
      1.13376061	     33.91752462	     18.05982909	     -0.00000000	     -0.58961769
      1.13394775	     33.77440207	     18.00237142	     -0.00000000	     -0.59080176
      1.13413489	     33.63276346	     17.94557209	     -0.00000000	     -0.59187544
      1.13432203	     33.49258803	     17.88942681	     -0.00000000	     -0.59284358
      1.13450917	     33.35385496	     17.83393073	     -0.00000000	     -0.59371087
      1.13469631	     33.21654345	     17.77907843	     -0.00000000	     -0.59448180
      1.13488344	     33.08063276	     17.72486405	     -0.00000000	     -0.59516071
      1.13507058	     32.94610222	     17.67128129	     -0.00000000	     -0.59575176
      1.13525772	     32.81293131	     17.61832354	     -0.00000000	     -0.59625898
      1.13544486	     32.68109966	     17.56598386	     -0.00000000	     -0.59668620
      1.13563200	     32.55058708	     17.51425509	     -0.00000000	     -0.59703714
      1.13581914	     32.42137359	     17.46312984	     -0.00000000	     -0.59731535
      1.13600628	     32.29343946	     17.41260055	     -0.00000000	     -0.59752425
      1.13619341	     32.16676518	     17.36265952	     -0.00000000	     -0.59766713
      1.13638055	     32.04133151	     17.31329897	     -0.00000000	     -0.59774713
      1.13656769	     31.91711948	     17.26451102	     -0.00000000	     -0.59776728
      1.13675483	     31.79411040	     17.21628771	     -0.00000000	     -0.59773047
      1.13694197	     31.67228586	     17.16862110	     -0.00000000	     -0.59763950
      1.13712911	     31.55162777	     17.12150321	     -0.00000000	     -0.59749704
      1.13731625	     31.43211831	     17.07492605	     -0.00000000	     -0.59730564
      1.13750338	     31.31373998	     17.02888168	     -0.00000000	     -0.59706776
      1.13769052	     31.19647557	     16.98336218	     -0.00000000	     -0.59678576
      1.13787766	     31.08030819	     16.93835968	     -0.00000000	     -0.59646190
      1.13806480	     30.96522126	     16.89386635	     -0.00000000	     -0.59609834
      1.13825194	     30.85119848	     16.84987446	     -0.00000000	     -0.59569715
      1.13843908	     30.73822386	     16.80637633	     -0.00000000	     -0.59526033
      1.13862622	     30.62628175	     16.76336437	     -0.00000000	     -0.59478977
      1.13881335	     30.51535673	     16.72083108	     -0.00000000	     -0.59428731
      1.13900049	     30.40543374	     16.67876905	     -0.00000000	     -0.59375469
      1.13918763	     30.29649798	     16.63717098	     -0.00000000	     -0.59319359
      1.13937477	     30.18853493	     16.59602966	     -0.00000000	     -0.59260560
      1.13956191	     30.08153038	     16.55533799	     -0.00000000	     -0.59199226
      1.13974905	     29.97547038	     16.51508897	     -0.00000000	     -0.59135504
      1.13993619	     29.87034127	     16.47527573	     -0.00000000	     -0.59069535
      1.14012332	     29.76612964	     16.43589149	     -0.00000000	     -0.59001454
      1.14031046	     29.66282237	     16.39692960	     -0.00000000	     -0.58931388
      1.14049760	     29.56040659	     16.35838352	     -0.00000000	     -0.58859461
      1.14068474	     29.45886968	     16.32024680	     -0.00000000	     -0.58785792
      1.14087188	     29.35819928	     16.28251314	     -0.00000000	     -0.58710492
      1.14105902	     29.25838327	     16.24517633	     -0.00000000	     -0.58633669
      1.14124616	     29.15940976	     16.20823029	     -0.00000000	     -0.58555427
      1.14143329	     29.06126713	     16.17166904	     -0.00000000	     -0.58475863
      1.14162043	     28.96394394	     16.13548671	     -0.00000000	     -0.58395073
      1.14180757	     28.86742903	     16.09967756	     -0.00000000	     -0.58313146
      1.14199471	     28.77171141	     16.06423593	     -0.00000000	     -0.58230167
      1.14218185	     28.67678034	     16.02915629	     -0.00000000	     -0.58146220
      1.14236899	     28.58262527	     15.99443323	     -0.00000000	     -0.58061382
      1.14255612	     28.48923587	     15.96006140	     -0.00000000	     -0.57975728
      1.14274326	     28.39660200	     15.92603561	     -0.00000000	     -0.57889330
      1.14293040	     28.30471372	     15.89235072	     -0.00000000	     -0.57802256
      1.14311754	     28.21356129	     15.85900174	     -0.00000000	     -0.57714571
      1.14330468	     28.12313514	     15.82598374	     -0.00000000	     -0.57626337
      1.14349182	     28.03342588	     15.79329190	     -0.00000000	     -0.57537614
      1.14367896	     27.94442433	     15.76092151	     -0.00000000	     -0.57448457
      1.14386609	     27.85612145	     15.72886794	     -0.00000000	     -0.57358922
      1.14405323	     27.76850839	     15.69712666	     -0.00000000	     -0.57269058
      1.14424037	     27.68157645	     15.66569321	     -0.00000000	     -0.57178916
      1.14442751	     27.59531710	     15.63456325	     -0.00000000	     -0.57088541
      1.14461465	     27.50972196	     15.60373250	     -0.00000000	     -0.56997978
      1.14480179	     27.42478283	     15.57319678	     -0.00000000	     -0.56907269
      1.14498893	     27.34049163	     15.54295200	     -0.00000000	     -0.56816455
      1.14517606	     27.25684044	     15.51299413	     -0.00000000	     -0.56725574
      1.14536320	     27.17382148	     15.48331923	     -0.00000000	     -0.56634662
      1.14555034	     27.09142712	     15.45392344	     -0.00000000	     -0.56543754
      1.14573748	     27.00964984	     15.42480298	     -0.00000000	     -0.56452882
      1.14592462	     26.92848228	     15.39595414	     -0.00000000	     -0.56362079
      1.14611176	     26.84791720	     15.36737328	     -0.00000000	     -0.56271373
      1.14629890	     26.76794748	     15.33905684	     -0.00000000	     -0.56180793
      1.14648603	     26.68856614	     15.31100132	     -0.00000000	     -0.56090365
      1.14667317	     26.60976632	     15.28320330	     -0.00000000	     -0.56000115
      1.14686031	     26.53154125	     15.25565941	     -0.00000000	     -0.55910068
      1.14704745	     26.45388431	     15.22836636	     -0.00000000	     -0.55820245
      1.14723459	     26.37678897	     15.20132092	     -0.00000000	     -0.55730668
      1.14742173	     26.30024883	     15.17451992	     -0.00000000	     -0.55641359
      1.14760887	     26.22425757	     15.14796025	     -0.00000000	     -0.55552335
      1.14779600	     26.14880900	     15.12163886	     -0.00000000	     -0.55463615
      1.14798314	     26.07389703	     15.09555276	     -0.00000000	     -0.55375218
      1.14817028	     25.99951565	     15.06969902	     -0.00000000	     -0.55287158
      1.14835742	     25.92565897	     15.04407477	     -0.00000000	     -0.55199451
      1.14854456	     25.85232119	     15.01867717	     -0.00000000	     -0.55112112
      1.14873170	     25.77949659	     14.99350346	     -0.00000000	     -0.55025154
      1.14891884	     25.70717957	     14.96855091	     -0.00000000	     -0.54938590
      1.14910597	     25.63536459	     14.94381686	     -0.00000000	     -0.54852432
      1.14929311	     25.56404621	     14.91929869	     -0.00000000	     -0.54766692
      1.14948025	     25.49321908	     14.89499383	     -0.00000000	     -0.54681380
      1.14966739	     25.42287793	     14.87089976	     -0.00000000	     -0.54596506
      1.14985453	     25.35301757	     14.84701399	     -0.00000000	     -0.54512079
      1.15004167	     25.28363290	     14.82333409	     -0.00000000	     -0.54428108
      1.15022881	     25.21471887	     14.79985769	     -0.00000000	     -0.54344601
      1.15041594	     25.14627055	     14.77658242	     -0.00000000	     -0.54261565
      1.15060308	     25.07828304	     14.75350599	     -0.00000000	     -0.54179008
      1.15079022	     25.01075155	     14.73062614	     -0.00000000	     -0.54096936
      1.15097736	     24.94367135	     14.70794064	     -0.00000000	     -0.54015355
      1.15116450	     24.87703776	     14.68544732	     -0.00000000	     -0.53934270
      1.15135164	     24.81084621	     14.66314402	     -0.00000000	     -0.53853688
      1.15153878	     24.74509216	     14.64102865	     -0.00000000	     -0.53773611
      1.15172591	     24.67977115	     14.61909912	     -0.00000000	     -0.53694045
      1.15191305	     24.61487880	     14.59735342	     -0.00000000	     -0.53614993
      1.15210019	     24.55041076	     14.57578953	     -0.00000000	     -0.53536459
      1.15228733	     24.48636278	     14.55440550	     -0.00000000	     -0.53458447
      1.15247447	     24.42273064	     14.53319940	     -0.00000000	     -0.53380958
      1.15266161	     24.35951020	     14.51216932	     -0.00000000	     -0.53303996
      1.15284875	     24.29669737	     14.49131341	     -0.00000000	     -0.53227562
      1.15303588	     24.23428811	     14.47062982	     -0.00000000	     -0.53151659
      1.15322302	     24.17227846	     14.45011677	     -0.00000000	     -0.53076288
      1.15341016	     24.11066449	     14.42977246	     -0.00000000	     -0.53001451
      1.15359730	     24.04944233	     14.40959517	     -0.00000000	     -0.52927149
      1.15378444	     23.98860819	     14.38958317	     -0.00000000	     -0.52853383
      1.15397158	     23.92815828	     14.36973479	     -0.00000000	     -0.52780153
      1.15415872	     23.86808892	     14.35004835	     -0.00000000	     -0.52707459
      1.15434585	     23.80839643	     14.33052224	     -0.00000000	     -0.52635304
      1.15457082	     23.73708836	     14.30724560	     -0.00000000	     -0.52549238
      1.15479579	     23.66646110	     14.28424166	     -0.00000000	     -0.52464070
      1.15495227	     23.61751261	     14.26833137	     -0.00000000	     -0.52405178
      1.15510874	     23.56889302	     14.25255223	     -0.00000000	     -0.52346723
      1.15529956	     23.50989597	     14.23343965	     -0.00000000	     -0.52275908
      1.15549039	     23.45132215	     14.21450072	     -0.00000000	     -0.52205693
      1.15567086	     23.39622398	     14.19672004	     -0.00000000	     -0.52139767
      1.15585133	     23.34147491	     14.17908473	     -0.00000000	     -0.52074357
      1.15605198	     23.28094559	     14.15962638	     -0.00000000	     -0.52002184
      1.15625264	     23.22086868	     14.14035333	     -0.00000000	     -0.51930671
      1.15640913	     23.17425013	     14.12542602	     -0.00000000	     -0.51875290
      1.15661844	     23.11223464	     14.10560695	     -0.00000000	     -0.51801772
      1.15682774	     23.05075831	     14.08600279	     -0.00000000	     -0.51729014
      1.15699411	     23.00206747	     14.07050739	     -0.00000000	     -0.51671550
      1.15716048	     22.95371334	     14.05514600	     -0.00000000	     -0.51614565
      1.15733981	     22.90183818	     14.03869669	     -0.00000000	     -0.51553569
      1.15751913	     22.85029132	     14.02238284	     -0.00000000	     -0.51493078
      1.15771289	     22.79488666	     14.00488346	     -0.00000000	     -0.51428222
      1.15790664	     22.73987165	     13.98754355	     -0.00000000	     -0.51363962
      1.15806923	     22.69393241	     13.97309237	     -0.00000000	     -0.51310437
      1.15827938	     22.63488155	     13.95455459	     -0.00000000	     -0.51241811
      1.15848952	     22.57632187	     13.93621355	     -0.00000000	     -0.51173913
      1.15865562	     22.53019803	     13.92179751	     -0.00000000	     -0.51120609
      1.15882172	     22.48439232	     13.90750748	     -0.00000000	     -0.51067769
      1.15898812	     22.43870237	     13.89328003	     -0.00000000	     -0.51015201
      1.15919614	     22.38190884	     13.87563226	     -0.00000000	     -0.50950036
      1.15940416	     22.32554223	     13.85815862	     -0.00000000	     -0.50885539
      1.15956483	     22.28219457	     13.84474885	     -0.00000000	     -0.50836095
      1.15975897	     22.23012981	     13.82867526	     -0.00000000	     -0.50776861
      1.15999923	     22.16609160	     13.80895452	     -0.00000000	     -0.50704261
      1.16019293	     22.11492347	     13.79323764	     -0.00000000	     -0.50646415
      1.16035302	     22.07271845	     13.78029971	     -0.00000000	     -0.50598882
      1.16051311	     22.03081239	     13.76747832	     -0.00000000	     -0.50551780
      1.16065065	     21.99494385	     13.75652322	     -0.00000000	     -0.50511572
      1.16086593	     21.93903737	     13.73948331	     -0.00000000	     -0.50449107
      1.16103773	     21.89483679	     13.72604398	     -0.00000000	     -0.50399838
      1.16120953	     21.85068721	     13.71264611	     -0.00000000	     -0.50350824
      1.16138133	     21.80689424	     13.69938556	     -0.00000000	     -0.50302315
      1.16155374	     21.76307331	     13.68614324	     -0.00000000	     -0.50253951
      1.16172615	     21.71955241	     13.67302034	     -0.00000000	     -0.50206046
      1.16189292	     21.67761212	     13.66039984	     -0.00000000	     -0.50160039
      1.16209356	     21.62745752	     13.64534238	     -0.00000000	     -0.50105199
      1.16231330	     21.57283890	     13.62898743	     -0.00000000	     -0.50045720
      1.16253304	     21.51869380	     13.61282117	     -0.00000000	     -0.49986971
      1.16267605	     21.48350745	     13.60233751	     -0.00000000	     -0.49948962
      1.16281906	     21.44855741	     13.59194482	     -0.00000000	     -0.49911290
      1.16299757	     21.40509382	     13.57904660	     -0.00000000	     -0.49864600
      1.16317608	     21.36190110	     13.56625928	     -0.00000000	     -0.49818355
      1.16331367	     21.32873941	     13.55646151	     -0.00000000	     -0.49782968
      1.16353067	     21.27664707	     13.54110528	     -0.00000000	     -0.49727596
      1.16369230	     21.23820639	     13.52980484	     -0.00000000	     -0.49686858
      1.16385392	     21.19978899	     13.51853232	     -0.00000000	     -0.49646320
      1.16401555	     21.16164231	     13.50736556	     -0.00000000	     -0.49606182
      1.16418952	     21.12071031	     13.49540910	     -0.00000000	     -0.49563284
      1.16436350	     21.08004374	     13.48355977	     -0.00000000	     -0.49520808
      1.16453198	     21.04079718	     13.47214973	     -0.00000000	     -0.49479981
      1.16470045	     21.00178673	     13.46083594	     -0.00000000	     -0.49439540
      1.16484754	     20.96785490	     13.45101600	     -0.00000000	     -0.49404492
      1.16506203	     20.91859291	     13.43679472	     -0.00000000	     -0.49353824
      1.16523774	     20.87858420	     13.42527999	     -0.00000000	     -0.49312829
      1.16541346	     20.83858509	     13.41379163	     -0.00000000	     -0.49272048
      1.16558917	     20.79899902	     13.40245677	     -0.00000000	     -0.49231809
      1.16573897	     20.76522467	     13.39280355	     -0.00000000	     -0.49197644
      1.16588877	     20.73170424	     13.38324720	     -0.00000000	     -0.49163835
      1.16606707	     20.69191875	     13.37192985	     -0.00000000	     -0.49123878
      1.16624536	     20.65240850	     13.36072292	     -0.00000000	     -0.49084353
      1.16641141	     20.61570382	     13.35033581	     -0.00000000	     -0.49047805
      1.16657745	     20.57924756	     13.34004740	     -0.00000000	     -0.49011638
      1.16674986	     20.54149455	     13.32941778	     -0.00000000	     -0.48974357
      1.16692227	     20.50400173	     13.31889203	     -0.00000000	     -0.48937479
      1.16709055	     20.46749287	     13.30866641	     -0.00000000	     -0.48901739
      1.16725883	     20.43123763	     13.29854145	     -0.00000000	     -0.48866387
      1.16742880	     20.39470027	     13.28836153	     -0.00000000	     -0.48830929
      1.16759878	     20.35842216	     13.27828436	     -0.00000000	     -0.48795867
      1.16776642	     20.32271265	     13.26838821	     -0.00000000	     -0.48761522
      1.16793407	     20.28725926	     13.25859315	     -0.00000000	     -0.48727564
      1.16810235	     20.25173925	     13.24880254	     -0.00000000	     -0.48693709
      1.16827063	     20.21647828	     13.23911401	     -0.00000000	     -0.48660242
      1.16843719	     20.18163508	     13.22956248	     -0.00000000	     -0.48627338
      1.16860375	     20.14704809	     13.22011163	     -0.00000000	     -0.48594815
      1.16877068	     20.11243846	     13.21067660	     -0.00000000	     -0.48562436
      1.16893761	     20.07808668	     13.20134278	     -0.00000000	     -0.48530439
      1.16910306	     20.04408683	     13.19212599	     -0.00000000	     -0.48498933
      1.16926851	     20.01034187	     13.18300906	     -0.00000000	     -0.48467802
      1.16943428	     19.97657437	     13.17390726	     -0.00000000	     -0.48436813
      1.16960005	     19.94306298	     13.16490571	     -0.00000000	     -0.48406200
      1.16976438	     19.90987828	     13.15601256	     -0.00000000	     -0.48376045
      1.16992871	     19.87694653	     13.14721826	     -0.00000000	     -0.48346259
      1.17009343	     19.84397060	     13.13843267	     -0.00000000	     -0.48316593
      1.17025815	     19.81124884	     13.12974635	     -0.00000000	     -0.48287296
      1.17042288	     19.77855334	     13.12108711	     -0.00000000	     -0.48258182
      1.17058760	     19.74611887	     13.11252928	     -0.00000000	     -0.48229442
      1.17075232	     19.71369728	     13.10399424	     -0.00000000	     -0.48200874
      1.17091704	     19.68154959	     13.09556463	     -0.00000000	     -0.48172688
      1.17108176	     19.64939463	     13.08715137	     -0.00000000	     -0.48144656
      1.17124648	     19.61753440	     13.07885010	     -0.00000000	     -0.48117023
      1.17141121	     19.58563742	     13.07055578	     -0.00000000	     -0.48089518
      1.17157593	     19.55406719	     13.06238358	     -0.00000000	     -0.48062437
      1.17172396	     19.52563998	     13.05503757	     -0.00000000	     -0.48038189
      1.17187200	     19.49744470	     13.04778004	     -0.00000000	     -0.48014257
      1.17204747	     19.46405528	     13.03920684	     -0.00000000	     -0.47986078
      1.17222295	     19.43095960	     13.03074775	     -0.00000000	     -0.47958315
      1.17236595	     19.40394834	     13.02385671	     -0.00000000	     -0.47935788
      1.17250894	     19.37714891	     13.01704673	     -0.00000000	     -0.47913549
      1.17268922	     19.34340729	     13.00849533	     -0.00000000	     -0.47885715
      1.17286950	     19.30997127	     13.00006289	     -0.00000000	     -0.47858315
      1.17300474	     19.28482792	     12.99373234	     -0.00000000	     -0.47837831
      1.17313998	     19.25988139	     12.98747661	     -0.00000000	     -0.47817610
      1.17332473	     19.22585900	     12.97896887	     -0.00000000	     -0.47790199
      1.17350949	     19.19214550	     12.97058222	     -0.00000000	     -0.47763231
      1.17363980	     19.16829641	     12.96465849	     -0.00000000	     -0.47744267
      1.17377011	     19.14463558	     12.95880598	     -0.00000000	     -0.47725551
      1.17395515	     19.11110247	     12.95053573	     -0.00000000	     -0.47699189
      1.17414018	     19.07786157	     12.94238135	     -0.00000000	     -0.47673255
      1.17427178	     19.05415837	     12.93657622	     -0.00000000	     -0.47654875
      1.17440338	     19.03064119	     12.93084182	     -0.00000000	     -0.47636742
      1.17458922	     18.99748645	     12.92278141	     -0.00000000	     -0.47611342
      1.17477505	     18.96464247	     12.91484296	     -0.00000000	     -0.47586384
      1.17490033	     18.94241431	     12.90947680	     -0.00000000	     -0.47569595
      1.17502560	     18.92036773	     12.90417888	     -0.00000000	     -0.47553039
      1.17520995	     18.88798654	     12.89642158	     -0.00000000	     -0.47528881
      1.17539431	     18.85587968	     12.88877431	     -0.00000000	     -0.47505130
      1.17552589	     18.83290229	     12.88331067	     -0.00000000	     -0.47488241
      1.17565748	     18.81010662	     12.87791644	     -0.00000000	     -0.47471593
      1.17584376	     18.77787961	     12.87031393	     -0.00000000	     -0.47448220
      1.17600395	     18.75040179	     12.86386984	     -0.00000000	     -0.47428462
      1.17616415	     18.72285387	     12.85742072	     -0.00000000	     -0.47408783
      1.17632434	     18.69562839	     12.85109140	     -0.00000000	     -0.47389504
      1.17646021	     18.67243226	     12.84570331	     -0.00000000	     -0.47373174
      1.17659607	     18.64943687	     12.84039148	     -0.00000000	     -0.47357106
      1.17679257	     18.61617524	     12.83272980	     -0.00000000	     -0.47334037
      1.17692196	     18.59451129	     12.82777481	     -0.00000000	     -0.47319151
      1.17705136	     18.57278905	     12.82281256	     -0.00000000	     -0.47304307
      1.17722788	     18.54330960	     12.81611027	     -0.00000000	     -0.47284324
      1.17740353	     18.51407773	     12.80949445	     -0.00000000	     -0.47264685
      1.17763431	     18.47597415	     12.80093022	     -0.00000000	     -0.47239375
      1.17774900	     18.45697886	     12.79666865	     -0.00000000	     -0.47226853
      1.17786369	     18.43813274	     12.79246345	     -0.00000000	     -0.47214520
      1.17802060	     18.41241063	     12.78674421	     -0.00000000	     -0.47197808
      1.17824497	     18.37583089	     12.77865901	     -0.00000000	     -0.47174298
      1.17839263	     18.35182439	     12.77337810	     -0.00000000	     -0.47159023
      1.17858192	     18.32124269	     12.76669122	     -0.00000000	     -0.47139763
      1.17872830	     18.29761064	     12.76154232	     -0.00000000	     -0.47125011
      1.17887468	     18.27414374	     12.75646055	     -0.00000000	     -0.47110502
      1.17904368	     18.24705468	     12.75061287	     -0.00000000	     -0.47093893
      1.17921267	     18.22023358	     12.74486996	     -0.00000000	     -0.47077648
      1.17934088	     18.19978695	     12.74049455	     -0.00000000	     -0.47065342
      1.17946909	     18.17951848	     12.73618710	     -0.00000000	     -0.47053264
      1.17967340	     18.14720856	     12.72934265	     -0.00000000	     -0.47034183
      1.17979391	     18.12837639	     12.72539071	     -0.00000000	     -0.47023211
      1.17991442	     18.10947713	     12.72142731	     -0.00000000	     -0.47012259
      1.18009942	     18.08058782	     12.71540172	     -0.00000000	     -0.46995690
      1.18033149	     18.04461004	     12.70795948	     -0.00000000	     -0.46975364
      1.18044983	     18.02622429	     12.70416614	     -0.00000000	     -0.46965073
      1.18056817	     18.00797592	     12.70042619	     -0.00000000	     -0.46954964
      1.18075299	     17.97952292	     12.69461936	     -0.00000000	     -0.46939356
      1.18091631	     17.95458487	     12.68957278	     -0.00000000	     -0.46925874
      1.18105636	     17.93313406	     12.68523897	     -0.00000000	     -0.46914367
      1.18119641	     17.91187709	     12.68098050	     -0.00000000	     -0.46903116
      1.18136877	     17.88567031	     12.67574351	     -0.00000000	     -0.46889367
      1.18150407	     17.86532007	     12.67171781	     -0.00000000	     -0.46878860
      1.18163938	     17.84489448	     12.66768074	     -0.00000000	     -0.46868384
      1.18177469	     17.82460582	     12.66370005	     -0.00000000	     -0.46858111
      1.18195354	     17.79779703	     12.65846072	     -0.00000000	     -0.46844680
      1.18209917	     17.77616936	     12.65427522	     -0.00000000	     -0.46834025
      1.18224480	     17.75446244	     12.65007918	     -0.00000000	     -0.46823412
      1.18239043	     17.73296321	     12.64596420	     -0.00000000	     -0.46813074
      1.18253606	     17.71140956	     12.64184665	     -0.00000000	     -0.46802798
      1.18268169	     17.69004138	     12.63780311	     -0.00000000	     -0.46792778
      1.18282732	     17.66863620	     12.63376260	     -0.00000000	     -0.46782833
      1.18297295	     17.64740053	     12.62979107	     -0.00000000	     -0.46773132
      1.18313018	     17.62443707	     12.62550831	     -0.00000000	     -0.46762747
      1.18328741	     17.60171113	     12.62131877	     -0.00000000	     -0.46752678
      1.18341910	     17.58257375	     12.61779038	     -0.00000000	     -0.46744256
      1.18355080	     17.56361710	     12.61433193	     -0.00000000	     -0.46736066
      1.18372605	     17.53835394	     12.60973695	     -0.00000000	     -0.46725272
      1.18386051	     17.51917361	     12.60629097	     -0.00000000	     -0.46717258
      1.18399498	     17.49991628	     12.60283321	     -0.00000000	     -0.46709271
      1.18412944	     17.48079438	     12.59943155	     -0.00000000	     -0.46701483
      1.18430452	     17.45588879	     12.59501915	     -0.00000000	     -0.46691471
      1.18444516	     17.43607530	     12.59155221	     -0.00000000	     -0.46683695
      1.18458580	     17.41617903	     12.58807296	     -0.00000000	     -0.46675949
      1.18472644	     17.39646111	     12.58466483	     -0.00000000	     -0.46668446
      1.18486708	     17.37670803	     12.58125964	     -0.00000000	     -0.46661012
      1.18500772	     17.35709463	     12.57791328	     -0.00000000	     -0.46653788
      1.18517208	     17.33415061	     12.57401328	     -0.00000000	     -0.46645452
      1.18531632	     17.31421408	     12.57067031	     -0.00000000	     -0.46638408
      1.18546056	     17.29417806	     12.56731056	     -0.00000000	     -0.46631385
      1.18560480	     17.27436661	     12.56403764	     -0.00000000	     -0.46624647
      1.18574904	     17.25445409	     12.56074749	     -0.00000000	     -0.46617930
      1.18589328	     17.23476877	     12.55754508	     -0.00000000	     -0.46611500
      1.18603753	     17.21497625	     12.55432354	     -0.00000000	     -0.46605085
      1.18618177	     17.19541831	     12.55119217	     -0.00000000	     -0.46598962
      1.18632601	     17.17574202	     12.54803815	     -0.00000000	     -0.46592847
      1.18647025	     17.15631308	     12.54497847	     -0.00000000	     -0.46587034
      1.18661449	     17.13674877	     12.54189076	     -0.00000000	     -0.46581214
      1.18675873	     17.11745033	     12.53890331	     -0.00000000	     -0.46576517
      1.18690297	     17.09798654	     12.53587769	     -0.00000000	     -0.46575035
      1.18704721	     17.07880676	     12.53295647	     -0.00000000	     -0.46579709
      1.18717454	     17.06171327	     12.53033554	     -0.00000000	     -0.46590549
      1.18730186	     17.04478403	     12.52777473	     -0.00000000	     -0.46609548
      1.18746831	     17.02257583	     12.52441067	     -0.00000000	     -0.46648790
      1.18760556	     17.00442095	     12.52169110	     -0.00000000	     -0.46695504
      1.18774282	     16.98614142	     12.51893197	     -0.00000000	     -0.46756573
      1.18788007	     16.96799667	     12.51621303	     -0.00000000	     -0.46833566
      1.18801732	     16.94977001	     12.51346153	     -0.00000000	     -0.46927536
      1.18815458	     16.93163161	     12.51072832	     -0.00000000	     -0.47039734
      1.18831710	     16.91006250	     12.50744474	     -0.00000000	     -0.47197353
      1.18845577	     16.89179314	     12.50466628	     -0.00000000	     -0.47354287
      1.18859444	     16.87337179	     12.50181673	     -0.00000000	     -0.47532502
      1.18873312	     16.85508586	     12.49898415	     -0.00000000	     -0.47732930
      1.18887179	     16.83667178	     12.49608020	     -0.00000000	     -0.47955955
      1.18901046	     16.81836413	     12.49317605	     -0.00000000	     -0.48202292
      1.18914913	     16.79994493	     12.49019804	     -0.00000000	     -0.48472199
      1.18928781	     16.78161065	     12.48720525	     -0.00000000	     -0.48766212
      1.18945578	     16.75923605	     12.48346529	     -0.00000000	     -0.49154826
      1.18957377	     16.74367180	     12.48084339	     -0.00000000	     -0.49449508
      1.18969176	     16.72797029	     12.47813908	     -0.00000000	     -0.49762015
      1.18985607	     16.70614233	     12.47431725	     -0.00000000	     -0.50227308
      1.19001424	     16.68505482	     12.47053462	     -0.00000000	     -0.50708323
      1.19017241	     16.66406227	     12.46669964	     -0.00000000	     -0.51222048
      1.19029770	     16.64727098	     12.46354804	     -0.00000000	     -0.51652006
      1.19042299	     16.63058409	     12.46037296	     -0.00000000	     -0.52102522
      1.19058914	     16.60831620	     12.45602647	     -0.00000000	     -0.52731321
      1.19072040	     16.59083230	     12.45255087	     -0.00000000	     -0.53253482
      1.19085166	     16.57319326	     12.44895577	     -0.00000000	     -0.53797746
      1.19098291	     16.55562944	     12.44531292	     -0.00000000	     -0.54364222
      1.19115271	     16.53274965	     12.44043978	     -0.00000000	     -0.55129516
      1.19127283	     16.51668924	     12.43695586	     -0.00000000	     -0.55693135
      1.19139295	     16.50048891	     12.43336196	     -0.00000000	     -0.56274789
      1.19155199	     16.47908550	     12.42851590	     -0.00000000	     -0.57072650
      1.19170181	     16.45882486	     12.42381048	     -0.00000000	     -0.57852833
      1.19185163	     16.43866398	     12.41902918	     -0.00000000	     -0.58660618
      1.19198050	     16.42115481	     12.41477493	     -0.00000000	     -0.59377034
      1.19210937	     16.40375800	     12.41047425	     -0.00000000	     -0.60113486
      1.19226402	     16.38272752	     12.40515364	     -0.00000000	     -0.61023116
      1.19239657	     16.36482087	     12.40053428	     -0.00000000	     -0.61825202
      1.19252912	     16.34674644	     12.39577041	     -0.00000000	     -0.62647430
      1.19266168	     16.32877190	     12.39094693	     -0.00000000	     -0.63489838
      1.19279423	     16.31068355	     12.38599447	     -0.00000000	     -0.64351926
      1.19292679	     16.29265414	     12.38096766	     -0.00000000	     -0.65233617
      1.19310137	     16.26874219	     12.37415028	     -0.00000000	     -0.66424011
      1.19321255	     16.25365534	     12.36976842	     -0.00000000	     -0.67199416
      1.19332374	     16.23843671	     12.36527730	     -0.00000000	     -0.67987786
      1.19349378	     16.21518092	     12.35828467	     -0.00000000	     -0.69218537
      1.19365470	     16.19312173	     12.35150508	     -0.00000000	     -0.70410421
      1.19381430	     16.17130126	     12.34465914	     -0.00000000	     -0.71618406
      1.19394334	     16.15352349	     12.33897796	     -0.00000000	     -0.72613249
      1.19407239	     16.13585644	     12.33324035	     -0.00000000	     -0.73624328
      1.19420143	     16.11808840	     12.32737827	     -0.00000000	     -0.74651084
      1.19436014	     16.09631637	     12.32006808	     -0.00000000	     -0.75935253
      1.19449348	     16.07789847	     12.31377817	     -0.00000000	     -0.77031732
      1.19462682	     16.05960162	     12.30742874	     -0.00000000	     -0.78144235
      1.19476016	     16.04117396	     12.30093903	     -0.00000000	     -0.79272093
      1.19489351	     16.02284619	     12.29438324	     -0.00000000	     -0.80415301
      1.19502685	     16.00440830	     12.28769413	     -0.00000000	     -0.81573235
      1.19516019	     15.98605507	     12.28093446	     -0.00000000	     -0.82745848
      1.19532145	     15.96370252	     12.27257899	     -0.00000000	     -0.84182743
      1.19543592	     15.94798857	     12.26661076	     -0.00000000	     -0.85215282
      1.19555040	     15.93214468	     12.26052947	     -0.00000000	     -0.86257619
      1.19570833	     15.91034187	     12.25204078	     -0.00000000	     -0.87711818
      1.19585726	     15.88971393	     12.24389094	     -0.00000000	     -0.89099499
      1.19600618	     15.86920762	     12.23566109	     -0.00000000	     -0.90503018
      1.19612798	     15.85228230	     12.22879265	     -0.00000000	     -0.91662040
      1.19624979	     15.83548006	     12.22188495	     -0.00000000	     -0.92831190
      1.19640545	     15.81388918	     12.21290507	     -0.00000000	     -0.94339282
      1.19653506	     15.79604050	     12.20537253	     -0.00000000	     -0.95606825
      1.19666467	     15.77804676	     12.19770585	     -0.00000000	     -0.96884470
      1.19679428	     15.76017208	     12.18999044	     -0.00000000	     -0.98172389
      1.19692388	     15.74220001	     12.18215735	     -0.00000000	     -0.99469930
      1.19705349	     15.72431104	     12.17426518	     -0.00000000	     -1.00777135
      1.19721998	     15.70119658	     12.16395901	     -0.00000000	     -1.02469591
      1.19733041	     15.68602270	     12.15709684	     -0.00000000	     -1.03600621
      1.19744084	     15.67073052	     12.15013584	     -0.00000000	     -1.04737736
      1.19760248	     15.64840332	     12.13985608	     -0.00000000	     -1.06413336
      1.19775514	     15.62727476	     12.13001635	     -0.00000000	     -1.08007399
      1.19790781	     15.60627404	     12.12010457	     -0.00000000	     -1.09612589
      1.19802458	     15.59006876	     12.11240190	     -0.00000000	     -1.10847167
      1.19814134	     15.57398771	     12.10467417	     -0.00000000	     -1.12087939
      1.19830231	     15.55172465	     12.09388514	     -0.00000000	     -1.13807636
      1.19842882	     15.53435768	     12.08536269	     -0.00000000	     -1.15166768
      1.19855532	     15.51686339	     12.07672518	     -0.00000000	     -1.16531916
      1.19868182	     15.49948017	     12.06804991	     -0.00000000	     -1.17903362
      1.19883766	     15.47794530	     12.05722402	     -0.00000000	     -1.19600668
      1.19895533	     15.46184141	     12.04902775	     -0.00000000	     -1.20888179
      1.19907299	     15.44561810	     12.04073141	     -0.00000000	     -1.22180117
      1.19921996	     15.42545419	     12.03031520	     -0.00000000	     -1.23800348
      1.19935828	     15.40640178	     12.02040164	     -0.00000000	     -1.25331256
      1.19949661	     15.38749545	     12.01045242	     -0.00000000	     -1.26868228
      1.19963493	     15.36841954	     12.00036694	     -0.00000000	     -1.28410300
      1.19975319	     15.35230910	     11.99174392	     -0.00000000	     -1.29733382
      1.19987145	     15.33606615	     11.98301976	     -0.00000000	     -1.31059846
      1.19998972	     15.31990773	     11.97426480	     -0.00000000	     -1.32390054
      1.20016834	     15.29540794	     11.96090250	     -0.00000000	     -1.34405330
      1.20027518	     15.28090464	     11.95289645	     -0.00000000	     -1.35614724
      1.20038203	     15.26629997	     11.94481200	     -0.00000000	     -1.36826376
      1.20054660	     15.24386805	     11.93229150	     -0.00000000	     -1.38697462
      1.20070093	     15.22282325	     11.92045109	     -0.00000000	     -1.40456849
      1.20084776	     15.20290621	     11.90913377	     -0.00000000	     -1.42135286
      1.20097427	     15.18563913	     11.89928259	     -0.00000000	     -1.43584085
      1.20110077	     15.16852355	     11.88941956	     -0.00000000	     -1.45035931
      1.20122728	     15.15131216	     11.87946575	     -0.00000000	     -1.46490031
      1.20135378	     15.13421313	     11.86948877	     -0.00000000	     -1.47946793
      1.20150897	     15.11312348	     11.85713305	     -0.00000000	     -1.49736533
      1.20162135	     15.09802000	     11.84818524	     -0.00000000	     -1.51035033
      1.20173373	     15.08280595	     11.83915654	     -0.00000000	     -1.52334757
      1.20188313	     15.06267619	     11.82711533	     -0.00000000	     -1.54065031
      1.20202297	     15.04378435	     11.81575738	     -0.00000000	     -1.55686580
      1.20216281	     15.02504503	     11.80438065	     -0.00000000	     -1.57310435
      1.20228364	     15.00872159	     11.79445378	     -0.00000000	     -1.58714633
      1.20240448	     14.99254904	     11.78452586	     -0.00000000	     -1.60120437
      1.20252531	     14.97630847	     11.77452693	     -0.00000000	     -1.61527108
      1.20267829	     14.95586481	     11.76183623	     -0.00000000	     -1.63309663
      1.20280692	     14.93859140	     11.75107901	     -0.00000000	     -1.64809260
      1.20293555	     14.92147488	     11.74031841	     -0.00000000	     -1.66310172
      1.20306417	     14.90424486	     11.72946795	     -0.00000000	     -1.67811461
      1.20319280	     14.88717263	     11.71861549	     -0.00000000	     -1.69313856
      1.20332142	     14.86998561	     11.70767382	     -0.00000000	     -1.70816399
      1.20345005	     14.85295986	     11.69673234	     -0.00000000	     -1.72319854
      1.20357868	     14.83581533	     11.68570140	     -0.00000000	     -1.73823231
      1.20370730	     14.81883829	     11.67467368	     -0.00000000	     -1.75327345
      1.20383593	     14.80173554	     11.66355526	     -0.00000000	     -1.76831151
      1.20396455	     14.78480958	     11.65244403	     -0.00000000	     -1.78335542
      1.20409318	     14.76774761	     11.64123976	     -0.00000000	     -1.79839391
      1.20422181	     14.75087531	     11.63004778	     -0.00000000	     -1.81343693
      1.20435043	     14.73385273	     11.61875907	     -0.00000000	     -1.82847215
      1.20447906	     14.71703706	     11.60748913	     -0.00000000	     -1.84351081
      1.20460769	     14.70005190	     11.59611716	     -0.00000000	     -1.85853918
      1.20473631	     14.68329635	     11.58477215	     -0.00000000	     -1.87357020
      1.20486494	     14.66634592	     11.57331778	     -0.00000000	     -1.88858827
      1.20499356	     14.64965477	     11.56190077	     -0.00000000	     -1.90360856
      1.20510762	     14.63467490	     11.55168115	     -0.00000000	     -1.91691405
      1.20522167	     14.61985220	     11.54147645	     -0.00000000	     -1.93021856
      1.20536665	     14.60092690	     11.52842638	     -0.00000000	     -1.94711817
      1.20549461	     14.58437495	     11.51691037	     -0.00000000	     -1.96202813
      1.20562257	     14.56768774	     11.50530698	     -0.00000000	     -1.97692256
      1.20575052	     14.55119569	     11.49372301	     -0.00000000	     -1.99181303
      1.20587848	     14.53454633	     11.48204526	     -0.00000000	     -2.00668570
      1.20600644	     14.51811774	     11.47039587	     -0.00000000	     -2.02155414
      1.20613440	     14.50150293	     11.45864405	     -0.00000000	     -2.03640226
      1.20626235	     14.48514233	     11.44693204	     -0.00000000	     -2.05124630
      1.20637598	     14.47043707	     11.43643962	     -0.00000000	     -2.06440895
      1.20648961	     14.45588975	     11.42596535	     -0.00000000	     -2.07756592
      1.20663296	     14.43745420	     11.41267805	     -0.00000000	     -2.09414379
      1.20676023	     14.42123814	     11.40088691	     -0.00000000	     -2.10885131
      1.20688750	     14.40488629	     11.38901178	     -0.00000000	     -2.12353678
      1.20701478	     14.38873280	     11.37716065	     -0.00000000	     -2.13821309
      1.20714205	     14.37241756	     11.36521772	     -0.00000000	     -2.15286509
      1.20726932	     14.35633057	     11.35330895	     -0.00000000	     -2.16750822
      1.20739660	     14.34004779	     11.34129790	     -0.00000000	     -2.18212449
      1.20752387	     14.32403243	     11.32933414	     -0.00000000	     -2.19673262
      1.20763496	     14.30986829	     11.31879998	     -0.00000000	     -2.20946004
      1.20774606	     14.29586050	     11.30828691	     -0.00000000	     -2.22217866
      1.20789082	     14.27753187	     11.29451966	     -0.00000000	     -2.23872480
      1.20801786	     14.26159483	     11.28244526	     -0.00000000	     -2.25322840
      1.20814489	     14.24552298	     11.27028970	     -0.00000000	     -2.26770461
      1.20827193	     14.22965429	     11.25816215	     -0.00000000	     -2.28216769
      1.20839896	     14.21361296	     11.24594164	     -0.00000000	     -2.29660074
      1.20852599	     14.19781870	     11.23376369	     -0.00000000	     -2.31102186
      1.20863826	     14.18368677	     11.22291489	     -0.00000000	     -2.32373891
      1.20875052	     14.16971238	     11.21208818	     -0.00000000	     -2.33644453
      1.20889198	     14.15202106	     11.19837820	     -0.00000000	     -2.35242444
      1.20901817	     14.13639052	     11.18615882	     -0.00000000	     -2.36666051
      1.20914436	     14.12062299	     11.17385946	     -0.00000000	     -2.38086574
      1.20927055	     14.10505877	     11.16159003	     -0.00000000	     -2.39505542
      1.20939674	     14.08932274	     11.14922967	     -0.00000000	     -2.40921180
      1.20952294	     14.07383009	     11.13691245	     -0.00000000	     -2.42335389
      1.20963532	     14.05986049	     11.12585793	     -0.00000000	     -2.43591822
      1.20974770	     14.04604937	     11.11482668	     -0.00000000	     -2.44846915
      1.20988726	     14.02881205	     11.10106075	     -0.00000000	     -2.46402269
      1.21002683	     14.01177271	     11.08731602	     -0.00000000	     -2.47955266
      1.21012991	     13.99902601	     11.07708472	     -0.00000000	     -2.49099385
      1.21023300	     13.98641994	     11.06687565	     -0.00000000	     -2.50242337
      1.21039165	     13.96696606	     11.05110155	     -0.00000000	     -2.51997445
      1.21051304	     13.95221054	     11.03903674	     -0.00000000	     -2.53338032
      1.21063444	     13.93734449	     11.02690445	     -0.00000000	     -2.54675411
      1.21075583	     13.92262166	     11.01478664	     -0.00000000	     -2.56010820
      1.21087723	     13.90781282	     11.00260941	     -0.00000000	     -2.57343081
      1.21099862	     13.89312576	     10.99043988	     -0.00000000	     -2.58673216
      1.21112002	     13.87837124	     10.97821705	     -0.00000000	     -2.60000237
      1.21124141	     13.86372217	     10.96599678	     -0.00000000	     -2.61325002
      1.21139212	     13.84542851	     10.95074726	     -0.00000000	     -2.62965189
      1.21149550	     13.83305460	     10.94031538	     -0.00000000	     -2.64088620
      1.21159888	     13.82057628	     10.92982711	     -0.00000000	     -2.65209418
      1.21174725	     13.80275611	     10.91476265	     -0.00000000	     -2.66814902
      1.21188241	     13.78648886	     10.90098871	     -0.00000000	     -2.68273319
      1.21201757	     13.77037774	     10.88722653	     -0.00000000	     -2.69728899
      1.21212959	     13.75689326	     10.87574825	     -0.00000000	     -2.70931854
      1.21224162	     13.74355670	     10.86429123	     -0.00000000	     -2.72133039
      1.21238074	     13.72690773	     10.84999850	     -0.00000000	     -2.73620648
      1.21250239	     13.71249972	     10.83751527	     -0.00000000	     -2.74919043
      1.21262405	     13.69796054	     10.82495856	     -0.00000000	     -2.76213613
      1.21274570	     13.68359334	     10.81242625	     -0.00000000	     -2.77506004
      1.21286735	     13.66910175	     10.79982268	     -0.00000000	     -2.78794549
      1.21298901	     13.65477644	     10.78724170	     -0.00000000	     -2.80080847
      1.21311066	     13.64033100	     10.77459085	     -0.00000000	     -2.81363263
      1.21323232	     13.62604853	     10.76196155	     -0.00000000	     -2.82643375
      1.21335397	     13.61164789	     10.74926303	     -0.00000000	     -2.83919561
      1.21347563	     13.59740912	     10.73658573	     -0.00000000	     -2.85193397
      1.21359728	     13.58305196	     10.72383913	     -0.00000000	     -2.86463248
      1.21371894	     13.56885776	     10.71111410	     -0.00000000	     -2.87730718
      1.21384059	     13.55454275	     10.69831899	     -0.00000000	     -2.88994132
      1.21396224	     13.54039398	     10.68554651	     -0.00000000	     -2.90255146
      1.21408390	     13.52611972	     10.67270242	     -0.00000000	     -2.91512019
      1.21420555	     13.51201737	     10.65988277	     -0.00000000	     -2.92766488
      1.21432721	     13.49778234	     10.64698916	     -0.00000000	     -2.94016715
      1.21444886	     13.48372752	     10.63412266	     -0.00000000	     -2.95264549
      1.21457052	     13.46953002	     10.62117894	     -0.00000000	     -2.96508023
      1.21469217	     13.45552407	     10.60826595	     -0.00000000	     -2.97749134
      1.21481383	     13.44136213	     10.59527142	     -0.00000000	     -2.98985745
      1.21493548	     13.42740670	     10.58231241	     -0.00000000	     -3.00220047
      1.21505713	     13.41327798	     10.56926621	     -0.00000000	     -3.01449682
      1.21517879	     13.39937513	     10.55626176	     -0.00000000	     -3.02677090
      1.21530044	     13.38527681	     10.54316291	     -0.00000000	     -3.03899630
      1.21542210	     13.37142920	     10.53011377	     -0.00000000	     -3.05120063
      1.21553131	     13.35881680	     10.51831396	     -0.00000000	     -3.06211400
      1.21564053	     13.34636204	     10.50653984	     -0.00000000	     -3.07300730
      1.21577481	     13.33095912	     10.49199923	     -0.00000000	     -3.08635444
      1.21590910	     13.31573778	     10.47747905	     -0.00000000	     -3.09966716
      1.21601216	     13.30390028	     10.46625887	     -0.00000000	     -3.10984301
      1.21611523	     13.29220249	     10.45506126	     -0.00000000	     -3.12000035
      1.21626182	     13.27550122	     10.43907533	     -0.00000000	     -3.13439550
      1.21638379	     13.26173328	     10.42578030	     -0.00000000	     -3.14633913
      1.21650577	     13.24783543	     10.41241156	     -0.00000000	     -3.15823486
      1.21662775	     13.23412651	     10.39907212	     -0.00000000	     -3.17010340
      1.21674972	     13.22024873	     10.38564632	     -0.00000000	     -3.18192079
      1.21687170	     13.20660482	     10.37226428	     -0.00000000	     -3.19371353
      1.21698036	     13.19427578	     10.36026022	     -0.00000000	     -3.20417255
      1.21708901	     13.18210269	     10.34828127	     -0.00000000	     -3.21460969
      1.21722231	     13.16707907	     10.33352206	     -0.00000000	     -3.22736315
      1.21735561	     13.15223606	     10.31878307	     -0.00000000	     -3.24007948
      1.21745802	     13.14067578	     10.30738254	     -0.00000000	     -3.24980498
      1.21756043	     13.12925479	     10.29600447	     -0.00000000	     -3.25951043
      1.21770568	     13.11299264	     10.27980778	     -0.00000000	     -3.27321988
      1.21782737	     13.09949640	     10.26624478	     -0.00000000	     -3.28466779
      1.21794906	     13.08586763	     10.25260697	     -0.00000000	     -3.29606373
      1.21807074	     13.07243404	     10.23900025	     -0.00000000	     -3.30743028
      1.21819243	     13.05881747	     10.22530232	     -0.00000000	     -3.31874058
      1.21831412	     13.04545563	     10.21165469	     -0.00000000	     -3.33002517
      1.21841877	     13.03377577	     10.19983135	     -0.00000000	     -3.33968094
      1.21852341	     13.02224757	     10.18803328	     -0.00000000	     -3.34931473
      1.21866030	     13.00709056	     10.17253938	     -0.00000000	     -3.36186143
      1.21879719	     12.99211318	     10.15706285	     -0.00000000	     -3.37436414
      1.21889525	     12.98122394	     10.14589978	     -0.00000000	     -3.38327308
      1.21899330	     12.97047008	     10.13475956	     -0.00000000	     -3.39216219
      1.21914592	     12.95367991	     10.11736206	     -0.00000000	     -3.40593407
      1.21926612	     12.94057510	     10.10366298	     -0.00000000	     -3.41673774
      1.21938631	     12.92734727	     10.08989261	     -0.00000000	     -3.42748672
      1.21950651	     12.91429578	     10.07614777	     -0.00000000	     -3.43820281
      1.21962670	     12.90108755	     10.06232070	     -0.00000000	     -3.44886093
      1.21974690	     12.88809435	     10.04853165	     -0.00000000	     -3.45948846
      1.21986709	     12.87489962	     10.03464585	     -0.00000000	     -3.47005384
      1.21997443	     12.86333208	     10.02228891	     -0.00000000	     -3.47946482
      1.22008176	     12.85163292	     10.00986422	     -0.00000000	     -3.48882781
      1.22018909	     12.84002734	      9.99744462	     -0.00000000	     -3.49815960
      1.22034160	     12.82346098	      9.97972967	     -0.00000000	     -3.51134701
      1.22044680	     12.81217168	      9.96752505	     -0.00000000	     -3.52040844
      1.22055201	     12.80078225	      9.95526384	     -0.00000000	     -3.52942451
      1.22068849	     12.78611331	      9.93935489	     -0.00000000	     -3.54107385
      1.22082498	     12.77133062	      9.92336844	     -0.00000000	     -3.55264995
      1.22092473	     12.76070974	      9.91171888	     -0.00000000	     -3.56108289
      1.22102447	     12.74997583	      9.90001103	     -0.00000000	     -3.56947209
      1.22116451	     12.73499686	      9.88356642	     -0.00000000	     -3.58119812
      1.22129084	     12.72143159	      9.86867800	     -0.00000000	     -3.59171209
      1.22141717	     12.70801837	      9.85380400	     -0.00000000	     -3.60218088
      1.22152715	     12.69620501	      9.84078291	     -0.00000000	     -3.61123669
      1.22163712	     12.68454422	      9.82778487	     -0.00000000	     -3.62026068
      1.22174710	     12.67280770	      9.81473602	     -0.00000000	     -3.62923424
      1.22188567	     12.65814119	      9.79829623	     -0.00000000	     -3.64048732
      1.22199915	     12.64603225	      9.78477001	     -0.00000000	     -3.64964204
      1.22211264	     12.63407102	      9.77126368	     -0.00000000	     -3.65876053
      1.22222613	     12.62201725	      9.75769951	     -0.00000000	     -3.66782285
      1.22233961	     12.61007063	      9.74414218	     -0.00000000	     -3.67684504
      1.22247903	     12.59528828	      9.72741463	     -0.00000000	     -3.68785259
      1.22258222	     12.58450537	      9.71505757	     -0.00000000	     -3.69596510
      1.22268542	     12.57361312	      9.70264220	     -0.00000000	     -3.70402721
      1.22281949	     12.55956718	      9.68651153	     -0.00000000	     -3.71444867
      1.22295357	     12.54541908	      9.67030925	     -0.00000000	     -3.72479082
      1.22305577	     12.53480697	      9.65798889	     -0.00000000	     -3.73264087
      1.22315797	     12.52408113	      9.64560941	     -0.00000000	     -3.74043968
      1.22329164	     12.51015569	      9.62941711	     -0.00000000	     -3.75058603
      1.22341347	     12.49739618	      9.61460538	     -0.00000000	     -3.75976379
      1.22353529	     12.48479029	      9.59981187	     -0.00000000	     -3.76889433
      1.22365711	     12.47202048	      9.58493388	     -0.00000000	     -3.77794999
      1.22376222	     12.46120176	      9.57213630	     -0.00000000	     -3.78573136
      1.22386733	     12.45025563	      9.55927418	     -0.00000000	     -3.79345592
      1.22399382	     12.43720351	      9.54380356	     -0.00000000	     -3.80270157
      1.22412032	     12.42405123	      9.52826697	     -0.00000000	     -3.81187132
      1.22423014	     12.41279961	      9.51480523	     -0.00000000	     -3.81979229
      1.22433996	     12.40141974	      9.50127682	     -0.00000000	     -3.82765076
      1.22444978	     12.39015774	      9.48776153	     -0.00000000	     -3.83546813
      1.22458521	     12.37617176	      9.47102942	     -0.00000000	     -3.84502767
      1.22469256	     12.36523534	      9.45778722	     -0.00000000	     -3.85256296
      1.22479991	     12.35418334	      9.44448388	     -0.00000000	     -3.86003788
      1.22490727	     12.34322700	      9.43118788	     -0.00000000	     -3.86747104
      1.22505303	     12.32826572	      9.41306912	     -0.00000000	     -3.87747542
      1.22515590	     12.31785051	      9.40030317	     -0.00000000	     -3.88449181
      1.22525877	     12.30733209	      9.38748233	     -0.00000000	     -3.89145189
      1.22539207	     12.29380829	      9.37087049	     -0.00000000	     -3.90041112
      1.22552538	     12.28017249	      9.35418661	     -0.00000000	     -3.90928039
      1.22562394	     12.27027010	      9.34188636	     -0.00000000	     -3.91580298
      1.22572250	     12.26025433	      9.32952998	     -0.00000000	     -3.92227115
      1.22585844	     12.24653450	      9.31248689	     -0.00000000	     -3.93112812
      1.22598121	     12.23408573	      9.29704418	     -0.00000000	     -3.93904942
      1.22610398	     12.22178868	      9.28162091	     -0.00000000	     -3.94691559
      1.22621294	     12.21073866	      9.26786384	     -0.00000000	     -3.95382577
      1.22632190	     12.19984454	      9.25413408	     -0.00000000	     -3.96069553
      1.22643086	     12.18886537	      9.24035367	     -0.00000000	     -3.96750202
      1.22656285	     12.17569477	      9.22367154	     -0.00000000	     -3.97568508
      1.22667416	     12.16448243	      9.20954273	     -0.00000000	     -3.98251264
      1.22678547	     12.15342165	      9.19543927	     -0.00000000	     -3.98929620
      1.22689678	     12.14226409	      9.18128080	     -0.00000000	     -3.99601189
      1.22700810	     12.13121709	      9.16713461	     -0.00000000	     -4.00267931
      1.22714328	     12.11769289	      9.14988770	     -0.00000000	     -4.01068708
      1.22724537	     12.10763955	      9.13689321	     -0.00000000	     -4.01669113
      1.22734745	     12.09747507	      9.12384320	     -0.00000000	     -4.02263438
      1.22747742	     12.08464262	      9.10723441	     -0.00000000	     -4.03013975
      1.22760740	     12.07170482	      9.09056021	     -0.00000000	     -4.03755312
      1.22770848	     12.06181696	      9.07762831	     -0.00000000	     -4.04327828
      1.22780955	     12.05181361	      9.06464028	     -0.00000000	     -4.04894237
      1.22793917	     12.03909307	      9.04799227	     -0.00000000	     -4.05614347
      1.22806879	     12.02627424	      9.03128196	     -0.00000000	     -4.06325252
      1.22817126	     12.01630843	      9.01810459	     -0.00000000	     -4.06883088
      1.22827373	     12.00622627	      9.00487070	     -0.00000000	     -4.07434591
      1.22840112	     11.99380632	      8.98842903	     -0.00000000	     -4.08114136
      1.22852852	     11.98128153	      8.97192463	     -0.00000000	     -4.08784586
      1.22863154	     11.97132397	      8.95861217	     -0.00000000	     -4.09322597
      1.22873456	     11.96124752	      8.94524260	     -0.00000000	     -4.09854121
      1.22886039	     11.94905912	      8.92892715	     -0.00000000	     -4.10497295
      1.22898622	     11.93676422	      8.91254979	     -0.00000000	     -4.11131458
      1.22909023	     11.92677228	      8.89904683	     -0.00000000	     -4.11651417
      1.22919424	     11.91665899	      8.88548605	     -0.00000000	     -4.12164695
      1.22929825	     11.90663660	      8.87193634	     -0.00000000	     -4.12673448
      1.22944488	     11.89242845	      8.85277787	     -0.00000000	     -4.13380569
      1.22954540	     11.88282631	      8.83966734	     -0.00000000	     -4.13860497
      1.22964593	     11.87312363	      8.82650735	     -0.00000000	     -4.14334257
      1.22977822	     11.86045967	      8.80919797	     -0.00000000	     -4.14950943
      1.22991050	     11.84768276	      8.79182314	     -0.00000000	     -4.15557537
      1.23000601	     11.83863828	      8.77931898	     -0.00000000	     -4.15991845
      1.23010153	     11.82948090	      8.76676336	     -0.00000000	     -4.16420309
      1.23023738	     11.81654384	      8.74890767	     -0.00000000	     -4.17022628
      1.23035931	     11.80488134	      8.73284056	     -0.00000000	     -4.17554589
      1.23048123	     11.79336910	      8.71679847	     -0.00000000	     -4.18080506
      1.23058689	     11.78325591	      8.70283325	     -0.00000000	     -4.18528615
      1.23069255	     11.77329382	      8.68889944	     -0.00000000	     -4.18972581
      1.23079821	     11.76325689	      8.67492387	     -0.00000000	     -4.19409990
      1.23093242	     11.75062694	      8.65718527	     -0.00000000	     -4.19958567
      1.23104162	     11.74025355	      8.64270053	     -0.00000000	     -4.20396985
      1.23115082	     11.73002613	      8.62824482	     -0.00000000	     -4.20830804
      1.23126002	     11.71970670	      8.61374106	     -0.00000000	     -4.21257447
      1.23136921	     11.70949194	      8.59925316	     -0.00000000	     -4.21679038
      1.23150413	     11.69676528	      8.58129348	     -0.00000000	     -4.22190231
      1.23160332	     11.68756625	      8.56812370	     -0.00000000	     -4.22561723
      1.23170251	     11.67825796	      8.55490384	     -0.00000000	     -4.22926901
      1.23183217	     11.66619458	      8.53763541	     -0.00000000	     -4.23397654
      1.23194869	     11.65528155	      8.52207196	     -0.00000000	     -4.23812453
      1.23206520	     11.64451797	      8.50653719	     -0.00000000	     -4.24221820
      1.23218172	     11.63360342	      8.49093377	     -0.00000000	     -4.24622427
      1.23229824	     11.62292290	      8.47538672	     -0.00000000	     -4.25018544
      1.23239634	     11.61374660	      8.46222304	     -0.00000000	     -4.25344466
      1.23249443	     11.60471787	      8.44909356	     -0.00000000	     -4.25667003
      1.23262449	     11.59267131	      8.43164065	     -0.00000000	     -4.26086009
      1.23274134	     11.58197873	      8.41598233	     -0.00000000	     -4.26456378
      1.23285819	     11.57113413	      8.40025564	     -0.00000000	     -4.26817881
      1.23296203	     11.56168721	      8.38632538	     -0.00000000	     -4.27135297
      1.23306587	     11.55210857	      8.37233753	     -0.00000000	     -4.27445567
      1.23316971	     11.54263426	      8.35836877	     -0.00000000	     -4.27751368
      1.23330646	     11.53007007	      8.33992280	     -0.00000000	     -4.28144440
      1.23340883	     11.52080526	      8.32614256	     -0.00000000	     -4.28433907
      1.23351121	     11.51143097	      8.31231271	     -0.00000000	     -4.28716619
      1.23363592	     11.50013104	      8.29548517	     -0.00000000	     -4.29054962
      1.23376064	     11.48870771	      8.27859695	     -0.00000000	     -4.29383714
      1.23385842	     11.47993250	      8.26540032	     -0.00000000	     -4.29637851
      1.23395620	     11.47103909	      8.25215281	     -0.00000000	     -4.29885598
      1.23408343	     11.45957096	      8.23493108	     -0.00000000	     -4.30201628
      1.23420035	     11.44895933	      8.21906150	     -0.00000000	     -4.30483743
      1.23431728	     11.43850219	      8.20322450	     -0.00000000	     -4.30760483
      1.23443421	     11.42787305	      8.18731421	     -0.00000000	     -4.31028021
      1.23453351	     11.41904772	      8.17385398	     -0.00000000	     -4.31251963
      1.23463282	     11.41009521	      8.16034003	     -0.00000000	     -4.31469225
      1.23475568	     11.39913181	      8.14363946	     -0.00000000	     -4.31732201
      1.23487854	     11.38807078	      8.12688838	     -0.00000000	     -4.31986090
      1.23498254	     11.37887104	      8.11274710	     -0.00000000	     -4.32196750
      1.23508655	     11.36954574	      8.09855174	     -0.00000000	     -4.32400235
      1.23519055	     11.36032596	      8.08437740	     -0.00000000	     -4.32599300
      1.23532476	     11.34833585	      8.06603669	     -0.00000000	     -4.32846683
      1.23542621	     11.33941593	      8.05220488	     -0.00000000	     -4.33029133
      1.23552766	     11.33038486	      8.03832461	     -0.00000000	     -4.33204844
      1.23565134	     11.31949425	      8.02142553	     -0.00000000	     -4.33413179
      1.23577501	     11.30848066	      8.00446835	     -0.00000000	     -4.33612002
      1.23587237	     11.29999044	      7.99116543	     -0.00000000	     -4.33765051
      1.23596972	     11.29138142	      7.97781280	     -0.00000000	     -4.33911686
      1.23609563	     11.28035202	      7.96056225	     -0.00000000	     -4.34095221
      1.23621135	     11.27013956	      7.94466528	     -0.00000000	     -4.34255690
      1.23632708	     11.26008111	      7.92880287	     -0.00000000	     -4.34411034
      1.23644281	     11.24985247	      7.91286983	     -0.00000000	     -4.34557272
      1.23654216	     11.24127085	      7.89924473	     -0.00000000	     -4.34679672
      1.23664151	     11.23256065	      7.88556668	     -0.00000000	     -4.34795320
      1.23676250	     11.22206873	      7.86893091	     -0.00000000	     -4.34930636
      1.23688349	     11.21147480	      7.85224560	     -0.00000000	     -4.35057030
      1.23698710	     11.20256747	      7.83799837	     -0.00000000	     -4.35161228
      1.23709071	     11.19353237	      7.82369773	     -0.00000000	     -4.35258225
      1.23719431	     11.18460559	      7.80942043	     -0.00000000	     -4.35350980
      1.23732590	     11.17317256	      7.79123965	     -0.00000000	     -4.35459538
      1.23742731	     11.16450523	      7.77726192	     -0.00000000	     -4.35538888
      1.23752872	     11.15572390	      7.76323598	     -0.00000000	     -4.35611486
      1.23765044	     11.14530571	      7.74642571	     -0.00000000	     -4.35693165
      1.23777216	     11.13476074	      7.72955825	     -0.00000000	     -4.35765620
      1.23786948	     11.12650889	      7.71611888	     -0.00000000	     -4.35820362
      1.23796680	     11.11813626	      7.70263008	     -0.00000000	     -4.35868724
      1.23809079	     11.10757489	      7.68546386	     -0.00000000	     -4.35924695
      1.23821479	     11.09691031	      7.66824765	     -0.00000000	     -4.35971518
      1.23831379	     11.08856062	      7.65454378	     -0.00000000	     -4.36005416
      1.23841278	     11.08009142	      7.64079061	     -0.00000000	     -4.36032812
      1.23853496	     11.06975283	      7.62383998	     -0.00000000	     -4.36061254
      1.23865714	     11.05930068	      7.60683653	     -0.00000000	     -4.36080697
      1.23875574	     11.05103510	      7.59315712	     -0.00000000	     -4.36093113
      1.23885435	     11.04264826	      7.57942793	     -0.00000000	     -4.36099071
      1.23897628	     11.03239046	      7.56247403	     -0.00000000	     -4.36101159
      1.23909820	     11.02202057	      7.54546783	     -0.00000000	     -4.36094343
      1.23919708	     11.01377971	      7.53171999	     -0.00000000	     -4.36085566
      1.23929595	     11.00541696	      7.51792207	     -0.00000000	     -4.36070316
      1.23941722	     10.99527466	      7.50102241	     -0.00000000	     -4.36046466
      1.23953848	     10.98501773	      7.48406968	     -0.00000000	     -4.36013795
      1.23963731	     10.97682692	      7.47029567	     -0.00000000	     -4.35984001
      1.23973615	     10.96851338	      7.45647121	     -0.00000000	     -4.35947742
      1.23985702	     10.95846088	      7.43958742	     -0.00000000	     -4.35898347
      1.23997789	     10.94829281	      7.42265017	     -0.00000000	     -4.35840192
      1.24007670	     10.94014914	      7.40884686	     -0.00000000	     -4.35789543
      1.24017551	     10.93188214	      7.39499275	     -0.00000000	     -4.35732434
      1.24029604	     10.92191345	      7.37811717	     -0.00000000	     -4.35657804
      1.24041656	     10.91182796	      7.36118757	     -0.00000000	     -4.35574459
      1.24051525	     10.90373882	      7.34736861	     -0.00000000	     -4.35503172
      1.24061393	     10.89552591	      7.33349856	     -0.00000000	     -4.35425437
      1.24073425	     10.88562749	      7.31661082	     -0.00000000	     -4.35325749
      1.24085457	     10.87561140	      7.29966853	     -0.00000000	     -4.35217371
      1.24095305	     10.86758179	      7.28584381	     -0.00000000	     -4.35125677
      1.24105152	     10.85942819	      7.27196776	     -0.00000000	     -4.35027550
      1.24117176	     10.84958754	      7.25504850	     -0.00000000	     -4.34902870
      1.24129199	     10.83962854	      7.23807414	     -0.00000000	     -4.34769505
      1.24139016	     10.83166556	      7.22425718	     -0.00000000	     -4.34657683
      1.24148833	     10.82357860	      7.21038870	     -0.00000000	     -4.34539454
      1.24160864	     10.81378089	      7.19341408	     -0.00000000	     -4.34389699
      1.24172894	     10.80386443	      7.17638381	     -0.00000000	     -4.34231241
      1.24182668	     10.79597610	      7.16258989	     -0.00000000	     -4.34099627
      1.24192443	     10.78796406	      7.14874435	     -0.00000000	     -4.33961640
      1.24204499	     10.77819259	      7.13168659	     -0.00000000	     -4.33786559
      1.24216555	     10.76830224	      7.11457263	     -0.00000000	     -4.33602730
      1.24226272	     10.76049822	      7.10082009	     -0.00000000	     -4.33451739
      1.24235990	     10.75257105	      7.08701597	     -0.00000000	     -4.33294419
      1.24248094	     10.74280619	      7.06984149	     -0.00000000	     -4.33093548
      1.24260197	     10.73292262	      7.05261025	     -0.00000000	     -4.32883856
      1.24269842	     10.72521441	      7.03892095	     -0.00000000	     -4.32713998
      1.24279487	     10.71738393	      7.02518020	     -0.00000000	     -4.32537872
      1.24291665	     10.70760225	      7.00784790	     -0.00000000	     -4.32310480
      1.24303843	     10.69770234	      6.99045826	     -0.00000000	     -4.32074160
      1.24313395	     10.69010373	      6.97685839	     -0.00000000	     -4.31886075
      1.24322948	     10.68238401	      6.96320734	     -0.00000000	     -4.31691800
      1.24335234	     10.67255682	      6.94566577	     -0.00000000	     -4.31436805
      1.24347520	     10.66261217	      6.92806622	     -0.00000000	     -4.31172726
      1.24356958	     10.65513969	      6.91458724	     -0.00000000	     -4.30967219
      1.24366396	     10.64754754	      6.90105749	     -0.00000000	     -4.30755619
      1.24378834	     10.63763870	      6.88324066	     -0.00000000	     -4.30471457
      1.24391272	     10.62761344	      6.86536509	     -0.00000000	     -4.30177996
      1.24400568	     10.62028695	      6.85204488	     -0.00000000	     -4.29956079
      1.24409864	     10.61284242	      6.83867445	     -0.00000000	     -4.29728188
      1.24422511	     10.60280492	      6.82049507	     -0.00000000	     -4.29412606
      1.24433710	     10.59383982	      6.80435355	     -0.00000000	     -4.29125428
      1.24444910	     10.58501609	      6.78824051	     -0.00000000	     -4.28834088
      1.24456109	     10.57602665	      6.77205591	     -0.00000000	     -4.28534102
      1.24465974	     10.56829346	      6.75784496	     -0.00000000	     -4.28267394
      1.24475839	     10.56042458	      6.74357599	     -0.00000000	     -4.27993850
      1.24485703	     10.55264578	      6.72932236	     -0.00000000	     -4.27716772
      1.24499089	     10.54200221	      6.70993065	     -0.00000000	     -4.27331727
      1.24508990	     10.53425497	      6.69561086	     -0.00000000	     -4.27042992
      1.24518891	     10.52639446	      6.68123985	     -0.00000000	     -4.26747664
      1.24530916	     10.51696392	      6.66380523	     -0.00000000	     -4.26384089
      1.24542940	     10.50738291	      6.64630016	     -0.00000000	     -4.26010993
      1.24551989	     10.50035773	      6.63317251	     -0.00000000	     -4.25728153
      1.24561038	     10.49320979	      6.61999260	     -0.00000000	     -4.25439343
      1.24573862	     10.48316239	      6.60132023	     -0.00000000	     -4.25024173
      1.24585176	     10.47422765	      6.58480337	     -0.00000000	     -4.24649905
      1.24596489	     10.46543322	      6.56831254	     -0.00000000	     -4.24271219
      1.24607803	     10.45645470	      6.55174203	     -0.00000000	     -4.23883230
      1.24617158	     10.44922676	      6.53808894	     -0.00000000	     -4.23560409
      1.24626512	     10.44186839	      6.52437971	     -0.00000000	     -4.23231132
      1.24638652	     10.43241716	      6.50660139	     -0.00000000	     -4.22798610
      1.24650791	     10.42285294	      6.48876300	     -0.00000000	     -4.22356775
      1.24660292	     10.41552659	      6.47483713	     -0.00000000	     -4.22008067
      1.24669793	     10.40807830	      6.46085713	     -0.00000000	     -4.21652826
      1.24681921	     10.39867178	      6.44302317	     -0.00000000	     -4.21194076
      1.24694049	     10.38913738	      6.42512379	     -0.00000000	     -4.20725701
      1.24703266	     10.38206070	      6.41155998	     -0.00000000	     -4.20367197
      1.24712483	     10.37486288	      6.39794285	     -0.00000000	     -4.20002383
      1.24724970	     10.36520080	      6.37950122	     -0.00000000	     -4.19502382
      1.24737457	     10.35541788	      6.36099450	     -0.00000000	     -4.18992295
      1.24746465	     10.34852707	      6.34768213	     -0.00000000	     -4.18621771
      1.24755473	     10.34151840	      6.33431787	     -0.00000000	     -4.18245122
      1.24768346	     10.33158331	      6.31522224	     -0.00000000	     -4.17700625
      1.24779465	     10.32292956	      6.29868349	     -0.00000000	     -4.17222100
      1.24790583	     10.31441040	      6.28216765	     -0.00000000	     -4.16739049
      1.24801701	     10.30572422	      6.26557643	     -0.00000000	     -4.16246754
      1.24811399	     10.29833070	      6.25114730	     -0.00000000	     -4.15814771
      1.24821096	     10.29080141	      6.23665785	     -0.00000000	     -4.15375584
      1.24830794	     10.28335604	      6.22217956	     -0.00000000	     -4.14932613
      1.24844229	     10.27295441	      6.20206681	     -0.00000000	     -4.14309122
      1.24854024	     10.26549033	      6.18742141	     -0.00000000	     -4.13850198
      1.24863820	     10.25791334	      6.17272256	     -0.00000000	     -4.13384244
      1.24875774	     10.24878042	      6.15479942	     -0.00000000	     -4.12810281
      1.24886439	     10.24051738	      6.13875018	     -0.00000000	     -4.12289739
      1.24897104	     10.23241296	      6.12273262	     -0.00000000	     -4.11765426
      1.24907769	     10.22415104	      6.10664373	     -0.00000000	     -4.11232302
      1.24918434	     10.21606933	      6.09059343	     -0.00000000	     -4.10695721
      1.24929099	     10.20780609	      6.07446385	     -0.00000000	     -4.10149895
      1.24939764	     10.19974948	      6.05838136	     -0.00000000	     -4.09601004
      1.24950429	     10.19148194	      6.04220992	     -0.00000000	     -4.09042346
      1.24961094	     10.18345348	      6.02609604	     -0.00000000	     -4.08481115
      1.24970600	     10.17609987	      6.01165274	     -0.00000000	     -4.07972310
      1.24980105	     10.16889318	      5.99724110	     -0.00000000	     -4.07460747
      1.24991748	     10.15996621	      5.97953390	     -0.00000000	     -4.06825532
      1.25003391	     10.15118056	      5.96184835	     -0.00000000	     -4.06184869
      1.25012888	     10.14386020	      5.94735363	     -0.00000000	     -4.05654027
      1.25022386	     10.13667451	      5.93288650	     -0.00000000	     -4.05120191
      1.25034271	     10.12758603	      5.91472769	     -0.00000000	     -4.04443254
      1.25046157	     10.11865270	      5.89659387	     -0.00000000	     -4.03760685
      1.25055163	     10.11171777	      5.88278203	     -0.00000000	     -4.03235313
      1.25064169	     10.10491225	      5.86899765	     -0.00000000	     -4.02707341
      1.25076788	     10.09530132	      5.84963322	     -0.00000000	     -4.01958343
      1.25088036	     10.08684187	      5.83238478	     -0.00000000	     -4.01284689
      1.25099283	     10.07821313	      5.81505821	     -0.00000000	     -4.00600825
      1.25108564	     10.07127879	      5.80080466	     -0.00000000	     -4.00034000
      1.25117845	     10.06421389	      5.78649293	     -0.00000000	     -3.99459937
      1.25129754	     10.05524629	      5.76813669	     -0.00000000	     -3.98717437
      1.25141663	     10.04615644	      5.74971487	     -0.00000000	     -3.97964490
      1.25150925	     10.03924883	      5.73542308	     -0.00000000	     -3.97375771
      1.25160187	     10.03221827	      5.72107566	     -0.00000000	     -3.96779887
      1.25172263	     10.02314734	      5.70237652	     -0.00000000	     -3.95996823
      1.25184339	     10.01394596	      5.68360846	     -0.00000000	     -3.95202825
      1.25193284	     10.00729949	      5.66974544	     -0.00000000	     -3.94611897
      1.25202228	     10.00053228	      5.65582862	     -0.00000000	     -3.94014118
      1.25214783	      9.99111593	      5.63629630	     -0.00000000	     -3.93168245
      1.25225685	      9.98286132	      5.61928813	     -0.00000000	     -3.92424712
      1.25236586	      9.97474185	      5.60230263	     -0.00000000	     -3.91676228
      1.25247488	      9.96645720	      5.58524196	     -0.00000000	     -3.90917706
      1.25257177	      9.95927347	      5.57011998	     -0.00000000	     -3.90240512
      1.25266865	      9.95195067	      5.55493589	     -0.00000000	     -3.89555208
      1.25276554	      9.94471994	      5.53976506	     -0.00000000	     -3.88865704
      1.25289305	      9.93510795	      5.51974137	     -0.00000000	     -3.87947781
      1.25299104	      9.92784581	      5.50437613	     -0.00000000	     -3.87237754
      1.25308902	      9.92046360	      5.48895475	     -0.00000000	     -3.86519740
      1.25318700	      9.91316868	      5.47354488	     -0.00000000	     -3.85797271
      1.25331517	      9.90352695	      5.45332912	     -0.00000000	     -3.84841495
      1.25341085	      9.89645743	      5.43826211	     -0.00000000	     -3.84123595
      1.25350652	      9.88927170	      5.42314122	     -0.00000000	     -3.83397989
      1.25362441	      9.88052713	      5.40452268	     -0.00000000	     -3.82497905
      1.25373048	      9.87254583	      5.38771349	     -0.00000000	     -3.81678679
      1.25383655	      9.86472650	      5.37093769	     -0.00000000	     -3.80855201
      1.25394262	      9.85673382	      5.35408603	     -0.00000000	     -3.80021649
      1.25404869	      9.84894915	      5.33728293	     -0.00000000	     -3.79184629
      1.25415476	      9.84093792	      5.32038679	     -0.00000000	     -3.78336574
      1.25424739	      9.83415004	      5.30568339	     -0.00000000	     -3.77593771
      1.25434002	      9.82722441	      5.29092059	     -0.00000000	     -3.76843137
      1.25445566	      9.81868275	      5.27250576	     -0.00000000	     -3.75900310
      1.25457129	      9.81002221	      5.25402982	     -0.00000000	     -3.74946917
      1.25466598	      9.80308765	      5.23893486	     -0.00000000	     -3.74162633
      1.25476067	      9.79602525	      5.22378339	     -0.00000000	     -3.73370399
      1.25487600	      9.78753437	      5.20534587	     -0.00000000	     -3.72399736
      1.25499133	      9.77890640	      5.18684191	     -0.00000000	     -3.71418171
      1.25508289	      9.77222622	      5.17219169	     -0.00000000	     -3.70635867
      1.25517445	      9.76542047	      5.15748700	     -0.00000000	     -3.69845982
      1.25529339	      9.75667595	      5.13839618	     -0.00000000	     -3.68813581
      1.25541233	      9.74780357	      5.11924114	     -0.00000000	     -3.67769846
      1.25550167	      9.74130596	      5.10489340	     -0.00000000	     -3.66982900
      1.25559100	      9.73468730	      5.09049365	     -0.00000000	     -3.66188675
      1.25571377	      9.72567840	      5.07071330	     -0.00000000	     -3.65090430
      1.25583653	      9.71654206	      5.05086808	     -0.00000000	     -3.63980215
      1.25592260	      9.71030606	      5.03699629	     -0.00000000	     -3.63199116
      1.25600867	      9.70395183	      5.02307464	     -0.00000000	     -3.62411127
      1.25613762	      9.69450569	      5.00222100	     -0.00000000	     -3.61223000
      1.25624634	      9.68647197	      4.98459559	     -0.00000000	     -3.60211616
      1.25635507	      9.67856761	      4.96699483	     -0.00000000	     -3.59194951
      1.25646379	      9.67049636	      4.94932225	     -0.00000000	     -3.58167641
      1.25655781	      9.66369891	      4.93408653	     -0.00000000	     -3.57276496
      1.25665182	      9.65676639	      4.91879397	     -0.00000000	     -3.56377196
      1.25676509	      9.64852604	      4.90038795	     -0.00000000	     -3.55288103
      1.25687837	      9.64015666	      4.88192163	     -0.00000000	     -3.54188375
      1.25697224	      9.63338380	      4.86665716	     -0.00000000	     -3.53273671
      1.25706612	      9.62648169	      4.85133825	     -0.00000000	     -3.52350914
      1.25718047	      9.61818544	      4.83269902	     -0.00000000	     -3.51221306
      1.25729481	      9.60975478	      4.81399811	     -0.00000000	     -3.50080786
      1.25738633	      9.60317512	      4.79907270	     -0.00000000	     -3.49164964
      1.25747785	      9.59646958	      4.78409503	     -0.00000000	     -3.48241418
      1.25759515	      9.58797436	      4.76491386	     -0.00000000	     -3.47051603
      1.25771245	      9.57935022	      4.74567266	     -0.00000000	     -3.45850526
      1.25780170	      9.57295617	      4.73107714	     -0.00000000	     -3.44933930
      1.25789094	      9.56644040	      4.71643174	     -0.00000000	     -3.44009943
      1.25801189	      9.55769809	      4.69659442	     -0.00000000	     -3.42751034
      1.25813285	      9.54882860	      4.67669739	     -0.00000000	     -3.41480330
      1.25821905	      9.54267615	      4.66256078	     -0.00000000	     -3.40572091
      1.25830526	      9.53640517	      4.64837647	     -0.00000000	     -3.39656858
      1.25843177	      9.52727898	      4.62756945	     -0.00000000	     -3.38306506
      1.25853937	      9.51944567	      4.60983494	     -0.00000000	     -3.37148604
      1.25864697	      9.51174372	      4.59212984	     -0.00000000	     -3.35985736
      1.25875456	      9.50387670	      4.57435757	     -0.00000000	     -3.34812337
      1.25884870	      9.49717424	      4.55885663	     -0.00000000	     -3.33783034
      1.25894284	      9.49033546	      4.54330131	     -0.00000000	     -3.32745485
      1.25903698	      9.48358190	      4.52776406	     -0.00000000	     -3.31703877
      1.25916570	      9.47425857	      4.50647395	     -0.00000000	     -3.30268737
      1.25926116	      9.46746402	      4.49071258	     -0.00000000	     -3.29199858
      1.25935663	      9.46055446	      4.47490410	     -0.00000000	     -3.28122983
      1.25947147	      9.45235960	      4.45591263	     -0.00000000	     -3.26822067
      1.25957408	      9.44491884	      4.43889344	     -0.00000000	     -3.25650320
      1.25967669	      9.43763551	      4.42191511	     -0.00000000	     -3.24474892
      1.25977930	      9.43020148	      4.40487724	     -0.00000000	     -3.23289900
      1.25988191	      9.42293354	      4.38788344	     -0.00000000	     -3.22101420
      1.25998452	      9.41550543	      4.37082735	     -0.00000000	     -3.20903204
      1.26008713	      9.40825387	      4.35381910	     -0.00000000	     -3.19701731
      1.26018975	      9.40083076	      4.33674521	     -0.00000000	     -3.18490312
      1.26029236	      9.39359670	      4.31972360	     -0.00000000	     -3.17275909
[truncated: 552,841 more chars]
