# Supplementary material for: Musculoskeletal simulations to examine the effects of accentuated eccentric loading (AEL) on jump height
Source: PeerJ. 2023 Jan 23;11:e14687. doi: 10.7717/peerj.14687 (PMC9879160; doi:10.7717/peerj.14687)
Supplement: Supplemental Information 3 — Added30 folder contains the code and simulation results for a complete jump with an additional 30% model mass. Dropped30 folder contains the code and simulation results for the push-off phase with the original model mass. [file peerj-11-14687-s003.zip › Supplementary Simulation code and output results AEL30/Added30/Optimized_for_J_Results/TwoSegment_Two_Segment_NormalizedFiberLength.sto]

NormalizedFiberLength
version=1
nRows=11206
nColumns=5
inDegrees=no

This analysis gathers basic information about muscles during a simulation (e.g., forces, tendon lengths, moment arms, etc).
Units are S.I. units (second, meters, Newtons, ...)
Angles are in degrees.

endheader
time	vastus	recfem	glut	ham
      0.00000000	      0.68471251	      0.85354968	      0.44818849	      0.95266731
      0.00010000	      0.68471251	      0.85354968	      0.44818849	      0.95266731
      0.00022775	      0.68471253	      0.85354969	      0.44818849	      0.95266730
      0.00035551	      0.68471258	      0.85354971	      0.44818849	      0.95266728
      0.00048326	      0.68471268	      0.85354976	      0.44818849	      0.95266724
      0.00061102	      0.68471283	      0.85354983	      0.44818849	      0.95266718
      0.00073877	      0.68471305	      0.85354993	      0.44818849	      0.95266709
      0.00090160	      0.68471342	      0.85355010	      0.44818849	      0.95266693
      0.00106443	      0.68471393	      0.85355034	      0.44818849	      0.95266673
      0.00122727	      0.68471456	      0.85355063	      0.44818849	      0.95266647
      0.00143196	      0.68471556	      0.85355108	      0.44818850	      0.95266606
      0.00163665	      0.68471679	      0.85355163	      0.44818850	      0.95266556
      0.00188399	      0.68471861	      0.85355245	      0.44818851	      0.95266482
      0.00213133	      0.68472080	      0.85355342	      0.44818852	      0.95266393
      0.00244952	      0.68472420	      0.85355491	      0.44818853	      0.95266254
      0.00276770	      0.68472829	      0.85355670	      0.44818856	      0.95266088
      0.00319857	      0.68473498	      0.85355959	      0.44818862	      0.95265815
      0.00362945	      0.68474307	      0.85356306	      0.44818871	      0.95265485
      0.00422764	      0.68475676	      0.85356888	      0.44818894	      0.95264924
      0.00482583	      0.68477350	      0.85357594	      0.44818937	      0.95264235
      0.00564354	      0.68480161	      0.85358772	      0.44819057	      0.95263068
      0.00650068	      0.68483799	      0.85360289	      0.44819327	      0.95261544
      0.00735781	      0.68488189	      0.85362112	      0.44819877	      0.95259684
      0.00811487	      0.68492722	      0.85363993	      0.44820764	      0.95257744
      0.00887194	      0.68497897	      0.85366138	      0.44822240	      0.95255507
      0.00979351	      0.68505094	      0.85369120	      0.44825204	      0.95252362
      0.01058353	      0.68512074	      0.85372014	      0.44829124	      0.95249277
      0.01125028	      0.68518562	      0.85374706	      0.44833656	      0.95246383
      0.01191703	      0.68525609	      0.85377632	      0.44839461	      0.95243213
      0.01250231	      0.68532264	      0.85380398	      0.44845683	      0.95240197
      0.01337770	      0.68543047	      0.85384884	      0.44857028	      0.95235267
      0.01407208	      0.68552320	      0.85388748	      0.44867774	      0.95230988
      0.01476646	      0.68562238	      0.85392884	      0.44880035	      0.95226376
      0.01546084	      0.68572808	      0.85397298	      0.44893761	      0.95221423
      0.01616453	      0.68584192	      0.85402058	      0.44909107	      0.95216048
      0.01686821	      0.68596259	      0.85407109	      0.44925837	      0.95210309
      0.01760856	      0.68609698	      0.85412741	      0.44944875	      0.95203871
      0.01834891	      0.68623905	      0.85418702	      0.44965330	      0.95197016
      0.01908926	      0.68638884	      0.85424995	      0.44987157	      0.95189736
      0.01982961	      0.68654641	      0.85431622	      0.45010320	      0.95182025
      0.02047932	      0.68669112	      0.85437715	      0.45031726	      0.95174899
      0.02112903	      0.68684187	      0.85444068	      0.45054124	      0.95167432
      0.02177874	      0.68699867	      0.85450682	      0.45077504	      0.95159621
      0.02250922	      0.68718222	      0.85458432	      0.45104950	      0.95150423
      0.02323970	      0.68737347	      0.85466516	      0.45133616	      0.95140780
      0.02388406	      0.68754857	      0.85473924	      0.45159907	      0.95131901
      0.02452842	      0.68772969	      0.85481593	      0.45187136	      0.95122668
      0.02525103	      0.68793996	      0.85490504	      0.45218783	      0.95111891
      0.02597364	      0.68815780	      0.85499744	      0.45251601	      0.95100661
      0.02664909	      0.68836828	      0.85508680	      0.45283331	      0.95089750
      0.02732453	      0.68858538	      0.85517905	      0.45316078	      0.95078437
      0.02804574	      0.68882451	      0.85528074	      0.45352161	      0.95065910
      0.02876695	      0.68907119	      0.85538573	      0.45389397	      0.95052916
      0.02946373	      0.68931668	      0.85549030	      0.45426463	      0.95039915
      0.03016051	      0.68956922	      0.85559795	      0.45464597	      0.95026472
      0.03085729	      0.68982879	      0.85570868	      0.45503799	      0.95012582
      0.03155407	      0.69009539	      0.85582249	      0.45544063	      0.94998243
      0.03225085	      0.69036902	      0.85593938	      0.45585388	      0.94983451
      0.03294763	      0.69064966	      0.85605935	      0.45627770	      0.94968202
      0.03364441	      0.69093730	      0.85618240	      0.45671205	      0.94952494
      0.03434120	      0.69123194	      0.85630852	      0.45715691	      0.94936323
      0.03503798	      0.69153356	      0.85643771	      0.45761224	      0.94919685
      0.03573476	      0.69184215	      0.85656997	      0.45807800	      0.94902578
      0.03643154	      0.69215771	      0.85670528	      0.45855416	      0.94884999
      0.03712832	      0.69248021	      0.85684366	      0.45904067	      0.94866943
      0.03782510	      0.69280963	      0.85698508	      0.45953751	      0.94848408
      0.03852188	      0.69314598	      0.85712955	      0.46004462	      0.94829390
      0.03921866	      0.69348923	      0.85727706	      0.46056198	      0.94809887
      0.03991544	      0.69383936	      0.85742760	      0.46108953	      0.94789895
      0.04061222	      0.69419636	      0.85758116	      0.46162723	      0.94769411
      0.04130900	      0.69456021	      0.85773774	      0.46217503	      0.94748432
      0.04200579	      0.69493090	      0.85789733	      0.46273290	      0.94726955
      0.04270257	      0.69530840	      0.85805992	      0.46330077	      0.94704976
      0.04339935	      0.69569269	      0.85822550	      0.46387861	      0.94682493
      0.04409613	      0.69608376	      0.85839406	      0.46446635	      0.94659503
      0.04479291	      0.69648158	      0.85856559	      0.46506395	      0.94636003
      0.04548969	      0.69688614	      0.85874009	      0.46567135	      0.94611989
      0.04618647	      0.69729740	      0.85891753	      0.46628850	      0.94587460
      0.04688325	      0.69771535	      0.85909792	      0.46691533	      0.94562412
      0.04750840	      0.69809601	      0.85926225	      0.46748592	      0.94539495
      0.04813355	      0.69848201	      0.85942893	      0.46806422	      0.94516156
      0.04875869	      0.69887334	      0.85959795	      0.46865017	      0.94492394
      0.04938384	      0.69926997	      0.85976931	      0.46924375	      0.94468207
      0.05000899	      0.69967190	      0.85994298	      0.46984489	      0.94443593
      0.05063413	      0.70007909	      0.86011897	      0.47045357	      0.94418550
      0.05125928	      0.70049154	      0.86029726	      0.47106972	      0.94393077
      0.05188443	      0.70090921	      0.86047784	      0.47169331	      0.94367173
      0.05250958	      0.70133210	      0.86066070	      0.47232428	      0.94340835
      0.05313472	      0.70176016	      0.86084583	      0.47296260	      0.94314063
      0.05375987	      0.70219340	      0.86103323	      0.47360821	      0.94286855
      0.05438502	      0.70263177	      0.86122288	      0.47426106	      0.94259211
      0.05501016	      0.70307526	      0.86141476	      0.47492112	      0.94231129
      0.05563531	      0.70352384	      0.86160887	      0.47558832	      0.94202609
      0.05626046	      0.70397750	      0.86180520	      0.47626264	      0.94173649
      0.05688561	      0.70443620	      0.86200373	      0.47694401	      0.94144250
      0.05751075	      0.70489992	      0.86220445	      0.47763239	      0.94114411
      0.05813590	      0.70536863	      0.86240735	      0.47832774	      0.94084132
      0.05876105	      0.70584231	      0.86261242	      0.47903001	      0.94053413
      0.05938619	      0.70632093	      0.86281964	      0.47973914	      0.94022253
      0.06001134	      0.70680447	      0.86302900	      0.48045509	      0.93990654
      0.06063649	      0.70729289	      0.86324049	      0.48117780	      0.93958617
      0.06126164	      0.70778617	      0.86345410	      0.48190724	      0.93926141
      0.06188678	      0.70828428	      0.86366980	      0.48264333	      0.93893228
      0.06251193	      0.70878719	      0.86388759	      0.48338604	      0.93859879
      0.06313708	      0.70929487	      0.86410746	      0.48413531	      0.93826097
      0.06376222	      0.70980729	      0.86432938	      0.48489108	      0.93791884
      0.06438737	      0.71032442	      0.86455335	      0.48565331	      0.93757241
      0.06501252	      0.71084623	      0.86477934	      0.48642192	      0.93722171
      0.06563767	      0.71137270	      0.86500735	      0.48719688	      0.93686679
      0.06626281	      0.71190378	      0.86523737	      0.48797811	      0.93650767
      0.06688796	      0.71243944	      0.86546937	      0.48876557	      0.93614440
      0.06751311	      0.71297966	      0.86570333	      0.48955920	      0.93577702
      0.06813825	      0.71352440	      0.86593926	      0.49035893	      0.93540558
      0.06876340	      0.71407363	      0.86617712	      0.49116470	      0.93503016
      0.06938855	      0.71462732	      0.86641692	      0.49197647	      0.93465079
      0.07001370	      0.71518543	      0.86665862	      0.49279416	      0.93426757
      0.07063884	      0.71574793	      0.86690221	      0.49361771	      0.93388057
      0.07126399	      0.71631479	      0.86714768	      0.49444707	      0.93348987
      0.07188914	      0.71688597	      0.86739502	      0.49528217	      0.93309558
      0.07251429	      0.71746144	      0.86764420	      0.49612295	      0.93269778
      0.07313943	      0.71804117	      0.86789521	      0.49696935	      0.93229661
      0.07376458	      0.71862511	      0.86814804	      0.49782131	      0.93189218
      0.07438973	      0.71921324	      0.86840267	      0.49867876	      0.93148462
      0.07501487	      0.71980552	      0.86865909	      0.49954164	      0.93107408
      0.07564002	      0.72040192	      0.86891727	      0.50040988	      0.93066072
      0.07626517	      0.72100240	      0.86917720	      0.50128343	      0.93024471
      0.07689032	      0.72160693	      0.86943887	      0.50216223	      0.92982622
      0.07751546	      0.72221547	      0.86970226	      0.50304620	      0.92940544
      0.07814061	      0.72282800	      0.86996735	      0.50393528	      0.92898257
      0.07876576	      0.72344446	      0.87023414	      0.50482942	      0.92855783
      0.07939090	      0.72406483	      0.87050259	      0.50572854	      0.92813143
      0.08001605	      0.72468908	      0.87077271	      0.50663260	      0.92770360
      0.08064120	      0.72531717	      0.87104446	      0.50754151	      0.92727455
      0.08126635	      0.72594906	      0.87131784	      0.50845523	      0.92684452
      0.08189149	      0.72658473	      0.87159283	      0.50937368	      0.92641372
      0.08251664	      0.72722413	      0.87186942	      0.51029681	      0.92598236
      0.08314179	      0.72786724	      0.87214758	      0.51122456	      0.92555064
      0.08376693	      0.72851401	      0.87242731	      0.51215685	      0.92511873
      0.08439208	      0.72916442	      0.87270859	      0.51309364	      0.92468676
      0.08501723	      0.72981843	      0.87299141	      0.51403489	      0.92425484
      0.08564238	      0.73047601	      0.87327574	      0.51498064	      0.92382303
      0.08626752	      0.73113712	      0.87356157	      0.51593086	      0.92339133
      0.08689267	      0.73180172	      0.87384890	      0.51688554	      0.92295976
      0.08751782	      0.73246980	      0.87413769	      0.51784462	      0.92252830
      0.08814296	      0.73314130	      0.87442795	      0.51880806	      0.92209696
      0.08876811	      0.73381620	      0.87471965	      0.51977581	      0.92166575
      0.08939326	      0.73449446	      0.87501277	      0.52074781	      0.92123465
      0.09001841	      0.73517606	      0.87530731	      0.52172400	      0.92080367
      0.09064355	      0.73586095	      0.87560325	      0.52270434	      0.92037282
      0.09126870	      0.73654910	      0.87590057	      0.52368876	      0.91994209
      0.09189385	      0.73724048	      0.87619926	      0.52467721	      0.91951147
      0.09251899	      0.73793505	      0.87649931	      0.52566964	      0.91908098
      0.09314414	      0.73863279	      0.87680069	      0.52666599	      0.91865061
      0.09376929	      0.73933366	      0.87710340	      0.52766621	      0.91822036
      0.09439444	      0.74003763	      0.87740742	      0.52867023	      0.91779024
      0.09501958	      0.74074467	      0.87771274	      0.52967802	      0.91736023
      0.09564473	      0.74145473	      0.87801934	      0.53068951	      0.91693035
      0.09626988	      0.74216780	      0.87832721	      0.53170465	      0.91650059
      0.09689502	      0.74288384	      0.87863634	      0.53272339	      0.91607095
      0.09752017	      0.74360281	      0.87894671	      0.53374568	      0.91564143
      0.09814532	      0.74432470	      0.87925831	      0.53477146	      0.91521203
      0.09877047	      0.74504946	      0.87957112	      0.53580069	      0.91478276
      0.09939561	      0.74577706	      0.87988513	      0.53683331	      0.91435361
      0.10002076	      0.74650748	      0.88020033	      0.53786927	      0.91392458
      0.10024644	      0.74677185	      0.88031441	      0.53824407	      0.91376973
      0.10035984	      0.74690482	      0.88037179	      0.53843255	      0.91369193
      0.10047323	      0.74703788	      0.88042912	      0.53862114	      0.91361413
      0.10104021	      0.74770455	      0.88070717	      0.53956568	      0.91322521
      0.10160718	      0.74837347	      0.88095465	      0.54051286	      0.91283639
      0.10229672	      0.74918999	      0.88119565	      0.54166829	      0.91236366
      0.10298626	      0.75000975	      0.88136497	      0.54282751	      0.91189107
      0.10367579	      0.75083271	      0.88146749	      0.54399043	      0.91141864
      0.10436533	      0.75165881	      0.88151185	      0.54515699	      0.91094636
      0.10505487	      0.75248800	      0.88150624	      0.54632710	      0.91047422
      0.10574440	      0.75332021	      0.88145791	      0.54750068	      0.91000223
      0.10643394	      0.75415539	      0.88137346	      0.54867767	      0.90953040
      0.10712348	      0.75499348	      0.88125870	      0.54985798	      0.90905871
      0.10781302	      0.75583443	      0.88111858	      0.55104154	      0.90858717
      0.10850255	      0.75667818	      0.88095731	      0.55222826	      0.90811579
      0.10919209	      0.75752468	      0.88077843	      0.55341808	      0.90764455
      0.10988163	      0.75837387	      0.88058491	      0.55461091	      0.90717346
      0.11057116	      0.75922571	      0.88037929	      0.55580669	      0.90670253
      0.11126070	      0.76008014	      0.88016372	      0.55700535	      0.90623174
      0.11195024	      0.76093711	      0.87994004	      0.55820681	      0.90576110
      0.11263977	      0.76179658	      0.87970986	      0.55941100	      0.90529062
      0.11332931	      0.76265849	      0.87947456	      0.56061785	      0.90482028
      0.11401885	      0.76352281	      0.87923538	      0.56182730	      0.90435010
      0.11470838	      0.76438949	      0.87899342	      0.56303928	      0.90388006
      0.11539792	      0.76525848	      0.87874967	      0.56425372	      0.90341018
      0.11608746	      0.76612975	      0.87850502	      0.56547056	      0.90294044
      0.11677699	      0.76700324	      0.87826029	      0.56668973	      0.90247086
      0.11746653	      0.76787891	      0.87801623	      0.56791118	      0.90200143
      0.11815607	      0.76875673	      0.87777350	      0.56913483	      0.90153214
      0.11884560	      0.76963666	      0.87753269	      0.57036064	      0.90106301
      0.11953514	      0.77051864	      0.87729431	      0.57158853	      0.90059403
      0.12022468	      0.77140266	      0.87705877	      0.57281845	      0.90012520
      0.12091421	      0.77228866	      0.87682639	      0.57405035	      0.89965652
      0.12160375	      0.77317661	      0.87659738	      0.57528416	      0.89918799
      0.12229329	      0.77406647	      0.87637186	      0.57651983	      0.89871961
      0.12298282	      0.77495820	      0.87614985	      0.57775731	      0.89825138
      0.12367236	      0.77585178	      0.87593131	      0.57899653	      0.89778330
      0.12436190	      0.77674717	      0.87571610	      0.58023746	      0.89731537
      0.12505143	      0.77764433	      0.87550408	      0.58148003	      0.89684760
      0.12574097	      0.77854323	      0.87529505	      0.58272419	      0.89637997
      0.12643051	      0.77944385	      0.87508879	      0.58396991	      0.89591250
      0.12712004	      0.78034614	      0.87488507	      0.58521712	      0.89544518
      0.12780958	      0.78125009	      0.87468368	      0.58646578	      0.89497800
      0.12849912	      0.78215565	      0.87448441	      0.58771585	      0.89451098
      0.12918865	      0.78306282	      0.87428711	      0.58896728	      0.89404411
      0.12987819	      0.78397155	      0.87409170	      0.59022002	      0.89357739
      0.13056773	      0.78488182	      0.87389822	      0.59147404	      0.89311082
      0.13125726	      0.78579361	      0.87370676	      0.59272928	      0.89264440
      0.13187673	      0.78661400	      0.87353663	      0.59385798	      0.89222551
      0.13249619	      0.78743558	      0.87336842	      0.59498761	      0.89180674
      0.13311566	      0.78825832	      0.87320235	      0.59611814	      0.89138809
      0.13373512	      0.78908221	      0.87303863	      0.59724954	      0.89096957
      0.13435458	      0.78990722	      0.87287748	      0.59838178	      0.89055117
      0.13497405	      0.79073334	      0.87271912	      0.59951484	      0.89013288
      0.13559351	      0.79156054	      0.87256376	      0.60064867	      0.88971472
      0.13621298	      0.79238881	      0.87241157	      0.60178327	      0.88929669
      0.13683244	      0.79321814	      0.87226272	      0.60291860	      0.88887877
      0.13745190	      0.79404850	      0.87211732	      0.60405463	      0.88846097
      0.13807137	      0.79487987	      0.87197546	      0.60519133	      0.88804330
      0.13869083	      0.79571224	      0.87183719	      0.60632869	      0.88762575
      0.13931029	      0.79654560	      0.87170254	      0.60746667	      0.88720832
      0.13992976	      0.79737992	      0.87157151	      0.60860525	      0.88679101
      0.14054922	      0.79821518	      0.87144407	      0.60974440	      0.88637383
      0.14116869	      0.79905139	      0.87132019	      0.61088410	      0.88595676
      0.14178815	      0.79988851	      0.87119980	      0.61202433	      0.88553982
      0.14240761	      0.80072653	      0.87108284	      0.61316506	      0.88512300
      0.14302708	      0.80156544	      0.87096922	      0.61430628	      0.88470630
      0.14364654	      0.80240523	      0.87085887	      0.61544795	      0.88428973
      0.14426601	      0.80324587	      0.87075169	      0.61659005	      0.88387327
      0.14488547	      0.80408737	      0.87064758	      0.61773257	      0.88345694
      0.14550493	      0.80492970	      0.87054647	      0.61887548	      0.88304073
      0.14612440	      0.80577285	      0.87044824	      0.62001876	      0.88262464
      0.14674386	      0.80661681	      0.87035281	      0.62116240	      0.88220867
      0.14736332	      0.80746156	      0.87026008	      0.62230637	      0.88179283
      0.14798279	      0.80830710	      0.87016997	      0.62345065	      0.88137710
      0.14860225	      0.80915342	      0.87008239	      0.62459522	      0.88096150
      0.14922172	      0.81000050	      0.86999726	      0.62574007	      0.88054602
      0.14984118	      0.81084832	      0.86991448	      0.62688517	      0.88013066
      0.15046064	      0.81169689	      0.86983400	      0.62803052	      0.87971542
      0.15108011	      0.81254619	      0.86975573	      0.62917608	      0.87930031
      0.15169957	      0.81339620	      0.86967960	      0.63032185	      0.87888531
      0.15231904	      0.81424693	      0.86960555	      0.63146781	      0.87847044
      0.15293850	      0.81509835	      0.86953351	      0.63261394	      0.87805569
      0.15355796	      0.81595046	      0.86946342	      0.63376023	      0.87764106
      0.15417743	      0.81680325	      0.86939524	      0.63490665	      0.87722655
      0.15479689	      0.81765671	      0.86932890	      0.63605320	      0.87681217
      0.15541635	      0.81851084	      0.86926436	      0.63719986	      0.87639790
      0.15603582	      0.81936561	      0.86920157	      0.63834661	      0.87598376
      0.15665528	      0.82022102	      0.86914050	      0.63949345	      0.87556974
      0.15727475	      0.82107707	      0.86908110	      0.64064035	      0.87515584
      0.15789421	      0.82193374	      0.86902334	      0.64178730	      0.87474207
      0.15851367	      0.82279103	      0.86896718	      0.64293429	      0.87432841
      0.15913314	      0.82364893	      0.86891261	      0.64408131	      0.87391488
      0.15975260	      0.82450743	      0.86885959	      0.64522834	      0.87350146
      0.16037207	      0.82536652	      0.86880811	      0.64637537	      0.87308817
      0.16099153	      0.82622620	      0.86875814	      0.64752239	      0.87267500
      0.16161099	      0.82708645	      0.86870968	      0.64866939	      0.87226196
      0.16223046	      0.82794728	      0.86866270	      0.64981635	      0.87184903
      0.16284992	      0.82880866	      0.86861720	      0.65096327	      0.87143622
      0.16346939	      0.82967060	      0.86857318	      0.65211012	      0.87102354
      0.16408885	      0.83053309	      0.86853063	      0.65325691	      0.87061098
      0.16470831	      0.83139612	      0.86848956	      0.65440361	      0.87019854
      0.16532778	      0.83225968	      0.86844996	      0.65555023	      0.86978622
      0.16594724	      0.83312376	      0.86841185	      0.65669675	      0.86937402
      0.16656670	      0.83398837	      0.86837523	      0.65784315	      0.86896195
      0.16718617	      0.83485349	      0.86834012	      0.65898943	      0.86854999
      0.16780563	      0.83571912	      0.86830653	      0.66013559	      0.86813816
      0.16842510	      0.83658524	      0.86827448	      0.66128161	      0.86772645
      0.16904456	      0.83745186	      0.86824399	      0.66242747	      0.86731486
      0.16966402	      0.83831897	      0.86821508	      0.66357319	      0.86690339
      0.17028349	      0.83918656	      0.86818777	      0.66471873	      0.86649204
      0.17090295	      0.84005462	      0.86816209	      0.66586411	      0.86608081
      0.17152242	      0.84092315	      0.86813805	      0.66700930	      0.86566971
      0.17214188	      0.84179214	      0.86811569	      0.66815430	      0.86525872
      0.17276134	      0.84266159	      0.86809501	      0.66929911	      0.86484786
      0.17338081	      0.84353149	      0.86807605	      0.67044372	      0.86443712
      0.17400027	      0.84440184	      0.86805882	      0.67158811	      0.86402650
      0.17461973	      0.84527262	      0.86804333	      0.67273229	      0.86361600
      0.17523920	      0.84614384	      0.86802958	      0.67387625	      0.86320563
      0.17585866	      0.84701548	      0.86801759	      0.67501998	      0.86279537
      0.17647813	      0.84788755	      0.86800735	      0.67616347	      0.86238523
      0.17709759	      0.84876004	      0.86799885	      0.67730673	      0.86197522
      0.17771705	      0.84963294	      0.86799208	      0.67844974	      0.86156533
      0.17833652	      0.85050624	      0.86798703	      0.67959250	      0.86115556
      0.17895598	      0.85137995	      0.86798366	      0.68073501	      0.86074591
      0.17957545	      0.85225406	      0.86798195	      0.68187726	      0.86033638
      0.18019491	      0.85312856	      0.86798188	      0.68301924	      0.85992697
      0.18081437	      0.85400345	      0.86798339	      0.68416096	      0.85951768
      0.18143384	      0.85487873	      0.86798645	      0.68530241	      0.85910852
      0.18205330	      0.85575438	      0.86799102	      0.68644358	      0.85869947
      0.18267276	      0.85663041	      0.86799705	      0.68758447	      0.85829055
      0.18329223	      0.85750682	      0.86800450	      0.68872508	      0.85788174
      0.18391169	      0.85838359	      0.86801331	      0.68986539	      0.85747306
      0.18453116	      0.85926073	      0.86802344	      0.69100542	      0.85706450
      0.18515062	      0.86013823	      0.86803483	      0.69214514	      0.85665606
      0.18577008	      0.86101609	      0.86804745	      0.69328456	      0.85624774
      0.18638955	      0.86189431	      0.86806124	      0.69442367	      0.85583954
      0.18700901	      0.86277287	      0.86807617	      0.69556246	      0.85543147
      0.18762848	      0.86365179	      0.86809218	      0.69670093	      0.85502351
      0.18824794	      0.86453105	      0.86810926	      0.69783907	      0.85461568
      0.18886740	      0.86541065	      0.86812735	      0.69897687	      0.85420796
      0.18948687	      0.86629060	      0.86814642	      0.70011433	      0.85380037
      0.19010633	      0.86717088	      0.86816644	      0.70125143	      0.85339289
      0.19072579	      0.86805149	      0.86818738	      0.70238818	      0.85298554
      0.19128269	      0.86884344	      0.86820697	      0.70340978	      0.85261944
      0.19183958	      0.86963565	      0.86822725	      0.70443109	      0.85225343
      0.19239647	      0.87042813	      0.86824820	      0.70545208	      0.85188753
      0.19295337	      0.87122087	      0.86826982	      0.70647276	      0.85152172
      0.19351026	      0.87201387	      0.86829207	      0.70749312	      0.85115600
      0.19406715	      0.87280713	      0.86831494	      0.70851315	      0.85079039
      0.19462404	      0.87360064	      0.86833842	      0.70953286	      0.85042487
      0.19518094	      0.87439441	      0.86836249	      0.71055222	      0.85005945
      0.19573783	      0.87518843	      0.86838713	      0.71157124	      0.84969413
      0.19629472	      0.87598271	      0.86841233	      0.71258992	      0.84932890
      0.19685162	      0.87677723	      0.86843808	      0.71360824	      0.84896377
      0.19740851	      0.87757201	      0.86846435	      0.71462621	      0.84859874
      0.19796540	      0.87836703	      0.86849114	      0.71564381	      0.84823381
      0.19852229	      0.87916229	      0.86851844	      0.71666105	      0.84786898
      0.19907919	      0.87995780	      0.86854622	      0.71767792	      0.84750424
      0.19939680	      0.88041161	      0.86856229	      0.71825770	      0.84729626
      0.19955510	      0.88063782	      0.86857035	      0.71854662	      0.84719262
      0.19971340	      0.88086406	      0.86857846	      0.71883552	      0.84708898
      0.20024971	      0.88163065	      0.86860630	      0.71981403	      0.84673792
      0.20078602	      0.88239747	      0.86863486	      0.72079219	      0.84638695
      0.20132233	      0.88316451	      0.86866430	      0.72176999	      0.84603608
      0.20185864	      0.88393177	      0.86869480	      0.72274743	      0.84568529
      0.20239494	      0.88469925	      0.86872648	      0.72372450	      0.84533459
      0.20293125	      0.88546695	      0.86875949	      0.72470121	      0.84498399
      0.20346756	      0.88623486	      0.86879396	      0.72567754	      0.84463347
      0.20400387	      0.88700299	      0.86882999	      0.72665351	      0.84428305
      0.20454018	      0.88777133	      0.86886770	      0.72762909	      0.84393271
      0.20507649	      0.88853988	      0.86890719	      0.72860430	      0.84358247
      0.20561279	      0.88930865	      0.86894856	      0.72957913	      0.84323231
      0.20614910	      0.89007763	      0.86899188	      0.73055358	      0.84288225
      0.20668541	      0.89084683	      0.86903724	      0.73152764	      0.84253227
      0.20722172	      0.89161623	      0.86908473	      0.73250131	      0.84218239
      0.20775803	      0.89238584	      0.86913440	      0.73347459	      0.84183259
      0.20829434	      0.89315566	      0.86918634	      0.73444748	      0.84148289
      0.20883065	      0.89392570	      0.86924059	      0.73541998	      0.84113328
      0.20936695	      0.89469594	      0.86929723	      0.73639208	      0.84078375
      0.20990326	      0.89546639	      0.86935631	      0.73736379	      0.84043432
      0.21043957	      0.89623704	      0.86941788	      0.73833510	      0.84008498
      0.21097588	      0.89700791	      0.86948199	      0.73930600	      0.83973572
      0.21151219	      0.89777898	      0.86954870	      0.74027651	      0.83938656
      0.21204850	      0.89855026	      0.86961805	      0.74124661	      0.83903749
      0.21258481	      0.89932174	      0.86969007	      0.74221631	      0.83868850
      0.21312111	      0.90009344	      0.86976483	      0.74318560	      0.83833961
      0.21365742	      0.90086534	      0.86984235	      0.74415449	      0.83799080
      0.21419373	      0.90163744	      0.86992268	      0.74512297	      0.83764209
      0.21473004	      0.90240975	      0.87000585	      0.74609103	      0.83729347
      0.21526635	      0.90318227	      0.87009191	      0.74705869	      0.83694493
      0.21580266	      0.90395500	      0.87018088	      0.74802594	      0.83659649
      0.21633897	      0.90472793	      0.87027281	      0.74899278	      0.83624814
      0.21687527	      0.90550107	      0.87036772	      0.74995920	      0.83589987
      0.21741158	      0.90627442	      0.87046565	      0.75092521	      0.83555170
      0.21794789	      0.90704797	      0.87056663	      0.75189081	      0.83520362
      0.21848420	      0.90782173	      0.87067069	      0.75285599	      0.83485562
      0.21902051	      0.90859570	      0.87077786	      0.75382076	      0.83450772
      0.21955682	      0.90936988	      0.87088818	      0.75478511	      0.83415990
      0.22009312	      0.91014426	      0.87100167	      0.75574904	      0.83381218
      0.22062943	      0.91091886	      0.87111836	      0.75671256	      0.83346454
      0.22116574	      0.91169366	      0.87123828	      0.75767566	      0.83311700
      0.22170205	      0.91246868	      0.87136145	      0.75863834	      0.83276954
      0.22223836	      0.91324390	      0.87148790	      0.75960061	      0.83242218
      0.22277467	      0.91401933	      0.87161765	      0.76056246	      0.83207490
      0.22331098	      0.91479498	      0.87175073	      0.76152388	      0.83172772
      0.22384728	      0.91557084	      0.87188716	      0.76248489	      0.83138062
      0.22438359	      0.91634691	      0.87202695	      0.76344549	      0.83103362
      0.22491990	      0.91712319	      0.87217014	      0.76440566	      0.83068670
      0.22545621	      0.91789969	      0.87231674	      0.76536541	      0.83033987
      0.22599252	      0.91867640	      0.87246677	      0.76632475	      0.82999313
      0.22652883	      0.91945333	      0.87262023	      0.76728367	      0.82964649
      0.22706514	      0.92023047	      0.87277715	      0.76824216	      0.82929993
      0.22760144	      0.92100783	      0.87293754	      0.76920024	      0.82895346
      0.22813775	      0.92178541	      0.87310140	      0.77015791	      0.82860708
      0.22867406	      0.92256321	      0.87326875	      0.77111515	      0.82826080
      0.22921037	      0.92334122	      0.87343958	      0.77207198	      0.82791460
      0.22974668	      0.92411946	      0.87361391	      0.77302838	      0.82756849
      0.23028299	      0.92489792	      0.87379174	      0.77398438	      0.82722247
      0.23081930	      0.92567660	      0.87397305	      0.77493995	      0.82687654
      0.23135560	      0.92645551	      0.87415786	      0.77589511	      0.82653070
      0.23189191	      0.92723464	      0.87434615	      0.77684985	      0.82618495
      0.23242822	      0.92801400	      0.87453791	      0.77780418	      0.82583928
      0.23296453	      0.92879358	      0.87473314	      0.77875809	      0.82549371
      0.23350084	      0.92957340	      0.87493181	      0.77971158	      0.82514823
      0.23403715	      0.93035344	      0.87513392	      0.78066467	      0.82480284
      0.23457345	      0.93113371	      0.87533943	      0.78161733	      0.82445754
      0.23510976	      0.93191422	      0.87554834	      0.78256959	      0.82411232
      0.23564607	      0.93269496	      0.87576061	      0.78352143	      0.82376720
      0.23618238	      0.93347594	      0.87597622	      0.78447286	      0.82342216
      0.23671869	      0.93425715	      0.87619513	      0.78542388	      0.82307722
      0.23725500	      0.93503861	      0.87641732	      0.78637449	      0.82273236
      0.23779131	      0.93582030	      0.87664276	      0.78732470	      0.82238760
      0.23832761	      0.93660223	      0.87687139	      0.78827449	      0.82204292
      0.23886392	      0.93738441	      0.87710319	      0.78922387	      0.82169833
      0.23940023	      0.93816684	      0.87733812	      0.79017285	      0.82135384
      0.23993654	      0.93894951	      0.87757612	      0.79112141	      0.82100943
      0.24047285	      0.93973243	      0.87781716	      0.79206958	      0.82066511
      0.24100916	      0.94051560	      0.87806119	      0.79301734	      0.82032088
      0.24154547	      0.94129902	      0.87830816	      0.79396469	      0.81997674
      0.24208177	      0.94208270	      0.87855802	      0.79491164	      0.81963269
      0.24261808	      0.94286664	      0.87881073	      0.79585819	      0.81928873
      0.24315439	      0.94365084	      0.87906623	      0.79680434	      0.81894486
      0.24336421	      0.94395771	      0.87916693	      0.79717439	      0.81881035
      0.24345996	      0.94409777	      0.87921303	      0.79734324	      0.81874897
      0.24355572	      0.94423775	      0.87925921	      0.79751209	      0.81868759
      0.24403449	      0.94493074	      0.87949141	      0.79835612	      0.81838075
      0.24451326	      0.94560115	      0.87972572	      0.79919984	      0.81807398
      0.24499203	      0.94623972	      0.87996211	      0.80004323	      0.81776728
      0.24547080	      0.94684232	      0.88020053	      0.80088631	      0.81746065
      0.24594957	      0.94740810	      0.88044095	      0.80172904	      0.81715409
      0.24642834	      0.94793825	      0.88068332	      0.80257143	      0.81684760
      0.24690711	      0.94843517	      0.88092761	      0.80341344	      0.81654118
      0.24738588	      0.94890187	      0.88117378	      0.80425506	      0.81623484
      0.24786465	      0.94934158	      0.88142178	      0.80509626	      0.81592856
      0.24834342	      0.94975752	      0.88167157	      0.80593700	      0.81562236
      0.24882219	      0.95015275	      0.88192312	      0.80677724	      0.81531623
      0.24930097	      0.95053007	      0.88217638	      0.80761695	      0.81501017
      0.24977974	      0.95089202	      0.88243132	      0.80845609	      0.81470418
      0.25025851	      0.95124087	      0.88268789	      0.80929461	      0.81439826
      0.25073728	      0.95157863	      0.88294606	      0.81013248	      0.81409242
      0.25121605	      0.95190711	      0.88320578	      0.81096966	      0.81378664
      0.25169482	      0.95222791	      0.88346703	      0.81180611	      0.81348093
      0.25217359	      0.95254248	      0.88372976	      0.81264178	      0.81317530
      0.25265236	      0.95285214	      0.88399393	      0.81347665	      0.81286974
      0.25313113	      0.95315809	      0.88425951	      0.81431068	      0.81256425
      0.25360990	      0.95346143	      0.88452646	      0.81514384	      0.81225883
      0.25408867	      0.95376317	      0.88479476	      0.81597609	      0.81195348
      0.25456744	      0.95406424	      0.88506435	      0.81680740	      0.81164820
      0.25504621	      0.95436546	      0.88533522	      0.81763775	      0.81134300
      0.25552498	      0.95466754	      0.88560732	      0.81846711	      0.81103786
      0.25600375	      0.95497108	      0.88588062	      0.81929546	      0.81073280
      0.25648252	      0.95527654	      0.88615509	      0.82012276	      0.81042780
      0.25696129	      0.95558422	      0.88643070	      0.82094902	      0.81012288
      0.25744006	      0.95589427	      0.88670742	      0.82177419	      0.80981803
      0.25791884	      0.95620671	      0.88698522	      0.82259826	      0.80951325
      0.25839761	      0.95652143	      0.88726406	      0.82342123	      0.80920854
      0.25887638	      0.95683823	      0.88754392	      0.82424306	      0.80890391
      0.25935515	      0.95715681	      0.88782476	      0.82506376	      0.80859934
      0.25983392	      0.95747686	      0.88810657	      0.82588330	      0.80829484
      0.26031269	      0.95779804	      0.88838931	      0.82670168	      0.80799042
      0.26079146	      0.95812001	      0.88867295	      0.82751889	      0.80768607
      0.26127023	      0.95844245	      0.88895747	      0.82833491	      0.80738178
      0.26174900	      0.95876507	      0.88924285	      0.82914975	      0.80707757
      0.26222777	      0.95908761	      0.88952905	      0.82996339	      0.80677343
      0.26270654	      0.95940989	      0.88981606	      0.83077583	      0.80646937
      0.26318531	      0.95973193	      0.89010384	      0.83158706	      0.80616537
      0.26366408	      0.96005391	      0.89039239	      0.83239709	      0.80586144
      0.26414285	      0.96037616	      0.89068166	      0.83320589	      0.80555759
      0.26462162	      0.96069912	      0.89097164	      0.83401348	      0.80525380
      0.26510039	      0.96102334	      0.89126231	      0.83481984	      0.80495009
      0.26557916	      0.96134941	      0.89155365	      0.83562497	      0.80464645
      0.26605793	      0.96167796	      0.89184564	      0.83642886	      0.80434288
      0.26653671	      0.96200958	      0.89213824	      0.83723151	      0.80403938
      0.26701548	      0.96234480	      0.89243146	      0.83803291	      0.80373595
      0.26749425	      0.96268404	      0.89272526	      0.83883305	      0.80343259
      0.26797302	      0.96302763	      0.89301962	      0.83963193	      0.80312931
      0.26845179	      0.96337575	      0.89331454	      0.84042954	      0.80282609
      0.26893056	      0.96372843	      0.89360998	      0.84122587	      0.80252295
      0.26940933	      0.96408564	      0.89390594	      0.84202092	      0.80221987
      0.26988810	      0.96444722	      0.89420239	      0.84281467	      0.80191687
      0.27036687	      0.96481295	      0.89449932	      0.84360713	      0.80161394
      0.27084564	      0.96518255	      0.89479671	      0.84439829	      0.80131108
      0.27132441	      0.96555574	      0.89509455	      0.84518814	      0.80100829
      0.27180318	      0.96593221	      0.89539282	      0.84597667	      0.80070557
      0.27228195	      0.96631165	      0.89569150	      0.84676389	      0.80040293
      0.27276072	      0.96669376	      0.89599058	      0.84754979	      0.80010035
      0.27323949	      0.96707825	      0.89629006	      0.84833436	      0.79979785
      0.27371826	      0.96746488	      0.89658990	      0.84911760	      0.79949541
      0.27419703	      0.96785338	      0.89689010	      0.84989952	      0.79919305
      0.27467581	      0.96824356	      0.89719065	      0.85068009	      0.79889076
      0.27515458	      0.96863520	      0.89749154	      0.85145933	      0.79858854
      0.27563335	      0.96902813	      0.89779274	      0.85223723	      0.79828639
      0.27611212	      0.96942219	      0.89809426	      0.85301378	      0.79798431
      0.27659089	      0.96981725	      0.89839607	      0.85378899	      0.79768231
      0.27706966	      0.97021317	      0.89869817	      0.85456284	      0.79738037
      0.27754843	      0.97060985	      0.89900054	      0.85533535	      0.79707851
      0.27802720	      0.97100719	      0.89930318	      0.85610649	      0.79677671
      0.27850597	      0.97140510	      0.89960607	      0.85687628	      0.79647499
      0.27898474	      0.97180351	      0.89990921	      0.85764470	      0.79617334
      0.27946351	      0.97220234	      0.90021257	      0.85841176	      0.79587176
      0.27994228	      0.97260155	      0.90051616	      0.85917745	      0.79557025
      0.28042105	      0.97300107	      0.90081997	      0.85994177	      0.79526881
      0.28089982	      0.97340087	      0.90112398	      0.86070472	      0.79496745
      0.28137859	      0.97380091	      0.90142818	      0.86146628	      0.79466615
      0.28185736	      0.97420114	      0.90173257	      0.86222646	      0.79436493
      0.28233613	      0.97460155	      0.90203714	      0.86298526	      0.79406377
      0.28281490	      0.97500212	      0.90234187	      0.86374267	      0.79376269
      0.28329368	      0.97540281	      0.90264677	      0.86449869	      0.79346168
      0.28377245	      0.97580362	      0.90295182	      0.86525331	      0.79316074
      0.28425122	      0.97620453	      0.90325702	      0.86600653	      0.79285987
      0.28472999	      0.97660554	      0.90356235	      0.86675835	      0.79255908
      0.28520876	      0.97700665	      0.90386781	      0.86750877	      0.79225835
      0.28568753	      0.97740784	      0.90417339	      0.86825777	      0.79195769
      0.28616630	      0.97780912	      0.90447908	      0.86900537	      0.79165711
      0.28664507	      0.97821050	      0.90478489	      0.86975155	      0.79135660
      0.28712384	      0.97861199	      0.90509079	      0.87049631	      0.79105616
      0.28732971	      0.97878466	      0.90522236	      0.87081591	      0.79092699
      0.28753558	      0.97895736	      0.90535394	      0.87113404	      0.79079783
      0.28799882	      0.97934603	      0.90565008	      0.87183939	      0.79050727
      0.28846205	      0.97973484	      0.90594630	      0.87252453	      0.79021677
      0.28892529	      0.98012380	      0.90624258	      0.87318580	      0.78992634
      0.28938852	      0.98051292	      0.90653893	      0.87382202	      0.78963597
      0.28985176	      0.98090223	      0.90683533	      0.87443356	      0.78934567
      0.29031499	      0.98129176	      0.90713179	      0.87502162	      0.78905544
      0.29077823	      0.98168152	      0.90742830	      0.87558789	      0.78876527
      0.29124146	      0.98207155	      0.90772485	      0.87613424	      0.78847518
      0.29170470	      0.98246186	      0.90802143	      0.87666261	      0.78818514
      0.29216793	      0.98285250	      0.90831805	      0.87717484	      0.78789518
      0.29263117	      0.98324349	      0.90861469	      0.87767269	      0.78760528
      0.29309440	      0.98363486	      0.90891135	      0.87815776	      0.78731545
      0.29355764	      0.98402665	      0.90920802	      0.87863151	      0.78702568
      0.29402087	      0.98441888	      0.90950471	      0.87909525	      0.78673598
      0.29448411	      0.98481158	      0.90980140	      0.87955017	      0.78644635
      0.29494734	      0.98520480	      0.91009809	      0.87999732	      0.78615679
      0.29541057	      0.98559854	      0.91039477	      0.88043764	      0.78586729
      0.29587381	      0.98599284	      0.91069145	      0.88087200	      0.78557786
      0.29633704	      0.98638772	      0.91098811	      0.88130116	      0.78528849
      0.29680028	      0.98678319	      0.91128475	      0.88172585	      0.78499920
      0.29726351	      0.98717927	      0.91158137	      0.88214670	      0.78470997
      0.29772675	      0.98757596	      0.91187795	      0.88256431	      0.78442080
      0.29818998	      0.98797325	      0.91217451	      0.88297922	      0.78413170
      0.29865322	      0.98837114	      0.91247102	      0.88339196	      0.78384267
      0.29911645	      0.98876961	      0.91276749	      0.88380297	      0.78355371
      0.29957969	      0.98916863	      0.91306391	      0.88421269	      0.78326481
      0.30004292	      0.98956817	      0.91336028	      0.88462150	      0.78297598
      0.30050616	      0.98996818	      0.91365660	      0.88502975	      0.78268722
      0.30096939	      0.99036862	      0.91395285	      0.88543772	      0.78239852
      0.30143263	      0.99076943	      0.91424903	      0.88584565	      0.78210989
      0.30189586	      0.99117054	      0.91454514	      0.88625374	      0.78182133
      0.30235910	      0.99157189	      0.91484118	      0.88666211	      0.78153283
      0.30282233	      0.99197340	      0.91513714	      0.88707082	      0.78124441
      0.30328557	      0.99237500	      0.91543301	      0.88747990	      0.78095604
      0.30374880	      0.99277661	      0.91572879	      0.88788929	      0.78066775
      0.30421204	      0.99317815	      0.91602448	      0.88829893	      0.78037952
      0.30467527	      0.99357954	      0.91632008	      0.88870869	      0.78009136
      0.30513851	      0.99398071	      0.91661557	      0.88911842	      0.77980327
      0.30569583	      0.99446296	      0.91697094	      0.88961111	      0.77945674
      0.30625316	      0.99494466	      0.91732615	      0.89010322	      0.77911032
      0.30667229	      0.99530646	      0.91759316	      0.89047274	      0.77884986
      0.30718971	      0.99575252	      0.91792267	      0.89092802	      0.77852839
      0.30770713	      0.99619782	      0.91825202	      0.89138212	      0.77820701
      0.30820751	      0.99662767	      0.91857036	      0.89181995	      0.77789629
      0.30870789	      0.99705668	      0.91888856	      0.89225630	      0.77758565
      0.30923029	      0.99750360	      0.91922058	      0.89271011	      0.77726142
      0.30975268	      0.99794949	      0.91955241	      0.89316201	      0.77693729
      0.31021250	      0.99834107	      0.91984434	      0.89355811	      0.77665205
      0.31078009	      0.99882325	      0.92020450	      0.89404493	      0.77630004
      0.31134769	      0.99930407	      0.92056442	      0.89452957	      0.77594813
      0.31178335	      0.99967220	      0.92084051	      0.89490028	      0.77567810
      0.31221901	      1.00003950	      0.92111646	      0.89527007	      0.77540812
      0.31273977	      1.00047745	      0.92144612	      0.89571117	      0.77508548
      0.31326052	      1.00091419	      0.92177555	      0.89615165	      0.77476293
      0.31371117	      1.00129115	      0.92206046	      0.89653262	      0.77448388
      0.31416181	      1.00166718	      0.92234519	      0.89691369	      0.77420488
      0.31465116	      1.00207445	      0.92265417	      0.89732788	      0.77390201
      0.31514050	      1.00248061	      0.92296295	      0.89774274	      0.77359921
      0.31555120	      1.00282063	      0.92322193	      0.89809164	      0.77334513
      0.31614785	      1.00331320	      0.92359791	      0.89859989	      0.77297610
      0.31662547	      1.00370629	      0.92389863	      0.89900805	      0.77268078
      0.31710308	      1.00409830	      0.92419914	      0.89941742	      0.77238553
      0.31758070	      1.00448921	      0.92449943	      0.89982802	      0.77209035
      0.31805832	      1.00487902	      0.92479949	      0.90023979	      0.77179524
      0.31853593	      1.00526773	      0.92509932	      0.90065265	      0.77150020
      0.31895596	      1.00560866	      0.92536281	      0.90101654	      0.77124080
      0.31937598	      1.00594872	      0.92562612	      0.90138110	      0.77098146
      0.31988783	      1.00636194	      0.92594673	      0.90182612	      0.77066549
      0.32039968	      1.00677387	      0.92626706	      0.90227180	      0.77034961
      0.32080750	      1.00710115	      0.92652209	      0.90262725	      0.77009798
      0.32121532	      1.00742760	      0.92677693	      0.90298291	      0.76984641
      0.32174580	      1.00785097	      0.92710814	      0.90344570	      0.76951925
      0.32220987	      1.00822018	      0.92739763	      0.90385056	      0.76923312
      0.32267393	      1.00858829	      0.92768686	      0.90425531	      0.76894706
      0.32313800	      1.00895530	      0.92797585	      0.90465983	      0.76866107
      0.32355014	      1.00928031	      0.92823228	      0.90501882	      0.76840713
      0.32396228	      1.00960445	      0.92848851	      0.90537748	      0.76815325
      0.32448527	      1.01001450	      0.92881336	      0.90583202	      0.76783117
      0.32490336	      1.01034128	      0.92907281	      0.90619488	      0.76757374
      0.32532145	      1.01066714	      0.92933204	      0.90655720	      0.76731638
      0.32573954	      1.01099209	      0.92959105	      0.90691895	      0.76705906
      0.32629149	      1.01141965	      0.92993265	      0.90739554	      0.76671945
      0.32667243	      1.01171380	      0.93016818	      0.90772379	      0.76648512
      0.32705336	      1.01200718	      0.93040352	      0.90805144	      0.76625084
      0.32757533	      1.01240791	      0.93072567	      0.90849939	      0.76592989
      0.32803790	      1.01276181	      0.93101087	      0.90889534	      0.76564553
      0.32850047	      1.01311457	      0.93129577	      0.90929030	      0.76536125
      0.32896304	      1.01346617	      0.93158038	      0.90968421	      0.76507703
      0.32933804	      1.01375036	      0.93181089	      0.91000278	      0.76484667
      0.32971304	      1.01403378	      0.93204121	      0.91032063	      0.76461635
      0.33022086	      1.01441637	      0.93235279	      0.91074989	      0.76430453
      0.33067095	      1.01475429	      0.93262864	      0.91112921	      0.76402822
      0.33112105	      1.01509110	      0.93290420	      0.91150743	      0.76375198
      0.33151212	      1.01538284	      0.93314339	      0.91183514	      0.76351201
      0.33190319	      1.01567374	      0.93338236	      0.91216201	      0.76327209
      0.33229427	      1.01596380	      0.93362110	      0.91248801	      0.76303222
      0.33284014	      1.01636726	      0.93395396	      0.91294160	      0.76269748
      0.33319451	      1.01662829	      0.93416980	      0.91323513	      0.76248023
      0.33354887	      1.01688862	      0.93438545	      0.91352793	      0.76226301
      0.33404685	      1.01725328	      0.93468818	      0.91393815	      0.76195784
      0.33450967	      1.01759095	      0.93496919	      0.91431809	      0.76167429
      0.33500477	      1.01795085	      0.93526943	      0.91472313	      0.76137103
      0.33537675	      1.01822035	      0.93549475	      0.91502648	      0.76114324
      0.33574872	      1.01848906	      0.93571986	      0.91532899	      0.76091549
      0.33627010	      1.01886441	      0.93603501	      0.91575161	      0.76059634
      0.33661620	      1.01911272	      0.93624396	      0.91603124	      0.76038454
      0.33696230	      1.01936036	      0.93645273	      0.91631015	      0.76017277
      0.33743059	      1.01969434	      0.93673488	      0.91668636	      0.75988630
      0.33784504	      1.01998889	      0.93698431	      0.91701822	      0.75963282
      0.33844038	      1.02041029	      0.93734208	      0.91749308	      0.75926881
      0.33895058	      1.02076982	      0.93764823	      0.91789833	      0.75895694
      0.33964399	      1.02125607	      0.93806361	      0.91844657	      0.75853322
      0.33992185	      1.02145015	      0.93822983	      0.91866544	      0.75836347
      0.34027209	      1.02169415	      0.93843915	      0.91894066	      0.75814954
      0.34086031	      1.02210236	      0.93879025	      0.91940122	      0.75779034
      0.34116856	      1.02231548	      0.93897399	      0.91964175	      0.75760215
      0.34147681	      1.02252805	      0.93915757	      0.91988170	      0.75741399
      0.34196052	      1.02286052	      0.93944531	      0.92025710	      0.75711878
      0.34244423	      1.02319162	      0.93973264	      0.92063111	      0.75682365
      0.34275831	      1.02340592	      0.93991898	      0.92087322	      0.75663206
      0.34307238	      1.02361983	      0.94010514	      0.92111475	      0.75644051
      0.34345870	      1.02388266	      0.94033389	      0.92141105	      0.75620493
      0.34396827	      1.02422929	      0.94063520	      0.92180055	      0.75589427
      0.34445389	      1.02456002	      0.94092191	      0.92217035	      0.75559830
      0.34498869	      1.02492518	      0.94123716	      0.92257605	      0.75527243
      0.34530032	      1.02513858	      0.94142062	      0.92281170	      0.75508259
      0.34561195	      1.02535252	      0.94160389	      0.92304681	      0.75489278
      0.34596812	      1.02559779	      0.94181315	      0.92331486	      0.75467588
      0.34647207	      1.02594636	      0.94210881	      0.92369293	      0.75436905
      0.34689787	      1.02624239	      0.94235826	      0.92401130	      0.75410987
      0.34724212	      1.02648283	      0.94255968	      0.92426797	      0.75390038
      0.34758637	      1.02672429	      0.94276088	      0.92452401	      0.75369092
      0.34799315	      1.02701099	      0.94299834	      0.92482575	      0.75344346
      0.34839993	      1.02729922	      0.94323549	      0.92512663	      0.75319606
      0.34880671	      1.02758902	      0.94347232	      0.92542666	      0.75294870
      0.34915854	      1.02784095	      0.94367690	      0.92568547	      0.75273481
      0.34951036	      1.02809409	      0.94388124	      0.92594366	      0.75252096
      0.34986219	      1.02834845	      0.94408534	      0.92620123	      0.75230715
      0.35025575	      1.02863441	      0.94431337	      0.92648863	      0.75206803
      0.35064930	      1.02892189	      0.94454109	      0.92677528	      0.75182896
      0.35104286	      1.02921089	      0.94476852	      0.92706119	      0.75158994
      0.35143641	      1.02950138	      0.94499564	      0.92734636	      0.75135097
      0.35175591	      1.02973830	      0.94517980	      0.92757734	      0.75115700
      0.35207540	      1.02997618	      0.94536376	      0.92780785	      0.75096307
      0.35247398	      1.03027429	      0.94559297	      0.92809475	      0.75072119
      0.35287256	      1.03057385	      0.94582187	      0.92838094	      0.75047935
      0.35327114	      1.03087484	      0.94605046	      0.92866641	      0.75023757
      0.35362231	      1.03114119	      0.94625160	      0.92891735	      0.75002459
      0.35397348	      1.03140860	      0.94645249	      0.92916775	      0.74981165
      0.35432466	      1.03167704	      0.94665314	      0.92941760	      0.74959875
      0.35469741	      1.03196309	      0.94686585	      0.92968222	      0.74937280
      0.35507017	      1.03225025	      0.94707828	      0.92994624	      0.74914690
      0.35544293	      1.03253849	      0.94729044	      0.93020966	      0.74892105
      0.35581569	      1.03282776	      0.94750232	      0.93047248	      0.74869525
      0.35618844	      1.03311805	      0.94771392	      0.93073470	      0.74846949
      0.35656120	      1.03340931	      0.94792523	      0.93099631	      0.74824377
      0.35688672	      1.03366444	      0.94810955	      0.93122428	      0.74804670
      0.35721224	      1.03392026	      0.94829364	      0.93145179	      0.74784966
      0.35759600	      1.03422271	      0.94851040	      0.93171940	      0.74761741
      0.35797976	      1.03452607	      0.94872686	      0.93198635	      0.74738521
      0.35836352	      1.03483028	      0.94894302	      0.93225265	      0.74715306
      0.35870723	      1.03510345	      0.94913637	      0.93249059	      0.74694518
      0.35905094	      1.03537726	      0.94932948	      0.93272798	      0.74673734
      0.35939465	      1.03565167	      0.94952235	      0.93296482	      0.74652954
      0.35975484	      1.03593987	      0.94972420	      0.93321243	      0.74631182
      0.36011503	      1.03622869	      0.94992579	      0.93345940	      0.74609414
      0.36046445	      1.03650942	      0.95012110	      0.93369840	      0.74588300
      0.36081387	      1.03679069	      0.95031616	      0.93393679	      0.74567191
      0.36117250	      1.03707987	      0.95051610	      0.93418081	      0.74545530
      0.36153112	      1.03736956	      0.95071577	      0.93442419	      0.74523874
      0.36188169	      1.03765319	      0.95091070	      0.93466144	      0.74502708
      0.36223225	      1.03793725	      0.95110538	      0.93489805	      0.74481546
      0.36258722	      1.03822528	      0.95130224	      0.93513695	      0.74460123
      0.36294218	      1.03851370	      0.95149883	      0.93537516	      0.74438704
      0.36329243	      1.03879864	      0.95169256	      0.93560952	      0.74417574
      0.36364267	      1.03908391	      0.95188603	      0.93584318	      0.74396448
      0.36399443	      1.03937074	      0.95208008	      0.93607715	      0.74375235
      0.36434620	      1.03965785	      0.95227388	      0.93631041	      0.74354026
      0.36469529	      1.03994304	      0.95246595	      0.93654116	      0.74332982
      0.36504438	      1.04022848	      0.95265776	      0.93677119	      0.74311942
      0.36539352	      1.04051418	      0.95284934	      0.93700051	      0.74290903
      0.36574266	      1.04080009	      0.95304066	      0.93722908	      0.74269869
      0.36609016	      1.04108483	      0.95323083	      0.93745582	      0.74248937
      0.36643765	      1.04136974	      0.95342075	      0.93768181	      0.74228010
      0.36678454	      1.04165430	      0.95361008	      0.93790663	      0.74207123
      0.36713144	      1.04193899	      0.95379915	      0.93813069	      0.74186240
      0.36747713	      1.04222281	      0.95398732	      0.93835319	      0.74165433
      0.36782283	      1.04250672	      0.95417523	      0.93857492	      0.74144630
      0.36816767	      1.04279001	      0.95436242	      0.93879531	      0.74123883
      0.36851250	      1.04307335	      0.95454935	      0.93901490	      0.74103140
      0.36885630	      1.04335589	      0.95473547	      0.93923305	      0.74082463
      0.36920009	      1.04363846	      0.95492133	      0.93945040	      0.74061791
      0.36954291	      1.04392025	      0.95510641	      0.93966633	      0.74041181
      0.36988574	      1.04420204	      0.95529124	      0.93988146	      0.74020575
      0.37022750	      1.04448295	      0.95547524	      0.94009513	      0.74000037
      0.37056926	      1.04476383	      0.95565899	      0.94030800	      0.73979502
      0.37090989	      1.04504375	      0.95584187	      0.94051937	      0.73959040
      0.37125053	      1.04532362	      0.95602450	      0.94072994	      0.73938581
      0.37158981	      1.04560232	      0.95620615	      0.94093888	      0.73918208
      0.37192909	      1.04588095	      0.95638755	      0.94114703	      0.73897839
      0.37226645	      1.04615792	      0.95656768	      0.94135321	      0.73877588
      0.37260381	      1.04643479	      0.95674754	      0.94155861	      0.73857342
      0.37293719	      1.04670829	      0.95692504	      0.94176081	      0.73837339
      0.37327056	      1.04698168	      0.95710228	      0.94196225	      0.73817340
      0.37358312	      1.04723789	      0.95726824	      0.94215042	      0.73798592
      0.37399408	      1.04757459	      0.95748611	      0.94239681	      0.73773948
      0.37448949	      1.04798018	      0.95774824	      0.94269228	      0.73744247
      0.37476358	      1.04820443	      0.95789303	      0.94285504	      0.73727818
      0.37503767	      1.04842857	      0.95803764	      0.94301728	      0.73711393
      0.37538619	      1.04871340	      0.95822128	      0.94322283	      0.73690510
      0.37573470	      1.04899804	      0.95840465	      0.94342756	      0.73669632
      0.37605533	      1.04925972	      0.95857309	      0.94361518	      0.73650428
      0.37644701	      1.04957915	      0.95877855	      0.94384343	      0.73626973
      0.37680952	      1.04987454	      0.95896839	      0.94405375	      0.73605270
      0.37724882	      1.05023216	      0.95919803	      0.94430744	      0.73578976
      0.37754092	      1.05046973	      0.95935048	      0.94447541	      0.73561496
      0.37793508	      1.05079003	      0.95955588	      0.94470115	      0.73537913
      0.37832923	      1.05110999	      0.95976091	      0.94492585	      0.73514336
      0.37862816	      1.05135243	      0.95991617	      0.94509557	      0.73496459
      0.37892709	      1.05159467	      0.96007122	      0.94526470	      0.73478584
      0.37922540	      1.05183618	      0.96022573	      0.94543288	      0.73460751
      0.37963153	      1.05216466	      0.96043575	      0.94566091	      0.73436476
      0.38003766	      1.05249274	      0.96064538	      0.94588784	      0.73412206
      0.38030964	      1.05271222	      0.96078555	      0.94603921	      0.73395957
      0.38058163	      1.05293151	      0.96092555	      0.94619008	      0.73379710
      0.38089189	      1.05318143	      0.96108503	      0.94636160	      0.73361179
      0.38129692	      1.05350730	      0.96129287	      0.94658456	      0.73336994
      0.38170194	      1.05383272	      0.96150032	      0.94680645	      0.73312815
      0.38199382	      1.05406695	      0.96164957	      0.94696568	      0.73295394
      0.38228569	      1.05430094	      0.96179861	      0.94712437	      0.73277976
      0.38258023	      1.05453682	      0.96194880	      0.94728393	      0.73260403
      0.38298622	      1.05486154	      0.96215547	      0.94750296	      0.73236184
      0.38339221	      1.05518577	      0.96236174	      0.94772093	      0.73211972
      0.38364316	      1.05538595	      0.96248904	      0.94785513	      0.73197008
      0.38389411	      1.05558593	      0.96261619	      0.94798892	      0.73182047
      0.38424075	      1.05586184	      0.96279156	      0.94817306	      0.73161385
      0.38458738	      1.05613737	      0.96296662	      0.94835644	      0.73140728
      0.38490018	      1.05638569	      0.96312435	      0.94852126	      0.73122091
      0.38521298	      1.05663369	      0.96328183	      0.94868545	      0.73103457
      0.38551720	      1.05687459	      0.96343476	      0.94884455	      0.73085337
      0.38590379	      1.05718028	      0.96362876	      0.94904587	      0.73062317
      0.38639442	      1.05756752	      0.96387444	      0.94930003	      0.73033108
      0.38688816	      1.05795640	      0.96412105	      0.94955426	      0.73003724
      0.38712853	      1.05814542	      0.96424089	      0.94967747	      0.72989422
      0.38736890	      1.05833425	      0.96436058	      0.94980033	      0.72975122
      0.38772369	      1.05861259	      0.96453699	      0.94998100	      0.72954018
      0.38807848	      1.05889049	      0.96471307	      0.95016090	      0.72932919
      0.38838919	      1.05913349	      0.96486701	      0.95031779	      0.72914446
      0.38869990	      1.05937616	      0.96502070	      0.95047409	      0.72895975
      0.38902011	      1.05962587	      0.96517883	      0.95063455	      0.72876945
      0.38934031	      1.05987522	      0.96533670	      0.95079437	      0.72857917
      0.38965583	      1.06012054	      0.96549200	      0.95095123	      0.72839173
      0.38997134	      1.06036550	      0.96564704	      0.95110747	      0.72820432
      0.39028055	      1.06060521	      0.96579873	      0.95126001	      0.72802069
      0.39058976	      1.06084456	      0.96595018	      0.95141196	      0.72783709
      0.39089698	      1.06108201	      0.96610040	      0.95156235	      0.72765471
      0.39128926	      1.06138469	      0.96629186	      0.95175355	      0.72742189
      0.39176652	      1.06175215	      0.96652426	      0.95198491	      0.72713871
      0.39203331	      1.06195717	      0.96665391	      0.95211364	      0.72698045
      0.39237081	      1.06221614	      0.96681766	      0.95227587	      0.72678027
      0.39282197	      1.06256164	      0.96703608	      0.95249167	      0.72651276
      0.39310980	      1.06278163	      0.96717515	      0.95262870	      0.72634213
      0.39339762	      1.06300130	      0.96731399	      0.95276524	      0.72617153
      0.39368545	      1.06322063	      0.96745262	      0.95290128	      0.72600097
      0.39395139	      1.06342300	      0.96758052	      0.95302654	      0.72584340
      0.39434310	      1.06372055	      0.96776855	      0.95321026	      0.72561136
      0.39466136	      1.06396185	      0.96792103	      0.95335887	      0.72542288
      0.39497961	      1.06420273	      0.96807323	      0.95350687	      0.72523443
      0.39529786	      1.06444320	      0.96822517	      0.95365427	      0.72504603
      0.39561612	      1.06468326	      0.96837683	      0.95380107	      0.72485766
      0.39593437	      1.06492290	      0.96852822	      0.95394728	      0.72466933
      0.39625262	      1.06516211	      0.96867934	      0.95409289	      0.72448104
      0.39657088	      1.06540091	      0.96883019	      0.95423791	      0.72429279
      0.39688913	      1.06563928	      0.96898077	      0.95438233	      0.72410458
      0.39720739	      1.06587722	      0.96913108	      0.95452616	      0.72391640
      0.39748994	      1.06608812	      0.96926429	      0.95465337	      0.72374937
      0.39777250	      1.06629867	      0.96939729	      0.95478011	      0.72358237
      0.39808970	      1.06653465	      0.96954634	      0.95492184	      0.72339492
      0.39840690	      1.06677019	      0.96969512	      0.95506299	      0.72320752
      0.39870987	      1.06699475	      0.96983697	      0.95519726	      0.72302856
      0.39901283	      1.06721892	      0.96997857	      0.95533099	      0.72284963
      0.39928014	      1.06741638	      0.97010329	      0.95544855	      0.72269180
      0.39966820	      1.06770248	      0.97028401	      0.95561849	      0.72246272
      0.39998377	      1.06793466	      0.97043067	      0.95575604	      0.72227647
      0.40029935	      1.06816640	      0.97057706	      0.95589303	      0.72209025
      0.40061492	      1.06839770	      0.97072318	      0.95602945	      0.72190408
      0.40093050	      1.06862857	      0.97086903	      0.95616530	      0.72171794
      0.40124607	      1.06885899	      0.97101460	      0.95630059	      0.72153185
      0.40152622	      1.06906318	      0.97114360	      0.95642021	      0.72136668
      0.40180637	      1.06926702	      0.97127239	      0.95653939	      0.72120153
      0.40212029	      1.06949501	      0.97141644	      0.95667241	      0.72101652
      0.40243421	      1.06972255	      0.97156022	      0.95680487	      0.72083155
      0.40273404	      1.06993948	      0.97169730	      0.95693088	      0.72065492
      0.40303388	      1.07015600	      0.97183413	      0.95705637	      0.72047832
      0.40330604	      1.07035219	      0.97195812	      0.95716985	      0.72031805
      0.40368861	      1.07062739	      0.97213206	      0.95732867	      0.72009281
      0.40401985	      1.07086512	      0.97228233	      0.95746551	      0.71989784
      0.40429781	      1.07106424	      0.97240820	      0.95757987	      0.71973427
      0.40457578	      1.07126300	      0.97253385	      0.95769381	      0.71957072
      0.40488499	      1.07148369	      0.97267338	      0.95782005	      0.71938883
      0.40519420	      1.07170394	      0.97281265	      0.95794576	      0.71920697
      0.40548373	      1.07190976	      0.97294280	      0.95806298	      0.71903673
      0.40584473	      1.07216586	      0.97310476	      0.95820850	      0.71882450
      0.40632188	      1.07250342	      0.97331828	      0.95839973	      0.71854408
      0.40657078	      1.07267908	      0.97342940	      0.95849899	      0.71839784
      0.40681968	      1.07285446	      0.97354036	      0.95859791	      0.71825162
      0.40716022	      1.07309393	      0.97369188	      0.95873271	      0.71805162
      0.40750076	      1.07333285	      0.97384308	      0.95886686	      0.71785166
      0.40778951	      1.07353502	      0.97397103	      0.95898013	      0.71768214
      0.40807827	      1.07373680	      0.97409875	      0.95909294	      0.71751265
      0.40837283	      1.07394222	      0.97422879	      0.95920755	      0.71733980
      0.40874680	      1.07420243	      0.97439355	      0.95935238	      0.71712040
      0.40920584	      1.07452093	      0.97459525	      0.95952913	      0.71685117
      0.40945960	      1.07469656	      0.97470649	      0.95962634	      0.71670238
      0.40981971	      1.07494527	      0.97486405	      0.95976371	      0.71649127
      0.41017982	      1.07519336	      0.97502124	      0.95990039	      0.71628022
      0.41043912	      1.07537162	      0.97513421	      0.95999837	      0.71612828
      0.41069843	      1.07554955	      0.97524698	      0.96009599	      0.71597637
      0.41091770	      1.07569977	      0.97534220	      0.96017827	      0.71584794
      0.41126210	      1.07593523	      0.97549148	      0.96030697	      0.71564625
      0.41160650	      1.07617011	      0.97564042	      0.96043505	      0.71544462
      0.41187347	      1.07635180	      0.97575565	      0.96053389	      0.71528835
      0.41214045	      1.07653314	      0.97587068	      0.96063237	      0.71513211
      0.41243401	      1.07673214	      0.97599694	      0.96074021	      0.71496034
      0.41272757	      1.07693072	      0.97612294	      0.96084761	      0.71478861
      0.41303839	      1.07714051	      0.97625610	      0.96096090	      0.71460683
      0.41334921	      1.07734983	      0.97638897	      0.96107381	      0.71442510
      0.41360897	      1.07752441	      0.97649982	      0.96116793	      0.71427324
      0.41398608	      1.07777726	      0.97666039	      0.96130422	      0.71405284
      0.41429055	      1.07798089	      0.97678974	      0.96141401	      0.71387494
      0.41459502	      1.07818407	      0.97691883	      0.96152363	      0.71369708
      0.41489949	      1.07838679	      0.97704765	      0.96163312	      0.71351926
      0.41520395	      1.07858905	      0.97717622	      0.96174251	      0.71334149
      0.41550842	      1.07879085	      0.97730452	      0.96185184	      0.71316375
      0.41581289	      1.07899219	      0.97743255	      0.96196113	      0.71298605
      0.41611736	      1.07919308	      0.97756033	      0.96207041	      0.71280840
      0.41642183	      1.07939350	      0.97768784	      0.96217971	      0.71263079
      0.41672630	      1.07959346	      0.97781509	      0.96228905	      0.71245321
      0.41699993	      1.07977278	      0.97792923	      0.96238738	      0.71229366
      0.41727357	      1.07995172	      0.97804316	      0.96248577	      0.71213414
      0.41757898	      1.08015100	      0.97817006	      0.96259568	      0.71195614
      0.41788438	      1.08034981	      0.97829669	      0.96270571	      0.71177818
      0.41817757	      1.08054023	      0.97841802	      0.96281146	      0.71160738
      0.41847076	      1.08073021	      0.97853909	      0.96291735	      0.71143662
      0.41875185	      1.08091195	      0.97865494	      0.96301901	      0.71127295
      0.41910746	      1.08114131	      0.97880119	      0.96314784	      0.71106592
      0.41956175	      1.08143338	      0.97898749	      0.96331278	      0.71080155
      0.41991023	      1.08165672	      0.97913000	      0.96343960	      0.71059881
      0.42017320	      1.08182485	      0.97923732	      0.96353549	      0.71044586
      0.42043617	      1.08199264	      0.97934444	      0.96363154	      0.71029294
      0.42072589	      1.08217708	      0.97946222	      0.96373754	      0.71012450
      0.42108017	      1.08240204	      0.97960593	      0.96386745	      0.70991859
      0.42142870	      1.08262274	      0.97974696	      0.96399556	      0.70971607
      0.42177723	      1.08284281	      0.97988764	      0.96412398	      0.70951361
      0.42205192	      1.08301583	      0.97999827	      0.96422542	      0.70935408
      0.42232661	      1.08318846	      0.98010869	      0.96432705	      0.70919460
      0.42253534	      1.08331939	      0.98019245	      0.96440442	      0.70907342
      0.42287195	      1.08353005	      0.98032726	      0.96452942	      0.70887807
      0.42320855	      1.08374013	      0.98046175	      0.96465472	      0.70868277
      0.42347009	      1.08390297	      0.98056603	      0.96475230	      0.70853106
      0.42373163	      1.08406546	      0.98067011	      0.96485005	      0.70837938
      0.42402586	      1.08424783	      0.98078697	      0.96496025	      0.70820879
      0.42432009	      1.08442977	      0.98090358	      0.96507067	      0.70803823
      0.42455304	      1.08457350	      0.98099573	      0.96515826	      0.70790323
      0.42493116	      1.08480621	      0.98114497	      0.96530074	      0.70768416
      0.42519378	      1.08496741	      0.98124839	      0.96539992	      0.70753204
      0.42545641	      1.08512825	      0.98135161	      0.96549928	      0.70737995
      0.42571903	      1.08528874	      0.98145464	      0.96559881	      0.70722790
      0.42599776	      1.08545869	      0.98156377	      0.96570464	      0.70706657
      0.42636278	      1.08568065	      0.98170635	      0.96584353	      0.70685534
      0.42672781	      1.08590192	      0.98184855	      0.96598275	      0.70664418
      0.42700032	      1.08606667	      0.98195447	      0.96608689	      0.70648658
      0.42727283	      1.08623103	      0.98206017	      0.96619121	      0.70632902
      0.42756970	      1.08640966	      0.98217508	      0.96630506	      0.70615742
      0.42786658	      1.08658783	      0.98228974	      0.96641910	      0.70598586
      0.42815215	      1.08675880	      0.98239980	      0.96652898	      0.70582087
      0.42849571	      1.08696391	      0.98253190	      0.96666142	      0.70562244
      0.42878919	      1.08713865	      0.98264448	      0.96677474	      0.70545298
      0.42916643	      1.08736261	      0.98278883	      0.96692067	      0.70523522
      0.42962772	      1.08763547	      0.98296478	      0.96709949	      0.70496905
      0.42985953	      1.08777218	      0.98305298	      0.96718950	      0.70483534
      0.43009133	      1.08790860	      0.98314102	      0.96727962	      0.70470165
      0.43040970	      1.08809552	      0.98326169	      0.96740353	      0.70451809
      0.43072807	      1.08828192	      0.98338207	      0.96752762	      0.70433458
      0.43100820	      1.08844550	      0.98348775	      0.96763695	      0.70417315
      0.43128834	      1.08860867	      0.98359322	      0.96774640	      0.70401177
      0.43157997	      1.08877812	      0.98370277	      0.96786047	      0.70384381
      0.43187161	      1.08894712	      0.98381208	      0.96797466	      0.70367589
      0.43214878	      1.08910734	      0.98391575	      0.96808330	      0.70351634
      0.43249956	      1.08930954	      0.98404664	      0.96822093	      0.70331448
      0.43297244	      1.08958111	      0.98422253	      0.96840671	      0.70304246
      0.43319792	      1.08971019	      0.98430617	      0.96849538	      0.70291280
      0.43342339	      1.08983901	      0.98438967	      0.96858411	      0.70278317
      0.43376550	      1.09003396	      0.98451608	      0.96871883	      0.70258654
      0.43410760	      1.09022831	      0.98464217	      0.96885366	      0.70238998
      0.43435199	      1.09036678	      0.98473203	      0.96895004	      0.70224960
      0.43459638	      1.09050494	      0.98482173	      0.96904647	      0.70210925
      0.43485569	      1.09065120	      0.98491672	      0.96914883	      0.70196037
      0.43521971	      1.09085593	      0.98504974	      0.96929261	      0.70175144
      0.43554152	      1.09103635	      0.98516702	      0.96941977	      0.70156680
      0.43580064	      1.09118124	      0.98526125	      0.96952221	      0.70141817
      0.43605976	      1.09132578	      0.98535528	      0.96962468	      0.70126957
      0.43635926	      1.09149241	      0.98546373	      0.96974314	      0.70109787
      0.43665876	      1.09165858	      0.98557193	      0.96986164	      0.70092623
      0.43694567	      1.09181733	      0.98567533	      0.96997518	      0.70076184
      0.43723257	      1.09197566	      0.98577851	      0.97008873	      0.70059751
      0.43752212	      1.09213501	      0.98588240	      0.97020334	      0.70043171
      0.43781167	      1.09229394	      0.98598605	      0.97031795	      0.70026596
      0.43809719	      1.09245022	      0.98608803	      0.97043097	      0.70010256
      0.43838271	      1.09260609	      0.98618978	      0.97054399	      0.69993921
      0.43864595	      1.09274943	      0.98628338	      0.97064818	      0.69978866
      0.43900374	      1.09294367	      0.98641029	      0.97078976	      0.69958409
      0.43936152	      1.09313726	      0.98653684	      0.97093132	      0.69937960
      0.43960691	      1.09326965	      0.98662343	      0.97102838	      0.69923939
      0.43985230	      1.09340173	      0.98670984	      0.97112542	      0.69909922
      0.44012086	      1.09354593	      0.98680422	      0.97123159	      0.69894585
      0.44047948	      1.09373790	      0.98692993	      0.97137330	      0.69874113
      0.44083809	      1.09392922	      0.98705528	      0.97151494	      0.69853649
      0.44109683	      1.09406684	      0.98714550	      0.97161709	      0.69838889
      0.44135558	      1.09420413	      0.98723552	      0.97171919	      0.69824132
      0.44165014	      1.09436000	      0.98733778	      0.97183536	      0.69807338
      0.44194470	      1.09451542	      0.98743980	      0.97195147	      0.69790550
      0.44223035	      1.09466572	      0.98753850	      0.97206399	      0.69774274
      0.44251601	      1.09481560	      0.98763696	      0.97217644	      0.69758004
      0.44280096	      1.09496470	      0.98773496	      0.97228853	      0.69741778
      0.44308591	      1.09511338	      0.98783273	      0.97240054	      0.69725558
      0.44335830	      1.09525512	      0.98792598	      0.97250753	      0.69710057
      0.44370899	      1.09543705	      0.98804572	      0.97264516	      0.69690108
      0.44417748	      1.09567910	      0.98820515	      0.97282878	      0.69663470
      0.44443390	      1.09581112	      0.98829215	      0.97292917	      0.69648896
      0.44469033	      1.09594280	      0.98837897	      0.97302948	      0.69634326
      0.44494676	      1.09607414	      0.98846560	      0.97312970	      0.69619760
      0.44521058	      1.09620893	      0.98855454	      0.97323271	      0.69604779
      0.44557412	      1.09639408	      0.98867678	      0.97337449	      0.69584142
      0.44593767	      1.09657856	      0.98879865	      0.97351608	      0.69563514
      0.44615830	      1.09669019	      0.98887243	      0.97360191	      0.69550999
      0.44637893	      1.09680157	      0.98894608	      0.97368766	      0.69538488
      0.44668330	      1.09695483	      0.98904745	      0.97380583	      0.69521233
      0.44698768	      1.09710761	      0.98914857	      0.97392385	      0.69503985
      0.44726875	      1.09724829	      0.98924171	      0.97403270	      0.69488061
      0.44754983	      1.09738856	      0.98933464	      0.97414140	      0.69472144
      0.44783877	      1.09753234	      0.98942993	      0.97425300	      0.69455787
      0.44812770	      1.09767569	      0.98952499	      0.97436444	      0.69439435
      0.44841426	      1.09781745	      0.98961905	      0.97447482	      0.69423224
      0.44870082	      1.09795880	      0.98971287	      0.97458503	      0.69407018
      0.44898818	      1.09810012	      0.98980672	      0.97469540	      0.69390773
      0.44927553	      1.09824103	      0.98990034	      0.97480559	      0.69374533
      0.44956232	      1.09838124	      0.98999355	      0.97491541	      0.69358332
      0.44984911	      1.09852104	      0.99008654	      0.97502505	      0.69342136
      0.45013564	      1.09866030	      0.99017920	      0.97513443	      0.69325960
      0.45042217	      1.09879915	      0.99027165	      0.97524363	      0.69309790
      0.45070813	      1.09893731	      0.99036368	      0.97535243	      0.69293658
      0.45099410	      1.09907506	      0.99045548	      0.97546106	      0.69277532
      0.45127963	      1.09921220	      0.99054692	      0.97556934	      0.69261436
      0.45156516	      1.09934892	      0.99063813	      0.97567743	      0.69245345
      0.45185023	      1.09948502	      0.99072898	      0.97578517	      0.69229287
      0.45213531	      1.09962071	      0.99081960	      0.97589271	      0.69213234
      0.45242003	      1.09975583	      0.99090987	      0.97599993	      0.69197207
      0.45270474	      1.09989054	      0.99099993	      0.97610696	      0.69181186
      0.45298911	      1.10002468	      0.99108965	      0.97621366	      0.69165190
      0.45327349	      1.10015843	      0.99117915	      0.97632016	      0.69149200
      0.45355756	      1.10029163	      0.99126834	      0.97642635	      0.69133232
      0.45384164	      1.10042443	      0.99135730	      0.97653234	      0.69117271
      0.45412543	      1.10055669	      0.99144595	      0.97663802	      0.69101332
      0.45440921	      1.10068855	      0.99153437	      0.97674348	      0.69085398
      0.45469274	      1.10081989	      0.99162250	      0.97684865	      0.69069486
      0.45497626	      1.10095083	      0.99171040	      0.97695360	      0.69053579
      0.45525952	      1.10108125	      0.99179799	      0.97705824	      0.69037694
      0.45554278	      1.10121128	      0.99188537	      0.97716267	      0.69021814
      0.45582578	      1.10134079	      0.99197245	      0.97726679	      0.69005955
      0.45610878	      1.10146990	      0.99205931	      0.97737069	      0.68990102
      0.45639153	      1.10159851	      0.99214587	      0.97747428	      0.68974270
      0.45667427	      1.10172672	      0.99223221	      0.97757765	      0.68958443
      0.45695677	      1.10185442	      0.99231826	      0.97768070	      0.68942637
      0.45723926	      1.10198173	      0.99240408	      0.97778353	      0.68926836
      0.45752151	      1.10210853	      0.99248962	      0.97788605	      0.68911056
      0.45780376	      1.10223495	      0.99257493	      0.97798833	      0.68895282
      0.45808576	      1.10236086	      0.99265996	      0.97809030	      0.68879528
      0.45836776	      1.10248638	      0.99274476	      0.97819204	      0.68863780
      0.45864951	      1.10261141	      0.99282928	      0.97829346	      0.68848052
      0.45893127	      1.10273604	      0.99291357	      0.97839465	      0.68832330
      0.45921278	      1.10286018	      0.99299758	      0.97849551	      0.68816628
      0.45949429	      1.10298394	      0.99308138	      0.97859615	      0.68800932
      0.45977557	      1.10310720	      0.99316488	      0.97869645	      0.68785256
      0.46005684	      1.10323008	      0.99324817	      0.97879652	      0.68769586
      0.46033787	      1.10335246	      0.99333118	      0.97889627	      0.68753936
      0.46061890	      1.10347447	      0.99341397	      0.97899578	      0.68738292
      0.46089970	      1.10359598	      0.99349647	      0.97909496	      0.68722668
      0.46118049	      1.10371712	      0.99357876	      0.97919389	      0.68707050
      0.46146105	      1.10383777	      0.99366077	      0.97929251	      0.68691451
      0.46174161	      1.10395803	      0.99374256	      0.97939087	      0.68675859
      0.46202193	      1.10407782	      0.99382408	      0.97948891	      0.68660286
      0.46230226	      1.10419723	      0.99390538	      0.97958670	      0.68644720
      0.46258235	      1.10431616	      0.99398639	      0.97968417	      0.68629173
      0.46286244	      1.10443471	      0.99406720	      0.97978138	      0.68613633
      0.46314230	      1.10455279	      0.99414773	      0.97987827	      0.68598111
      0.46342216	      1.10467048	      0.99422805	      0.97997491	      0.68582597
      0.46370179	      1.10478771	      0.99430808	      0.98007121	      0.68567101
      0.46398143	      1.10490456	      0.99438791	      0.98016727	      0.68551612
      0.46426083	      1.10502094	      0.99446746	      0.98026299	      0.68536142
      0.46454023	      1.10513695	      0.99454681	      0.98035846	      0.68520678
      0.46481941	      1.10525249	      0.99462587	      0.98045360	      0.68505234
      0.46509859	      1.10536765	      0.99470473	      0.98054848	      0.68489796
      0.46537754	      1.10548235	      0.99478331	      0.98064303	      0.68474377
      0.46565649	      1.10559668	      0.99486169	      0.98073732	      0.68458965
      0.46593522	      1.10571055	      0.99493979	      0.98083128	      0.68443571
      0.46621395	      1.10582405	      0.99501768	      0.98092499	      0.68428184
      0.46649246	      1.10593709	      0.99509531	      0.98101836	      0.68412816
      0.46677097	      1.10604976	      0.99517272	      0.98111147	      0.68397455
      0.46704926	      1.10616197	      0.99524987	      0.98120424	      0.68382112
      0.46732754	      1.10627382	      0.99532681	      0.98129676	      0.68366776
      0.46760561	      1.10638521	      0.99540348	      0.98138895	      0.68351459
      0.46788368	      1.10649624	      0.99547994	      0.98148087	      0.68336148
      0.46816154	      1.10660681	      0.99555614	      0.98157246	      0.68320856
      0.46843939	      1.10671702	      0.99563213	      0.98166378	      0.68305571
      0.46871703	      1.10682678	      0.99570786	      0.98175478	      0.68290304
      0.46899466	      1.10693618	      0.99578338	      0.98184550	      0.68275044
      0.46927209	      1.10704514	      0.99585863	      0.98193590	      0.68259803
      0.46954951	      1.10715373	      0.99593368	      0.98202603	      0.68244568
      0.46982672	      1.10726187	      0.99600847	      0.98211583	      0.68229351
      0.47010393	      1.10736966	      0.99608306	      0.98220536	      0.68214142
      0.47038093	      1.10747700	      0.99615738	      0.98229456	      0.68198950
      0.47065793	      1.10758399	      0.99623150	      0.98238349	      0.68183766
      0.47093472	      1.10769054	      0.99630536	      0.98247209	      0.68168600
      0.47121151	      1.10779673	      0.99637901	      0.98256042	      0.68153440
      0.47148809	      1.10790248	      0.99645241	      0.98264842	      0.68138299
      0.47176467	      1.10800788	      0.99652560	      0.98273615	      0.68123165
      0.47204105	      1.10811284	      0.99659854	      0.98282355	      0.68108048
      0.47231742	      1.10821745	      0.99667127	      0.98291068	      0.68092939
      0.47259359	      1.10832162	      0.99674375	      0.98299747	      0.68077847
      0.47286977	      1.10842545	      0.99681602	      0.98308400	      0.68062763
      0.47314573	      1.10852884	      0.99688804	      0.98317020	      0.68047696
      0.47342170	      1.10863188	      0.99695986	      0.98325613	      0.68032637
      0.47369746	      1.10873450	      0.99703143	      0.98334172	      0.68017595
      0.47397323	      1.10883676	      0.99710279	      0.98342705	      0.68002560
      0.47424879	      1.10893860	      0.99717391	      0.98351204	      0.67987543
      0.47452435	      1.10904009	      0.99724482	      0.98359676	      0.67972533
      0.47479972	      1.10914116	      0.99731548	      0.98368116	      0.67957541
      0.47507508	      1.10924188	      0.99738594	      0.98376528	      0.67942556
      0.47535024	      1.10934218	      0.99745615	      0.98384907	      0.67927588
      0.47562541	      1.10944214	      0.99752616	      0.98393259	      0.67912627
      0.47590038	      1.10954167	      0.99759592	      0.98401578	      0.67897684
      0.47617535	      1.10964086	      0.99766549	      0.98409870	      0.67882748
      0.47645012	      1.10973964	      0.99773481	      0.98418129	      0.67867830
      0.47672489	      1.10983807	      0.99780392	      0.98426361	      0.67852918
      0.47699947	      1.10993609	      0.99787280	      0.98434560	      0.67838024
      0.47727405	      1.11003377	      0.99794147	      0.98442732	      0.67823137
      0.47754844	      1.11013103	      0.99800990	      0.98450871	      0.67808268
      0.47782283	      1.11022796	      0.99807813	      0.98458983	      0.67793405
      0.47809702	      1.11032447	      0.99814612	      0.98467062	      0.67778560
      0.47837122	      1.11042065	      0.99821391	      0.98475113	      0.67763722
      0.47864523	      1.11051642	      0.99828146	      0.98483133	      0.67748901
      0.47891923	      1.11061185	      0.99834881	      0.98491125	      0.67734087
      0.47919305	      1.11070687	      0.99841592	      0.98499084	      0.67719291
      0.47946687	      1.11080156	      0.99848283	      0.98507016	      0.67704501
      0.47974050	      1.11089585	      0.99854951	      0.98514916	      0.67689729
      0.48001413	      1.11098980	      0.99861599	      0.98522788	      0.67674964
      0.48028757	      1.11108335	      0.99868223	      0.98530628	      0.67660216
      0.48056102	      1.11117657	      0.99874827	      0.98538441	      0.67645474
      0.48083428	      1.11126939	      0.99881408	      0.98546221	      0.67630750
      0.48110754	      1.11136187	      0.99887969	      0.98553974	      0.67616033
      0.48138061	      1.11145396	      0.99894506	      0.98561695	      0.67601333
      0.48165369	      1.11154572	      0.99901024	      0.98569388	      0.67586640
      0.48192659	      1.11163709	      0.99907519	      0.98577050	      0.67571964
      0.48219948	      1.11172812	      0.99913994	      0.98584684	      0.67557295
      0.48247238	      1.11181882	      0.99920450	      0.98592291	      0.67542634
      0.48274527	      1.11190919	      0.99926886	      0.98599870	      0.67527979
      0.48301817	      1.11199923	      0.99933304	      0.98607423	      0.67513331
      0.48329106	      1.11208894	      0.99939702	      0.98614948	      0.67498691
      0.48356396	      1.11217833	      0.99946081	      0.98622446	      0.67484058
      0.48383685	      1.11226738	      0.99952440	      0.98629917	      0.67469432
      0.48410975	      1.11235610	      0.99958781	      0.98637361	      0.67454813
      0.48438264	      1.11244450	      0.99965102	      0.98644777	      0.67440201
      0.48465554	      1.11253257	      0.99971404	      0.98652166	      0.67425596
      0.48492843	      1.11262031	      0.99977687	      0.98659528	      0.67410999
      0.48520133	      1.11270772	      0.99983951	      0.98666863	      0.67396409
      0.48547422	      1.11279481	      0.99990196	      0.98674170	      0.67381826
      0.48574712	      1.11288157	      0.99996421	      0.98681450	      0.67367250
      0.48602002	      1.11296800	      1.00002627	      0.98688703	      0.67352682
      0.48629291	      1.11305411	      1.00008815	      0.98695928	      0.67338121
      0.48656581	      1.11313990	      1.00014983	      0.98703126	      0.67323567
      0.48683870	      1.11322536	      1.00021132	      0.98710297	      0.67309020
      0.48711160	      1.11331049	      1.00027262	      0.98717441	      0.67294481
      0.48738449	      1.11339530	      1.00033373	      0.98724557	      0.67279949
      0.48765739	      1.11347979	      1.00039465	      0.98731646	      0.67265424
      0.48793028	      1.11356395	      1.00045538	      0.98738707	      0.67250907
      0.48820318	      1.11364780	      1.00051591	      0.98745741	      0.67236397
      0.48847607	      1.11373132	      1.00057626	      0.98752748	      0.67221894
      0.48874897	      1.11381451	      1.00063642	      0.98759727	      0.67207398
      0.48899448	      1.11388909	      1.00069038	      0.98765983	      0.67194363
      0.48923999	      1.11396340	      1.00074419	      0.98772217	      0.67181335
      0.48953482	      1.11405230	      1.00080860	      0.98779673	      0.67165697
      0.48982965	      1.11414083	      1.00087279	      0.98787098	      0.67150067
      0.49007215	      1.11421336	      1.00092542	      0.98793181	      0.67137218
      0.49031465	      1.11428564	      1.00097790	      0.98799243	      0.67124375
      0.49061299	      1.11437422	      1.00104226	      0.98806670	      0.67108582
      0.49091133	      1.11446241	      1.00110640	      0.98814065	      0.67092799
      0.49115105	      1.11453301	      1.00115777	      0.98819983	      0.67080122
      0.49139078	      1.11460335	      1.00120900	      0.98825881	      0.67067452
      0.49169129	      1.11469119	      1.00127300	      0.98833243	      0.67051576
      0.49199180	      1.11477864	      1.00133678	      0.98840573	      0.67035710
      0.49222943	      1.11484753	      1.00138706	      0.98846345	      0.67023170
      0.49246706	      1.11491617	      1.00143719	      0.98852097	      0.67010636
      0.49277004	      1.11500334	      1.00150090	      0.98859401	      0.66994662
      0.49307302	      1.11509012	      1.00156437	      0.98866670	      0.66978698
      0.49330646	      1.11515672	      1.00161312	      0.98872249	      0.66966404
      0.49353991	      1.11522309	      1.00166174	      0.98877807	      0.66954115
      0.49384639	      1.11530987	      1.00172535	      0.98885075	      0.66937990
      0.49415288	      1.11539626	      1.00178873	      0.98892308	      0.66921874
      0.49438183	      1.11546053	      1.00183592	      0.98897688	      0.66909842
      0.49461077	      1.11552458	      1.00188298	      0.98903050	      0.66897815
      0.49492032	      1.11561083	      1.00194639	      0.98910268	      0.66881562
      0.49522987	      1.11569668	      1.00200957	      0.98917451	      0.66865318
      0.49545585	      1.11575910	      1.00205553	      0.98922673	      0.66853466
      0.49568184	      1.11582131	      1.00210137	      0.98927876	      0.66841618
      0.49599357	      1.11590676	      1.00216440	      0.98935023	      0.66825284
      0.49630530	      1.11599181	      1.00222718	      0.98942134	      0.66808960
      0.49652873	      1.11605252	      1.00227202	      0.98947209	      0.66797266
      0.49675216	      1.11611302	      1.00231674	      0.98952266	      0.66785577
      0.49706589	      1.11619762	      1.00237933	      0.98959336	      0.66769172
      0.49737961	      1.11628181	      1.00244166	      0.98966370	      0.66752777
      0.49760048	      1.11634084	      1.00248540	      0.98971300	      0.66741241
      0.49782136	      1.11639966	      1.00252902	      0.98976213	      0.66729709
      0.49813692	      1.11648335	      1.00259113	      0.98983200	      0.66713243
      0.49845248	      1.11656663	      1.00265299	      0.98990152	      0.66696786
      0.49867120	      1.11662411	      1.00269572	      0.98994949	      0.66685385
      0.49888993	      1.11668139	      1.00273833	      0.98999728	      0.66673989
      0.49920728	      1.11676415	      1.00279994	      0.99006632	      0.66657464
      0.49952462	      1.11684649	      1.00286130	      0.99013498	      0.66640949
      0.49974099	      1.11690239	      1.00290299	      0.99018159	      0.66629695
      0.49995736	      1.11695810	      1.00294457	      0.99022803	      0.66618445
      0.50027627	      1.11703987	      1.00300563	      0.99029616	      0.66601873
      0.50059518	      1.11712121	      1.00306645	      0.99036392	      0.66585311
      0.50080995	      1.11717575	      1.00310726	      0.99040935	      0.66574164
      0.50102471	      1.11723011	      1.00314796	      0.99045461	      0.66563021
      0.50134549	      1.11731094	      1.00320853	      0.99052189	      0.66546387
      0.50166626	      1.11739136	      1.00326885	      0.99058880	      0.66529763
      0.50187815	      1.11744424	      1.00330855	      0.99063280	      0.66518788
      0.50209003	      1.11749694	      1.00334815	      0.99067663	      0.66507818
      0.50241154	      1.11757656	      1.00340801	      0.99074282	      0.66491180
      0.50273305	      1.11765576	      1.00346762	      0.99080864	      0.66474554
      0.50294578	      1.11770793	      1.00350692	      0.99085198	      0.66463558
      0.50315851	      1.11775992	      1.00354611	      0.99089516	      0.66452567
      0.50348392	      1.11783908	      1.00360584	      0.99096090	      0.66435763
      0.50376699	      1.11790760	      1.00365758	      0.99101777	      0.66421155
      0.50402001	      1.11796857	      1.00370367	      0.99106836	      0.66408104
      0.50427303	      1.11802928	      1.00374960	      0.99111871	      0.66395060
      0.50457921	      1.11810240	      1.00380496	      0.99117933	      0.66379284
      0.50481947	      1.11815951	      1.00384825	      0.99122667	      0.66366911
      0.50505974	      1.11821639	      1.00389139	      0.99127380	      0.66354544
      0.50530001	      1.11827304	      1.00393439	      0.99132072	      0.66342183
      0.50561753	      1.11834754	      1.00399101	      0.99138240	      0.66325856
      0.50589081	      1.11841134	      1.00403953	      0.99143520	      0.66311812
      0.50616409	      1.11847484	      1.00408787	      0.99148773	      0.66297776
      0.50643737	      1.11853804	      1.00413603	      0.99153999	      0.66283748
      0.50667643	      1.11859308	      1.00417801	      0.99158549	      0.66271483
      0.50691548	      1.11864789	      1.00421985	      0.99163077	      0.66259224
      0.50723533	      1.11872086	      1.00427561	      0.99169105	      0.66242831
      0.50747592	      1.11877549	      1.00431738	      0.99173614	      0.66230507
      0.50771650	      1.11882988	      1.00435902	      0.99178103	      0.66218189
      0.50795709	      1.11888404	      1.00440051	      0.99182570	      0.66205877
      0.50827791	      1.11895590	      1.00445562	      0.99188496	      0.66189468
      0.50854463	      1.11901533	      1.00450125	      0.99193393	      0.66175834
      0.50881135	      1.11907448	      1.00454670	      0.99198266	      0.66162208
      0.50907807	      1.11913335	      1.00459198	      0.99203112	      0.66148589
      0.50934479	      1.11919193	      1.00463708	      0.99207934	      0.66134978
      0.50961151	      1.11925024	      1.00468202	      0.99212729	      0.66121373
      0.50987823	      1.11930826	      1.00472678	      0.99217500	      0.66107776
      0.51014495	      1.11936600	      1.00477136	      0.99222244	      0.66094187
      0.51041167	      1.11942345	      1.00481578	      0.99226964	      0.66080605
      0.51067839	      1.11948063	      1.00486002	      0.99231657	      0.66067030
      0.51094511	      1.11953753	      1.00490408	      0.99236326	      0.66053462
      0.51121183	      1.11959414	      1.00494798	      0.99240968	      0.66039902
      0.51147855	      1.11965048	      1.00499170	      0.99245586	      0.66026349
      0.51174527	      1.11970653	      1.00503525	      0.99250178	      0.66012804
      0.51198462	      1.11975660	      1.00507419	      0.99254277	      0.66000654
      0.51222397	      1.11980644	      1.00511298	      0.99258356	      0.65988511
      0.51253292	      1.11987044	      1.00516285	      0.99263590	      0.65972845
      0.51278431	      1.11992224	      1.00520326	      0.99267824	      0.65960105
      0.51303570	      1.11997380	      1.00524352	      0.99272036	      0.65947372
      0.51328708	      1.12002510	      1.00528362	      0.99276225	      0.65934646
      0.51360653	      1.12008994	      1.00533437	      0.99281515	      0.65918483
      0.51383533	      1.12013614	      1.00537056	      0.99285282	      0.65906914
      0.51406412	      1.12018213	      1.00540662	      0.99289030	      0.65895350
      0.51436398	      1.12024209	      1.00545369	      0.99293915	      0.65880202
      0.51465558	      1.12030007	      1.00549926	      0.99298634	      0.65865480
      0.51494718	      1.12035772	      1.00554463	      0.99303323	      0.65850768
      0.51519265	      1.12040599	      1.00558266	      0.99307247	      0.65838389
      0.51543813	      1.12045403	      1.00562055	      0.99311149	      0.65826016
      0.51574266	      1.12051330	      1.00566735	      0.99315960	      0.65810676
      0.51599079	      1.12056133	      1.00570531	      0.99319857	      0.65798184
      0.51623892	      1.12060912	      1.00574313	      0.99323731	      0.65785698
      0.51648706	      1.12065667	      1.00578081	      0.99327583	      0.65773218
      0.51681430	      1.12071902	      1.00583026	      0.99332631	      0.65756770
      0.51704021	      1.12076182	      1.00586425	      0.99336093	      0.65745422
      0.51726612	      1.12080443	      1.00589812	      0.99339537	      0.65734078
      0.51757208	      1.12086181	      1.00594380	      0.99344173	      0.65718724
      0.51786561	      1.12091653	      1.00598741	      0.99348590	      0.65704002
      0.51815914	      1.12097091	      1.00603081	      0.99352976	      0.65689290
      0.51840079	      1.12101544	      1.00606639	      0.99356564	      0.65677185
      0.51864244	      1.12105973	      1.00610183	      0.99360131	      0.65665086
      0.51894898	      1.12111561	      1.00614658	      0.99364627	      0.65649746
      0.51919970	      1.12116104	      1.00618302	      0.99368279	      0.65637207
      0.51945042	      1.12120623	      1.00621931	      0.99371910	      0.65624675
      0.51970114	      1.12125117	      1.00625545	      0.99375518	      0.65612149
      0.52001489	      1.12130708	      1.00630046	      0.99380002	      0.65596483
      0.52024887	      1.12134853	      1.00633387	      0.99383323	      0.65584807
      0.52048285	      1.12138977	      1.00636716	      0.99386625	      0.65573136
      0.52077725	      1.12144137	      1.00640885	      0.99390753	      0.65558460
      0.52105697	      1.12149008	      1.00644827	      0.99394646	      0.65544524
      0.52133669	      1.12153850	      1.00648751	      0.99398512	      0.65530597
      0.52158760	      1.12158168	      1.00652255	      0.99401957	      0.65518110
      0.52183852	      1.12162461	      1.00655744	      0.99405379	      0.65505630
      0.52208944	      1.12166731	      1.00659218	      0.99408780	      0.65493157
      0.52234035	      1.12170977	      1.00662677	      0.99412158	      0.65480690
      0.52267992	      1.12176685	      1.00667335	      0.99416695	      0.65463829
      0.52289539	      1.12180284	      1.00670276	      0.99419552	      0.65453136
      0.52311086	      1.12183866	      1.00673206	      0.99422394	      0.65442448
      0.52343739	      1.12189261	      1.00677626	      0.99426669	      0.65426260
      0.52374737	      1.12194344	      1.00681798	      0.99430693	      0.65410903
      0.52405734	      1.12199391	      1.00685948	      0.99434684	      0.65395556
      0.52428472	      1.12203071	      1.00688977	      0.99437589	      0.65384305
      0.52451209	      1.12206730	      1.00691994	      0.99440477	      0.65373059
      0.52483889	      1.12211956	      1.00696309	      0.99444596	      0.65356905
      0.52509111	      1.12215962	      1.00699622	      0.99447749	      0.65344446
      0.52534332	      1.12219943	      1.00702920	      0.99450880	      0.65331994
      0.52559553	      1.12223901	      1.00706203	      0.99453989	      0.65319548
      0.52590330	      1.12228698	      1.00710189	      0.99457753	      0.65304369
      0.52613996	      1.12232363	      1.00713238	      0.99460624	      0.65292704
      0.52637662	      1.12236006	      1.00716275	      0.99463477	      0.65281045
      0.52666820	      1.12240467	      1.00719998	      0.99466964	      0.65266688
      0.52695979	      1.12244895	      1.00723701	      0.99470422	      0.65252340
      0.52720443	      1.12248586	      1.00726793	      0.99473300	      0.65240309
      0.52744907	      1.12252254	      1.00729870	      0.99476158	      0.65228284
      0.52769371	      1.12255901	      1.00732934	      0.99478994	      0.65216265
      0.52801753	      1.12260692	      1.00736967	      0.99482717	      0.65200366
      0.52825168	      1.12264133	      1.00739868	      0.99485387	      0.65188876
      0.52848583	      1.12267553	      1.00742757	      0.99488037	      0.65177392
      0.52878427	      1.12271882	      1.00746420	      0.99491387	      0.65162763
      0.52908271	      1.12276178	      1.00750061	      0.99494707	      0.65148144
      0.52931677	      1.12279525	      1.00752903	      0.99497289	      0.65136684
      0.52955084	      1.12282851	      1.00755732	      0.99499852	      0.65125230
      0.52984419	      1.12286990	      1.00759260	      0.99503038	      0.65110884
      0.53013753	      1.12291097	      1.00762767	      0.99506193	      0.65096546
      0.53037877	      1.12294451	      1.00765636	      0.99508766	      0.65084761
      0.53062002	      1.12297784	      1.00768492	      0.99511319	      0.65072983
      0.53086126	      1.12301095	      1.00771334	      0.99513852	      0.65061210
      0.53119540	      1.12305645	      1.00775248	      0.99517327	      0.65044915
      0.53142760	      1.12308782	      1.00777953	      0.99519719	      0.65033598
      0.53165980	      1.12311900	      1.00780645	      0.99522092	      0.65022286
      0.53196380	      1.12315951	      1.00784151	      0.99525172	      0.65007485
      0.53226779	      1.12319969	      1.00787635	      0.99528219	      0.64992694
      0.53249142	      1.12322902	      1.00790184	      0.99530441	      0.64981819
      0.53271506	      1.12325817	      1.00792722	      0.99532645	      0.64970949
      0.53302458	      1.12329821	      1.00796215	      0.99535668	      0.64955914
      0.53330338	      1.12333398	      1.00799342	      0.99538362	      0.64942379
      0.53358219	      1.12336945	      1.00802452	      0.99541030	      0.64928852
      0.53383025	      1.12340078	      1.00805203	      0.99543381	      0.64916823
      0.53407832	      1.12343188	      1.00807941	      0.99545711	      0.64904800
      0.53432639	      1.12346275	      1.00810663	      0.99548020	      0.64892784
      0.53462642	      1.12349979	      1.00813938	      0.99550784	      0.64878259
      0.53487905	      1.12353072	      1.00816679	      0.99553088	      0.64866037
      0.53513167	      1.12356142	      1.00819405	      0.99555370	      0.64853822
      0.53538429	      1.12359188	      1.00822116	      0.99557630	      0.64841613
      0.53563691	      1.12362211	      1.00824813	      0.99559868	      0.64829410
      0.53594785	      1.12365899	      1.00828111	      0.99562593	      0.64814400
      0.53618188	      1.12368652	      1.00830580	      0.99564622	      0.64803109
      0.53641591	      1.12371384	      1.00833035	      0.99566632	      0.64791824
      0.53671393	      1.12374835	      1.00836144	      0.99569165	      0.64777461
      0.53701196	      1.12378254	      1.00839232	      0.99571668	      0.64763108
      0.53723573	      1.12380799	      1.00841538	      0.99573527	      0.64752336
      0.53745951	      1.12383326	      1.00843831	      0.99575369	      0.64741570
      0.53776893	      1.12386791	      1.00846984	      0.99577888	      0.64726692
      0.53804225	      1.12389822	      1.00849751	      0.99580086	      0.64713557
      0.53831558	      1.12392826	      1.00852501	      0.99582259	      0.64700431
      0.53858890	      1.12395802	      1.00855233	      0.99584406	      0.64687312
      0.53882490	      1.12398351	      1.00857578	      0.99586239	      0.64675991
      0.53906091	      1.12400879	      1.00859911	      0.99588054	      0.64664675
      0.53934794	      1.12403926	      1.00862731	      0.99590235	      0.64650921
      0.53963497	      1.12406943	      1.00865532	      0.99592389	      0.64637175
      0.53987228	      1.12409416	      1.00867834	      0.99594148	      0.64625816
      0.54010960	      1.12411867	      1.00870122	      0.99595888	      0.64614464
      0.54039878	      1.12414827	      1.00872894	      0.99597983	      0.64600638
      0.54068796	      1.12417757	      1.00875646	      0.99600049	      0.64586821
      0.54091818	      1.12420067	      1.00877824	      0.99601674	      0.64575827
      0.54114840	      1.12422359	      1.00879989	      0.99603281	      0.64564838
      0.54144736	      1.12425306	      1.00882783	      0.99605340	      0.64550578
      0.54174632	      1.12428220	      1.00885557	      0.99607370	      0.64536326
      0.54196853	      1.12430366	      1.00887605	      0.99608859	      0.64525739
      0.54219074	      1.12432493	      1.00889642	      0.99610331	      0.64515157
      0.54250450	      1.12435467	      1.00892499	      0.99612381	      0.64500224
      0.54278470	      1.12438092	      1.00895032	      0.99614184	      0.64486897
      0.54306490	      1.12440690	      1.00897546	      0.99615960	      0.64473578
      0.54329183	      1.12442772	      1.00899570	      0.99617380	      0.64462797
      0.54351877	      1.12444836	      1.00901582	      0.99618781	      0.64452021
      0.54381820	      1.12447532	      1.00904218	      0.99620605	      0.64437811
      0.54411762	      1.12450195	      1.00906834	      0.99622398	      0.64423611
      0.54434481	      1.12452193	      1.00908806	      0.99623738	      0.64412842
      0.54457200	      1.12454174	      1.00910766	      0.99625061	      0.64402079
      0.54487516	      1.12456787	      1.00913363	      0.99626799	      0.64387725
      0.54517832	      1.12459368	      1.00915939	      0.99628506	      0.64373381
      0.54539919	      1.12461227	      1.00917802	      0.99629730	      0.64362936
      0.54562006	      1.12463069	      1.00919655	      0.99630938	      0.64352497
      0.54593282	      1.12465647	      1.00922260	      0.99632621	      0.64337723
      0.54620621	      1.12467872	      1.00924518	      0.99634064	      0.64324816
      0.54647960	      1.12470070	      1.00926760	      0.99635483	      0.64311917
      0.54675300	      1.12472241	      1.00928985	      0.99636877	      0.64299026
      0.54698710	      1.12474079	      1.00930876	      0.99638050	      0.64287994
      0.54722120	      1.12475898	      1.00932756	      0.99639205	      0.64276967
      0.54750712	      1.12478092	      1.00935034	      0.99640591	      0.64263508
      0.54779304	      1.12480257	      1.00937294	      0.99641950	      0.64250057
      0.54803339	      1.12482054	      1.00939180	      0.99643071	      0.64238756
      0.54827374	      1.12483831	      1.00941052	      0.99644172	      0.64227461
      0.54851409	      1.12485587	      1.00942912	      0.99645254	      0.64216173
      0.54883792	      1.12487920	      1.00945397	      0.99646682	      0.64200972
      0.54907424	      1.12489599	      1.00947196	      0.99647702	      0.64189887
      0.54931055	      1.12491259	      1.00948982	      0.99648703	      0.64178807
      0.54960427	      1.12493293	      1.00951184	      0.99649921	      0.64165044
      0.54989799	      1.12495297	      1.00953367	      0.99651111	      0.64151289
      0.55012104	      1.12496798	      1.00955012	      0.99651995	      0.64140850
      0.55034409	      1.12498282	      1.00956645	      0.99652862	      0.64130416
      0.55064751	      1.12500271	      1.00958850	      0.99654016	      0.64116231
      0.55092310	      1.12502050	      1.00960834	      0.99655037	      0.64103355
      0.55119869	      1.12503802	      1.00962801	      0.99656033	      0.64090487
      0.55144518	      1.12505346	      1.00964547	      0.99656902	      0.64078984
      0.55169168	      1.12506868	      1.00966278	      0.99657752	      0.64067487
      0.55193817	      1.12508369	      1.00967996	      0.99658581	      0.64055997
      0.55218466	      1.12509848	      1.00969701	      0.99659390	      0.64044513
      0.55251313	      1.12511786	      1.00971951	      0.99660436	      0.64029219
      0.55273598	      1.12513079	      1.00973464	      0.99661126	      0.64018849
      0.55295883	      1.12514354	      1.00974966	      0.99661799	      0.64008485
      0.55326857	      1.12516097	      1.00977035	      0.99662708	      0.63994088
      0.55354244	      1.12517610	      1.00978847	      0.99663485	      0.63981366
      0.55381632	      1.12519097	      1.00980642	      0.99664237	      0.63968651
      0.55409019	      1.12520557	      1.00982420	      0.99664964	      0.63955945
      0.55432249	      1.12521775	      1.00983916	      0.99665561	      0.63945173
      0.55455478	      1.12522973	      1.00985399	      0.99666141	      0.63934408
      0.55483884	      1.12524413	      1.00987196	      0.99666826	      0.63921250
      0.55512290	      1.12525825	      1.00988976	      0.99667483	      0.63908101
      0.55537051	      1.12527032	      1.00990513	      0.99668035	      0.63896646
      0.55561811	      1.12528217	      1.00992036	      0.99668567	      0.63885198
      0.55586572	      1.12529381	      1.00993545	      0.99669078	      0.63873755
      0.55611332	      1.12530523	      1.00995041	      0.99669570	      0.63862319
      0.55642120	      1.12531913	      1.00996882	      0.99670152	      0.63848108
      0.55666618	      1.12532996	      1.00998332	      0.99670594	      0.63836808
      0.55691116	      1.12534057	      1.00999769	      0.99671016	      0.63825513
      0.55715614	      1.12535097	      1.01001193	      0.99671418	      0.63814224
      0.55746174	      1.12536365	      1.01002950	      0.99671891	      0.63800151
      0.55771206	      1.12537379	      1.01004374	      0.99672257	      0.63788631
      0.55796237	      1.12538371	      1.01005784	      0.99672602	      0.63777117
      0.55821269	      1.12539341	      1.01007180	      0.99672926	      0.63765610
      0.55846301	      1.12540290	      1.01008562	      0.99673230	      0.63754109
      0.55877835	      1.12541453	      1.01010284	      0.99673583	      0.63739629
      0.55900128	      1.12542254	      1.01011488	      0.99673813	      0.63729399
      0.55922421	      1.12543038	      1.01012681	      0.99674027	      0.63719174
      0.55952687	      1.12544074	      1.01014284	      0.99674292	      0.63705301
      0.55980458	      1.12544997	      1.01015737	      0.99674508	      0.63692579
      0.56008229	      1.12545893	      1.01017172	      0.99674700	      0.63679865
      0.56032624	      1.12546658	      1.01018419	      0.99674847	      0.63668703
      0.56057019	      1.12547402	      1.01019653	      0.99674975	      0.63657548
      0.56081414	      1.12548125	      1.01020875	      0.99675084	      0.63646398
      0.56111362	      1.12548984	      1.01022356	      0.99675190	      0.63632718
      0.56136889	      1.12549692	      1.01023603	      0.99675258	      0.63621066
      0.56162415	      1.12550377	      1.01024836	      0.99675305	      0.63609420
      0.56187941	      1.12551039	      1.01026054	      0.99675331	      0.63597781
      0.56213468	      1.12551679	      1.01027258	      0.99675335	      0.63586149
      0.56238994	      1.12552296	      1.01028448	      0.99675319	      0.63574523
      0.56264520	      1.12552890	      1.01029624	      0.99675281	      0.63562904
      0.56290047	      1.12553462	      1.01030786	      0.99675222	      0.63551291
      0.56315573	      1.12554011	      1.01031933	      0.99675142	      0.63539685
      0.56346453	      1.12554645	      1.01033302	      0.99675017	      0.63525654
      0.56368434	      1.12555076	      1.01034264	      0.99674909	      0.63515673
      0.56390415	      1.12555490	      1.01035215	      0.99674786	      0.63505696
      0.56420711	      1.12556033	      1.01036509	      0.99674590	      0.63491953
      0.56449137	      1.12556514	      1.01037705	      0.99674380	      0.63479067
      0.56477563	      1.12556967	      1.01038883	      0.99674143	      0.63466189
      0.56501128	      1.12557322	      1.01039847	      0.99673927	      0.63455520
      0.56524693	      1.12557657	      1.01040799	      0.99673693	      0.63444856
      0.56554347	      1.12558051	      1.01041979	      0.99673374	      0.63431445
      0.56579511	      1.12558362	      1.01042965	      0.99673080	      0.63420072
      0.56604676	      1.12558651	      1.01043938	      0.99672767	      0.63408704
      0.56629841	      1.12558918	      1.01044898	      0.99672433	      0.63397344
      0.56655006	      1.12559163	      1.01045843	      0.99672078	      0.63385989
      0.56680170	      1.12559386	      1.01046775	      0.99671704	      0.63374641
      0.56711084	      1.12559630	      1.01047901	      0.99671216	      0.63360709
      0.56733265	      1.12559786	      1.01048696	      0.99670846	      0.63350719
      0.56755447	      1.12559924	      1.01049480	      0.99670462	      0.63340734
      0.56785281	      1.12560083	      1.01050519	      0.99669919	      0.63327311
      0.56813487	      1.12560205	      1.01051483	      0.99669380	      0.63314630
      0.56841692	      1.12560299	      1.01052430	      0.99668816	      0.63301956
      0.56865478	      1.12560358	      1.01053215	      0.99668320	      0.63291275
      0.56889264	      1.12560397	      1.01053989	      0.99667807	      0.63280600
      0.56918650	      1.12560419	      1.01054927	      0.99667147	      0.63267418
      0.56943590	      1.12560414	      1.01055709	      0.99666566	      0.63256238
      0.56968531	      1.12560388	      1.01056477	      0.99665965	      0.63245065
      0.56993471	      1.12560340	      1.01057232	      0.99665344	      0.63233897
      0.57018411	      1.12560271	      1.01057974	      0.99664703	      0.63222736
      0.57043351	      1.12560181	      1.01058702	      0.99664043	      0.63211581
      0.57075934	      1.12560031	      1.01059634	      0.99663150	      0.63197018
      0.57097019	      1.12559914	      1.01060225	      0.99662555	      0.63187599
      0.57118103	      1.12559782	      1.01060806	      0.99661945	      0.63178185
      0.57149719	      1.12559557	      1.01061659	      0.99661005	      0.63164078
      0.57179665	      1.12559311	      1.01062448	      0.99660085	      0.63150724
      0.57210645	      1.12559025	      1.01063244	      0.99659104	      0.63136920
      0.57234478	      1.12558783	      1.01063843	      0.99658328	      0.63126306
      0.57258311	      1.12558521	      1.01064429	      0.99657535	      0.63115699
      0.57288575	      1.12558160	      1.01065156	      0.99656501	      0.63102237
      0.57312514	      1.12557853	      1.01065717	      0.99655663	      0.63091595
      0.57336453	      1.12557527	      1.01066266	      0.99654808	      0.63080959
      0.57360392	      1.12557180	      1.01066803	      0.99653934	      0.63070329
      0.57393442	      1.12556671	      1.01067524	      0.99652698	      0.63055662
      0.57414977	      1.12556318	      1.01067982	      0.99651874	      0.63046112
      0.57436512	      1.12555950	      1.01068429	      0.99651036	      0.63036566
      0.57467329	      1.12555396	      1.01069052	      0.99649811	      0.63022914
      0.57496795	      1.12554837	      1.01069630	      0.99648612	      0.63009869
      0.57526260	      1.12554248	      1.01070188	      0.99647385	      0.62996833
      0.57549826	      1.12553755	      1.01070622	      0.99646385	      0.62986414
      0.57573391	      1.12553244	      1.01071044	      0.99645368	      0.62976000
      0.57603667	      1.12552560	      1.01071569	      0.99644035	      0.62962629
      0.57627784	      1.12551993	      1.01071973	      0.99642953	      0.62951985
      0.57651901	      1.12551406	      1.01072365	      0.99641853	      0.62941347
      0.57676019	      1.12550799	      1.01072744	      0.99640735	      0.62930714
      0.57708298	      1.12549957	      1.01073233	      0.99639210	      0.62916492
      0.57730103	      1.12549368	      1.01073551	      0.99638162	      0.62906891
      0.57751907	      1.12548763	      1.01073859	      0.99637099	      0.62897295
      0.57782053	      1.12547901	      1.01074268	      0.99635605	      0.62884035
      0.57811019	      1.12547043	      1.01074643	      0.99634143	      0.62871304
      0.57839985	      1.12546157	      1.01075000	      0.99632655	      0.62858580
      0.57863645	      1.12545412	      1.01075279	      0.99631420	      0.62848194
      0.57887306	      1.12544649	      1.01075546	      0.99630168	      0.62837812
      0.57917383	      1.12543652	      1.01075868	      0.99628552	      0.62824624
      0.57941448	      1.12542832	      1.01076113	      0.99627238	      0.62814079
      0.57965514	      1.12541993	      1.01076345	      0.99625907	      0.62803539
      0.57989579	      1.12541134	      1.01076565	      0.99624558	      0.62793005
      0.58022028	      1.12539946	      1.01076843	      0.99622711	      0.62778810
      0.58043621	      1.12539135	      1.01077015	      0.99621464	      0.62769370
      0.58065214	      1.12538310	      1.01077178	      0.99620203	      0.62759935
      0.58095551	      1.12537123	      1.01077390	      0.99618406	      0.62746687
      0.58124769	      1.12535951	      1.01077577	      0.99616650	      0.62733936
      0.58153987	      1.12534751	      1.01077745	      0.99614867	      0.62721194
      0.58178350	      1.12533729	      1.01077872	      0.99613360	      0.62710575
      0.58202713	      1.12532687	      1.01077987	      0.99611836	      0.62699963
      0.58232014	      1.12531407	      1.01078108	      0.99609978	      0.62687208
      0.58255867	      1.12530344	      1.01078193	      0.99608446	      0.62676830
      0.58279721	      1.12529263	      1.01078267	      0.99606897	      0.62666458
      0.58303575	      1.12528162	      1.01078329	      0.99605331	      0.62656091
      0.58336765	      1.12526600	      1.01078396	      0.99603123	      0.62641677
      0.58357846	      1.12525589	      1.01078426	      0.99601703	      0.62632527
      0.58378928	      1.12524563	      1.01078447	      0.99600270	      0.62623381
      0.58410022	      1.12523022	      1.01078462	      0.99598131	      0.62609900
      0.58440504	      1.12521482	      1.01078457	      0.99596007	      0.62596694
      0.58475951	      1.12519651	      1.01078426	      0.99593500	      0.62581348
      0.58497805	      1.12518502	      1.01078395	      0.99591936	      0.62571893
      0.58519659	      1.12517338	      1.01078353	      0.99590357	      0.62562443
      0.58555832	      1.12515375	      1.01078263	      0.99587713	      0.62546811
      0.58575951	      1.12514265	      1.01078201	      0.99586225	      0.62538123
      0.58596071	      1.12513142	      1.01078131	      0.99584725	      0.62529438
      0.58629257	      1.12511260	      1.01077997	      0.99582224	      0.62515122
      0.58661501	      1.12509396	      1.01077845	      0.99579762	      0.62501223
      0.58684985	      1.12508018	      1.01077721	      0.99577950	      0.62491106
      0.58708470	      1.12506622	      1.01077585	      0.99576121	      0.62480995
      0.58740190	      1.12504707	      1.01077384	      0.99573624	      0.62467346
      0.58762667	      1.12503330	      1.01077229	      0.99571837	      0.62457681
      0.58785144	      1.12501937	      1.01077064	      0.99570035	      0.62448021
      0.58813972	      1.12500126	      1.01076837	      0.99567701	      0.62435638
      0.58841924	      1.12498344	      1.01076601	      0.99565414	      0.62423640
      0.58869877	      1.12496537	      1.01076348	      0.99563104	      0.62411649
      0.58894269	      1.12494939	      1.01076115	      0.99561070	      0.62401191
      0.58918662	      1.12493322	      1.01075869	      0.99559017	      0.62390740
      0.58943055	      1.12491685	      1.01075612	      0.99556947	      0.62380294
      0.58972331	      1.12489696	      1.01075287	      0.99554440	      0.62367765
      0.58998635	      1.12487884	      1.01074979	      0.99552165	      0.62356515
      0.59024940	      1.12486050	      1.01074658	      0.99549869	      0.62345272
      0.59051244	      1.12484194	      1.01074323	      0.99547553	      0.62334035
      0.59077549	      1.12482316	      1.01073974	      0.99545217	      0.62322806
      0.59101015	      1.12480621	      1.01073650	      0.99543116	      0.62312793
      0.59124482	      1.12478909	      1.01073316	      0.99540998	      0.62302787
      0.59154307	      1.12476707	      1.01072874	      0.99538283	      0.62290076
      0.59178463	      1.12474902	      1.01072503	      0.99536065	      0.62279788
      0.59202618	      1.12473079	      1.01072121	      0.99533830	      0.62269506
      0.59226774	      1.12471237	      1.01071726	      0.99531577	      0.62259230
      0.59258842	      1.12468762	      1.01071184	      0.99528561	      0.62245596
      0.59280245	      1.12467093	      1.01070811	      0.99526531	      0.62236502
      0.59301648	      1.12465408	      1.01070429	      0.99524487	      0.62227413
      0.59331728	      1.12463016	      1.01069876	      0.99521593	      0.62214647
      0.59355815	      1.12461079	      1.01069420	      0.99519256	      0.62204430
      0.59395816	      1.12457823	      1.01068637	      0.99515337	      0.62187477
      0.59420126	      1.12455818	      1.01068145	      0.99512933	      0.62177181
      0.59444437	      1.12453795	      1.01067641	      0.99510511	      0.62166890
      0.59468748	      1.12451753	      1.01067126	      0.99508073	      0.62156606
      0.59498418	      1.12449235	      1.01066481	      0.99505073	      0.62144062
      0.59524210	      1.12447024	      1.01065906	      0.99502445	      0.62133165
      0.59550001	      1.12444791	      1.01065317	      0.99499797	      0.62122275
      0.59575792	      1.12442538	      1.01064715	      0.99497130	      0.62111391
      0.59601583	      1.12440263	      1.01064100	      0.99494444	      0.62100514
      0.59627374	      1.12437967	      1.01063472	      0.99491739	      0.62089643
      0.59653165	      1.12435650	      1.01062830	      0.99489014	      0.62078779
      0.59678956	      1.12433312	      1.01062175	      0.99486270	      0.62067922
      0.59704747	      1.12430953	      1.01061507	      0.99483507	      0.62057071
      0.59730539	      1.12428573	      1.01060825	      0.99480725	      0.62046226
      0.59756330	      1.12426172	      1.01060131	      0.99477924	      0.62035388
      0.59782121	      1.12423750	      1.01059423	      0.99475104	      0.62024557
      0.59807912	      1.12421307	      1.01058702	      0.99472264	      0.62013732
      0.59833703	      1.12418843	      1.01057967	      0.99469405	      0.62002913
      0.59859494	      1.12416358	      1.01057220	      0.99466528	      0.61992101
      0.59885285	      1.12413853	      1.01056459	      0.99463631	      0.61981296
      0.59908384	      1.12411591	      1.01055766	      0.99461020	      0.61971624
      0.59931483	      1.12409312	      1.01055063	      0.99458395	      0.61961957
      0.59961962	      1.12406280	      1.01054120	      0.99454906	      0.61949210
      0.59985661	      1.12403902	      1.01053373	      0.99452176	      0.61939305
      0.60009359	      1.12401507	      1.01052615	      0.99449430	      0.61929405
      0.60033058	      1.12399094	      1.01051847	      0.99446667	      0.61919511
      0.60063188	      1.12396001	      1.01050853	      0.99443132	      0.61906939
      0.60088924	      1.12393336	      1.01049991	      0.99440092	      0.61896208
      0.60114659	      1.12390651	      1.01049115	      0.99437033	      0.61885484
      0.60140394	      1.12387946	      1.01048226	      0.99433955	      0.61874766
      0.60166129	      1.12385220	      1.01047325	      0.99430859	      0.61864054
      0.60191865	      1.12382473	      1.01046410	      0.99427744	      0.61853349
      0.60217600	      1.12379705	      1.01045482	      0.99424610	      0.61842651
      0.60243335	      1.12376918	      1.01044542	      0.99421457	      0.61831959
      0.60269071	      1.12374109	      1.01043588	      0.99418286	      0.61821273
      0.60294806	      1.12371280	      1.01042622	      0.99415096	      0.61810594
      0.60320541	      1.12368431	      1.01041642	      0.99411888	      0.61799921
      0.60346276	      1.12365561	      1.01040650	      0.99408660	      0.61789255
      0.60372012	      1.12362670	      1.01039645	      0.99405415	      0.61778595
      0.60397747	      1.12359760	      1.01038626	      0.99402150	      0.61767942
      0.60423482	      1.12356828	      1.01037595	      0.99398867	      0.61757295
      0.60449217	      1.12353877	      1.01036551	      0.99395565	      0.61746654
      0.60474953	      1.12350905	      1.01035494	      0.99392245	      0.61736020
      0.60500688	      1.12347912	      1.01034425	      0.99388906	      0.61725393
      0.60526423	      1.12344900	      1.01033342	      0.99385549	      0.61714771
      0.60552159	      1.12341867	      1.01032247	      0.99382174	      0.61704156
      0.60577894	      1.12338813	      1.01031138	      0.99378779	      0.61693548
      0.60603629	      1.12335740	      1.01030017	      0.99375367	      0.61682946
      0.60629364	      1.12332646	      1.01028884	      0.99371936	      0.61672350
      0.60655100	      1.12329532	      1.01027737	      0.99368486	      0.61661761
      0.60680835	      1.12326397	      1.01026577	      0.99365018	      0.61651179
      0.60706570	      1.12323243	      1.01025405	      0.99361532	      0.61640602
      0.60732305	      1.12320068	      1.01024220	      0.99358027	      0.61630032
      0.60758041	      1.12316873	      1.01023023	      0.99354504	      0.61619469
      0.60783776	      1.12313658	      1.01021812	      0.99350963	      0.61608912
      0.60809511	      1.12310423	      1.01020589	      0.99347403	      0.61598361
      0.60835247	      1.12307168	      1.01019353	      0.99343825	      0.61587817
      0.60860982	      1.12303892	      1.01018105	      0.99340229	      0.61577279
      0.60886717	      1.12300597	      1.01016843	      0.99336614	      0.61566747
      0.60912452	      1.12297281	      1.01015569	      0.99332982	      0.61556222
      0.60935546	      1.12294289	      1.01014415	      0.99329706	      0.61546783
      0.60958641	      1.12291280	      1.01013251	      0.99326416	      0.61537348
      0.60989499	      1.12287235	      1.01011680	      0.99321997	      0.61524750
      0.61012598	      1.12284189	      1.01010491	      0.99318672	      0.61515326
      0.61035696	      1.12281126	      1.01009293	      0.99315332	      0.61505907
      0.61058795	      1.12278047	      1.01008085	      0.99311978	      0.61496493
      0.61089238	      1.12273965	      1.01006476	      0.99307535	      0.61484093
      0.61116285	      1.12270315	      1.01005033	      0.99303567	      0.61473085
      0.61143331	      1.12266642	      1.01003575	      0.99299578	      0.61462083
      0.61166649	      1.12263459	      1.01002307	      0.99296124	      0.61452605
      0.61189966	      1.12260259	      1.01001029	      0.99292654	      0.61443131
      0.61213283	      1.12257043	      1.00999741	      0.99289170	      0.61433663
      0.61243361	      1.12252871	      1.00998064	      0.99284654	      0.61421457
      0.61269819	      1.12249178	      1.00996575	      0.99280661	      0.61410727
      0.61296277	      1.12245464	      1.00995072	      0.99276649	      0.61400004
      0.61322734	      1.12241730	      1.00993556	      0.99272618	      0.61389288
      0.61345399	      1.12238514	      1.00992248	      0.99269149	      0.61380113
      0.61368063	      1.12235283	      1.00990929	      0.99265667	      0.61370944
      0.61400240	      1.12230670	      1.00989040	      0.99260700	      0.61357934
      0.61422297	      1.12227490	      1.00987734	      0.99257279	      0.61349022
      0.61444354	      1.12224295	      1.00986419	      0.99253844	      0.61340114
      0.61473095	      1.12220111	      1.00984692	      0.99249349	      0.61328514
      0.61500338	      1.12216122	      1.00983041	      0.99245068	      0.61317526
      0.61534774	      1.12211048	      1.00980933	      0.99239629	      0.61303647
      0.61557006	      1.12207754	      1.00979561	      0.99236099	      0.61294693
      0.61579238	      1.12204445	      1.00978179	      0.99232557	      0.61285743
      0.61609937	      1.12199853	      1.00976257	      0.99227644	      0.61273393
      0.61636296	      1.12195887	      1.00974591	      0.99223405	      0.61262796
      0.61662655	      1.12191901	      1.00972913	      0.99219148	      0.61252205
      0.61689014	      1.12187894	      1.00971222	      0.99214872	      0.61241621
      0.61712087	      1.12184370	      1.00969732	      0.99211114	      0.61232362
      0.61735160	      1.12180830	      1.00968231	      0.99207341	      0.61223109
      0.61766671	      1.12175971	      1.00966166	      0.99202167	      0.61210479
      0.61788991	      1.12172511	      1.00964691	      0.99198485	      0.61201538
      0.61811311	      1.12169037	      1.00963208	      0.99194790	      0.61192602
      0.61839595	      1.12164614	      1.00961315	      0.99190089	      0.61181286
      0.61867194	      1.12160275	      1.00959454	      0.99185481	      0.61170251
      0.61894794	      1.12155914	      1.00957578	      0.99180854	      0.61159223
      0.61920792	      1.12151785	      1.00955798	      0.99176476	      0.61148842
      0.61946790	      1.12147637	      1.00954006	      0.99172080	      0.61138467
      0.61972788	      1.12143469	      1.00952202	      0.99167666	      0.61128098
      0.61998786	      1.12139281	      1.00950385	      0.99163234	      0.61117736
      0.62024784	      1.12135074	      1.00948556	      0.99158785	      0.61107380
      0.62050782	      1.12130847	      1.00946714	      0.99154317	      0.61097031
      0.62076780	      1.12126600	      1.00944860	      0.99149832	      0.61086688
      0.62102778	      1.12122334	      1.00942993	      0.99145329	      0.61076351
      0.62128776	      1.12118048	      1.00941114	      0.99140808	      0.61066021
      0.62154774	      1.12113743	      1.00939223	      0.99136270	      0.61055697
      0.62180773	      1.12109418	      1.00937319	      0.99131713	      0.61045380
      0.62206771	      1.12105073	      1.00935403	      0.99127139	      0.61035069
      0.62230052	      1.12101166	      1.00933677	      0.99123028	      0.61025841
      0.62253334	      1.12097243	      1.00931940	      0.99118903	      0.61016618
      0.62284548	      1.12091960	      1.00929597	      0.99113349	      0.61004261
      0.62306923	      1.12088155	      1.00927907	      0.99109353	      0.60995408
      0.62329297	      1.12084336	      1.00926207	      0.99105344	      0.60986561
      0.62357398	      1.12079519	      1.00924059	      0.99100290	      0.60975456
      0.62384819	      1.12074796	      1.00921950	      0.99095338	      0.60964626
      0.62412241	      1.12070052	      1.00919827	      0.99090367	      0.60953804
      0.62438531	      1.12065484	      1.00917779	      0.99085582	      0.60943435
      0.62464821	      1.12060895	      1.00915718	      0.99080780	      0.60933072
      0.62491111	      1.12056287	      1.00913644	      0.99075959	      0.60922716
      0.62517401	      1.12051660	      1.00911559	      0.99071121	      0.60912367
      0.62543691	      1.12047012	      1.00909461	      0.99066264	      0.60902024
      0.62569981	      1.12042345	      1.00907350	      0.99061390	      0.60891687
      0.62596271	      1.12037658	      1.00905227	      0.99056498	      0.60881357
      0.62622561	      1.12032951	      1.00903091	      0.99051588	      0.60871034
      0.62644890	      1.12028938	      1.00901268	      0.99047403	      0.60862271
      0.62667219	      1.12024911	      1.00899435	      0.99043206	      0.60853513
      0.62697261	      1.12019470	      1.00896956	      0.99037539	      0.60841736
      0.62723436	      1.12014709	      1.00894782	      0.99032582	      0.60831483
      0.62749610	      1.12009929	      1.00892596	      0.99027608	      0.60821236
      0.62775785	      1.12005129	      1.00890398	      0.99022616	      0.60810996
      0.62801960	      1.12000309	      1.00888188	      0.99017606	      0.60800762
      0.62828134	      1.11995471	      1.00885965	      0.99012579	      0.60790534
      0.62850754	      1.11991274	      1.00884034	      0.99008220	      0.60781701
      0.62873374	      1.11987062	      1.00882095	      0.99003848	      0.60772872
      0.62906261	      1.11980913	      1.00879258	      0.98997469	      0.60760045
      0.62927490	      1.11976928	      1.00877417	      0.98993336	      0.60751770
      0.62948719	      1.11972929	      1.00875568	      0.98989192	      0.60743499
      0.62978396	      1.11967319	      1.00872970	      0.98983379	      0.60731944
      0.63019481	      1.11959511	      1.00869347	      0.98975295	      0.60715962
      0.63042558	      1.11955105	      1.00867299	      0.98970735	      0.60706991
      0.63065635	      1.11950683	      1.00865241	      0.98966162	      0.60698026
      0.63094282	      1.11945174	      1.00862674	      0.98960466	      0.60686903
      0.63121417	      1.11939934	      1.00860229	      0.98955051	      0.60676375
      0.63148551	      1.11934674	      1.00857771	      0.98949618	      0.60665853
      0.63174688	      1.11929588	      1.00855391	      0.98944367	      0.60655725
      0.63200824	      1.11924483	      1.00852999	      0.98939099	      0.60645604
      0.63226960	      1.11919359	      1.00850595	      0.98933813	      0.60635489
      0.63253096	      1.11914215	      1.00848179	      0.98928510	      0.60625380
      0.63279233	      1.11909053	      1.00845751	      0.98923190	      0.60615278
      0.63305369	      1.11903872	      1.00843312	      0.98917852	      0.60605182
      0.63331505	      1.11898672	      1.00840860	      0.98912498	      0.60595092
      0.63357641	      1.11893452	      1.00838396	      0.98907126	      0.60585009
      0.63383778	      1.11888214	      1.00835920	      0.98901736	      0.60574932
      0.63409914	      1.11882957	      1.00833433	      0.98896330	      0.60564862
      0.63433025	      1.11878293	      1.00831223	      0.98891535	      0.60555962
      0.63456136	      1.11873613	      1.00829004	      0.98886727	      0.60547068
      0.63488027	      1.11867132	      1.00825927	      0.98880069	      0.60534802
      0.63509977	      1.11862655	      1.00823799	      0.98875473	      0.60526366
      0.63531926	      1.11858165	      1.00821662	      0.98870864	      0.60517934
      0.63560659	      1.11852267	      1.00818852	      0.98864813	      0.60506903
      0.63584754	      1.11847303	      1.00816485	      0.98859722	      0.60497658
      0.63622120	      1.11839574	      1.00812795	      0.98851799	      0.60483332
      0.63646992	      1.11834408	      1.00810325	      0.98846506	      0.60473804
      0.63671865	      1.11829225	      1.00807844	      0.98841197	      0.60464281
      0.63696738	      1.11824025	      1.00805352	      0.98835873	      0.60454763
      0.63724417	      1.11818218	      1.00802567	      0.98829930	      0.60444179
      0.63752097	      1.11812390	      1.00799769	      0.98823968	      0.60433601
      0.63775745	      1.11807395	      1.00797367	      0.98818859	      0.60424570
      0.63799392	      1.11802384	      1.00794957	      0.98813736	      0.60415544
      0.63831021	      1.11795658	      1.00791717	      0.98806862	      0.60403480
      0.63852859	      1.11790998	      1.00789470	      0.98802102	      0.60395156
      0.63874697	      1.11786325	      1.00787215	      0.98797330	      0.60386836
      0.63903560	      1.11780129	      1.00784222	      0.98791005	      0.60375847
      0.63931136	      1.11774188	      1.00781350	      0.98784942	      0.60365354
      0.63968341	      1.11766140	      1.00777453	      0.98776733	      0.60351209
      0.63991585	      1.11761093	      1.00775007	      0.98771587	      0.60342379
      0.64019621	      1.11754985	      1.00772044	      0.98765362	      0.60331735
      0.64046822	      1.11749040	      1.00769156	      0.98759304	      0.60321414
      0.64074022	      1.11743074	      1.00766256	      0.98753228	      0.60311101
      0.64101223	      1.11737088	      1.00763344	      0.98747134	      0.60300794
      0.64128424	      1.11731082	      1.00760418	      0.98741021	      0.60290494
      0.64151444	      1.11725984	      1.00757933	      0.98735834	      0.60281782
      0.64174463	      1.11720871	      1.00755439	      0.98730634	      0.60273076
      0.64207148	      1.11713587	      1.00751882	      0.98723228	      0.60260722
      0.64228502	      1.11708813	      1.00749548	      0.98718375	      0.60252656
      0.64249856	      1.11704026	      1.00747206	      0.98713511	      0.60244595
      0.64279507	      1.11697360	      1.00743942	      0.98706739	      0.60233408
      0.64317984	      1.11688673	      1.00739685	      0.98697918	      0.60218903
      0.64343054	      1.11682992	      1.00736897	      0.98692152	      0.60209460
      0.64368123	      1.11677294	      1.00734099	      0.98686370	      0.60200022
      0.64393192	      1.11671579	      1.00731291	      0.98680573	      0.60190590
      0.64420646	      1.11665302	      1.00728203	      0.98674208	      0.60180268
      0.64448100	      1.11659004	      1.00725102	      0.98667823	      0.60169953
      0.64472178	      1.11653464	      1.00722372	      0.98662209	      0.60160912
      0.64496255	      1.11647909	      1.00719633	      0.98656580	      0.60151876
      0.64527153	      1.11640757	      1.00716103	      0.98649337	      0.60140288
      0.64549471	      1.11635575	      1.00713544	      0.98644091	      0.60131924
      0.64571789	      1.11630380	      1.00710976	      0.98638832	      0.60123564
      0.64600088	      1.11623774	      1.00707709	      0.98632147	      0.60112971
      0.64627202	      1.11617424	      1.00704565	      0.98625724	      0.60102827
      0.64661090	      1.11609461	      1.00700619	      0.98617670	      0.60090160
      0.64684422	      1.11603960	      1.00697891	      0.98612110	      0.60081444
      0.64707754	      1.11598445	      1.00695154	      0.98606536	      0.60072733
      0.64737400	      1.11591417	      1.00691664	      0.98599434	      0.60061672
      0.64767047	      1.11584365	      1.00688158	      0.98592311	      0.60050619
      0.64788280	      1.11579300	      1.00685639	      0.98587197	      0.60042708
      0.64809512	      1.11574223	      1.00683112	      0.98582072	      0.60034800
      0.64840313	      1.11566838	      1.00679433	      0.98574618	      0.60023338
      0.64867899	      1.11560202	      1.00676125	      0.98567922	      0.60013078
      0.64892079	      1.11554369	      1.00673215	      0.98562038	      0.60004091
      0.64916259	      1.11548520	      1.00670295	      0.98556141	      0.59995110
      0.64947119	      1.11541033	      1.00666554	      0.98548593	      0.59983654
      0.64969465	      1.11535596	      1.00663836	      0.98543113	      0.59975365
      0.64991810	      1.11530146	      1.00661110	      0.98537622	      0.59967081
      0.65020124	      1.11523222	      1.00657644	      0.98530646	      0.59956590
      0.65047270	      1.11516563	      1.00654308	      0.98523941	      0.59946538
      0.65081172	      1.11508220	      1.00650125	      0.98515541	      0.59933995
      0.65104532	      1.11502454	      1.00647232	      0.98509738	      0.59925358
      0.65127891	      1.11496674	      1.00644330	      0.98503921	      0.59916726
      0.65157561	      1.11489311	      1.00640631	      0.98496514	      0.59905769
      0.65187231	      1.11481926	      1.00636918	      0.98489087	      0.59894821
      0.65208510	      1.11476614	      1.00634246	      0.98483747	      0.59886973
      0.65229790	      1.11471291	      1.00631567	      0.98478396	      0.59879129
      0.65260608	      1.11463561	      1.00627674	      0.98470627	      0.59867778
      0.65288226	      1.11456613	      1.00624171	      0.98463646	      0.59857611
      0.65312429	      1.11450507	      1.00621092	      0.98457513	      0.59848708
      0.65336631	      1.11444387	      1.00618003	      0.98451367	      0.59839810
      0.65367551	      1.11436545	      1.00614043	      0.98443494	      0.59828451
      0.65389902	      1.11430861	      1.00611171	      0.98437789	      0.59820244
      0.65412253	      1.11425164	      1.00608291	      0.98432072	      0.59812043
      0.65440620	      1.11417915	      1.00604624	      0.98424799	      0.59801640
      0.65467671	      1.11410982	      1.00601115	      0.98417846	      0.59791726
      0.65501787	      1.11402213	      1.00596673	      0.98409052	      0.59779233
      0.65525573	      1.11396081	      1.00593564	      0.98402905	      0.59770529
      0.65549359	      1.11389934	      1.00590447	      0.98396744	      0.59761830
      0.65578670	      1.11382339	      1.00586593	      0.98389133	      0.59751117
      0.65607981	      1.11374722	      1.00582725	      0.98381503	      0.59740412
      0.65629755	      1.11369049	      1.00579842	      0.98375821	      0.59732465
      0.65651529	      1.11363364	      1.00576952	      0.98370128	      0.59724522
      0.65682303	      1.11355309	      1.00572855	      0.98362064	      0.59713303
      0.65709363	      1.11348205	      1.00569240	      0.98354954	      0.59703445
      0.65736424	      1.11341082	      1.00565613	      0.98347826	      0.59693593
      0.65760511	      1.11334727	      1.00562374	      0.98341468	      0.59684830
      0.65784598	      1.11328356	      1.00559127	      0.98335096	      0.59676071
      0.65808685	      1.11321970	      1.00555870	      0.98328710	      0.59667318
      0.65837636	      1.11314276	      1.00551943	      0.98321016	      0.59656805
      0.65866586	      1.11306560	      1.00548003	      0.98313303	      0.59646298
      0.65888799	      1.11300625	      1.00544971	      0.98307372	      0.59638243
      0.65911011	      1.11294678	      1.00541931	      0.98301430	      0.59630191
      0.65941577	      1.11286473	      1.00537735	      0.98293233	      0.59619119
      0.65968379	      1.11279259	      1.00534044	      0.98286028	      0.59609418
      0.65995180	      1.11272027	      1.00530341	      0.98278806	      0.59599722
      0.66021982	      1.11264776	      1.00526627	      0.98271568	      0.59590033
      0.66044577	      1.11258649	      1.00523487	      0.98265452	      0.59581870
      0.66067172	      1.11252509	      1.00520339	      0.98259325	      0.59573712
      0.66097387	      1.11244279	      1.00516116	      0.98251112	      0.59562809
      0.66123871	      1.11237045	      1.00512404	      0.98243897	      0.59553259
      0.66150354	      1.11229794	      1.00508680	      0.98236664	      0.59543715
      0.66176838	      1.11222525	      1.00504945	      0.98229416	      0.59534178
      0.66200439	      1.11216032	      1.00501608	      0.98222943	      0.59525684
      0.66224039	      1.11209525	      1.00498262	      0.98216457	      0.59517196
      0.66255705	      1.11200772	      1.00493758	      0.98207734	      0.59505813
      0.66278007	      1.11194592	      1.00490577	      0.98201576	      0.59497803
      0.66300309	      1.11188400	      1.00487388	      0.98195407	      0.59489796
      0.66328952	      1.11180428	      1.00483281	      0.98187467	      0.59479520
      0.66354664	      1.11173255	      1.00479583	      0.98180324	      0.59470301
      0.66390250	      1.11163299	      1.00474449	      0.98170412	      0.59457552
      0.66412165	      1.11157152	      1.00471277	      0.98164293	      0.59449706
      0.66450879	      1.11146263	      1.00465655	      0.98153456	      0.59435857
      0.66470853	      1.11140630	      1.00462745	      0.98147852	      0.59428716
      0.66490828	      1.11134988	      1.00459829	      0.98142238	      0.59421579
      0.66523635	      1.11125698	      1.00455027	      0.98132997	      0.59409865
      0.66552194	      1.11117589	      1.00450833	      0.98124933	      0.59399675
      0.66576251	      1.11110742	      1.00447290	      0.98118125	      0.59391097
      0.66600308	      1.11103881	      1.00443738	      0.98111304	      0.59382524
      0.66632185	      1.11094767	      1.00439018	      0.98102246	      0.59371173
      0.66653989	      1.11088519	      1.00435780	      0.98096036	      0.59363414
      0.66675792	      1.11082258	      1.00432535	      0.98089816	      0.59355659
      0.66705085	      1.11073829	      1.00428164	      0.98081441	      0.59345246
      0.66737023	      1.11064614	      1.00423383	      0.98072288	      0.59333903
      0.66768395	      1.11055537	      1.00418672	      0.98063275	      0.59322769
      0.66791655	      1.11048791	      1.00415169	      0.98056577	      0.59314519
      0.66814915	      1.11042032	      1.00411658	      0.98049867	      0.59306275
      0.66844757	      1.11033341	      1.00407141	      0.98041240	      0.59295704
      0.66874599	      1.11024627	      1.00402610	      0.98032593	      0.59285141
      0.66895869	      1.11018403	      1.00399373	      0.98026417	      0.59277617
      0.66917139	      1.11012167	      1.00396128	      0.98020231	      0.59270098
      0.66947921	      1.11003123	      1.00391421	      0.98011260	      0.59259222
      0.66978704	      1.10994055	      1.00386698	      0.98002267	      0.59248354
      0.66999825	      1.10987820	      1.00383450	      0.97996084	      0.59240902
      0.67020947	      1.10981573	      1.00380195	      0.97989891	      0.59233454
      0.67051551	      1.10972502	      1.00375466	      0.97980899	      0.59222669
      0.67082156	      1.10963408	      1.00370723	      0.97971885	      0.59211892
      0.67103944	      1.10956920	      1.00367337	      0.97965455	      0.59204224
      0.67125733	      1.10950420	      1.00363945	      0.97959015	      0.59196561
      0.67156474	      1.10941228	      1.00359146	      0.97949909	      0.59185755
      0.67187216	      1.10932014	      1.00354332	      0.97940782	      0.59174958
      0.67208077	      1.10925747	      1.00351058	      0.97934576	      0.59167636
      0.67228938	      1.10919470	      1.00347777	      0.97928360	      0.59160318
      0.67259312	      1.10910311	      1.00342988	      0.97919292	      0.59149669
      0.67289687	      1.10901130	      1.00338185	      0.97910202	      0.59139028
      0.67312345	      1.10894266	      1.00334593	      0.97903408	      0.59131096
      0.67335003	      1.10887389	      1.00330994	      0.97896603	      0.59123168
      0.67365365	      1.10878155	      1.00326158	      0.97887465	      0.59112552
      0.67392633	      1.10869842	      1.00321803	      0.97879241	      0.59103024
      0.67419901	      1.10861511	      1.00317438	      0.97871000	      0.59093503
      0.67443893	      1.10854165	      1.00313587	      0.97863735	      0.59085131
      0.67467885	      1.10846806	      1.00309728	      0.97856456	      0.59076764
      0.67491877	      1.10839433	      1.00305860	      0.97849165	      0.59068402
      0.67521265	      1.10830381	      1.00301111	      0.97840217	      0.59058167
      0.67550653	      1.10821309	      1.00296349	      0.97831248	      0.59047938
      0.67572896	      1.10814428	      1.00292736	      0.97824447	      0.59040202
      0.67595139	      1.10807535	      1.00289115	      0.97817635	      0.59032470
      0.67625773	      1.10798022	      1.00284117	      0.97808235	      0.59021828
      0.67653121	      1.10789511	      1.00279643	      0.97799825	      0.59012334
      0.67677705	      1.10781843	      1.00275612	      0.97792251	      0.59003805
      0.67702289	      1.10774161	      1.00271572	      0.97784663	      0.58995282
      0.67733100	      1.10764513	      1.00266496	      0.97775134	      0.58984607
      0.67755755	      1.10757404	      1.00262754	      0.97768114	      0.58976764
      0.67778409	      1.10750282	      1.00259005	      0.97761082	      0.58968924
      0.67806734	      1.10741360	      1.00254307	      0.97752274	      0.58959129
      0.67834138	      1.10732710	      1.00249751	      0.97743736	      0.58949659
      0.67867809	      1.10722056	      1.00244137	      0.97733221	      0.58938032
      0.67891409	      1.10714573	      1.00240192	      0.97725836	      0.58929889
      0.67915010	      1.10707076	      1.00236239	      0.97718438	      0.58921750
      0.67944739	      1.10697613	      1.00231248	      0.97709102	      0.58911505
      0.67974467	      1.10688128	      1.00226244	      0.97699745	      0.58901267
      0.67996357	      1.10681131	      1.00222551	      0.97692843	      0.58893734
      0.68018248	      1.10674121	      1.00218851	      0.97685931	      0.58886205
      0.68049000	      1.10664255	      1.00213641	      0.97676201	      0.58875634
      0.68079753	      1.10654366	      1.00208417	      0.97666450	      0.58865072
      0.68100734	      1.10647605	      1.00204845	      0.97659785	      0.58857870
      0.68121715	      1.10640835	      1.00201266	      0.97653111	      0.58850672
      0.68152046	      1.10631028	      1.00196082	      0.97643444	      0.58840274
      0.68182377	      1.10621199	      1.00190884	      0.97633757	      0.58829883
      0.68205372	      1.10613732	      1.00186935	      0.97626400	      0.58822011
      0.68228367	      1.10606253	      1.00182977	      0.97619030	      0.58814143
      0.68258530	      1.10596423	      1.00177775	      0.97609345	      0.58803830
      0.68288693	      1.10586570	      1.00172559	      0.97599640	      0.58793524
      0.68309979	      1.10579605	      1.00168870	      0.97592779	      0.58786256
      0.68331265	      1.10572628	      1.00165175	      0.97585908	      0.58778992
      0.68361877	      1.10562575	      1.00159849	      0.97576008	      0.58768552
      0.68392489	      1.10552500	      1.00154510	      0.97566087	      0.58758121
      0.68414542	      1.10545229	      1.00150655	      0.97558928	      0.58750611
      0.68436594	      1.10537945	      1.00146793	      0.97551758	      0.58743105
      0.68467253	      1.10527800	      1.00141412	      0.97541771	      0.58732677
      0.68497912	      1.10517632	      1.00136018	      0.97531763	      0.58722257
      0.68519198	      1.10510559	      1.00132264	      0.97524802	      0.58715027
      0.68540484	      1.10503475	      1.00128505	      0.97517832	      0.58707801
      0.68570998	      1.10493302	      1.00123104	      0.97507821	      0.58697449
      0.68601513	      1.10483106	      1.00117689	      0.97497790	      0.58687105
      0.68623927	      1.10475603	      1.00113703	      0.97490409	      0.58679513
      0.68646341	      1.10468087	      1.00109710	      0.97483016	      0.58671924
      0.68676882	      1.10457827	      1.00104258	      0.97472925	      0.58661591
      0.68707424	      1.10447545	      1.00098792	      0.97462813	      0.58651265
      0.68728683	      1.10440375	      1.00094980	      0.97455762	      0.58644083
      0.68749942	      1.10433194	      1.00091161	      0.97448701	      0.58636904
      0.68780418	      1.10422881	      1.00085675	      0.97438562	      0.58626620
      0.68810894	      1.10412546	      1.00080176	      0.97428401	      0.58616343
      0.68833502	      1.10404864	      1.00076088	      0.97420851	      0.58608725
      0.68856110	      1.10397171	      1.00071992	      0.97413289	      0.58601111
      0.68886558	      1.10386790	      1.00066465	      0.97403087	      0.58590864
      0.68917007	      1.10376388	      1.00060925	      0.97392864	      0.58580624
      0.68938357	      1.10369080	      1.00057032	      0.97385683	      0.58573449
      0.68959707	      1.10361762	      1.00053133	      0.97378493	      0.58566277
      0.68990215	      1.10351286	      1.00047551	      0.97368201	      0.58556037
      0.69020722	      1.10340788	      1.00041955	      0.97357888	      0.58545804
      0.69043245	      1.10333024	      1.00037815	      0.97350261	      0.58538255
      0.69065767	      1.10325247	      1.00033668	      0.97342623	      0.58530710
      0.69096257	      1.10314701	      1.00028043	      0.97332266	      0.58520503
      0.69126747	      1.10304132	      1.00022404	      0.97321887	      0.58510303
      0.69148187	      1.10296687	      1.00018432	      0.97314577	      0.58503136
      0.69169628	      1.10289232	      1.00014452	      0.97307257	      0.58495972
      0.69200141	      1.10278602	      1.00008778	      0.97296821	      0.58485784
      0.69230654	      1.10267951	      1.00003091	      0.97286365	      0.58475604
      0.69253168	      1.10260077	      0.99998886	      0.97278636	      0.58468097
      0.69275683	      1.10252192	      0.99994674	      0.97270896	      0.58460595
      0.69306174	      1.10241494	      0.99988958	      0.97260397	      0.58450442
      0.69336664	      1.10230775	      0.99983229	      0.97249877	      0.58440296
      0.69358204	      1.10223188	      0.99979175	      0.97242433	      0.58433134
      0.69379744	      1.10215591	      0.99975113	      0.97234979	      0.58425975
      0.69410267	      1.10204807	      0.99969347	      0.97224398	      0.58415838
      0.69440790	      1.10194001	      0.99963568	      0.97213797	      0.58405708
      0.69463274	      1.10186027	      0.99959303	      0.97205974	      0.58398252
      0.69485759	      1.10178041	      0.99955030	      0.97198141	      0.58390799
      0.69516256	      1.10167191	      0.99949224	      0.97187498	      0.58380698
      0.69546753	      1.10156318	      0.99943404	      0.97176835	      0.58370604
      0.69568403	      1.10148586	      0.99939265	      0.97169252	      0.58363443
      0.69590053	      1.10140843	      0.99935120	      0.97161659	      0.58356286
      0.69620583	      1.10129906	      0.99929263	      0.97150935	      0.58346201
      0.69651112	      1.10118948	      0.99923393	      0.97140190	      0.58336123
      0.69673566	      1.10110874	      0.99919068	      0.97132275	      0.58328716
      0.69696020	      1.10102788	      0.99914735	      0.97124348	      0.58321313
      0.69726520	      1.10091786	      0.99908839	      0.97113563	      0.58311265
      0.69757019	      1.10080762	      0.99902931	      0.97102758	      0.58301224
      0.69778790	      1.10072880	      0.99898705	      0.97095032	      0.58294062
      0.69800561	      1.10064987	      0.99894473	      0.97087296	      0.58286903
      0.69831092	      1.10053899	      0.99888527	      0.97076430	      0.58276871
      0.69861623	      1.10042790	      0.99882568	      0.97065544	      0.58266847
      0.69884049	      1.10034616	      0.99878183	      0.97057534	      0.58259489
      0.69906474	      1.10026430	      0.99873791	      0.97049514	      0.58252135
      0.69936971	      1.10015280	      0.99867807	      0.97038589	      0.58242141
      0.69967468	      1.10004107	      0.99861810	      0.97027644	      0.58232155
      0.69989370	      1.09996070	      0.99857496	      0.97019771	      0.58224988
      0.70011272	      1.09988022	      0.99853175	      0.97011887	      0.58217825
      0.70041797	      1.09976787	      0.99847141	      0.97000882	      0.58207848
      0.70072323	      1.09965530	      0.99841095	      0.96989856	      0.58197879
      0.70094727	      1.09957254	      0.99836649	      0.96981751	      0.58190568
      0.70117131	      1.09948966	      0.99832197	      0.96973635	      0.58183260
      0.70147620	      1.09937669	      0.99826127	      0.96962572	      0.58173323
      0.70178108	      1.09926351	      0.99820044	      0.96951489	      0.58163393
      0.70200147	      1.09918156	      0.99815639	      0.96943465	      0.58156219
      0.70222187	      1.09909949	      0.99811227	      0.96935430	      0.58149050
      0.70252699	      1.09898569	      0.99805109	      0.96924288	      0.58139131
      0.70283211	      1.09887168	      0.99798978	      0.96913127	      0.58129220
      0.70305606	      1.09878786	      0.99794469	      0.96904921	      0.58121951
      0.70328002	      1.09870392	      0.99789954	      0.96896705	      0.58114685
      0.70358476	      1.09858952	      0.99783800	      0.96885507	      0.58104806
      0.70388951	      1.09847490	      0.99777632	      0.96874288	      0.58094934
      0.70411128	      1.09839135	      0.99773136	      0.96866111	      0.58087754
      0.70433306	      1.09830769	      0.99768633	      0.96857924	      0.58080579
      0.70463796	      1.09819249	      0.99762432	      0.96846650	      0.58070721
      0.70494285	      1.09807707	      0.99756218	      0.96835356	      0.58060870
      0.70516693	      1.09799211	      0.99751644	      0.96827042	      0.58053636
      0.70539100	      1.09790704	      0.99747062	      0.96818718	      0.58046406
      0.70569555	      1.09779123	      0.99740825	      0.96807387	      0.58036586
      0.70600009	      1.09767521	      0.99734575	      0.96796036	      0.58026773
      0.70622318	      1.09759008	      0.99729988	      0.96787707	      0.58019590
      0.70644628	      1.09750483	      0.99725395	      0.96779368	      0.58012411
      0.70675086	      1.09738827	      0.99719114	      0.96767965	      0.58002616
      0.70705544	      1.09727149	      0.99712820	      0.96756542	      0.57992829
      0.70727991	      1.09718529	      0.99708174	      0.96748111	      0.57985621
      0.70750437	      1.09709898	      0.99703521	      0.96739669	      0.57978417
      0.70780865	      1.09698179	      0.99697202	      0.96728207	      0.57968659
      0.70811294	      1.09686439	      0.99690871	      0.96716725	      0.57958908
      0.70833722	      1.09677771	      0.99686197	      0.96708249	      0.57951725
      0.70856151	      1.09669093	      0.99681516	      0.96699762	      0.57944546
      0.70886573	      1.09657302	      0.99675156	      0.96688232	      0.57934816
      0.70916995	      1.09645491	      0.99668784	      0.96676683	      0.57925094
      0.70939505	      1.09636738	      0.99664061	      0.96668124	      0.57917904
      0.70962015	      1.09627973	      0.99659331	      0.96659554	      0.57910719
      0.70992412	      1.09616118	      0.99652933	      0.96647964	      0.57901024
      0.71022810	      1.09604243	      0.99646523	      0.96636353	      0.57891335
      0.71045345	      1.09595425	      0.99641763	      0.96627733	      0.57884157
      0.71067880	      1.09586596	      0.99636997	      0.96619102	      0.57876984
      0.71098263	      1.09574674	      0.99630559	      0.96607447	      0.57867319
      0.71128646	      1.09562731	      0.99624110	      0.96595772	      0.57857661
      0.71151239	      1.09553836	      0.99619306	      0.96587078	      0.57850485
      0.71173832	      1.09544930	      0.99614496	      0.96578372	      0.57843312
      0.71204193	      1.09532943	      0.99608020	      0.96566656	      0.57833681
      0.71234554	      1.09520934	      0.99601533	      0.96554919	      0.57824056
      0.71257191	      1.09511968	      0.99596688	      0.96546156	      0.57816886
      0.71279827	      1.09502990	      0.99591837	      0.96537382	      0.57809719
      0.71310169	      1.09490937	      0.99585324	      0.96525603	      0.57800120
      0.71340511	      1.09478864	      0.99578798	      0.96513804	      0.57790527
      0.71363198	      1.09469822	      0.99573911	      0.96504969	      0.57783360
      0.71385886	      1.09460769	      0.99569017	      0.96496122	      0.57776197
      0.71416206	      1.09448652	      0.99562466	      0.96484282	      0.57766631
      0.71446526	      1.09436514	      0.99555903	      0.96472421	      0.57757071
      0.71469264	      1.09427398	      0.99550973	      0.96463514	      0.57749908
      0.71492001	      1.09418270	      0.99546037	      0.96454596	      0.57742749
      0.71522299	      1.09406089	      0.99539449	      0.96442694	      0.57733215
      0.71552597	      1.09393887	      0.99532848	      0.96430773	      0.57723689
      0.71575387	      1.09384695	      0.99527876	      0.96421793	      0.57716529
      0.71598176	      1.09375492	      0.99522897	      0.96412802	      0.57709373
      0.71628451	      1.09363247	      0.99516272	      0.96400840	      0.57699873
      0.71658726	      1.09350981	      0.99509635	      0.96388858	      0.57690380
      0.71681568	      1.09341713	      0.99504619	      0.96379804	      0.57683223
      0.71704410	      1.09332433	      0.99499597	      0.96370739	      0.57676070
      0.71734661	      1.09320126	      0.99492935	      0.96358717	      0.57666604
      0.71764912	      1.09307797	      0.99486261	      0.96346675	      0.57657145
      0.71787809	      1.09298452	      0.99481202	      0.96337547	      0.57649990
      0.71810705	      1.09289095	      0.99476136	      0.96328408	      0.57642839
      0.71840931	      1.09276726	      0.99469439	      0.96316326	      0.57633407
      0.71871156	      1.09264335	      0.99462729	      0.96304225	      0.57623982
      0.71894109	      1.09254912	      0.99457626	      0.96295022	      0.57616829
      0.71917062	      1.09245477	      0.99452516	      0.96285807	      0.57609681
      0.71947260	      1.09233046	      0.99445783	      0.96273666	      0.57600283
      0.71977459	      1.09220594	      0.99439038	      0.96261506	      0.57590892
      0.72000469	      1.09211092	      0.99433891	      0.96252227	      0.57583741
      0.72023480	      1.09201578	      0.99428736	      0.96242936	      0.57576594
      0.72053650	      1.09189086	      0.99421968	      0.96230737	      0.57567230
      0.72083821	      1.09176573	      0.99415188	      0.96218519	      0.57557874
      0.72106890	      1.09166992	      0.99409996	      0.96209162	      0.57550724
      0.72129960	      1.09157398	      0.99404796	      0.96199795	      0.57543579
      0.72160101	      1.09144846	      0.99397993	      0.96187538	      0.57534250
      0.72190242	      1.09132274	      0.99391179	      0.96175262	      0.57524929
      0.72213373	      1.09122611	      0.99385941	      0.96165828	      0.57517780
      0.72236504	      1.09112937	      0.99380697	      0.96156382	      0.57510636
      0.72266614	      1.09100326	      0.99373860	      0.96144069	      0.57501342
      0.72296724	      1.09087694	      0.99367011	      0.96131736	      0.57492056
      0.72319918	      1.09077950	      0.99361728	      0.96122222	      0.57484907
      0.72343113	      1.09068194	      0.99356437	      0.96112697	      0.57477763
      0.72373190	      1.09055525	      0.99349567	      0.96100328	      0.57468505
      0.72403266	      1.09042835	      0.99342685	      0.96087939	      0.57459255
      0.72426526	      1.09033008	      0.99337355	      0.96078345	      0.57452106
      0.72449786	      1.09023169	      0.99332018	      0.96068740	      0.57444961
      0.72479828	      1.09010442	      0.99325114	      0.96056316	      0.57435740
      0.72509870	      1.08997696	      0.99318200	      0.96043872	      0.57426526
      0.72533198	      1.08987784	      0.99312823	      0.96034197	      0.57419376
      0.72556525	      1.08977861	      0.99307438	      0.96024509	      0.57412230
      0.72586530	      1.08965078	      0.99300503	      0.96012031	      0.57403046
      0.72616536	      1.08952276	      0.99293556	      0.95999534	      0.57393868
      0.72639933	      1.08942279	      0.99288131	      0.95989775	      0.57386717
      0.72663331	      1.08932269	      0.99282699	      0.95980005	      0.57379570
      0.72693297	      1.08919432	      0.99275732	      0.95967474	      0.57370422
      0.72723263	      1.08906575	      0.99268754	      0.95954924	      0.57361282
      0.72746734	      1.08896491	      0.99263281	      0.95945080	      0.57354128
      0.72770205	      1.08886394	      0.99257800	      0.95935225	      0.57346979
      0.72800129	      1.08873504	      0.99250802	      0.95922643	      0.57337870
      0.72830054	      1.08860593	      0.99243794	      0.95910041	      0.57328768
      0.72853601	      1.08850420	      0.99238271	      0.95900112	      0.57321610
      0.72877148	      1.08840235	      0.99232741	      0.95890170	      0.57314458
      0.72907027	      1.08827292	      0.99225713	      0.95877538	      0.57305387
      0.72936907	      1.08814330	      0.99218675	      0.95864886	      0.57296324
      0.72960534	      1.08804066	      0.99213101	      0.95854869	      0.57289163
      0.72984161	      1.08793790	      0.99207521	      0.95844839	      0.57282005
      0.73013992	      1.08780797	      0.99200465	      0.95832158	      0.57272975
      0.73043824	      1.08767785	      0.99193398	      0.95819458	      0.57263952
      0.73067535	      1.08757428	      0.99187773	      0.95809350	      0.57256785
      0.73091246	      1.08747059	      0.99182141	      0.95799230	      0.57249622
      0.73121025	      1.08734019	      0.99175057	      0.95786503	      0.57240633
      0.73150805	      1.08720958	      0.99167962	      0.95773757	      0.57231650
      0.73174604	      1.08710506	      0.99162284	      0.95763556	      0.57224476
      0.73198404	      1.08700042	      0.99156599	      0.95753343	      0.57217307
      0.73228127	      1.08686955	      0.99149490	      0.95740572	      0.57208360
      0.73257850	      1.08673849	      0.99142369	      0.95727781	      0.57199419
      0.73281744	      1.08663299	      0.99136637	      0.95717485	      0.57192237
      0.73305638	      1.08652737	      0.99130897	      0.95707176	      0.57185060
      0.73335298	      1.08639607	      0.99123763	      0.95694363	      0.57176156
      0.73364959	      1.08626458	      0.99116617	      0.95681531	      0.57167259
      0.73388954	      1.08615806	      0.99110829	      0.95671136	      0.57160067
      0.73412950	      1.08605142	      0.99105033	      0.95660729	      0.57152879
      0.73442541	      1.08591973	      0.99097876	      0.95647877	      0.57144021
      0.73472132	      1.08578785	      0.99090708	      0.95635007	      0.57135170
      0.73496237	      1.08568027	      0.99084861	      0.95624508	      0.57127965
      0.73520342	      1.08557257	      0.99079007	      0.95613998	      0.57120765
      0.73549856	      1.08544052	      0.99071829	      0.95601112	      0.57111955
      0.73579369	      1.08530829	      0.99064641	      0.95588208	      0.57103152
      0.73603594	      1.08519960	      0.99058733	      0.95577601	      0.57095931
      0.73627820	      1.08509078	      0.99052817	      0.95566982	      0.57088715
      0.73657244	      1.08495844	      0.99045623	      0.95554067	      0.57079957
      0.73686668	      1.08482591	      0.99038417	      0.95541134	      0.57071205
      0.73711028	      1.08471604	      0.99032444	      0.95530413	      0.57063965
      0.73735388	      1.08460604	      0.99026463	      0.95519678	      0.57056729
      0.73764708	      1.08447348	      0.99019255	      0.95506742	      0.57048026
      0.73794027	      1.08434072	      0.99012037	      0.95493787	      0.57039330
      0.73818541	      1.08422958	      0.99005993	      0.95482941	      0.57032064
      0.73843055	      1.08411831	      0.98999943	      0.95472083	      0.57024804
      0.73872249	      1.08398562	      0.98992727	      0.95459134	      0.57016162
      0.73901443	      1.08385274	      0.98985501	      0.95446168	      0.57007528
      0.73926138	      1.08374020	      0.98979380	      0.95435185	      0.57000229
      0.73950833	      1.08362752	      0.98973252	      0.95424189	      0.56992935
      0.73979869	      1.08349486	      0.98966037	      0.95411243	      0.56984365
      0.74008906	      1.08336201	      0.98958812	      0.95398280	      0.56975801
      0.74033824	      1.08324786	      0.98952604	      0.95387140	      0.56968458
      0.74058742	      1.08313357	      0.98946387	      0.95375987	      0.56961118
      0.74087571	      1.08300117	      0.98939186	      0.95363068	      0.56952634
      0.74116400	      1.08286860	      0.98931975	      0.95350130	      0.56944155
      0.74141611	      1.08275251	      0.98925660	      0.95338802	      0.56936746
      0.74166822	      1.08263628	      0.98919338	      0.95327460	      0.56929342
      0.74195356	      1.08250456	      0.98912173	      0.95314606	      0.56920968
      0.74223890	      1.08237267	      0.98904998	      0.95301735	      0.56912599
      0.74249518	      1.08225405	      0.98898545	      0.95290160	      0.56905089
      0.74275146	      1.08213530	      0.98892084	      0.95278571	      0.56897584
      0.74303220	      1.08200504	      0.98884998	      0.95265860	      0.56889368
      0.74331294	      1.08187461	      0.98877902	      0.95253132	      0.56881158
      0.74359367	      1.08174401	      0.98870797	      0.95240387	      0.56872955
      0.74387441	      1.08161324	      0.98863682	      0.95227625	      0.56864757
      0.74410947	      1.08150361	      0.98857717	      0.95216927	      0.56857898
      0.74434453	      1.08139386	      0.98851746	      0.95206217	      0.56851043
      0.74464280	      1.08125443	      0.98844159	      0.95192610	      0.56842351
      0.74494107	      1.08111480	      0.98836562	      0.95178984	      0.56833666
      0.74518570	      1.08100013	      0.98830322	      0.95167793	      0.56826547
      0.74543034	      1.08088533	      0.98824076	      0.95156590	      0.56819433
      0.74572312	      1.08074777	      0.98816590	      0.95143166	      0.56810925
      0.74601591	      1.08061002	      0.98809095	      0.95129722	      0.56802424
      0.74626677	      1.08049184	      0.98802664	      0.95118189	      0.56795145
      0.74651764	      1.08037353	      0.98796226	      0.95106643	      0.56787871
      0.74680509	      1.08023779	      0.98788839	      0.95093396	      0.56779542
      0.74709255	      1.08010187	      0.98781442	      0.95080131	      0.56771219
      0.74734915	      1.07998038	      0.98774831	      0.95068275	      0.56763795
      0.74760576	      1.07985875	      0.98768212	      0.95056404	      0.56756375
      0.74788715	      1.07972522	      0.98760945	      0.95043371	      0.56748245
      0.74816853	      1.07959151	      0.98753668	      0.95030322	      0.56740121
      0.74844991	      1.07945763	      0.98746382	      0.95017255	      0.56732004
      0.74873129	      1.07932357	      0.98739086	      0.95004172	      0.56723892
      0.74896830	      1.07921053	      0.98732934	      0.94993138	      0.56717064
      0.74920531	      1.07909736	      0.98726774	      0.94982093	      0.56710240
      0.74950230	      1.07895537	      0.98719047	      0.94968235	      0.56701696
      0.74979930	      1.07881320	      0.98711309	      0.94954358	      0.56693158
      0.75004808	      1.07869395	      0.98704819	      0.94942720	      0.56686011
      0.75029686	      1.07857458	      0.98698321	      0.94931068	      0.56678869
      0.75058662	      1.07843536	      0.98690744	      0.94917479	      0.56670557
      0.75087639	      1.07829597	      0.98683157	      0.94903873	      0.56662250
      0.75113302	      1.07817236	      0.98676429	      0.94891808	      0.56654899
      0.75138966	      1.07804861	      0.98669693	      0.94879728	      0.56647553
      0.75167180	      1.07791239	      0.98662279	      0.94866432	      0.56639482
      0.75195394	      1.07777600	      0.98654856	      0.94853118	      0.56631418
      0.75223608	      1.07763944	      0.98647422	      0.94839788	      0.56623359
      0.75251822	      1.07750271	      0.98639980	      0.94826440	      0.56615307
      0.75275597	      1.07738735	      0.98633701	      0.94815179	      0.56608526
      0.75299372	      1.07727188	      0.98627415	      0.94803906	      0.56601749
      0.75329003	      1.07712779	      0.98619572	      0.94789839	      0.56593309
      0.75358634	      1.07698350	      0.98611718	      0.94775754	      0.56584876
      0.75383856	      1.07686054	      0.98605025	      0.94763749	      0.56577703
      0.75409077	      1.07673744	      0.98598324	      0.94751731	      0.56570535
      0.75437789	      1.07659714	      0.98590687	      0.94738033	      0.56562381
      0.75466501	      1.07645667	      0.98583041	      0.94724318	      0.56554233
      0.75495213	      1.07631601	      0.98575384	      0.94710584	      0.56546091
      0.75520842	      1.07619030	      0.98568541	      0.94698310	      0.56538828
      0.75546472	      1.07606445	      0.98561691	      0.94686022	      0.56531570
      0.75572101	      1.07593846	      0.98554832	      0.94673720	      0.56524318
      0.75600388	      1.07579924	      0.98547254	      0.94660126	      0.56516319
      0.75628674	      1.07565986	      0.98539667	      0.94646515	      0.56508326
      0.75656960	      1.07552029	      0.98532070	      0.94632886	      0.56500339
      0.75685246	      1.07538056	      0.98524463	      0.94619241	      0.56492359
      0.75709129	      1.07526244	      0.98518034	      0.94607706	      0.56485625
      0.75733012	      1.07514421	      0.98511597	      0.94596158	      0.56478896
      0.75762554	      1.07499778	      0.98503627	      0.94581858	      0.56470578
      0.75792095	      1.07485117	      0.98495646	      0.94567539	      0.56462266
      0.75817718	      1.07472386	      0.98488716	      0.94555104	      0.56455063
      0.75843341	      1.07459640	      0.98481777	      0.94542655	      0.56447864
      0.75871729	      1.07445502	      0.98474082	      0.94528845	      0.56439894
      0.75900117	      1.07431347	      0.98466376	      0.94515018	      0.56431930
      0.75928505	      1.07417174	      0.98458662	      0.94501174	      0.56423972
      0.75956893	      1.07402985	      0.98450937	      0.94487312	      0.56416021
      0.75980738	      1.07391053	      0.98444442	      0.94475656	      0.56409346
      0.76004582	      1.07379108	      0.98437941	      0.94463986	      0.56402676
      0.76034098	      1.07364306	      0.98429883	      0.94449525	      0.56394425
      0.76063615	      1.07349485	      0.98421815	      0.94435044	      0.56386181
      0.76089542	      1.07336451	      0.98414720	      0.94422308	      0.56378944
      0.76115469	      1.07323402	      0.98407617	      0.94409558	      0.56371713
      0.76143600	      1.07309227	      0.98399902	      0.94395707	      0.56363872
      0.76171732	      1.07295036	      0.98392177	      0.94381839	      0.56356037
      0.76199863	      1.07280827	      0.98384443	      0.94367953	      0.56348208
      0.76227995	      1.07266601	      0.98376700	      0.94354050	      0.56340385
      0.76253036	      1.07253924	      0.98369799	      0.94341660	      0.56333426
      0.76278077	      1.07241234	      0.98362892	      0.94329256	      0.56326472
      0.76306914	      1.07226603	      0.98354928	      0.94314955	      0.56318469
      0.76335750	      1.07211954	      0.98346955	      0.94300636	      0.56310473
      0.76364587	      1.07197288	      0.98338972	      0.94286299	      0.56302483
      0.76393424	      1.07182604	      0.98330979	      0.94271943	      0.56294499
      0.76416022	      1.07171084	      0.98324709	      0.94260680	      0.56288247
      0.76438620	      1.07159553	      0.98318433	      0.94249406	      0.56281998
      0.76467616	      1.07144741	      0.98310371	      0.94234924	      0.56273986
      0.76496611	      1.07129912	      0.98302300	      0.94220423	      0.56265980
      0.76523504	      1.07116143	      0.98294805	      0.94206958	      0.56258561
      0.76550396	      1.07102357	      0.98287303	      0.94193476	      0.56251146
      0.76578354	      1.07088009	      0.98279493	      0.94179444	      0.56243444
      0.76606313	      1.07073645	      0.98271675	      0.94165394	      0.56235747
      0.76633310	      1.07059758	      0.98264117	      0.94151810	      0.56228321
      0.76660307	      1.07045855	      0.98256551	      0.94138211	      0.56220899
      0.76687973	      1.07031592	      0.98248788	      0.94124257	      0.56213300
      0.76715639	      1.07017313	      0.98241017	      0.94110287	      0.56205706
      0.76742717	      1.07003321	      0.98233403	      0.94096597	      0.56198279
      0.76769794	      1.06989314	      0.98225780	      0.94082891	      0.56190857
      0.76797353	      1.06975041	      0.98218012	      0.94068925	      0.56183309
      0.76824912	      1.06960753	      0.98210237	      0.94054941	      0.56175767
      0.76852076	      1.06946653	      0.98202564	      0.94041142	      0.56168338
      0.76879240	      1.06932538	      0.98194882	      0.94027326	      0.56160914
      0.76906742	      1.06918231	      0.98187097	      0.94013321	      0.56153404
      0.76934244	      1.06903907	      0.98179302	      0.93999300	      0.56145899
      0.76961482	      1.06889706	      0.98171574	      0.93985396	      0.56138472
      0.76988719	      1.06875488	      0.98163838	      0.93971476	      0.56131050
      0.77016187	      1.06861135	      0.98156027	      0.93957421	      0.56123571
      0.77043656	      1.06846764	      0.98148208	      0.93943349	      0.56116098
      0.77070952	      1.06832469	      0.98140429	      0.93929348	      0.56108676
      0.77098248	      1.06818157	      0.98132642	      0.93915331	      0.56101260
      0.77125698	      1.06803748	      0.98124802	      0.93901217	      0.56093808
      0.77153148	      1.06789324	      0.98116954	      0.93887087	      0.56086361
      0.77180491	      1.06774939	      0.98109127	      0.93872995	      0.56078949
      0.77207834	      1.06760539	      0.98101293	      0.93858886	      0.56071542
      0.77235276	      1.06746070	      0.98093421	      0.93844708	      0.56064114
      0.77262719	      1.06731585	      0.98085540	      0.93830513	      0.56056691
      0.77290099	      1.06717117	      0.98077669	      0.93816334	      0.56049291
      0.77317479	      1.06702633	      0.98069789	      0.93802137	      0.56041896
      0.77344923	      1.06688100	      0.98061882	      0.93787891	      0.56034489
      0.77372367	      1.06673550	      0.98053967	      0.93773627	      0.56027088
      0.77399777	      1.06659002	      0.98046053	      0.93759364	      0.56019701
      0.77427187	      1.06644438	      0.98038131	      0.93745083	      0.56012320
      0.77454638	      1.06629837	      0.98030188	      0.93730764	      0.56004933
      0.77482089	      1.06615219	      0.98022236	      0.93716427	      0.55997552
      0.77509525	      1.06600593	      0.98014281	      0.93702082	      0.55990180
      0.77536960	      1.06585952	      0.98006317	      0.93687719	      0.55982814
      0.77564422	      1.06571280	      0.97998336	      0.93673325	      0.55975446
      0.77591884	      1.06556592	      0.97990347	      0.93658914	      0.55968083
      0.77619342	      1.06541890	      0.97982351	      0.93644487	      0.55960727
      0.77646799	      1.06527172	      0.97974346	      0.93630043	      0.55953377
      0.77674275	      1.06512429	      0.97966328	      0.93615572	      0.55946027
      0.77701751	      1.06497669	      0.97958301	      0.93601084	      0.55938682
      0.77729228	      1.06482893	      0.97950265	      0.93586577	      0.55931343
      0.77756706	      1.06468100	      0.97942220	      0.93572053	      0.55924009
      0.77784197	      1.06453284	      0.97934163	      0.93557504	      0.55916677
      0.77811688	      1.06438452	      0.97926097	      0.93542938	      0.55909350
      0.77839184	      1.06423600	      0.97918021	      0.93528351	      0.55902027
      0.77866681	      1.06408733	      0.97909937	      0.93513746	      0.55894710
      0.77894188	      1.06393844	      0.97901841	      0.93499118	      0.55887395
      0.77921695	      1.06378938	      0.97893737	      0.93484473	      0.55880086
      0.77949209	      1.06364013	      0.97885621	      0.93469806	      0.55872780
      0.77976724	      1.06349071	      0.97877498	      0.93455121	      0.55865480
      0.78004248	      1.06334108	      0.97869363	      0.93440414	      0.55858182
      0.78031771	      1.06319129	      0.97861219	      0.93425688	      0.55850890
      0.78059303	      1.06304130	      0.97853065	      0.93410941	      0.55843602
      0.78086835	      1.06289114	      0.97844902	      0.93396176	      0.55836318
      0.78114376	      1.06274077	      0.97836728	      0.93381388	      0.55829038
      0.78141916	      1.06259024	      0.97828545	      0.93366582	      0.55821763
      0.78169465	      1.06243951	      0.97820351	      0.93351754	      0.55814492
      0.78197014	      1.06228861	      0.97812149	      0.93336908	      0.55807226
      0.78224571	      1.06213751	      0.97803936	      0.93322039	      0.55799963
      0.78252128	      1.06198624	      0.97795714	      0.93307152	      0.55792705
      0.78279694	      1.06183476	      0.97787482	      0.93292243	      0.55785451
      0.78307259	      1.06168313	      0.97779241	      0.93277316	      0.55778202
      0.78334833	      1.06153128	      0.97770989	      0.93262367	      0.55770957
      0.78362407	      1.06137928	      0.97762728	      0.93247399	      0.55763717
      0.78389989	      1.06122706	      0.97754457	      0.93232408	      0.55756480
      0.78417570	      1.06107469	      0.97746177	      0.93217400	      0.55749248
      0.78445160	      1.06092210	      0.97737886	      0.93202369	      0.55742020
      0.78472750	      1.06076936	      0.97729586	      0.93187320	      0.55734798
      0.78500347	      1.06061641	      0.97721276	      0.93172248	      0.55727578
      0.78527944	      1.06046330	      0.97712958	      0.93157158	      0.55720364
      0.78555549	      1.06030998	      0.97704628	      0.93142046	      0.55713154
      0.78583154	      1.06015650	      0.97696290	      0.93126915	      0.55705949
      0.78610765	      1.06000282	      0.97687942	      0.93111763	      0.55698748
      0.78638377	      1.05984898	      0.97679585	      0.93096591	      0.55691551
      0.78665995	      1.05969494	      0.97671218	      0.93081398	      0.55684359
      0.78693613	      1.05954073	      0.97662842	      0.93066187	      0.55677172
      0.78721237	      1.05938633	      0.97654456	      0.93050953	      0.55669989
      0.78748860	      1.05923177	      0.97646061	      0.93035701	      0.55662812
      0.78776489	      1.05907701	      0.97637656	      0.93020429	      0.55655638
      0.78804117	      1.05892210	      0.97629243	      0.93005137	      0.55648470
      0.78831749	      1.05876700	      0.97620821	      0.92989825	      0.55641306
      0.78859380	      1.05861174	      0.97612390	      0.92974495	      0.55634148
      0.78887012	      1.05845631	      0.97603951	      0.92959146	      0.55626995
      0.78914644	      1.05830072	      0.97595503	      0.92943778	      0.55619848
      0.78942273	      1.05814499	      0.97587048	      0.92928393	      0.55612707
      0.78969901	      1.05798909	      0.97578584	      0.92912990	      0.55605571
      0.78997518	      1.05783309	      0.97570115	      0.92897574	      0.55598443
      0.79025135	      1.05767693	      0.97561638	      0.92882140	      0.55591321
      0.79052724	      1.05752076	      0.97553161	      0.92866702	      0.55584212
      0.79080313	      1.05736443	      0.97544676	      0.92851245	      0.55577107
      0.79107834	      1.05720833	      0.97536203	      0.92835808	      0.55570026
      0.79135355	      1.05705206	      0.97527721	      0.92820353	      0.55562950
      0.79162674	      1.05689677	      0.97519294	      0.92804992	      0.55555931
      0.79189993	      1.05674133	      0.97510859	      0.92789613	      0.55548917
      0.79216247	      1.05659179	      0.97502744	      0.92774816	      0.55542182
      0.79249562	      1.05640183	      0.97492437	      0.92756015	      0.55533642
      0.79289261	      1.05617514	      0.97480138	      0.92733574	      0.55523475
      0.79317582	      1.05601323	      0.97471353	      0.92717542	      0.55516230
      0.79345902	      1.05585114	      0.97462560	      0.92701489	      0.55508989
      0.79374222	      1.05568888	      0.97453758	      0.92685417	      0.55501755
      0.79399170	      1.05554580	      0.97445997	      0.92671242	      0.55495387
      0.79424117	      1.05540258	      0.97438229	      0.92657051	      0.55489023
      0.79452788	      1.05523783	      0.97429293	      0.92640724	      0.55481714
      0.79481459	      1.05507289	      0.97420349	      0.92624375	      0.55474412
      0.79508492	      1.05491722	      0.97411907	      0.92608943	      0.55467532
      0.79535524	      1.05476140	      0.97403457	      0.92593491	      0.55460657
      0.79563300	      1.05460112	      0.97394767	      0.92577596	      0.55453598
      0.79591075	      1.05444068	      0.97386068	      0.92561681	      0.55446544
      0.79618519	      1.05428199	      0.97377464	      0.92545937	      0.55439581
      0.79645963	      1.05412313	      0.97368853	      0.92530175	      0.55432622
      0.79673088	      1.05396596	      0.97360333	      0.92514576	      0.55425749
      0.79700213	      1.05380864	      0.97351805	      0.92498959	      0.55418882
      0.79720857	      1.05368879	      0.97345310	      0.92487061	      0.55413658
      0.79753018	      1.05350190	      0.97335181	      0.92468503	      0.55405527
      0.79785180	      1.05331479	      0.97325041	      0.92449919	      0.55397402
      0.79808116	      1.05318121	      0.97317802	      0.92436649	      0.55391612
      0.79831053	      1.05304751	      0.97310558	      0.92423365	      0.55385826
      0.79851738	      1.05292684	      0.97304020	      0.92411374	      0.55380611
      0.79883841	      1.05273938	      0.97293864	      0.92392743	      0.55372524
      0.79915943	      1.05255170	      0.97283696	      0.92374086	      0.55364443
      0.79939063	      1.05241639	      0.97276367	      0.92360633	      0.55358628
      0.79962184	      1.05228096	      0.97269031	      0.92347165	      0.55352816
      0.79984212	      1.05215182	      0.97262037	      0.92334321	      0.55347283
      0.80019558	      1.05194439	      0.97250803	      0.92313686	      0.55338410
      0.80044490	      1.05179791	      0.97242871	      0.92299111	      0.55332158
      0.80069422	      1.05165129	      0.97234932	      0.92284520	      0.55325909
      0.80094354	      1.05150454	      0.97226986	      0.92269914	      0.55319664
      0.80118273	      1.05136362	      0.97219357	      0.92255885	      0.55313678
      0.80152768	      1.05116018	      0.97208343	      0.92235628	      0.55305051
      0.80181798	      1.05098877	      0.97199064	      0.92218556	      0.55297797
      0.80207268	      1.05083822	      0.97190916	      0.92203560	      0.55291437
      0.80232738	      1.05068753	      0.97182760	      0.92188546	      0.55285082
      0.80261112	      1.05051949	      0.97173667	      0.92171801	      0.55278008
      0.80289487	      1.05035128	      0.97164564	      0.92155035	      0.55270939
      0.80316730	      1.05018960	      0.97155816	      0.92138918	      0.55264157
      0.80343973	      1.05002777	      0.97147060	      0.92122781	      0.55257380
      0.80371243	      1.04986561	      0.97138288	      0.92106609	      0.55250601
      0.80398512	      1.04970329	      0.97129508	      0.92090417	      0.55243828
      0.80421695	      1.04956516	      0.97122037	      0.92076637	      0.55238074
      0.80456292	      1.04935881	      0.97110877	      0.92056046	      0.55229493
      0.80483884	      1.04919405	      0.97101967	      0.92039601	      0.55222656
      0.80511476	      1.04902913	      0.97093049	      0.92023137	      0.55215823
      0.80539067	      1.04886404	      0.97084123	      0.92006652	      0.55208996
      0.80566659	      1.04869878	      0.97075189	      0.91990148	      0.55202175
      0.80594251	      1.04853335	      0.97066246	      0.91973623	      0.55195358
      0.80621842	      1.04836775	      0.97057296	      0.91957078	      0.55188547
      0.80649434	      1.04820198	      0.97048337	      0.91940513	      0.55181740
      0.80676737	      1.04803779	      0.97039463	      0.91924102	      0.55175010
      0.80704040	      1.04787343	      0.97030582	      0.91907670	      0.55168285
      0.80731655	      1.04770702	      0.97021591	      0.91891031	      0.55161489
      0.80759270	      1.04754044	      0.97012592	      0.91874372	      0.55154697
      0.80786434	      1.04737642	      0.97003732	      0.91857964	      0.55148022
      0.80813598	      1.04721223	      0.96994864	      0.91841537	      0.55141351
      0.80833780	      1.04709014	      0.96988270	      0.91829320	      0.55136398
      0.80865423	      1.04689853	      0.96977923	      0.91810142	      0.55128639
      0.80897066	      1.04670670	      0.96967565	      0.91790937	      0.55120885
      0.80921389	      1.04655909	      0.96959596	      0.91776157	      0.55114931
      0.80945712	      1.04641135	      0.96951620	      0.91761361	      0.55108980
      0.80972385	      1.04624919	      0.96942867	      0.91745117	      0.55102458
      0.81005462	      1.04604787	      0.96932001	      0.91724947	      0.55094378
      0.81043558	      1.04581570	      0.96919472	      0.91701679	      0.55085080
      0.81073967	      1.04563014	      0.96909460	      0.91683078	      0.55077666
      0.81099137	      1.04547640	      0.96901166	      0.91667663	      0.55071534
      0.81124307	      1.04532251	      0.96892864	      0.91652231	      0.55065406
      0.81152166	      1.04515202	      0.96883668	      0.91635130	      0.55058628
      0.81180024	      1.04498135	      0.96874464	      0.91618008	      0.55051856
      0.81205587	      1.04482460	      0.96866011	      0.91602279	      0.55045646
      0.81238708	      1.04462128	      0.96855049	      0.91581872	      0.55037607
      0.81271829	      1.04441771	      0.96844074	      0.91561436	      0.55029575
      0.81297456	      1.04426004	      0.96835575	      0.91545603	      0.55023366
      0.81323082	      1.04410222	      0.96827069	      0.91529752	      0.55017160
      0.81351290	      1.04392832	      0.96817698	      0.91512284	      0.55010335
      0.81379498	      1.04375425	      0.96808318	      0.91494794	      0.55003516
      0.81406035	      1.04359032	      0.96799486	      0.91478320	      0.54997105
      0.81440221	      1.04337892	      0.96788098	      0.91457069	      0.54988853
      0.81474407	      1.04316724	      0.96776697	      0.91435786	      0.54980609
      0.81499298	      1.04301295	      0.96768388	      0.91420270	      0.54974611
      0.81524190	      1.04285852	      0.96760072	      0.91404736	      0.54968618
      0.81551475	      1.04268908	      0.96750950	      0.91387689	      0.54962053
      0.81585178	      1.04247954	      0.96739670	      0.91366603	      0.54953950
      0.81629465	      1.04220381	      0.96724830	      0.91338848	      0.54943315
      0.81651105	      1.04206892	      0.96717571	      0.91325266	      0.54938122
      0.81672745	      1.04193392	      0.96710307	      0.91311672	      0.54932933
      0.81704738	      1.04173414	      0.96699559	      0.91291549	      0.54925267
      0.81736731	      1.04153412	      0.96688800	      0.91271397	      0.54917608
      0.81761642	      1.04137822	      0.96680416	      0.91255687	      0.54911649
      0.81786553	      1.04122218	      0.96672024	      0.91239960	      0.54905695
      0.81813059	      1.04105598	      0.96663088	      0.91223206	      0.54899363
      0.81845885	      1.04084994	      0.96652012	      0.91202431	      0.54891528
      0.81888291	      1.04058340	      0.96637685	      0.91175547	      0.54881417
      0.81912941	      1.04042827	      0.96629349	      0.91159897	      0.54875545
      0.81937592	      1.04027300	      0.96621006	      0.91144229	      0.54869677
      0.81962243	      1.04011759	      0.96612656	      0.91128545	      0.54863813
      0.81991247	      1.03993455	      0.96602824	      0.91110068	      0.54856919
      0.82020251	      1.03975132	      0.96592983	      0.91091567	      0.54850030
      0.82044663	      1.03959695	      0.96584693	      0.91075977	      0.54844236
      0.82078080	      1.03938541	      0.96573335	      0.91054610	      0.54836311
      0.82111496	      1.03917362	      0.96561966	      0.91033210	      0.54828394
      0.82135229	      1.03902304	      0.96553884	      0.91017994	      0.54822776
      0.82158961	      1.03887234	      0.96545796	      0.91002761	      0.54817161
      0.82185193	      1.03870561	      0.96536850	      0.90985905	      0.54810959
      0.82218789	      1.03849184	      0.96525382	      0.90964288	      0.54803023
      0.82252386	      1.03827781	      0.96513901	      0.90942639	      0.54795094
      0.82277730	      1.03811617	      0.96505233	      0.90926286	      0.54789118
      0.82303074	      1.03795439	      0.96496558	      0.90909915	      0.54783145
      0.82331546	      1.03777245	      0.96486804	      0.90891502	      0.54776441
      0.82360018	      1.03759033	      0.96477042	      0.90873065	      0.54769742
      0.82386107	      1.03742329	      0.96468089	      0.90856151	      0.54763609
      0.82420050	      1.03720572	      0.96456431	      0.90834116	      0.54755635
      0.82453992	      1.03698789	      0.96444761	      0.90812048	      0.54747670
      0.82479099	      1.03682658	      0.96436121	      0.90795703	      0.54741782
      0.82504206	      1.03666512	      0.96427475	      0.90779339	      0.54735899
      0.82527796	      1.03651328	      0.96419344	      0.90763948	      0.54730375
      0.82561685	      1.03629493	      0.96407655	      0.90741810	      0.54722446
      0.82591621	      1.03610182	      0.96397318	      0.90722225	      0.54715447
      0.82616765	      1.03593946	      0.96388629	      0.90705756	      0.54709574
      0.82641910	      1.03577695	      0.96379934	      0.90689268	      0.54703704
      0.82668632	      1.03560407	      0.96370685	      0.90671725	      0.54697471
      0.82701029	      1.03539426	      0.96359463	      0.90650429	      0.54689920
      0.82737717	      1.03515635	      0.96346741	      0.90626275	      0.54681377
      0.82770234	      1.03494523	      0.96335454	      0.90604834	      0.54673813
      0.82794452	      1.03478783	      0.96327040	      0.90588846	      0.54668184
      0.82818670	      1.03463028	      0.96318620	      0.90572840	      0.54662559
      0.82843704	      1.03446729	      0.96309911	      0.90556277	      0.54656748
      0.82877375	      1.03424782	      0.96298186	      0.90533970	      0.54648939
      0.82911045	      1.03402808	      0.96286449	      0.90511630	      0.54641137
      0.82934745	      1.03387325	      0.96278181	      0.90495886	      0.54635650
      0.82958444	      1.03371829	      0.96269907	      0.90480125	      0.54630166
      0.82985912	      1.03353852	      0.96260311	      0.90461837	      0.54623815
      0.83019056	      1.03332135	      0.96248721	      0.90439741	      0.54616159
      0.83056018	      1.03307887	      0.96235782	      0.90415060	      0.54607628
      0.83089076	      1.03286171	      0.96224198	      0.90392952	      0.54600006
      0.83113113	      1.03270365	      0.96215768	      0.90376857	      0.54594469
      0.83137150	      1.03254545	      0.96207332	      0.90360744	      0.54588935
      0.83163835	      1.03236966	      0.96197960	      0.90342836	      0.54582796
      0.83197065	      1.03215050	      0.96186279	      0.90320506	      0.54575157
      0.83230295	      1.03193109	      0.96174586	      0.90298144	      0.54567526
      0.83250422	      1.03179806	      0.96167499	      0.90284583	      0.54562907
      0.83281482	      1.03159257	      0.96156553	      0.90263631	      0.54555784
      0.83312543	      1.03138685	      0.96145598	      0.90242651	      0.54548668
      0.83338987	      1.03121153	      0.96136263	      0.90224766	      0.54542614
      0.83365430	      1.03103603	      0.96126921	      0.90206860	      0.54536564
      0.83392413	      1.03085678	      0.96117381	      0.90188568	      0.54530396
      0.83419395	      1.03067736	      0.96107834	      0.90170254	      0.54524233
      0.83448079	      1.03048642	      0.96097676	      0.90150761	      0.54517686
      0.83476763	      1.03029528	      0.96087510	      0.90131242	      0.54511144
      0.83504101	      1.03011292	      0.96077814	      0.90112617	      0.54504914
      0.83537732	      1.02988833	      0.96065874	      0.90089672	      0.54497257
      0.83571363	      1.02966346	      0.96053923	      0.90066694	      0.54489607
      0.83596106	      1.02949785	      0.96045124	      0.90049766	      0.54483983
      0.83630347	      1.02926841	      0.96032936	      0.90026310	      0.54476207
      0.83660733	      1.02906456	      0.96022110	      0.90005464	      0.54469312
      0.83685774	      1.02889639	      0.96013182	      0.89988263	      0.54463635
      0.83710816	      1.02872807	      0.96004247	      0.89971044	      0.54457962
      0.83734194	      1.02857078	      0.95995899	      0.89954951	      0.54452669
      0.83767776	      1.02834461	      0.95983899	      0.89931804	      0.54445072
      0.83801359	      1.02811815	      0.95971887	      0.89908622	      0.54437482
      0.83823430	      1.02796916	      0.95963986	      0.89893367	      0.54432497
      0.83845502	      1.02782005	      0.95956080	      0.89878097	      0.54427516
      0.83875078	      1.02762005	      0.95945479	      0.89857612	      0.54420845
      0.83904654	      1.02741982	      0.95934869	      0.89837100	      0.54414181
      0.83930424	      1.02724519	      0.95925617	      0.89819205	      0.54408378
      0.83962135	      1.02703007	      0.95914222	      0.89797157	      0.54401243
      0.84000601	      1.02676877	      0.95900387	      0.89770370	      0.54392598
      0.84039068	      1.02650710	      0.95886537	      0.89743536	      0.54383961
      0.84062555	      1.02634715	      0.95878073	      0.89727129	      0.54378692
      0.84086042	      1.02618705	      0.95869604	      0.89710705	      0.54373427
      0.84115371	      1.02598693	      0.95859020	      0.89690172	      0.54366857
      0.84144700	      1.02578660	      0.95848427	      0.89669612	      0.54360292
      0.84168018	      1.02562716	      0.95839999	      0.89653246	      0.54355077
      0.84201264	      1.02539961	      0.95827974	      0.89629883	      0.54347647
      0.84234510	      1.02517176	      0.95815938	      0.89606485	      0.54340224
      0.84257477	      1.02501420	      0.95807616	      0.89590302	      0.54335100
      0.84280443	      1.02485651	      0.95799290	      0.89574101	      0.54329979
      0.84309442	      1.02465720	      0.95788769	      0.89553622	      0.54323519
      0.84338440	      1.02445768	      0.95778240	      0.89533117	      0.54317063
      0.84361896	      1.02429613	      0.95769717	      0.89516512	      0.54311846
      0.84395587	      1.02406384	      0.95757465	      0.89492629	      0.54304357
      0.84425783	      1.02385539	      0.95746475	      0.89471194	      0.54297652
      0.84450915	      1.02368171	      0.95737321	      0.89453331	      0.54292075
      0.84476048	      1.02350787	      0.95728160	      0.89435448	      0.54286502
      0.84498096	      1.02335523	      0.95720119	      0.89419743	      0.54281617
      0.84532026	      1.02312007	      0.95707734	      0.89395544	      0.54274104
      0.84560114	      1.02292518	      0.95697474	      0.89375484	      0.54267890
      0.84588203	      1.02273007	      0.95687205	      0.89355398	      0.54261681
      0.84616291	      1.02253476	      0.95676929	      0.89335287	      0.54255478
      0.84644379	      1.02233923	      0.95666644	      0.89315151	      0.54249279
      0.84672468	      1.02214350	      0.95656352	      0.89294989	      0.54243085
      0.84699444	      1.02195532	      0.95646460	      0.89275602	      0.54237140
      0.84726421	      1.02176694	      0.95636561	      0.89256191	      0.54231200
      0.84752167	      1.02158697	      0.95627107	      0.89237643	      0.54225536
      0.84785224	      1.02135564	      0.95614958	      0.89213797	      0.54218269
      0.84818281	      1.02112401	      0.95602799	      0.89189916	      0.54211008
      0.84843458	      1.02094741	      0.95593531	      0.89171704	      0.54205483
      0.84868635	      1.02077063	      0.95584257	      0.89153471	      0.54199962
      0.84897717	      1.02056622	      0.95573537	      0.89132385	      0.54193589
      0.84926798	      1.02036158	      0.95562808	      0.89111271	      0.54187222
      0.84952894	      1.02017776	      0.95553174	      0.89092302	      0.54181513
      0.84986075	      1.01994376	      0.95540915	      0.89068150	      0.54174260
      0.85019256	      1.01970946	      0.95528645	      0.89043962	      0.54167013
      0.85044445	      1.01953139	      0.95519323	      0.89025576	      0.54161517
      0.85069634	      1.01935315	      0.95509995	      0.89007169	      0.54156024
      0.85098977	      1.01914530	      0.95499121	      0.88985700	      0.54149631
      0.85128320	      1.01893721	      0.95488238	      0.88964203	      0.54143243
      0.85153152	      1.01876093	      0.95479022	      0.88945988	      0.54137841
      0.85186367	      1.01852487	      0.95466685	      0.88921593	      0.54130621
      0.85219582	      1.01828850	      0.95454338	      0.88897161	      0.54123409
      0.85244119	      1.01811370	      0.95445209	      0.88879089	      0.54118085
      0.85268657	      1.01793872	      0.95436075	      0.88860996	      0.54112764
      0.85296644	      1.01773895	      0.95425650	      0.88840336	      0.54106700
      0.85324630	      1.01753895	      0.95415217	      0.88819650	      0.54100641
      0.85354107	      1.01732808	      0.95404220	      0.88797834	      0.54094265
      0.85383583	      1.01711696	      0.95393215	      0.88775990	      0.54087894
      0.85410601	      1.01692324	      0.95383121	      0.88755942	      0.54082059
      0.85443712	      1.01668555	      0.95370740	      0.88731339	      0.54074915
      0.85476823	      1.01644756	      0.95358349	      0.88706700	      0.54067777
      0.85500548	      1.01627684	      0.95349464	      0.88689023	      0.54062666
      0.85532786	      1.01604461	      0.95337383	      0.88664972	      0.54055728
      0.85565023	      1.01581209	      0.95325291	      0.88640886	      0.54048795
      0.85591364	      1.01562189	      0.95315404	      0.88621181	      0.54043136
      0.85617704	      1.01543149	      0.95305510	      0.88601452	      0.54037481
      0.85641826	      1.01525695	      0.95296444	      0.88583363	      0.54032305
      0.85674805	      1.01501807	      0.95284040	      0.88558602	      0.54025236
      0.85707783	      1.01477888	      0.95271625	      0.88533804	      0.54018173
      0.85732244	      1.01460126	      0.95262411	      0.88515387	      0.54012938
      0.85756705	      1.01442347	      0.95253190	      0.88496949	      0.54007707
      0.85784997	      1.01421763	      0.95242518	      0.88475598	      0.54001662
      0.85813289	      1.01401156	      0.95231839	      0.88454220	      0.53995621
      0.85842304	      1.01379998	      0.95220878	      0.88432267	      0.53989431
      0.85871319	      1.01358816	      0.95209910	      0.88410285	      0.53983246
      0.85900117	      1.01337769	      0.95199016	      0.88388440	      0.53977112
      0.85928914	      1.01316698	      0.95188115	      0.88366566	      0.53970983
      0.85958436	      1.01295072	      0.95176930	      0.88344111	      0.53964706
      0.85987959	      1.01273421	      0.95165738	      0.88321627	      0.53958433
      0.86015937	      1.01252879	      0.95155123	      0.88300291	      0.53952494
      0.86043915	      1.01232314	      0.95144501	      0.88278928	      0.53946559
      0.86074640	      1.01209704	      0.95132827	      0.88255436	      0.53940047
      0.86105365	      1.01187066	      0.95121144	      0.88231911	      0.53933541
      0.86127077	      1.01171052	      0.95112883	      0.88215268	      0.53928947
      0.86160236	      1.01146569	      0.95100258	      0.88189817	      0.53921936
      0.86193395	      1.01122054	      0.95087623	      0.88164329	      0.53914931
      0.86215880	      1.01105412	      0.95079049	      0.88147023	      0.53910186
      0.86238365	      1.01088755	      0.95070471	      0.88129700	      0.53905443
      0.86267878	      1.01066870	      0.95059204	      0.88106936	      0.53899222
      0.86297390	      1.01044959	      0.95047929	      0.88084141	      0.53893007
      0.86319774	      1.01028323	      0.95039372	      0.88066832	      0.53888296
      0.86352978	      1.01003619	      0.95026669	      0.88041123	      0.53881314
      0.86386182	      1.00978882	      0.95013957	      0.88015375	      0.53874339
      0.86408884	      1.00961950	      0.95005259	      0.87997749	      0.53869573
      0.86431586	      1.00945003	      0.94996556	      0.87980104	      0.53864811
      0.86461033	      1.00922998	      0.94985261	      0.87957190	      0.53858638
      0.86490480	      1.00900967	      0.94973958	      0.87934245	      0.53852471
      0.86514717	      1.00882814	      0.94964648	      0.87915336	      0.53847399
      0.86547493	      1.00858238	      0.94952049	      0.87889732	      0.53840545
      0.86580270	      1.00833629	      0.94939441	      0.87864090	      0.53833697
      0.86605388	      1.00814748	      0.94929771	      0.87844412	      0.53828453
      0.86630507	      1.00795849	      0.94920095	      0.87824712	      0.53823214
      0.86658671	      1.00774635	      0.94909240	      0.87802598	      0.53817343
      0.86686834	      1.00753398	      0.94898377	      0.87780454	      0.53811478
      0.86716490	      1.00731009	      0.94886931	      0.87757107	      0.53805306
      0.86746146	      1.00708595	      0.94875476	      0.87733728	      0.53799140
      0.86774012	      1.00687509	      0.94864705	      0.87711731	      0.53793351
      0.86801877	      1.00666400	      0.94853928	      0.87689707	      0.53787567
      0.86832787	      1.00642957	      0.94841964	      0.87665243	      0.53781156
      0.86863696	      1.00619485	      0.94829991	      0.87640745	      0.53774750
      0.86883234	      1.00604634	      0.94822419	      0.87625242	      0.53770704
      0.86913103	      1.00581907	      0.94810835	      0.87601514	      0.53764523
      0.86942973	      1.00559153	      0.94799243	      0.87577754	      0.53758348
      0.86967970	      1.00540089	      0.94789536	      0.87557844	      0.53753183
      0.86999086	      1.00516333	      0.94777444	      0.87533029	      0.53746760
      0.87030202	      1.00492547	      0.94765343	      0.87508178	      0.53740343
      0.87056668	      1.00472292	      0.94755043	      0.87487013	      0.53734888
      0.87089388	      1.00447222	      0.94742301	      0.87460812	      0.53728151
      0.87122107	      1.00422120	      0.94729549	      0.87434571	      0.53721421
      0.87147025	      1.00402980	      0.94719830	      0.87414560	      0.53716299
      0.87177297	      1.00379703	      0.94708016	      0.87390219	      0.53710082
      0.87207570	      1.00356397	      0.94696193	      0.87365844	      0.53703870
      0.87238221	      1.00332771	      0.94684213	      0.87341129	      0.53697586
      0.87268873	      1.00309116	      0.94672224	      0.87316379	      0.53691307
      0.87296256	      1.00287960	      0.94661507	      0.87294238	      0.53685702
      0.87323639	      1.00266780	      0.94650782	      0.87272070	      0.53680102
      0.87354924	      1.00242554	      0.94638521	      0.87246709	      0.53673710
      0.87386208	      1.00218299	      0.94626251	      0.87221311	      0.53667323
      0.87409352	      1.00200335	      0.94617167	      0.87202498	      0.53662601
      0.87441284	      1.00175524	      0.94604627	      0.87176510	      0.53656093
      0.87473216	      1.00150681	      0.94592077	      0.87150482	      0.53649590
      0.87498474	      1.00131007	      0.94582143	      0.87129867	      0.53644450
      0.87523733	      1.00111314	      0.94572203	      0.87109228	      0.53639314
      0.87553198	      1.00088317	      0.94560600	      0.87085121	      0.53633328
      0.87582662	      1.00065293	      0.94548989	      0.87060982	      0.53627346
      0.87610065	      1.00043856	      0.94538184	      0.87038502	      0.53621788
      0.87637467	      1.00022396	      0.94527372	      0.87015994	      0.53616234
      0.87668548	      0.99998027	      0.94515099	      0.86990430	      0.53609940
      0.87699628	      0.99973629	      0.94502818	      0.86964829	      0.53603651
      0.87720693	      0.99957076	      0.94494489	      0.86947457	      0.53599393
      0.87753651	      0.99931149	      0.94481450	      0.86920243	      0.53592734
      0.87786609	      0.99905188	      0.94468400	      0.86892987	      0.53586082
      0.87809577	      0.99887077	      0.94459300	      0.86873969	      0.53581451
      0.87832544	      0.99868950	      0.94450195	      0.86854930	      0.53576822
      0.87861876	      0.99845775	      0.94438559	      0.86830586	      0.53570915
      0.87891208	      0.99822574	      0.94426916	      0.86806209	      0.53565013
      0.87918098	      0.99801280	      0.94416235	      0.86783832	      0.53559607
      0.87944988	      0.99779964	      0.94405547	      0.86761426	      0.53554205
      0.87976125	      0.99755252	      0.94393162	      0.86735447	      0.53547954
      0.88007263	      0.99730510	      0.94380768	      0.86709429	      0.53541710
      0.88026994	      0.99714817	      0.94372910	      0.86692924	      0.53537756
      0.88056557	      0.99691280	      0.94361129	      0.86668165	      0.53531835
      0.88086120	      0.99667715	      0.94349340	      0.86643371	      0.53525920
      0.88108688	      0.99649707	      0.94340334	      0.86624421	      0.53521408
      0.88141076	      0.99623837	      0.94327402	      0.86597190	      0.53514937
      0.88173464	      0.99597933	      0.94314460	      0.86569918	      0.53508473
      0.88198490	      0.99577895	      0.94304453	      0.86548817	      0.53503482
      0.88223516	      0.99557837	      0.94294440	      0.86527692	      0.53498495
      0.88252269	      0.99534767	      0.94282928	      0.86503389	      0.53492769
      0.88281022	      0.99511672	      0.94271408	      0.86479053	      0.53487048
      0.88310147	      0.99488250	      0.94259732	      0.86454369	      0.53481258
      0.88339273	      0.99464802	      0.94248047	      0.86429651	      0.53475472
      0.88369076	      0.99440780	      0.94236082	      0.86404324	      0.53469557
      0.88398878	      0.99416730	      0.94224108	      0.86378960	      0.53463648
      0.88428009	      0.99393196	      0.94212397	      0.86354135	      0.53457876
      0.88457139	      0.99369634	      0.94200678	      0.86329276	      0.53452109
      0.88487323	      0.99345192	      0.94188526	      0.86303482	      0.53446139
      0.88517506	      0.99320721	      0.94176365	      0.86277652	      0.53440174
      0.88546117	      0.99297499	      0.94164830	      0.86253133	      0.53434525
      0.88574727	      0.99274251	      0.94153287	      0.86228582	      0.53428880
      0.88605401	      0.99249296	      0.94140903	      0.86202223	      0.53422834
      0.88636075	      0.99224312	      0.94128510	      0.86175826	      0.53416793
      0.88663482	      0.99201963	      0.94117430	      0.86152208	      0.53411399
      0.88690889	      0.99179590	      0.94106342	      0.86128560	      0.53406010
      0.88721992	      0.99154170	      0.94093749	      0.86101685	      0.53399900
      0.88753095	      0.99128719	      0.94081148	      0.86074770	      0.53393795
      0.88778164	      0.99108183	      0.94070985	      0.86053049	      0.53388878
      0.88810075	      0.99082013	      0.94058038	      0.86025362	      0.53382625
      0.88841986	      0.99055810	      0.94045082	      0.85997632	      0.53376377
      0.88866660	      0.99035527	      0.94035057	      0.85976163	      0.53371550
      0.88896605	      0.99010884	      0.94022883	      0.85950073	      0.53365697
      0.88926551	      0.98986212	      0.94010700	      0.85923945	      0.53359848
      0.88956578	      0.98961443	      0.93998474	      0.85897710	      0.53353989
      0.88986604	      0.98936645	      0.93986241	      0.85871437	      0.53348135
      0.89016112	      0.98912248	      0.93974210	      0.85845582	      0.53342387
      0.89045619	      0.98887822	      0.93962170	      0.85819690	      0.53336644
      0.89075701	      0.98862891	      0.93949888	      0.85793258	      0.53330794
      0.89105783	      0.98837931	      0.93937596	      0.85766787	      0.53324949
      0.89135067	      0.98813604	      0.93925622	      0.85740982	      0.53319265
      0.89164351	      0.98789249	      0.93913639	      0.85715140	      0.53313585
      0.89194650	      0.98764020	      0.93901232	      0.85688365	      0.53307713
      0.89224949	      0.98738761	      0.93888817	      0.85661552	      0.53301846
      0.89253895	      0.98714602	      0.93876946	      0.85635899	      0.53296246
      0.89282842	      0.98690414	      0.93865068	      0.85610210	      0.53290651
      0.89313422	      0.98664832	      0.93852510	      0.85583033	      0.53284745
      0.89344003	      0.98639218	      0.93839942	      0.85555815	      0.53278844
      0.89372408	      0.98615399	      0.93828260	      0.85530498	      0.53273368
      0.89400813	      0.98591552	      0.93816571	      0.85505147	      0.53267896
      0.89431660	      0.98565626	      0.93803866	      0.85477577	      0.53261959
      0.89462507	      0.98539667	      0.93791153	      0.85449966	      0.53256027
      0.89491570	      0.98515181	      0.93779166	      0.85423914	      0.53250457
      0.89520634	      0.98490667	      0.93767170	      0.85397826	      0.53244944
      0.89553321	      0.98463062	      0.93753668	      0.85368441	      0.53238909
      0.89586009	      0.98435421	      0.93740156	      0.85339010	      0.53233203
      0.89618696	      0.98407744	      0.93726632	      0.85309532	      0.53228032
      0.89645353	      0.98385147	      0.93715596	      0.85285459	      0.53224373
      0.89672009	      0.98362527	      0.93704552	      0.85261355	      0.53221358
      0.89705765	      0.98333847	      0.93690557	      0.85230786	      0.53218658
      0.89739521	      0.98305129	      0.93676550	      0.85200168	      0.53217418
      0.89766717	      0.98281963	      0.93665257	      0.85175463	      0.53217607
      0.89793914	      0.98258772	      0.93653956	      0.85150725	      0.53218936
      0.89821111	      0.98235557	      0.93642647	      0.85125954	      0.53221459
      0.89850664	      0.98210300	      0.93630350	      0.85099000	      0.53225598
      0.89880218	      0.98185014	      0.93618043	      0.85072007	      0.53231220
      0.89908249	      0.98161004	      0.93606363	      0.85046369	      0.53237932
      0.89942954	      0.98131240	      0.93591890	      0.85014579	      0.53248093
      0.89977659	      0.98101435	      0.93577405	      0.84982735	      0.53260267
      0.90002445	      0.98080123	      0.93567052	      0.84959959	      0.53270159
      0.90033848	      0.98053092	      0.93553926	      0.84931063	      0.53284076
      0.90065251	      0.98026027	      0.93540790	      0.84902124	      0.53299478
      0.90092189	      0.98002783	      0.93529513	      0.84877263	      0.53313818
      0.90124729	      0.97974672	      0.93515881	      0.84847189	      0.53332457
      0.90157269	      0.97946525	      0.93502238	      0.84817068	      0.53352458
      0.90181345	      0.97925676	      0.93492137	      0.84794750	      0.53368082
      0.90213504	      0.97897797	      0.93478635	      0.84764900	      0.53389980
      0.90245662	      0.97869882	      0.93465123	      0.84735002	      0.53412983
      0.90270799	      0.97848037	      0.93454553	      0.84711600	      0.53431685
      0.90295937	      0.97826170	      0.93443976	      0.84688168	      0.53450981
      0.90325958	      0.97800027	      0.93431336	      0.84660147	      0.53474756
      0.90355978	      0.97773853	      0.93418687	      0.84632085	      0.53499278
      0.90384187	      0.97749230	      0.93406792	      0.84605679	      0.53522953
      0.90412395	      0.97724580	      0.93394889	      0.84579237	      0.53547202
      0.90443321	      0.97697523	      0.93381830	      0.84550205	      0.53574402
      0.90474247	      0.97670434	      0.93368761	      0.84521130	      0.53602201
      0.90502661	      0.97645514	      0.93356744	      0.84494376	      0.53628235
      0.90531076	      0.97620567	      0.93344718	      0.84467586	      0.53654708
      0.90562103	      0.97593294	      0.93331577	      0.84438289	      0.53684082
      0.90593130	      0.97565987	      0.93318425	      0.84408947	      0.53713912
      0.90621632	      0.97540873	      0.93306336	      0.84381955	      0.53741688
      0.90650133	      0.97515732	      0.93294237	      0.84354926	      0.53769797
      0.90681153	      0.97488336	      0.93281059	      0.84325464	      0.53800747
      0.90712173	      0.97460906	      0.93267871	      0.84295957	      0.53832043
      0.90740842	      0.97435526	      0.93255674	      0.84268647	      0.53861255
      0.90769511	      0.97410116	      0.93243467	      0.84241298	      0.53890727
      0.90800508	      0.97382611	      0.93230259	      0.84211685	      0.53922866
      0.90831504	      0.97355072	      0.93217041	      0.84182027	      0.53955273
      0.90860394	      0.97329375	      0.93204712	      0.84154344	      0.53985703
      0.90889284	      0.97303648	      0.93192374	      0.84126621	      0.54016341
      0.90920253	      0.97276037	      0.93179138	      0.84096860	      0.54049399
      0.90951221	      0.97248393	      0.93165892	      0.84067053	      0.54082668
      0.90980350	      0.97222359	      0.93153423	      0.84038975	      0.54114145
      0.91009479	      0.97196295	      0.93140944	      0.84010856	      0.54145791
      0.91040414	      0.97168583	      0.93127682	      0.83980950	      0.54179573
      0.91071349	      0.97140836	      0.93114409	      0.83950998	      0.54213528
      0.91100716	      0.97114465	      0.93101799	      0.83922522	      0.54245914
      0.91130083	      0.97088063	      0.93089180	      0.83894005	      0.54278442
      0.91160979	      0.97060253	      0.93075893	      0.83863957	      0.54312811
      0.91191876	      0.97032408	      0.93062595	      0.83833863	      0.54347325
      0.91221468	      0.97005707	      0.93049849	      0.83804996	      0.54380512
      0.91251060	      0.96978975	      0.93037093	      0.83776087	      0.54413823
      0.91281914	      0.96951070	      0.93023783	      0.83745900	      0.54448680
      0.91312767	      0.96923131	      0.93010463	      0.83715667	      0.54483663
      0.91342566	      0.96896114	      0.92997587	      0.83686422	      0.54517566
      0.91372366	      0.96869065	      0.92984701	      0.83657134	      0.54551580
      0.91403175	      0.96841066	      0.92971369	      0.83626808	      0.54586859
      0.91433984	      0.96813033	      0.92958025	      0.83596436	      0.54622251
      0.91463968	      0.96785717	      0.92945029	      0.83566831	      0.54656800
      0.91493953	      0.96758369	      0.92932022	      0.83537181	      0.54691452
      0.91524719	      0.96730274	      0.92918665	      0.83506713	      0.54727110
      0.91555485	      0.96702146	      0.92905298	      0.83476198	      0.54762872
      0.91585630	      0.96674551	      0.92892190	      0.83446253	      0.54798010
      0.91615775	      0.96646924	      0.92879072	      0.83416263	      0.54833245
      0.91646503	      0.96618729	      0.92865689	      0.83385646	      0.54869258
      0.91677231	      0.96590499	      0.92852296	      0.83354982	      0.54905368
      0.91707511	      0.96562647	      0.92839087	      0.83324718	      0.54941046
      0.91737792	      0.96534762	      0.92825867	      0.83294408	      0.54976817
      0.91768072	      0.96506843	      0.92812637	      0.83264051	      0.55012679
      0.91798353	      0.96478891	      0.92799396	      0.83233649	      0.55048631
      0.91828633	      0.96450905	      0.92786145	      0.83203199	      0.55084673
      0.91858914	      0.96422886	      0.92772883	      0.83172704	      0.55120804
      0.91889194	      0.96394834	      0.92759610	      0.83142161	      0.55157024
      0.91919475	      0.96366748	      0.92746326	      0.83111572	      0.55193332
      0.91949755	      0.96338628	      0.92733032	      0.83080935	      0.55229728
      0.91980036	      0.96310475	      0.92719727	      0.83050252	      0.55266211
      0.92010316	      0.96282289	      0.92706411	      0.83019522	      0.55302781
      0.92040597	      0.96254069	      0.92693084	      0.82988744	      0.55339438
      0.92070877	      0.96225815	      0.92679747	      0.82957919	      0.55376181
      0.92101158	      0.96197528	      0.92666399	      0.82927046	      0.55413010
      0.92131438	      0.96169207	      0.92653040	      0.82896126	      0.55449926
      0.92161719	      0.96140852	      0.92639669	      0.82865158	      0.55486927
      0.92191999	      0.96112464	      0.92626288	      0.82834142	      0.55524013
      0.92222280	      0.96084042	      0.92612896	      0.82803078	      0.55561185
      0.92252561	      0.96055586	      0.92599493	      0.82771966	      0.55598443
      0.92282841	      0.96027097	      0.92586079	      0.82740806	      0.55635786
      0.92313122	      0.95998574	      0.92572654	      0.82709598	      0.55673214
      0.92343402	      0.95970017	      0.92559218	      0.82678340	      0.55710728
      0.92373683	      0.95941426	      0.92545771	      0.82647035	      0.55748326
      0.92403963	      0.95912802	      0.92532313	      0.82615681	      0.55786010
      0.92434244	      0.95884144	      0.92518844	      0.82584277	      0.55823779
      0.92464524	      0.95855452	      0.92505363	      0.82552825	      0.55861634
      0.92494805	      0.95826726	      0.92491871	      0.82521324	      0.55899574
      0.92525085	      0.95797967	      0.92478368	      0.82489773	      0.55937599
      0.92555366	      0.95769174	      0.92464854	      0.82458174	      0.55975709
      0.92585646	      0.95740347	      0.92451329	      0.82426524	      0.56013905
      0.92615927	      0.95711486	      0.92437792	      0.82394825	      0.56052186
      0.92646207	      0.95682591	      0.92424244	      0.82363076	      0.56090553
      0.92676488	      0.95653663	      0.92410684	      0.82331278	      0.56129006
      0.92706768	      0.95624701	      0.92397114	      0.82299429	      0.56167544
      0.92737049	      0.95595705	      0.92383531	      0.82267530	      0.56206168
      0.92767329	      0.95566676	      0.92369938	      0.82235581	      0.56244878
      0.92797610	      0.95537612	      0.92356333	      0.82203582	      0.56283674
      0.92827890	      0.95508515	      0.92342716	      0.82171532	      0.56322556
      0.92858171	      0.95479384	      0.92329088	      0.82139431	      0.56361524
      0.92888451	      0.95450220	      0.92315448	      0.82107280	      0.56400578
      0.92918732	      0.95421021	      0.92301797	      0.82075077	      0.56439719
      0.92949012	      0.95391789	      0.92288134	      0.82042823	      0.56478947
      0.92979293	      0.95362523	      0.92274460	      0.82010519	      0.56518260
      0.93009573	      0.95333224	      0.92260774	      0.81978162	      0.56557661
      0.93039854	      0.95303890	      0.92247076	      0.81945755	      0.56597149
      0.93070134	      0.95274523	      0.92233367	      0.81913295	      0.56636723
      0.93100415	      0.95245122	      0.92219645	      0.81880784	      0.56676385
      0.93130695	      0.95215688	      0.92205912	      0.81848221	      0.56716133
      0.93160976	      0.95186219	      0.92192167	      0.81815606	      0.56755969
      0.93191256	      0.95156717	      0.92178411	      0.81782938	      0.56795893
      0.93221537	      0.95127182	      0.92164642	      0.81750218	      0.56835904
      0.93251817	      0.95097612	      0.92150862	      0.81717446	      0.56876003
      0.93282098	      0.95068009	      0.92137070	      0.81684621	      0.56916190
      0.93312378	      0.95038372	      0.92123266	      0.81651743	      0.56956464
      0.93342659	      0.95008701	      0.92109449	      0.81618812	      0.56996827
      0.93372939	      0.94978996	      0.92095621	      0.81585829	      0.57037278
      0.93403220	      0.94949258	      0.92081781	      0.81552791	      0.57077817
      0.93433500	      0.94919485	      0.92067929	      0.81519701	      0.57118445
      0.93463781	      0.94889679	      0.92054064	      0.81486557	      0.57159162
      0.93494061	      0.94859839	      0.92040188	      0.81453359	      0.57199967
      0.93524342	      0.94829965	      0.92026299	      0.81420107	      0.57240861
      0.93554622	      0.94800057	      0.92012398	      0.81386802	      0.57281844
      0.93584903	      0.94770114	      0.91998485	      0.81353442	      0.57322917
      0.93615183	      0.94740138	      0.91984560	      0.81320028	      0.57364079
      0.93645464	      0.94710128	      0.91970622	      0.81286559	      0.57405330
      0.93675744	      0.94680083	      0.91956672	      0.81253036	      0.57446670
      0.93706025	      0.94650004	      0.91942710	      0.81219458	      0.57488101
      0.93736305	      0.94619891	      0.91928735	      0.81185825	      0.57529621
      0.93766586	      0.94589744	      0.91914748	      0.81152136	      0.57571231
      0.93796866	      0.94559562	      0.91900748	      0.81118393	      0.57612932
      0.93827147	      0.94529346	      0.91886736	      0.81084594	      0.57654722
      0.93857428	      0.94499095	      0.91872712	      0.81050740	      0.57696603
      0.93887708	      0.94468809	      0.91858675	      0.81016830	      0.57738575
      0.93917989	      0.94438489	      0.91844625	      0.80982864	      0.57780637
      0.93948269	      0.94408133	      0.91830563	      0.80948842	      0.57822790
      0.93978550	      0.94377743	      0.91816488	      0.80914763	      0.57865034
      0.94008830	      0.94347318	      0.91802401	      0.80880629	      0.57907370
      0.94039111	      0.94316858	      0.91788300	      0.80846437	      0.57949796
      0.94069391	      0.94286362	      0.91774187	      0.80812190	      0.57992314
      0.94099672	      0.94255831	      0.91760062	      0.80777885	      0.58034923
      0.94129952	      0.94225265	      0.91745923	      0.80743523	      0.58077624
      0.94160233	      0.94194663	      0.91731772	      0.80709104	      0.58120417
      0.94190513	      0.94164025	      0.91717608	      0.80674627	      0.58163302
      0.94220794	      0.94133351	      0.91703431	      0.80640093	      0.58206278
      0.94251074	      0.94102642	      0.91689241	      0.80605501	      0.58249347
      0.94281355	      0.94071896	      0.91675038	      0.80570851	      0.58292509
      0.94311635	      0.94041114	      0.91660822	      0.80536144	      0.58335763
      0.94341916	      0.94010296	      0.91646592	      0.80501378	      0.58379109
      0.94372196	      0.93979442	      0.91632350	      0.80466553	      0.58422549
      0.94402477	      0.93948550	      0.91618095	      0.80431670	      0.58466081
      0.94432757	      0.93917622	      0.91603827	      0.80396728	      0.58509706
      0.94463038	      0.93886657	      0.91589545	      0.80361728	      0.58553425
      0.94493318	      0.93855655	      0.91575250	      0.80326668	      0.58597237
      0.94523599	      0.93824616	      0.91560942	      0.80291548	      0.58641142
      0.94553879	      0.93793540	      0.91546621	      0.80256370	      0.58685141
      0.94584160	      0.93762426	      0.91532286	      0.80221132	      0.58729234
      0.94614440	      0.93731274	      0.91517939	      0.80185833	      0.58773420
      0.94644721	      0.93700084	      0.91503577	      0.80150475	      0.58817701
      0.94675001	      0.93668857	      0.91489202	      0.80115057	      0.58862076
      0.94705282	      0.93637591	      0.91474814	      0.80079578	      0.58906545
      0.94735562	      0.93606287	      0.91460412	      0.80044039	      0.58951109
      0.94765843	      0.93574945	      0.91445997	      0.80008439	      0.58995768
      0.94796123	      0.93543564	      0.91431568	      0.79972778	      0.59040521
      0.94826404	      0.93512144	      0.91417126	      0.79937056	      0.59085369
      0.94856684	      0.93480685	      0.91402670	      0.79901272	      0.59130312
      0.94886965	      0.93449188	      0.91388200	      0.79865427	      0.59175351
      0.94917245	      0.93417651	      0.91373716	      0.79829521	      0.59220484
      0.94947526	      0.93386074	      0.91359219	      0.79793552	      0.59265714
      0.94977806	      0.93354458	      0.91344708	      0.79757522	      0.59311038
      0.95008087	      0.93322802	      0.91330183	      0.79721429	      0.59356459
      0.95038367	      0.93291106	      0.91315644	      0.79685274	      0.59401976
      0.95068648	      0.93259370	      0.91301092	      0.79649056	      0.59447588
      0.95098928	      0.93227594	      0.91286525	      0.79612775	      0.59493297
      0.95129209	      0.93195778	      0.91271944	      0.79576431	      0.59539103
      0.95159489	      0.93163920	      0.91257350	      0.79540024	      0.59585004
      0.95189770	      0.93132022	      0.91242741	      0.79503554	      0.59631003
      0.95220050	      0.93100083	      0.91228118	      0.79467020	      0.59677098
      0.95250331	      0.93068103	      0.91213481	      0.79430422	      0.59723290
      0.95280611	      0.93036082	      0.91198830	      0.79393760	      0.59769579
      0.95310892	      0.93004019	      0.91184165	      0.79357034	      0.59815966
      0.95341172	      0.92971915	      0.91169485	      0.79320244	      0.59862450
      0.95371453	      0.92939768	      0.91154791	      0.79283389	      0.59909031
      0.95401734	      0.92907580	      0.91140083	      0.79246469	      0.59955710
      0.95432014	      0.92875350	      0.91125360	      0.79209484	      0.60002487
      0.95462295	      0.92843077	      0.91110623	      0.79172434	      0.60049362
      0.95492575	      0.92810761	      0.91095872	      0.79135318	      0.60096335
      0.95522856	      0.92778404	      0.91081105	      0.79098137	      0.60143406
      0.95553136	      0.92746003	      0.91066325	      0.79060889	      0.60190576
      0.95583417	      0.92713559	      0.91051530	      0.79023576	      0.60237844
      0.95613697	      0.92681072	      0.91036720	      0.78986197	      0.60285211
      0.95643978	      0.92648542	      0.91021895	      0.78948751	      0.60332677
      0.95674258	      0.92615968	      0.91007056	      0.78911238	      0.60380242
      0.95704539	      0.92583350	      0.90992202	      0.78873658	      0.60427906
      0.95734819	      0.92550689	      0.90977333	      0.78836011	      0.60475669
      0.95765100	      0.92517983	      0.90962450	      0.78798297	      0.60523532
      0.95795380	      0.92485234	      0.90947551	      0.78760515	      0.60571494
      0.95825661	      0.92452439	      0.90932638	      0.78722666	      0.60619556
      0.95855941	      0.92419601	      0.90917709	      0.78684748	      0.60667718
      0.95886222	      0.92386717	      0.90902766	      0.78646762	      0.60715981
      0.95916502	      0.92353789	      0.90887807	      0.78608708	      0.60764343
      0.95946783	      0.92320816	      0.90872834	      0.78570585	      0.60812806
      0.95977063	      0.92287797	      0.90857845	      0.78532393	      0.60861369
      0.96007344	      0.92254733	      0.90842841	      0.78494132	      0.60910033
      0.96037624	      0.92221623	      0.90827822	      0.78455802	      0.60958798
      0.96067905	      0.92188468	      0.90812787	      0.78417402	      0.61007663
      0.96098185	      0.92155267	      0.90797738	      0.78378932	      0.61056630
      0.96128466	      0.92122019	      0.90782673	      0.78340392	      0.61105698
      0.96158746	      0.92088725	      0.90767592	      0.78301782	      0.61154868
      0.96189027	      0.92055385	      0.90752496	      0.78263102	      0.61204139
      0.96219307	      0.92021998	      0.90737384	      0.78224350	      0.61253512
      0.96249588	      0.91988565	      0.90722257	      0.78185528	      0.61302987
      0.96279868	      0.91955084	      0.90707114	      0.78146634	      0.61352564
      0.96310149	      0.91921556	      0.90691956	      0.78107669	      0.61402243
      0.96340429	      0.91887981	      0.90676782	      0.78068633	      0.61452024
      0.96370710	      0.91854359	      0.90661592	      0.78029524	      0.61501909
      0.96400990	      0.91820689	      0.90646386	      0.77990343	      0.61551895
      0.96431271	      0.91786971	      0.90631165	      0.77951090	      0.61601985
      0.96461551	      0.91753205	      0.90615928	      0.77911764	      0.61652177
      0.96491832	      0.91719390	      0.90600674	      0.77872365	      0.61702473
      0.96522112	      0.91685528	      0.90585405	      0.77832893	      0.61752872
      0.96552393	      0.91651617	      0.90570120	      0.77793348	      0.61803375
      0.96582673	      0.91617657	      0.90554818	      0.77753729	      0.61853981
      0.96612954	      0.91583648	      0.90539501	      0.77714036	      0.61904691
      0.96643234	      0.91549591	      0.90524167	      0.77674269	      0.61955505
      0.96673515	      0.91515484	      0.90508817	      0.77634427	      0.62006423
      0.96703795	      0.91481327	      0.90493450	      0.77594511	      0.62057445
      0.96734076	      0.91447121	      0.90478068	      0.77554520	      0.62108572
      0.96764356	      0.91412866	      0.90462669	      0.77514454	      0.62159803
      0.96794637	      0.91378560	      0.90447253	      0.77474312	      0.62211140
      0.96824917	      0.91344205	      0.90431821	      0.77434095	      0.62262581
      0.96855198	      0.91309799	      0.90416373	      0.77393801	      0.62314127
      0.96885478	      0.91275342	      0.90400908	      0.77353432	      0.62365778
      0.96915759	      0.91240835	      0.90385426	      0.77312986	      0.62417535
      0.96946039	      0.91206277	      0.90369927	      0.77272463	      0.62469398
      0.96976320	      0.91171669	      0.90354412	      0.77231863	      0.62521366
      0.97006601	      0.91137009	      0.90338880	      0.77191186	      0.62573440
      0.97036881	      0.91102297	      0.90323331	      0.77150431	      0.62625620
      0.97067162	      0.91067534	      0.90307765	      0.77109598	      0.62677907
      0.97097442	      0.91032720	      0.90292182	      0.77068688	      0.62730300
      0.97127723	      0.90997853	      0.90276582	      0.77027698	      0.62782799
      0.97158003	      0.90962935	      0.90260965	      0.76986631	      0.62835406
      0.97188284	      0.90927964	      0.90245331	      0.76945484	      0.62888119
      0.97218564	      0.90892941	      0.90229680	      0.76904258	      0.62940939
      0.97248845	      0.90857865	      0.90214011	      0.76862953	      0.62993867
      0.97279125	      0.90822736	      0.90198325	      0.76821567	      0.63046902
      0.97309406	      0.90787554	      0.90182622	      0.76780102	      0.63100044
      0.97339686	      0.90752320	      0.90166901	      0.76738556	      0.63153295
      0.97369967	      0.90717031	      0.90151163	      0.76696930	      0.63206653
      0.97400247	      0.90681690	      0.90135407	      0.76655223	      0.63260120
      0.97430528	      0.90646294	      0.90119634	      0.76613434	      0.63313695
      0.97460808	      0.90610845	      0.90103843	      0.76571564	      0.63367378
      0.97491089	      0.90575341	      0.90088034	      0.76529612	      0.63421170
      0.97521369	      0.90539784	      0.90072207	      0.76487578	      0.63475071
      0.97551650	      0.90504171	      0.90056363	      0.76445462	      0.63529081
      0.97581930	      0.90468504	      0.90040501	      0.76403263	      0.63583200
      0.97612211	      0.90432783	      0.90024620	      0.76360981	      0.63637428
      0.97642491	      0.90397006	      0.90008722	      0.76318615	      0.63691766
      0.97672772	      0.90361174	      0.89992806	      0.76276166	      0.63746214
      0.97703052	      0.90325286	      0.89976871	      0.76233633	      0.63800772
      0.97733333	      0.90289343	      0.89960918	      0.76191016	      0.63855440
      0.97763613	      0.90253343	      0.89944947	      0.76148314	      0.63910218
      0.97793894	      0.90217288	      0.89928958	      0.76105528	      0.63965106
      0.97824174	      0.90181177	      0.89912950	      0.76062656	      0.64020106
      0.97854455	      0.90145009	      0.89896924	      0.76019699	      0.64075216
      0.97884735	      0.90108784	      0.89880879	      0.75976656	      0.64130437
      0.97915016	      0.90072503	      0.89864816	      0.75933527	      0.64185769
      0.97945296	      0.90036165	      0.89848733	      0.75890311	      0.64241213
      0.97975577	      0.89999769	      0.89832633	      0.75847009	      0.64296768
      0.98005857	      0.89963316	      0.89816513	      0.75803619	      0.64352435
      0.98036138	      0.89926805	      0.89800374	      0.75760142	      0.64408214
      0.98066418	      0.89890236	      0.89784217	      0.75716578	      0.64464105
      0.98096699	      0.89853610	      0.89768041	      0.75672925	      0.64520109
      0.98126979	      0.89816925	      0.89751845	      0.75629184	      0.64576225
      0.98157260	      0.89780181	      0.89735630	      0.75585354	      0.64632454
      0.98187540	      0.89743379	      0.89719396	      0.75541435	      0.64688796
      0.98217821	      0.89706517	      0.89703143	      0.75497427	      0.64745251
      0.98248101	      0.89669597	      0.89686871	      0.75453329	      0.64801820
      0.98278382	      0.89632617	      0.89670579	      0.75409141	      0.64858502
      0.98308662	      0.89595578	      0.89654267	      0.75364862	      0.64915297
      0.98338943	      0.89558479	      0.89637936	      0.75320493	      0.64972207
      0.98369223	      0.89521320	      0.89621585	      0.75276032	      0.65029231
      0.98399504	      0.89484100	      0.89605215	      0.75231480	      0.65086369
      0.98429784	      0.89446820	      0.89588825	      0.75186836	      0.65143622
      0.98460065	      0.89409480	      0.89572415	      0.75142101	      0.65200990
      0.98490345	      0.89372079	      0.89555985	      0.75097272	      0.65258473
      0.98520626	      0.89334616	      0.89539535	      0.75052351	      0.65316071
      0.98550907	      0.89297092	      0.89523065	      0.75007336	      0.65373784
      0.98581187	      0.89259506	      0.89506574	      0.74962228	      0.65431613
      0.98611468	      0.89221859	      0.89490064	      0.74917026	      0.65489558
      0.98641748	      0.89184150	      0.89473533	      0.74871729	      0.65547619
      0.98672029	      0.89146378	      0.89456982	      0.74826338	      0.65605796
      0.98702309	      0.89108544	      0.89440410	      0.74780852	      0.65664090
      0.98732590	      0.89070646	      0.89423818	      0.74735271	      0.65722501
      0.98762870	      0.89032686	      0.89407205	      0.74689593	      0.65781029
      0.98793151	      0.88994663	      0.89390571	      0.74643820	      0.65839674
      0.98823431	      0.88956576	      0.89373917	      0.74597949	      0.65898436
      0.98853712	      0.88918426	      0.89357242	      0.74551982	      0.65957316
      0.98883992	      0.88880211	      0.89340545	      0.74505918	      0.66016315
      0.98914273	      0.88841932	      0.89323828	      0.74459756	      0.66075431
      0.98944553	      0.88803589	      0.89307090	      0.74413496	      0.66134666
      0.98974834	      0.88765181	      0.89290330	      0.74367137	      0.66194019
      0.99005114	      0.88726708	      0.89273549	      0.74320680	      0.66253492
      0.99035395	      0.88688170	      0.89256747	      0.74274123	      0.66313083
      0.99065675	      0.88649566	      0.89239923	      0.74227467	      0.66372794
      0.99095956	      0.88610897	      0.89223077	      0.74180711	      0.66432625
      0.99126236	      0.88572161	      0.89206210	      0.74133854	      0.66492576
      0.99156517	      0.88533360	      0.89189322	      0.74086897	      0.66552647
      0.99186797	      0.88494491	      0.89172411	      0.74039838	      0.66612838
      0.99217078	      0.88455556	      0.89155478	      0.73992678	      0.66673150
      0.99247358	      0.88416554	      0.89138524	      0.73945416	      0.66733584
      0.99277639	      0.88377484	      0.89121547	      0.73898051	      0.66794138
      0.99307919	      0.88338347	      0.89104549	      0.73850584	      0.66854815
      0.99338200	      0.88299142	      0.89087528	      0.73803013	      0.66915613
      0.99368480	      0.88259869	      0.89070484	      0.73755339	      0.66976533
      0.99398761	      0.88220527	      0.89053418	      0.73707561	      0.67037576
      0.99429041	      0.88181117	      0.89036330	      0.73659678	      0.67098742
      0.99456265	      0.88145626	      0.89020947	      0.73616539	      0.67153839
      0.99483489	      0.88110078	      0.89005546	      0.73573315	      0.67209036
      0.99510713	      0.88074475	      0.88990126	      0.73530006	      0.67264332
      0.99537938	      0.88038815	      0.88974688	      0.73486611	      0.67319729
      0.99565162	      0.88003099	      0.88959231	      0.73443130	      0.67375226
      0.99592386	      0.87967325	      0.88943755	      0.73399562	      0.67430824
      0.99619610	      0.87931495	      0.88928261	      0.73355908	      0.67486523
      0.99646834	      0.87895607	      0.88912748	      0.73312168	      0.67542323
      0.99674058	      0.87859662	      0.88897216	      0.73268340	      0.67598225
      0.99701282	      0.87823659	      0.88881665	      0.73224424	      0.67654228
      0.99728506	      0.87787599	      0.88866095	      0.73180421	      0.67710333
      0.99755730	      0.87751480	      0.88850506	      0.73136330	      0.67766541
      0.99782954	      0.87715303	      0.88834898	      0.73092150	      0.67822850
      0.99810178	      0.87679067	      0.88819270	      0.73047882	      0.67879263
      0.99837402	      0.87642772	      0.88803623	      0.73003524	      0.67935779
      0.99864626	      0.87606419	      0.88787957	      0.72959077	      0.67992397
      0.99891850	      0.87570006	      0.88772271	      0.72914541	      0.68049120
      0.99919074	      0.87533534	      0.88756566	      0.72869914	      0.68105946
      0.99946298	      0.87497001	      0.88740841	      0.72825197	      0.68162876
      0.99973522	      0.87460409	      0.88725096	      0.72780390	      0.68219911
      1.00000746	      0.87423757	      0.88709332	      0.72735492	      0.68277050
      1.00027971	      0.87387045	      0.88693548	      0.72690502	      0.68334295
      1.00055195	      0.87350271	      0.88677743	      0.72645421	      0.68391644
      1.00082419	      0.87313437	      0.88661919	      0.72600248	      0.68449099
      1.00109643	      0.87276542	      0.88646074	      0.72554983	      0.68506660
      1.00136867	      0.87239585	      0.88630210	      0.72509625	      0.68564327
      1.00164091	      0.87202566	      0.88614325	      0.72464175	      0.68622101
      1.00191315	      0.87165486	      0.88598419	      0.72418631	      0.68679981
      1.00218539	      0.87128343	      0.88582493	      0.72372994	      0.68737968
      1.00245763	      0.87091139	      0.88566547	      0.72327264	      0.68796063
      1.00272987	      0.87053871	      0.88550580	      0.72281439	      0.68854265
      1.00300211	      0.87016541	      0.88534592	      0.72235520	      0.68912575
      1.00327435	      0.86979147	      0.88518583	      0.72189506	      0.68970993
      1.00354659	      0.86941690	      0.88502554	      0.72143397	      0.69029520
      1.00381883	      0.86904169	      0.88486503	      0.72097193	      0.69088155
      1.00409107	      0.86866585	      0.88470431	      0.72050894	      0.69146899
      1.00436331	      0.86828936	      0.88454339	      0.72004498	      0.69205753
      1.00463555	      0.86791222	      0.88438225	      0.71958007	      0.69264716
      1.00490780	      0.86753444	      0.88422089	      0.71911418	      0.69323788
      1.00518004	      0.86715601	      0.88405932	      0.71864733	      0.69382971
      1.00545228	      0.86677693	      0.88389754	      0.71817951	      0.69442264
      1.00572452	      0.86639719	      0.88373554	      0.71771072	      0.69501667
      1.00599676	      0.86601679	      0.88357332	      0.71724095	      0.69561182
      1.00626900	      0.86563573	      0.88341088	      0.71677020	      0.69620807
      1.00654124	      0.86525400	      0.88324823	      0.71629846	      0.69680543
      1.00681348	      0.86487161	      0.88308535	      0.71582575	      0.69740390
      1.00708572	      0.86448855	      0.88292225	      0.71535204	      0.69800349
      1.00735796	      0.86410482	      0.88275894	      0.71487734	      0.69860420
      1.00763020	      0.86372041	      0.88259539	      0.71440165	      0.69920602
      1.00790244	      0.86333533	      0.88243163	      0.71392496	      0.69980897
      1.00817468	      0.86294956	      0.88226763	      0.71344727	      0.70041304
      1.00844692	      0.86256310	      0.88210342	      0.71296859	      0.70101823
      1.00871916	      0.86217596	      0.88193897	      0.71248889	      0.70162454
      1.00899140	      0.86178813	      0.88177430	      0.71200819	      0.70223199
      1.00926364	      0.86139961	      0.88160940	      0.71152648	      0.70284056
      1.00953588	      0.86101039	      0.88144426	      0.71104376	      0.70345026
      1.00980813	      0.86062047	      0.88127890	      0.71056002	      0.70406109
      1.01008037	      0.86022985	      0.88111330	      0.71007527	      0.70467305
      1.01035261	      0.85983852	      0.88094747	      0.70958950	      0.70528615
      1.01062485	      0.85944648	      0.88078140	      0.70910271	      0.70590037
      1.01089709	      0.85905373	      0.88061510	      0.70861489	      0.70651574
      1.01116933	      0.85866027	      0.88044857	      0.70812605	      0.70713224
      1.01144157	      0.85826608	      0.88028179	      0.70763618	      0.70774987
      1.01171381	      0.85787118	      0.88011478	      0.70714528	      0.70836864
      1.01198605	      0.85747555	      0.87994752	      0.70665335	      0.70898855
      1.01225829	      0.85707919	      0.87978002	      0.70616039	      0.70960960
      1.01253053	      0.85668210	      0.87961228	      0.70566639	      0.71023180
      1.01280277	      0.85628427	      0.87944430	      0.70517135	      0.71085513
      1.01307501	      0.85588570	      0.87927607	      0.70467528	      0.71147960
      1.01334725	      0.85548640	      0.87910760	      0.70417816	      0.71210522
      1.01361949	      0.85508635	      0.87893888	      0.70368001	      0.71273198
      1.01389173	      0.85468554	      0.87876991	      0.70318081	      0.71335988
      1.01416397	      0.85428399	      0.87860069	      0.70268056	      0.71398893
      1.01443622	      0.85388168	      0.87843122	      0.70217927	      0.71461913
      1.01470846	      0.85347861	      0.87826150	      0.70167693	      0.71525047
      1.01498070	      0.85307478	      0.87809152	      0.70117355	      0.71588296
      1.01525294	      0.85267018	      0.87792130	      0.70066911	      0.71651660
      1.01552518	      0.85226481	      0.87775081	      0.70016363	      0.71715139
      1.01576996	      0.85189967	      0.87759730	      0.69970823	      0.71772313
      1.01601474	      0.85153390	      0.87744358	      0.69925198	      0.71829581
      1.01625952	      0.85116750	      0.87728966	      0.69879487	      0.71886941
      1.01650430	      0.85080046	      0.87713552	      0.69833692	      0.71944395
      1.01674908	      0.85043279	      0.87698117	      0.69787811	      0.72001942
      1.01699386	      0.85006448	      0.87682660	      0.69741845	      0.72059583
      1.01723864	      0.84969552	      0.87667183	      0.69695793	      0.72117317
      1.01748343	      0.84932592	      0.87651684	      0.69649655	      0.72175144
      1.01772821	      0.84895568	      0.87636163	      0.69603432	      0.72233066
      1.01797299	      0.84858478	      0.87620621	      0.69557123	      0.72291080
      1.01821777	      0.84821323	      0.87605057	      0.69510729	      0.72349189
      1.01846255	      0.84784102	      0.87589471	      0.69464248	      0.72407392
      1.01870733	      0.84746815	      0.87573863	      0.69417682	      0.72465688
      1.01895211	      0.84709463	      0.87558233	      0.69371029	      0.72524078
      1.01919689	      0.84672043	      0.87542581	      0.69324290	      0.72582563
      1.01944167	      0.84634557	      0.87526907	      0.69277465	      0.72641142
      1.01968645	      0.84597003	      0.87511210	      0.69230553	      0.72699815
      1.01993124	      0.84559383	      0.87495491	      0.69183555	      0.72758583
      1.02017602	      0.84521694	      0.87479749	      0.69136470	      0.72817445
      1.02042080	      0.84483937	      0.87463985	      0.69089298	      0.72876401
      1.02066558	      0.84446112	      0.87448198	      0.69042040	      0.72935453
      1.02091036	      0.84408219	      0.87432388	      0.68994694	      0.72994599
      1.02115514	      0.84370256	      0.87416554	      0.68947260	      0.73053840
      1.02139992	      0.84332224	      0.87400698	      0.68899739	      0.73113176
      1.02164470	      0.84294123	      0.87384819	      0.68852131	      0.73172608
      1.02188948	      0.84255951	      0.87368916	      0.68804434	      0.73232134
      1.02213426	      0.84217710	      0.87352989	      0.68756649	      0.73291756
      1.02237904	      0.84179397	      0.87337040	      0.68708775	      0.73351474
      1.02262383	      0.84141014	      0.87321066	      0.68660813	      0.73411287
      1.02286861	      0.84102560	      0.87305069	      0.68612762	      0.73471195
      1.02311339	      0.84064034	      0.87289047	      0.68564621	      0.73531200
      1.02335817	      0.84025436	      0.87273002	      0.68516390	      0.73591300
      1.02360295	      0.83986765	      0.87256932	      0.68468070	      0.73651496
      1.02384773	      0.83948023	      0.87240838	      0.68419658	      0.73711789
      1.02409251	      0.83909207	      0.87224720	      0.68371156	      0.73772178
      1.02433729	      0.83870318	      0.87208577	      0.68322563	      0.73832663
      1.02458207	      0.83831355	      0.87192410	      0.68273878	      0.73893245
      1.02482685	      0.83792319	      0.87176218	      0.68225100	      0.73953923
      1.02507164	      0.83753208	      0.87160000	      0.68176230	      0.74014699
      1.02531642	      0.83714022	      0.87143758	      0.68127267	      0.74075571
      1.02556120	      0.83674761	      0.87127491	      0.68078210	      0.74136540
      1.02580598	      0.83635425	      0.87111198	      0.68029058	      0.74197606
      1.02605076	      0.83596013	      0.87094880	      0.67979812	      0.74258770
      1.02629554	      0.83556525	      0.87078537	      0.67930471	      0.74320031
      1.02654032	      0.83516960	      0.87062167	      0.67881033	      0.74381390
      1.02678510	      0.83477318	      0.87045772	      0.67831499	      0.74442846
      1.02702988	      0.83437600	      0.87029351	      0.67781867	      0.74504401
      1.02727466	      0.83397803	      0.87012904	      0.67732138	      0.74566053
      1.02751945	      0.83357928	      0.86996431	      0.67682310	      0.74627803
      1.02776423	      0.83317975	      0.86979931	      0.67632383	      0.74689652
      1.02800901	      0.83277944	      0.86963405	      0.67582356	      0.74751599
      1.02825379	      0.83237832	      0.86946853	      0.67532228	      0.74813644
      1.02849857	      0.83197642	      0.86930273	      0.67481999	      0.74875789
      1.02874335	      0.83157371	      0.86913667	      0.67431668	      0.74938032
      1.02898813	      0.83117020	      0.86897033	      0.67381234	      0.75000374
      1.02923291	      0.83076588	      0.86880373	      0.67330696	      0.75062815
      1.02947769	      0.83036075	      0.86863685	      0.67280054	      0.75125355
      1.02972247	      0.82995480	      0.86846969	      0.67229306	      0.75187995
      1.02996725	      0.82954803	      0.86830226	      0.67178453	      0.75250734
      1.03021204	      0.82914044	      0.86813455	      0.67127492	      0.75313573
      1.03045682	      0.82873201	      0.86796657	      0.67076424	      0.75376512
      1.03070160	      0.82832276	      0.86779830	      0.67025248	      0.75439551
      1.03094638	      0.82791266	      0.86762975	      0.66973962	      0.75502690
      1.03119116	      0.82750173	      0.86746091	      0.66922566	      0.75565929
      1.03143594	      0.82708995	      0.86729179	      0.66871058	      0.75629269
      1.03168072	      0.82667731	      0.86712238	      0.66819439	      0.75692709
      1.03192550	      0.82626383	      0.86695269	      0.66767708	      0.75756250
      1.03217028	      0.82584948	      0.86678270	      0.66715863	      0.75819892
      1.03241506	      0.82543427	      0.86661242	      0.66663903	      0.75883635
      1.03265985	      0.82501819	      0.86644185	      0.66611828	      0.75947479
      1.03290463	      0.82460124	      0.86627099	      0.66559637	      0.76011424
      1.03314941	      0.82418340	      0.86609982	      0.66507328	      0.76075471
      1.03339419	      0.82376469	      0.86592836	      0.66454902	      0.76139620
      1.03363897	      0.82334509	      0.86575660	      0.66402357	      0.76203871
      1.03388375	      0.82292460	      0.86558454	      0.66349693	      0.76268223
      1.03412853	      0.82250321	      0.86541217	      0.66296907	      0.76332678
      1.03437331	      0.82208091	      0.86523950	      0.66244001	      0.76397235
      1.03461809	      0.82165772	      0.86506652	      0.66190972	      0.76461894
      1.03486287	      0.82123361	      0.86489324	      0.66137820	      0.76526656
      1.03510766	      0.82080858	      0.86471964	      0.66084544	      0.76591521
      1.03535244	      0.82038263	      0.86454573	      0.66031143	      0.76656488
      1.03559722	      0.81995576	      0.86437151	      0.65977617	      0.76721559
      1.03584200	      0.81952795	      0.86419697	      0.65923964	      0.76786733
      1.03608678	      0.81909921	      0.86402211	      0.65870183	      0.76852011
      1.03633156	      0.81866952	      0.86384694	      0.65816274	      0.76917392
      1.03657634	      0.81823889	      0.86367144	      0.65762237	      0.76982877
      1.03682112	      0.81780731	      0.86349562	      0.65708069	      0.77048466
      1.03706590	      0.81737477	      0.86331948	      0.65653771	      0.77114158
      1.03731068	      0.81694126	      0.86314300	      0.65599341	      0.77179955
      1.03753087	      0.81655048	      0.86298398	      0.65550266	      0.77239232
      1.03775107	      0.81615891	      0.86282469	      0.65501083	      0.77298593
      1.03797126	      0.81576654	      0.86266512	      0.65451792	      0.77358039
      1.03819145	      0.81537339	      0.86250529	      0.65402392	      0.77417569
      1.03841164	      0.81497943	      0.86234519	      0.65352883	      0.77477185
      1.03863183	      0.81458466	      0.86218481	      0.65303264	      0.77536885
      1.03885202	      0.81418909	      0.86202416	      0.65253534	      0.77596671
      1.03907221	      0.81379271	      0.86186323	      0.65203693	      0.77656543
      1.03929240	      0.81339551	      0.86170202	      0.65153741	      0.77716499
      1.03951259	      0.81299749	      0.86154054	      0.65103676	      0.77776542
      1.03973278	      0.81259864	      0.86137877	      0.65053498	      0.77836670
      1.03995297	      0.81219897	      0.86121672	      0.65003208	      0.77896884
      1.04017316	      0.81179846	      0.86105439	      0.64952803	      0.77957183
      1.04039335	      0.81139711	      0.86089177	      0.64902284	      0.78017569
      1.04061354	      0.81099492	      0.86072886	      0.64851650	      0.78078041
      1.04083373	      0.81059188	      0.86056566	      0.64800900	      0.78138600
      1.04105392	      0.81018799	      0.86040218	      0.64750035	      0.78199245
      1.04127411	      0.80978325	      0.86023840	      0.64699052	      0.78259976
      1.04149430	      0.80937764	      0.86007433	      0.64647953	      0.78320795
      1.04171449	      0.80897117	      0.85990996	      0.64596736	      0.78381700
      1.04193469	      0.80856383	      0.85974530	      0.64545401	      0.78442692
      1.04215488	      0.80815561	      0.85958033	      0.64493947	      0.78503771
      1.04237507	      0.80774651	      0.85941507	      0.64442374	      0.78564938
      1.04259526	      0.80733653	      0.85924950	      0.64390681	      0.78626192
      1.04281545	      0.80692566	      0.85908364	      0.64338868	      0.78687533
      1.04303564	      0.80651389	      0.85891746	      0.64286934	      0.78748962
      1.04325583	      0.80610123	      0.85875098	      0.64234878	      0.78810479
      1.04347602	      0.80568766	      0.85858419	      0.64182700	      0.78872083
      1.04369621	      0.80527318	      0.85841708	      0.64130399	      0.78933776
      1.04391640	      0.80485779	      0.85824967	      0.64077975	      0.78995557
      1.04413659	      0.80444147	      0.85808194	      0.64025427	      0.79057426
      1.04435678	      0.80402424	      0.85791389	      0.63972754	      0.79119383
      1.04457697	      0.80360607	      0.85774552	      0.63919956	      0.79181429
      1.04479716	      0.80318697	      0.85757684	      0.63867032	      0.79243564
      1.04501735	      0.80276692	      0.85740783	      0.63813981	      0.79305787
      1.04523754	      0.80234593	      0.85723850	      0.63760803	      0.79368100
      1.04545773	      0.80192399	      0.85706884	      0.63707496	      0.79430501
      1.04567792	      0.80150110	      0.85689886	      0.63654060	      0.79492992
      1.04589811	      0.80107724	      0.85672854	      0.63600495	      0.79555572
      1.04611831	      0.80065241	      0.85655789	      0.63546798	      0.79618241
      1.04633850	      0.80022661	      0.85638691	      0.63492970	      0.79681000
      1.04655869	      0.79979983	      0.85621559	      0.63439010	      0.79743849
      1.04677888	      0.79937207	      0.85604394	      0.63384915	      0.79806788
      1.04699907	      0.79894331	      0.85587194	      0.63330686	      0.79869816
      1.04721926	      0.79851356	      0.85569960	      0.63276321	      0.79932935
      1.04743945	      0.79808281	      0.85552692	      0.63221820	      0.79996144
      1.04765964	      0.79765105	      0.85535389	      0.63167180	      0.80059444
      1.04787983	      0.79721827	      0.85518051	      0.63112401	      0.80122834
      1.04810002	      0.79678448	      0.85500679	      0.63057482	      0.80186314
      1.04832021	      0.79634965	      0.85483270	      0.63002420	      0.80249886
      1.04854040	      0.79591380	      0.85465827	      0.62947216	      0.80313548
      1.04876059	      0.79547690	      0.85448347	      0.62891867	      0.80377301
      1.04898078	      0.79503897	      0.85430832	      0.62836372	      0.80441146
      1.04920097	      0.79459998	      0.85413281	      0.62780729	      0.80505082
      1.04942116	      0.79415993	      0.85395693	      0.62724937	      0.80569110
      1.04964135	      0.79371881	      0.85378068	      0.62668995	      0.80633229
      1.04986154	      0.79327663	      0.85360406	      0.62612899	      0.80697439
      1.05008174	      0.79283337	      0.85342708	      0.62556650	      0.80761742
      1.05030193	      0.79238902	      0.85324972	      0.62500244	      0.80826137
      1.05052212	      0.79194359	      0.85307198	      0.62443681	      0.80890624
      1.05074231	      0.79149705	      0.85289387	      0.62386958	      0.80955203
      1.05096250	      0.79104941	      0.85271537	      0.62330073	      0.81019874
      1.05118269	      0.79060066	      0.85253649	      0.62273025	      0.81084638
      1.05140288	      0.79015079	      0.85235723	      0.62215811	      0.81149495
      1.05162307	      0.78969980	      0.85217757	      0.62158429	      0.81214445
      1.05184326	      0.78924767	      0.85199753	      0.62100877	      0.81279487
      1.05206345	      0.78879440	      0.85181709	      0.62043154	      0.81344623
      1.05228364	      0.78833998	      0.85163625	      0.61985256	      0.81409852
      1.05250383	      0.78788441	      0.85145502	      0.61927181	      0.81475174
      1.05272402	      0.78742768	      0.85127338	      0.61868928	      0.81540589
      1.05294421	      0.78696978	      0.85109134	      0.61810494	      0.81606099
      1.05316440	      0.78651070	      0.85090889	      0.61751877	      0.81671702
      1.05338459	      0.78605043	      0.85072603	      0.61693075	      0.81737398
      1.05360478	      0.78558898	      0.85054276	      0.61634085	      0.81803189
      1.05382497	      0.78512632	      0.85035908	      0.61574905	      0.81869074
      1.05404516	      0.78466245	      0.85017497	      0.61515534	      0.81935054
      1.05426536	      0.78419737	      0.84999045	      0.61455969	      0.82001127
      1.05448555	      0.78373106	      0.84980550	      0.61396209	      0.82067295
      1.05470574	      0.78326352	      0.84962012	      0.61336250	      0.82133558
      1.05492593	      0.78279474	      0.84943431	      0.61276092	      0.82199916
      1.05512394	      0.78237210	      0.84926685	      0.61221820	      0.82259671
      1.05532196	      0.78194845	      0.84909903	      0.61167384	      0.82319504
      1.05551997	      0.78152378	      0.84893086	      0.61112782	      0.82379413
      1.05571798	      0.78109807	      0.84876233	      0.61058012	      0.82439400
      1.05591600	      0.78067133	      0.84859344	      0.61003074	      0.82499463
      1.05611401	      0.78024355	      0.84842419	      0.60947966	      0.82559604
      1.05631203	      0.77981472	      0.84825458	      0.60892686	      0.82619822
      1.05651004	      0.77938484	      0.84808460	      0.60837234	      0.82680118
      1.05670806	      0.77895389	      0.84791425	      0.60781609	      0.82740491
      1.05690607	      0.77852188	      0.84774353	      0.60725808	      0.82800941
      1.05710409	      0.77808879	      0.84757244	      0.60669830	      0.82861467
      1.05730210	      0.77765462	      0.84740097	      0.60613676	      0.82922070
      1.05750011	      0.77721937	      0.84722912	      0.60557342	      0.82982748
      1.05769813	      0.77678302	      0.84705689	      0.60500829	      0.83043501
      1.05789614	      0.77634556	      0.84688428	      0.60444135	      0.83104329
      1.05809416	      0.77590700	      0.84671128	      0.60387258	      0.83165230
      1.05829217	      0.77546733	      0.84653789	      0.60330198	      0.83226206
      1.05849019	      0.77502652	      0.84636412	      0.60272954	      0.83287254
      1.05868820	      0.77458459	      0.84618994	      0.60215525	      0.83348376
      1.05888621	      0.77414152	      0.84601538	      0.60157909	      0.83409570
      1.05908423	      0.77369731	      0.84584041	      0.60100106	      0.83470837
      1.05928224	      0.77325195	      0.84566504	      0.60042114	      0.83532175
      1.05948026	      0.77280542	      0.84548926	      0.59983932	      0.83593586
      1.05967827	      0.77235773	      0.84531308	      0.59925560	      0.83655068
      1.05987629	      0.77190886	      0.84513649	      0.59866997	      0.83716622
      1.06007430	      0.77145880	      0.84495948	      0.59808241	      0.83778247
      1.06027232	      0.77100756	      0.84478206	      0.59749292	      0.83839943
      1.06047033	      0.77055512	      0.84460422	      0.59690148	      0.83901710
      1.06066834	      0.77010147	      0.84442595	      0.59630809	      0.83963548
      1.06086636	      0.76964661	      0.84424727	      0.59571274	      0.84025456
      1.06106437	      0.76919052	      0.84406815	      0.59511542	      0.84087435
      1.06126239	      0.76873320	      0.84388860	      0.59451612	      0.84149484
      1.06146040	      0.76827465	      0.84370862	      0.59391482	      0.84211604
      1.06165842	      0.76781484	      0.84352820	      0.59331153	      0.84273794
      1.06185643	      0.76735378	      0.84334734	      0.59270623	      0.84336054
      1.06205444	      0.76689145	      0.84316604	      0.59209891	      0.84398384
      1.06225246	      0.76642785	      0.84298429	      0.59148956	      0.84460784
      1.06245047	      0.76596296	      0.84280209	      0.59087817	      0.84523254
      1.06264849	      0.76549679	      0.84261944	      0.59026473	      0.84585794
      1.06284650	      0.76502931	      0.84243633	      0.58964923	      0.84648403
      1.06304452	      0.76456053	      0.84225276	      0.58903167	      0.84711083
      1.06324253	      0.76409042	      0.84206873	      0.58841202	      0.84773832
      1.06344055	      0.76361899	      0.84188423	      0.58779028	      0.84836651
      1.06363856	      0.76314622	      0.84169926	      0.58716643	      0.84899539
      1.06383657	      0.76267210	      0.84151381	      0.58654047	      0.84962497
      1.06403459	      0.76219662	      0.84132789	      0.58591238	      0.85025525
      1.06423260	      0.76171978	      0.84114148	      0.58528215	      0.85088622
      1.06443062	      0.76124157	      0.84095459	      0.58464977	      0.85151789
      1.06462863	      0.76076197	      0.84076721	      0.58401521	      0.85215025
      1.06482665	      0.76028097	      0.84057934	      0.58337848	      0.85278331
      1.06502466	      0.75979856	      0.84039098	      0.58273954	      0.85341707
      1.06522268	      0.75931474	      0.84020211	      0.58209840	      0.85405152
      1.06542069	      0.75882949	      0.84001273	      0.58145502	      0.85468666
      1.06559888	      0.75839159	      0.83984188	      0.58087413	      0.85525882
      1.06577708	      0.75795252	      0.83967062	      0.58029141	      0.85583155
      1.06595527	      0.75751227	      0.83949893	      0.57970684	      0.85640484
      1.06613346	      0.75707083	      0.83932683	      0.57912042	      0.85697869
      1.06631166	      0.75662819	      0.83915430	      0.57853212	      0.85755310
      1.06648985	      0.75618436	      0.83898134	      0.57794195	      0.85812808
      1.06666804	      0.75573931	      0.83880796	      0.57734987	      0.85870362
      1.06684623	      0.75529304	      0.83863414	      0.57675588	      0.85927973
      1.06702443	      0.75484554	      0.83845988	      0.57615997	      0.85985640
      1.06720262	      0.75439681	      0.83828519	      0.57556211	      0.86043364
      1.06738081	      0.75394684	      0.83811005	      0.57496229	      0.86101143
      1.06755901	      0.75349561	      0.83793447	      0.57436050	      0.86158980
      1.06773720	      0.75304312	      0.83775843	      0.57375671	      0.86216873
      1.06791539	      0.75258936	      0.83758194	      0.57315091	      0.86274822
      1.06809359	      0.75213432	      0.83740500	      0.57254309	      0.86332828
      1.06827178	      0.75167799	      0.83722759	      0.57193323	      0.86390891
      1.06844997	      0.75122037	      0.83704972	      0.57132130	      0.86449010
      1.06862817	      0.75076144	      0.83687138	      0.57070729	      0.86507186
      1.06880636	      0.75030119	      0.83669257	      0.57009118	      0.86565419
      1.06898455	      0.74983962	      0.83651328	      0.56947295	      0.86623709
      1.06916274	      0.74937672	      0.83633352	      0.56885258	      0.86682055
      1.06934094	      0.74891248	      0.83615327	      0.56823006	      0.86740459
      1.06951913	      0.74844688	      0.83597253	      0.56760535	      0.86798919
      1.06969732	      0.74797992	      0.83579131	      0.56697845	      0.86857437
      1.06987552	      0.74751158	      0.83560958	      0.56634933	      0.86916012
      1.07005371	      0.74704187	      0.83542736	      0.56571797	      0.86974644
      1.07023190	      0.74657076	      0.83524464	      0.56508435	      0.87033334
      1.07041010	      0.74609825	      0.83506140	      0.56444844	      0.87092081
      1.07058829	      0.74562433	      0.83487766	      0.56381023	      0.87150886
      1.07074823	      0.74519775	      0.83471229	      0.56323542	      0.87203716
      1.07090817	      0.74477001	      0.83454651	      0.56265872	      0.87256592
      1.07106811	      0.74434111	      0.83438031	      0.56208011	      0.87309516
      1.07122804	      0.74391104	      0.83421367	      0.56149958	      0.87362487
      1.07138798	      0.74347979	      0.83404661	      0.56091711	      0.87415504
      1.07154792	      0.74304736	      0.83387912	      0.56033269	      0.87468569
      1.07170786	      0.74261374	      0.83371118	      0.55974630	      0.87521681
      1.07186780	      0.74217891	      0.83354281	      0.55915792	      0.87574841
      1.07202774	      0.74174288	      0.83337399	      0.55856754	      0.87628048
      1.07218768	      0.74130563	      0.83320472	      0.55797514	      0.87681304
      1.07234761	      0.74086715	      0.83303501	      0.55738071	      0.87734607
      1.07250755	      0.74042743	      0.83286483	      0.55678422	      0.87787959
      1.07266749	      0.73998648	      0.83269420	      0.55618567	      0.87841360
      1.07282743	      0.73954427	      0.83252310	      0.55558504	      0.87894810
      1.07298737	      0.73910080	      0.83235153	      0.55498230	      0.87948308
      1.07314731	      0.73865606	      0.83217949	      0.55437746	      0.88001857
      1.07330725	      0.73821004	      0.83200698	      0.55377048	      0.88055455
      1.07346719	      0.73776273	      0.83183398	      0.55316136	      0.88109103
      1.07361071	      0.73736022	      0.83167832	      0.55261291	      0.88157289
      1.07375424	      0.73695665	      0.83152226	      0.55206271	      0.88205517
      1.07389777	      0.73655203	      0.83136581	      0.55151075	      0.88253785
      1.07404130	      0.73614634	      0.83120896	      0.55095702	      0.88302096
      1.07418482	      0.73573958	      0.83105170	      0.55040152	      0.88350448
      1.07432835	      0.73533174	      0.83089403	      0.54984423	      0.88398843
      1.07447188	      0.73492281	      0.83073595	      0.54928515	      0.88447280
      1.07461540	      0.73451278	      0.83057745	      0.54872428	      0.88495761
      1.07475893	      0.73410165	      0.83041853	      0.54816159	      0.88544285
      1.07490246	      0.73368942	      0.83025919	      0.54759709	      0.88592853
      1.07504599	      0.73327606	      0.83009942	      0.54703077	      0.88641466
      1.07518951	      0.73286158	      0.82993922	      0.54646263	      0.88690124
      1.07533304	      0.73244597	      0.82977858	      0.54589266	      0.88738827
      1.07547657	      0.73202921	      0.82961750	      0.54532086	      0.88787577
      1.07562010	      0.73161131	      0.82945598	      0.54474724	      0.88836373
      1.07574809	      0.73123765	      0.82931155	      0.54423414	      0.88879930
      1.07587609	      0.73086306	      0.82916676	      0.54371959	      0.88923524
      1.07600408	      0.73048754	      0.82902161	      0.54320359	      0.88967157
      1.07613208	      0.73011108	      0.82887609	      0.54268614	      0.89010830
      1.07626008	      0.72973367	      0.82873020	      0.54216725	      0.89054543
      1.07638807	      0.72935531	      0.82858393	      0.54164692	      0.89098296
      1.07651607	      0.72897599	      0.82843728	      0.54112517	      0.89142090
      1.07664406	      0.72859571	      0.82829025	      0.54060200	      0.89185926
      1.07677206	      0.72821445	      0.82814283	      0.54007742	      0.89229804
      1.07690005	      0.72783221	      0.82799502	      0.53955146	      0.89273726
      1.07702805	      0.72744899	      0.82784682	      0.53902412	      0.89317691
      1.07715604	      0.72706477	      0.82769821	      0.53849543	      0.89361701
      1.07728404	      0.72667955	      0.82754921	      0.53796542	      0.89405757
      1.07741204	      0.72629332	      0.82739979	      0.53743412	      0.89449859
      1.07754003	      0.72590608	      0.82724996	      0.53690155	      0.89494009
      1.07765442	      0.72555912	      0.82711570	      0.53642455	      0.89533507
      1.07776882	      0.72521134	      0.82698110	      0.53594661	      0.89573044
      1.07788321	      0.72486273	      0.82684616	      0.53546775	      0.89612622
      1.07799760	      0.72451328	      0.82671088	      0.53498804	      0.89652240
      1.07811200	      0.72416299	      0.82657525	      0.53450751	      0.89691899
      1.07822639	      0.72381186	      0.82643927	      0.53402622	      0.89731600
      1.07834078	      0.72345987	      0.82630293	      0.53354423	      0.89771345
      1.07845518	      0.72310703	      0.82616623	      0.53306161	      0.89811133
      1.07856957	      0.72275331	      0.82602917	      0.53257845	      0.89850966
      1.07868396	      0.72239873	      0.82589174	      0.53209484	      0.89890844
      1.07879836	      0.72204326	      0.82575394	      0.53161087	      0.89930769
      1.07891275	      0.72168691	      0.82561576	      0.53112666	      0.89970742
      1.07902714	      0.72132967	      0.82547721	      0.53064236	      0.90010762
      1.07914154	      0.72097153	      0.82533826	      0.53015809	      0.90050833
      1.07925593	      0.72061248	      0.82519893	      0.52967402	      0.90090954
      1.07937032	      0.72025252	      0.82505920	      0.52919032	      0.90131126
      1.07948471	      0.71989163	      0.82491908	      0.52870718	      0.90171351
      1.07959911	      0.71952982	      0.82477854	      0.52822478	      0.90211630
      1.07971350	      0.71916707	      0.82463760	      0.52774332	      0.90251964
      1.07981422	      0.71884689	      0.82451316	      0.52732031	      0.90287525
      1.07991495	      0.71852596	      0.82438839	      0.52689829	      0.90323130
      1.08001567	      0.71820430	      0.82426329	      0.52647736	      0.90358781
      1.08011640	      0.71788188	      0.82413786	      0.52605759	      0.90394479
      1.08021712	      0.71755870	      0.82401209	      0.52563907	      0.90430223
      1.08031784	      0.71723477	      0.82388598	      0.52522180	      0.90466017
      1.08041857	      0.71691006	      0.82375953	      0.52480583	      0.90501860
      1.08051929	      0.71658458	      0.82363272	      0.52439114	      0.90537754
      1.08062001	      0.71625832	      0.82350556	      0.52397775	      0.90573699
      1.08072074	      0.71593126	      0.82337805	      0.52356565	      0.90609698
      1.08082146	      0.71560342	      0.82325016	      0.52315487	      0.90645750
      1.08092218	      0.71527476	      0.82312192	      0.52274539	      0.90681858
      1.08102291	      0.71494530	      0.82299329	      0.52233723	      0.90718022
      1.08112363	      0.71461502	      0.82286429	      0.52193040	      0.90754243
      1.08122435	      0.71428392	      0.82273491	      0.52152489	      0.90790524
      1.08132508	      0.71395198	      0.82260514	      0.52112072	      0.90826864
      1.08142580	      0.71361920	      0.82247498	      0.52071789	      0.90863266
      1.08152652	      0.71328557	      0.82234442	      0.52031640	      0.90899731
      1.08162725	      0.71295109	      0.82221346	      0.51991627	      0.90936259
      1.08174834	      0.71254782	      0.82205548	      0.51943702	      0.90980260
      1.08186943	      0.71214329	      0.82189689	      0.51895975	      0.91024358
      1.08199052	      0.71173748	      0.82173770	      0.51848446	      0.91068555
      1.08211161	      0.71133037	      0.82157788	      0.51801117	      0.91112853
      1.08223270	      0.71092195	      0.82141744	      0.51753987	      0.91157256
      1.08235379	      0.71051219	      0.82125635	      0.51707060	      0.91201765
      1.08247488	      0.71010108	      0.82109461	      0.51660334	      0.91246384
      1.08259597	      0.70968861	      0.82093220	      0.51613812	      0.91291114
      1.08271706	      0.70927476	      0.82076912	      0.51567495	      0.91335960
      1.08283815	      0.70885949	      0.82060536	      0.51521383	      0.91380923
      1.08295924	      0.70844280	      0.82044089	      0.51475478	      0.91426007
      1.08308033	      0.70802467	      0.82027571	      0.51429780	      0.91471214
      1.08320142	      0.70760507	      0.82010981	      0.51384292	      0.91516548
      1.08332251	      0.70718398	      0.81994317	      0.51339013	      0.91562011
      1.08344360	      0.70676137	      0.81977578	      0.51293945	      0.91607608
      1.08351852	      0.70649913	      0.81967182	      0.51266167	      0.91635887
      1.08355840	      0.70635928	      0.81961636	      0.51251412	      0.91650963
      1.08359829	      0.70621926	      0.81956082	      0.51236680	      0.91666055
      1.08379771	      0.70551659	      0.81928181	      0.51163368	      0.91741744
      1.08479485	      0.70193566	      0.81785268	      0.50805660	      0.92126272
      1.08579198	      0.69823282	      0.81636136	      0.50463147	      0.92521355
      1.08715263	      0.69296421	      0.81421365	      0.50021359	      0.93076846
      1.08851328	      0.68743070	      0.81192209	      0.49610397	      0.93648287
      1.08987393	      0.68162675	      0.80947417	      0.49231477	      0.94230754
      1.09109506	      0.67619162	      0.80713634	      0.48919401	      0.94757937
      1.09231620	      0.67055004	      0.80466042	      0.48634085	      0.95284378
      1.09353734	      0.66471001	      0.80204398	      0.48375348	      0.95805148
      1.09475848	      0.65867953	      0.79928668	      0.48142501	      0.96315298
      1.09597962	      0.65246752	      0.79639022	      0.47934329	      0.96809971
      1.09720076	      0.64608499	      0.79335814	      0.47749139	      0.97284519
      1.09735375	      0.64527397	      0.79296894	      0.47727457	      0.97342335
      1.09743025	      0.64486755	      0.79277357	      0.47716738	      0.97371096
      1.09781274	      0.64282647	      0.79178914	      0.47664340	      0.97513394
      1.09782948	      0.64273684	      0.79174579	      0.47662093	      0.97519561
      1.09783948	      0.64268326	      0.79171987	      0.47660751	      0.97523243
      1.09784948	      0.64262967	      0.79169394	      0.47659411	      0.97526924
      1.09785948	      0.64257608	      0.79166801	      0.47658073	      0.97530604
      1.09786948	      0.64252247	      0.79164206	      0.47656735	      0.97534281
      1.09787948	      0.64246886	      0.79161611	      0.47655399	      0.97537957
      1.09788948	      0.64241523	      0.79159014	      0.47654065	      0.97541631
      1.09789948	      0.64236159	      0.79156417	      0.47652731	      0.97545303
      1.09790948	      0.64230795	      0.79153819	      0.47651399	      0.97548973
      1.09791948	      0.64225429	      0.79151221	      0.47650069	      0.97552642
      1.09792948	      0.64220063	      0.79148621	      0.47648739	      0.97556309
      1.09793948	      0.64214695	      0.79146020	      0.47647411	      0.97559973
      1.09794948	      0.64209327	      0.79143419	      0.47646085	      0.97563636
      1.09795948	      0.64203957	      0.79140817	      0.47644759	      0.97567298
      1.09796948	      0.64198587	      0.79138214	      0.47643435	      0.97570957
      1.09797948	      0.64193216	      0.79135610	      0.47642112	      0.97574614
      1.09798948	      0.64187843	      0.79133005	      0.47640791	      0.97578270
      1.09799948	      0.64182470	      0.79130400	      0.47639470	      0.97581924
      1.09801251	      0.64175467	      0.79127003	      0.47637752	      0.97586682
      1.09802280	      0.64169935	      0.79124320	      0.47636396	      0.97590438
      1.09803309	      0.64164402	      0.79121635	      0.47635042	      0.97594191
      1.09804309	      0.64159025	      0.79119026	      0.47633727	      0.97597836
      1.09805309	      0.64153648	      0.79116417	      0.47632414	      0.97601478
      1.09806309	      0.64148270	      0.79113806	      0.47631102	      0.97605118
      1.09807309	      0.64142892	      0.79111195	      0.47629792	      0.97608756
      1.09808309	      0.64137513	      0.79108584	      0.47628482	      0.97612391
      1.09809309	      0.64132133	      0.79105971	      0.47627174	      0.97616024
      1.09810309	      0.64126754	      0.79103358	      0.47625868	      0.97619654
      1.09811309	      0.64121374	      0.79100745	      0.47624562	      0.97623280
      1.09812309	      0.64115994	      0.79098131	      0.47623258	      0.97626904
      1.09813309	      0.64110614	      0.79095516	      0.47621955	      0.97630525
      1.09814309	      0.64105235	      0.79092901	      0.47620654	      0.97634142
      1.09815309	      0.64099855	      0.79090286	      0.47619353	      0.97637755
      1.09816309	      0.64094477	      0.79087670	      0.47618054	      0.97641365
      1.09817309	      0.64089099	      0.79085054	      0.47616757	      0.97644971
      1.09818309	      0.64083722	      0.79082438	      0.47615460	      0.97648572
      1.09819513	      0.64077253	      0.79079290	      0.47613902	      0.97652899
      1.09820716	      0.64070786	      0.79076142	      0.47612345	      0.97657219
      1.09821919	      0.64064321	      0.79072994	      0.47610791	      0.97661532
      1.09823515	      0.64055754	      0.79068821	      0.47608733	      0.97667236
      1.09825435	      0.64045451	      0.79063799	      0.47606260	      0.97674082
      1.09827096	      0.64036548	      0.79059457	      0.47604124	      0.97679983
      1.09828757	      0.64027652	      0.79055116	      0.47601992	      0.97685863
      1.09830418	      0.64018767	      0.79050778	      0.47599864	      0.97691722
      1.09831904	      0.64010825	      0.79046898	      0.47597962	      0.97696946
      1.09833391	      0.64002893	      0.79043020	      0.47596063	      0.97702149
      1.09834877	      0.63994971	      0.79039145	      0.47594167	      0.97707331
      1.09836363	      0.63987061	      0.79035273	      0.47592274	      0.97712492
      1.09837850	      0.63979164	      0.79031404	      0.47590383	      0.97717629
      1.09839336	      0.63971279	      0.79027539	      0.47588495	      0.97722741
      1.09840823	      0.63963409	      0.79023679	      0.47586610	      0.97727829
      1.09842309	      0.63955554	      0.79019822	      0.47584728	      0.97732890
      1.09843796	      0.63947715	      0.79015970	      0.47582849	      0.97737924
      1.09845282	      0.63939891	      0.79012123	      0.47580972	      0.97742930
      1.09846769	      0.63932085	      0.79008281	      0.47579098	      0.97747907
      1.09848255	      0.63924296	      0.79004444	      0.47577227	      0.97752855
      1.09849741	      0.63916525	      0.79000613	      0.47575358	      0.97757772
      1.09851228	      0.63908773	      0.78996787	      0.47573493	      0.97762659
      1.09852714	      0.63901040	      0.78992968	      0.47571630	      0.97767515
      1.09854201	      0.63893326	      0.78989154	      0.47569770	      0.97772339
      1.09855687	      0.63885633	      0.78985347	      0.47567912	      0.97777130
      1.09857174	      0.63877959	      0.78981546	      0.47566057	      0.97781889
      1.09858660	      0.63870307	      0.78977751	      0.47564205	      0.97786615
      1.09860147	      0.63862675	      0.78973964	      0.47562356	      0.97791307
      1.09861633	      0.63855064	      0.78970182	      0.47560509	      0.97795966
      1.09863119	      0.63847475	      0.78966408	      0.47558666	      0.97800591
      1.09864606	      0.63839908	      0.78962641	      0.47556824	      0.97805182
      1.09866092	      0.63832362	      0.78958881	      0.47554986	      0.97809739
      1.09867579	      0.63824838	      0.78955127	      0.47553150	      0.97814262
      1.09869373	      0.63815787	      0.78950607	      0.47550938	      0.97819674
      1.09871167	      0.63806769	      0.78946098	      0.47548730	      0.97825037
      1.09872961	      0.63797783	      0.78941599	      0.47546526	      0.97830349
      1.09874755	      0.63788829	      0.78937110	      0.47544326	      0.97835611
      1.09876549	      0.63779908	      0.78932633	      0.47542130	      0.97840823
      1.09878343	      0.63771020	      0.78928166	      0.47539937	      0.97845985
      1.09880137	      0.63762165	      0.78923710	      0.47537749	      0.97851097
      1.09881931	      0.63753342	      0.78919265	      0.47535564	      0.97856160
      1.09883725	      0.63744553	      0.78914831	      0.47533383	      0.97861172
      1.09885920	      0.63733841	      0.78909420	      0.47530720	      0.97867239
      1.09888115	      0.63723177	      0.78904025	      0.47528062	      0.97873232
      1.09890311	      0.63712563	      0.78898647	      0.47525410	      0.97879152
      1.09892506	      0.63701997	      0.78893285	      0.47522764	      0.97884999
      1.09895163	      0.63689275	      0.78886818	      0.47519569	      0.97891979
      1.09897820	      0.63676624	      0.78880375	      0.47516383	      0.97898853
      1.09900477	      0.63664043	      0.78873957	      0.47513204	      0.97905623
      1.09903134	      0.63651532	      0.78867562	      0.47510035	      0.97912291
      1.09906366	      0.63636405	      0.78859815	      0.47506190	      0.97920264
      1.09909598	      0.63621380	      0.78852103	      0.47502357	      0.97928088
      1.09912830	      0.63606456	      0.78844426	      0.47498536	      0.97935765
      1.09916063	      0.63591634	      0.78836785	      0.47494728	      0.97943296
      1.09920014	      0.63573646	      0.78827490	      0.47490088	      0.97952309
      1.09923966	      0.63555806	      0.78818247	      0.47485466	      0.97961110
      1.09927918	      0.63538113	      0.78809055	      0.47480862	      0.97969702
      1.09931870	      0.63520565	      0.78799916	      0.47476277	      0.97978090
      1.09936809	      0.63498838	      0.78788566	      0.47470571	      0.97988290
      1.09941747	      0.63477332	      0.78777296	      0.47464892	      0.97998181
      1.09946686	      0.63456046	      0.78766105	      0.47459241	      0.98007771
      1.09952616	      0.63430776	      0.78752771	      0.47452493	      0.98018895
      1.09958545	      0.63405815	      0.78739550	      0.47445783	      0.98029603
      1.09964475	      0.63381160	      0.78726439	      0.47439113	      0.98039905
      1.09971945	      0.63350530	      0.78710079	      0.47430764	      0.98052322
      1.09979415	      0.63320372	      0.78693891	      0.47422477	      0.98064132
      1.09986885	      0.63290681	      0.78677874	      0.47414250	      0.98075353
      1.09996498	      0.63253144	      0.78657508	      0.47403750	      0.98088958
      1.10006112	      0.63216355	      0.78637417	      0.47393347	      0.98101657
      1.10015726	      0.63180301	      0.78617596	      0.47383042	      0.98113487
      1.10027796	      0.63136055	      0.78593088	      0.47370239	      0.98127166
      1.10039867	      0.63092921	      0.78568991	      0.47357584	      0.98139599
      1.10051937	      0.63050872	      0.78545300	      0.47345077	      0.98150853
      1.10064008	      0.63009880	      0.78522005	      0.47332714	      0.98160992
      1.10079613	      0.62958404	      0.78492466	      0.47316942	      0.98172546
      1.10095218	      0.62908581	      0.78463563	      0.47301405	      0.98182469
      1.10115407	      0.62846469	      0.78427084	      0.47281644	      0.98193091
      1.10134053	      0.62791347	      0.78394288	      0.47263727	      0.98200893
      1.10152699	      0.62738268	      0.78362323	      0.47246123	      0.98206978
      1.10171346	      0.62687128	      0.78331165	      0.47228826	      0.98211536
      1.10189992	      0.62637833	      0.78300792	      0.47211827	      0.98214733
      1.10208638	      0.62590298	      0.78271180	      0.47195121	      0.98216701
      1.10227284	      0.62544448	      0.78242307	      0.47178700	      0.98217540
      1.10249825	      0.62491175	      0.78208360	      0.47159222	      0.98217151
      1.10268784	      0.62448124	      0.78180594	      0.47143146	      0.98215708
      1.10287743	      0.62406617	      0.78153524	      0.47127345	      0.98213306
      1.10306702	      0.62366601	      0.78127129	      0.47111812	      0.98210001
      1.10325660	      0.62328025	      0.78101392	      0.47096539	      0.98205842
      1.10344619	      0.62290840	      0.78076292	      0.47081523	      0.98200877
      1.10363578	      0.62254997	      0.78051812	      0.47066755	      0.98195153
      1.10382537	      0.62220444	      0.78027935	      0.47052231	      0.98188713
      1.10401496	      0.62187134	      0.78004643	      0.47037945	      0.98181600
      1.10420454	      0.62155015	      0.77981921	      0.47023892	      0.98173856
      1.10439413	      0.62124037	      0.77959752	      0.47010065	      0.98165522
      1.10462601	      0.62087629	      0.77933371	      0.46993455	      0.98154586
      1.10485788	      0.62052766	      0.77907769	      0.46977167	      0.98142898
      1.10514038	      0.62012257	      0.77877594	      0.46957745	      0.98127744
      1.10538796	      0.61978419	      0.77852036	      0.46941094	      0.98113725
      1.10563554	      0.61946036	      0.77827277	      0.46924777	      0.98099101
      1.10588312	      0.61915020	      0.77803291	      0.46908785	      0.98083944
      1.10610113	      0.61888772	      0.77782789	      0.46894964	      0.98070214
      1.10631913	      0.61863464	      0.77762849	      0.46881382	      0.98056172
      1.10653714	      0.61839046	      0.77743455	      0.46868031	      0.98041861
      1.10675515	      0.61815469	      0.77724592	      0.46854906	      0.98027323
      1.10685048	      0.61805412	      0.77716507	      0.46849236	      0.98020903
      1.10694581	      0.61795504	      0.77708519	      0.46843608	      0.98014450
      1.10702543	      0.61787340	      0.77701922	      0.46838939	      0.98009037
      1.10710505	      0.61779276	      0.77695390	      0.46834298	      0.98003603
      1.10717370	      0.61772401	      0.77689812	      0.46830320	      0.97998904
      1.10724235	      0.61765597	      0.77684282	      0.46826362	      0.97994191
      1.10731100	      0.61758864	      0.77678799	      0.46822425	      0.97989467
      1.10737965	      0.61752199	      0.77673365	      0.46818508	      0.97984732
      1.10743981	      0.61746414	      0.77668641	      0.46815092	      0.97980574
      1.10749997	      0.61740681	      0.77663953	      0.46811692	      0.97976409
      1.10756013	      0.61734998	      0.77659301	      0.46808307	      0.97972236
      1.10762029	      0.61729365	      0.77654684	      0.46804938	      0.97968058
      1.10768046	      0.61723781	      0.77650102	      0.46801583	      0.97963874
      1.10774062	      0.61718246	      0.77645555	      0.46798244	      0.97959685
      1.10780078	      0.61712759	      0.77641043	      0.46794919	      0.97955490
      1.10786094	      0.61707319	      0.77636565	      0.46791610	      0.97951291
      1.10791481	      0.61702488	      0.77632584	      0.46788659	      0.97947528
      1.10796868	      0.61697693	      0.77628631	      0.46785720	      0.97943762
      1.10802255	      0.61692935	      0.77624704	      0.46782792	      0.97939993
      1.10807642	      0.61688214	      0.77620804	      0.46779876	      0.97936222
      1.10813029	      0.61683528	      0.77616931	      0.46776972	      0.97932448
      1.10818416	      0.61678877	      0.77613084	      0.46774079	      0.97928672
      1.10823803	      0.61674261	      0.77609263	      0.46771197	      0.97924895
      1.10829190	      0.61669680	      0.77605468	      0.46768327	      0.97921116
      1.10834577	      0.61665133	      0.77601699	      0.46765468	      0.97917335
      1.10839963	      0.61660619	      0.77597956	      0.46762620	      0.97913553
      1.10845350	      0.61656139	      0.77594238	      0.46759784	      0.97909770
      1.10850737	      0.61651692	      0.77590546	      0.46756958	      0.97905986
      1.10856124	      0.61647278	      0.77586879	      0.46754144	      0.97902201
      1.10861511	      0.61642896	      0.77583236	      0.46751340	      0.97898416
      1.10866898	      0.61638546	      0.77579619	      0.46748547	      0.97894630
      1.10872285	      0.61634228	      0.77576026	      0.46745765	      0.97890843
      1.10877672	      0.61629942	      0.77572457	      0.46742994	      0.97887056
      1.10883059	      0.61625686	      0.77568913	      0.46740233	      0.97883269
      1.10888446	      0.61621462	      0.77565393	      0.46737483	      0.97879481
      1.10893833	      0.61617268	      0.77561897	      0.46734744	      0.97875693
      1.10899220	      0.61613104	      0.77558425	      0.46732015	      0.97871905
      1.10904607	      0.61608970	      0.77554976	      0.46729296	      0.97868117
      1.10909994	      0.61604865	      0.77551551	      0.46726588	      0.97864329
      1.10915381	      0.61600791	      0.77548149	      0.46723890	      0.97860541
      1.10920768	      0.61596745	      0.77544770	      0.46721202	      0.97856753
      1.10926154	      0.61592728	      0.77541414	      0.46718524	      0.97852965
      1.10931541	      0.61588740	      0.77538080	      0.46715857	      0.97849177
      1.10936928	      0.61584781	      0.77534770	      0.46713199	      0.97845389
      1.10942315	      0.61580849	      0.77531481	      0.46710552	      0.97841601
      1.10947702	      0.61576946	      0.77528215	      0.46707914	      0.97837813
      1.10953089	      0.61573070	      0.77524971	      0.46705287	      0.97834025
      1.10958476	      0.61569221	      0.77521749	      0.46702669	      0.97830237
      1.10963863	      0.61565400	      0.77518549	      0.46700061	      0.97826449
      1.10969250	      0.61561607	      0.77515370	      0.46697462	      0.97822661
      1.10974637	      0.61557839	      0.77512213	      0.46694873	      0.97818872
      1.10980024	      0.61554099	      0.77509077	      0.46692294	      0.97815084
      1.10985411	      0.61550385	      0.77505962	      0.46689724	      0.97811296
      1.10990798	      0.61546697	      0.77502868	      0.46687164	      0.97807508
      1.10996185	      0.61543035	      0.77499794	      0.46684614	      0.97803720
      1.11001572	      0.61539400	      0.77496742	      0.46682072	      0.97799932
      1.11006959	      0.61535789	      0.77493709	      0.46679540	      0.97796144
      1.11012346	      0.61532205	      0.77490697	      0.46677017	      0.97792356
      1.11017732	      0.61528645	      0.77487705	      0.46674504	      0.97788568
      1.11024228	      0.61524387	      0.77484123	      0.46671485	      0.97784001
      1.11030724	      0.61520164	      0.77480570	      0.46668479	      0.97779433
      1.11037219	      0.61515978	      0.77477045	      0.46665487	      0.97774865
      1.11043715	      0.61511827	      0.77473548	      0.46662507	      0.97770298
      1.11050210	      0.61507711	      0.77470079	      0.46659541	      0.97765730
      1.11058526	      0.61502493	      0.77465678	      0.46655762	      0.97759883
      1.11066842	      0.61497332	      0.77461321	      0.46652004	      0.97754035
      1.11077109	      0.61491037	      0.77456001	      0.46647392	      0.97746815
      1.11085383	      0.61486025	      0.77451762	      0.46643699	      0.97740997
      1.11093657	      0.61481068	      0.77447564	      0.46640025	      0.97735179
      1.11100784	      0.61476841	      0.77443981	      0.46636877	      0.97730168
      1.11107911	      0.61472653	      0.77440428	      0.46633744	      0.97725156
      1.11115038	      0.61468504	      0.77436905	      0.46630625	      0.97720144
      1.11122165	      0.61464394	      0.77433411	      0.46627520	      0.97715133
      1.11128436	      0.61460810	      0.77430361	      0.46624800	      0.97710723
      1.11134707	      0.61457254	      0.77427333	      0.46622092	      0.97706314
      1.11140978	      0.61453728	      0.77424326	      0.46619394	      0.97701904
      1.11147249	      0.61450231	      0.77421341	      0.46616707	      0.97697494
      1.11153520	      0.61446763	      0.77418377	      0.46614031	      0.97693085
      1.11159791	      0.61443322	      0.77415435	      0.46611366	      0.97688675
      1.11166062	      0.61439910	      0.77412513	      0.46608712	      0.97684266
      1.11172333	      0.61436526	      0.77409611	      0.46606068	      0.97679856
      1.11178604	      0.61433170	      0.77406729	      0.46603435	      0.97675447
      1.11184874	      0.61429841	      0.77403868	      0.46600812	      0.97671037
      1.11190491	      0.61426882	      0.77401321	      0.46598471	      0.97667088
      1.11196107	      0.61423945	      0.77398790	      0.46596140	      0.97663139
      1.11201724	      0.61421029	      0.77396275	      0.46593816	      0.97659189
      1.11207340	      0.61418135	      0.77393774	      0.46591500	      0.97655240
      1.11212957	      0.61415261	      0.77391289	      0.46589193	      0.97651291
      1.11218573	      0.61412409	      0.77388818	      0.46586894	      0.97647342
      1.11224190	      0.61409577	      0.77386362	      0.46584603	      0.97643392
      1.11229806	      0.61406766	      0.77383921	      0.46582320	      0.97639443
      1.11235422	      0.61403975	      0.77381493	      0.46580045	      0.97635494
      1.11241039	      0.61401204	      0.77379080	      0.46577778	      0.97631544
      1.11246655	      0.61398453	      0.77376680	      0.46575519	      0.97627595
      1.11252272	      0.61395721	      0.77374294	      0.46573267	      0.97623646
      1.11257888	      0.61393010	      0.77371922	      0.46571024	      0.97619697
      1.11263505	      0.61390318	      0.77369563	      0.46568788	      0.97615747
      1.11269121	      0.61387644	      0.77367217	      0.46566560	      0.97611798
      1.11274737	      0.61384990	      0.77364884	      0.46564340	      0.97607849
      1.11280354	      0.61382355	      0.77362563	      0.46562127	      0.97603900
      1.11285970	      0.61379739	      0.77360256	      0.46559922	      0.97599950
      1.11291587	      0.61377141	      0.77357961	      0.46557725	      0.97596001
      1.11297203	      0.61374561	      0.77355678	      0.46555535	      0.97592052
      1.11302820	      0.61372000	      0.77353407	      0.46553352	      0.97588103
      1.11308436	      0.61369456	      0.77351148	      0.46551177	      0.97584153
      1.11314053	      0.61366930	      0.77348901	      0.46549009	      0.97580204
      1.11319669	      0.61364422	      0.77346666	      0.46546849	      0.97576255
      1.11325285	      0.61361931	      0.77344442	      0.46544696	      0.97572306
      1.11330902	      0.61359458	      0.77342229	      0.46542550	      0.97568356
      1.11336518	      0.61357001	      0.77340027	      0.46540412	      0.97564407
      1.11342135	      0.61354561	      0.77337837	      0.46538280	      0.97560458
      1.11347751	      0.61352138	      0.77335657	      0.46536156	      0.97556509
      1.11353368	      0.61349732	      0.77333488	      0.46534039	      0.97552560
      1.11358984	      0.61347342	      0.77331330	      0.46531929	      0.97548610
      1.11364600	      0.61344968	      0.77329181	      0.46529826	      0.97544661
      1.11370217	      0.61342610	      0.77327044	      0.46527730	      0.97540712
      1.11375833	      0.61340268	      0.77324916	      0.46525641	      0.97536763
      1.11381450	      0.61337942	      0.77322798	      0.46523559	      0.97532814
      1.11387066	      0.61335631	      0.77320690	      0.46521484	      0.97528864
      1.11392683	      0.61333336	      0.77318592	      0.46519416	      0.97524915
      1.11398299	      0.61331056	      0.77316503	      0.46517355	      0.97520966
      1.11403916	      0.61328790	      0.77314424	      0.46515300	      0.97517017
      1.11409532	      0.61326540	      0.77312354	      0.46513252	      0.97513068
      1.11415148	      0.61324304	      0.77310293	      0.46511211	      0.97509119
      1.11420765	      0.61322083	      0.77308241	      0.46509176	      0.97505170
      1.11426381	      0.61319876	      0.77306198	      0.46507149	      0.97501220
      1.11431998	      0.61317684	      0.77304164	      0.46505127	      0.97497271
      1.11437614	      0.61315505	      0.77302138	      0.46503113	      0.97493322
      1.11443231	      0.61313340	      0.77300121	      0.46501104	      0.97489373
      1.11448847	      0.61311189	      0.77298112	      0.46499103	      0.97485424
      1.11454463	      0.61309052	      0.77296112	      0.46497108	      0.97481475
      1.11460080	      0.61306928	      0.77294120	      0.46495119	      0.97477526
      1.11466844	      0.61304388	      0.77291731	      0.46492732	      0.97472769
      1.11473609	      0.61301866	      0.77289354	      0.46490355	      0.97468013
      1.11480374	      0.61299364	      0.77286988	      0.46487986	      0.97463256
      1.11487138	      0.61296880	      0.77284633	      0.46485627	      0.97458500
      1.11493903	      0.61294414	      0.77282289	      0.46483277	      0.97453744
      1.11500667	      0.61291966	      0.77279956	      0.46480935	      0.97448987
      1.11507432	      0.61289536	      0.77277633	      0.46478603	      0.97444231
      1.11514196	      0.61287123	      0.77275321	      0.46476280	      0.97439475
      1.11520961	      0.61284728	      0.77273019	      0.46473965	      0.97434718
      1.11527725	      0.61282350	      0.77270727	      0.46471660	      0.97429962
      1.11534490	      0.61279989	      0.77268445	      0.46469363	      0.97425206
      1.11541254	      0.61277644	      0.77266173	      0.46467074	      0.97420449
      1.11548019	      0.61275316	      0.77263910	      0.46464794	      0.97415693
      1.11554783	      0.61273004	      0.77261657	      0.46462523	      0.97410937
      1.11561548	      0.61270707	      0.77259413	      0.46460261	      0.97406181
      1.11569772	      0.61267937	      0.77256697	      0.46457521	      0.97400398
      1.11577996	      0.61265190	      0.77253994	      0.46454794	      0.97394615
      1.11586220	      0.61262465	      0.77251305	      0.46452079	      0.97388833
      1.11594444	      0.61259762	      0.77248628	      0.46449377	      0.97383050
      1.11602668	      0.61257081	      0.77245963	      0.46446686	      0.97377268
      1.11610893	      0.61254422	      0.77243311	      0.46444008	      0.97371486
      1.11619117	      0.61251784	      0.77240671	      0.46441342	      0.97365703
      1.11627341	      0.61249167	      0.77238042	      0.46438687	      0.97359921
      1.11635565	      0.61246570	      0.77235426	      0.46436045	      0.97354138
      1.11645541	      0.61243447	      0.77232267	      0.46432855	      0.97347124
      1.11655517	      0.61240353	      0.77229124	      0.46429682	      0.97340110
      1.11665493	      0.61237288	      0.77225998	      0.46426526	      0.97333096
      1.11675469	      0.61234252	      0.77222887	      0.46423387	      0.97326082
      1.11685445	      0.61231242	      0.77219792	      0.46420265	      0.97319067
      1.11695421	      0.61228260	      0.77216712	      0.46417159	      0.97312053
      1.11707942	      0.61224555	      0.77212867	      0.46413283	      0.97303249
      1.11720464	      0.61220891	      0.77209045	      0.46409434	      0.97294446
      1.11732986	      0.61217267	      0.77205245	      0.46405609	      0.97285642
      1.11748819	      0.61212741	      0.77200471	      0.46400808	      0.97274509
      1.11764652	      0.61208277	      0.77195731	      0.46396047	      0.97263377
      1.11781005	      0.61203728	      0.77190869	      0.46391171	      0.97251880
      1.11797358	      0.61199242	      0.77186042	      0.46386335	      0.97240382
      1.11813711	      0.61194816	      0.77181247	      0.46381539	      0.97228885
      1.11827836	      0.61191041	      0.77177132	      0.46377429	      0.97218954
      1.11841962	      0.61187309	      0.77173040	      0.46373348	      0.97209024
      1.11856087	      0.61183619	      0.77168971	      0.46369295	      0.97199095
      1.11870213	      0.61179970	      0.77164925	      0.46365272	      0.97189169
      1.11884339	      0.61176362	      0.77160900	      0.46361277	      0.97179248
      1.11898464	      0.61172794	      0.77156898	      0.46357309	      0.97169332
      1.11912590	      0.61169265	      0.77152916	      0.46353370	      0.97159423
      1.11926715	      0.61165774	      0.77148956	      0.46349457	      0.97149526
      1.11940841	      0.61162321	      0.77145016	      0.46345572	      0.97139641
      1.11954967	      0.61158905	      0.77141096	      0.46341714	      0.97129773
      1.11969092	      0.61155525	      0.77137196	      0.46337881	      0.97119926
      1.11983218	      0.61152180	      0.77133315	      0.46334075	      0.97110102
      1.11997344	      0.61148871	      0.77129454	      0.46330295	      0.97100307
      1.12011469	      0.61145596	      0.77125611	      0.46326540	      0.97090546
      1.12025595	      0.61142355	      0.77121787	      0.46322811	      0.97080824
      1.12039720	      0.61139147	      0.77117982	      0.46319106	      0.97071145
      1.12053846	      0.61135972	      0.77114194	      0.46315426	      0.97061516
      1.12067972	      0.61132829	      0.77110425	      0.46311771	      0.97051943
      1.12082097	      0.61129718	      0.77106673	      0.46308139	      0.97042431
      1.12096223	      0.61126639	      0.77102939	      0.46304532	      0.97032987
      1.12110348	      0.61123590	      0.77099221	      0.46300948	      0.97023617
      1.12124474	      0.61120572	      0.77095521	      0.46297388	      0.97014327
      1.12138600	      0.61117583	      0.77091838	      0.46293850	      0.97005124
      1.12152725	      0.61114625	      0.77088172	      0.46290336	      0.96996012
      1.12166851	      0.61111695	      0.77084522	      0.46286844	      0.96986999
      1.12184171	      0.61108142	      0.77080069	      0.46282593	      0.96976090
      1.12201490	      0.61104631	      0.77075640	      0.46278376	      0.96965347
      1.12218810	      0.61101162	      0.77071235	      0.46274191	      0.96954779
      1.12236129	      0.61097735	      0.77066855	      0.46270038	      0.96944395
      1.12253449	      0.61094347	      0.77062497	      0.46265917	      0.96934202
      1.12274783	      0.61090229	      0.77057162	      0.46260885	      0.96921920
      1.12296118	      0.61086170	      0.77051861	      0.46255900	      0.96909950
      1.12322344	      0.61081260	      0.77045392	      0.46249834	      0.96895677
      1.12348174	      0.61076508	      0.77039071	      0.46243928	      0.96882108
      1.12374004	      0.61071837	      0.77032800	      0.46238087	      0.96869033
      1.12395274	      0.61068050	      0.77027672	      0.46233326	      0.96858640
      1.12416543	      0.61064317	      0.77022577	      0.46228608	      0.96848587
      1.12437813	      0.61060635	      0.77017514	      0.46223931	      0.96838873
      1.12459082	      0.61057005	      0.77012483	      0.46219297	      0.96829498
      1.12477796	      0.61053852	      0.77008083	      0.46215253	      0.96821527
      1.12496510	      0.61050738	      0.77003707	      0.46211241	      0.96813813
      1.12515224	      0.61047661	      0.76999356	      0.46207259	      0.96806355
      1.12533938	      0.61044621	      0.76995028	      0.46203308	      0.96799149
      1.12552652	      0.61041618	      0.76990724	      0.46199387	      0.96792191
      1.12571366	      0.61038651	      0.76986444	      0.46195496	      0.96785477
      1.12590079	      0.61035719	      0.76982187	      0.46191635	      0.96779004
      1.12608793	      0.61032823	      0.76977954	      0.46187802	      0.96772767
      1.12627507	      0.61029961	      0.76973744	      0.46183998	      0.96766761
      1.12646221	      0.61027132	      0.76969556	      0.46180222	      0.96760981
      1.12664935	      0.61024337	      0.76965392	      0.46176474	      0.96755424
      1.12683649	      0.61021575	      0.76961250	      0.46172754	      0.96750083
      1.12702362	      0.61018846	      0.76957131	      0.46169061	      0.96744954
      1.12721076	      0.61016148	      0.76953034	      0.46165394	      0.96740031
      1.12739790	      0.61013482	      0.76948959	      0.46161755	      0.96735311
      1.12758504	      0.61010847	      0.76944907	      0.46158141	      0.96730786
      1.12777218	      0.61008243	      0.76940876	      0.46154554	      0.96726454
      1.12795932	      0.61005669	      0.76936867	      0.46150992	      0.96722307
      1.12814646	      0.61003124	      0.76932880	      0.46147456	      0.96718343
      1.12833359	      0.61000609	      0.76928914	      0.46143944	      0.96714554
      1.12852073	      0.60998123	      0.76924970	      0.46140457	      0.96710937
      1.12870787	      0.60995665	      0.76921046	      0.46136995	      0.96707487
      1.12889501	      0.60993235	      0.76917144	      0.46133557	      0.96704199
      1.12908215	      0.60990833	      0.76913263	      0.46130142	      0.96701068
      1.12926929	      0.60988458	      0.76909403	      0.46126752	      0.96698089
      1.12945643	      0.60986110	      0.76905563	      0.46123384	      0.96695259
      1.12964356	      0.60983789	      0.76901744	      0.46120039	      0.96692572
      1.12983070	      0.60981494	      0.76897946	      0.46116718	      0.96690024
      1.13001784	      0.60979224	      0.76894167	      0.46113418	      0.96687611
      1.13020498	      0.60976980	      0.76890409	      0.46110141	      0.96685329
      1.13039212	      0.60974761	      0.76886671	      0.46106886	      0.96683174
      1.13057926	      0.60972566	      0.76882953	      0.46103653	      0.96681141
      1.13076640	      0.60970396	      0.76879255	      0.46100441	      0.96679227
      1.13095353	      0.60968250	      0.76875577	      0.46097250	      0.96677427
      1.13114067	      0.60966127	      0.76871918	      0.46094081	      0.96675739
      1.13132781	      0.60964028	      0.76868278	      0.46090932	      0.96674158
      1.13151495	      0.60961951	      0.76864658	      0.46087804	      0.96672681
      1.13170209	      0.60959898	      0.76861057	      0.46084696	      0.96671305
      1.13188923	      0.60957866	      0.76857475	      0.46081608	      0.96670026
      1.13207637	      0.60955857	      0.76853912	      0.46078540	      0.96668841
      1.13226350	      0.60953869	      0.76850368	      0.46075491	      0.96667746
      1.13245064	      0.60951903	      0.76846842	      0.46072463	      0.96666740
      1.13263778	      0.60949958	      0.76843336	      0.46069453	      0.96665818
      1.13282492	      0.60948033	      0.76839847	      0.46066462	      0.96664977
      1.13301206	      0.60946129	      0.76836377	      0.46063490	      0.96664216
      1.13319920	      0.60944245	      0.76832926	      0.46060537	      0.96663531
      1.13338634	      0.60942381	      0.76829492	      0.46057602	      0.96662919
      1.13357347	      0.60940537	      0.76826077	      0.46054686	      0.96662378
      1.13376061	      0.60938712	      0.76822680	      0.46051787	      0.96661906
      1.13394775	      0.60936907	      0.76819300	      0.46048907	      0.96661500
      1.13413489	      0.60935120	      0.76815938	      0.46046044	      0.96661157
      1.13432203	      0.60933351	      0.76812594	      0.46043198	      0.96660876
      1.13450917	      0.60931601	      0.76809267	      0.46040370	      0.96660654
      1.13469631	      0.60929869	      0.76805958	      0.46037559	      0.96660489
      1.13488344	      0.60928154	      0.76802665	      0.46034764	      0.96660379
      1.13507058	      0.60926458	      0.76799391	      0.46031987	      0.96660323
      1.13525772	      0.60924778	      0.76796133	      0.46029226	      0.96660317
      1.13544486	      0.60923116	      0.76792892	      0.46026482	      0.96660360
      1.13563200	      0.60921470	      0.76789668	      0.46023753	      0.96660450
      1.13581914	      0.60919841	      0.76786460	      0.46021041	      0.96660587
      1.13600628	      0.60918228	      0.76783270	      0.46018345	      0.96660767
      1.13619341	      0.60916631	      0.76780095	      0.46015665	      0.96660989
      1.13638055	      0.60915051	      0.76776938	      0.46013000	      0.96661252
      1.13656769	      0.60913485	      0.76773796	      0.46010351	      0.96661554
      1.13675483	      0.60911936	      0.76770671	      0.46007717	      0.96661894
      1.13694197	      0.60910401	      0.76767562	      0.46005098	      0.96662270
      1.13712911	      0.60908882	      0.76764469	      0.46002494	      0.96662681
      1.13731625	      0.60907377	      0.76761392	      0.45999905	      0.96663125
      1.13750338	      0.60905887	      0.76758331	      0.45997331	      0.96663602
      1.13769052	      0.60904411	      0.76755285	      0.45994771	      0.96664110
      1.13787766	      0.60902950	      0.76752255	      0.45992226	      0.96664647
      1.13806480	      0.60901502	      0.76749241	      0.45989695	      0.96665213
      1.13825194	      0.60900068	      0.76746242	      0.45987178	      0.96665806
      1.13843908	      0.60898648	      0.76743259	      0.45984675	      0.96666426
      1.13862622	      0.60897242	      0.76740290	      0.45982186	      0.96667072
      1.13881335	      0.60895848	      0.76737337	      0.45979711	      0.96667741
      1.13900049	      0.60894468	      0.76734399	      0.45977250	      0.96668434
      1.13918763	      0.60893100	      0.76731476	      0.45974801	      0.96669150
      1.13937477	      0.60891745	      0.76728567	      0.45972367	      0.96669887
      1.13956191	      0.60890403	      0.76725674	      0.45969945	      0.96670645
      1.13974905	      0.60889073	      0.76722795	      0.45967537	      0.96671422
      1.13993619	      0.60887755	      0.76719931	      0.45965142	      0.96672219
      1.14012332	      0.60886449	      0.76717081	      0.45962759	      0.96673034
      1.14031046	      0.60885155	      0.76714246	      0.45960390	      0.96673866
      1.14049760	      0.60883872	      0.76711425	      0.45958033	      0.96674715
      1.14068474	      0.60882601	      0.76708618	      0.45955688	      0.96675580
      1.14087188	      0.60881342	      0.76705825	      0.45953356	      0.96676461
      1.14105902	      0.60880093	      0.76703046	      0.45951036	      0.96677356
      1.14124616	      0.60878856	      0.76700282	      0.45948729	      0.96678265
      1.14143329	      0.60877630	      0.76697531	      0.45946433	      0.96679188
      1.14162043	      0.60876414	      0.76694794	      0.45944150	      0.96680124
      1.14180757	      0.60875209	      0.76692071	      0.45941878	      0.96681072
      1.14199471	      0.60874014	      0.76689361	      0.45939618	      0.96682032
      1.14218185	      0.60872830	      0.76686665	      0.45937370	      0.96683003
      1.14236899	      0.60871656	      0.76683982	      0.45935133	      0.96683986
      1.14255612	      0.60870491	      0.76681312	      0.45932908	      0.96684978
      1.14274326	      0.60869337	      0.76678656	      0.45930694	      0.96685980
      1.14293040	      0.60868193	      0.76676013	      0.45928491	      0.96686992
      1.14311754	      0.60867058	      0.76673383	      0.45926300	      0.96688012
      1.14330468	      0.60865932	      0.76670767	      0.45924119	      0.96689041
      1.14349182	      0.60864816	      0.76668163	      0.45921950	      0.96690079
      1.14367896	      0.60863709	      0.76665572	      0.45919791	      0.96691124
      1.14386609	      0.60862611	      0.76662993	      0.45917644	      0.96692176
      1.14405323	      0.60861523	      0.76660428	      0.45915506	      0.96693236
      1.14424037	      0.60860443	      0.76657875	      0.45913380	      0.96694302
      1.14442751	      0.60859372	      0.76655334	      0.45911264	      0.96695374
      1.14461465	      0.60858309	      0.76652806	      0.45909158	      0.96696453
      1.14480179	      0.60857255	      0.76650291	      0.45907063	      0.96697537
      1.14498893	      0.60856209	      0.76647787	      0.45904978	      0.96698627
      1.14517606	      0.60855172	      0.76645296	      0.45902903	      0.96699722
      1.14536320	      0.60854143	      0.76642817	      0.45900838	      0.96700822
      1.14555034	      0.60853122	      0.76640350	      0.45898783	      0.96701926
      1.14573748	      0.60852108	      0.76637896	      0.45896738	      0.96703035
      1.14592462	      0.60851103	      0.76635453	      0.45894703	      0.96704148
      1.14611176	      0.60850105	      0.76633021	      0.45892677	      0.96705265
      1.14629890	      0.60849115	      0.76630602	      0.45890661	      0.96706386
      1.14648603	      0.60848133	      0.76628194	      0.45888655	      0.96707510
      1.14667317	      0.60847158	      0.76625798	      0.45886658	      0.96708637
      1.14686031	      0.60846190	      0.76623414	      0.45884671	      0.96709768
      1.14704745	      0.60845230	      0.76621041	      0.45882693	      0.96710901
      1.14723459	      0.60844277	      0.76618679	      0.45880724	      0.96712037
      1.14742173	      0.60843330	      0.76616329	      0.45878765	      0.96713176
      1.14760887	      0.60842391	      0.76613990	      0.45876814	      0.96714317
      1.14779600	      0.60841459	      0.76611662	      0.45874873	      0.96715460
      1.14798314	      0.60840533	      0.76609345	      0.45872941	      0.96716605
      1.14817028	      0.60839614	      0.76607039	      0.45871017	      0.96717753
      1.14835742	      0.60838702	      0.76604744	      0.45869102	      0.96718901
      1.14854456	      0.60837796	      0.76602460	      0.45867197	      0.96720052
      1.14873170	      0.60836896	      0.76600187	      0.45865299	      0.96721204
      1.14891884	      0.60836003	      0.76597925	      0.45863411	      0.96722357
      1.14910597	      0.60835116	      0.76595673	      0.45861531	      0.96723512
      1.14929311	      0.60834236	      0.76593432	      0.45859659	      0.96724668
      1.14948025	      0.60833361	      0.76591202	      0.45857796	      0.96725824
      1.14966739	      0.60832492	      0.76588982	      0.45855941	      0.96726982
      1.14985453	      0.60831630	      0.76586772	      0.45854095	      0.96728141
      1.15004167	      0.60830773	      0.76584573	      0.45852257	      0.96729300
      1.15022881	      0.60829922	      0.76582384	      0.45850427	      0.96730460
      1.15041594	      0.60829077	      0.76580206	      0.45848605	      0.96731620
      1.15060308	      0.60828237	      0.76578037	      0.45846791	      0.96732781
      1.15079022	      0.60827403	      0.76575879	      0.45844985	      0.96733942
      1.15097736	      0.60826575	      0.76573731	      0.45843187	      0.96735104
      1.15116450	      0.60825751	      0.76571592	      0.45841397	      0.96736265
      1.15135164	      0.60824934	      0.76569464	      0.45839614	      0.96737427
      1.15153878	      0.60824121	      0.76567345	      0.45837840	      0.96738589
      1.15172591	      0.60823314	      0.76565236	      0.45836073	      0.96739751
      1.15191305	      0.60822512	      0.76563137	      0.45834314	      0.96740913
      1.15210019	      0.60821715	      0.76561048	      0.45832562	      0.96742075
      1.15228733	      0.60820923	      0.76558968	      0.45830818	      0.96743237
      1.15247447	      0.60820136	      0.76556898	      0.45829081	      0.96744398
      1.15266161	      0.60819354	      0.76554837	      0.45827351	      0.96745559
      1.15284875	      0.60818576	      0.76552786	      0.45825629	      0.96746720
      1.15303588	      0.60817804	      0.76550743	      0.45823915	      0.96747880
      1.15322302	      0.60817036	      0.76548711	      0.45822207	      0.96749040
      1.15341016	      0.60816273	      0.76546687	      0.45820507	      0.96750200
      1.15359730	      0.60815514	      0.76544673	      0.45818814	      0.96751359
      1.15378444	      0.60814760	      0.76542668	      0.45817128	      0.96752518
      1.15397158	      0.60814011	      0.76540671	      0.45815449	      0.96753676
      1.15415872	      0.60813266	      0.76538684	      0.45813777	      0.96754833
      1.15434585	      0.60812525	      0.76536706	      0.45812112	      0.96755990
      1.15457082	      0.60811640	      0.76534340	      0.45810119	      0.96757380
      1.15479579	      0.60810762	      0.76531986	      0.45808136	      0.96758768
      1.15495227	      0.60810154	      0.76530357	      0.45806763	      0.96759734
      1.15510874	      0.60809549	      0.76528733	      0.45805395	      0.96760698
      1.15529956	      0.60808816	      0.76526761	      0.45803732	      0.96761874
      1.15549039	      0.60808087	      0.76524799	      0.45802076	      0.96763049
      1.15567086	      0.60807401	      0.76522951	      0.45800516	      0.96764160
      1.15585133	      0.60806719	      0.76521111	      0.45798963	      0.96765269
      1.15605198	      0.60805965	      0.76519074	      0.45797243	      0.96766502
      1.15625264	      0.60805215	      0.76517047	      0.45795530	      0.96767734
      1.15640913	      0.60804633	      0.76515472	      0.45794199	      0.96768694
      1.15661844	      0.60803860	      0.76513376	      0.45792426	      0.96769977
      1.15682774	      0.60803090	      0.76511290	      0.45790661	      0.96771259
      1.15699411	      0.60802482	      0.76509639	      0.45789264	      0.96772277
      1.15716048	      0.60801877	      0.76507994	      0.45787872	      0.96773294
      1.15733981	      0.60801228	      0.76506229	      0.45786376	      0.96774389
      1.15751913	      0.60800582	      0.76504471	      0.45784887	      0.96775484
      1.15771289	      0.60799888	      0.76502579	      0.45783283	      0.96776666
      1.15790664	      0.60799197	      0.76500696	      0.45781687	      0.96777846
      1.15806923	      0.60798621	      0.76499123	      0.45780352	      0.96778836
      1.15827938	      0.60797879	      0.76497098	      0.45778633	      0.96780115
      1.15848952	      0.60797142	      0.76495083	      0.45776922	      0.96781392
      1.15865562	      0.60796562	      0.76493497	      0.45775575	      0.96782400
      1.15882172	      0.60795985	      0.76491917	      0.45774232	      0.96783408
      1.15898812	      0.60795409	      0.76490341	      0.45772892	      0.96784416
      1.15919614	      0.60794693	      0.76488378	      0.45771222	      0.96785676
      1.15940416	      0.60793981	      0.76486425	      0.45769560	      0.96786934
      1.15956483	      0.60793433	      0.76484922	      0.45768281	      0.96787905
      1.15975897	      0.60792775	      0.76483114	      0.45766742	      0.96789078
      1.15999923	      0.60791965	      0.76480888	      0.45764844	      0.96790527
      1.16019293	      0.60791315	      0.76479102	      0.45763321	      0.96791694
      1.16035302	      0.60790781	      0.76477631	      0.45762067	      0.96792658
      1.16051311	      0.60790248	      0.76476166	      0.45760817	      0.96793621
      1.16065065	      0.60789793	      0.76474912	      0.45759747	      0.96794447
      1.16086593	      0.60789083	      0.76472956	      0.45758077	      0.96795740
      1.16103773	      0.60788519	      0.76471402	      0.45756749	      0.96796770
      1.16120953	      0.60787957	      0.76469854	      0.45755426	      0.96797800
      1.16138133	      0.60787398	      0.76468312	      0.45754107	      0.96798829
      1.16155374	      0.60786839	      0.76466770	      0.45752789	      0.96799860
      1.16172615	      0.60786283	      0.76465234	      0.45751474	      0.96800891
      1.16189292	      0.60785746	      0.76463754	      0.45750207	      0.96801887
      1.16209356	      0.60785104	      0.76461981	      0.45748689	      0.96803084
      1.16231330	      0.60784405	      0.76460048	      0.45747032	      0.96804394
      1.16253304	      0.60783708	      0.76458124	      0.45745383	      0.96805702
      1.16267605	      0.60783257	      0.76456877	      0.45744313	      0.96806553
      1.16281906	      0.60782808	      0.76455634	      0.45743247	      0.96807403
      1.16299757	      0.60782248	      0.76454088	      0.45741919	      0.96808463
      1.16317608	      0.60781691	      0.76452547	      0.45740597	      0.96809522
      1.16331367	      0.60781264	      0.76451364	      0.45739580	      0.96810338
      1.16353067	      0.60780592	      0.76449506	      0.45737983	      0.96811623
      1.16369230	      0.60780094	      0.76448127	      0.45736797	      0.96812580
      1.16385392	      0.60779597	      0.76446753	      0.45735615	      0.96813536
      1.16401555	      0.60779102	      0.76445384	      0.45734437	      0.96814491
      1.16418952	      0.60778572	      0.76443915	      0.45733173	      0.96815517
      1.16436350	      0.60778044	      0.76442453	      0.45731913	      0.96816544
      1.16453198	      0.60777534	      0.76441041	      0.45730697	      0.96817536
      1.16470045	      0.60777026	      0.76439635	      0.45729485	      0.96818528
      1.16484754	      0.60776584	      0.76438411	      0.45728430	      0.96819394
      1.16506203	      0.60775942	      0.76436633	      0.45726896	      0.96820655
      1.16523774	      0.60775418	      0.76435183	      0.45725644	      0.96821687
      1.16541346	      0.60774896	      0.76433738	      0.45724397	      0.96822717
      1.16558917	      0.60774376	      0.76432299	      0.45723154	      0.96823748
      1.16573897	      0.60773935	      0.76431076	      0.45722097	      0.96824625
      1.16588877	      0.60773494	      0.76429857	      0.45721043	      0.96825502
      1.16606707	      0.60772972	      0.76428411	      0.45719792	      0.96826545
      1.16624536	      0.60772452	      0.76426970	      0.45718546	      0.96827587
      1.16641141	      0.60771969	      0.76425634	      0.45717389	      0.96828556
      1.16657745	      0.60771488	      0.76424302	      0.45716236	      0.96829525
      1.16674986	      0.60770990	      0.76422923	      0.45715042	      0.96830530
      1.16692227	      0.60770493	      0.76421550	      0.45713852	      0.96831534
      1.16709055	      0.60770011	      0.76420214	      0.45712693	      0.96832514
      1.16725883	      0.60769529	      0.76418883	      0.45711539	      0.96833493
      1.16742880	      0.60769045	      0.76417543	      0.45710377	      0.96834480
      1.16759878	      0.60768562	      0.76416208	      0.45709218	      0.96835467
      1.16776642	      0.60768088	      0.76414896	      0.45708078	      0.96836440
      1.16793407	      0.60767615	      0.76413588	      0.45706942	      0.96837412
      1.16810235	      0.60767142	      0.76412280	      0.45705805	      0.96838387
      1.16827063	      0.60766670	      0.76410976	      0.45704672	      0.96839361
      1.16843719	      0.60766205	      0.76409690	      0.45703553	      0.96840325
      1.16860375	      0.60765741	      0.76408409	      0.45702438	      0.96841287
      1.16877068	      0.60765277	      0.76407129	      0.45701324	      0.96842252
      1.16893761	      0.60764815	      0.76405853	      0.45700213	      0.96843215
      1.16910306	      0.60764359	      0.76404593	      0.45699116	      0.96844169
      1.16926851	      0.60763903	      0.76403337	      0.45698021	      0.96845123
      1.16943428	      0.60763449	      0.76402082	      0.45696928	      0.96846077
      1.16960005	      0.60762996	      0.76400832	      0.45695837	      0.96847031
      1.16976438	      0.60762548	      0.76399597	      0.45694760	      0.96847976
      1.16992871	      0.60762101	      0.76398366	      0.45693685	      0.96848921
      1.17009343	      0.60761655	      0.76397136	      0.45692612	      0.96849867
      1.17025815	      0.60761210	      0.76395910	      0.45691541	      0.96850812
      1.17042288	      0.60760766	      0.76394688	      0.45690473	      0.96851757
      1.17058760	      0.60760324	      0.76393470	      0.45689409	      0.96852701
      1.17075232	      0.60759883	      0.76392256	      0.45688347	      0.96853644
      1.17091704	      0.60759443	      0.76391045	      0.45687289	      0.96854587
      1.17108176	      0.60759004	      0.76389839	      0.45686233	      0.96855529
      1.17124648	      0.60758567	      0.76388637	      0.45685181	      0.96856471
      1.17141121	      0.60758131	      0.76387438	      0.45684131	      0.96857411
      1.17157593	      0.60757696	      0.76386243	      0.45683085	      0.96858352
      1.17172396	      0.60757306	      0.76385173	      0.45682147	      0.96859196
      1.17187200	      0.60756918	      0.76384106	      0.45681212	      0.96860040
      1.17204747	      0.60756458	      0.76382845	      0.45680106	      0.96861040
      1.17222295	      0.60756000	      0.76381588	      0.45679003	      0.96862039
      1.17236595	      0.60755628	      0.76380566	      0.45678107	      0.96862853
      1.17250894	      0.60755256	      0.76379548	      0.45677214	      0.96863666
      1.17268922	      0.60754789	      0.76378268	      0.45676090	      0.96864690
      1.17286950	      0.60754323	      0.76376993	      0.45674970	      0.96865714
      1.17300474	      0.60753975	      0.76376039	      0.45674132	      0.96866482
      1.17313998	      0.60753627	      0.76375087	      0.45673295	      0.96867249
      1.17332473	      0.60753153	      0.76373791	      0.45672156	      0.96868297
      1.17350949	      0.60752681	      0.76372499	      0.45671020	      0.96869344
      1.17363980	      0.60752349	      0.76371591	      0.45670221	      0.96870082
      1.17377011	      0.60752017	      0.76370685	      0.45669424	      0.96870819
      1.17395515	      0.60751547	      0.76369403	      0.45668295	      0.96871866
      1.17414018	      0.60751079	      0.76368125	      0.45667170	      0.96872912
      1.17427178	      0.60750747	      0.76367218	      0.45666372	      0.96873655
      1.17440338	      0.60750415	      0.76366314	      0.45665575	      0.96874399
      1.17458922	      0.60749948	      0.76365041	      0.45664453	      0.96875448
      1.17477505	      0.60749483	      0.76363772	      0.45663335	      0.96876496
      1.17490033	      0.60749170	      0.76362920	      0.45662583	      0.96877202
      1.17502560	      0.60748857	      0.76362069	      0.45661833	      0.96877908
      1.17520995	      0.60748398	      0.76360820	      0.45660731	      0.96878946
      1.17539431	      0.60747941	      0.76359576	      0.45659633	      0.96879984
      1.17552589	      0.60747615	      0.76358691	      0.45658851	      0.96880724
      1.17565748	      0.60747290	      0.76357807	      0.45658071	      0.96881464
      1.17584376	      0.60746830	      0.76356560	      0.45656970	      0.96882511
      1.17600395	      0.60746436	      0.76355491	      0.45656025	      0.96883411
      1.17616415	      0.60746044	      0.76354425	      0.45655083	      0.96884310
      1.17632434	      0.60745651	      0.76353363	      0.45654144	      0.96885209
      1.17646021	      0.60745320	      0.76352464	      0.45653349	      0.96885971
      1.17659607	      0.60744989	      0.76351567	      0.45652555	      0.96886733
      1.17679257	      0.60744511	      0.76350274	      0.45651411	      0.96887834
      1.17692196	      0.60744197	      0.76349425	      0.45650660	      0.96888559
      1.17705136	      0.60743884	      0.76348577	      0.45649910	      0.96889283
      1.17722788	      0.60743457	      0.76347425	      0.45648890	      0.96890271
      1.17740353	      0.60743034	      0.76346282	      0.45647877	      0.96891254
      1.17763431	      0.60742480	      0.76344785	      0.45646551	      0.96892543
      1.17774900	      0.60742205	      0.76344043	      0.45645894	      0.96893184
      1.17786369	      0.60741931	      0.76343303	      0.45645238	      0.96893825
      1.17802060	      0.60741556	      0.76342293	      0.45644343	      0.96894701
      1.17824497	      0.60741021	      0.76340854	      0.45643066	      0.96895953
      1.17839263	      0.60740671	      0.76339910	      0.45642229	      0.96896776
      1.17858192	      0.60740222	      0.76338703	      0.45641158	      0.96897831
      1.17872830	      0.60739876	      0.76337772	      0.45640332	      0.96898647
      1.17887468	      0.60739531	      0.76336844	      0.45639508	      0.96899462
      1.17904368	      0.60739133	      0.76335775	      0.45638559	      0.96900403
      1.17921267	      0.60738736	      0.76334709	      0.45637613	      0.96901343
      1.17934088	      0.60738435	      0.76333903	      0.45636896	      0.96902056
      1.17946909	      0.60738135	      0.76333098	      0.45636182	      0.96902769
      1.17967340	      0.60737658	      0.76331820	      0.45635045	      0.96903904
      1.17979391	      0.60737377	      0.76331068	      0.45634377	      0.96904574
      1.17991442	      0.60737097	      0.76330317	      0.45633710	      0.96905243
      1.18009942	      0.60736667	      0.76329168	      0.45632688	      0.96906270
      1.18033149	      0.60736130	      0.76327731	      0.45631410	      0.96907557
      1.18044983	      0.60735856	      0.76327001	      0.45630760	      0.96908214
      1.18056817	      0.60735584	      0.76326272	      0.45630112	      0.96908870
      1.18075299	      0.60735158	      0.76325136	      0.45629101	      0.96909894
      1.18091631	      0.60734783	      0.76324136	      0.45628211	      0.96910799
      1.18105636	      0.60734462	      0.76323280	      0.45627449	      0.96911574
      1.18119641	      0.60734142	      0.76322426	      0.45626689	      0.96912350
      1.18136877	      0.60733748	      0.76321378	      0.45625755	      0.96913303
      1.18150407	      0.60733440	      0.76320557	      0.45625024	      0.96914052
      1.18163938	      0.60733132	      0.76319738	      0.45624295	      0.96914800
      1.18177469	      0.60732824	      0.76318921	      0.45623567	      0.96915548
      1.18195354	      0.60732419	      0.76317844	      0.45622607	      0.96916537
      1.18209917	      0.60732090	      0.76316969	      0.45621827	      0.96917341
      1.18224480	      0.60731761	      0.76316096	      0.45621049	      0.96918145
      1.18239043	      0.60731433	      0.76315225	      0.45620273	      0.96918949
      1.18253606	      0.60731105	      0.76314357	      0.45619498	      0.96919753
      1.18268169	      0.60730778	      0.76313490	      0.45618726	      0.96920557
      1.18282732	      0.60730451	      0.76312625	      0.45617955	      0.96921360
      1.18297295	      0.60730125	      0.76311763	      0.45617185	      0.96922163
      1.18313018	      0.60729774	      0.76310834	      0.45616356	      0.96923029
      1.18328741	      0.60729424	      0.76309907	      0.45615529	      0.96923896
      1.18341910	      0.60729131	      0.76309133	      0.45614838	      0.96924621
      1.18355080	      0.60728838	      0.76308360	      0.45614149	      0.96925347
      1.18372605	      0.60728449	      0.76307334	      0.45613233	      0.96926311
      1.18386051	      0.60728152	      0.76306549	      0.45612532	      0.96927052
      1.18399498	      0.60727854	      0.76305765	      0.45611833	      0.96927791
      1.18412944	      0.60727558	      0.76304983	      0.45611134	      0.96928531
      1.18430452	      0.60727172	      0.76303968	      0.45610228	      0.96929494
      1.18444516	      0.60726863	      0.76303154	      0.45609501	      0.96930267
      1.18458580	      0.60726554	      0.76302342	      0.45608775	      0.96931040
      1.18472644	      0.60726246	      0.76301531	      0.45608052	      0.96931813
      1.18486708	      0.60725938	      0.76300723	      0.45607329	      0.96932586
      1.18500772	      0.60725631	      0.76299916	      0.45606609	      0.96933358
      1.18517208	      0.60725273	      0.76298975	      0.45605768	      0.96934260
      1.18531632	      0.60724959	      0.76298152	      0.45605032	      0.96935052
      1.18546056	      0.60724645	      0.76297330	      0.45604298	      0.96935844
      1.18560480	      0.60724333	      0.76296510	      0.45603565	      0.96936635
      1.18574904	      0.60724020	      0.76295692	      0.45602834	      0.96937426
      1.18589328	      0.60723708	      0.76294876	      0.45602104	      0.96938217
      1.18603753	      0.60723397	      0.76294061	      0.45601376	      0.96939008
      1.18618177	      0.60723086	      0.76293248	      0.45600649	      0.96939799
      1.18632601	      0.60722776	      0.76292437	      0.45599924	      0.96940589
      1.18647025	      0.60722466	      0.76291628	      0.45599201	      0.96941380
      1.18661449	      0.60722157	      0.76290820	      0.45598479	      0.96942170
      1.18675873	      0.60721848	      0.76290014	      0.45597758	      0.96942953
      1.18690297	      0.60721539	      0.76289210	      0.45597039	      0.96943710
      1.18704721	      0.60721231	      0.76288408	      0.45596321	      0.96944421
      1.18717454	      0.60720960	      0.76287701	      0.45595689	      0.96944993
      1.18730186	      0.60720689	      0.76286995	      0.45595058	      0.96945502
      1.18746831	      0.60720335	      0.76286075	      0.45594235	      0.96946051
      1.18760556	      0.60720044	      0.76285318	      0.45593558	      0.96946390
      1.18774282	      0.60719754	      0.76284562	      0.45592882	      0.96946614
      1.18788007	      0.60719463	      0.76283808	      0.45592207	      0.96946711
      1.18801732	      0.60719173	      0.76283055	      0.45591534	      0.96946671
      1.18815458	      0.60718884	      0.76282304	      0.45590862	      0.96946487
      1.18831710	      0.60718542	      0.76281416	      0.45590068	      0.96946069
      1.18845577	      0.60718250	      0.76280661	      0.45589392	      0.96945535
      1.18859444	      0.60717959	      0.76279906	      0.45588717	      0.96944830
      1.18873312	      0.60717669	      0.76279154	      0.45588044	      0.96943949
      1.18887179	      0.60717378	      0.76278402	      0.45587372	      0.96942888
      1.18901046	      0.60717089	      0.76277653	      0.45586701	      0.96941642
      1.18914913	      0.60716799	      0.76276904	      0.45586032	      0.96940210
      1.18928781	      0.60716510	      0.76276157	      0.45585363	      0.96938588
      1.18945578	      0.60716161	      0.76275255	      0.45584556	      0.96936367
      1.18957377	      0.60715916	      0.76274622	      0.45583990	      0.96934638
      1.18969176	      0.60715671	      0.76273990	      0.45583425	      0.96932770
      1.18985607	      0.60715331	      0.76273112	      0.45582639	      0.96929934
      1.19001424	      0.60715004	      0.76272269	      0.45581885	      0.96926947
      1.19017241	      0.60714677	      0.76271427	      0.45581132	      0.96923710
      1.19029770	      0.60714419	      0.76270762	      0.45580537	      0.96920968
      1.19042299	      0.60714161	      0.76270098	      0.45579943	      0.96918071
      1.19058914	      0.60713819	      0.76269219	      0.45579157	      0.96913990
      1.19072040	      0.60713550	      0.76268526	      0.45578537	      0.96910575
      1.19085166	      0.60713280	      0.76267834	      0.45577918	      0.96906994
      1.19098291	      0.60713012	      0.76267144	      0.45577301	      0.96903247
      1.19115271	      0.60712665	      0.76266252	      0.45576504	      0.96898159
      1.19127283	      0.60712419	      0.76265623	      0.45575941	      0.96894397
      1.19139295	      0.60712174	      0.76264994	      0.45575379	      0.96890502
      1.19155199	      0.60711851	      0.76264164	      0.45574636	      0.96885143
      1.19170181	      0.60711546	      0.76263383	      0.45573938	      0.96879887
      1.19185163	      0.60711242	      0.76262604	      0.45573242	      0.96874433
      1.19198050	      0.60710981	      0.76261936	      0.45572644	      0.96869587
      1.19210937	      0.60710720	      0.76261268	      0.45572047	      0.96864599
      1.19226402	      0.60710407	      0.76260468	      0.45571332	      0.96858429
      1.19239657	      0.60710140	      0.76259784	      0.45570720	      0.96852984
      1.19252912	      0.60709872	      0.76259101	      0.45570110	      0.96847398
      1.19266168	      0.60709606	      0.76258419	      0.45569500	      0.96841672
      1.19279423	      0.60709339	      0.76257738	      0.45568892	      0.96835809
      1.19292679	      0.60709073	      0.76257059	      0.45568285	      0.96829812
      1.19310137	      0.60708723	      0.76256166	      0.45567487	      0.96821712
      1.19321255	      0.60708500	      0.76255598	      0.45566980	      0.96816438
      1.19332374	      0.60708278	      0.76255031	      0.45566473	      0.96811074
      1.19349378	      0.60707938	      0.76254166	      0.45565700	      0.96802703
      1.19365470	      0.60707617	      0.76253348	      0.45564970	      0.96794598
      1.19381430	      0.60707299	      0.76252540	      0.45564247	      0.96786387
      1.19394334	      0.60707043	      0.76251887	      0.45563664	      0.96779627
      1.19407239	      0.60706787	      0.76251235	      0.45563082	      0.96772760
      1.19420143	      0.60706531	      0.76250584	      0.45562501	      0.96765789
      1.19436014	      0.60706216	      0.76249786	      0.45561788	      0.96757076
      1.19449348	      0.60705953	      0.76249116	      0.45561190	      0.96749639
      1.19462682	      0.60705689	      0.76248447	      0.45560593	      0.96742099
      1.19476016	      0.60705426	      0.76247780	      0.45559997	      0.96734457
      1.19489351	      0.60705164	      0.76247113	      0.45559402	      0.96726717
      1.19502685	      0.60704901	      0.76246448	      0.45558808	      0.96718880
      1.19516019	      0.60704639	      0.76245784	      0.45558216	      0.96710949
      1.19532145	      0.60704323	      0.76244982	      0.45557500	      0.96701234
      1.19543592	      0.60704098	      0.76244414	      0.45556993	      0.96694259
      1.19555040	      0.60703874	      0.76243846	      0.45556487	      0.96687219
      1.19570833	      0.60703566	      0.76243065	      0.45555790	      0.96677403
      1.19585726	      0.60703275	      0.76242329	      0.45555134	      0.96668040
      1.19600618	      0.60702985	      0.76241595	      0.45554479	      0.96658577
      1.19612798	      0.60702747	      0.76240996	      0.45553945	      0.96650764
      1.19624979	      0.60702511	      0.76240397	      0.45553411	      0.96642887
      1.19640545	      0.60702208	      0.76239634	      0.45552730	      0.96632730
      1.19653506	      0.60701957	      0.76238999	      0.45552164	      0.96624197
      1.19666467	      0.60701706	      0.76238365	      0.45551600	      0.96615598
      1.19679428	      0.60701455	      0.76237733	      0.45551036	      0.96606933
      1.19692388	      0.60701205	      0.76237101	      0.45550473	      0.96598204
      1.19705349	      0.60700955	      0.76236470	      0.45549911	      0.96589414
      1.19721998	      0.60700634	      0.76235662	      0.45549190	      0.96578034
      1.19733041	      0.60700421	      0.76235126	      0.45548713	      0.96570433
      1.19744084	      0.60700209	      0.76234591	      0.45548237	      0.96562790
      1.19760248	      0.60699899	      0.76233810	      0.45547541	      0.96551530
      1.19775514	      0.60699606	      0.76233073	      0.45546885	      0.96540818
      1.19790781	      0.60699314	      0.76232338	      0.45546230	      0.96530033
      1.19802458	      0.60699090	      0.76231777	      0.45545731	      0.96521737
      1.19814134	      0.60698867	      0.76231216	      0.45545231	      0.96513401
      1.19830231	      0.60698560	      0.76230444	      0.45544545	      0.96501844
      1.19842882	      0.60698319	      0.76229839	      0.45544006	      0.96492712
      1.19855532	      0.60698079	      0.76229234	      0.45543468	      0.96483536
      1.19868182	      0.60697838	      0.76228631	      0.45542931	      0.96474318
      1.19883766	      0.60697542	      0.76227888	      0.45542270	      0.96462906
      1.19895533	      0.60697319	      0.76227329	      0.45541773	      0.96454250
      1.19907299	      0.60697097	      0.76226770	      0.45541276	      0.96445560
      1.19921996	      0.60696819	      0.76226073	      0.45540656	      0.96434660
      1.19935828	      0.60696557	      0.76225419	      0.45540074	      0.96424356
      1.19949661	      0.60696297	      0.76224765	      0.45539493	      0.96414009
      1.19963493	      0.60696036	      0.76224112	      0.45538913	      0.96403622
      1.19975319	      0.60695814	      0.76223555	      0.45538417	      0.96394709
      1.19987145	      0.60695591	      0.76222999	      0.45537923	      0.96385767
      1.19998972	      0.60695369	      0.76222443	      0.45537429	      0.96376798
      1.20016834	      0.60695034	      0.76221606	      0.45536685	      0.96363200
      1.20027518	      0.60694834	      0.76221105	      0.45536241	      0.96355037
      1.20038203	      0.60694635	      0.76220606	      0.45535797	      0.96346854
      1.20054660	      0.60694327	      0.76219837	      0.45535114	      0.96334210
      1.20070093	      0.60694039	      0.76219118	      0.45534476	      0.96322312
      1.20084776	      0.60693766	      0.76218435	      0.45533869	      0.96310954
      1.20097427	      0.60693531	      0.76217848	      0.45533348	      0.96301141
      1.20110077	      0.60693296	      0.76217261	      0.45532827	      0.96291303
      1.20122728	      0.60693061	      0.76216675	      0.45532307	      0.96281441
      1.20135378	      0.60692826	      0.76216090	      0.45531788	      0.96271556
      1.20150897	      0.60692539	      0.76215374	      0.45531152	      0.96259398
      1.20162135	      0.60692331	      0.76214855	      0.45530692	      0.96250574
      1.20173373	      0.60692124	      0.76214338	      0.45530234	      0.96241732
      1.20188313	      0.60691848	      0.76213651	      0.45529624	      0.96229952
      1.20202297	      0.60691591	      0.76213010	      0.45529055	      0.96218901
      1.20216281	      0.60691333	      0.76212369	      0.45528487	      0.96207826
      1.20228364	      0.60691111	      0.76211816	      0.45527997	      0.96198238
      1.20240448	      0.60690889	      0.76211264	      0.45527508	      0.96188632
      1.20252531	      0.60690668	      0.76210713	      0.45527019	      0.96179011
      1.20267829	      0.60690388	      0.76210016	      0.45526401	      0.96166807
      1.20280692	      0.60690152	      0.76209431	      0.45525883	      0.96156527
      1.20293555	      0.60689918	      0.76208847	      0.45525365	      0.96146231
      1.20306417	      0.60689683	      0.76208263	      0.45524849	      0.96135919
      1.20319280	      0.60689448	      0.76207681	      0.45524333	      0.96125591
      1.20332142	      0.60689214	      0.76207099	      0.45523818	      0.96115247
      1.20345005	      0.60688981	      0.76206519	      0.45523303	      0.96104889
      1.20357868	      0.60688747	      0.76205939	      0.45522790	      0.96094517
      1.20370730	      0.60688514	      0.76205360	      0.45522277	      0.96084132
      1.20383593	      0.60688281	      0.76204781	      0.45521765	      0.96073733
      1.20396455	      0.60688048	      0.76204204	      0.45521254	      0.96063321
      1.20409318	      0.60687815	      0.76203627	      0.45520744	      0.96052897
      1.20422181	      0.60687583	      0.76203052	      0.45520235	      0.96042461
      1.20435043	      0.60687351	      0.76202477	      0.45519726	      0.96032013
      1.20447906	      0.60687120	      0.76201903	      0.45519218	      0.96021554
      1.20460769	      0.60686888	      0.76201329	      0.45518711	      0.96011085
      1.20473631	      0.60686657	      0.76200757	      0.45518205	      0.96000605
      1.20486494	      0.60686427	      0.76200185	      0.45517700	      0.95990115
      1.20499356	      0.60686196	      0.76199615	      0.45517195	      0.95979615
      1.20510762	      0.60685992	      0.76199109	      0.45516748	      0.95970298
      1.20522167	      0.60685788	      0.76198604	      0.45516302	      0.95960973
      1.20536665	      0.60685529	      0.76197963	      0.45515735	      0.95949110
      1.20549461	      0.60685301	      0.76197399	      0.45515236	      0.95938631
      1.20562257	      0.60685073	      0.76196835	      0.45514738	      0.95928145
      1.20575052	      0.60684845	      0.76196272	      0.45514241	      0.95917651
      1.20587848	      0.60684617	      0.76195710	      0.45513744	      0.95907149
      1.20600644	      0.60684390	      0.76195148	      0.45513248	      0.95896641
      1.20613440	      0.60684163	      0.76194587	      0.45512753	      0.95886126
      1.20626235	      0.60683936	      0.76194028	      0.45512258	      0.95875605
      1.20637598	      0.60683735	      0.76193531	      0.45511820	      0.95866257
      1.20648961	      0.60683535	      0.76193035	      0.45511382	      0.95856905
      1.20663296	      0.60683281	      0.76192410	      0.45510831	      0.95845100
      1.20676023	      0.60683057	      0.76191857	      0.45510342	      0.95834613
      1.20688750	      0.60682833	      0.76191303	      0.45509854	      0.95824122
      1.20701478	      0.60682609	      0.76190751	      0.45509366	      0.95813626
      1.20714205	      0.60682385	      0.76190200	      0.45508880	      0.95803125
      1.20726932	      0.60682162	      0.76189649	      0.45508394	      0.95792620
      1.20739660	      0.60681939	      0.76189099	      0.45507909	      0.95782112
      1.20752387	      0.60681716	      0.76188550	      0.45507424	      0.95771600
      1.20763496	      0.60681521	      0.76188071	      0.45507002	      0.95762421
      1.20774606	      0.60681327	      0.76187593	      0.45506580	      0.95753239
      1.20789082	      0.60681075	      0.76186970	      0.45506031	      0.95741272
      1.20801786	      0.60680853	      0.76186425	      0.45505551	      0.95730767
      1.20814489	      0.60680632	      0.76185881	      0.45505071	      0.95720260
      1.20827193	      0.60680411	      0.76185337	      0.45504591	      0.95709750
      1.20839896	      0.60680190	      0.76184794	      0.45504113	      0.95699239
      1.20852599	      0.60679970	      0.76184252	      0.45503635	      0.95688725
      1.20863826	      0.60679775	      0.76183773	      0.45503213	      0.95679432
      1.20875052	      0.60679581	      0.76183295	      0.45502792	      0.95670138
      1.20889198	      0.60679336	      0.76182694	      0.45502262	      0.95658426
      1.20901817	      0.60679118	      0.76182158	      0.45501790	      0.95647976
      1.20914436	      0.60678900	      0.76181623	      0.45501319	      0.95637526
      1.20927055	      0.60678683	      0.76181088	      0.45500849	      0.95627074
      1.20939674	      0.60678466	      0.76180555	      0.45500379	      0.95616622
      1.20952294	      0.60678249	      0.76180022	      0.45499910	      0.95606170
      1.20963532	      0.60678056	      0.76179548	      0.45499492	      0.95596861
      1.20974770	      0.60677863	      0.76179075	      0.45499076	      0.95587552
      1.20988726	      0.60677624	      0.76178488	      0.45498559	      0.95575991
      1.21002683	      0.60677385	      0.76177902	      0.45498043	      0.95564431
      1.21012991	      0.60677208	      0.76177469	      0.45497662	      0.95555892
      1.21023300	      0.60677032	      0.76177037	      0.45497282	      0.95547354
      1.21039165	      0.60676762	      0.76176373	      0.45496698	      0.95534215
      1.21051304	      0.60676555	      0.76175866	      0.45496252	      0.95524161
      1.21063444	      0.60676348	      0.76175360	      0.45495807	      0.95514109
      1.21075583	      0.60676142	      0.76174854	      0.45495362	      0.95504058
      1.21087723	      0.60675935	      0.76174349	      0.45494917	      0.95494008
      1.21099862	      0.60675729	      0.76173844	      0.45494474	      0.95483959
      1.21112002	      0.60675524	      0.76173341	      0.45494031	      0.95473912
      1.21124141	      0.60675318	      0.76172837	      0.45493588	      0.95463866
      1.21139212	      0.60675063	      0.76172214	      0.45493040	      0.95451397
      1.21149550	      0.60674889	      0.76171786	      0.45492664	      0.95442845
      1.21159888	      0.60674714	      0.76171360	      0.45492289	      0.95434295
      1.21174725	      0.60674464	      0.76170748	      0.45491751	      0.95422026
      1.21188241	      0.60674237	      0.76170191	      0.45491262	      0.95410853
      1.21201757	      0.60674009	      0.76169636	      0.45490774	      0.95399682
      1.21212959	      0.60673821	      0.76169176	      0.45490370	      0.95390426
      1.21224162	      0.60673633	      0.76168717	      0.45489966	      0.95381172
      1.21238074	      0.60673400	      0.76168147	      0.45489466	      0.95369683
      1.21250239	      0.60673196	      0.76167649	      0.45489029	      0.95359639
      1.21262405	      0.60672993	      0.76167153	      0.45488592	      0.95349598
      1.21274570	      0.60672790	      0.76166656	      0.45488156	      0.95339561
      1.21286735	      0.60672587	      0.76166161	      0.45487721	      0.95329526
      1.21298901	      0.60672384	      0.76165666	      0.45487287	      0.95319494
      1.21311066	      0.60672182	      0.76165172	      0.45486853	      0.95309466
      1.21323232	      0.60671979	      0.76164678	      0.45486419	      0.95299442
      1.21335397	      0.60671777	      0.76164185	      0.45485986	      0.95289421
      1.21347563	      0.60671575	      0.76163693	      0.45485554	      0.95279404
      1.21359728	      0.60671374	      0.76163201	      0.45485122	      0.95269390
      1.21371894	      0.60671172	      0.76162710	      0.45484691	      0.95259380
      1.21384059	      0.60670971	      0.76162220	      0.45484261	      0.95249375
      1.21396224	      0.60670770	      0.76161730	      0.45483831	      0.95239373
      1.21408390	      0.60670569	      0.76161241	      0.45483402	      0.95229376
      1.21420555	      0.60670369	      0.76160752	      0.45482973	      0.95219383
      1.21432721	      0.60670168	      0.76160264	      0.45482545	      0.95209394
      1.21444886	      0.60669968	      0.76159777	      0.45482117	      0.95199410
      1.21457052	      0.60669768	      0.76159291	      0.45481690	      0.95189430
      1.21469217	      0.60669569	      0.76158805	      0.45481264	      0.95179455
      1.21481383	      0.60669369	      0.76158319	      0.45480838	      0.95169485
      1.21493548	      0.60669170	      0.76157835	      0.45480413	      0.95159519
      1.21505713	      0.60668971	      0.76157350	      0.45479988	      0.95149559
      1.21517879	      0.60668772	      0.76156867	      0.45479564	      0.95139603
      1.21530044	      0.60668573	      0.76156384	      0.45479140	      0.95129653
      1.21542210	      0.60668375	      0.76155902	      0.45478717	      0.95119708
      1.21553131	      0.60668197	      0.76155470	      0.45478338	      0.95110784
      1.21564053	      0.60668019	      0.76155038	      0.45477959	      0.95101865
      1.21577481	      0.60667801	      0.76154507	      0.45477494	      0.95090904
      1.21590910	      0.60667583	      0.76153978	      0.45477030	      0.95079950
      1.21601216	      0.60667416	      0.76153572	      0.45476674	      0.95071547
      1.21611523	      0.60667249	      0.76153166	      0.45476318	      0.95063149
      1.21626182	      0.60667011	      0.76152590	      0.45475813	      0.95051210
      1.21638379	      0.60666814	      0.76152112	      0.45475394	      0.95041283
      1.21650577	      0.60666617	      0.76151634	      0.45474975	      0.95031362
      1.21662775	      0.60666420	      0.76151157	      0.45474556	      0.95021447
      1.21674972	      0.60666224	      0.76150680	      0.45474138	      0.95011538
      1.21687170	      0.60666028	      0.76150204	      0.45473721	      0.95001635
      1.21698036	      0.60665853	      0.76149780	      0.45473350	      0.94992818
      1.21708901	      0.60665678	      0.76149357	      0.45472979	      0.94984007
      1.21722231	      0.60665464	      0.76148839	      0.45472525	      0.94973205
      1.21735561	      0.60665251	      0.76148321	      0.45472071	      0.94962410
      1.21745802	      0.60665087	      0.76147924	      0.45471723	      0.94954122
      1.21756043	      0.60664923	      0.76147527	      0.45471375	      0.94945839
      1.21770568	      0.60664691	      0.76146965	      0.45470882	      0.94934098
      1.21782737	      0.60664496	      0.76146495	      0.45470470	      0.94924270
      1.21794906	      0.60664302	      0.76146026	      0.45470059	      0.94914448
      1.21807074	      0.60664108	      0.76145557	      0.45469648	      0.94904634
      1.21819243	      0.60663915	      0.76145088	      0.45469238	      0.94894826
      1.21831412	      0.60663721	      0.76144621	      0.45468828	      0.94885025
      1.21841877	      0.60663555	      0.76144219	      0.45468476	      0.94876602
      1.21852341	      0.60663389	      0.76143818	      0.45468124	      0.94868185
      1.21866030	      0.60663172	      0.76143294	      0.45467665	      0.94857182
      1.21879719	      0.60662956	      0.76142770	      0.45467206	      0.94846188
      1.21889525	      0.60662801	      0.76142396	      0.45466878	      0.94838319
      1.21899330	      0.60662646	      0.76142021	      0.45466550	      0.94830454
      1.21914592	      0.60662405	      0.76141440	      0.45466040	      0.94818223
      1.21926612	      0.60662215	      0.76140983	      0.45465640	      0.94808598
      1.21938631	      0.60662026	      0.76140526	      0.45465240	      0.94798981
      1.21950651	      0.60661837	      0.76140070	      0.45464840	      0.94789371
      1.21962670	      0.60661648	      0.76139614	      0.45464441	      0.94779768
      1.21974690	      0.60661459	      0.76139159	      0.45464042	      0.94770173
      1.21986709	      0.60661271	      0.76138705	      0.45463644	      0.94760586
      1.21997443	      0.60661103	      0.76138300	      0.45463289	      0.94752031
      1.22008176	      0.60660935	      0.76137895	      0.45462934	      0.94743481
      1.22018909	      0.60660767	      0.76137491	      0.45462580	      0.94734938
      1.22034160	      0.60660529	      0.76136917	      0.45462077	      0.94722810
      1.22044680	      0.60660365	      0.76136522	      0.45461731	      0.94714451
      1.22055201	      0.60660201	      0.76136127	      0.45461385	      0.94706098
      1.22068849	      0.60659988	      0.76135615	      0.45460937	      0.94695269
      1.22082498	      0.60659776	      0.76135105	      0.45460489	      0.94684451
      1.22092473	      0.60659621	      0.76134732	      0.45460163	      0.94676551
      1.22102447	      0.60659466	      0.76134360	      0.45459836	      0.94668657
      1.22116451	      0.60659249	      0.76133837	      0.45459379	      0.94657583
      1.22129084	      0.60659054	      0.76133367	      0.45458967	      0.94647602
      1.22141717	      0.60658858	      0.76132897	      0.45458555	      0.94637630
      1.22152715	      0.60658688	      0.76132489	      0.45458197	      0.94628957
      1.22163712	      0.60658519	      0.76132081	      0.45457840	      0.94620289
      1.22174710	      0.60658349	      0.76131674	      0.45457483	      0.94611629
      1.22188567	      0.60658135	      0.76131161	      0.45457033	      0.94600726
      1.22199915	      0.60657961	      0.76130742	      0.45456666	      0.94591805
      1.22211264	      0.60657786	      0.76130323	      0.45456299	      0.94582892
      1.22222613	      0.60657612	      0.76129905	      0.45455932	      0.94573985
      1.22233961	      0.60657438	      0.76129487	      0.45455566	      0.94565086
      1.22247903	      0.60657224	      0.76128975	      0.45455117	      0.94554163
      1.22258222	      0.60657066	      0.76128596	      0.45454785	      0.94546085
      1.22268542	      0.60656908	      0.76128217	      0.45454453	      0.94538013
      1.22281949	      0.60656704	      0.76127726	      0.45454023	      0.94527535
      1.22295357	      0.60656499	      0.76127236	      0.45453593	      0.94517066
      1.22305577	      0.60656343	      0.76126863	      0.45453266	      0.94509094
      1.22315797	      0.60656187	      0.76126490	      0.45452939	      0.94501127
      1.22329164	      0.60655984	      0.76126003	      0.45452512	      0.94490715
      1.22341347	      0.60655799	      0.76125559	      0.45452123	      0.94481236
      1.22353529	      0.60655614	      0.76125117	      0.45451735	      0.94471765
      1.22365711	      0.60655429	      0.76124675	      0.45451347	      0.94462303
      1.22376222	      0.60655270	      0.76124294	      0.45451013	      0.94454145
      1.22386733	      0.60655110	      0.76123913	      0.45450679	      0.94445994
      1.22399382	      0.60654919	      0.76123456	      0.45450278	      0.94436192
      1.22412032	      0.60654728	      0.76122999	      0.45449877	      0.94426400
      1.22423014	      0.60654562	      0.76122603	      0.45449530	      0.94417906
      1.22433996	      0.60654397	      0.76122207	      0.45449183	      0.94409418
      1.22444978	      0.60654231	      0.76121812	      0.45448836	      0.94400937
      1.22458521	      0.60654027	      0.76121326	      0.45448409	      0.94390489
      1.22469256	      0.60653866	      0.76120940	      0.45448071	      0.94382214
      1.22479991	      0.60653705	      0.76120556	      0.45447734	      0.94373945
      1.22490727	      0.60653544	      0.76120171	      0.45447396	      0.94365683
      1.22505303	      0.60653325	      0.76119650	      0.45446939	      0.94354475
      1.22515590	      0.60653171	      0.76119283	      0.45446617	      0.94346572
      1.22525877	      0.60653017	      0.76118916	      0.45446295	      0.94338676
      1.22539207	      0.60652818	      0.76118442	      0.45445878	      0.94328451
      1.22552538	      0.60652619	      0.76117968	      0.45445462	      0.94318237
      1.22562394	      0.60652472	      0.76117617	      0.45445155	      0.94310691
      1.22572250	      0.60652325	      0.76117268	      0.45444847	      0.94303150
      1.22585844	      0.60652123	      0.76116786	      0.45444425	      0.94292759
      1.22598121	      0.60651940	      0.76116352	      0.45444043	      0.94283383
      1.22610398	      0.60651758	      0.76115918	      0.45443662	      0.94274015
      1.22621294	      0.60651596	      0.76115534	      0.45443324	      0.94265708
      1.22632190	      0.60651435	      0.76115150	      0.45442987	      0.94257408
      1.22643086	      0.60651273	      0.76114766	      0.45442650	      0.94249114
      1.22656285	      0.60651078	      0.76114302	      0.45442242	      0.94239075
      1.22667416	      0.60650914	      0.76113911	      0.45441899	      0.94230617
      1.22678547	      0.60650749	      0.76113521	      0.45441556	      0.94222165
      1.22689678	      0.60650585	      0.76113131	      0.45441213	      0.94213720
      1.22700810	      0.60650421	      0.76112742	      0.45440871	      0.94205281
      1.22714328	      0.60650222	      0.76112269	      0.45440456	      0.94195041
      1.22724537	      0.60650072	      0.76111913	      0.45440143	      0.94187316
      1.22734745	      0.60649922	      0.76111558	      0.45439830	      0.94179595
      1.22747742	      0.60649731	      0.76111105	      0.45439432	      0.94169773
      1.22760740	      0.60649540	      0.76110654	      0.45439035	      0.94159960
      1.22770848	      0.60649392	      0.76110303	      0.45438726	      0.94152335
      1.22780955	      0.60649244	      0.76109952	      0.45438418	      0.94144715
      1.22793917	      0.60649055	      0.76109504	      0.45438023	      0.94134951
      1.22806879	      0.60648865	      0.76109055	      0.45437629	      0.94125196
      1.22817126	      0.60648716	      0.76108702	      0.45437317	      0.94117490
      1.22827373	      0.60648567	      0.76108348	      0.45437006	      0.94109789
      1.22840112	      0.60648381	      0.76107910	      0.45436620	      0.94100223
      1.22852852	      0.60648196	      0.76107471	      0.45436234	      0.94090665
      1.22863154	      0.60648046	      0.76107117	      0.45435922	      0.94082941
      1.22873456	      0.60647896	      0.76106764	      0.45435611	      0.94075222
      1.22886039	      0.60647714	      0.76106333	      0.45435231	      0.94065803
      1.22898622	      0.60647531	      0.76105902	      0.45434852	      0.94056391
      1.22909023	      0.60647381	      0.76105547	      0.45434539	      0.94048616
      1.22919424	      0.60647230	      0.76105192	      0.45434226	      0.94040847
      1.22929825	      0.60647080	      0.76104837	      0.45433914	      0.94033083
      1.22944488	      0.60646868	      0.76104338	      0.45433473	      0.94022146
      1.22954540	      0.60646723	      0.76103996	      0.45433172	      0.94014654
      1.22964593	      0.60646578	      0.76103655	      0.45432871	      0.94007167
      1.22977822	      0.60646388	      0.76103206	      0.45432476	      0.93997322
      1.22991050	      0.60646198	      0.76102758	      0.45432080	      0.93987485
      1.23000601	      0.60646061	      0.76102435	      0.45431795	      0.93980387
      1.23010153	      0.60645923	      0.76102113	      0.45431511	      0.93973294
      1.23023738	      0.60645729	      0.76101654	      0.45431106	      0.93963211
      1.23035931	      0.60645554	      0.76101244	      0.45430744	      0.93954170
      1.23048123	      0.60645380	      0.76100834	      0.45430382	      0.93945135
      1.23058689	      0.60645228	      0.76100479	      0.45430068	      0.93937310
      1.23069255	      0.60645078	      0.76100124	      0.45429755	      0.93929491
      1.23079821	      0.60644927	      0.76099770	      0.45429442	      0.93921677
      1.23093242	      0.60644735	      0.76099321	      0.45429045	      0.93911758
      1.23104162	      0.60644580	      0.76098956	      0.45428723	      0.93903693
      1.23115082	      0.60644425	      0.76098591	      0.45428401	      0.93895634
      1.23126002	      0.60644269	      0.76098227	      0.45428079	      0.93887580
      1.23136921	      0.60644114	      0.76097864	      0.45427757	      0.93879530
      1.23150413	      0.60643923	      0.76097415	      0.45427361	      0.93869592
      1.23160332	      0.60643782	      0.76097086	      0.45427069	      0.93862290
      1.23170251	      0.60643642	      0.76096757	      0.45426778	      0.93854993
      1.23183217	      0.60643458	      0.76096327	      0.45426398	      0.93845460
      1.23194869	      0.60643294	      0.76095942	      0.45426057	      0.93836899
      1.23206520	      0.60643129	      0.76095557	      0.45425716	      0.93828343
      1.23218172	      0.60642965	      0.76095172	      0.45425376	      0.93819793
      1.23229824	      0.60642800	      0.76094789	      0.45425036	      0.93811248
      1.23239634	      0.60642662	      0.76094466	      0.45424750	      0.93804058
      1.23249443	      0.60642524	      0.76094143	      0.45424465	      0.93796872
      1.23262449	      0.60642342	      0.76093717	      0.45424086	      0.93787351
      1.23274134	      0.60642178	      0.76093334	      0.45423747	      0.93778802
      1.23285819	      0.60642014	      0.76092951	      0.45423408	      0.93770258
      1.23296203	      0.60641868	      0.76092612	      0.45423107	      0.93762670
      1.23306587	      0.60641723	      0.76092273	      0.45422806	      0.93755086
      1.23316971	      0.60641577	      0.76091934	      0.45422506	      0.93747505
      1.23330646	      0.60641386	      0.76091489	      0.45422111	      0.93737529
      1.23340883	      0.60641243	      0.76091156	      0.45421815	      0.93730064
      1.23351121	      0.60641101	      0.76090824	      0.45421520	      0.93722604
      1.23363592	      0.60640927	      0.76090419	      0.45421161	      0.93713520
      1.23376064	      0.60640753	      0.76090015	      0.45420802	      0.93704443
      1.23385842	      0.60640617	      0.76089699	      0.45420521	      0.93697329
      1.23395620	      0.60640481	      0.76089383	      0.45420241	      0.93690219
      1.23408343	      0.60640305	      0.76088973	      0.45419876	      0.93680972
      1.23420035	      0.60640142	      0.76088596	      0.45419541	      0.93672479
      1.23431728	      0.60639980	      0.76088220	      0.45419206	      0.93663990
      1.23443421	      0.60639818	      0.76087844	      0.45418872	      0.93655506
      1.23453351	      0.60639681	      0.76087526	      0.45418589	      0.93648305
      1.23463282	      0.60639544	      0.76087207	      0.45418305	      0.93641107
      1.23475568	      0.60639374	      0.76086814	      0.45417955	      0.93632205
      1.23487854	      0.60639205	      0.76086422	      0.45417606	      0.93623308
      1.23498254	      0.60639061	      0.76086090	      0.45417310	      0.93615781
      1.23508655	      0.60638918	      0.76085758	      0.45417015	      0.93608257
      1.23519055	      0.60638775	      0.76085427	      0.45416720	      0.93600736
      1.23532476	      0.60638591	      0.76085000	      0.45416339	      0.93591037
      1.23542621	      0.60638451	      0.76084678	      0.45416052	      0.93583708
      1.23552766	      0.60638312	      0.76084357	      0.45415765	      0.93576383
      1.23565134	      0.60638143	      0.76083965	      0.45415416	      0.93567457
      1.23577501	      0.60637973	      0.76083574	      0.45415067	      0.93558535
      1.23587237	      0.60637840	      0.76083267	      0.45414793	      0.93551516
      1.23596972	      0.60637707	      0.76082960	      0.45414518	      0.93544499
      1.23609563	      0.60637535	      0.76082563	      0.45414164	      0.93535429
      1.23621135	      0.60637377	      0.76082199	      0.45413839	      0.93527095
      1.23632708	      0.60637220	      0.76081836	      0.45413514	      0.93518766
      1.23644281	      0.60637062	      0.76081473	      0.45413190	      0.93510440
      1.23654216	      0.60636927	      0.76081162	      0.45412912	      0.93503296
      1.23664151	      0.60636792	      0.76080851	      0.45412634	      0.93496154
      1.23676250	      0.60636627	      0.76080473	      0.45412295	      0.93487460
      1.23688349	      0.60636463	      0.76080096	      0.45411958	      0.93478770
      1.23698710	      0.60636323	      0.76079773	      0.45411669	      0.93471332
      1.23709071	      0.60636183	      0.76079451	      0.45411380	      0.93463897
      1.23719431	      0.60636042	      0.76079129	      0.45411092	      0.93456465
      1.23732590	      0.60635864	      0.76078721	      0.45410726	      0.93447029
      1.23742731	      0.60635727	      0.76078406	      0.45410444	      0.93439760
      1.23752872	      0.60635591	      0.76078093	      0.45410163	      0.93432494
      1.23765044	      0.60635426	      0.76077717	      0.45409825	      0.93423776
      1.23777216	      0.60635263	      0.76077341	      0.45409488	      0.93415062
      1.23786948	      0.60635132	      0.76077041	      0.45409219	      0.93408097
      1.23796680	      0.60635001	      0.76076742	      0.45408950	      0.93401135
      1.23809079	      0.60634834	      0.76076361	      0.45408608	      0.93392268
      1.23821479	      0.60634668	      0.76075980	      0.45408266	      0.93383404
      1.23831379	      0.60634535	      0.76075677	      0.45407993	      0.93376329
      1.23841278	      0.60634402	      0.76075374	      0.45407721	      0.93369257
      1.23853496	      0.60634239	      0.76075001	      0.45407385	      0.93360533
      1.23865714	      0.60634075	      0.76074628	      0.45407049	      0.93351812
      1.23875574	      0.60633944	      0.76074327	      0.45406779	      0.93344776
      1.23885435	      0.60633812	      0.76074027	      0.45406509	      0.93337742
      1.23897628	      0.60633649	      0.76073657	      0.45406175	      0.93329048
      1.23909820	      0.60633487	      0.76073287	      0.45405841	      0.93320357
      1.23919708	      0.60633355	      0.76072987	      0.45405571	      0.93313312
      1.23929595	      0.60633224	      0.76072688	      0.45405301	      0.93306269
      1.23941722	      0.60633063	      0.76072321	      0.45404971	      0.93297634
      1.23953848	      0.60632902	      0.76071955	      0.45404641	      0.93289003
      1.23963731	      0.60632770	      0.76071657	      0.45404372	      0.93281970
      1.23973615	      0.60632639	      0.76071360	      0.45404103	      0.93274940
      1.23985702	      0.60632479	      0.76070997	      0.45403775	      0.93266345
      1.23997789	      0.60632319	      0.76070634	      0.45403447	      0.93257753
      1.24007670	      0.60632189	      0.76070338	      0.45403179	      0.93250732
      1.24017551	      0.60632058	      0.76070042	      0.45402912	      0.93243712
      1.24029604	      0.60631899	      0.76069682	      0.45402586	      0.93235154
      1.24041656	      0.60631740	      0.76069322	      0.45402260	      0.93226598
      1.24051525	      0.60631610	      0.76069028	      0.45401994	      0.93219595
      1.24061393	      0.60631480	      0.76068734	      0.45401728	      0.93212594
      1.24073425	      0.60631322	      0.76068377	      0.45401404	      0.93204061
      1.24085457	      0.60631164	      0.76068020	      0.45401080	      0.93195532
      1.24095305	      0.60631035	      0.76067728	      0.45400815	      0.93188553
      1.24105152	      0.60630906	      0.76067436	      0.45400551	      0.93181576
      1.24117176	      0.60630748	      0.76067081	      0.45400228	      0.93173061
      1.24129199	      0.60630591	      0.76066726	      0.45399906	      0.93164548
      1.24139016	      0.60630462	      0.76066437	      0.45399643	      0.93157601
      1.24148833	      0.60630334	      0.76066148	      0.45399380	      0.93150655
      1.24160864	      0.60630177	      0.76065794	      0.45399059	      0.93142146
      1.24172894	      0.60630020	      0.76065441	      0.45398738	      0.93133640
      1.24182668	      0.60629893	      0.76065155	      0.45398477	      0.93126731
      1.24192443	      0.60629765	      0.76064869	      0.45398217	      0.93119825
      1.24204499	      0.60629608	      0.76064517	      0.45397896	      0.93111309
      1.24216555	      0.60629452	      0.76064165	      0.45397575	      0.93102797
      1.24226272	      0.60629325	      0.76063882	      0.45397317	      0.93095938
      1.24235990	      0.60629199	      0.76063599	      0.45397059	      0.93089081
      1.24248094	      0.60629042	      0.76063247	      0.45396739	      0.93080543
      1.24260197	      0.60628886	      0.76062896	      0.45396418	      0.93072009
      1.24269842	      0.60628761	      0.76062617	      0.45396163	      0.93065210
      1.24279487	      0.60628636	      0.76062338	      0.45395908	      0.93058414
      1.24291665	      0.60628479	      0.76061986	      0.45395586	      0.93049836
      1.24303843	      0.60628321	      0.76061635	      0.45395265	      0.93041261
      1.24313395	      0.60628198	      0.76061360	      0.45395013	      0.93034537
      1.24322948	      0.60628075	      0.76061085	      0.45394762	      0.93027815
      1.24335234	      0.60627917	      0.76060732	      0.45394439	      0.93019172
      1.24347520	      0.60627759	      0.76060380	      0.45394116	      0.93010533
      1.24356958	      0.60627637	      0.76060110	      0.45393868	      0.93003899
      1.24366396	      0.60627516	      0.76059840	      0.45393621	      0.92997268
      1.24378834	      0.60627357	      0.76059484	      0.45393295	      0.92988531
      1.24391272	      0.60627197	      0.76059130	      0.45392969	      0.92979798
      1.24400568	      0.60627078	      0.76058865	      0.45392726	      0.92973273
      1.24409864	      0.60626959	      0.76058601	      0.45392484	      0.92966751
      1.24422511	      0.60626797	      0.76058242	      0.45392154	      0.92957880
      1.24433710	      0.60626654	      0.76057924	      0.45391862	      0.92950029
      1.24444910	      0.60626511	      0.76057608	      0.45391570	      0.92942180
      1.24456109	      0.60626368	      0.76057291	      0.45391279	      0.92934334
      1.24465974	      0.60626243	      0.76057013	      0.45391022	      0.92927426
      1.24475839	      0.60626117	      0.76056735	      0.45390766	      0.92920520
      1.24485703	      0.60625991	      0.76056457	      0.45390510	      0.92913617
      1.24499089	      0.60625821	      0.76056081	      0.45390163	      0.92904253
      1.24508990	      0.60625695	      0.76055803	      0.45389907	      0.92897330
      1.24518891	      0.60625570	      0.76055526	      0.45389651	      0.92890410
      1.24530916	      0.60625417	      0.76055190	      0.45389340	      0.92882009
      1.24542940	      0.60625265	      0.76054854	      0.45389029	      0.92873611
      1.24551989	      0.60625150	      0.76054601	      0.45388796	      0.92867294
      1.24561038	      0.60625036	      0.76054349	      0.45388563	      0.92860979
      1.24573862	      0.60624874	      0.76053993	      0.45388233	      0.92852034
      1.24585176	      0.60624731	      0.76053679	      0.45387942	      0.92844146
      1.24596489	      0.60624588	      0.76053365	      0.45387651	      0.92836261
      1.24607803	      0.60624446	      0.76053052	      0.45387361	      0.92828380
      1.24617158	      0.60624328	      0.76052793	      0.45387121	      0.92821866
      1.24626512	      0.60624210	      0.76052535	      0.45386881	      0.92815354
      1.24638652	      0.60624057	      0.76052201	      0.45386570	      0.92806908
      1.24650791	      0.60623905	      0.76051867	      0.45386260	      0.92798466
      1.24660292	      0.60623786	      0.76051606	      0.45386017	      0.92791861
      1.24669793	      0.60623667	      0.76051345	      0.45385775	      0.92785260
      1.24681921	      0.60623515	      0.76051013	      0.45385465	      0.92776836
      1.24694049	      0.60623363	      0.76050681	      0.45385156	      0.92768417
      1.24703266	      0.60623247	      0.76050429	      0.45384922	      0.92762021
      1.24712483	      0.60623132	      0.76050178	      0.45384688	      0.92755628
      1.24724970	      0.60622976	      0.76049838	      0.45384370	      0.92746971
      1.24737457	      0.60622820	      0.76049499	      0.45384053	      0.92738319
      1.24746465	      0.60622708	      0.76049254	      0.45383825	      0.92732080
      1.24755473	      0.60622596	      0.76049010	      0.45383597	      0.92725843
      1.24768346	      0.60622436	      0.76048662	      0.45383271	      0.92716936
      1.24779465	      0.60622297	      0.76048361	      0.45382990	      0.92709246
      1.24790583	      0.60622159	      0.76048061	      0.45382709	      0.92701561
      1.24801701	      0.60622021	      0.76047762	      0.45382429	      0.92693879
      1.24811399	      0.60621901	      0.76047501	      0.45382184	      0.92687182
      1.24821096	      0.60621781	      0.76047241	      0.45381940	      0.92680488
      1.24830794	      0.60621661	      0.76046981	      0.45381696	      0.92673797
      1.24844229	      0.60621494	      0.76046621	      0.45381358	      0.92664533
      1.24854024	      0.60621373	      0.76046359	      0.45381112	      0.92657782
      1.24863820	      0.60621252	      0.76046098	      0.45380866	      0.92651034
      1.24875774	      0.60621105	      0.76045779	      0.45380567	      0.92642803
      1.24886439	      0.60620973	      0.76045496	      0.45380300	      0.92635464
      1.24897104	      0.60620842	      0.76045212	      0.45380033	      0.92628129
      1.24907769	      0.60620710	      0.76044930	      0.45379766	      0.92620797
      1.24918434	      0.60620579	      0.76044647	      0.45379500	      0.92613470
      1.24929099	      0.60620448	      0.76044365	      0.45379234	      0.92606146
      1.24939764	      0.60620317	      0.76044084	      0.45378968	      0.92598827
      1.24950429	      0.60620186	      0.76043803	      0.45378702	      0.92591511
      1.24961094	      0.60620055	      0.76043522	      0.45378437	      0.92584199
      1.24970600	      0.60619939	      0.76043272	      0.45378200	      0.92577686
      1.24980105	      0.60619822	      0.76043023	      0.45377964	      0.92571176
      1.24991748	      0.60619680	      0.76042718	      0.45377675	      0.92563206
      1.25003391	      0.60619538	      0.76042413	      0.45377387	      0.92555242
      1.25012888	      0.60619422	      0.76042165	      0.45377151	      0.92548748
      1.25022386	      0.60619306	      0.76041918	      0.45376916	      0.92542258
      1.25034271	      0.60619161	      0.76041608	      0.45376622	      0.92534141
      1.25046157	      0.60619016	      0.76041299	      0.45376329	      0.92526029
      1.25055163	      0.60618907	      0.76041066	      0.45376107	      0.92519885
      1.25064169	      0.60618797	      0.76040832	      0.45375884	      0.92513745
      1.25076788	      0.60618644	      0.76040506	      0.45375573	      0.92505146
      1.25088036	      0.60618507	      0.76040215	      0.45375297	      0.92497487
      1.25099283	      0.60618371	      0.76039925	      0.45375020	      0.92489833
      1.25108564	      0.60618258	      0.76039687	      0.45374792	      0.92483521
      1.25117845	      0.60618146	      0.76039448	      0.45374564	      0.92477212
      1.25129754	      0.60618001	      0.76039142	      0.45374272	      0.92469122
      1.25141663	      0.60617857	      0.76038837	      0.45373980	      0.92461037
      1.25150925	      0.60617746	      0.76038600	      0.45373754	      0.92454753
      1.25160187	      0.60617634	      0.76038364	      0.45373527	      0.92448472
      1.25172263	      0.60617488	      0.76038056	      0.45373232	      0.92440288
      1.25184339	      0.60617342	      0.76037749	      0.45372937	      0.92432110
      1.25193284	      0.60617235	      0.76037521	      0.45372719	      0.92426056
      1.25202228	      0.60617127	      0.76037294	      0.45372501	      0.92420005
      1.25214783	      0.60616976	      0.76036976	      0.45372195	      0.92411518
      1.25225685	      0.60616845	      0.76036701	      0.45371930	      0.92404153
      1.25236586	      0.60616714	      0.76036426	      0.45371665	      0.92396794
      1.25247488	      0.60616583	      0.76036151	      0.45371401	      0.92389439
      1.25257177	      0.60616467	      0.76035907	      0.45371166	      0.92382906
      1.25266865	      0.60616351	      0.76035664	      0.45370931	      0.92376378
      1.25276554	      0.60616235	      0.76035421	      0.45370696	      0.92369853
      1.25289305	      0.60616083	      0.76035101	      0.45370388	      0.92361271
      1.25299104	      0.60615966	      0.76034856	      0.45370151	      0.92354682
      1.25308902	      0.60615849	      0.76034612	      0.45369914	      0.92348096
      1.25318700	      0.60615732	      0.76034368	      0.45369678	      0.92341515
      1.25331517	      0.60615579	      0.76034049	      0.45369369	      0.92332911
      1.25341085	      0.60615465	      0.76033811	      0.45369138	      0.92326494
      1.25350652	      0.60615351	      0.76033574	      0.45368908	      0.92320080
      1.25362441	      0.60615211	      0.76033282	      0.45368625	      0.92312183
      1.25373048	      0.60615085	      0.76033020	      0.45368370	      0.92305082
      1.25383655	      0.60614959	      0.76032758	      0.45368115	      0.92297986
      1.25394262	      0.60614834	      0.76032497	      0.45367861	      0.92290895
      1.25404869	      0.60614708	      0.76032236	      0.45367607	      0.92283809
      1.25415476	      0.60614582	      0.76031976	      0.45367353	      0.92276728
      1.25424739	      0.60614473	      0.76031749	      0.45367131	      0.92270547
      1.25434002	      0.60614363	      0.76031522	      0.45366910	      0.92264370
      1.25445566	      0.60614226	      0.76031240	      0.45366634	      0.92256665
      1.25457129	      0.60614090	      0.76030958	      0.45366358	      0.92248966
      1.25466598	      0.60613978	      0.76030728	      0.45366133	      0.92242665
      1.25476067	      0.60613867	      0.76030497	      0.45365907	      0.92236369
      1.25487600	      0.60613731	      0.76030218	      0.45365633	      0.92228705
      1.25499133	      0.60613595	      0.76029938	      0.45365359	      0.92221047
      1.25508289	      0.60613488	      0.76029717	      0.45365141	      0.92214971
      1.25517445	      0.60613380	      0.76029496	      0.45364924	      0.92208899
      1.25529339	      0.60613240	      0.76029209	      0.45364642	      0.92201017
      1.25541233	      0.60613101	      0.76028923	      0.45364360	      0.92193141
      1.25550167	      0.60612996	      0.76028709	      0.45364149	      0.92187230
      1.25559100	      0.60612892	      0.76028495	      0.45363937	      0.92181322
      1.25571377	      0.60612748	      0.76028201	      0.45363647	      0.92173209
      1.25583653	      0.60612604	      0.76027908	      0.45363358	      0.92165102
      1.25592260	      0.60612504	      0.76027702	      0.45363155	      0.92159423
      1.25600867	      0.60612403	      0.76027498	      0.45362952	      0.92153747
      1.25613762	      0.60612253	      0.76027191	      0.45362648	      0.92145250
      1.25624634	      0.60612126	      0.76026933	      0.45362393	      0.92138091
      1.25635507	      0.60612000	      0.76026676	      0.45362137	      0.92130937
      1.25646379	      0.60611873	      0.76026419	      0.45361882	      0.92123788
      1.25655781	      0.60611764	      0.76026197	      0.45361661	      0.92117611
      1.25665182	      0.60611655	      0.76025976	      0.45361441	      0.92111438
      1.25676509	      0.60611523	      0.76025709	      0.45361176	      0.92104005
      1.25687837	      0.60611392	      0.76025443	      0.45360911	      0.92096578
      1.25697224	      0.60611283	      0.76025224	      0.45360691	      0.92090428
      1.25706612	      0.60611174	      0.76025004	      0.45360472	      0.92084281
      1.25718047	      0.60611042	      0.76024737	      0.45360205	      0.92076799
      1.25729481	      0.60610910	      0.76024471	      0.45359938	      0.92069323
      1.25738633	      0.60610804	      0.76024258	      0.45359725	      0.92063344
      1.25747785	      0.60610698	      0.76024045	      0.45359512	      0.92057368
      1.25759515	      0.60610563	      0.76023773	      0.45359239	      0.92049715
      1.25771245	      0.60610428	      0.76023502	      0.45358967	      0.92042067
      1.25780170	      0.60610325	      0.76023296	      0.45358760	      0.92036254
      1.25789094	      0.60610223	      0.76023090	      0.45358552	      0.92030443
      1.25801189	      0.60610083	      0.76022811	      0.45358272	      0.92022574
      1.25813285	      0.60609945	      0.76022534	      0.45357992	      0.92014711
      1.25821905	      0.60609846	      0.76022336	      0.45357793	      0.92009111
      1.25830526	      0.60609747	      0.76022139	      0.45357593	      0.92003514
      1.25843177	      0.60609602	      0.76021850	      0.45357301	      0.91995307
      1.25853937	      0.60609478	      0.76021604	      0.45357053	      0.91988332
      1.25864697	      0.60609355	      0.76021359	      0.45356805	      0.91981363
      1.25875456	      0.60609232	      0.76021115	      0.45356557	      0.91974398
      1.25884870	      0.60609125	      0.76020901	      0.45356340	      0.91968309
      1.25894284	      0.60609017	      0.76020688	      0.45356123	      0.91962224
      1.25903698	      0.60608910	      0.76020476	      0.45355907	      0.91956143
      1.25916570	      0.60608763	      0.76020185	      0.45355611	      0.91947835
      1.25926116	      0.60608655	      0.76019970	      0.45355392	      0.91941677
      1.25935663	      0.60608546	      0.76019756	      0.45355174	      0.91935524
      1.25947147	      0.60608415	      0.76019498	      0.45354911	      0.91928128
      1.25957408	      0.60608299	      0.76019268	      0.45354676	      0.91921523
      1.25967669	      0.60608182	      0.76019039	      0.45354441	      0.91914924
      1.25977930	      0.60608066	      0.76018810	      0.45354207	      0.91908329
      1.25988191	      0.60607950	      0.76018582	      0.45353973	      0.91901739
      1.25998452	      0.60607833	      0.76018354	      0.45353739	      0.91895153
      1.26008713	      0.60607717	      0.76018126	      0.45353505	      0.91888572
      1.26018975	      0.60607601	      0.76017899	      0.45353271	      0.91881996
      1.26029236	      0.60607485	      0.76017672	      0.45353038	      0.91875424
[truncated: 552,841 more chars]
