# Supplementary material for: Musculoskeletal simulations to examine the effects of accentuated eccentric loading (AEL) on jump height
Source: PeerJ. 2023 Jan 23;11:e14687. doi: 10.7717/peerj.14687 (PMC9879160; doi:10.7717/peerj.14687)
Supplement: Supplemental Information 3 — Added30 folder contains the code and simulation results for a complete jump with an additional 30% model mass. Dropped30 folder contains the code and simulation results for the push-off phase with the original model mass. [file peerj-11-14687-s003.zip › Supplementary Simulation code and output results AEL30/Added30/Optimized_for_J_Results/TwoSegment_Two_Segment_NormFiberVelocity.sto]

NormFiberVelocity
version=1
nRows=11206
nColumns=5
inDegrees=no

This analysis gathers basic information about muscles during a simulation (e.g., forces, tendon lengths, moment arms, etc).
Units are S.I. units (second, meters, Newtons, ...)
Angles are in degrees.

endheader
time	vastus	recfem	glut	ham
      0.00000000	      0.00000005	      0.00000001	      0.00000001	      0.00000000
      0.00010000	      0.00000534	      0.00000254	      0.00000002	     -0.00000218
      0.00022775	      0.00002519	      0.00001196	      0.00000005	     -0.00001036
      0.00035551	      0.00005648	      0.00002668	      0.00000010	     -0.00002323
      0.00048326	      0.00009657	      0.00004538	      0.00000017	     -0.00003968
      0.00061102	      0.00014355	      0.00006710	      0.00000026	     -0.00005892
      0.00073877	      0.00019603	      0.00009114	      0.00000038	     -0.00008036
      0.00090160	      0.00026929	      0.00012436	      0.00000057	     -0.00011024
      0.00106443	      0.00034836	      0.00015982	      0.00000080	     -0.00014242
      0.00122727	      0.00043225	      0.00019703	      0.00000110	     -0.00017651
      0.00143196	      0.00054358	      0.00024586	      0.00000156	     -0.00022169
      0.00163665	      0.00066070	      0.00029663	      0.00000216	     -0.00026918
      0.00188399	      0.00080921	      0.00036029	      0.00000312	     -0.00032940
      0.00213133	      0.00096490	      0.00042631	      0.00000439	     -0.00039260
      0.00244952	      0.00117516	      0.00051458	      0.00000666	     -0.00047814
      0.00276770	      0.00139619	      0.00060652	      0.00000991	     -0.00056841
      0.00319857	      0.00171198	      0.00073683	      0.00001659	     -0.00069814
      0.00362945	      0.00204591	      0.00087373	      0.00002714	     -0.00083642
      0.00422764	      0.00253802	      0.00107456	      0.00005201	     -0.00104243
      0.00482583	      0.00306132	      0.00128758	      0.00009612	     -0.00126454
      0.00564354	      0.00382330	      0.00159776	      0.00021025	     -0.00159355
      0.00650068	      0.00467484	      0.00194519	      0.00044549	     -0.00196885
      0.00735781	      0.00557507	      0.00231391	      0.00087912	     -0.00237391
      0.00811487	      0.00640667	      0.00265599	      0.00150939	     -0.00275523
      0.00887194	      0.00726914	      0.00301228	      0.00244753	     -0.00315750
      0.00979351	      0.00835642	      0.00346356	      0.00407806	     -0.00367384
      0.01058353	      0.00931773	      0.00386440	      0.00590882	     -0.00413838
      0.01125028	      0.01014781	      0.00421181	      0.00772170	     -0.00454519
      0.01191703	      0.01099344	      0.00456687	      0.00971474	     -0.00496476
      0.01250231	      0.01174742	      0.00488433	      0.01155602	     -0.00534303
      0.01337770	      0.01289352	      0.00536837	      0.01436737	     -0.00592519
      0.01407208	      0.01381672	      0.00575944	      0.01657670	     -0.00640012
      0.01476646	      0.01475106	      0.00615620	      0.01872555	     -0.00688599
      0.01546084	      0.01569543	      0.00655812	      0.02079483	     -0.00738217
      0.01616453	      0.01666165	      0.00697019	      0.02280549	     -0.00789496
      0.01686821	      0.01763618	      0.00738661	      0.02473342	     -0.00841723
      0.01760856	      0.01866947	      0.00782897	      0.02668285	     -0.00897641
      0.01834891	      0.01971000	      0.00827521	      0.02856443	     -0.00954500
      0.01908926	      0.02075691	      0.00872495	      0.03039139	     -0.01012254
      0.01982961	      0.02180937	      0.00917779	      0.03217554	     -0.01070858
      0.02047932	      0.02273697	      0.00957748	      0.03371384	     -0.01122956
      0.02112903	      0.02366778	      0.00997908	      0.03523218	     -0.01175654
      0.02177874	      0.02460139	      0.01038240	      0.03673483	     -0.01228931
      0.02250922	      0.02565387	      0.01083767	      0.03840967	     -0.01289496
      0.02323970	      0.02670882	      0.01129462	      0.04007239	     -0.01350741
      0.02388406	      0.02764105	      0.01169892	      0.04153109	     -0.01405312
      0.02452842	      0.02857450	      0.01210422	      0.04298360	     -0.01460381
      0.02525103	      0.02962241	      0.01255973	      0.04460624	     -0.01522712
      0.02597364	      0.03067113	      0.01301615	      0.04622310	     -0.01585637
      0.02664909	      0.03165185	      0.01344345	      0.04772972	     -0.01644980
      0.02732453	      0.03263274	      0.01387127	      0.04923209	     -0.01704820
      0.02804574	      0.03368002	      0.01432850	      0.05083173	     -0.01769253
      0.02876695	      0.03472698	      0.01478606	      0.05242682	     -0.01834232
      0.02946373	      0.03573798	      0.01522831	      0.05396358	     -0.01897523
      0.03016051	      0.03674830	      0.01567063	      0.05549609	     -0.01961311
      0.03085729	      0.03775776	      0.01611293	      0.05702427	     -0.02025591
      0.03155407	      0.03876620	      0.01655510	      0.05854806	     -0.02090358
      0.03225085	      0.03977349	      0.01699707	      0.06006733	     -0.02155607
      0.03294763	      0.04077949	      0.01743873	      0.06158198	     -0.02221336
      0.03364441	      0.04178406	      0.01788002	      0.06309187	     -0.02287542
      0.03434120	      0.04278711	      0.01832084	      0.06459687	     -0.02354221
      0.03503798	      0.04378850	      0.01876113	      0.06609683	     -0.02421371
      0.03573476	      0.04478813	      0.01920081	      0.06759160	     -0.02488990
      0.03643154	      0.04578590	      0.01963980	      0.06908102	     -0.02557076
      0.03712832	      0.04678171	      0.02007804	      0.07056492	     -0.02625626
      0.03782510	      0.04777546	      0.02051547	      0.07204315	     -0.02694638
      0.03852188	      0.04876704	      0.02095200	      0.07351550	     -0.02764109
      0.03921866	      0.04975636	      0.02138759	      0.07498181	     -0.02834038
      0.03991544	      0.05074333	      0.02182216	      0.07644188	     -0.02904420
      0.04061222	      0.05172784	      0.02225566	      0.07789552	     -0.02975253
      0.04130900	      0.05270981	      0.02268802	      0.07934251	     -0.03046533
      0.04200579	      0.05368913	      0.02311917	      0.08078266	     -0.03118255
      0.04270257	      0.05466570	      0.02354907	      0.08221575	     -0.03190415
      0.04339935	      0.05563943	      0.02397766	      0.08364156	     -0.03263007
      0.04409613	      0.05661021	      0.02440486	      0.08505987	     -0.03336025
      0.04479291	      0.05757795	      0.02483063	      0.08647045	     -0.03409462
      0.04548969	      0.05854253	      0.02525490	      0.08787309	     -0.03483310
      0.04618647	      0.05950386	      0.02567763	      0.08926758	     -0.03557561
      0.04688325	      0.06046182	      0.02609874	      0.09065369	     -0.03632205
      0.04750840	      0.06131836	      0.02647514	      0.09189003	     -0.03699501
      0.04813355	      0.06217202	      0.02685017	      0.09311935	     -0.03767096
      0.04875869	      0.06302274	      0.02722377	      0.09434154	     -0.03834981
      0.04938384	      0.06387042	      0.02759590	      0.09555648	     -0.03903147
      0.05000899	      0.06471500	      0.02796654	      0.09676412	     -0.03971581
      0.05063413	      0.06555639	      0.02833563	      0.09796436	     -0.04040272
      0.05125928	      0.06639450	      0.02870313	      0.09915719	     -0.04109207
      0.05188443	      0.06722927	      0.02906902	      0.10034255	     -0.04178372
      0.05250958	      0.06806059	      0.02943324	      0.10152044	     -0.04247753
      0.05313472	      0.06888840	      0.02979576	      0.10269085	     -0.04317333
      0.05375987	      0.06971262	      0.03015654	      0.10385378	     -0.04387094
      0.05438502	      0.07053315	      0.03051554	      0.10500923	     -0.04457018
      0.05501016	      0.07134992	      0.03087273	      0.10615720	     -0.04527085
      0.05563531	      0.07216284	      0.03122806	      0.10729768	     -0.04597272
      0.05626046	      0.07297184	      0.03158151	      0.10843065	     -0.04667557
      0.05688561	      0.07377684	      0.03193303	      0.10955606	     -0.04737914
      0.05751075	      0.07457775	      0.03228259	      0.11067386	     -0.04808317
      0.05813590	      0.07537450	      0.03263016	      0.11178399	     -0.04878736
      0.05876105	      0.07616701	      0.03297569	      0.11288635	     -0.04949141
      0.05938619	      0.07695521	      0.03331917	      0.11398086	     -0.05019498
      0.06001134	      0.07773901	      0.03366054	      0.11506741	     -0.05089772
      0.06063649	      0.07851835	      0.03399979	      0.11614586	     -0.05159923
      0.06126164	      0.07929316	      0.03433689	      0.11721612	     -0.05229913
      0.06188678	      0.08006336	      0.03467179	      0.11827804	     -0.05299694
      0.06251193	      0.08082889	      0.03500448	      0.11933150	     -0.05369222
      0.06313708	      0.08158968	      0.03533493	      0.12037638	     -0.05438443
      0.06376222	      0.08234566	      0.03566310	      0.12141253	     -0.05507304
      0.06438737	      0.08309678	      0.03598898	      0.12243986	     -0.05575745
      0.06501252	      0.08384297	      0.03631254	      0.12345822	     -0.05643703
      0.06563767	      0.08458418	      0.03663375	      0.12446752	     -0.05711109
      0.06626281	      0.08532035	      0.03695259	      0.12546763	     -0.05777890
      0.06688796	      0.08605143	      0.03726904	      0.12645847	     -0.05843967
      0.06751311	      0.08677737	      0.03758308	      0.12743992	     -0.05909253
      0.06813825	      0.08749812	      0.03789470	      0.12841191	     -0.05973658
      0.06876340	      0.08821363	      0.03820387	      0.12937434	     -0.06037083
      0.06938855	      0.08892386	      0.03851058	      0.13032714	     -0.06099421
      0.07001370	      0.08962878	      0.03881481	      0.13127024	     -0.06160559
      0.07063884	      0.09032835	      0.03911656	      0.13220357	     -0.06220375
      0.07126399	      0.09102253	      0.03941580	      0.13312706	     -0.06278739
      0.07188914	      0.09171129	      0.03971254	      0.13404068	     -0.06335511
      0.07251429	      0.09239461	      0.04000675	      0.13494437	     -0.06390544
      0.07313943	      0.09307246	      0.04029843	      0.13583808	     -0.06443682
      0.07376458	      0.09374482	      0.04058759	      0.13672179	     -0.06494760
      0.07438973	      0.09441168	      0.04087420	      0.13759547	     -0.06543607
      0.07501487	      0.09507302	      0.04115828	      0.13845909	     -0.06590046
      0.07564002	      0.09572882	      0.04143981	      0.13931263	     -0.06633896
      0.07626517	      0.09637908	      0.04171880	      0.14015608	     -0.06674975
      0.07689032	      0.09702380	      0.04199526	      0.14098944	     -0.06713102
      0.07751546	      0.09766297	      0.04226917	      0.14181270	     -0.06748106
      0.07814061	      0.09829660	      0.04254056	      0.14262587	     -0.06779826
      0.07876576	      0.09892469	      0.04280943	      0.14342895	     -0.06808125
      0.07939090	      0.09954724	      0.04307577	      0.14422197	     -0.06832893
      0.08001605	      0.10016427	      0.04333961	      0.14500492	     -0.06854062
      0.08064120	      0.10077578	      0.04360096	      0.14577784	     -0.06871615
      0.08126635	      0.10138179	      0.04385981	      0.14654075	     -0.06885598
      0.08189149	      0.10198232	      0.04411619	      0.14729368	     -0.06896135
      0.08251664	      0.10257737	      0.04437010	      0.14803665	     -0.06903443
      0.08314179	      0.10316695	      0.04462155	      0.14876968	     -0.06907835
      0.08376693	      0.10375109	      0.04487056	      0.14949282	     -0.06909737
      0.08439208	      0.10432980	      0.04511713	      0.15020692	     -0.06909692
      0.08501723	      0.10490306	      0.04536128	      0.15092413	     -0.06908353
      0.08564238	      0.10547089	      0.04560299	      0.15164244	     -0.06906477
      0.08626752	      0.10603329	      0.04584229	      0.15235719	     -0.06904561
      0.08689267	      0.10659024	      0.04607916	      0.15306585	     -0.06902643
      0.08751782	      0.10714176	      0.04631362	      0.15376707	     -0.06900722
      0.08814296	      0.10768786	      0.04654567	      0.15446011	     -0.06898799
      0.08876811	      0.10822854	      0.04677532	      0.15514458	     -0.06896873
      0.08939326	      0.10876382	      0.04700258	      0.15582029	     -0.06894944
      0.09001841	      0.10929372	      0.04722745	      0.15648717	     -0.06893013
      0.09064355	      0.10981826	      0.04744996	      0.15714518	     -0.06891080
      0.09126870	      0.11033747	      0.04767012	      0.15779434	     -0.06889145
      0.09189385	      0.11085137	      0.04788793	      0.15843467	     -0.06887208
      0.09251899	      0.11135998	      0.04810343	      0.15906620	     -0.06885268
      0.09314414	      0.11186334	      0.04831661	      0.15968900	     -0.06883327
      0.09376929	      0.11236148	      0.04852751	      0.16030310	     -0.06881384
      0.09439444	      0.11285442	      0.04873613	      0.16090856	     -0.06879439
      0.09501958	      0.11334220	      0.04894250	      0.16150544	     -0.06877493
      0.09564473	      0.11382485	      0.04914663	      0.16209380	     -0.06875544
      0.09626988	      0.11430240	      0.04934855	      0.16267370	     -0.06873594
      0.09689502	      0.11477490	      0.04954827	      0.16324520	     -0.06871643
      0.09752017	      0.11524238	      0.04974582	      0.16380836	     -0.06869690
      0.09814532	      0.11570488	      0.04994122	      0.16436325	     -0.06867736
      0.09877047	      0.11616243	      0.05013449	      0.16490995	     -0.06865780
      0.09939561	      0.11661509	      0.05032564	      0.16544851	     -0.06863823
      0.10002076	      0.11706288	      0.05051471	      0.16597901	     -0.06861865
      0.10024644	      0.11722335	      0.05058246	      0.16616856	     -0.06861158
      0.10035984	      0.11730374	      0.05060664	      0.16626341	     -0.06860803
      0.10047323	      0.11738398	      0.05046892	      0.16635800	     -0.06860447
      0.10104021	      0.11778277	      0.04689359	      0.16682700	     -0.06858669
      0.10160718	      0.11817753	      0.04001281	      0.16728944	     -0.06856891
      0.10229672	      0.11865178	      0.02973600	      0.16784274	     -0.06854726
      0.10298626	      0.11911898	      0.01951548	      0.16838570	     -0.06852560
      0.10367579	      0.11957853	      0.01043914	      0.16891791	     -0.06850393
      0.10436533	      0.12003000	      0.00262537	      0.16943908	     -0.06848225
      0.10505487	      0.12047320	     -0.00407936	      0.16994904	     -0.06846056
      0.10574440	      0.12090804	     -0.00977840	      0.17044772	     -0.06843886
      0.10643394	      0.12133456	     -0.01457516	      0.17093514	     -0.06841714
      0.10712348	      0.12175287	     -0.01859223	      0.17141134	     -0.06839542
      0.10781302	      0.12216309	     -0.02194723	      0.17187641	     -0.06837368
      0.10850255	      0.12256540	     -0.02474383	      0.17233049	     -0.06835194
      0.10919209	      0.12295997	     -0.02706991	      0.17277370	     -0.06833019
      0.10988163	      0.12334699	     -0.02899849	      0.17320620	     -0.06830843
      0.11057116	      0.12372663	     -0.03058961	      0.17362814	     -0.06828666
      0.11126070	      0.12409907	     -0.03189236	      0.17403969	     -0.06826489
      0.11195024	      0.12446447	     -0.03294667	      0.17444101	     -0.06824311
      0.11263977	      0.12482300	     -0.03378497	      0.17483225	     -0.06822132
      0.11332931	      0.12517479	     -0.03443355	      0.17521357	     -0.06819952
      0.11401885	      0.12551999	     -0.03491376	      0.17558514	     -0.06817772
      0.11470838	      0.12585872	     -0.03524303	      0.17594709	     -0.06815591
      0.11539792	      0.12619110	     -0.03543584	      0.17629959	     -0.06813410
      0.11608746	      0.12651724	     -0.03550456	      0.17664276	     -0.06811228
      0.11677699	      0.12683726	     -0.03546033	      0.17697677	     -0.06809045
      0.11746653	      0.12715125	     -0.03531382	      0.17730173	     -0.06806862
      0.11815607	      0.12745931	     -0.03507592	      0.17761780	     -0.06804679
      0.11884560	      0.12776154	     -0.03475834	      0.17792511	     -0.06802495
      0.11953514	      0.12805803	     -0.03437389	      0.17822379	     -0.06800311
      0.12022468	      0.12834890	     -0.03393642	      0.17851399	     -0.06798126
      0.12091421	      0.12863425	     -0.03346051	      0.17879585	     -0.06795941
      0.12160375	      0.12891421	     -0.03296076	      0.17906951	     -0.06793756
      0.12229329	      0.12918889	     -0.03245098	      0.17933514	     -0.06791570
      0.12298282	      0.12945844	     -0.03194352	      0.17959288	     -0.06789384
      0.12367236	      0.12972299	     -0.03144869	      0.17984291	     -0.06787198
      0.12436190	      0.12998268	     -0.03097449	      0.18008537	     -0.06785011
      0.12505143	      0.13023765	     -0.03052667	      0.18032045	     -0.06782825
      0.12574097	      0.13048804	     -0.03010887	      0.18054830	     -0.06780638
      0.12643051	      0.13073398	     -0.02972302	      0.18076908	     -0.06778450
      0.12712004	      0.13097559	     -0.02936968	      0.18098294	     -0.06776263
      0.12780958	      0.13121299	     -0.02904833	      0.18119006	     -0.06774075
      0.12849912	      0.13144631	     -0.02875431	      0.18139057	     -0.06771887
      0.12918865	      0.13167562	     -0.02847575	      0.18158461	     -0.06769699
      0.12987819	      0.13190100	     -0.02820030	      0.18177233	     -0.06767511
      0.13056773	      0.13212251	     -0.02791609	      0.18195383	     -0.06765323
      0.13125726	      0.13234019	     -0.02761208	      0.18212921	     -0.06763135
      0.13187673	      0.13253250	     -0.02731405	      0.18228165	     -0.06761169
      0.13249619	      0.13272173	     -0.02698647	      0.18242928	     -0.06759202
      0.13311566	      0.13290792	     -0.02662527	      0.18257217	     -0.06757236
      0.13373512	      0.13309105	     -0.02622821	      0.18271037	     -0.06755270
      0.13435458	      0.13327116	     -0.02579503	      0.18284394	     -0.06753304
      0.13497405	      0.13344825	     -0.02532729	      0.18297294	     -0.06751337
      0.13559351	      0.13362235	     -0.02482812	      0.18309741	     -0.06749371
      0.13621298	      0.13379350	     -0.02430183	      0.18321743	     -0.06747405
      0.13683244	      0.13396173	     -0.02375346	      0.18333306	     -0.06745438
      0.13745190	      0.13412710	     -0.02318836	      0.18344435	     -0.06743472
      0.13807137	      0.13428965	     -0.02261184	      0.18355139	     -0.06741505
      0.13869083	      0.13444945	     -0.02202889	      0.18365424	     -0.06739539
      0.13931029	      0.13460656	     -0.02144405	      0.18375297	     -0.06737573
      0.13992976	      0.13476105	     -0.02086126	      0.18384767	     -0.06735606
      0.14054922	      0.13491298	     -0.02028386	      0.18393840	     -0.06733640
      0.14116869	      0.13506241	     -0.01971460	      0.18402525	     -0.06731674
      0.14178815	      0.13520941	     -0.01915569	      0.18410828	     -0.06729708
      0.14240761	      0.13535405	     -0.01860883	      0.18418758	     -0.06727742
      0.14302708	      0.13549638	     -0.01807528	      0.18426321	     -0.06725775
      0.14364654	      0.13563646	     -0.01755594	      0.18433526	     -0.06723809
      0.14426601	      0.13577434	     -0.01705139	      0.18440380	     -0.06721844
      0.14488547	      0.13591009	     -0.01656195	      0.18446889	     -0.06719878
      0.14550493	      0.13604374	     -0.01608774	      0.18453061	     -0.06717912
      0.14612440	      0.13617536	     -0.01562869	      0.18458903	     -0.06715946
      0.14674386	      0.13630499	     -0.01518460	      0.18464422	     -0.06713981
      0.14736332	      0.13643267	     -0.01475517	      0.18469624	     -0.06712015
      0.14798279	      0.13655844	     -0.01433999	      0.18474516	     -0.06710050
      0.14860225	      0.13668236	     -0.01393861	      0.18479105	     -0.06708084
      0.14922172	      0.13680446	     -0.01355053	      0.18483397	     -0.06706119
      0.14984118	      0.13692478	     -0.01317521	      0.18487399	     -0.06704154
      0.15046064	      0.13704335	     -0.01281209	      0.18491115	     -0.06702189
      0.15108011	      0.13716023	     -0.01246058	      0.18494554	     -0.06700225
      0.15169957	      0.13727543	     -0.01212011	      0.18497719	     -0.06698260
      0.15231904	      0.13738900	     -0.01179008	      0.18500618	     -0.06696295
      0.15293850	      0.13750096	     -0.01146990	      0.18503256	     -0.06694331
      0.15355796	      0.13761136	     -0.01115899	      0.18505638	     -0.06692367
      0.15417743	      0.13772022	     -0.01085675	      0.18507770	     -0.06690403
      0.15479689	      0.13782757	     -0.01056261	      0.18509657	     -0.06688439
      0.15541635	      0.13793345	     -0.01027601	      0.18511304	     -0.06686475
      0.15603582	      0.13803787	     -0.00999637	      0.18512718	     -0.06684511
      0.15665528	      0.13814088	     -0.00972314	      0.18513902	     -0.06682548
      0.15727475	      0.13824249	     -0.00945578	      0.18514861	     -0.06680585
      0.15789421	      0.13834273	     -0.00919374	      0.18515601	     -0.06678622
      0.15851367	      0.13844163	     -0.00893648	      0.18516127	     -0.06676659
      0.15913314	      0.13853921	     -0.00868346	      0.18516442	     -0.06674696
      0.15975260	      0.13863549	     -0.00843418	      0.18516552	     -0.06672734
      0.16037207	      0.13873050	     -0.00818809	      0.18516460	     -0.06670771
      0.16099153	      0.13882426	     -0.00794467	      0.18516173	     -0.06668809
      0.16161099	      0.13891679	     -0.00770342	      0.18515693	     -0.06666847
      0.16223046	      0.13900811	     -0.00746381	      0.18515026	     -0.06664886
      0.16284992	      0.13909824	     -0.00722532	      0.18514175	     -0.06662924
      0.16346939	      0.13918719	     -0.00698746	      0.18513146	     -0.06660963
      0.16408885	      0.13927500	     -0.00674971	      0.18511941	     -0.06659002
      0.16470831	      0.13936166	     -0.00651157	      0.18510565	     -0.06657041
      0.16532778	      0.13944721	     -0.00627256	      0.18509023	     -0.06655080
      0.16594724	      0.13953166	     -0.00603220	      0.18507318	     -0.06653119
      0.16656670	      0.13961501	     -0.00579003	      0.18505454	     -0.06651159
      0.16718617	      0.13969729	     -0.00554563	      0.18503436	     -0.06649199
      0.16780563	      0.13977851	     -0.00529859	      0.18501268	     -0.06647239
      0.16842510	      0.13985868	     -0.00504857	      0.18498954	     -0.06645280
      0.16904456	      0.13993782	     -0.00479526	      0.18496497	     -0.06643320
      0.16966402	      0.14001594	     -0.00453843	      0.18493902	     -0.06641361
      0.17028349	      0.14009305	     -0.00427793	      0.18491174	     -0.06639403
      0.17090295	      0.14016917	     -0.00401368	      0.18488316	     -0.06637444
      0.17152242	      0.14024430	     -0.00374574	      0.18485333	     -0.06635486
      0.17214188	      0.14031847	     -0.00347424	      0.18482229	     -0.06633527
      0.17276134	      0.14039168	     -0.00319948	      0.18479009	     -0.06631569
      0.17338081	      0.14046395	     -0.00292184	      0.18475677	     -0.06629612
      0.17400027	      0.14053530	     -0.00264185	      0.18472238	     -0.06627654
      0.17461973	      0.14060575	     -0.00236014	      0.18468696	     -0.06625697
      0.17523920	      0.14067530	     -0.00207743	      0.18465056	     -0.06623740
      0.17585866	      0.14074398	     -0.00179455	      0.18461322	     -0.06621784
      0.17647813	      0.14081181	     -0.00151236	      0.18457500	     -0.06619827
      0.17709759	      0.14087881	     -0.00123177	      0.18453593	     -0.06617871
      0.17771705	      0.14094500	     -0.00095367	      0.18449605	     -0.06615915
      0.17833652	      0.14101039	     -0.00067896	      0.18445540	     -0.06613960
      0.17895598	      0.14107503	     -0.00040846	      0.18441401	     -0.06612005
      0.17957545	      0.14113891	     -0.00014296	      0.18437191	     -0.06610050
      0.18019491	      0.14120207	      0.00011687	      0.18432912	     -0.06608095
      0.18081437	      0.14126454	      0.00037042	      0.18428564	     -0.06606140
      0.18143384	      0.14132632	      0.00061720	      0.18424149	     -0.06604186
      0.18205330	      0.14138745	      0.00085681	      0.18419665	     -0.06602232
      0.18267276	      0.14144794	      0.00108893	      0.18415110	     -0.06600278
      0.18329223	      0.14150781	      0.00131334	      0.18410482	     -0.06598325
      0.18391169	      0.14156709	      0.00152990	      0.18405777	     -0.06596372
      0.18453116	      0.14162579	      0.00173854	      0.18400991	     -0.06594419
      0.18515062	      0.14168393	      0.00193937	      0.18396118	     -0.06592467
      0.18577008	      0.14174153	      0.00213277	      0.18391153	     -0.06590514
      0.18638955	      0.14179860	      0.00231910	      0.18386090	     -0.06588562
      0.18700901	      0.14185515	      0.00249872	      0.18380923	     -0.06586611
      0.18762848	      0.14191120	      0.00267195	      0.18375647	     -0.06584659
      0.18824794	      0.14196676	      0.00283912	      0.18370256	     -0.06582708
      0.18886740	      0.14202184	      0.00300052	      0.18364746	     -0.06580757
      0.18948687	      0.14207645	      0.00315643	      0.18359114	     -0.06578807
      0.19010633	      0.14213060	      0.00330711	      0.18353356	     -0.06576857
      0.19072579	      0.14218430	      0.00345281	      0.18347471	     -0.06574907
      0.19128269	      0.14223221	      0.00357974	      0.18342073	     -0.06573154
      0.19183958	      0.14227977	      0.00370301	      0.18336570	     -0.06571402
      0.19239647	      0.14232700	      0.00382275	      0.18330965	     -0.06569649
      0.19295337	      0.14237388	      0.00393914	      0.18325257	     -0.06567897
      0.19351026	      0.14242045	      0.00405230	      0.18319449	     -0.06566146
      0.19406715	      0.14246669	      0.00416237	      0.18313542	     -0.06564394
      0.19462404	      0.14251262	      0.00426948	      0.18307538	     -0.06562643
      0.19518094	      0.14255825	      0.00437375	      0.18301440	     -0.06560892
      0.19573783	      0.14260357	      0.00447530	      0.18295250	     -0.06559141
      0.19629472	      0.14264860	      0.00457424	      0.18288971	     -0.06557391
      0.19685162	      0.14269334	      0.00467068	      0.18282605	     -0.06555641
      0.19740851	      0.14273779	      0.00476471	      0.18276156	     -0.06553891
      0.19796540	      0.14278197	      0.00485644	      0.18269625	     -0.06552141
      0.19852229	      0.14282588	      0.00494596	      0.18263015	     -0.06550391
      0.19907919	      0.14286952	      0.00503336	      0.18256329	     -0.06548642
      0.19939680	      0.14289430	      0.00508228	      0.18252484	     -0.06547645
      0.19955510	      0.14290661	      0.00510719	      0.18250559	     -0.06547148
      0.19971340	      0.14291891	      0.00513509	      0.18248628	     -0.06546651
      0.20024971	      0.14296040	      0.00525234	      0.18242041	     -0.06544966
      0.20078602	      0.14300167	      0.00540261	      0.18235392	     -0.06543283
      0.20132233	      0.14304272	      0.00558340	      0.18228682	     -0.06541599
      0.20185864	      0.14308355	      0.00579245	      0.18221913	     -0.06539916
      0.20239494	      0.14312418	      0.00602766	      0.18215088	     -0.06538233
      0.20293125	      0.14316462	      0.00628715	      0.18208208	     -0.06536550
      0.20346756	      0.14320487	      0.00656916	      0.18201275	     -0.06534867
      0.20400387	      0.14324495	      0.00687211	      0.18194293	     -0.06533185
      0.20454018	      0.14328486	      0.00719454	      0.18187261	     -0.06531503
      0.20507649	      0.14332463	      0.00753511	      0.18180184	     -0.06529821
      0.20561279	      0.14336425	      0.00789261	      0.18173062	     -0.06528139
      0.20614910	      0.14340373	      0.00826591	      0.18165897	     -0.06526458
      0.20668541	      0.14344309	      0.00865401	      0.18158692	     -0.06524777
      0.20722172	      0.14348234	      0.00905596	      0.18151447	     -0.06523096
      0.20775803	      0.14352148	      0.00947092	      0.18144165	     -0.06521415
      0.20829434	      0.14356053	      0.00989811	      0.18136847	     -0.06519735
      0.20883065	      0.14359948	      0.01033682	      0.18129495	     -0.06518055
      0.20936695	      0.14363836	      0.01078642	      0.18122110	     -0.06516375
      0.20990326	      0.14367716	      0.01124632	      0.18114695	     -0.06514695
      0.21043957	      0.14371590	      0.01171599	      0.18107249	     -0.06513016
      0.21097588	      0.14375459	      0.01219495	      0.18099775	     -0.06511337
      0.21151219	      0.14379323	      0.01268276	      0.18092275	     -0.06509658
      0.21204850	      0.14383183	      0.01317904	      0.18084749	     -0.06507979
      0.21258481	      0.14387040	      0.01368342	      0.18077198	     -0.06506301
      0.21312111	      0.14390895	      0.01419559	      0.18069625	     -0.06504623
      0.21365742	      0.14394748	      0.01471525	      0.18062030	     -0.06502945
      0.21419373	      0.14398601	      0.01524215	      0.18054415	     -0.06501267
      0.21473004	      0.14402453	      0.01577603	      0.18046780	     -0.06499590
      0.21526635	      0.14406306	      0.01631670	      0.18039128	     -0.06497912
      0.21580266	      0.14410160	      0.01686394	      0.18031458	     -0.06496235
      0.21633897	      0.14414016	      0.01741757	      0.18023772	     -0.06494559
      0.21687527	      0.14417875	      0.01797743	      0.18016072	     -0.06492882
      0.21741158	      0.14421738	      0.01854335	      0.18008358	     -0.06491206
      0.21794789	      0.14425604	      0.01911518	      0.18000631	     -0.06489530
      0.21848420	      0.14429476	      0.01969277	      0.17992893	     -0.06487854
      0.21902051	      0.14433353	      0.02027598	      0.17985144	     -0.06486179
      0.21955682	      0.14437236	      0.02086466	      0.17977385	     -0.06484503
      0.22009312	      0.14441126	      0.02145867	      0.17969618	     -0.06482828
      0.22062943	      0.14445024	      0.02205785	      0.17961842	     -0.06481153
      0.22116574	      0.14448930	      0.02266205	      0.17954060	     -0.06479478
      0.22170205	      0.14452845	      0.02327110	      0.17946272	     -0.06477804
      0.22223836	      0.14456769	      0.02388482	      0.17938478	     -0.06476130
      0.22277467	      0.14460704	      0.02450302	      0.17930681	     -0.06474456
      0.22331098	      0.14464649	      0.02512550	      0.17922880	     -0.06472782
      0.22384728	      0.14468606	      0.02575204	      0.17915076	     -0.06471108
      0.22438359	      0.14472575	      0.02638241	      0.17907271	     -0.06469435
      0.22491990	      0.14476556	      0.02701635	      0.17899464	     -0.06467762
      0.22545621	      0.14480552	      0.02765359	      0.17891657	     -0.06466089
      0.22599252	      0.14484561	      0.02829384	      0.17883851	     -0.06464416
      0.22652883	      0.14488585	      0.02893679	      0.17876046	     -0.06462744
      0.22706514	      0.14492624	      0.02958210	      0.17868243	     -0.06461071
      0.22760144	      0.14496679	      0.03022944	      0.17860443	     -0.06459399
      0.22813775	      0.14500751	      0.03087842	      0.17852646	     -0.06457727
      0.22867406	      0.14504840	      0.03152866	      0.17844854	     -0.06456055
      0.22921037	      0.14508947	      0.03217974	      0.17837066	     -0.06454384
      0.22974668	      0.14513073	      0.03283126	      0.17829284	     -0.06452713
      0.23028299	      0.14517218	      0.03348275	      0.17821507	     -0.06451041
      0.23081930	      0.14521383	      0.03413377	      0.17813738	     -0.06449370
      0.23135560	      0.14525569	      0.03478385	      0.17805976	     -0.06447700
      0.23189191	      0.14529776	      0.03543251	      0.17798221	     -0.06446029
      0.23242822	      0.14534005	      0.03607926	      0.17790475	     -0.06444359
      0.23296453	      0.14538256	      0.03672362	      0.17782739	     -0.06442688
      0.23350084	      0.14542532	      0.03736508	      0.17775012	     -0.06441018
      0.23403715	      0.14546831	      0.03800315	      0.17767295	     -0.06439349
      0.23457345	      0.14551156	      0.03863732	      0.17759588	     -0.06437679
      0.23510976	      0.14555506	      0.03926712	      0.17751893	     -0.06436009
      0.23564607	      0.14559884	      0.03989206	      0.17744210	     -0.06434340
      0.23618238	      0.14564289	      0.04051166	      0.17736538	     -0.06432671
      0.23671869	      0.14568722	      0.04112545	      0.17728880	     -0.06431002
      0.23725500	      0.14573186	      0.04173300	      0.17721234	     -0.06429333
      0.23779131	      0.14577680	      0.04233387	      0.17713602	     -0.06427664
      0.23832761	      0.14582205	      0.04292765	      0.17705983	     -0.06425996
      0.23886392	      0.14586764	      0.04351396	      0.17698379	     -0.06424328
      0.23940023	      0.14591356	      0.04409241	      0.17690790	     -0.06422659
      0.23993654	      0.14595984	      0.04466268	      0.17683215	     -0.06420991
      0.24047285	      0.14600648	      0.04522445	      0.17675656	     -0.06419323
      0.24100916	      0.14605350	      0.04577742	      0.17668113	     -0.06417656
      0.24154547	      0.14610091	      0.04632134	      0.17660586	     -0.06415988
      0.24208177	      0.14614873	      0.04685597	      0.17653075	     -0.06414321
      0.24261808	      0.14619695	      0.04738111	      0.17645580	     -0.06412654
      0.24315439	      0.14624560	      0.04789659	      0.17638103	     -0.06410986
      0.24336421	      0.14626475	      0.04809559	      0.17635183	     -0.06410334
      0.24345996	      0.14625907	      0.04818591	      0.17633851	     -0.06410037
      0.24355572	      0.14608466	      0.04827592	      0.17632520	     -0.06409739
      0.24403449	      0.14282122	      0.04872118	      0.17625870	     -0.06408251
      0.24451326	      0.13691881	      0.04915846	      0.17619211	     -0.06406763
      0.24499203	      0.12969590	      0.04958764	      0.17612490	     -0.06405275
      0.24547080	      0.12200500	      0.05000863	      0.17605618	     -0.06403787
      0.24594957	      0.11438553	      0.05042133	      0.17598490	     -0.06402300
      0.24642834	      0.10716447	      0.05082566	      0.17590993	     -0.06400812
      0.24690711	      0.10052354	      0.05122157	      0.17583018	     -0.06399325
      0.24738588	      0.09454581	      0.05160903	      0.17574466	     -0.06397838
      0.24786465	      0.08924929	      0.05198805	      0.17565251	     -0.06396350
      0.24834342	      0.08461152	      0.05235864	      0.17555307	     -0.06394863
      0.24882219	      0.08058746	      0.05272084	      0.17544580	     -0.06393376
      0.24930097	      0.07712188	      0.05307470	      0.17533037	     -0.06391889
      0.24977974	      0.07415745	      0.05342031	      0.17520657	     -0.06390402
      0.25025851	      0.07163967	      0.05375774	      0.17507434	     -0.06388916
      0.25073728	      0.06951940	      0.05408708	      0.17493372	     -0.06387429
      0.25121605	      0.06775386	      0.05440843	      0.17478486	     -0.06385942
      0.25169482	      0.06630671	      0.05472191	      0.17462797	     -0.06384456
      0.25217359	      0.06514741	      0.05502762	      0.17446331	     -0.06382969
      0.25265236	      0.06425034	      0.05532568	      0.17429122	     -0.06381483
      0.25313113	      0.06359357	      0.05561619	      0.17411201	     -0.06379997
      0.25360990	      0.06315750	      0.05589929	      0.17392605	     -0.06378511
      0.25408867	      0.06292346	      0.05617508	      0.17373371	     -0.06377025
      0.25456744	      0.06287212	      0.05644369	      0.17353534	     -0.06375538
      0.25504621	      0.06298226	      0.05670523	      0.17333131	     -0.06374053
      0.25552498	      0.06322970	      0.05695983	      0.17312197	     -0.06372567
      0.25600375	      0.06358701	      0.05720760	      0.17290768	     -0.06371081
      0.25648252	      0.06402404	      0.05744866	      0.17268878	     -0.06369595
      0.25696129	      0.06450925	      0.05768314	      0.17246561	     -0.06368109
      0.25744006	      0.06501171	      0.05791116	      0.17223850	     -0.06366624
      0.25791884	      0.06550331	      0.05813284	      0.17200779	     -0.06365138
      0.25839761	      0.06596053	      0.05834831	      0.17177380	     -0.06363652
      0.25887638	      0.06636562	      0.05855770	      0.17153686	     -0.06362167
      0.25935515	      0.06670689	      0.05876112	      0.17129726	     -0.06360682
      0.25983392	      0.06697826	      0.05895871	      0.17105531	     -0.06359196
      0.26031269	      0.06717836	      0.05915059	      0.17081126	     -0.06357711
      0.26079146	      0.06730941	      0.05933689	      0.17056535	     -0.06356225
      0.26127023	      0.06737604	      0.05951772	      0.17031782	     -0.06354740
      0.26174900	      0.06738436	      0.05969323	      0.17006883	     -0.06353255
      0.26222777	      0.06734374	      0.05986352	      0.16981857	     -0.06351770
      0.26270654	      0.06728574	      0.06002872	      0.16956715	     -0.06350285
      0.26318531	      0.06724877	      0.06018896	      0.16931467	     -0.06348800
      0.26366408	      0.06726572	      0.06034433	      0.16906119	     -0.06347314
      0.26414285	      0.06736449	      0.06049496	      0.16880671	     -0.06345829
      0.26462162	      0.06756761	      0.06064095	      0.16855121	     -0.06344344
      0.26510039	      0.06789119	      0.06078241	      0.16829463	     -0.06342859
      0.26557916	      0.06834352	      0.06091944	      0.16803690	     -0.06341374
      0.26605793	      0.06892412	      0.06105215	      0.16777792	     -0.06339889
      0.26653671	      0.06962353	      0.06118062	      0.16751762	     -0.06338404
      0.26701548	      0.07042432	      0.06130497	      0.16725592	     -0.06336920
      0.26749425	      0.07130310	      0.06142528	      0.16699277	     -0.06335435
      0.26797302	      0.07223324	      0.06154166	      0.16672813	     -0.06333950
      0.26845179	      0.07318765	      0.06165420	      0.16646202	     -0.06332465
      0.26893056	      0.07414118	      0.06176300	      0.16619445	     -0.06330980
      0.26940933	      0.07507228	      0.06186816	      0.16592550	     -0.06329495
      0.26988810	      0.07596396	      0.06196978	      0.16565522	     -0.06328010
      0.27036687	      0.07680393	      0.06206794	      0.16538371	     -0.06326525
      0.27084564	      0.07758431	      0.06216274	      0.16511105	     -0.06325040
      0.27132441	      0.07830102	      0.06225428	      0.16483735	     -0.06323555
      0.27180318	      0.07895299	      0.06234265	      0.16456269	     -0.06322070
      0.27228195	      0.07954143	      0.06242792	      0.16428714	     -0.06320585
      0.27276072	      0.08006912	      0.06251018	      0.16401078	     -0.06319100
      0.27323949	      0.08053985	      0.06258952	      0.16373365	     -0.06317615
      0.27371826	      0.08095795	      0.06266601	      0.16345581	     -0.06316130
      0.27419703	      0.08132801	      0.06273973	      0.16317730	     -0.06314645
      0.27467581	      0.08165457	      0.06281076	      0.16289812	     -0.06313160
      0.27515458	      0.08194202	      0.06287917	      0.16261831	     -0.06311675
      0.27563335	      0.08219448	      0.06294502	      0.16233786	     -0.06310190
      0.27611212	      0.08241578	      0.06300838	      0.16205679	     -0.06308705
      0.27659089	      0.08260937	      0.06306932	      0.16177509	     -0.06307220
      0.27706966	      0.08277842	      0.06312790	      0.16149277	     -0.06305734
      0.27754843	      0.08292574	      0.06318418	      0.16120980	     -0.06304249
      0.27802720	      0.08305387	      0.06323822	      0.16092620	     -0.06302764
      0.27850597	      0.08316508	      0.06329008	      0.16064195	     -0.06301278
      0.27898474	      0.08326138	      0.06333980	      0.16035705	     -0.06299793
      0.27946351	      0.08334460	      0.06338745	      0.16007148	     -0.06298307
      0.27994228	      0.08341636	      0.06343307	      0.15978524	     -0.06296822
      0.28042105	      0.08347811	      0.06347672	      0.15949833	     -0.06295336
      0.28089982	      0.08353118	      0.06351843	      0.15921073	     -0.06293850
      0.28137859	      0.08357676	      0.06355826	      0.15892245	     -0.06292365
      0.28185736	      0.08361594	      0.06359624	      0.15863348	     -0.06290879
      0.28233613	      0.08364972	      0.06363243	      0.15834381	     -0.06289393
      0.28281490	      0.08367904	      0.06366685	      0.15805345	     -0.06287907
      0.28329368	      0.08370474	      0.06369956	      0.15776238	     -0.06286421
      0.28377245	      0.08372764	      0.06373059	      0.15747061	     -0.06284934
      0.28425122	      0.08374850	      0.06375997	      0.15717813	     -0.06283448
      0.28472999	      0.08376803	      0.06378773	      0.15688494	     -0.06281962
      0.28520876	      0.08378693	      0.06381392	      0.15659105	     -0.06280475
      0.28568753	      0.08380587	      0.06383857	      0.15629645	     -0.06278989
      0.28616630	      0.08382549	      0.06386170	      0.15600113	     -0.06277502
      0.28664507	      0.08384643	      0.06388335	      0.15570510	     -0.06276015
      0.28712384	      0.08386929	      0.06390354	      0.15540836	     -0.06274528
      0.28732971	      0.08387986	      0.06391178	      0.15498138	     -0.06273889
      0.28753558	      0.08389094	      0.06391976	      0.15398235	     -0.06273249
      0.28799882	      0.08391801	      0.06393676	      0.15027731	     -0.06271810
      0.28846205	      0.08394842	      0.06395248	      0.14540489	     -0.06270371
      0.28892529	      0.08398266	      0.06396692	      0.14005548	     -0.06268932
      0.28938852	      0.08402119	      0.06398011	      0.13464704	     -0.06267493
      0.28985176	      0.08406445	      0.06399208	      0.12942579	     -0.06266054
      0.29031499	      0.08411285	      0.06400283	      0.12452879	     -0.06264614
      0.29077823	      0.08416677	      0.06401239	      0.12002343	     -0.06263174
      0.29124146	      0.08422658	      0.06402078	      0.11593294	     -0.06261735
      0.29170470	      0.08429258	      0.06402800	      0.11225326	     -0.06260295
      0.29216793	      0.08436504	      0.06403408	      0.10896439	     -0.06258855
      0.29263117	      0.08444417	      0.06403902	      0.10603798	     -0.06257414
      0.29309440	      0.08453008	      0.06404285	      0.10344231	     -0.06255974
      0.29355764	      0.08462282	      0.06404557	      0.10114543	     -0.06254534
      0.29402087	      0.08472228	      0.06404719	      0.09911703	     -0.06253093
      0.29448411	      0.08482825	      0.06404772	      0.09732939	     -0.06251652
      0.29494734	      0.08494037	      0.06404717	      0.09575784	     -0.06250211
      0.29541057	      0.08505811	      0.06404555	      0.09438076	     -0.06248770
      0.29587381	      0.08518075	      0.06404287	      0.09317944	     -0.06247328
      0.29633704	      0.08530741	      0.06403914	      0.09213776	     -0.06245887
      0.29680028	      0.08543700	      0.06403436	      0.09124188	     -0.06244445
      0.29726351	      0.08556827	      0.06402855	      0.09047982	     -0.06243003
      0.29772675	      0.08569977	      0.06402170	      0.08984105	     -0.06241561
      0.29818998	      0.08582995	      0.06401383	      0.08931609	     -0.06240119
      0.29865322	      0.08595711	      0.06400494	      0.08889613	     -0.06238676
      0.29911645	      0.08607948	      0.06399504	      0.08857255	     -0.06237233
      0.29957969	      0.08619528	      0.06398413	      0.08833661	     -0.06235791
      0.30004292	      0.08630274	      0.06397223	      0.08817910	     -0.06234347
      0.30050616	      0.08640017	      0.06395933	      0.08809006	     -0.06232904
      0.30096939	      0.08648597	      0.06394545	      0.08805870	     -0.06231460
      0.30143263	      0.08655873	      0.06393060	      0.08807338	     -0.06230017
      0.30189586	      0.08661724	      0.06391477	      0.08812182	     -0.06228573
      0.30235910	      0.08666047	      0.06389798	      0.08819144	     -0.06227128
      0.30282233	      0.08668767	      0.06388023	      0.08826987	     -0.06225684
      0.30328557	      0.08669829	      0.06386153	      0.08834542	     -0.06224239
      0.30374880	      0.08669205	      0.06384188	      0.08840766	     -0.06222794
      0.30421204	      0.08666886	      0.06382130	      0.08844778	     -0.06221349
      0.30467527	      0.08662885	      0.06379978	      0.08845887	     -0.06219903
      0.30513851	      0.08657231	      0.06377734	      0.08843601	     -0.06218457
      0.30569583	      0.08648303	      0.06374913	      0.08835938	     -0.06216717
      0.30625316	      0.08637150	      0.06371960	      0.08822733	     -0.06214977
      0.30667229	      0.08627368	      0.06369652	      0.08809196	     -0.06213668
      0.30718971	      0.08613733	      0.06366702	      0.08788405	     -0.06212052
      0.30770713	      0.08598480	      0.06363641	      0.08763411	     -0.06210435
      0.30820751	      0.08582296	      0.06360576	      0.08735609	     -0.06208871
      0.30870789	      0.08564834	      0.06357408	      0.08704618	     -0.06207307
      0.30923029	      0.08545482	      0.06353992	      0.08669274	     -0.06205674
      0.30975268	      0.08525208	      0.06350466	      0.08631361	     -0.06204040
      0.31021250	      0.08506741	      0.06347271	      0.08597273	     -0.06202602
      0.31078009	      0.08483287	      0.06343211	      0.08556997	     -0.06200826
      0.31134769	      0.08459234	      0.06339024	      0.08521119	     -0.06199049
      0.31178335	      0.08440433	      0.06335724	      0.08497828	     -0.06197685
      0.31221901	      0.08421380	      0.06332349	      0.08479006	     -0.06196321
      0.31273977	      0.08398313	      0.06328218	      0.08463097	     -0.06194690
      0.31326052	      0.08374968	      0.06323982	      0.08454868	     -0.06193059
      0.31371117	      0.08354562	      0.06320232	      0.08454065	     -0.06191646
      0.31416181	      0.08333985	      0.06316404	      0.08458946	     -0.06190234
      0.31465116	      0.08311460	      0.06312160	      0.08470186	     -0.06188699
      0.31514050	      0.08288760	      0.06307824	      0.08486795	     -0.06187165
      0.31555120	      0.08269579	      0.06304116	      0.08504100	     -0.06185876
      0.31614785	      0.08241513	      0.06298615	      0.08533153	     -0.06184004
      0.31662547	      0.08218882	      0.06294116	      0.08558371	     -0.06182505
      0.31710308	      0.08196108	      0.06289532	      0.08584098	     -0.06181005
      0.31758070	      0.08173196	      0.06284863	      0.08609310	     -0.06179505
      0.31805832	      0.08150145	      0.06280110	      0.08633138	     -0.06178004
      0.31853593	      0.08126958	      0.06275274	      0.08654890	     -0.06176503
      0.31895596	      0.08106454	      0.06270952	      0.08671897	     -0.06175182
      0.31937598	      0.08085847	      0.06266566	      0.08686665	     -0.06173862
      0.31988783	      0.08060593	      0.06261134	      0.08701427	     -0.06172251
      0.32039968	      0.08035186	      0.06255608	      0.08712529	     -0.06170641
      0.32080750	      0.08014830	      0.06251138	      0.08718760	     -0.06169357
      0.32121532	      0.07994378	      0.06246609	      0.08722724	     -0.06168073
      0.32174580	      0.07967627	      0.06240629	      0.08724622	     -0.06166402
      0.32220987	      0.07944089	      0.06235316	      0.08723419	     -0.06164940
      0.32267393	      0.07920426	      0.06229927	      0.08719721	     -0.06163477
      0.32313800	      0.07896639	      0.06224463	      0.08713702	     -0.06162014
      0.32355014	      0.07875409	      0.06219548	      0.08706554	     -0.06160714
      0.32396228	      0.07854084	      0.06214573	      0.08697837	     -0.06159413
      0.32448527	      0.07826887	      0.06208177	      0.08684701	     -0.06157763
      0.32490336	      0.07805039	      0.06202996	      0.08672669	     -0.06156443
      0.32532145	      0.07783098	      0.06197755	      0.08659395	     -0.06155122
      0.32573954	      0.07761067	      0.06192455	      0.08644980	     -0.06153801
      0.32629149	      0.07731849	      0.06185367	      0.08624359	     -0.06152057
      0.32667243	      0.07711599	      0.06180416	      0.08609165	     -0.06150852
      0.32705336	      0.07691282	      0.06175416	      0.08593255	     -0.06149647
      0.32757533	      0.07663339	      0.06168487	      0.08570388	     -0.06147995
      0.32803790	      0.07638480	      0.06162271	      0.08549188	     -0.06146531
      0.32850047	      0.07613534	      0.06155984	      0.08527192	     -0.06145066
      0.32896304	      0.07588507	      0.06149628	      0.08504476	     -0.06143600
      0.32933804	      0.07568160	      0.06144424	      0.08485578	     -0.06142412
      0.32971304	      0.07547763	      0.06139175	      0.08466284	     -0.06141223
      0.33022086	      0.07520067	      0.06131994	      0.08439578	     -0.06139612
      0.33067095	      0.07495448	      0.06125561	      0.08415404	     -0.06138184
      0.33112105	      0.07470768	      0.06119063	      0.08390803	     -0.06136755
      0.33151212	      0.07449273	      0.06113365	      0.08369113	     -0.06135513
      0.33190319	      0.07427734	      0.06107620	      0.08347158	     -0.06134270
      0.33229427	      0.07406150	      0.06101827	      0.08324959	     -0.06133027
      0.33284014	      0.07375951	      0.06093662	      0.08293610	     -0.06131291
      0.33319451	      0.07356302	      0.06088312	      0.08273055	     -0.06130164
      0.33354887	      0.07336619	      0.06082924	      0.08252357	     -0.06129036
      0.33404685	      0.07308900	      0.06075288	      0.08223053	     -0.06127451
      0.33450967	      0.07283079	      0.06068124	      0.08195620	     -0.06125976
      0.33500477	      0.07255391	      0.06060390	      0.08166092	     -0.06124398
      0.33537675	      0.07234546	      0.06054531	      0.08143802	     -0.06123212
      0.33574872	      0.07213662	      0.06048632	      0.08121436	     -0.06122025
      0.33627010	      0.07184326	      0.06040294	      0.08089980	     -0.06120361
      0.33661620	      0.07164811	      0.06034716	      0.08069044	     -0.06119256
      0.33696230	      0.07145263	      0.06029104	      0.08048076	     -0.06118151
      0.33743059	      0.07118760	      0.06021456	      0.08019668	     -0.06116654
      0.33784504	      0.07095252	      0.06014635	      0.07994505	     -0.06115329
      0.33844038	      0.07061400	      0.06004753	      0.07958356	     -0.06113424
      0.33895058	      0.07032309	      0.05996206	      0.07927398	     -0.06111790
      0.33964399	      0.06992654	      0.05984475	      0.07885402	     -0.06109569
      0.33992185	      0.06976725	      0.05979737	      0.07868611	     -0.06108678
      0.34027209	      0.06956616	      0.05973736	      0.07847485	     -0.06107554
      0.34086031	      0.06922766	      0.05963584	      0.07812122	     -0.06105667
      0.34116856	      0.06904989	      0.05958227	      0.07793659	     -0.06104677
      0.34147681	      0.06887187	      0.05952845	      0.07775249	     -0.06103687
      0.34196052	      0.06859200	      0.05944350	      0.07746479	     -0.06102132
      0.34244423	      0.06831150	      0.05935795	      0.07717871	     -0.06100576
      0.34275831	      0.06815938	      0.05930208	      0.07699391	     -0.06099566
      0.34307238	      0.06806383	      0.05924596	      0.07680991	     -0.06098555
      0.34345870	      0.06801502	      0.05917660	      0.07658477	     -0.06097310
      0.34396827	      0.06805103	      0.05908454	      0.07628995	     -0.06095668
      0.34445389	      0.06817550	      0.05899622	      0.07601144	     -0.06094102
      0.34498869	      0.06839728	      0.05889831	      0.07570772	     -0.06092376
      0.34530032	      0.06856126	      0.05884095	      0.07553230	     -0.06091370
      0.34561195	      0.06874735	      0.05878337	      0.07535808	     -0.06090363
      0.34596812	      0.06898388	      0.05871730	      0.07516049	     -0.06089211
      0.34647207	      0.06935571	      0.05862334	      0.07488386	     -0.06087581
      0.34689787	      0.06969814	      0.05854353	      0.07465292	     -0.06086203
      0.34724212	      0.06999057	      0.05847874	      0.07446817	     -0.06085088
      0.34758637	      0.07029456	      0.05841371	      0.07428521	     -0.06083973
      0.34799315	      0.07066599	      0.05833657	      0.07407140	     -0.06082654
      0.34839993	      0.07104784	      0.05825911	      0.07386021	     -0.06081334
      0.34880671	      0.07143746	      0.05818136	      0.07365171	     -0.06080013
      0.34915854	      0.07177886	      0.05811387	      0.07347355	     -0.06078870
      0.34951036	      0.07212287	      0.05804617	      0.07329744	     -0.06077727
      0.34986219	      0.07246821	      0.05797826	      0.07312336	     -0.06076582
      0.35025575	      0.07285468	      0.05790206	      0.07293104	     -0.06075302
      0.35064930	      0.07323991	      0.05782562	      0.07274122	     -0.06074020
      0.35104286	      0.07362261	      0.05774895	      0.07255386	     -0.06072738
      0.35143641	      0.07400159	      0.05767205	      0.07236888	     -0.06071454
      0.35175591	      0.07430581	      0.05760946	      0.07222039	     -0.06070412
      0.35207540	      0.07460642	      0.05754673	      0.07207335	     -0.06069369
      0.35247398	      0.07497568	      0.05746829	      0.07189184	     -0.06068067
      0.35287256	      0.07533785	      0.05738964	      0.07171230	     -0.06066763
      0.35327114	      0.07569227	      0.05731079	      0.07153456	     -0.06065459
      0.35362231	      0.07599766	      0.05724116	      0.07137927	     -0.06064310
      0.35397348	      0.07629625	      0.05717140	      0.07122505	     -0.06063159
      0.35432466	      0.07658775	      0.05710149	      0.07107173	     -0.06062008
      0.35469741	      0.07688915	      0.05702713	      0.07090974	     -0.06060785
      0.35507017	      0.07718205	      0.05695263	      0.07074832	     -0.06059562
      0.35544293	      0.07746626	      0.05687799	      0.07058720	     -0.06058337
      0.35581569	      0.07774162	      0.05680320	      0.07042611	     -0.06057112
      0.35618844	      0.07800803	      0.05672828	      0.07026480	     -0.06055885
      0.35656120	      0.07826540	      0.05665322	      0.07010298	     -0.06054658
      0.35688672	      0.07848272	      0.05658756	      0.06996103	     -0.06053586
      0.35721224	      0.07869311	      0.05652180	      0.06981829	     -0.06052512
      0.35759600	      0.07893222	      0.05644416	      0.06964874	     -0.06051246
      0.35797976	      0.07916171	      0.05636637	      0.06947753	     -0.06049979
      0.35836352	      0.07938164	      0.05628846	      0.06930438	     -0.06048711
      0.35870723	      0.07957054	      0.05621856	      0.06914742	     -0.06047574
      0.35905094	      0.07975190	      0.05614855	      0.06898850	     -0.06046437
      0.35939465	      0.07992576	      0.05607843	      0.06882743	     -0.06045299
      0.35975484	      0.08010001	      0.05600484	      0.06865616	     -0.06044105
      0.36011503	      0.08026622	      0.05593113	      0.06848220	     -0.06042910
      0.36046445	      0.08041988	      0.05585951	      0.06831073	     -0.06041750
      0.36081387	      0.08056619	      0.05578777	      0.06813646	     -0.06040589
      0.36117250	      0.08070881	      0.05571402	      0.06795461	     -0.06039397
      0.36153112	      0.08084394	      0.05564015	      0.06776962	     -0.06038203
      0.36188169	      0.08096890	      0.05556781	      0.06758571	     -0.06037036
      0.36223225	      0.08108694	      0.05549535	      0.06739871	     -0.06035867
      0.36258722	      0.08119954	      0.05542186	      0.06720620	     -0.06034683
      0.36294218	      0.08130531	      0.05534823	      0.06701049	     -0.06033498
      0.36329243	      0.08140312	      0.05527545	      0.06681427	     -0.06032327
      0.36364267	      0.08149454	      0.05520253	      0.06661499	     -0.06031156
      0.36399443	      0.08158008	      0.05512916	      0.06641179	     -0.06029978
      0.36434620	      0.08165944	      0.05505564	      0.06620560	     -0.06028800
      0.36469529	      0.08173223	      0.05498254	      0.06599808	     -0.06027629
      0.36504438	      0.08179920	      0.05490930	      0.06578775	     -0.06026458
      0.36539352	      0.08186050	      0.05483589	      0.06557467	     -0.06025285
      0.36574266	      0.08191624	      0.05476232	      0.06535896	     -0.06024111
      0.36609016	      0.08196632	      0.05468894	      0.06514175	     -0.06022942
      0.36643765	      0.08201114	      0.05461540	      0.06492213	     -0.06021771
      0.36678454	      0.08205077	      0.05454182	      0.06470060	     -0.06020602
      0.36713144	      0.08208539	      0.05446807	      0.06447689	     -0.06019431
      0.36747713	      0.08211503	      0.05439440	      0.06425189	     -0.06018263
      0.36782283	      0.08213994	      0.05432055	      0.06402494	     -0.06017095
      0.36816767	      0.08216019	      0.05424671	      0.06379673	     -0.06015928
      0.36851250	      0.08217594	      0.05417268	      0.06356681	     -0.06014760
      0.36885630	      0.08218728	      0.05409869	      0.06333597	     -0.06013594
      0.36920009	      0.08219437	      0.05402450	      0.06310367	     -0.06012427
      0.36954291	      0.08219730	      0.05395033	      0.06287080	     -0.06011262
      0.36988574	      0.08219621	      0.05387596	      0.06263695	     -0.06010097
      0.37022750	      0.08219120	      0.05380162	      0.06240306	     -0.06008933
      0.37056926	      0.08218238	      0.05372707	      0.06216858	     -0.06007769
      0.37090989	      0.08216989	      0.05365256	      0.06193446	     -0.06006607
      0.37125053	      0.08215378	      0.05357784	      0.06170004	     -0.06005444
      0.37158981	      0.08213424	      0.05350320	      0.06146638	     -0.06004284
      0.37192909	      0.08211128	      0.05342835	      0.06123264	     -0.06003123
      0.37226645	      0.08208516	      0.05335370	      0.06100023	     -0.06001968
      0.37260381	      0.08205581	      0.05327883	      0.06076791	     -0.06000811
      0.37293719	      0.08202373	      0.05320463	      0.06053848	     -0.05999667
      0.37327056	      0.08198866	      0.05313021	      0.06030924	     -0.05998521
      0.37358312	      0.08195312	      0.05306023	      0.06009453	     -0.05997446
      0.37399408	      0.08190258	      0.05296792	      0.05981261	     -0.05996031
      0.37448949	      0.08183606	      0.05285618	      0.05947341	     -0.05994323
      0.37476358	      0.08179670	      0.05279413	      0.05928609	     -0.05993376
      0.37503767	      0.08175556	      0.05273194	      0.05909903	     -0.05992429
      0.37538619	      0.08170074	      0.05265262	      0.05886158	     -0.05991223
      0.37573470	      0.08164317	      0.05257304	      0.05862459	     -0.05990016
      0.37605533	      0.08158784	      0.05249961	      0.05840700	     -0.05988904
      0.37644701	      0.08151724	      0.05240959	      0.05814176	     -0.05987544
      0.37680952	      0.08144902	      0.05232599	      0.05789685	     -0.05986283
      0.37724882	      0.08136276	      0.05222429	      0.05760084	     -0.05984754
      0.37754092	      0.08130327	      0.05215643	      0.05740449	     -0.05983735
      0.37793508	      0.08122038	      0.05206457	      0.05714016	     -0.05982360
      0.37832923	      0.08113454	      0.05197237	      0.05687655	     -0.05980982
      0.37862816	      0.08106753	      0.05190222	      0.05667710	     -0.05979935
      0.37892709	      0.08099890	      0.05183186	      0.05647808	     -0.05978888
      0.37922540	      0.08092885	      0.05176146	      0.05627989	     -0.05977842
      0.37963153	      0.08083101	      0.05166529	      0.05601075	     -0.05976415
      0.38003766	      0.08073038	      0.05156875	      0.05574241	     -0.05974986
      0.38030964	      0.08066148	      0.05150390	      0.05556314	     -0.05974028
      0.38058163	      0.08059139	      0.05143888	      0.05538424	     -0.05973069
      0.38089189	      0.08051001	      0.05136452	      0.05518059	     -0.05971973
      0.38129692	      0.08040155	      0.05126712	      0.05491544	     -0.05970541
      0.38170194	      0.08029061	      0.05116936	      0.05465110	     -0.05969107
      0.38199382	      0.08020918	      0.05109868	      0.05446109	     -0.05968072
      0.38228569	      0.08012652	      0.05102783	      0.05427150	     -0.05967036
      0.38258023	      0.08004190	      0.05095613	      0.05408061	     -0.05965989
      0.38298622	      0.07992329	      0.05085700	      0.05381816	     -0.05964543
      0.38339221	      0.07980247	      0.05075752	      0.05355652	     -0.05963096
      0.38364316	      0.07972671	      0.05069585	      0.05339519	     -0.05962199
      0.38389411	      0.07965014	      0.05063404	      0.05323416	     -0.05961302
      0.38424075	      0.07954306	      0.05054846	      0.05301224	     -0.05960062
      0.38458738	      0.07943450	      0.05046261	      0.05279089	     -0.05958819
      0.38490018	      0.07933529	      0.05038493	      0.05259164	     -0.05957696
      0.38521298	      0.07923491	      0.05030705	      0.05239286	     -0.05956571
      0.38551720	      0.07913620	      0.05023111	      0.05219998	     -0.05955476
      0.38590379	      0.07900924	      0.05013433	      0.05195550	     -0.05954082
      0.38639442	      0.07884572	      0.05001107	      0.05164624	     -0.05952310
      0.38688816	      0.07867855	      0.04988654	      0.05133617	     -0.05950522
      0.38712853	      0.07859624	      0.04982574	      0.05118562	     -0.05949650
      0.38736890	      0.07851333	      0.04976483	      0.05103534	     -0.05948777
      0.38772369	      0.07838988	      0.04967472	      0.05081401	     -0.05947487
      0.38807848	      0.07826519	      0.04958436	      0.05059327	     -0.05946194
      0.38838919	      0.07815498	      0.04950503	      0.05040042	     -0.05945060
      0.38869990	      0.07804385	      0.04942551	      0.05020801	     -0.05943925
      0.38902011	      0.07792838	      0.04934338	      0.05001017	     -0.05942753
      0.38934031	      0.07781197	      0.04926106	      0.04981280	     -0.05941579
      0.38965583	      0.07769636	      0.04917976	      0.04961877	     -0.05940421
      0.38997134	      0.07757986	      0.04909828	      0.04942518	     -0.05939260
      0.39028055	      0.07746486	      0.04901826	      0.04923589	     -0.05938122
      0.39058976	      0.07734904	      0.04893806	      0.04904702	     -0.05936981
      0.39089698	      0.07723317	      0.04885822	      0.04885977	     -0.05935846
      0.39128926	      0.07708409	      0.04875603	      0.04862129	     -0.05934393
      0.39176652	      0.07690105	      0.04863135	      0.04833204	     -0.05932622
      0.39203331	      0.07679795	      0.04856149	      0.04817077	     -0.05931631
      0.39237081	      0.07666674	      0.04847295	      0.04796720	     -0.05930374
      0.39282197	      0.07648998	      0.04835429	      0.04769583	     -0.05928690
      0.39310980	      0.07637643	      0.04827842	      0.04752315	     -0.05927614
      0.39339762	      0.07626228	      0.04820242	      0.04735082	     -0.05926535
      0.39368545	      0.07614753	      0.04812630	      0.04717884	     -0.05925456
      0.39395139	      0.07604098	      0.04805584	      0.04702023	     -0.05924456
      0.39434310	      0.07588316	      0.04795187	      0.04678716	     -0.05922982
      0.39466136	      0.07575415	      0.04786723	      0.04659825	     -0.05921781
      0.39497961	      0.07562447	      0.04778244	      0.04640976	     -0.05920578
      0.39529786	      0.07549412	      0.04769751	      0.04622169	     -0.05919373
      0.39561612	      0.07536311	      0.04761243	      0.04603402	     -0.05918166
      0.39593437	      0.07523146	      0.04752721	      0.04584676	     -0.05916956
      0.39625262	      0.07509916	      0.04744185	      0.04565990	     -0.05915744
      0.39657088	      0.07496624	      0.04735635	      0.04547345	     -0.05914530
      0.39688913	      0.07483270	      0.04727071	      0.04528741	     -0.05913313
      0.39720739	      0.07469856	      0.04718494	      0.04510176	     -0.05912094
      0.39748994	      0.07457896	      0.04710869	      0.04493727	     -0.05911010
      0.39777250	      0.07445889	      0.04703233	      0.04477309	     -0.05909923
      0.39808970	      0.07432355	      0.04694649	      0.04458915	     -0.05908702
      0.39840690	      0.07418765	      0.04686052	      0.04440560	     -0.05907477
      0.39870987	      0.07405732	      0.04677830	      0.04423065	     -0.05906306
      0.39901283	      0.07392648	      0.04669597	      0.04405605	     -0.05905132
      0.39928014	      0.07381063	      0.04662324	      0.04390230	     -0.05904094
      0.39966820	      0.07364177	      0.04651751	      0.04367957	     -0.05902584
      0.39998377	      0.07350386	      0.04643140	      0.04349887	     -0.05901353
      0.40029935	      0.07336544	      0.04634519	      0.04331855	     -0.05900120
      0.40061492	      0.07322651	      0.04625886	      0.04313860	     -0.05898884
      0.40093050	      0.07308707	      0.04617243	      0.04295903	     -0.05897645
      0.40124607	      0.07294714	      0.04608589	      0.04277982	     -0.05896404
      0.40152622	      0.07282252	      0.04600899	      0.04262105	     -0.05895300
      0.40180637	      0.07269751	      0.04593200	      0.04246257	     -0.05894193
      0.40212029	      0.07255698	      0.04584564	      0.04228533	     -0.05892951
      0.40243421	      0.07241600	      0.04575919	      0.04210845	     -0.05891706
      0.40273404	      0.07228091	      0.04567653	      0.04193985	     -0.05890514
      0.40303388	      0.07214541	      0.04559378	      0.04177158	     -0.05889319
      0.40330604	      0.07202206	      0.04551860	      0.04161912	     -0.05888233
      0.40368861	      0.07184812	      0.04541281	      0.04140527	     -0.05886701
      0.40401985	      0.07169699	      0.04532111	      0.04122055	     -0.05885372
      0.40429781	      0.07156981	      0.04524409	      0.04106584	     -0.05884254
      0.40457578	      0.07144229	      0.04516700	      0.04091141	     -0.05883134
      0.40488499	      0.07130006	      0.04508117	      0.04073995	     -0.05881885
      0.40519420	      0.07115742	      0.04499526	      0.04056883	     -0.05880633
      0.40548373	      0.07102351	      0.04491475	      0.04040892	     -0.05879458
      0.40584473	      0.07085607	      0.04481428	      0.04020995	     -0.05877989
      0.40632188	      0.07063396	      0.04468134	      0.03994767	     -0.05876041
      0.40657078	      0.07051774	      0.04461192	      0.03981118	     -0.05875022
      0.40681968	      0.07040128	      0.04454246	      0.03967491	     -0.05874001
      0.40716022	      0.07024156	      0.04444736	      0.03948882	     -0.05872601
      0.40750076	      0.07008141	      0.04435217	      0.03930315	     -0.05871197
      0.40778951	      0.06994527	      0.04427140	      0.03914602	     -0.05870003
      0.40807827	      0.06980882	      0.04419058	      0.03898919	     -0.05868806
      0.40837283	      0.06966932	      0.04410808	      0.03882951	     -0.05867582
      0.40874680	      0.06949177	      0.04400326	      0.03862722	     -0.05866024
      0.40920584	      0.06927316	      0.04387448	      0.03837957	     -0.05864105
      0.40945960	      0.06915201	      0.04380324	      0.03824299	     -0.05863041
      0.40981971	      0.06897969	      0.04370207	      0.03804955	     -0.05861527
      0.41017982	      0.06880695	      0.04360084	      0.03785655	     -0.05860008
      0.41043912	      0.06868230	      0.04352790	      0.03771786	     -0.05858911
      0.41069843	      0.06855743	      0.04345493	      0.03757940	     -0.05857812
      0.41091770	      0.06845167	      0.04339319	      0.03746250	     -0.05856881
      0.41126210	      0.06828525	      0.04329619	      0.03727922	     -0.05855414
      0.41160650	      0.06811846	      0.04319912	      0.03709635	     -0.05853942
      0.41187347	      0.06798892	      0.04312384	      0.03695486	     -0.05852798
      0.41214045	      0.06785916	      0.04304852	      0.03681362	     -0.05851652
      0.41243401	      0.06771624	      0.04296567	      0.03665905	     -0.05850388
      0.41272757	      0.06757306	      0.04288278	      0.03651636	     -0.05849120
      0.41303839	      0.06742120	      0.04279498	      0.03638494	     -0.05847774
      0.41334921	      0.06726906	      0.04270714	      0.03627220	     -0.05846424
      0.41360897	      0.06714170	      0.04263370	      0.03619125	     -0.05845293
      0.41398608	      0.06695648	      0.04252704	      0.03609358	     -0.05843646
      0.41429055	      0.06680666	      0.04244088	      0.03603055	     -0.05842312
      0.41459502	      0.06665659	      0.04235470	      0.03598054	     -0.05840973
      0.41489949	      0.06650628	      0.04226848	      0.03594258	     -0.05839631
      0.41520395	      0.06635573	      0.04218223	      0.03591578	     -0.05838284
      0.41550842	      0.06620495	      0.04209595	      0.03589931	     -0.05836934
      0.41581289	      0.06605394	      0.04200965	      0.03589241	     -0.05835579
      0.41611736	      0.06590270	      0.04192331	      0.03589434	     -0.05834220
      0.41642183	      0.06575124	      0.04183695	      0.03590446	     -0.05832857
      0.41672630	      0.06559957	      0.04175057	      0.03592212	     -0.05831490
      0.41699993	      0.06546308	      0.04167291	      0.03594395	     -0.05830258
      0.41727357	      0.06532642	      0.04159523	      0.03597101	     -0.05829022
      0.41757898	      0.06517370	      0.04150851	      0.03600692	     -0.05827638
      0.41788438	      0.06502077	      0.04142177	      0.03604836	     -0.05826250
      0.41817757	      0.06487379	      0.04133849	      0.03609294	     -0.05824913
      0.41847076	      0.06472662	      0.04125518	      0.03614180	     -0.05823572
      0.41875185	      0.06458537	      0.04117529	      0.03619233	     -0.05822282
      0.41910746	      0.06440644	      0.04107420	      0.03626096	     -0.05820645
      0.41956175	      0.06417751	      0.04094504	      0.03635539	     -0.05818544
      0.41991023	      0.06400165	      0.04084593	      0.03643231	     -0.05816925
      0.42017320	      0.06386879	      0.04077113	      0.03649261	     -0.05815699
      0.42043617	      0.06373581	      0.04069631	      0.03655465	     -0.05814470
      0.42072589	      0.06358917	      0.04061388	      0.03662477	     -0.05813112
      0.42108017	      0.06340967	      0.04051306	      0.03671273	     -0.05811444
      0.42142870	      0.06323288	      0.04041387	      0.03680126	     -0.05809797
      0.42177723	      0.06305590	      0.04031466	      0.03689142	     -0.05808144
      0.42205192	      0.06291629	      0.04023646	      0.03696339	     -0.05806836
      0.42232661	      0.06277657	      0.04015826	      0.03703601	     -0.05805524
      0.42253534	      0.06267032	      0.04009882	      0.03709152	     -0.05804524
      0.42287195	      0.06249886	      0.04000298	      0.03718148	     -0.05802907
      0.42320855	      0.06232725	      0.03990713	      0.03727176	     -0.05801283
      0.42347009	      0.06219381	      0.03983265	      0.03734198	     -0.05800017
      0.42373163	      0.06206028	      0.03975816	      0.03741214	     -0.05798747
      0.42402586	      0.06190996	      0.03967437	      0.03749088	     -0.05797313
      0.42432009	      0.06175954	      0.03959057	      0.03756929	     -0.05795874
      0.42455304	      0.06164038	      0.03952422	      0.03763105	     -0.05794732
      0.42493116	      0.06144684	      0.03941652	      0.03773053	     -0.05792870
      0.42519378	      0.06131232	      0.03934172	      0.03779895	     -0.05791571
      0.42545641	      0.06117774	      0.03926692	      0.03786673	     -0.05790269
      0.42571903	      0.06104309	      0.03919212	      0.03793380	     -0.05788962
      0.42599776	      0.06090011	      0.03911274	      0.03800413	     -0.05787571
      0.42636278	      0.06071276	      0.03900878	      0.03809478	     -0.05785741
      0.42672781	      0.06052530	      0.03890482	      0.03818362	     -0.05783903
      0.42700032	      0.06038529	      0.03882722	      0.03824867	     -0.05782525
      0.42727283	      0.06024521	      0.03874962	      0.03831257	     -0.05781142
      0.42756970	      0.06009255	      0.03866509	      0.03838081	     -0.05779631
      0.42786658	      0.05993984	      0.03858056	      0.03844756	     -0.05778113
      0.42815215	      0.05979288	      0.03849926	      0.03851029	     -0.05776648
      0.42849571	      0.05961602	      0.03840146	      0.03858377	     -0.05774878
      0.42878919	      0.05946489	      0.03831792	      0.03864476	     -0.05773360
      0.42916643	      0.05927056	      0.03821056	      0.03872067	     -0.05771400
      0.42962772	      0.05903284	      0.03807930	      0.03880957	     -0.05768990
      0.42985953	      0.05891335	      0.03801335	      0.03885258	     -0.05767773
      0.43009133	      0.05879384	      0.03794740	      0.03889444	     -0.05766552
      0.43040970	      0.05862967	      0.03785684	      0.03895004	     -0.05764870
      0.43072807	      0.05846547	      0.03776630	      0.03900341	     -0.05763180
      0.43100820	      0.05832097	      0.03768664	      0.03904852	     -0.05761688
      0.43128834	      0.05817645	      0.03760700	      0.03909186	     -0.05760189
      0.43157997	      0.05802597	      0.03752410	      0.03913509	     -0.05758624
      0.43187161	      0.05787549	      0.03744121	      0.03917636	     -0.05757051
      0.43214878	      0.05773245	      0.03736245	      0.03921377	     -0.05755551
      0.43249956	      0.05755142	      0.03726280	      0.03925856	     -0.05753645
      0.43297244	      0.05730737	      0.03712849	      0.03931438	     -0.05751060
      0.43319792	      0.05719100	      0.03706447	      0.03933915	     -0.05749822
      0.43342339	      0.05707463	      0.03700046	      0.03936271	     -0.05748579
      0.43376550	      0.05689808	      0.03690335	      0.03939618	     -0.05746687
      0.43410760	      0.05672153	      0.03680628	      0.03942689	     -0.05744785
      0.43435199	      0.05659542	      0.03673695	      0.03944713	     -0.05743422
      0.43459638	      0.05646932	      0.03666763	      0.03946597	     -0.05742053
      0.43485569	      0.05633553	      0.03659410	      0.03948441	     -0.05740596
      0.43521971	      0.05614774	      0.03649090	      0.03950764	     -0.05738541
      0.43554152	      0.05598176	      0.03639970	      0.03952559	     -0.05736715
      0.43580064	      0.05584812	      0.03632628	      0.03953828	     -0.05735239
      0.43605976	      0.05571451	      0.03625289	      0.03954942	     -0.05733758
      0.43635926	      0.05556011	      0.03616807	      0.03956035	     -0.05732039
      0.43665876	      0.05540573	      0.03608329	      0.03956922	     -0.05730313
      0.43694567	      0.05525788	      0.03600209	      0.03957580	     -0.05728652
      0.43723257	      0.05511007	      0.03592091	      0.03958050	     -0.05726984
      0.43752212	      0.05496093	      0.03583902	      0.03958336	     -0.05725295
      0.43781167	      0.05481182	      0.03575715	      0.03958434	     -0.05723598
      0.43809719	      0.05466484	      0.03567644	      0.03958348	     -0.05721917
      0.43838271	      0.05451790	      0.03559576	      0.03958083	     -0.05720230
      0.43864595	      0.05438246	      0.03552140	      0.03957680	     -0.05718668
      0.43900374	      0.05419844	      0.03542037	      0.03956892	     -0.05716536
      0.43936152	      0.05401450	      0.03531938	      0.03955830	     -0.05714392
      0.43960691	      0.05388840	      0.03525014	      0.03954945	     -0.05712916
      0.43985230	      0.05376233	      0.03518092	      0.03953933	     -0.05711434
      0.44012086	      0.05362440	      0.03510519	      0.03952682	     -0.05709806
      0.44047948	      0.05344031	      0.03500410	      0.03950781	     -0.05707623
      0.44083809	      0.05325631	      0.03490306	      0.03948619	     -0.05705428
      0.44109683	      0.05312361	      0.03483019	      0.03946898	     -0.05703837
      0.44135558	      0.05299097	      0.03475735	      0.03945046	     -0.05702240
      0.44165014	      0.05284003	      0.03467445	      0.03942777	     -0.05700415
      0.44194470	      0.05268916	      0.03459158	      0.03940341	     -0.05698581
      0.44223035	      0.05254292	      0.03451125	      0.03937820	     -0.05696796
      0.44251601	      0.05239676	      0.03443096	      0.03935146	     -0.05695003
      0.44280096	      0.05225103	      0.03435089	      0.03932327	     -0.05693208
      0.44308591	      0.05210537	      0.03427085	      0.03929359	     -0.05691404
      0.44335830	      0.05196621	      0.03419438	      0.03926384	     -0.05689673
      0.44370899	      0.05178715	      0.03409596	      0.03922360	     -0.05687435
      0.44417748	      0.05154813	      0.03396457	      0.03916648	     -0.05684427
      0.44443390	      0.05141739	      0.03389269	      0.03913361	     -0.05682771
      0.44469033	      0.05128673	      0.03382084	      0.03909963	     -0.05681110
      0.44494676	      0.05115613	      0.03374902	      0.03906456	     -0.05679442
      0.44521058	      0.05102184	      0.03367515	      0.03902734	     -0.05677720
      0.44557412	      0.05083692	      0.03357342	      0.03897420	     -0.05675336
      0.44593767	      0.05065215	      0.03347174	      0.03891896	     -0.05672939
      0.44615830	      0.05054008	      0.03341006	      0.03888442	     -0.05671478
      0.44637893	      0.05042807	      0.03334840	      0.03884913	     -0.05670013
      0.44668330	      0.05027364	      0.03326338	      0.03879923	     -0.05667984
      0.44698768	      0.05011932	      0.03317840	      0.03874794	     -0.05665946
      0.44726875	      0.04997691	      0.03309996	      0.03869937	     -0.05664056
      0.44754983	      0.04983460	      0.03302156	      0.03864964	     -0.05662158
      0.44783877	      0.04968841	      0.03294101	      0.03859736	     -0.05660199
      0.44812770	      0.04954233	      0.03286049	      0.03854390	     -0.05658233
      0.44841426	      0.04939755	      0.03278068	      0.03848974	     -0.05656274
      0.44870082	      0.04925287	      0.03270090	      0.03843447	     -0.05654307
      0.44898818	      0.04910791	      0.03262095	      0.03837794	     -0.05652327
      0.44927553	      0.04896305	      0.03254103	      0.03832033	     -0.05650339
      0.44956232	      0.04881858	      0.03246131	      0.03826177	     -0.05648347
      0.44984911	      0.04867423	      0.03238163	      0.03820218	     -0.05646347
      0.45013564	      0.04853012	      0.03230206	      0.03814161	     -0.05644340
      0.45042217	      0.04838613	      0.03222254	      0.03808004	     -0.05642326
      0.45070813	      0.04824253	      0.03214321	      0.03801760	     -0.05640307
      0.45099410	      0.04809905	      0.03206392	      0.03795420	     -0.05638281
      0.45127963	      0.04795590	      0.03198480	      0.03788995	     -0.05636249
      0.45156516	      0.04781287	      0.03190572	      0.03782477	     -0.05634210
      0.45185023	      0.04767019	      0.03182680	      0.03775879	     -0.05632166
      0.45213531	      0.04752762	      0.03174793	      0.03769191	     -0.05630113
      0.45242003	      0.04738535	      0.03166919	      0.03762425	     -0.05628056
      0.45270474	      0.04724321	      0.03159050	      0.03755572	     -0.05625991
      0.45298911	      0.04710136	      0.03151195	      0.03748644	     -0.05623920
      0.45327349	      0.04695963	      0.03143344	      0.03741633	     -0.05621841
      0.45355756	      0.04681817	      0.03135505	      0.03734548	     -0.05619757
      0.45384164	      0.04667683	      0.03127671	      0.03727385	     -0.05617664
      0.45412543	      0.04653577	      0.03119849	      0.03720150	     -0.05615566
      0.45440921	      0.04639483	      0.03112031	      0.03712840	     -0.05613460
      0.45469274	      0.04625414	      0.03104225	      0.03705461	     -0.05611348
      0.45497626	      0.04611359	      0.03096423	      0.03698010	     -0.05609229
      0.45525952	      0.04597330	      0.03088633	      0.03690493	     -0.05607103
      0.45554278	      0.04583313	      0.03080847	      0.03682907	     -0.05604970
      0.45582578	      0.04569322	      0.03073072	      0.03675258	     -0.05602831
      0.45610878	      0.04555344	      0.03065302	      0.03667541	     -0.05600685
      0.45639153	      0.04541392	      0.03057544	      0.03659766	     -0.05598532
      0.45667427	      0.04527453	      0.03049790	      0.03651925	     -0.05596372
      0.45695677	      0.04513540	      0.03042047	      0.03644028	     -0.05594206
      0.45723926	      0.04499639	      0.03034308	      0.03636068	     -0.05592033
      0.45752151	      0.04485765	      0.03026581	      0.03628055	     -0.05589853
      0.45780376	      0.04471904	      0.03018859	      0.03619982	     -0.05587667
      0.45808576	      0.04458069	      0.03011147	      0.03611857	     -0.05585474
      0.45836776	      0.04444247	      0.03003440	      0.03603676	     -0.05583274
      0.45864951	      0.04430450	      0.02995744	      0.03595445	     -0.05581069
      0.45893127	      0.04416668	      0.02988053	      0.03587159	     -0.05578856
      0.45921278	      0.04402911	      0.02980373	      0.03578827	     -0.05576638
      0.45949429	      0.04389167	      0.02972697	      0.03570441	     -0.05574412
      0.45977557	      0.04375450	      0.02965033	      0.03562012	     -0.05572180
      0.46005684	      0.04361746	      0.02957373	      0.03553532	     -0.05569942
      0.46033787	      0.04348068	      0.02949724	      0.03545010	     -0.05567698
      0.46061890	      0.04334404	      0.02942080	      0.03536440	     -0.05565446
      0.46089970	      0.04320765	      0.02934447	      0.03527829	     -0.05563190
      0.46118049	      0.04307140	      0.02926818	      0.03519173	     -0.05560926
      0.46146105	      0.04293541	      0.02919200	      0.03510478	     -0.05558657
      0.46174161	      0.04279956	      0.02911587	      0.03501739	     -0.05556381
      0.46202193	      0.04266397	      0.02903985	      0.03492964	     -0.05554100
      0.46230226	      0.04252852	      0.02896387	      0.03484146	     -0.05551812
      0.46258235	      0.04239332	      0.02888801	      0.03475295	     -0.05549518
      0.46286244	      0.04225827	      0.02881219	      0.03466403	     -0.05547218
      0.46314230	      0.04212347	      0.02873648	      0.03457478	     -0.05544912
      0.46342216	      0.04198881	      0.02866081	      0.03448515	     -0.05542600
      0.46370179	      0.04185441	      0.02858525	      0.03439521	     -0.05540283
      0.46398143	      0.04172016	      0.02850974	      0.03430490	     -0.05537959
      0.46426083	      0.04158615	      0.02843434	      0.03421430	     -0.05535630
      0.46454023	      0.04145230	      0.02835898	      0.03412335	     -0.05533295
      0.46481941	      0.04131869	      0.02828374	      0.03403213	     -0.05530955
      0.46509859	      0.04118523	      0.02820853	      0.03394057	     -0.05528608
      0.46537754	      0.04105203	      0.02813344	      0.03384875	     -0.05526256
      0.46565649	      0.04091897	      0.02805839	      0.03375661	     -0.05523898
      0.46593522	      0.04078616	      0.02798345	      0.03366423	     -0.05521536
      0.46621395	      0.04065350	      0.02790855	      0.03357154	     -0.05519167
      0.46649246	      0.04052110	      0.02783376	      0.03347862	     -0.05516793
      0.46677097	      0.04038884	      0.02775902	      0.03338541	     -0.05514413
      0.46704926	      0.04025683	      0.02768438	      0.03329198	     -0.05512029
      0.46732754	      0.04012497	      0.02760979	      0.03319828	     -0.05509638
      0.46760561	      0.03999336	      0.02753531	      0.03310438	     -0.05507243
      0.46788368	      0.03986189	      0.02746087	      0.03301021	     -0.05504842
      0.46816154	      0.03973068	      0.02738654	      0.03291585	     -0.05502437
      0.46843939	      0.03959962	      0.02731225	      0.03282124	     -0.05500026
      0.46871703	      0.03946880	      0.02723807	      0.03272646	     -0.05497610
      0.46899466	      0.03933813	      0.02716393	      0.03263143	     -0.05495189
      0.46927209	      0.03920772	      0.02708990	      0.03253624	     -0.05492764
      0.46954951	      0.03907745	      0.02701591	      0.03244082	     -0.05490332
      0.46982672	      0.03894743	      0.02694203	      0.03234525	     -0.05487897
      0.47010393	      0.03881756	      0.02686820	      0.03224947	     -0.05485456
      0.47038093	      0.03868793	      0.02679447	      0.03215354	     -0.05483011
      0.47065793	      0.03855846	      0.02672078	      0.03205741	     -0.05480561
      0.47093472	      0.03842923	      0.02664720	      0.03196115	     -0.05478106
      0.47121151	      0.03830015	      0.02657366	      0.03186469	     -0.05475646
      0.47148809	      0.03817132	      0.02650023	      0.03176811	     -0.05473183
      0.47176467	      0.03804264	      0.02642684	      0.03167135	     -0.05470714
      0.47204105	      0.03791420	      0.02635356	      0.03157447	     -0.05468241
      0.47231742	      0.03778591	      0.02628032	      0.03147742	     -0.05465763
      0.47259359	      0.03765787	      0.02620718	      0.03138028	     -0.05463282
      0.47286977	      0.03752997	      0.02613409	      0.03128296	     -0.05460795
      0.47314573	      0.03740232	      0.02606110	      0.03118555	     -0.05458305
      0.47342170	      0.03727482	      0.02598815	      0.03108799	     -0.05455810
      0.47369746	      0.03714756	      0.02591531	      0.03099034	     -0.05453311
      0.47397323	      0.03702045	      0.02584251	      0.03089255	     -0.05450807
      0.47424879	      0.03689359	      0.02576981	      0.03079468	     -0.05448300
      0.47452435	      0.03676687	      0.02569716	      0.03069667	     -0.05445789
      0.47479972	      0.03664039	      0.02562461	      0.03059860	     -0.05443274
      0.47507508	      0.03651406	      0.02555210	      0.03050039	     -0.05440754
      0.47535024	      0.03638797	      0.02547970	      0.03040213	     -0.05438231
      0.47562541	      0.03626204	      0.02540734	      0.03030374	     -0.05435703
      0.47590038	      0.03613634	      0.02533507	      0.03020530	     -0.05433172
      0.47617535	      0.03601078	      0.02526286	      0.03010675	     -0.05430637
      0.47645012	      0.03588547	      0.02519074	      0.03000815	     -0.05428099
      0.47672489	      0.03576031	      0.02511866	      0.02990944	     -0.05425556
      0.47699947	      0.03563538	      0.02504669	      0.02981069	     -0.05423011
      0.47727405	      0.03551060	      0.02497476	      0.02971185	     -0.05420461
      0.47754844	      0.03538606	      0.02490292	      0.02961297	     -0.05417908
      0.47782283	      0.03526166	      0.02483114	      0.02951399	     -0.05415351
      0.47809702	      0.03513750	      0.02475944	      0.02941500	     -0.05412791
      0.47837122	      0.03501349	      0.02468780	      0.02931591	     -0.05410227
      0.47864523	      0.03488972	      0.02461625	      0.02921681	     -0.05407661
      0.47891923	      0.03476609	      0.02454475	      0.02911762	     -0.05405090
      0.47919305	      0.03464269	      0.02447334	      0.02901842	     -0.05402517
      0.47946687	      0.03451944	      0.02440197	      0.02891914	     -0.05399939
      0.47974050	      0.03439642	      0.02433070	      0.02881986	     -0.05397360
      0.48001413	      0.03427355	      0.02425948	      0.02872051	     -0.05394776
      0.48028757	      0.03415091	      0.02418835	      0.02862115	     -0.05392190
      0.48056102	      0.03402842	      0.02411727	      0.02852173	     -0.05389600
      0.48083428	      0.03390616	      0.02404628	      0.02842231	     -0.05387008
      0.48110754	      0.03378404	      0.02397533	      0.02832283	     -0.05384412
      0.48138061	      0.03366215	      0.02390448	      0.02822336	     -0.05381814
      0.48165369	      0.03354041	      0.02383367	      0.02812384	     -0.05379213
      0.48192659	      0.03341889	      0.02376296	      0.02802433	     -0.05376609
      0.48219948	      0.03329752	      0.02369229	      0.02792476	     -0.05374001
      0.48247238	      0.03317630	      0.02362166	      0.02782515	     -0.05371390
      0.48274527	      0.03305522	      0.02355108	      0.02772550	     -0.05368775
      0.48301817	      0.03293429	      0.02348055	      0.02762580	     -0.05366157
      0.48329106	      0.03281350	      0.02341006	      0.02752605	     -0.05363535
      0.48356396	      0.03269286	      0.02333961	      0.02742627	     -0.05360910
      0.48383685	      0.03257236	      0.02326921	      0.02732646	     -0.05358281
      0.48410975	      0.03245201	      0.02319886	      0.02722660	     -0.05355649
      0.48438264	      0.03233180	      0.02312855	      0.02712672	     -0.05353013
      0.48465554	      0.03221174	      0.02305829	      0.02702680	     -0.05350374
      0.48492843	      0.03209182	      0.02298807	      0.02692686	     -0.05347732
      0.48520133	      0.03197204	      0.02291789	      0.02682688	     -0.05345086
      0.48547422	      0.03185241	      0.02284776	      0.02672689	     -0.05342438
      0.48574712	      0.03173293	      0.02277767	      0.02662687	     -0.05339786
      0.48602002	      0.03161358	      0.02270763	      0.02652683	     -0.05337131
      0.48629291	      0.03149438	      0.02263764	      0.02642676	     -0.05334472
      0.48656581	      0.03137533	      0.02256768	      0.02632669	     -0.05331811
      0.48683870	      0.03125642	      0.02249778	      0.02622659	     -0.05329147
      0.48711160	      0.03113764	      0.02242791	      0.02612648	     -0.05326479
      0.48738449	      0.03101902	      0.02235809	      0.02602636	     -0.05323809
      0.48765739	      0.03090053	      0.02228832	      0.02592623	     -0.05321136
      0.48793028	      0.03078219	      0.02221859	      0.02582608	     -0.05318460
      0.48820318	      0.03066399	      0.02214890	      0.02572593	     -0.05315781
      0.48847607	      0.03054593	      0.02207926	      0.02562578	     -0.05313099
      0.48874897	      0.03042801	      0.02200966	      0.02552562	     -0.05310414
      0.48899448	      0.03032205	      0.02194708	      0.02543550	     -0.05307997
      0.48923999	      0.03021620	      0.02188454	      0.02534539	     -0.05305577
      0.48953482	      0.03008923	      0.02180948	      0.02523717	     -0.05302668
      0.48982965	      0.02996243	      0.02173448	      0.02512895	     -0.05299756
      0.49007215	      0.02985826	      0.02167282	      0.02503994	     -0.05297359
      0.49031465	      0.02975420	      0.02161120	      0.02495094	     -0.05294959
      0.49061299	      0.02962633	      0.02153544	      0.02484144	     -0.05292005
      0.49091133	      0.02949863	      0.02145973	      0.02473196	     -0.05289047
      0.49115105	      0.02939613	      0.02139893	      0.02464398	     -0.05286668
      0.49139078	      0.02929375	      0.02133816	      0.02455602	     -0.05284287
      0.49169129	      0.02916555	      0.02126204	      0.02444576	     -0.05281300
      0.49199180	      0.02903752	      0.02118597	      0.02433552	     -0.05278310
      0.49222943	      0.02893640	      0.02112585	      0.02424835	     -0.05275944
      0.49246706	      0.02883538	      0.02106576	      0.02416119	     -0.05273576
      0.49277004	      0.02870674	      0.02098920	      0.02405008	     -0.05270554
      0.49307302	      0.02857826	      0.02091269	      0.02393899	     -0.05267529
      0.49330646	      0.02847938	      0.02085378	      0.02385341	     -0.05265197
      0.49353991	      0.02838061	      0.02079490	      0.02376784	     -0.05262863
      0.49384639	      0.02825108	      0.02071764	      0.02365551	     -0.05259796
      0.49415288	      0.02812171	      0.02064043	      0.02354321	     -0.05256727
      0.49438183	      0.02802519	      0.02058280	      0.02345934	     -0.05254432
      0.49461077	      0.02792877	      0.02052519	      0.02337549	     -0.05252136
      0.49492032	      0.02779855	      0.02044735	      0.02326213	     -0.05249029
      0.49522987	      0.02766850	      0.02036957	      0.02314881	     -0.05245919
      0.49545585	      0.02757366	      0.02031281	      0.02306609	     -0.05243648
      0.49568184	      0.02747892	      0.02025609	      0.02298340	     -0.05241375
      0.49599357	      0.02734838	      0.02017789	      0.02286935	     -0.05238237
      0.49630530	      0.02721801	      0.02009975	      0.02275534	     -0.05235096
      0.49652873	      0.02712468	      0.02004377	      0.02267364	     -0.05232844
      0.49675216	      0.02703144	      0.01998782	      0.02259196	     -0.05230590
      0.49706589	      0.02690066	      0.01990931	      0.02247731	     -0.05227424
      0.49737961	      0.02677005	      0.01983086	      0.02236269	     -0.05224255
      0.49760048	      0.02667821	      0.01977566	      0.02228202	     -0.05222023
      0.49782136	      0.02658645	      0.01972049	      0.02220137	     -0.05219789
      0.49813692	      0.02645550	      0.01964171	      0.02208618	     -0.05216596
      0.49845248	      0.02632472	      0.01956298	      0.02197104	     -0.05213401
      0.49867120	      0.02623418	      0.01950845	      0.02189125	     -0.05211184
      0.49888993	      0.02614371	      0.01945394	      0.02181148	     -0.05208967
      0.49920728	      0.02601261	      0.01937490	      0.02169579	     -0.05205748
      0.49952462	      0.02588169	      0.01929592	      0.02158015	     -0.05202527
      0.49974099	      0.02579252	      0.01924211	      0.02150133	     -0.05200330
      0.49995736	      0.02570343	      0.01918831	      0.02142253	     -0.05198131
      0.50027627	      0.02557226	      0.01910907	      0.02130642	     -0.05194889
      0.50059518	      0.02544127	      0.01902989	      0.02119037	     -0.05191645
      0.50080995	      0.02535315	      0.01897660	      0.02111225	     -0.05189459
      0.50102471	      0.02526511	      0.01892333	      0.02103414	     -0.05187272
      0.50134549	      0.02513376	      0.01884382	      0.02091753	     -0.05184004
      0.50166626	      0.02500258	      0.01876436	      0.02080097	     -0.05180735
      0.50187815	      0.02491603	      0.01871191	      0.02072401	     -0.05178574
      0.50209003	      0.02482955	      0.01865948	      0.02064707	     -0.05176412
      0.50241154	      0.02469847	      0.01857997	      0.02053037	     -0.05173130
      0.50273305	      0.02456756	      0.01850052	      0.02041373	     -0.05169846
      0.50294578	      0.02448103	      0.01844798	      0.02033658	     -0.05167672
      0.50315851	      0.02439458	      0.01839546	      0.02025946	     -0.05165498
      0.50348392	      0.02426248	      0.01831517	      0.02014153	     -0.05162170
      0.50376699	      0.02414771	      0.01824538	      0.02003900	     -0.05159273
      0.50402001	      0.02404523	      0.01818303	      0.01994739	     -0.05156683
      0.50427303	      0.02394286	      0.01812072	      0.01985581	     -0.05154092
      0.50457921	      0.02381912	      0.01804536	      0.01974505	     -0.05150955
      0.50481947	      0.02372211	      0.01798626	      0.01965817	     -0.05148493
      0.50505974	      0.02362521	      0.01792719	      0.01957132	     -0.05146029
      0.50530001	      0.02352839	      0.01786815	      0.01948450	     -0.05143565
      0.50561753	      0.02340058	      0.01779017	      0.01936982	     -0.05140307
      0.50589081	      0.02329071	      0.01772310	      0.01927117	     -0.05137501
      0.50616409	      0.02318096	      0.01765607	      0.01917256	     -0.05134695
      0.50643737	      0.02307132	      0.01758908	      0.01907400	     -0.05131887
      0.50667643	      0.02297551	      0.01753052	      0.01898781	     -0.05129431
      0.50691548	      0.02287979	      0.01747198	      0.01890167	     -0.05126973
      0.50723533	      0.02275185	      0.01739370	      0.01878646	     -0.05123684
      0.50747592	      0.02265572	      0.01733486	      0.01869984	     -0.05121209
      0.50771650	      0.02255968	      0.01727605	      0.01861326	     -0.05118733
      0.50795709	      0.02246373	      0.01721727	      0.01852671	     -0.05116256
      0.50827791	      0.02233591	      0.01713893	      0.01841135	     -0.05112952
      0.50854463	      0.02222977	      0.01707384	      0.01831550	     -0.05110205
      0.50881135	      0.02212374	      0.01700879	      0.01821969	     -0.05107456
      0.50907807	      0.02201781	      0.01694378	      0.01812393	     -0.05104707
      0.50934479	      0.02191198	      0.01687880	      0.01802821	     -0.05101957
      0.50961151	      0.02180627	      0.01681386	      0.01793253	     -0.05099206
      0.50987823	      0.02170065	      0.01674895	      0.01783690	     -0.05096454
      0.51014495	      0.02159515	      0.01668409	      0.01774132	     -0.05093702
      0.51041167	      0.02148974	      0.01661926	      0.01764578	     -0.05090949
      0.51067839	      0.02138444	      0.01655446	      0.01755028	     -0.05088195
      0.51094511	      0.02127925	      0.01648971	      0.01745483	     -0.05085440
      0.51121183	      0.02117415	      0.01642499	      0.01735943	     -0.05082684
      0.51147855	      0.02106916	      0.01636030	      0.01726407	     -0.05079928
      0.51174527	      0.02096427	      0.01629565	      0.01716875	     -0.05077172
      0.51198462	      0.02087023	      0.01623767	      0.01708326	     -0.05074697
      0.51222397	      0.02077627	      0.01617971	      0.01699780	     -0.05072222
      0.51253292	      0.02065510	      0.01610495	      0.01688755	     -0.05069026
      0.51278431	      0.02055661	      0.01604415	      0.01679788	     -0.05066426
      0.51303570	      0.02045821	      0.01598338	      0.01670826	     -0.05063824
      0.51328708	      0.02035990	      0.01592265	      0.01661868	     -0.05061222
      0.51360653	      0.02023509	      0.01584551	      0.01650490	     -0.05057915
      0.51383533	      0.02014579	      0.01579030	      0.01642345	     -0.05055546
      0.51406412	      0.02005656	      0.01573512	      0.01634203	     -0.05053177
      0.51436398	      0.01993972	      0.01566283	      0.01623538	     -0.05050071
      0.51465558	      0.01982622	      0.01559257	      0.01613172	     -0.05047050
      0.51494718	      0.01971283	      0.01552236	      0.01602812	     -0.05044028
      0.51519265	      0.01961746	      0.01546329	      0.01594095	     -0.05041484
      0.51543813	      0.01952218	      0.01540425	      0.01585381	     -0.05038939
      0.51574266	      0.01940408	      0.01533104	      0.01574577	     -0.05035782
      0.51599079	      0.01930794	      0.01527143	      0.01565779	     -0.05033209
      0.51623892	      0.01921189	      0.01521185	      0.01556984	     -0.05030635
      0.51648706	      0.01911591	      0.01515229	      0.01548193	     -0.05028061
      0.51681430	      0.01898946	      0.01507380	      0.01536606	     -0.05024666
      0.51704021	      0.01890224	      0.01501964	      0.01528611	     -0.05022322
      0.51726612	      0.01881509	      0.01496551	      0.01520619	     -0.05019978
      0.51757208	      0.01869716	      0.01489224	      0.01509800	     -0.05016802
      0.51786561	      0.01858413	      0.01482199	      0.01499427	     -0.05013755
      0.51815914	      0.01847122	      0.01475178	      0.01489060	     -0.05010708
      0.51840079	      0.01837834	      0.01469401	      0.01480529	     -0.05008199
      0.51864244	      0.01828554	      0.01463627	      0.01472002	     -0.05005689
      0.51894898	      0.01816791	      0.01456306	      0.01461190	     -0.05002506
      0.51919970	      0.01807179	      0.01450322	      0.01452352	     -0.04999901
      0.51945042	      0.01797575	      0.01444341	      0.01443518	     -0.04997297
      0.51970114	      0.01787979	      0.01438363	      0.01434688	     -0.04994692
      0.52001489	      0.01775980	      0.01430886	      0.01423643	     -0.04991432
      0.52024887	      0.01767040	      0.01425314	      0.01415411	     -0.04989001
      0.52048285	      0.01758106	      0.01419744	      0.01407183	     -0.04986569
      0.52077725	      0.01746875	      0.01412740	      0.01396834	     -0.04983510
      0.52105697	      0.01736213	      0.01406088	      0.01387007	     -0.04980602
      0.52133669	      0.01725561	      0.01399441	      0.01377185	     -0.04977695
      0.52158760	      0.01716013	      0.01393481	      0.01368379	     -0.04975086
      0.52183852	      0.01706472	      0.01387524	      0.01359577	     -0.04972478
      0.52208944	      0.01696939	      0.01381570	      0.01350778	     -0.04969869
      0.52234035	      0.01687413	      0.01375620	      0.01341984	     -0.04967260
      0.52267992	      0.01674533	      0.01367571	      0.01330089	     -0.04963729
      0.52289539	      0.01666366	      0.01362467	      0.01322545	     -0.04961488
      0.52311086	      0.01658205	      0.01357365	      0.01315004	     -0.04959247
      0.52343739	      0.01645848	      0.01349637	      0.01303582	     -0.04955851
      0.52374737	      0.01634127	      0.01342306	      0.01292745	     -0.04952628
      0.52405734	      0.01622417	      0.01334980	      0.01281914	     -0.04949403
      0.52428472	      0.01613835	      0.01329608	      0.01273973	     -0.04947038
      0.52451209	      0.01605258	      0.01324240	      0.01266036	     -0.04944673
      0.52483889	      0.01592940	      0.01316527	      0.01254633	     -0.04941274
      0.52509111	      0.01583442	      0.01310579	      0.01245838	     -0.04938650
      0.52534332	      0.01573950	      0.01304633	      0.01237047	     -0.04936026
      0.52559553	      0.01564465	      0.01298691	      0.01228259	     -0.04933402
      0.52590330	      0.01552900	      0.01291443	      0.01217542	     -0.04930201
      0.52613996	      0.01544014	      0.01285873	      0.01209304	     -0.04927738
      0.52637662	      0.01535133	      0.01280306	      0.01201071	     -0.04925276
      0.52666820	      0.01524200	      0.01273450	      0.01190931	     -0.04922243
      0.52695979	      0.01513275	      0.01266599	      0.01180797	     -0.04919209
      0.52720443	      0.01504116	      0.01260853	      0.01172298	     -0.04916664
      0.52744907	      0.01494963	      0.01255110	      0.01163803	     -0.04914119
      0.52769371	      0.01485816	      0.01249370	      0.01155312	     -0.04911574
      0.52801753	      0.01473718	      0.01241777	      0.01144079	     -0.04908205
      0.52825168	      0.01464976	      0.01236289	      0.01135960	     -0.04905769
      0.52848583	      0.01456240	      0.01230804	      0.01127845	     -0.04903333
      0.52878427	      0.01445114	      0.01223817	      0.01117506	     -0.04900228
      0.52908271	      0.01433995	      0.01216834	      0.01107173	     -0.04897123
      0.52931677	      0.01425281	      0.01211360	      0.01099073	     -0.04894688
      0.52955084	      0.01416573	      0.01205888	      0.01090976	     -0.04892253
      0.52984419	      0.01405666	      0.01199034	      0.01080833	     -0.04889202
      0.53013753	      0.01394768	      0.01192185	      0.01070696	     -0.04886150
      0.53037877	      0.01385811	      0.01186555	      0.01062364	     -0.04883641
      0.53062002	      0.01376860	      0.01180928	      0.01054034	     -0.04881131
      0.53086126	      0.01367914	      0.01175303	      0.01045709	     -0.04878622
      0.53119540	      0.01355533	      0.01167517	      0.01034183	     -0.04875147
      0.53142760	      0.01346935	      0.01162109	      0.01026178	     -0.04872732
      0.53165980	      0.01338342	      0.01156704	      0.01018176	     -0.04870317
      0.53196380	      0.01327099	      0.01149632	      0.01007705	     -0.04867156
      0.53226779	      0.01315865	      0.01142563	      0.00997240	     -0.04863995
      0.53249142	      0.01307606	      0.01137366	      0.00989545	     -0.04861669
      0.53271506	      0.01299352	      0.01132171	      0.00981853	     -0.04859344
      0.53302458	      0.01287934	      0.01124985	      0.00971212	     -0.04856126
      0.53330338	      0.01277657	      0.01118516	      0.00961632	     -0.04853227
      0.53358219	      0.01267387	      0.01112051	      0.00952056	     -0.04850329
      0.53383025	      0.01258255	      0.01106301	      0.00943541	     -0.04847750
      0.53407832	      0.01249128	      0.01100554	      0.00935029	     -0.04845172
      0.53432639	      0.01240006	      0.01094810	      0.00926521	     -0.04842593
      0.53462642	      0.01228981	      0.01087867	      0.00916236	     -0.04839475
      0.53487905	      0.01219704	      0.01082024	      0.00907580	     -0.04836850
      0.53513167	      0.01210432	      0.01076183	      0.00898928	     -0.04834225
      0.53538429	      0.01201166	      0.01070346	      0.00890280	     -0.04831600
      0.53563691	      0.01191905	      0.01064512	      0.00881637	     -0.04828975
      0.53594785	      0.01180513	      0.01057335	      0.00871003	     -0.04825745
      0.53618188	      0.01171945	      0.01051936	      0.00863003	     -0.04823314
      0.53641591	      0.01163381	      0.01046540	      0.00855006	     -0.04820883
      0.53671393	      0.01152481	      0.01039671	      0.00844828	     -0.04817788
      0.53701196	      0.01141589	      0.01032807	      0.00834656	     -0.04814693
      0.53723573	      0.01133415	      0.01027655	      0.00827021	     -0.04812369
      0.53745951	      0.01125246	      0.01022506	      0.00819389	     -0.04810046
      0.53776893	      0.01113956	      0.01015390	      0.00808842	     -0.04806833
      0.53804225	      0.01103989	      0.01009108	      0.00799530	     -0.04803996
      0.53831558	      0.01094029	      0.01002829	      0.00790222	     -0.04801159
      0.53858890	      0.01084074	      0.00996554	      0.00780919	     -0.04798323
      0.53882490	      0.01075484	      0.00991138	      0.00772890	     -0.04795873
      0.53906091	      0.01066897	      0.00985725	      0.00764865	     -0.04793425
      0.53934794	      0.01056460	      0.00979144	      0.00755109	     -0.04790447
      0.53963497	      0.01046029	      0.00972568	      0.00745358	     -0.04787469
      0.53987228	      0.01037410	      0.00967134	      0.00737299	     -0.04785007
      0.54010960	      0.01028796	      0.00961702	      0.00729245	     -0.04782546
      0.54039878	      0.01018303	      0.00955086	      0.00719434	     -0.04779547
      0.54068796	      0.01007818	      0.00948474	      0.00709629	     -0.04776549
      0.54091818	      0.00999474	      0.00943213	      0.00701826	     -0.04774162
      0.54114840	      0.00991135	      0.00937955	      0.00694027	     -0.04771775
      0.54144736	      0.00980312	      0.00931130	      0.00683904	     -0.04768677
      0.54174632	      0.00969495	      0.00924309	      0.00673787	     -0.04765578
      0.54196853	      0.00961460	      0.00919242	      0.00666271	     -0.04763276
      0.54219074	      0.00953428	      0.00914177	      0.00658757	     -0.04760974
      0.54250450	      0.00942093	      0.00907030	      0.00648154	     -0.04757723
      0.54278470	      0.00931976	      0.00900650	      0.00638689	     -0.04754821
      0.54306490	      0.00921865	      0.00894275	      0.00629230	     -0.04751919
      0.54329183	      0.00913681	      0.00889114	      0.00621572	     -0.04749569
      0.54351877	      0.00905500	      0.00883955	      0.00613918	     -0.04747220
      0.54381820	      0.00894711	      0.00877152	      0.00603824	     -0.04744120
      0.54411762	      0.00883929	      0.00870353	      0.00593735	     -0.04741021
      0.54434481	      0.00875752	      0.00865197	      0.00586083	     -0.04738669
      0.54457200	      0.00867579	      0.00860044	      0.00578436	     -0.04736319
      0.54487516	      0.00856679	      0.00853171	      0.00568235	     -0.04733182
      0.54517832	      0.00845785	      0.00846302	      0.00558041	     -0.04730046
      0.54539919	      0.00837852	      0.00841301	      0.00550617	     -0.04727762
      0.54562006	      0.00829922	      0.00836301	      0.00543197	     -0.04725478
      0.54593282	      0.00818699	      0.00829226	      0.00532695	     -0.04722244
      0.54620621	      0.00808895	      0.00823045	      0.00523519	     -0.04719418
      0.54647960	      0.00799095	      0.00816867	      0.00514348	     -0.04716592
      0.54675300	      0.00789301	      0.00810693	      0.00505183	     -0.04713767
      0.54698710	      0.00780918	      0.00805409	      0.00497338	     -0.04711348
      0.54722120	      0.00772539	      0.00800127	      0.00489497	     -0.04708930
      0.54750712	      0.00762310	      0.00793680	      0.00479924	     -0.04705977
      0.54779304	      0.00752087	      0.00787236	      0.00470358	     -0.04703024
      0.54803339	      0.00743497	      0.00781823	      0.00462320	     -0.04700542
      0.54827374	      0.00734912	      0.00776412	      0.00454285	     -0.04698061
      0.54851409	      0.00726330	      0.00771004	      0.00446255	     -0.04695580
      0.54883792	      0.00714774	      0.00763722	      0.00435441	     -0.04692238
      0.54907424	      0.00706345	      0.00758410	      0.00427554	     -0.04689800
      0.54931055	      0.00697920	      0.00753102	      0.00419671	     -0.04687362
      0.54960427	      0.00687453	      0.00746507	      0.00409877	     -0.04684333
      0.54989799	      0.00676992	      0.00739917	      0.00400090	     -0.04681304
      0.55012104	      0.00669052	      0.00734915	      0.00392661	     -0.04679004
      0.55034409	      0.00661115	      0.00729915	      0.00385235	     -0.04676705
      0.55064751	      0.00650323	      0.00723117	      0.00375139	     -0.04673577
      0.55092310	      0.00640527	      0.00716947	      0.00365974	     -0.04670737
      0.55119869	      0.00630735	      0.00710780	      0.00356815	     -0.04667898
      0.55144518	      0.00621982	      0.00705267	      0.00348627	     -0.04665359
      0.55169168	      0.00613232	      0.00699757	      0.00340442	     -0.04662821
      0.55193817	      0.00604486	      0.00694250	      0.00332262	     -0.04660282
      0.55218466	      0.00595745	      0.00688746	      0.00324086	     -0.04657745
      0.55251313	      0.00584102	      0.00681416	      0.00313198	     -0.04654364
      0.55273598	      0.00576207	      0.00676446	      0.00305814	     -0.04652071
      0.55295883	      0.00568315	      0.00671478	      0.00298434	     -0.04649778
      0.55326857	      0.00557352	      0.00664577	      0.00288183	     -0.04646592
      0.55354244	      0.00547662	      0.00658479	      0.00279123	     -0.04643775
      0.55381632	      0.00537978	      0.00652384	      0.00270069	     -0.04640959
      0.55409019	      0.00528299	      0.00646293	      0.00261020	     -0.04638144
      0.55432249	      0.00520093	      0.00641129	      0.00253349	     -0.04635756
      0.55455478	      0.00511890	      0.00635968	      0.00245682	     -0.04633369
      0.55483884	      0.00501865	      0.00629660	      0.00236311	     -0.04630451
      0.55512290	      0.00491844	      0.00623357	      0.00226946	     -0.04627533
      0.55537051	      0.00483114	      0.00617865	      0.00218787	     -0.04624990
      0.55561811	      0.00474387	      0.00612376	      0.00210632	     -0.04622448
      0.55586572	      0.00465665	      0.00606890	      0.00202482	     -0.04619906
      0.55611332	      0.00456946	      0.00601407	      0.00194336	     -0.04617365
      0.55642120	      0.00446111	      0.00594594	      0.00184214	     -0.04614206
      0.55666618	      0.00437494	      0.00589175	      0.00176164	     -0.04611693
      0.55691116	      0.00428880	      0.00583760	      0.00168118	     -0.04609181
      0.55715614	      0.00420270	      0.00578347	      0.00160077	     -0.04606669
      0.55746174	      0.00409536	      0.00571600	      0.00150052	     -0.04603536
      0.55771206	      0.00400747	      0.00566076	      0.00141845	     -0.04600970
      0.55796237	      0.00391963	      0.00560555	      0.00133643	     -0.04598405
      0.55821269	      0.00383182	      0.00555037	      0.00125446	     -0.04595841
      0.55846301	      0.00374406	      0.00549522	      0.00117253	     -0.04593277
      0.55877835	      0.00363356	      0.00542579	      0.00106938	     -0.04590048
      0.55900128	      0.00355547	      0.00537674	      0.00099650	     -0.04587766
      0.55922421	      0.00347742	      0.00532770	      0.00092366	     -0.04585484
      0.55952687	      0.00337151	      0.00526118	      0.00082483	     -0.04582387
      0.55980458	      0.00327438	      0.00520017	      0.00073421	     -0.04579545
      0.56008229	      0.00317730	      0.00513920	      0.00064364	     -0.04576705
      0.56032624	      0.00309207	      0.00508568	      0.00056413	     -0.04574211
      0.56057019	      0.00300687	      0.00503218	      0.00048466	     -0.04571717
      0.56081414	      0.00292171	      0.00497872	      0.00040524	     -0.04569223
      0.56111362	      0.00281721	      0.00491312	      0.00030780	     -0.04566163
      0.56136889	      0.00272819	      0.00485724	      0.00022480	     -0.04563555
      0.56162415	      0.00263922	      0.00480139	      0.00014186	     -0.04560948
      0.56187941	      0.00255028	      0.00474558	      0.00005896	     -0.04558341
      0.56213468	      0.00246139	      0.00468979	     -0.00002389	     -0.04555735
      0.56238994	      0.00237255	      0.00463404	     -0.00010669	     -0.04553130
      0.56264520	      0.00228374	      0.00457833	     -0.00018944	     -0.04550526
      0.56290047	      0.00219498	      0.00452264	     -0.00027214	     -0.04547921
      0.56315573	      0.00210626	      0.00446698	     -0.00035479	     -0.04545318
      0.56346453	      0.00199899	      0.00439970	     -0.00045470	     -0.04542169
      0.56368434	      0.00192267	      0.00435184	     -0.00052577	     -0.04539929
      0.56390415	      0.00184639	      0.00430399	     -0.00059680	     -0.04537689
      0.56420711	      0.00174129	      0.00423809	     -0.00069464	     -0.04534602
      0.56449137	      0.00164275	      0.00417630	     -0.00078637	     -0.04531706
      0.56477563	      0.00154425	      0.00411455	     -0.00087803	     -0.04528812
      0.56501128	      0.00146264	      0.00406339	     -0.00095396	     -0.04526413
      0.56524693	      0.00138106	      0.00401226	     -0.00102985	     -0.04524014
      0.56554347	      0.00127847	      0.00394795	     -0.00112528	     -0.04520997
      0.56579511	      0.00119145	      0.00389342	     -0.00120620	     -0.04518437
      0.56604676	      0.00110447	      0.00383891	     -0.00128706	     -0.04515877
      0.56629841	      0.00101754	      0.00378444	     -0.00136787	     -0.04513319
      0.56655006	      0.00093065	      0.00373000	     -0.00144863	     -0.04510760
      0.56680170	      0.00084380	      0.00367559	     -0.00152932	     -0.04508203
      0.56711084	      0.00073717	      0.00360880	     -0.00162838	     -0.04505062
      0.56733265	      0.00066070	      0.00356090	     -0.00169940	     -0.04502809
      0.56755447	      0.00058427	      0.00351302	     -0.00177038	     -0.04500557
      0.56785281	      0.00048151	      0.00344867	     -0.00186577	     -0.04497528
      0.56813487	      0.00038443	      0.00338788	     -0.00195588	     -0.04494665
      0.56841692	      0.00028739	      0.00332712	     -0.00204591	     -0.04491803
      0.56865478	      0.00020561	      0.00327592	     -0.00212178	     -0.04489391
      0.56889264	      0.00012387	      0.00322474	     -0.00219760	     -0.04486979
      0.56918650	      0.00002293	      0.00316156	     -0.00229119	     -0.04483999
      0.56943590	     -0.00006269	      0.00310797	     -0.00237056	     -0.04481471
      0.56968531	     -0.00014826	      0.00305441	     -0.00244987	     -0.04478944
      0.56993471	     -0.00023379	      0.00300088	     -0.00252912	     -0.04476418
      0.57018411	     -0.00031927	      0.00294738	     -0.00260831	     -0.04473892
      0.57043351	     -0.00040471	      0.00289392	     -0.00268744	     -0.04471367
      0.57075934	     -0.00051626	      0.00282412	     -0.00279072	     -0.04468069
      0.57097019	     -0.00058840	      0.00277898	     -0.00285750	     -0.04465935
      0.57118103	     -0.00066051	      0.00273387	     -0.00292424	     -0.04463802
      0.57149719	     -0.00076857	      0.00266626	     -0.00302423	     -0.04460604
      0.57179665	     -0.00087085	      0.00260227	     -0.00311884	     -0.04457577
      0.57210645	     -0.00097659	      0.00253613	     -0.00321663	     -0.04454445
      0.57234478	     -0.00105789	      0.00248527	     -0.00329180	     -0.04452037
      0.57258311	     -0.00113913	      0.00243445	     -0.00336690	     -0.04449630
      0.57288575	     -0.00124224	      0.00236995	     -0.00346219	     -0.04446573
      0.57312514	     -0.00132374	      0.00231896	     -0.00353750	     -0.04444156
      0.57336453	     -0.00140520	      0.00226801	     -0.00361275	     -0.04441740
      0.57360392	     -0.00148661	      0.00221709	     -0.00368795	     -0.04439325
      0.57393442	     -0.00159892	      0.00214683	     -0.00379166	     -0.04435991
      0.57414977	     -0.00167205	      0.00210108	     -0.00385918	     -0.04433819
      0.57436512	     -0.00174515	      0.00205536	     -0.00392665	     -0.04431648
      0.57467329	     -0.00184967	      0.00198997	     -0.00402311	     -0.04428542
      0.57496795	     -0.00194954	      0.00192750	     -0.00411526	     -0.04425573
      0.57526260	     -0.00204933	      0.00186507	     -0.00420731	     -0.04422605
      0.57549826	     -0.00212908	      0.00181518	     -0.00428087	     -0.04420232
      0.57573391	     -0.00220879	      0.00176531	     -0.00435437	     -0.04417860
      0.57603667	     -0.00231112	      0.00170129	     -0.00444871	     -0.04414813
      0.57627784	     -0.00239257	      0.00165033	     -0.00452379	     -0.04412386
      0.57651901	     -0.00247397	      0.00159940	     -0.00459881	     -0.04409960
      0.57676019	     -0.00255532	      0.00154849	     -0.00467377	     -0.04407535
      0.57708298	     -0.00266412	      0.00148041	     -0.00477400	     -0.04404290
      0.57730103	     -0.00273756	      0.00143446	     -0.00484164	     -0.04402099
      0.57751907	     -0.00281095	      0.00138853	     -0.00490923	     -0.04399909
      0.57782053	     -0.00291235	      0.00132507	     -0.00500259	     -0.04396881
      0.57811019	     -0.00300970	      0.00126414	     -0.00509221	     -0.04393973
      0.57839985	     -0.00310697	      0.00120325	     -0.00518174	     -0.04391065
      0.57863645	     -0.00318636	      0.00115355	     -0.00525480	     -0.04388691
      0.57887306	     -0.00326571	      0.00110388	     -0.00532781	     -0.04386318
      0.57917383	     -0.00336649	      0.00104078	     -0.00542052	     -0.04383301
      0.57941448	     -0.00344706	      0.00099033	     -0.00549463	     -0.04380889
      0.57965514	     -0.00352758	      0.00093992	     -0.00556868	     -0.04378477
      0.57989579	     -0.00360804	      0.00088953	     -0.00564266	     -0.04376066
      0.58022028	     -0.00371644	      0.00082164	     -0.00574232	     -0.04372816
      0.58043621	     -0.00378852	      0.00077649	     -0.00580857	     -0.04370653
      0.58065214	     -0.00386056	      0.00073137	     -0.00587478	     -0.04368492
      0.58095551	     -0.00396169	      0.00066802	     -0.00596770	     -0.04365456
      0.58124769	     -0.00405900	      0.00060706	     -0.00605711	     -0.04362533
      0.58153987	     -0.00415622	      0.00054614	     -0.00614642	     -0.04359611
      0.58178350	     -0.00423722	      0.00049538	     -0.00622081	     -0.04357175
      0.58202713	     -0.00431817	      0.00044465	     -0.00629515	     -0.04354740
      0.58232014	     -0.00441544	      0.00038369	     -0.00638445	     -0.04351813
      0.58255867	     -0.00449456	      0.00033409	     -0.00645709	     -0.04349430
      0.58279721	     -0.00457363	      0.00028452	     -0.00652967	     -0.04347048
      0.58303575	     -0.00465264	      0.00023499	     -0.00660218	     -0.04344667
      0.58336765	     -0.00476247	      0.00016612	     -0.00670297	     -0.04341355
      0.58357846	     -0.00483218	      0.00012240	     -0.00676692	     -0.04339252
      0.58378928	     -0.00490184	      0.00007872	     -0.00683083	     -0.04337149
      0.58410022	     -0.00500450	      0.00001432	     -0.00692499	     -0.04334049
      0.58440504	     -0.00510504	     -0.00004875	     -0.00701720	     -0.04331011
      0.58475951	     -0.00522184	     -0.00012203	     -0.00712430	     -0.04327479
      0.58497805	     -0.00529379	     -0.00016718	     -0.00719026	     -0.04325303
      0.58519659	     -0.00536568	     -0.00021230	     -0.00725616	     -0.04323127
      0.58555832	     -0.00548457	     -0.00028692	     -0.00736513	     -0.04319527
      0.58575951	     -0.00555064	     -0.00032839	     -0.00742568	     -0.04317525
      0.58596071	     -0.00561667	     -0.00036984	     -0.00748618	     -0.04315523
      0.58629257	     -0.00572548	     -0.00043816	     -0.00758588	     -0.04312223
      0.58661501	     -0.00583109	     -0.00050447	     -0.00768262	     -0.04309018
      0.58684985	     -0.00590794	     -0.00055274	     -0.00775302	     -0.04306685
      0.58708470	     -0.00598474	     -0.00060097	     -0.00782335	     -0.04304352
      0.58740190	     -0.00608837	     -0.00066607	     -0.00791824	     -0.04301202
      0.58762667	     -0.00616173	     -0.00071216	     -0.00798542	     -0.04298971
      0.58785144	     -0.00623505	     -0.00075822	     -0.00805253	     -0.04296740
      0.58813972	     -0.00632900	     -0.00081726	     -0.00813853	     -0.04293880
      0.58841924	     -0.00642001	     -0.00087445	     -0.00822183	     -0.04291108
      0.58869877	     -0.00651094	     -0.00093160	     -0.00830505	     -0.04288336
      0.58894269	     -0.00659021	     -0.00098143	     -0.00837759	     -0.04285919
      0.58918662	     -0.00666943	     -0.00103123	     -0.00845007	     -0.04283502
      0.58943055	     -0.00674858	     -0.00108099	     -0.00852248	     -0.04281086
      0.58972331	     -0.00684349	     -0.00114067	     -0.00860929	     -0.04278187
      0.58998635	     -0.00692869	     -0.00119425	     -0.00868722	     -0.04275583
      0.59024940	     -0.00701381	     -0.00124778	     -0.00876506	     -0.04272980
      0.59051244	     -0.00709886	     -0.00130127	     -0.00884283	     -0.04270378
      0.59077549	     -0.00718383	     -0.00135473	     -0.00892052	     -0.04267777
      0.59101015	     -0.00725957	     -0.00140237	     -0.00898977	     -0.04265458
      0.59124482	     -0.00733525	     -0.00144999	     -0.00905895	     -0.04263138
      0.59154307	     -0.00743135	     -0.00151046	     -0.00914679	     -0.04260192
      0.59178463	     -0.00750911	     -0.00155940	     -0.00921786	     -0.04257806
      0.59202618	     -0.00758681	     -0.00160830	     -0.00928886	     -0.04255422
      0.59226774	     -0.00766444	     -0.00165716	     -0.00935980	     -0.04253038
      0.59258842	     -0.00776741	     -0.00172197	     -0.00945387	     -0.04249874
      0.59280245	     -0.00783607	     -0.00176520	     -0.00951660	     -0.04247763
      0.59301648	     -0.00790467	     -0.00180839	     -0.00957927	     -0.04245652
      0.59331728	     -0.00800101	     -0.00186905	     -0.00966726	     -0.04242688
      0.59355815	     -0.00807808	     -0.00191758	     -0.00973765	     -0.04240314
      0.59395816	     -0.00820593	     -0.00199810	     -0.00985440	     -0.04236374
      0.59420126	     -0.00828354	     -0.00204699	     -0.00992526	     -0.04233981
      0.59444437	     -0.00836109	     -0.00209584	     -0.00999607	     -0.04231588
      0.59468748	     -0.00843857	     -0.00214465	     -0.01006680	     -0.04229196
      0.59498418	     -0.00853305	     -0.00220417	     -0.01015305	     -0.04226278
      0.59524210	     -0.00861510	     -0.00225587	     -0.01022793	     -0.04223742
      0.59550001	     -0.00869707	     -0.00230752	     -0.01030274	     -0.04221207
      0.59575792	     -0.00877897	     -0.00235913	     -0.01037748	     -0.04218673
      0.59601583	     -0.00886079	     -0.00241070	     -0.01045215	     -0.04216140
      0.59627374	     -0.00894254	     -0.00246223	     -0.01052674	     -0.04213607
      0.59653165	     -0.00902422	     -0.00251372	     -0.01060125	     -0.04211076
      0.59678956	     -0.00910582	     -0.00256516	     -0.01067570	     -0.04208545
      0.59704747	     -0.00918735	     -0.00261656	     -0.01075006	     -0.04206015
      0.59730539	     -0.00926880	     -0.00266792	     -0.01082436	     -0.04203486
      0.59756330	     -0.00935018	     -0.00271923	     -0.01089858	     -0.04200958
      0.59782121	     -0.00943149	     -0.00277051	     -0.01097273	     -0.04198431
      0.59807912	     -0.00951272	     -0.00282174	     -0.01104680	     -0.04195905
      0.59833703	     -0.00959388	     -0.00287292	     -0.01112080	     -0.04193379
      0.59859494	     -0.00967496	     -0.00292407	     -0.01119473	     -0.04190854
      0.59885285	     -0.00975597	     -0.00297517	     -0.01126859	     -0.04188331
      0.59908384	     -0.00982846	     -0.00302090	     -0.01133467	     -0.04186071
      0.59931483	     -0.00990089	     -0.00306660	     -0.01140069	     -0.04183812
      0.59961962	     -0.00999637	     -0.00312684	     -0.01148772	     -0.04180832
      0.59985661	     -0.01007054	     -0.00317364	     -0.01155532	     -0.04178516
      0.60009359	     -0.01014465	     -0.00322040	     -0.01162286	     -0.04176201
      0.60033058	     -0.01021870	     -0.00326713	     -0.01169033	     -0.04173887
      0.60063188	     -0.01031275	     -0.00332649	     -0.01177603	     -0.04170945
      0.60088924	     -0.01039300	     -0.00337714	     -0.01184915	     -0.04168434
      0.60114659	     -0.01047317	     -0.00342774	     -0.01192219	     -0.04165923
      0.60140394	     -0.01055328	     -0.00347831	     -0.01199517	     -0.04163413
      0.60166129	     -0.01063331	     -0.00352883	     -0.01206807	     -0.04160904
      0.60191865	     -0.01071326	     -0.00357930	     -0.01214090	     -0.04158396
      0.60217600	     -0.01079314	     -0.00362974	     -0.01221366	     -0.04155889
      0.60243335	     -0.01087295	     -0.00368013	     -0.01228635	     -0.04153383
      0.60269071	     -0.01095269	     -0.00373047	     -0.01235896	     -0.04150877
      0.60294806	     -0.01103235	     -0.00378078	     -0.01243150	     -0.04148373
      0.60320541	     -0.01111193	     -0.00383104	     -0.01250397	     -0.04145869
      0.60346276	     -0.01119145	     -0.00388125	     -0.01257637	     -0.04143366
      0.60372012	     -0.01127089	     -0.00393142	     -0.01264870	     -0.04140864
      0.60397747	     -0.01135025	     -0.00398155	     -0.01272096	     -0.04138363
      0.60423482	     -0.01142955	     -0.00403163	     -0.01279314	     -0.04135863
      0.60449217	     -0.01150877	     -0.00408167	     -0.01286526	     -0.04133363
      0.60474953	     -0.01158791	     -0.00413167	     -0.01293730	     -0.04130865
      0.60500688	     -0.01166698	     -0.00418162	     -0.01300927	     -0.04128367
      0.60526423	     -0.01174598	     -0.00423153	     -0.01308117	     -0.04125871
      0.60552159	     -0.01182491	     -0.00428139	     -0.01315300	     -0.04123375
      0.60577894	     -0.01190376	     -0.00433121	     -0.01322476	     -0.04120880
      0.60603629	     -0.01198254	     -0.00438099	     -0.01329645	     -0.04118386
      0.60629364	     -0.01206125	     -0.00443072	     -0.01336807	     -0.04115893
      0.60655100	     -0.01213988	     -0.00448040	     -0.01343962	     -0.04113401
      0.60680835	     -0.01221844	     -0.00453005	     -0.01351109	     -0.04110909
      0.60706570	     -0.01229693	     -0.00457965	     -0.01358250	     -0.04108419
      0.60732305	     -0.01237534	     -0.00462920	     -0.01365384	     -0.04105929
      0.60758041	     -0.01245368	     -0.00467871	     -0.01372510	     -0.04103440
      0.60783776	     -0.01253195	     -0.00472817	     -0.01379630	     -0.04100952
      0.60809511	     -0.01261015	     -0.00477759	     -0.01386743	     -0.04098465
      0.60835247	     -0.01268827	     -0.00482697	     -0.01393849	     -0.04095979
      0.60860982	     -0.01276632	     -0.00487630	     -0.01400948	     -0.04093494
      0.60886717	     -0.01284429	     -0.00492559	     -0.01408040	     -0.04091010
      0.60912452	     -0.01292220	     -0.00497483	     -0.01415125	     -0.04088526
      0.60935546	     -0.01299205	     -0.00501899	     -0.01421477	     -0.04086299
      0.60958641	     -0.01306183	     -0.00506310	     -0.01427823	     -0.04084072
      0.60989499	     -0.01315500	     -0.00512199	     -0.01436294	     -0.04081097
      0.61012598	     -0.01322466	     -0.00516603	     -0.01442629	     -0.04078871
      0.61035696	     -0.01329427	     -0.00521004	     -0.01448958	     -0.04076646
      0.61058795	     -0.01336382	     -0.00525400	     -0.01455282	     -0.04074422
      0.61089238	     -0.01345540	     -0.00531190	     -0.01463608	     -0.04071491
      0.61116285	     -0.01353667	     -0.00536328	     -0.01470997	     -0.04068889
      0.61143331	     -0.01361786	     -0.00541461	     -0.01478378	     -0.04066287
      0.61166649	     -0.01368780	     -0.00545883	     -0.01484736	     -0.04064045
      0.61189966	     -0.01375767	     -0.00550301	     -0.01491088	     -0.04061804
      0.61213283	     -0.01382749	     -0.00554715	     -0.01497434	     -0.04059563
      0.61243361	     -0.01391746	     -0.00560403	     -0.01505613	     -0.04056674
      0.61269819	     -0.01399653	     -0.00565402	     -0.01512799	     -0.04054134
      0.61296277	     -0.01407551	     -0.00570396	     -0.01519978	     -0.04051594
      0.61322734	     -0.01415443	     -0.00575386	     -0.01527151	     -0.04049056
      0.61345399	     -0.01422196	     -0.00579656	     -0.01533289	     -0.04046882
      0.61368063	     -0.01428945	     -0.00583923	     -0.01539422	     -0.04044709
      0.61400240	     -0.01438516	     -0.00589974	     -0.01548120	     -0.04041625
      0.61422297	     -0.01445070	     -0.00594119	     -0.01554076	     -0.04039512
      0.61444354	     -0.01451619	     -0.00598260	     -0.01560028	     -0.04037400
      0.61473095	     -0.01460146	     -0.00603650	     -0.01567776	     -0.04034648
      0.61500338	     -0.01468219	     -0.00608755	     -0.01575112	     -0.04032041
      0.61534774	     -0.01478413	     -0.00615200	     -0.01584375	     -0.04028747
      0.61557006	     -0.01484987	     -0.00619357	     -0.01590348	     -0.04026621
      0.61579238	     -0.01491556	     -0.00623511	     -0.01596317	     -0.04024496
      0.61609937	     -0.01500619	     -0.00629241	     -0.01604551	     -0.04021562
      0.61636296	     -0.01508392	     -0.00634156	     -0.01611613	     -0.04019045
      0.61662655	     -0.01516158	     -0.00639066	     -0.01618669	     -0.04016528
      0.61689014	     -0.01523916	     -0.00643971	     -0.01625718	     -0.04014012
      0.61712087	     -0.01530701	     -0.00648261	     -0.01631882	     -0.04011811
      0.61735160	     -0.01537481	     -0.00652547	     -0.01638041	     -0.04009610
      0.61766671	     -0.01546731	     -0.00658395	     -0.01646444	     -0.04006606
      0.61788991	     -0.01553276	     -0.00662534	     -0.01652391	     -0.04004479
      0.61811311	     -0.01559817	     -0.00666669	     -0.01658332	     -0.04002352
      0.61839595	     -0.01568097	     -0.00671903	     -0.01665854	     -0.03999659
      0.61867194	     -0.01576169	     -0.00677006	     -0.01673186	     -0.03997032
      0.61894794	     -0.01584233	     -0.00682104	     -0.01680511	     -0.03994405
      0.61920792	     -0.01591821	     -0.00686901	     -0.01687404	     -0.03991932
      0.61946790	     -0.01599403	     -0.00691694	     -0.01694291	     -0.03989460
      0.61972788	     -0.01606978	     -0.00696482	     -0.01701171	     -0.03986989
      0.61998786	     -0.01614545	     -0.00701266	     -0.01708045	     -0.03984519
      0.62024784	     -0.01622106	     -0.00706045	     -0.01714912	     -0.03982050
      0.62050782	     -0.01629659	     -0.00710819	     -0.01721773	     -0.03979581
      0.62076780	     -0.01637206	     -0.00715589	     -0.01728627	     -0.03977114
      0.62102778	     -0.01644745	     -0.00720354	     -0.01735475	     -0.03974648
      0.62128776	     -0.01652277	     -0.00725115	     -0.01742317	     -0.03972182
      0.62154774	     -0.01659803	     -0.00729871	     -0.01749152	     -0.03969718
      0.62180773	     -0.01667321	     -0.00734623	     -0.01755981	     -0.03967254
      0.62206771	     -0.01674833	     -0.00739370	     -0.01762803	     -0.03964791
      0.62230052	     -0.01681554	     -0.00743617	     -0.01768907	     -0.03962587
      0.62253334	     -0.01688269	     -0.00747860	     -0.01775006	     -0.03960383
      0.62284548	     -0.01697264	     -0.00753544	     -0.01783175	     -0.03957429
      0.62306923	     -0.01703705	     -0.00757614	     -0.01789025	     -0.03955313
      0.62329297	     -0.01710141	     -0.00761680	     -0.01794870	     -0.03953198
      0.62357398	     -0.01718217	     -0.00766783	     -0.01802205	     -0.03950542
      0.62384819	     -0.01726090	     -0.00771757	     -0.01809355	     -0.03947951
      0.62412241	     -0.01733956	     -0.00776726	     -0.01816499	     -0.03945361
      0.62438531	     -0.01741489	     -0.00781485	     -0.01823341	     -0.03942880
      0.62464821	     -0.01749016	     -0.00786239	     -0.01830177	     -0.03940399
      0.62491111	     -0.01756536	     -0.00790989	     -0.01837006	     -0.03937919
      0.62517401	     -0.01764049	     -0.00795734	     -0.01843829	     -0.03935440
      0.62543691	     -0.01771555	     -0.00800475	     -0.01850646	     -0.03932962
      0.62569981	     -0.01779054	     -0.00805211	     -0.01857457	     -0.03930485
      0.62596271	     -0.01786546	     -0.00809942	     -0.01864261	     -0.03928009
      0.62622561	     -0.01794031	     -0.00814669	     -0.01871059	     -0.03925534
      0.62644890	     -0.01800382	     -0.00818679	     -0.01876828	     -0.03923433
      0.62667219	     -0.01806729	     -0.00822687	     -0.01882592	     -0.03921332
      0.62697261	     -0.01815261	     -0.00828073	     -0.01890340	     -0.03918507
      0.62723436	     -0.01822687	     -0.00832761	     -0.01897085	     -0.03916046
      0.62749610	     -0.01830106	     -0.00837445	     -0.01903823	     -0.03913587
      0.62775785	     -0.01837518	     -0.00842124	     -0.01910555	     -0.03911128
      0.62801960	     -0.01844923	     -0.00846798	     -0.01917281	     -0.03908671
      0.62828134	     -0.01852322	     -0.00851468	     -0.01924001	     -0.03906214
      0.62850754	     -0.01858711	     -0.00855500	     -0.01929804	     -0.03904092
      0.62873374	     -0.01865094	     -0.00859528	     -0.01935602	     -0.03901970
      0.62906261	     -0.01874366	     -0.00865379	     -0.01944023	     -0.03898887
      0.62927490	     -0.01880346	     -0.00869152	     -0.01949455	     -0.03896898
      0.62948719	     -0.01886321	     -0.00872922	     -0.01954882	     -0.03894909
      0.62978396	     -0.01894666	     -0.00878187	     -0.01962462	     -0.03892130
      0.63019481	     -0.01906206	     -0.00885466	     -0.01972944	     -0.03888285
      0.63042558	     -0.01912680	     -0.00889550	     -0.01978825	     -0.03886126
      0.63065635	     -0.01919149	     -0.00893630	     -0.01984702	     -0.03883968
      0.63094282	     -0.01927173	     -0.00898690	     -0.01991990	     -0.03881290
      0.63121417	     -0.01934765	     -0.00903478	     -0.01998888	     -0.03878754
      0.63148551	     -0.01942351	     -0.00908261	     -0.02005778	     -0.03876220
      0.63174688	     -0.01949651	     -0.00912863	     -0.02012410	     -0.03873780
      0.63200824	     -0.01956944	     -0.00917461	     -0.02019036	     -0.03871340
      0.63226960	     -0.01964231	     -0.00922055	     -0.02025655	     -0.03868902
      0.63253096	     -0.01971511	     -0.00926643	     -0.02032270	     -0.03866465
      0.63279233	     -0.01978784	     -0.00931228	     -0.02038878	     -0.03864029
      0.63305369	     -0.01986051	     -0.00935807	     -0.02045480	     -0.03861593
      0.63331505	     -0.01993312	     -0.00940383	     -0.02052077	     -0.03859159
      0.63357641	     -0.02000566	     -0.00944953	     -0.02058668	     -0.03856725
      0.63383778	     -0.02007814	     -0.00949519	     -0.02065254	     -0.03854293
      0.63409914	     -0.02015055	     -0.00954081	     -0.02071834	     -0.03851861
      0.63433025	     -0.02021453	     -0.00958111	     -0.02077647	     -0.03849712
      0.63456136	     -0.02027846	     -0.00962138	     -0.02083456	     -0.03847564
      0.63488027	     -0.02036659	     -0.00967688	     -0.02091465	     -0.03844600
      0.63509977	     -0.02042719	     -0.00971504	     -0.02096972	     -0.03842562
      0.63531926	     -0.02048775	     -0.00975317	     -0.02102476	     -0.03840524
      0.63560659	     -0.02056695	     -0.00980304	     -0.02109674	     -0.03837857
      0.63584754	     -0.02063331	     -0.00984481	     -0.02115705	     -0.03835621
      0.63622120	     -0.02073612	     -0.00990952	     -0.02125049	     -0.03832156
      0.63646992	     -0.02080448	     -0.00995254	     -0.02131262	     -0.03829850
      0.63671865	     -0.02087278	     -0.00999552	     -0.02137471	     -0.03827546
      0.63696738	     -0.02094103	     -0.01003846	     -0.02143674	     -0.03825242
      0.63724417	     -0.02101691	     -0.01008620	     -0.02150572	     -0.03822679
      0.63752097	     -0.02109272	     -0.01013389	     -0.02157464	     -0.03820118
      0.63775745	     -0.02115743	     -0.01017459	     -0.02163346	     -0.03817930
      0.63799392	     -0.02122209	     -0.01021526	     -0.02169225	     -0.03815744
      0.63831021	     -0.02130850	     -0.01026960	     -0.02177081	     -0.03812820
      0.63852859	     -0.02136810	     -0.01030707	     -0.02182500	     -0.03810802
      0.63874697	     -0.02142766	     -0.01034452	     -0.02187915	     -0.03808785
      0.63903560	     -0.02150632	     -0.01039396	     -0.02195068	     -0.03806120
      0.63931136	     -0.02158140	     -0.01044115	     -0.02201895	     -0.03803575
      0.63968341	     -0.02168259	     -0.01050474	     -0.02211096	     -0.03800144
      0.63991585	     -0.02174574	     -0.01054442	     -0.02216840	     -0.03798001
      0.64019621	     -0.02182185	     -0.01059224	     -0.02223761	     -0.03795417
      0.64046822	     -0.02189562	     -0.01063858	     -0.02230471	     -0.03792911
      0.64074022	     -0.02196933	     -0.01068488	     -0.02237175	     -0.03790406
      0.64101223	     -0.02204298	     -0.01073112	     -0.02243874	     -0.03787903
      0.64128424	     -0.02211655	     -0.01077732	     -0.02250567	     -0.03785400
      0.64151444	     -0.02217877	     -0.01081638	     -0.02256227	     -0.03783283
      0.64174463	     -0.02224094	     -0.01085541	     -0.02261883	     -0.03781167
      0.64207148	     -0.02232913	     -0.01091076	     -0.02269906	     -0.03778163
      0.64228502	     -0.02238670	     -0.01094689	     -0.02275144	     -0.03776202
      0.64249856	     -0.02244423	     -0.01098299	     -0.02280379	     -0.03774241
      0.64279507	     -0.02252404	     -0.01103306	     -0.02287641	     -0.03771519
      0.64317984	     -0.02262750	     -0.01109796	     -0.02297056	     -0.03767990
      0.64343054	     -0.02269484	     -0.01114019	     -0.02303184	     -0.03765691
      0.64368123	     -0.02276212	     -0.01118238	     -0.02309308	     -0.03763393
      0.64393192	     -0.02282935	     -0.01122453	     -0.02315427	     -0.03761096
      0.64420646	     -0.02290291	     -0.01127064	     -0.02322122	     -0.03758582
      0.64448100	     -0.02297641	     -0.01131671	     -0.02328813	     -0.03756069
      0.64472178	     -0.02304081	     -0.01135707	     -0.02334676	     -0.03753866
      0.64496255	     -0.02310517	     -0.01139739	     -0.02340535	     -0.03751663
      0.64527153	     -0.02318768	     -0.01144909	     -0.02348047	     -0.03748838
      0.64549471	     -0.02324723	     -0.01148639	     -0.02353469	     -0.03746798
      0.64571789	     -0.02330674	     -0.01152366	     -0.02358888	     -0.03744759
      0.64600088	     -0.02338213	     -0.01157087	     -0.02365753	     -0.03742175
      0.64627202	     -0.02345430	     -0.01161605	     -0.02372326	     -0.03739700
      0.64661090	     -0.02354442	     -0.01167246	     -0.02380534	     -0.03736608
      0.64684422	     -0.02360641	     -0.01171126	     -0.02386180	     -0.03734480
      0.64707754	     -0.02366835	     -0.01175002	     -0.02391822	     -0.03732353
      0.64737400	     -0.02374699	     -0.01179922	     -0.02398987	     -0.03729652
      0.64767047	     -0.02382556	     -0.01184837	     -0.02406145	     -0.03726951
      0.64788280	     -0.02388179	     -0.01188354	     -0.02411268	     -0.03725018
      0.64809512	     -0.02393798	     -0.01191868	     -0.02416387	     -0.03723086
      0.64840313	     -0.02401942	     -0.01196959	     -0.02423809	     -0.03720283
      0.64867899	     -0.02409230	     -0.01201515	     -0.02430450	     -0.03717775
      0.64892079	     -0.02415612	     -0.01205504	     -0.02436267	     -0.03715577
      0.64916259	     -0.02421990	     -0.01209490	     -0.02442080	     -0.03713380
      0.64947119	     -0.02430123	     -0.01214571	     -0.02449493	     -0.03710577
      0.64969465	     -0.02436007	     -0.01218246	     -0.02454857	     -0.03708548
      0.64991810	     -0.02441887	     -0.01221919	     -0.02460218	     -0.03706520
      0.65020124	     -0.02449332	     -0.01226568	     -0.02467005	     -0.03703952
      0.65047270	     -0.02456463	     -0.01231020	     -0.02473508	     -0.03701490
      0.65081172	     -0.02465361	     -0.01236574	     -0.02481622	     -0.03698418
      0.65104532	     -0.02471487	     -0.01240397	     -0.02487209	     -0.03696302
      0.65127891	     -0.02477608	     -0.01244216	     -0.02492792	     -0.03694186
      0.65157561	     -0.02485377	     -0.01249062	     -0.02499878	     -0.03691501
      0.65187231	     -0.02493138	     -0.01253903	     -0.02506958	     -0.03688816
      0.65208510	     -0.02498700	     -0.01257372	     -0.02512033	     -0.03686892
      0.65229790	     -0.02504259	     -0.01260838	     -0.02517104	     -0.03684968
      0.65260608	     -0.02512303	     -0.01265852	     -0.02524444	     -0.03682183
      0.65288226	     -0.02519506	     -0.01270341	     -0.02531017	     -0.03679688
      0.65312429	     -0.02525812	     -0.01274270	     -0.02536773	     -0.03677503
      0.65336631	     -0.02532114	     -0.01278196	     -0.02542525	     -0.03675319
      0.65367551	     -0.02540159	     -0.01283207	     -0.02549868	     -0.03672530
      0.65389902	     -0.02545969	     -0.01286825	     -0.02555173	     -0.03670514
      0.65412253	     -0.02551776	     -0.01290440	     -0.02560474	     -0.03668499
      0.65440620	     -0.02559140	     -0.01295024	     -0.02567198	     -0.03665943
      0.65467671	     -0.02566156	     -0.01299391	     -0.02573605	     -0.03663507
      0.65501787	     -0.02574997	     -0.01304892	     -0.02581679	     -0.03660436
      0.65525573	     -0.02581156	     -0.01308723	     -0.02587304	     -0.03658296
      0.65549359	     -0.02587310	     -0.01312550	     -0.02592926	     -0.03656156
      0.65578670	     -0.02594888	     -0.01317262	     -0.02599849	     -0.03653521
      0.65607981	     -0.02602460	     -0.01321969	     -0.02606766	     -0.03650887
      0.65629755	     -0.02608080	     -0.01325462	     -0.02611902	     -0.03648931
      0.65651529	     -0.02613696	     -0.01328952	     -0.02617035	     -0.03646976
      0.65682303	     -0.02621628	     -0.01333880	     -0.02624284	     -0.03644214
      0.65709363	     -0.02628597	     -0.01338208	     -0.02630654	     -0.03641787
      0.65736424	     -0.02635561	     -0.01342532	     -0.02637019	     -0.03639360
      0.65760511	     -0.02641754	     -0.01346378	     -0.02642682	     -0.03637201
      0.65784598	     -0.02647944	     -0.01350219	     -0.02648341	     -0.03635043
      0.65808685	     -0.02654129	     -0.01354058	     -0.02653997	     -0.03632886
      0.65837636	     -0.02661557	     -0.01358666	     -0.02660790	     -0.03630294
      0.65866586	     -0.02668979	     -0.01363270	     -0.02667578	     -0.03627703
      0.65888799	     -0.02674669	     -0.01366799	     -0.02672784	     -0.03625716
      0.65911011	     -0.02680356	     -0.01370324	     -0.02677986	     -0.03623730
      0.65941577	     -0.02688175	     -0.01375171	     -0.02685140	     -0.03620998
      0.65968379	     -0.02695026	     -0.01379417	     -0.02691409	     -0.03618604
      0.65995180	     -0.02701871	     -0.01383658	     -0.02697674	     -0.03616211
      0.66021982	     -0.02708711	     -0.01387895	     -0.02703935	     -0.03613819
      0.66044577	     -0.02714474	     -0.01391463	     -0.02709210	     -0.03611803
      0.66067172	     -0.02720233	     -0.01395029	     -0.02714482	     -0.03609788
      0.66097387	     -0.02727928	     -0.01399792	     -0.02721528	     -0.03607094
      0.66123871	     -0.02734667	     -0.01403963	     -0.02727699	     -0.03604734
      0.66150354	     -0.02741402	     -0.01408129	     -0.02733867	     -0.03602376
      0.66176838	     -0.02748131	     -0.01412291	     -0.02740031	     -0.03600018
      0.66200439	     -0.02754124	     -0.01415997	     -0.02745520	     -0.03597918
      0.66224039	     -0.02760112	     -0.01419699	     -0.02751007	     -0.03595818
      0.66255705	     -0.02768141	     -0.01424662	     -0.02758364	     -0.03593003
      0.66278007	     -0.02773792	     -0.01428154	     -0.02763542	     -0.03591021
      0.66300309	     -0.02779439	     -0.01431642	     -0.02768718	     -0.03589039
      0.66328952	     -0.02786686	     -0.01436118	     -0.02775361	     -0.03586496
      0.66354664	     -0.02793187	     -0.01440132	     -0.02781321	     -0.03584213
      0.66390250	     -0.02802177	     -0.01445682	     -0.02789564	     -0.03581056
      0.66412165	     -0.02807709	     -0.01449095	     -0.02794637	     -0.03579113
      0.66450879	     -0.02817473	     -0.01455119	     -0.02803592	     -0.03575681
      0.66470853	     -0.02822506	     -0.01458224	     -0.02808210	     -0.03573912
      0.66490828	     -0.02827537	     -0.01461326	     -0.02812826	     -0.03572143
      0.66523635	     -0.02835794	     -0.01466416	     -0.02820402	     -0.03569239
      0.66552194	     -0.02842976	     -0.01470842	     -0.02826993	     -0.03566712
      0.66576251	     -0.02849022	     -0.01474567	     -0.02832542	     -0.03564584
      0.66600308	     -0.02855063	     -0.01478288	     -0.02838088	     -0.03562457
      0.66632185	     -0.02863063	     -0.01483214	     -0.02845432	     -0.03559641
      0.66653989	     -0.02868530	     -0.01486580	     -0.02850453	     -0.03557715
      0.66675792	     -0.02873995	     -0.01489943	     -0.02855471	     -0.03555790
      0.66705085	     -0.02881331	     -0.01494457	     -0.02862209	     -0.03553205
      0.66737023	     -0.02889323	     -0.01499373	     -0.02869551	     -0.03550387
      0.66768395	     -0.02897167	     -0.01504196	     -0.02876758	     -0.03547622
      0.66791655	     -0.02902978	     -0.01507769	     -0.02882098	     -0.03545572
      0.66814915	     -0.02908786	     -0.01511338	     -0.02887436	     -0.03543523
      0.66844757	     -0.02916232	     -0.01515913	     -0.02894281	     -0.03540895
      0.66874599	     -0.02923672	     -0.01520483	     -0.02901121	     -0.03538269
      0.66895869	     -0.02928972	     -0.01523737	     -0.02905994	     -0.03536398
      0.66917139	     -0.02934268	     -0.01526988	     -0.02910865	     -0.03534528
      0.66947921	     -0.02941928	     -0.01531690	     -0.02917910	     -0.03531822
      0.66978704	     -0.02949582	     -0.01536385	     -0.02924951	     -0.03529118
      0.66999825	     -0.02954830	     -0.01539604	     -0.02929780	     -0.03527263
      0.67020947	     -0.02960075	     -0.01542821	     -0.02934607	     -0.03525409
      0.67051551	     -0.02967670	     -0.01547477	     -0.02941597	     -0.03522723
      0.67082156	     -0.02975259	     -0.01552128	     -0.02948583	     -0.03520039
      0.67103944	     -0.02980659	     -0.01555435	     -0.02953554	     -0.03518129
      0.67125733	     -0.02986055	     -0.01558741	     -0.02958523	     -0.03516220
      0.67156474	     -0.02993664	     -0.01563400	     -0.02965530	     -0.03513527
      0.67187216	     -0.03001266	     -0.01568053	     -0.02972533	     -0.03510836
      0.67208077	     -0.03006422	     -0.01571208	     -0.02977283	     -0.03509011
      0.67228938	     -0.03011575	     -0.01574361	     -0.02982031	     -0.03507186
      0.67259312	     -0.03019073	     -0.01578946	     -0.02988940	     -0.03504530
      0.67289687	     -0.03026565	     -0.01583527	     -0.02995846	     -0.03501875
      0.67312345	     -0.03032150	     -0.01586941	     -0.03000995	     -0.03499896
      0.67335003	     -0.03037732	     -0.01590352	     -0.03006142	     -0.03497917
      0.67365365	     -0.03045206	     -0.01594918	     -0.03013035	     -0.03495267
      0.67392633	     -0.03051915	     -0.01599014	     -0.03019222	     -0.03492889
      0.67419901	     -0.03058619	     -0.01603106	     -0.03025407	     -0.03490511
      0.67443893	     -0.03064513	     -0.01606704	     -0.03030846	     -0.03488420
      0.67467885	     -0.03070404	     -0.01610298	     -0.03036282	     -0.03486329
      0.67491877	     -0.03076292	     -0.01613889	     -0.03041716	     -0.03484240
      0.67521265	     -0.03083499	     -0.01618283	     -0.03048370	     -0.03481682
      0.67550653	     -0.03090700	     -0.01622673	     -0.03055019	     -0.03479125
      0.67572896	     -0.03096148	     -0.01625992	     -0.03060050	     -0.03477190
      0.67595139	     -0.03101592	     -0.01629309	     -0.03065079	     -0.03475256
      0.67625773	     -0.03109085	     -0.01633872	     -0.03072001	     -0.03472594
      0.67653121	     -0.03115770	     -0.01637942	     -0.03078178	     -0.03470219
      0.67677705	     -0.03121776	     -0.01641597	     -0.03083728	     -0.03468085
      0.67702289	     -0.03127778	     -0.01645248	     -0.03089276	     -0.03465951
      0.67733100	     -0.03135295	     -0.01649820	     -0.03096226	     -0.03463279
      0.67755755	     -0.03140818	     -0.01653178	     -0.03101334	     -0.03461314
      0.67778409	     -0.03146339	     -0.01656534	     -0.03106439	     -0.03459351
      0.67806734	     -0.03153237	     -0.01660726	     -0.03112820	     -0.03456897
      0.67834138	     -0.03159906	     -0.01664777	     -0.03118991	     -0.03454524
      0.67867809	     -0.03168095	     -0.01669749	     -0.03126569	     -0.03451610
      0.67891409	     -0.03173830	     -0.01673230	     -0.03131878	     -0.03449569
      0.67915010	     -0.03179563	     -0.01676709	     -0.03137185	     -0.03447528
      0.67944739	     -0.03186779	     -0.01681086	     -0.03143867	     -0.03444959
      0.67974467	     -0.03193991	     -0.01685459	     -0.03150546	     -0.03442391
      0.67996357	     -0.03199297	     -0.01688676	     -0.03155462	     -0.03440501
      0.68018248	     -0.03204601	     -0.01691890	     -0.03160376	     -0.03438612
      0.68049000	     -0.03212048	     -0.01696402	     -0.03167277	     -0.03435958
      0.68079753	     -0.03219490	     -0.01700908	     -0.03174174	     -0.03433307
      0.68100734	     -0.03224564	     -0.01703980	     -0.03178878	     -0.03431498
      0.68121715	     -0.03229635	     -0.01707049	     -0.03183581	     -0.03429691
      0.68152046	     -0.03236962	     -0.01711482	     -0.03190376	     -0.03427079
      0.68182377	     -0.03244284	     -0.01715910	     -0.03197168	     -0.03424468
      0.68205372	     -0.03249832	     -0.01719264	     -0.03202316	     -0.03422489
      0.68228367	     -0.03255377	     -0.01722615	     -0.03207461	     -0.03420512
      0.68258530	     -0.03262646	     -0.01727007	     -0.03214208	     -0.03417919
      0.68288693	     -0.03269910	     -0.01731394	     -0.03220952	     -0.03415327
      0.68309979	     -0.03275033	     -0.01734487	     -0.03225709	     -0.03413499
      0.68331265	     -0.03280153	     -0.01737578	     -0.03230465	     -0.03411672
      0.68361877	     -0.03287513	     -0.01742018	     -0.03237302	     -0.03409045
      0.68392489	     -0.03294868	     -0.01746454	     -0.03244136	     -0.03406420
      0.68414542	     -0.03300163	     -0.01749647	     -0.03249058	     -0.03404529
      0.68436594	     -0.03305456	     -0.01752837	     -0.03253977	     -0.03402639
      0.68467253	     -0.03312810	     -0.01757268	     -0.03260815	     -0.03400013
      0.68497912	     -0.03320159	     -0.01761694	     -0.03267649	     -0.03397389
      0.68519198	     -0.03325258	     -0.01764764	     -0.03272392	     -0.03395567
      0.68540484	     -0.03330355	     -0.01767832	     -0.03277134	     -0.03393747
      0.68570998	     -0.03337657	     -0.01772225	     -0.03283930	     -0.03391137
      0.68601513	     -0.03344955	     -0.01776615	     -0.03290722	     -0.03388530
      0.68623927	     -0.03350312	     -0.01779835	     -0.03295710	     -0.03386615
      0.68646341	     -0.03355667	     -0.01783054	     -0.03300696	     -0.03384702
      0.68676882	     -0.03362959	     -0.01787435	     -0.03307487	     -0.03382095
      0.68707424	     -0.03370246	     -0.01791812	     -0.03314276	     -0.03379490
      0.68728683	     -0.03375316	     -0.01794855	     -0.03319001	     -0.03377677
      0.68749942	     -0.03380383	     -0.01797897	     -0.03323723	     -0.03375865
      0.68780418	     -0.03387644	     -0.01802253	     -0.03330491	     -0.03373269
      0.68810894	     -0.03394899	     -0.01806604	     -0.03337257	     -0.03370674
      0.68833502	     -0.03400279	     -0.01809829	     -0.03342274	     -0.03368750
      0.68856110	     -0.03405655	     -0.01813051	     -0.03347290	     -0.03366827
      0.68886558	     -0.03412893	     -0.01817387	     -0.03354043	     -0.03364238
      0.68917007	     -0.03420126	     -0.01821719	     -0.03360793	     -0.03361650
      0.68938357	     -0.03425194	     -0.01824753	     -0.03365525	     -0.03359836
      0.68959707	     -0.03430261	     -0.01827785	     -0.03370255	     -0.03358023
      0.68990215	     -0.03437497	     -0.01832114	     -0.03377013	     -0.03355434
      0.69020722	     -0.03444728	     -0.01836438	     -0.03383768	     -0.03352846
      0.69043245	     -0.03450063	     -0.01839627	     -0.03388754	     -0.03350936
      0.69065767	     -0.03455397	     -0.01842814	     -0.03393738	     -0.03349027
      0.69096257	     -0.03462612	     -0.01847124	     -0.03400483	     -0.03346444
      0.69126747	     -0.03469824	     -0.01851430	     -0.03407226	     -0.03343862
      0.69148187	     -0.03474892	     -0.01854455	     -0.03411966	     -0.03342047
      0.69169628	     -0.03479958	     -0.01857478	     -0.03416705	     -0.03340233
      0.69200141	     -0.03487164	     -0.01861776	     -0.03423447	     -0.03337653
      0.69230654	     -0.03494365	     -0.01866070	     -0.03430187	     -0.03335074
      0.69253168	     -0.03499676	     -0.01869235	     -0.03435159	     -0.03333171
      0.69275683	     -0.03504985	     -0.01872398	     -0.03440130	     -0.03331270
      0.69306174	     -0.03512170	     -0.01876677	     -0.03446860	     -0.03328696
      0.69336664	     -0.03519351	     -0.01880952	     -0.03453587	     -0.03326124
      0.69358204	     -0.03524421	     -0.01883969	     -0.03458338	     -0.03324308
      0.69379744	     -0.03529489	     -0.01886984	     -0.03463088	     -0.03322492
      0.69410267	     -0.03536667	     -0.01891253	     -0.03469818	     -0.03319920
      0.69440790	     -0.03543841	     -0.01895517	     -0.03476545	     -0.03317350
      0.69463274	     -0.03549123	     -0.01898655	     -0.03481499	     -0.03315457
      0.69485759	     -0.03554402	     -0.01901791	     -0.03486452	     -0.03313565
      0.69516256	     -0.03561559	     -0.01906041	     -0.03493169	     -0.03311000
      0.69546753	     -0.03568712	     -0.01910286	     -0.03499883	     -0.03308437
      0.69568403	     -0.03573787	     -0.01913297	     -0.03504648	     -0.03306618
      0.69590053	     -0.03578861	     -0.01916306	     -0.03509413	     -0.03304799
      0.69620583	     -0.03586011	     -0.01920545	     -0.03516129	     -0.03302237
      0.69651112	     -0.03593157	     -0.01924780	     -0.03522844	     -0.03299675
      0.69673566	     -0.03598410	     -0.01927892	     -0.03527781	     -0.03297792
      0.69696020	     -0.03603661	     -0.01931001	     -0.03532718	     -0.03295910
      0.69726520	     -0.03610790	     -0.01935221	     -0.03539421	     -0.03293354
      0.69757019	     -0.03617915	     -0.01939437	     -0.03546122	     -0.03290800
      0.69778790	     -0.03622998	     -0.01942443	     -0.03550905	     -0.03288978
      0.69800561	     -0.03628079	     -0.01945448	     -0.03555686	     -0.03287156
      0.69831092	     -0.03635201	     -0.01949657	     -0.03562390	     -0.03284602
      0.69861623	     -0.03642320	     -0.01953862	     -0.03569092	     -0.03282050
      0.69884049	     -0.03647546	     -0.01956948	     -0.03574014	     -0.03280177
      0.69906474	     -0.03652769	     -0.01960032	     -0.03578934	     -0.03278304
      0.69936971	     -0.03659870	     -0.01964222	     -0.03585625	     -0.03275758
      0.69967468	     -0.03666966	     -0.01968408	     -0.03592313	     -0.03273213
      0.69989370	     -0.03672060	     -0.01971411	     -0.03597115	     -0.03271387
      0.70011272	     -0.03677152	     -0.01974413	     -0.03601917	     -0.03269561
      0.70041797	     -0.03684245	     -0.01978592	     -0.03608607	     -0.03267017
      0.70072323	     -0.03691335	     -0.01982767	     -0.03615296	     -0.03264475
      0.70094727	     -0.03696535	     -0.01985829	     -0.03620204	     -0.03262610
      0.70117131	     -0.03701734	     -0.01988889	     -0.03625111	     -0.03260746
      0.70147620	     -0.03708805	     -0.01993048	     -0.03631788	     -0.03258211
      0.70178108	     -0.03715873	     -0.01997204	     -0.03638463	     -0.03255676
      0.70200147	     -0.03720979	     -0.02000206	     -0.03643287	     -0.03253845
      0.70222187	     -0.03726084	     -0.02003205	     -0.03648111	     -0.03252015
      0.70252699	     -0.03733147	     -0.02007354	     -0.03654787	     -0.03249482
      0.70283211	     -0.03740207	     -0.02011498	     -0.03661462	     -0.03246950
      0.70305606	     -0.03745387	     -0.02014538	     -0.03666360	     -0.03245093
      0.70328002	     -0.03750564	     -0.02017575	     -0.03671258	     -0.03243237
      0.70358476	     -0.03757606	     -0.02021704	     -0.03677921	     -0.03240712
      0.70388951	     -0.03764644	     -0.02025830	     -0.03684582	     -0.03238188
      0.70411128	     -0.03769763	     -0.02028829	     -0.03689429	     -0.03236352
      0.70433306	     -0.03774881	     -0.02031827	     -0.03694275	     -0.03234517
      0.70463796	     -0.03781913	     -0.02035944	     -0.03700936	     -0.03231996
      0.70494285	     -0.03788942	     -0.02040058	     -0.03707596	     -0.03229476
      0.70516693	     -0.03794106	     -0.02043078	     -0.03712489	     -0.03227624
      0.70539100	     -0.03799267	     -0.02046097	     -0.03717382	     -0.03225774
      0.70569555	     -0.03806279	     -0.02050195	     -0.03724030	     -0.03223260
      0.70600009	     -0.03813287	     -0.02054290	     -0.03730677	     -0.03220748
      0.70622318	     -0.03818419	     -0.02057287	     -0.03735546	     -0.03218908
      0.70644628	     -0.03823548	     -0.02060282	     -0.03740414	     -0.03217069
      0.70675086	     -0.03830548	     -0.02064368	     -0.03747059	     -0.03214560
      0.70705544	     -0.03837545	     -0.02068449	     -0.03753702	     -0.03212052
      0.70727991	     -0.03842699	     -0.02071455	     -0.03758597	     -0.03210204
      0.70750437	     -0.03847851	     -0.02074458	     -0.03763491	     -0.03208358
      0.70780865	     -0.03854832	     -0.02078526	     -0.03770125	     -0.03205855
      0.70811294	     -0.03861810	     -0.02082590	     -0.03776757	     -0.03203354
      0.70833722	     -0.03866951	     -0.02085583	     -0.03781645	     -0.03201512
      0.70856151	     -0.03872090	     -0.02088574	     -0.03786532	     -0.03199670
      0.70886573	     -0.03879058	     -0.02092627	     -0.03793160	     -0.03197173
      0.70916995	     -0.03886022	     -0.02096677	     -0.03799787	     -0.03194678
      0.70939505	     -0.03891173	     -0.02099671	     -0.03804690	     -0.03192832
      0.70962015	     -0.03896322	     -0.02102662	     -0.03809591	     -0.03190987
      0.70992412	     -0.03903272	     -0.02106699	     -0.03816210	     -0.03188497
      0.71022810	     -0.03910219	     -0.02110732	     -0.03822827	     -0.03186008
      0.71045345	     -0.03915367	     -0.02113720	     -0.03827732	     -0.03184164
      0.71067880	     -0.03920513	     -0.02116705	     -0.03832636	     -0.03182321
      0.71098263	     -0.03927448	     -0.02120727	     -0.03839248	     -0.03179836
      0.71128646	     -0.03934380	     -0.02124745	     -0.03845858	     -0.03177354
      0.71151239	     -0.03939533	     -0.02127730	     -0.03850772	     -0.03175508
      0.71173832	     -0.03944683	     -0.02130713	     -0.03855686	     -0.03173664
      0.71204193	     -0.03951602	     -0.02134719	     -0.03862289	     -0.03171186
      0.71234554	     -0.03958518	     -0.02138721	     -0.03868890	     -0.03168709
      0.71257191	     -0.03963672	     -0.02141702	     -0.03873811	     -0.03166864
      0.71279827	     -0.03968824	     -0.02144681	     -0.03878731	     -0.03165019
      0.71310169	     -0.03975727	     -0.02148671	     -0.03885326	     -0.03162548
      0.71340511	     -0.03982627	     -0.02152658	     -0.03891920	     -0.03160078
      0.71363198	     -0.03987784	     -0.02155636	     -0.03896849	     -0.03158232
      0.71385886	     -0.03992939	     -0.02158613	     -0.03901778	     -0.03156387
      0.71416206	     -0.03999827	     -0.02162587	     -0.03908364	     -0.03153922
      0.71446526	     -0.04006711	     -0.02166558	     -0.03914949	     -0.03151458
      0.71469264	     -0.04011871	     -0.02169533	     -0.03919886	     -0.03149612
      0.71492001	     -0.04017029	     -0.02172507	     -0.03924823	     -0.03147766
      0.71522299	     -0.04023901	     -0.02176466	     -0.03931401	     -0.03145308
      0.71552597	     -0.04030769	     -0.02180421	     -0.03937978	     -0.03142851
      0.71575387	     -0.04035933	     -0.02183394	     -0.03942924	     -0.03141004
      0.71598176	     -0.04041095	     -0.02186364	     -0.03947869	     -0.03139157
      0.71628451	     -0.04047950	     -0.02190308	     -0.03954438	     -0.03136705
      0.71658726	     -0.04054802	     -0.02194247	     -0.03961006	     -0.03134255
      0.71681568	     -0.04059970	     -0.02197218	     -0.03965961	     -0.03132407
      0.71704410	     -0.04065136	     -0.02200186	     -0.03970915	     -0.03130560
      0.71734661	     -0.04071975	     -0.02204114	     -0.03977476	     -0.03128115
      0.71764912	     -0.04078811	     -0.02208038	     -0.03984035	     -0.03125671
      0.71787809	     -0.04083984	     -0.02211006	     -0.03988999	     -0.03123823
      0.71810705	     -0.04089154	     -0.02213972	     -0.03993963	     -0.03121975
      0.71840931	     -0.04095977	     -0.02217884	     -0.04000514	     -0.03119537
      0.71871156	     -0.04102797	     -0.02221792	     -0.04007064	     -0.03117100
      0.71894109	     -0.04107974	     -0.02224758	     -0.04012038	     -0.03115250
      0.71917062	     -0.04113149	     -0.02227722	     -0.04017011	     -0.03113401
      0.71947260	     -0.04119956	     -0.02231619	     -0.04023553	     -0.03110970
      0.71977459	     -0.04126759	     -0.02235512	     -0.04030094	     -0.03108540
      0.72000469	     -0.04131942	     -0.02238476	     -0.04035078	     -0.03106689
      0.72023480	     -0.04137122	     -0.02241438	     -0.04040060	     -0.03104839
      0.72053650	     -0.04143913	     -0.02245319	     -0.04046593	     -0.03102415
      0.72083821	     -0.04150700	     -0.02249197	     -0.04053125	     -0.03099992
      0.72106890	     -0.04155888	     -0.02252160	     -0.04058118	     -0.03098140
      0.72129960	     -0.04161074	     -0.02255120	     -0.04063111	     -0.03096289
      0.72160101	     -0.04167848	     -0.02258986	     -0.04069634	     -0.03093872
      0.72190242	     -0.04174618	     -0.02262847	     -0.04076156	     -0.03091456
      0.72213373	     -0.04179812	     -0.02265809	     -0.04081160	     -0.03089603
      0.72236504	     -0.04185005	     -0.02268769	     -0.04086164	     -0.03087750
      0.72266614	     -0.04191761	     -0.02272618	     -0.04092677	     -0.03085340
      0.72296724	     -0.04198515	     -0.02276464	     -0.04099188	     -0.03082932
      0.72319918	     -0.04203716	     -0.02279425	     -0.04104203	     -0.03081077
      0.72343113	     -0.04208915	     -0.02282384	     -0.04109218	     -0.03079223
      0.72373190	     -0.04215655	     -0.02286217	     -0.04115720	     -0.03076821
      0.72403266	     -0.04222392	     -0.02290048	     -0.04122221	     -0.03074419
      0.72426526	     -0.04227600	     -0.02293008	     -0.04127248	     -0.03072563
      0.72449786	     -0.04232806	     -0.02295966	     -0.04132274	     -0.03070708
      0.72479828	     -0.04239528	     -0.02299784	     -0.04138765	     -0.03068313
      0.72509870	     -0.04246248	     -0.02303599	     -0.04145255	     -0.03065919
      0.72533198	     -0.04251464	     -0.02306558	     -0.04150293	     -0.03064061
      0.72556525	     -0.04256678	     -0.02309516	     -0.04155331	     -0.03062204
      0.72586530	     -0.04263383	     -0.02313318	     -0.04161811	     -0.03059816
      0.72616536	     -0.04270084	     -0.02317117	     -0.04168289	     -0.03057430
      0.72639933	     -0.04275309	     -0.02320077	     -0.04173340	     -0.03055570
      0.72663331	     -0.04280531	     -0.02323035	     -0.04178391	     -0.03053711
      0.72693297	     -0.04287218	     -0.02326821	     -0.04184858	     -0.03051331
      0.72723263	     -0.04293902	     -0.02330603	     -0.04191324	     -0.03048953
      0.72746734	     -0.04299135	     -0.02333564	     -0.04196388	     -0.03047091
      0.72770205	     -0.04304367	     -0.02336522	     -0.04201451	     -0.03045230
      0.72800129	     -0.04311035	     -0.02340292	     -0.04207906	     -0.03042858
      0.72830054	     -0.04317700	     -0.02344058	     -0.04214359	     -0.03040488
      0.72853601	     -0.04322943	     -0.02347020	     -0.04219437	     -0.03038624
      0.72877148	     -0.04328185	     -0.02349979	     -0.04224514	     -0.03036760
      0.72907027	     -0.04334834	     -0.02353732	     -0.04230955	     -0.03034397
      0.72936907	     -0.04341480	     -0.02357482	     -0.04237395	     -0.03032035
      0.72960534	     -0.04346734	     -0.02360445	     -0.04242487	     -0.03030168
      0.72984161	     -0.04351987	     -0.02363406	     -0.04247578	     -0.03028302
      0.73013992	     -0.04358616	     -0.02367142	     -0.04254005	     -0.03025947
      0.73043824	     -0.04365243	     -0.02370875	     -0.04260431	     -0.03023593
      0.73067535	     -0.04370508	     -0.02373840	     -0.04265538	     -0.03021723
      0.73091246	     -0.04375772	     -0.02376803	     -0.04270644	     -0.03019854
      0.73121025	     -0.04382381	     -0.02380522	     -0.04277056	     -0.03017508
      0.73150805	     -0.04388988	     -0.02384238	     -0.04283466	     -0.03015163
      0.73174604	     -0.04394266	     -0.02387206	     -0.04288589	     -0.03013290
      0.73198404	     -0.04399542	     -0.02390172	     -0.04293711	     -0.03011418
      0.73228127	     -0.04406130	     -0.02393873	     -0.04300107	     -0.03009081
      0.73257850	     -0.04412715	     -0.02397571	     -0.04306502	     -0.03006745
      0.73281744	     -0.04418007	     -0.02400543	     -0.04311642	     -0.03004868
      0.73305638	     -0.04423298	     -0.02403512	     -0.04316781	     -0.03002993
      0.73335298	     -0.04429863	     -0.02407195	     -0.04323160	     -0.03000665
      0.73364959	     -0.04436426	     -0.02410875	     -0.04329537	     -0.02998339
      0.73388954	     -0.04441734	     -0.02413851	     -0.04334696	     -0.02996458
      0.73412950	     -0.04447040	     -0.02416824	     -0.04339854	     -0.02994578
      0.73442541	     -0.04453581	     -0.02420489	     -0.04346214	     -0.02992261
      0.73472132	     -0.04460120	     -0.02424150	     -0.04352572	     -0.02989945
      0.73496237	     -0.04465445	     -0.02427131	     -0.04357751	     -0.02988059
      0.73520342	     -0.04470769	     -0.02430110	     -0.04362930	     -0.02986174
      0.73549856	     -0.04477285	     -0.02433755	     -0.04369269	     -0.02983867
      0.73579369	     -0.04483798	     -0.02437397	     -0.04375607	     -0.02981562
      0.73603594	     -0.04489143	     -0.02440384	     -0.04380809	     -0.02979671
      0.73627820	     -0.04494486	     -0.02443370	     -0.04386010	     -0.02977780
      0.73657244	     -0.04500974	     -0.02446993	     -0.04392326	     -0.02975485
      0.73686668	     -0.04507460	     -0.02450614	     -0.04398642	     -0.02973192
      0.73711028	     -0.04512827	     -0.02453610	     -0.04403869	     -0.02971294
      0.73735388	     -0.04518194	     -0.02456604	     -0.04409096	     -0.02969397
      0.73764708	     -0.04524650	     -0.02460205	     -0.04415386	     -0.02967114
      0.73794027	     -0.04531105	     -0.02463804	     -0.04421676	     -0.02964833
      0.73818541	     -0.04536499	     -0.02466811	     -0.04426933	     -0.02962927
      0.73843055	     -0.04541893	     -0.02469815	     -0.04432190	     -0.02961022
      0.73872249	     -0.04548313	     -0.02473391	     -0.04438450	     -0.02958754
      0.73901443	     -0.04554732	     -0.02476965	     -0.04444709	     -0.02956488
      0.73926138	     -0.04560160	     -0.02479986	     -0.04450003	     -0.02954571
      0.73950833	     -0.04565586	     -0.02483005	     -0.04455296	     -0.02952656
      0.73979869	     -0.04571965	     -0.02486552	     -0.04461519	     -0.02950405
      0.74008906	     -0.04578341	     -0.02490097	     -0.04467741	     -0.02948155
      0.74033824	     -0.04583811	     -0.02493137	     -0.04473080	     -0.02946226
      0.74058742	     -0.04589280	     -0.02496175	     -0.04478419	     -0.02944297
      0.74087571	     -0.04595605	     -0.02499688	     -0.04484594	     -0.02942066
      0.74116400	     -0.04601927	     -0.02503198	     -0.04490769	     -0.02939837
      0.74141611	     -0.04607455	     -0.02506266	     -0.04496168	     -0.02937889
      0.74166822	     -0.04612981	     -0.02509332	     -0.04501567	     -0.02935942
      0.74195356	     -0.04619233	     -0.02512800	     -0.04507677	     -0.02933738
      0.74223890	     -0.04625484	     -0.02516265	     -0.04513787	     -0.02931537
      0.74249518	     -0.04631096	     -0.02519375	     -0.04519273	     -0.02929560
      0.74275146	     -0.04636707	     -0.02522484	     -0.04524760	     -0.02927584
      0.74303220	     -0.04642851	     -0.02525887	     -0.04530769	     -0.02925421
      0.74331294	     -0.04648993	     -0.02529287	     -0.04536778	     -0.02923260
      0.74359367	     -0.04655134	     -0.02532686	     -0.04542787	     -0.02921099
      0.74387441	     -0.04661272	     -0.02536082	     -0.04548795	     -0.02918939
      0.74410947	     -0.04666410	     -0.02538924	     -0.04553826	     -0.02917132
      0.74434453	     -0.04671547	     -0.02541764	     -0.04558856	     -0.02915325
      0.74464280	     -0.04678063	     -0.02545366	     -0.04565239	     -0.02913034
      0.74494107	     -0.04684577	     -0.02548965	     -0.04571621	     -0.02910744
      0.74518570	     -0.04689919	     -0.02551915	     -0.04576856	     -0.02908867
      0.74543034	     -0.04695258	     -0.02554864	     -0.04582091	     -0.02906991
      0.74572312	     -0.04701647	     -0.02558390	     -0.04588356	     -0.02904747
      0.74601591	     -0.04708034	     -0.02561915	     -0.04594621	     -0.02902504
      0.74626677	     -0.04713505	     -0.02564932	     -0.04599989	     -0.02900583
      0.74651764	     -0.04718974	     -0.02567948	     -0.04605357	     -0.02898663
      0.74680509	     -0.04725239	     -0.02571402	     -0.04611508	     -0.02896464
      0.74709255	     -0.04731502	     -0.02574854	     -0.04617660	     -0.02894266
      0.74734915	     -0.04737091	     -0.02577933	     -0.04623151	     -0.02892305
      0.74760576	     -0.04742679	     -0.02581010	     -0.04628643	     -0.02890345
      0.74788715	     -0.04748805	     -0.02584383	     -0.04634666	     -0.02888197
      0.74816853	     -0.04754928	     -0.02587753	     -0.04640689	     -0.02886050
      0.74844991	     -0.04761050	     -0.02591121	     -0.04646712	     -0.02883905
      0.74873129	     -0.04767170	     -0.02594487	     -0.04652736	     -0.02881760
      0.74896830	     -0.04772324	     -0.02597320	     -0.04657811	     -0.02879955
      0.74920531	     -0.04777476	     -0.02600152	     -0.04662886	     -0.02878150
      0.74950230	     -0.04783930	     -0.02603699	     -0.04669247	     -0.02875890
      0.74979930	     -0.04790383	     -0.02607243	     -0.04675608	     -0.02873631
      0.75004808	     -0.04795786	     -0.02610210	     -0.04680938	     -0.02871740
      0.75029686	     -0.04801188	     -0.02613176	     -0.04686268	     -0.02869849
      0.75058662	     -0.04807478	     -0.02616628	     -0.04692478	     -0.02867649
      0.75087639	     -0.04813766	     -0.02620077	     -0.04698689	     -0.02865450
      0.75113302	     -0.04819334	     -0.02623131	     -0.04704191	     -0.02863503
      0.75138966	     -0.04824900	     -0.02626182	     -0.04709694	     -0.02861557
      0.75167180	     -0.04831018	     -0.02629535	     -0.04715745	     -0.02859419
      0.75195394	     -0.04837134	     -0.02632886	     -0.04721798	     -0.02857282
      0.75223608	     -0.04843248	     -0.02636235	     -0.04727852	     -0.02855146
      0.75251822	     -0.04849360	     -0.02639582	     -0.04733908	     -0.02853011
      0.75275597	     -0.04854509	     -0.02642401	     -0.04739013	     -0.02851213
      0.75299372	     -0.04859657	     -0.02645218	     -0.04744118	     -0.02849416
      0.75329003	     -0.04866072	     -0.02648727	     -0.04750484	     -0.02847177
      0.75358634	     -0.04872484	     -0.02652234	     -0.04756852	     -0.02844940
      0.75383856	     -0.04877941	     -0.02655217	     -0.04762273	     -0.02843037
      0.75409077	     -0.04883396	     -0.02658199	     -0.04767697	     -0.02841134
      0.75437789	     -0.04889605	     -0.02661591	     -0.04773873	     -0.02838970
      0.75466501	     -0.04895812	     -0.02664981	     -0.04780052	     -0.02836806
      0.75495213	     -0.04902017	     -0.02668369	     -0.04786234	     -0.02834644
      0.75520842	     -0.04907555	     -0.02671392	     -0.04791754	     -0.02832715
      0.75546472	     -0.04913091	     -0.02674413	     -0.04797276	     -0.02830787
      0.75572101	     -0.04918626	     -0.02677432	     -0.04802800	     -0.02828860
      0.75600388	     -0.04924732	     -0.02680763	     -0.04808900	     -0.02826734
      0.75628674	     -0.04930838	     -0.02684091	     -0.04815003	     -0.02824609
      0.75656960	     -0.04936941	     -0.02687418	     -0.04821108	     -0.02822486
      0.75685246	     -0.04943043	     -0.02690742	     -0.04827217	     -0.02820364
      0.75709129	     -0.04948194	     -0.02693548	     -0.04832378	     -0.02818573
      0.75733012	     -0.04953344	     -0.02696352	     -0.04837540	     -0.02816783
      0.75762554	     -0.04959712	     -0.02699818	     -0.04843930	     -0.02814569
      0.75792095	     -0.04966078	     -0.02703283	     -0.04850323	     -0.02812358
      0.75817718	     -0.04971599	     -0.02706286	     -0.04855871	     -0.02810440
      0.75843341	     -0.04977118	     -0.02709287	     -0.04861422	     -0.02808524
      0.75871729	     -0.04983232	     -0.02712611	     -0.04867576	     -0.02806401
      0.75900117	     -0.04989344	     -0.02715933	     -0.04873734	     -0.02804280
      0.75928505	     -0.04995454	     -0.02719253	     -0.04879896	     -0.02802160
      0.75956893	     -0.05001563	     -0.02722571	     -0.04886061	     -0.02800042
      0.75980738	     -0.05006693	     -0.02725356	     -0.04891244	     -0.02798263
      0.76004582	     -0.05011821	     -0.02728140	     -0.04896429	     -0.02796485
      0.76034098	     -0.05018169	     -0.02731584	     -0.04902852	     -0.02794286
      0.76063615	     -0.05024514	     -0.02735027	     -0.04909279	     -0.02792087
      0.76089542	     -0.05030087	     -0.02738049	     -0.04914929	     -0.02790157
      0.76115469	     -0.05035658	     -0.02741069	     -0.04920583	     -0.02788228
      0.76143600	     -0.05041702	     -0.02744345	     -0.04926723	     -0.02786137
      0.76171732	     -0.05047745	     -0.02747619	     -0.04932866	     -0.02784046
      0.76199863	     -0.05053786	     -0.02750891	     -0.04939015	     -0.02781956
      0.76227995	     -0.05059826	     -0.02754161	     -0.04945169	     -0.02779868
      0.76253036	     -0.05065201	     -0.02757070	     -0.04950650	     -0.02778010
      0.76278077	     -0.05070575	     -0.02759978	     -0.04956136	     -0.02776153
      0.76306914	     -0.05076762	     -0.02763325	     -0.04962458	     -0.02774015
      0.76335750	     -0.05082948	     -0.02766670	     -0.04968786	     -0.02771879
      0.76364587	     -0.05089132	     -0.02770013	     -0.04975119	     -0.02769744
      0.76393424	     -0.05095315	     -0.02773354	     -0.04981458	     -0.02767610
      0.76416022	     -0.05100160	     -0.02775971	     -0.04986430	     -0.02765939
      0.76438620	     -0.05105003	     -0.02778587	     -0.04991405	     -0.02764268
      0.76467616	     -0.05111217	     -0.02781942	     -0.04997794	     -0.02762126
      0.76496611	     -0.05117430	     -0.02785295	     -0.05004190	     -0.02759984
      0.76523504	     -0.05123190	     -0.02788403	     -0.05010126	     -0.02758000
      0.76550396	     -0.05128950	     -0.02791509	     -0.05016068	     -0.02756016
      0.76578354	     -0.05134937	     -0.02794737	     -0.05022252	     -0.02753954
      0.76606313	     -0.05140922	     -0.02797963	     -0.05028441	     -0.02751894
      0.76633310	     -0.05146701	     -0.02801077	     -0.05034423	     -0.02749906
      0.76660307	     -0.05152479	     -0.02804189	     -0.05040411	     -0.02747919
      0.76687973	     -0.05158399	     -0.02807376	     -0.05046553	     -0.02745883
      0.76715639	     -0.05164318	     -0.02810562	     -0.05052701	     -0.02743849
      0.76742717	     -0.05170110	     -0.02813679	     -0.05058725	     -0.02741859
      0.76769794	     -0.05175900	     -0.02816793	     -0.05064754	     -0.02739870
      0.76797353	     -0.05181793	     -0.02819962	     -0.05070897	     -0.02737847
      0.76824912	     -0.05187686	     -0.02823129	     -0.05077046	     -0.02735825
      0.76852076	     -0.05193492	     -0.02826249	     -0.05083113	     -0.02733833
      0.76879240	     -0.05199298	     -0.02829367	     -0.05089187	     -0.02731843
      0.76906742	     -0.05205175	     -0.02832523	     -0.05095342	     -0.02729828
      0.76934244	     -0.05211051	     -0.02835677	     -0.05101504	     -0.02727815
      0.76961482	     -0.05216870	     -0.02838799	     -0.05107613	     -0.02725822
      0.76988719	     -0.05222688	     -0.02841919	     -0.05113729	     -0.02723830
      0.77016187	     -0.05228555	     -0.02845065	     -0.05119903	     -0.02721822
      0.77043656	     -0.05234421	     -0.02848209	     -0.05126084	     -0.02719815
      0.77070952	     -0.05240250	     -0.02851331	     -0.05132233	     -0.02717822
      0.77098248	     -0.05246077	     -0.02854452	     -0.05138388	     -0.02715831
      0.77125698	     -0.05251937	     -0.02857589	     -0.05144585	     -0.02713829
      0.77153148	     -0.05257796	     -0.02860724	     -0.05150789	     -0.02711828
      0.77180491	     -0.05263632	     -0.02863846	     -0.05156976	     -0.02709836
      0.77207834	     -0.05269467	     -0.02866966	     -0.05163170	     -0.02707845
      0.77235276	     -0.05275323	     -0.02870096	     -0.05169393	     -0.02705848
      0.77262719	     -0.05281178	     -0.02873224	     -0.05175624	     -0.02703852
      0.77290099	     -0.05287019	     -0.02876344	     -0.05181847	     -0.02701861
      0.77317479	     -0.05292860	     -0.02879462	     -0.05188078	     -0.02699872
      0.77344923	     -0.05298714	     -0.02882586	     -0.05194330	     -0.02697879
      0.77372367	     -0.05304567	     -0.02885708	     -0.05200590	     -0.02695887
      0.77399777	     -0.05310413	     -0.02888825	     -0.05206849	     -0.02693899
      0.77427187	     -0.05316258	     -0.02891941	     -0.05213116	     -0.02691912
      0.77454638	     -0.05322112	     -0.02895059	     -0.05219399	     -0.02689923
      0.77482089	     -0.05327965	     -0.02898176	     -0.05225690	     -0.02687935
      0.77509525	     -0.05333815	     -0.02901290	     -0.05231984	     -0.02685949
      0.77536960	     -0.05339665	     -0.02904403	     -0.05238287	     -0.02683965
      0.77564422	     -0.05345519	     -0.02907516	     -0.05244603	     -0.02681979
      0.77591884	     -0.05351374	     -0.02910629	     -0.05250926	     -0.02679995
      0.77619342	     -0.05357228	     -0.02913739	     -0.05257256	     -0.02678012
      0.77646799	     -0.05363081	     -0.02916848	     -0.05263594	     -0.02676030
      0.77674275	     -0.05368938	     -0.02919957	     -0.05269944	     -0.02674048
      0.77701751	     -0.05374795	     -0.02923065	     -0.05276301	     -0.02672067
      0.77729228	     -0.05380652	     -0.02926172	     -0.05282667	     -0.02670087
      0.77756706	     -0.05386509	     -0.02929277	     -0.05289040	     -0.02668108
      0.77784197	     -0.05392369	     -0.02932382	     -0.05295425	     -0.02666129
      0.77811688	     -0.05398229	     -0.02935486	     -0.05301817	     -0.02664152
      0.77839184	     -0.05404091	     -0.02938589	     -0.05308218	     -0.02662175
      0.77866681	     -0.05409952	     -0.02941690	     -0.05314628	     -0.02660199
      0.77894188	     -0.05415816	     -0.02944791	     -0.05321048	     -0.02658223
      0.77921695	     -0.05421680	     -0.02947891	     -0.05327476	     -0.02656249
      0.77949209	     -0.05427546	     -0.02950990	     -0.05333913	     -0.02654275
      0.77976724	     -0.05433412	     -0.02954087	     -0.05340359	     -0.02652302
      0.78004248	     -0.05439280	     -0.02957185	     -0.05346815	     -0.02650330
      0.78031771	     -0.05445148	     -0.02960280	     -0.05353279	     -0.02648358
      0.78059303	     -0.05451019	     -0.02963376	     -0.05359753	     -0.02646388
      0.78086835	     -0.05456890	     -0.02966469	     -0.05366235	     -0.02644418
      0.78114376	     -0.05462763	     -0.02969563	     -0.05372727	     -0.02642449
      0.78141916	     -0.05468637	     -0.02972655	     -0.05379228	     -0.02640481
      0.78169465	     -0.05474513	     -0.02975746	     -0.05385739	     -0.02638513
      0.78197014	     -0.05480389	     -0.02978836	     -0.05392258	     -0.02636547
      0.78224571	     -0.05486268	     -0.02981925	     -0.05398787	     -0.02634581
      0.78252128	     -0.05492148	     -0.02985013	     -0.05405325	     -0.02632616
      0.78279694	     -0.05498030	     -0.02988101	     -0.05411873	     -0.02630651
      0.78307259	     -0.05503912	     -0.02991187	     -0.05418429	     -0.02628688
      0.78334833	     -0.05509797	     -0.02994273	     -0.05424995	     -0.02626725
      0.78362407	     -0.05515683	     -0.02997357	     -0.05431570	     -0.02624763
      0.78389989	     -0.05521571	     -0.03000441	     -0.05438156	     -0.02622802
      0.78417570	     -0.05527461	     -0.03003523	     -0.05444749	     -0.02620842
      0.78445160	     -0.05533352	     -0.03006605	     -0.05451353	     -0.02618882
      0.78472750	     -0.05539245	     -0.03009685	     -0.05457966	     -0.02616924
      0.78500347	     -0.05545140	     -0.03012765	     -0.05464588	     -0.02614966
      0.78527944	     -0.05551037	     -0.03015843	     -0.05471220	     -0.02613009
      0.78555549	     -0.05556936	     -0.03018921	     -0.05477861	     -0.02611053
      0.78583154	     -0.05562836	     -0.03021998	     -0.05484511	     -0.02609098
      0.78610765	     -0.05568739	     -0.03025073	     -0.05491171	     -0.02607143
      0.78638377	     -0.05574642	     -0.03028148	     -0.05497840	     -0.02605190
      0.78665995	     -0.05580549	     -0.03031222	     -0.05504519	     -0.02603237
      0.78693613	     -0.05586457	     -0.03034294	     -0.05511207	     -0.02601286
      0.78721237	     -0.05592367	     -0.03037366	     -0.05517904	     -0.02599335
      0.78748860	     -0.05598279	     -0.03040436	     -0.05524610	     -0.02597385
      0.78776489	     -0.05604193	     -0.03043505	     -0.05531326	     -0.02595436
      0.78804117	     -0.05610108	     -0.03046573	     -0.05538051	     -0.02593487
      0.78831749	     -0.05616026	     -0.03049640	     -0.05544785	     -0.02591540
      0.78859380	     -0.05621945	     -0.03052706	     -0.05551528	     -0.02589594
      0.78887012	     -0.05627866	     -0.03055770	     -0.05558279	     -0.02587649
      0.78914644	     -0.05633789	     -0.03058833	     -0.05565039	     -0.02585705
      0.78942273	     -0.05639712	     -0.03061894	     -0.05571807	     -0.02583763
      0.78969901	     -0.05645637	     -0.03064954	     -0.05578584	     -0.02581821
      0.78997518	     -0.05651562	     -0.03068011	     -0.05585366	     -0.02579882
      0.79025135	     -0.05657488	     -0.03071067	     -0.05592158	     -0.02577944
      0.79052724	     -0.05663410	     -0.03074118	     -0.05598951	     -0.02576008
      0.79080313	     -0.05669334	     -0.03077168	     -0.05605753	     -0.02574074
      0.79107834	     -0.05675246	     -0.03080209	     -0.05612547	     -0.02572145
      0.79135355	     -0.05681159	     -0.03083249	     -0.05619349	     -0.02570218
      0.79162674	     -0.05687031	     -0.03086265	     -0.05626111	     -0.02568306
      0.79189993	     -0.05692905	     -0.03089280	     -0.05632880	     -0.02566395
      0.79216247	     -0.05698552	     -0.03092176	     -0.05639395	     -0.02564559
      0.79249562	     -0.05705720	     -0.03095850	     -0.05647672	     -0.02562232
      0.79289261	     -0.05714267	     -0.03100224	     -0.05657552	     -0.02559460
      0.79317582	     -0.05720366	     -0.03103343	     -0.05664612	     -0.02557484
      0.79345902	     -0.05726469	     -0.03106461	     -0.05671681	     -0.02555509
      0.79374222	     -0.05732573	     -0.03109577	     -0.05678759	     -0.02553536
      0.79399170	     -0.05737953	     -0.03112321	     -0.05685002	     -0.02551798
      0.79424117	     -0.05743335	     -0.03115064	     -0.05691252	     -0.02550061
      0.79452788	     -0.05749522	     -0.03118215	     -0.05698444	     -0.02548066
      0.79481459	     -0.05755713	     -0.03121364	     -0.05705646	     -0.02546073
      0.79508492	     -0.05761552	     -0.03124332	     -0.05712445	     -0.02544194
      0.79535524	     -0.05767393	     -0.03127299	     -0.05719252	     -0.02542316
      0.79563300	     -0.05773398	     -0.03130346	     -0.05726255	     -0.02540388
      0.79591075	     -0.05779406	     -0.03133392	     -0.05733268	     -0.02538461
      0.79618519	     -0.05785345	     -0.03136400	     -0.05740205	     -0.02536558
      0.79645963	     -0.05791286	     -0.03139406	     -0.05747152	     -0.02534657
      0.79673088	     -0.05797162	     -0.03142377	     -0.05754026	     -0.02532778
      0.79700213	     -0.05803040	     -0.03145346	     -0.05760909	     -0.02530900
      0.79720857	     -0.05807515	     -0.03147605	     -0.05766153	     -0.02529472
      0.79753018	     -0.05814491	     -0.03151123	     -0.05774333	     -0.02527248
      0.79785180	     -0.05821472	     -0.03154639	     -0.05782525	     -0.02525026
      0.79808116	     -0.05826452	     -0.03157145	     -0.05788375	     -0.02523442
      0.79831053	     -0.05831435	     -0.03159651	     -0.05794231	     -0.02521858
      0.79851738	     -0.05835931	     -0.03161909	     -0.05799518	     -0.02520431
      0.79883841	     -0.05842911	     -0.03165413	     -0.05807732	     -0.02518217
      0.79915943	     -0.05849896	     -0.03168915	     -0.05815959	     -0.02516005
      0.79939063	     -0.05854930	     -0.03171437	     -0.05821891	     -0.02514412
      0.79962184	     -0.05859965	     -0.03173957	     -0.05827830	     -0.02512821
      0.79984212	     -0.05864766	     -0.03176357	     -0.05833495	     -0.02511305
      0.80019558	     -0.05872472	     -0.03180207	     -0.05842595	     -0.02508874
      0.80044490	     -0.05877912	     -0.03182921	     -0.05849024	     -0.02507161
      0.80069422	     -0.05883355	     -0.03185634	     -0.05855459	     -0.02505448
      0.80094354	     -0.05888800	     -0.03188347	     -0.05861902	     -0.02503736
      0.80118273	     -0.05894027	     -0.03190947	     -0.05868091	     -0.02502095
      0.80152768	     -0.05901570	     -0.03194697	     -0.05877027	     -0.02499729
      0.80181798	     -0.05907922	     -0.03197850	     -0.05884559	     -0.02497740
      0.80207268	     -0.05913499	     -0.03200616	     -0.05891175	     -0.02495995
      0.80232738	     -0.05919079	     -0.03203380	     -0.05897800	     -0.02494252
      0.80261112	     -0.05925300	     -0.03206459	     -0.05905188	     -0.02492310
      0.80289487	     -0.05931524	     -0.03209536	     -0.05912587	     -0.02490370
      0.80316730	     -0.05937504	     -0.03212489	     -0.05919699	     -0.02488508
      0.80343973	     -0.05943489	     -0.03215441	     -0.05926821	     -0.02486648
      0.80371243	     -0.05949482	     -0.03218394	     -0.05933958	     -0.02484786
      0.80398512	     -0.05955480	     -0.03221346	     -0.05941104	     -0.02482926
      0.80421695	     -0.05960582	     -0.03223855	     -0.05947187	     -0.02481345
      0.80456292	     -0.05968202	     -0.03227597	     -0.05956276	     -0.02478987
      0.80483884	     -0.05974284	     -0.03230579	     -0.05963535	     -0.02477108
      0.80511476	     -0.05980369	     -0.03233561	     -0.05970804	     -0.02475230
      0.80539067	     -0.05986459	     -0.03236541	     -0.05978081	     -0.02473354
      0.80566659	     -0.05992554	     -0.03239520	     -0.05985368	     -0.02471478
      0.80594251	     -0.05998653	     -0.03242497	     -0.05992664	     -0.02469603
      0.80621842	     -0.06004756	     -0.03245474	     -0.05999970	     -0.02467730
      0.80649434	     -0.06010863	     -0.03248448	     -0.06007284	     -0.02465857
      0.80676737	     -0.06016912	     -0.03251391	     -0.06014531	     -0.02464005
      0.80704040	     -0.06022964	     -0.03254332	     -0.06021788	     -0.02462154
      0.80731655	     -0.06029090	     -0.03257305	     -0.06029136	     -0.02460284
      0.80759270	     -0.06035221	     -0.03260277	     -0.06036494	     -0.02458414
      0.80786434	     -0.06041257	     -0.03263199	     -0.06043741	     -0.02456576
      0.80813598	     -0.06047297	     -0.03266120	     -0.06050997	     -0.02454738
      0.80833780	     -0.06051787	     -0.03268290	     -0.06056394	     -0.02453374
      0.80865423	     -0.06058833	     -0.03271689	     -0.06064866	     -0.02451236
      0.80897066	     -0.06065885	     -0.03275087	     -0.06073350	     -0.02449100
      0.80921389	     -0.06071310	     -0.03277698	     -0.06079880	     -0.02447459
      0.80945712	     -0.06076739	     -0.03280308	     -0.06086417	     -0.02445818
      0.80972385	     -0.06082697	     -0.03283168	     -0.06093594	     -0.02444021
      0.81005462	     -0.06090091	     -0.03286714	     -0.06102506	     -0.02441792
      0.81043558	     -0.06098617	     -0.03290795	     -0.06112788	     -0.02439228
      0.81073967	     -0.06105429	     -0.03294051	     -0.06121008	     -0.02437183
      0.81099137	     -0.06111073	     -0.03296744	     -0.06127821	     -0.02435491
      0.81124307	     -0.06116720	     -0.03299437	     -0.06134642	     -0.02433800
      0.81152166	     -0.06122976	     -0.03302416	     -0.06142200	     -0.02431929
      0.81180024	     -0.06129237	     -0.03305393	     -0.06149768	     -0.02430059
      0.81205587	     -0.06134987	     -0.03308124	     -0.06156721	     -0.02428345
      0.81238708	     -0.06142444	     -0.03311660	     -0.06165742	     -0.02426125
      0.81271829	     -0.06149908	     -0.03315195	     -0.06174776	     -0.02423906
      0.81297456	     -0.06155689	     -0.03317928	     -0.06181776	     -0.02422191
      0.81323082	     -0.06161475	     -0.03320660	     -0.06188784	     -0.02420476
      0.81351290	     -0.06167848	     -0.03323666	     -0.06196508	     -0.02418590
      0.81379498	     -0.06174228	     -0.03326671	     -0.06204242	     -0.02416705
      0.81406035	     -0.06180234	     -0.03329496	     -0.06211527	     -0.02414932
      0.81440221	     -0.06187980	     -0.03333133	     -0.06220925	     -0.02412651
      0.81474407	     -0.06195734	     -0.03336769	     -0.06230337	     -0.02410370
      0.81499298	     -0.06201386	     -0.03339414	     -0.06237200	     -0.02408711
      0.81524190	     -0.06207042	     -0.03342059	     -0.06244071	     -0.02407053
      0.81551475	     -0.06213247	     -0.03344956	     -0.06251612	     -0.02405236
      0.81585178	     -0.06220920	     -0.03348534	     -0.06260940	     -0.02402994
      0.81629465	     -0.06231015	     -0.03353231	     -0.06273218	     -0.02400049
      0.81651105	     -0.06235953	     -0.03355524	     -0.06279227	     -0.02398612
      0.81672745	     -0.06240895	     -0.03357817	     -0.06285243	     -0.02397175
      0.81704738	     -0.06248208	     -0.03361206	     -0.06294147	     -0.02395051
      0.81736731	     -0.06255529	     -0.03364592	     -0.06303064	     -0.02392929
      0.81761642	     -0.06261235	     -0.03367228	     -0.06310016	     -0.02391278
      0.81786553	     -0.06266945	     -0.03369862	     -0.06316977	     -0.02389628
      0.81813059	     -0.06273027	     -0.03372663	     -0.06324392	     -0.02387873
      0.81845885	     -0.06280566	     -0.03376131	     -0.06333587	     -0.02385701
      0.81888291	     -0.06290319	     -0.03380608	     -0.06345488	     -0.02382897
      0.81912941	     -0.06295995	     -0.03383208	     -0.06352416	     -0.02381268
      0.81937592	     -0.06301676	     -0.03385808	     -0.06359353	     -0.02379641
      0.81962243	     -0.06307361	     -0.03388406	     -0.06366297	     -0.02378014
      0.81991247	     -0.06314057	     -0.03391462	     -0.06374478	     -0.02376100
      0.82020251	     -0.06320760	     -0.03394516	     -0.06382671	     -0.02374188
      0.82044663	     -0.06326408	     -0.03397085	     -0.06389575	     -0.02372580
      0.82078080	     -0.06334146	     -0.03400600	     -0.06399038	     -0.02370380
      0.82111496	     -0.06341893	     -0.03404112	     -0.06408516	     -0.02368181
      0.82135229	     -0.06347401	     -0.03406606	     -0.06415256	     -0.02366621
      0.82158961	     -0.06352914	     -0.03409098	     -0.06422004	     -0.02365061
      0.82185193	     -0.06359012	     -0.03411851	     -0.06429471	     -0.02363338
      0.82218789	     -0.06366832	     -0.03415375	     -0.06439048	     -0.02361133
      0.82252386	     -0.06374661	     -0.03418897	     -0.06448641	     -0.02358929
      0.82277730	     -0.06380573	     -0.03421553	     -0.06455887	     -0.02357267
      0.82303074	     -0.06386491	     -0.03424207	     -0.06463142	     -0.02355607
      0.82331546	     -0.06393146	     -0.03427187	     -0.06471302	     -0.02353742
      0.82360018	     -0.06399807	     -0.03430165	     -0.06479474	     -0.02351879
      0.82386107	     -0.06405918	     -0.03432893	     -0.06486971	     -0.02350173
      0.82420050	     -0.06413877	     -0.03436439	     -0.06496739	     -0.02347954
      0.82453992	     -0.06421845	     -0.03439983	     -0.06506523	     -0.02345737
      0.82479099	     -0.06427747	     -0.03442603	     -0.06513770	     -0.02344099
      0.82504206	     -0.06433653	     -0.03445222	     -0.06521026	     -0.02342461
      0.82527796	     -0.06439208	     -0.03447681	     -0.06527851	     -0.02340923
      0.82561685	     -0.06447196	     -0.03451211	     -0.06537669	     -0.02338714
      0.82591621	     -0.06454262	     -0.03454328	     -0.06546356	     -0.02336765
      0.82616765	     -0.06460202	     -0.03456945	     -0.06553661	     -0.02335129
      0.82641910	     -0.06466149	     -0.03459560	     -0.06560975	     -0.02333493
      0.82668632	     -0.06472475	     -0.03462337	     -0.06568758	     -0.02331756
      0.82701029	     -0.06480152	     -0.03465703	     -0.06578207	     -0.02329652
      0.82737717	     -0.06488859	     -0.03469511	     -0.06588925	     -0.02327270
      0.82770234	     -0.06496585	     -0.03472884	     -0.06598441	     -0.02325161
      0.82794452	     -0.06502346	     -0.03475394	     -0.06605537	     -0.02323591
      0.82818670	     -0.06508113	     -0.03477903	     -0.06612642	     -0.02322022
      0.82843704	     -0.06514079	     -0.03480496	     -0.06619995	     -0.02320401
      0.82877375	     -0.06522114	     -0.03483980	     -0.06629898	     -0.02318221
      0.82911045	     -0.06530159	     -0.03487462	     -0.06639818	     -0.02316044
      0.82934745	     -0.06535828	     -0.03489911	     -0.06646810	     -0.02314512
      0.82958444	     -0.06541503	     -0.03492359	     -0.06653809	     -0.02312981
      0.82985912	     -0.06548087	     -0.03495194	     -0.06661932	     -0.02311208
      0.83019056	     -0.06556042	     -0.03498613	     -0.06671747	     -0.02309070
      0.83056018	     -0.06564927	     -0.03502423	     -0.06682712	     -0.02306687
      0.83089076	     -0.06572885	     -0.03505828	     -0.06692536	     -0.02304557
      0.83113113	     -0.06578679	     -0.03508302	     -0.06699688	     -0.02303010
      0.83137150	     -0.06584478	     -0.03510774	     -0.06706849	     -0.02301463
      0.83163835	     -0.06590924	     -0.03513518	     -0.06714809	     -0.02299747
      0.83197065	     -0.06598963	     -0.03516931	     -0.06724735	     -0.02297611
      0.83230295	     -0.06607013	     -0.03520343	     -0.06734678	     -0.02295477
      0.83250422	     -0.06611895	     -0.03522407	     -0.06740708	     -0.02294186
      0.83281482	     -0.06619438	     -0.03525592	     -0.06750025	     -0.02292193
      0.83312543	     -0.06626992	     -0.03528774	     -0.06759356	     -0.02290202
      0.83338987	     -0.06633432	     -0.03531481	     -0.06767312	     -0.02288508
      0.83365430	     -0.06639881	     -0.03534186	     -0.06775278	     -0.02286815
      0.83392413	     -0.06646470	     -0.03536945	     -0.06783417	     -0.02285088
      0.83419395	     -0.06653068	     -0.03539702	     -0.06791566	     -0.02283363
      0.83448079	     -0.06660092	     -0.03542631	     -0.06800242	     -0.02281529
      0.83476763	     -0.06667126	     -0.03545558	     -0.06808929	     -0.02279697
      0.83504101	     -0.06673840	     -0.03548345	     -0.06817221	     -0.02277952
      0.83537732	     -0.06682114	     -0.03551771	     -0.06827437	     -0.02275807
      0.83571363	     -0.06690402	     -0.03555195	     -0.06837669	     -0.02273663
      0.83596106	     -0.06696510	     -0.03557712	     -0.06845208	     -0.02272087
      0.83630347	     -0.06704976	     -0.03561192	     -0.06855657	     -0.02269907
      0.83660733	     -0.06712504	     -0.03564278	     -0.06864944	     -0.02267974
      0.83685774	     -0.06718717	     -0.03566819	     -0.06872609	     -0.02266382
      0.83710816	     -0.06724940	     -0.03569358	     -0.06880282	     -0.02264790
      0.83734194	     -0.06730757	     -0.03571728	     -0.06887455	     -0.02263306
      0.83767776	     -0.06739129	     -0.03575129	     -0.06897774	     -0.02261174
      0.83801359	     -0.06747518	     -0.03578527	     -0.06908109	     -0.02259044
      0.83823430	     -0.06753041	     -0.03580758	     -0.06914912	     -0.02257645
      0.83845502	     -0.06758572	     -0.03582988	     -0.06921722	     -0.02256247
      0.83875078	     -0.06765996	     -0.03585975	     -0.06930859	     -0.02254374
      0.83904654	     -0.06773435	     -0.03588959	     -0.06940010	     -0.02252503
      0.83930424	     -0.06779928	     -0.03591557	     -0.06947995	     -0.02250873
      0.83962135	     -0.06787934	     -0.03594751	     -0.06957834	     -0.02248869
      0.84000601	     -0.06797668	     -0.03598623	     -0.06969791	     -0.02246440
      0.84039068	     -0.06807429	     -0.03602490	     -0.06981771	     -0.02244013
      0.84062555	     -0.06813401	     -0.03604849	     -0.06989098	     -0.02242532
      0.84086042	     -0.06819384	     -0.03607206	     -0.06996433	     -0.02241052
      0.84115371	     -0.06826869	     -0.03610148	     -0.07005605	     -0.02239205
      0.84144700	     -0.06834371	     -0.03613087	     -0.07014791	     -0.02237359
      0.84168018	     -0.06840346	     -0.03615422	     -0.07022104	     -0.02235892
      0.84201264	     -0.06848884	     -0.03618749	     -0.07032545	     -0.02233802
      0.84234510	     -0.06857442	     -0.03622072	     -0.07043004	     -0.02231713
      0.84257477	     -0.06863367	     -0.03624366	     -0.07050240	     -0.02230271
      0.84280443	     -0.06869302	     -0.03626658	     -0.07057484	     -0.02228830
      0.84309442	     -0.06876811	     -0.03629550	     -0.07066643	     -0.02227012
      0.84338440	     -0.06884336	     -0.03632440	     -0.07075815	     -0.02225194
      0.84361896	     -0.06890436	     -0.03634775	     -0.07083244	     -0.02223725
      0.84395587	     -0.06899215	     -0.03638127	     -0.07093931	     -0.02221616
      0.84425783	     -0.06907104	     -0.03641128	     -0.07103524	     -0.02219728
      0.84450915	     -0.06913683	     -0.03643624	     -0.07111520	     -0.02218156
      0.84476048	     -0.06920275	     -0.03646118	     -0.07119527	     -0.02216586
      0.84498096	     -0.06926069	     -0.03648305	     -0.07126559	     -0.02215209
      0.84532026	     -0.06935003	     -0.03651666	     -0.07137397	     -0.02213092
      0.84560114	     -0.06942417	     -0.03654447	     -0.07146383	     -0.02211340
      0.84588203	     -0.06949847	     -0.03657224	     -0.07155383	     -0.02209590
      0.84616291	     -0.06957292	     -0.03660000	     -0.07164395	     -0.02207840
      0.84644379	     -0.06964752	     -0.03662773	     -0.07173420	     -0.02206092
      0.84672468	     -0.06972228	     -0.03665544	     -0.07182459	     -0.02204344
      0.84699444	     -0.06979423	     -0.03668202	     -0.07191152	     -0.02202667
      0.84726421	     -0.06986632	     -0.03670859	     -0.07199857	     -0.02200991
      0.84752167	     -0.06993525	     -0.03673392	     -0.07208177	     -0.02199392
      0.84785224	     -0.07002394	     -0.03676642	     -0.07218875	     -0.02197341
      0.84818281	     -0.07011283	     -0.03679888	     -0.07229592	     -0.02195291
      0.84843458	     -0.07018068	     -0.03682358	     -0.07237766	     -0.02193731
      0.84868635	     -0.07024864	     -0.03684826	     -0.07245951	     -0.02192172
      0.84897717	     -0.07032729	     -0.03687675	     -0.07255419	     -0.02190372
      0.84926798	     -0.07040609	     -0.03690521	     -0.07264902	     -0.02188573
      0.84952894	     -0.07047693	     -0.03693073	     -0.07273423	     -0.02186959
      0.84986075	     -0.07056719	     -0.03696314	     -0.07284274	     -0.02184910
      0.85019256	     -0.07065763	     -0.03699552	     -0.07295144	     -0.02182861
      0.85044445	     -0.07072643	     -0.03702008	     -0.07303409	     -0.02181307
      0.85069634	     -0.07079533	     -0.03704461	     -0.07311685	     -0.02179754
      0.85098977	     -0.07087574	     -0.03707317	     -0.07321339	     -0.02177946
      0.85128320	     -0.07095630	     -0.03710171	     -0.07331009	     -0.02176139
      0.85153152	     -0.07102459	     -0.03712583	     -0.07339203	     -0.02174611
      0.85186367	     -0.07111609	     -0.03715807	     -0.07350181	     -0.02172568
      0.85219582	     -0.07120778	     -0.03719028	     -0.07361178	     -0.02170527
      0.85244119	     -0.07127564	     -0.03721405	     -0.07369315	     -0.02169020
      0.85268657	     -0.07134360	     -0.03723781	     -0.07377462	     -0.02167514
      0.85296644	     -0.07142124	     -0.03726488	     -0.07386767	     -0.02165797
      0.85324630	     -0.07149901	     -0.03729193	     -0.07396087	     -0.02164081
      0.85354107	     -0.07158105	     -0.03732039	     -0.07405917	     -0.02162275
      0.85383583	     -0.07166325	     -0.03734882	     -0.07415763	     -0.02160471
      0.85410601	     -0.07173872	     -0.03737486	     -0.07424801	     -0.02158818
      0.85443712	     -0.07183137	     -0.03740675	     -0.07435896	     -0.02156793
      0.85476823	     -0.07192421	     -0.03743860	     -0.07447010	     -0.02154770
      0.85500548	     -0.07199084	     -0.03746140	     -0.07454986	     -0.02153321
      0.85532786	     -0.07208154	     -0.03749236	     -0.07465840	     -0.02151354
      0.85565023	     -0.07217242	     -0.03752329	     -0.07476714	     -0.02149388
      0.85591364	     -0.07224680	     -0.03754854	     -0.07485612	     -0.02147783
      0.85617704	     -0.07232130	     -0.03757377	     -0.07494523	     -0.02146179
      0.85641826	     -0.07238963	     -0.03759686	     -0.07502694	     -0.02144711
      0.85674805	     -0.07248322	     -0.03762839	     -0.07513883	     -0.02142705
      0.85707783	     -0.07257699	     -0.03765990	     -0.07525093	     -0.02140700
      0.85732244	     -0.07264667	     -0.03768325	     -0.07533420	     -0.02139214
      0.85756705	     -0.07271645	     -0.03770658	     -0.07541758	     -0.02137729
      0.85784997	     -0.07279730	     -0.03773355	     -0.07551417	     -0.02136013
      0.85813289	     -0.07287829	     -0.03776050	     -0.07561090	     -0.02134297
      0.85842304	     -0.07296150	     -0.03778811	     -0.07571026	     -0.02132539
      0.85871319	     -0.07304486	     -0.03781570	     -0.07580979	     -0.02130782
      0.85900117	     -0.07312775	     -0.03784307	     -0.07590872	     -0.02129039
      0.85928914	     -0.07321079	     -0.03787041	     -0.07600781	     -0.02127298
      0.85958436	     -0.07329608	     -0.03789842	     -0.07610956	     -0.02125513
      0.85987959	     -0.07338152	     -0.03792641	     -0.07621147	     -0.02123730
      0.86015937	     -0.07346265	     -0.03795291	     -0.07630821	     -0.02122042
      0.86043915	     -0.07354392	     -0.03797940	     -0.07640510	     -0.02120354
      0.86074640	     -0.07363334	     -0.03800846	     -0.07651168	     -0.02118502
      0.86105365	     -0.07372294	     -0.03803750	     -0.07661844	     -0.02116651
      0.86127077	     -0.07378635	     -0.03805801	     -0.07669399	     -0.02115344
      0.86160236	     -0.07388337	     -0.03808932	     -0.07680956	     -0.02113349
      0.86193395	     -0.07398059	     -0.03812060	     -0.07692534	     -0.02111356
      0.86215880	     -0.07404662	     -0.03814180	     -0.07700397	     -0.02110005
      0.86238365	     -0.07411275	     -0.03816298	     -0.07708271	     -0.02108655
      0.86267878	     -0.07419968	     -0.03819078	     -0.07718620	     -0.02106884
      0.86297390	     -0.07428676	     -0.03821855	     -0.07728987	     -0.02105114
      0.86319774	     -0.07435291	     -0.03823961	     -0.07736861	     -0.02103772
      0.86352978	     -0.07445120	     -0.03827082	     -0.07748560	     -0.02101783
      0.86386182	     -0.07454967	     -0.03830202	     -0.07760281	     -0.02099796
      0.86408884	     -0.07461710	     -0.03832334	     -0.07768308	     -0.02098438
      0.86431586	     -0.07468462	     -0.03834464	     -0.07776345	     -0.02097081
      0.86461033	     -0.07477231	     -0.03837227	     -0.07786786	     -0.02095321
      0.86490480	     -0.07486015	     -0.03839988	     -0.07797244	     -0.02093563
      0.86514717	     -0.07493254	     -0.03842260	     -0.07805865	     -0.02092117
      0.86547493	     -0.07503058	     -0.03845331	     -0.07817544	     -0.02090162
      0.86580270	     -0.07512877	     -0.03848400	     -0.07829244	     -0.02088209
      0.86605388	     -0.07520413	     -0.03850751	     -0.07838226	     -0.02086713
      0.86630507	     -0.07527957	     -0.03853101	     -0.07847220	     -0.02085218
      0.86658671	     -0.07536426	     -0.03855736	     -0.07857321	     -0.02083543
      0.86686834	     -0.07544906	     -0.03858369	     -0.07867439	     -0.02081869
      0.86716490	     -0.07553845	     -0.03861141	     -0.07878110	     -0.02080108
      0.86746146	     -0.07562795	     -0.03863912	     -0.07888800	     -0.02078347
      0.86774012	     -0.07571215	     -0.03866514	     -0.07898862	     -0.02076694
      0.86801877	     -0.07579643	     -0.03869116	     -0.07908940	     -0.02075042
      0.86832787	     -0.07589002	     -0.03872002	     -0.07920138	     -0.02073211
      0.86863696	     -0.07598372	     -0.03874887	     -0.07931357	     -0.02071381
      0.86883234	     -0.07604299	     -0.03876710	     -0.07938459	     -0.02070225
      0.86913103	     -0.07613369	     -0.03879497	     -0.07949333	     -0.02068459
      0.86942973	     -0.07622448	     -0.03882283	     -0.07960226	     -0.02066694
      0.86967970	     -0.07630052	     -0.03884614	     -0.07969357	     -0.02065218
      0.86999086	     -0.07639526	     -0.03887516	     -0.07980742	     -0.02063381
      0.87030202	     -0.07649009	     -0.03890417	     -0.07992148	     -0.02061546
      0.87056668	     -0.07657082	     -0.03892885	     -0.08001866	     -0.02059986
      0.87089388	     -0.07667071	     -0.03895935	     -0.08013902	     -0.02058059
      0.87122107	     -0.07677068	     -0.03898986	     -0.08025962	     -0.02056134
      0.87147025	     -0.07684689	     -0.03901309	     -0.08035162	     -0.02054668
      0.87177297	     -0.07693953	     -0.03904131	     -0.08046358	     -0.02052889
      0.87207570	     -0.07703225	     -0.03906953	     -0.08057575	     -0.02051111
      0.87238221	     -0.07712620	     -0.03909811	     -0.08068953	     -0.02049312
      0.87268873	     -0.07722023	     -0.03912669	     -0.08080352	     -0.02047514
      0.87296256	     -0.07730430	     -0.03915223	     -0.08090554	     -0.02045909
      0.87323639	     -0.07738842	     -0.03917777	     -0.08100772	     -0.02044305
      0.87354924	     -0.07748460	     -0.03920695	     -0.08112468	     -0.02042474
      0.87386208	     -0.07758086	     -0.03923614	     -0.08124186	     -0.02040644
      0.87409352	     -0.07765212	     -0.03925774	     -0.08132870	     -0.02039291
      0.87441284	     -0.07775051	     -0.03928755	     -0.08144871	     -0.02037426
      0.87473216	     -0.07784897	     -0.03931736	     -0.08156896	     -0.02035562
      0.87498474	     -0.07792691	     -0.03934095	     -0.08166425	     -0.02034088
      0.87523733	     -0.07800491	     -0.03936455	     -0.08175968	     -0.02032616
      0.87553198	     -0.07809595	     -0.03939209	     -0.08187120	     -0.02030899
      0.87582662	     -0.07818707	     -0.03941963	     -0.08198293	     -0.02029183
      0.87610065	     -0.07827187	     -0.03944526	     -0.08208701	     -0.02027589
      0.87637467	     -0.07835673	     -0.03947090	     -0.08219128	     -0.02025995
      0.87668548	     -0.07845306	     -0.03950000	     -0.08230976	     -0.02024189
      0.87699628	     -0.07854947	     -0.03952910	     -0.08242847	     -0.02022384
      0.87720693	     -0.07861485	     -0.03954884	     -0.08250906	     -0.02021162
      0.87753651	     -0.07871724	     -0.03957973	     -0.08263537	     -0.02019250
      0.87786609	     -0.07881972	     -0.03961065	     -0.08276193	     -0.02017340
      0.87809577	     -0.07889119	     -0.03963220	     -0.08285029	     -0.02016010
      0.87832544	     -0.07896271	     -0.03965377	     -0.08293878	     -0.02014681
      0.87861876	     -0.07905412	     -0.03968132	     -0.08305197	     -0.02012984
      0.87891208	     -0.07914562	     -0.03970890	     -0.08316538	     -0.02011288
      0.87918098	     -0.07922957	     -0.03973419	     -0.08326953	     -0.02009735
      0.87944988	     -0.07931360	     -0.03975950	     -0.08337387	     -0.02008182
      0.87976125	     -0.07941099	     -0.03978883	     -0.08349491	     -0.02006386
      0.88007263	     -0.07950847	     -0.03981819	     -0.08361619	     -0.02004590
      0.88026994	     -0.07957030	     -0.03983680	     -0.08369317	     -0.02003454
      0.88056557	     -0.07966301	     -0.03986471	     -0.08380869	     -0.02001751
      0.88086120	     -0.07975582	     -0.03989263	     -0.08392443	     -0.02000050
      0.88108688	     -0.07982674	     -0.03991397	     -0.08401294	     -0.01998752
      0.88141076	     -0.07992860	     -0.03994462	     -0.08414018	     -0.01996890
      0.88173464	     -0.08003058	     -0.03997529	     -0.08426769	     -0.01995030
      0.88198490	     -0.08010947	     -0.03999902	     -0.08436640	     -0.01993594
      0.88223516	     -0.08018842	     -0.04002276	     -0.08446528	     -0.01992158
      0.88252269	     -0.08027923	     -0.04005006	     -0.08457908	     -0.01990510
      0.88281022	     -0.08037013	     -0.04007739	     -0.08469309	     -0.01988863
      0.88310147	     -0.08046231	     -0.04010510	     -0.08480880	     -0.01987196
      0.88339273	     -0.08055459	     -0.04013284	     -0.08492474	     -0.01985529
      0.88369076	     -0.08064913	     -0.04016125	     -0.08504360	     -0.01983826
      0.88398878	     -0.08074378	     -0.04018970	     -0.08516269	     -0.01982123
      0.88428009	     -0.08083639	     -0.04021753	     -0.08527933	     -0.01980460
      0.88457139	     -0.08092912	     -0.04024539	     -0.08539619	     -0.01978798
      0.88487323	     -0.08102531	     -0.04027430	     -0.08551752	     -0.01977077
      0.88517506	     -0.08112162	     -0.04030324	     -0.08563909	     -0.01975358
      0.88546117	     -0.08121302	     -0.04033070	     -0.08575456	     -0.01973729
      0.88574727	     -0.08130453	     -0.04035819	     -0.08587024	     -0.01972101
      0.88605401	     -0.08140276	     -0.04038771	     -0.08599452	     -0.01970357
      0.88636075	     -0.08150112	     -0.04041726	     -0.08611905	     -0.01968615
      0.88663482	     -0.08158911	     -0.04044370	     -0.08623054	     -0.01967059
      0.88690889	     -0.08167720	     -0.04047017	     -0.08634223	     -0.01965504
      0.88721992	     -0.08177730	     -0.04050025	     -0.08646924	     -0.01963740
      0.88753095	     -0.08187753	     -0.04053037	     -0.08659652	     -0.01961978
      0.88778164	     -0.08195841	     -0.04055468	     -0.08669930	     -0.01960559
      0.88810075	     -0.08206151	     -0.04058567	     -0.08683039	     -0.01958753
      0.88841986	     -0.08216474	     -0.04061670	     -0.08696177	     -0.01956949
      0.88866660	     -0.08224467	     -0.04064073	     -0.08706354	     -0.01955555
      0.88896605	     -0.08234179	     -0.04066993	     -0.08718730	     -0.01953864
      0.88926551	     -0.08243904	     -0.04069917	     -0.08731131	     -0.01952175
      0.88956578	     -0.08253669	     -0.04072854	     -0.08743591	     -0.01950482
      0.88986604	     -0.08263447	     -0.04075795	     -0.08756077	     -0.01948790
      0.89016112	     -0.08273069	     -0.04078689	     -0.08768373	     -0.01947129
      0.89045619	     -0.08282705	     -0.04081588	     -0.08780694	     -0.01945468
      0.89075701	     -0.08292541	     -0.04084548	     -0.08793280	     -0.01943777
      0.89105783	     -0.08302391	     -0.04087513	     -0.08805893	     -0.01942087
      0.89135067	     -0.08311994	     -0.04090404	     -0.08818198	     -0.01940443
      0.89164351	     -0.08321610	     -0.04093299	     -0.08830527	     -0.01938800
      0.89194650	     -0.08331574	     -0.04096299	     -0.08843311	     -0.01937101
      0.89224949	     -0.08341551	     -0.04099305	     -0.08856121	     -0.01935403
      0.89253895	     -0.08351097	     -0.04102181	     -0.08868386	     -0.01933783
      0.89282842	     -0.08360657	     -0.04105062	     -0.08880675	     -0.01932163
      0.89313422	     -0.08370770	     -0.04108110	     -0.08893686	     -0.01930454
      0.89344003	     -0.08380899	     -0.04111164	     -0.08906725	     -0.01928745
      0.89372408	     -0.08390321	     -0.04114005	     -0.08918862	     -0.01927159
      0.89400813	     -0.08399755	     -0.04116851	     -0.08931023	     -0.01925574
      0.89431660	     -0.08410016	     -0.04119948	     -0.08944258	     -0.01923855
      0.89462507	     -0.08420293	     -0.04123050	     -0.08957522	     -0.01921150
      0.89491570	     -0.08429990	     -0.04125977	     -0.08970046	     -0.01910009
      0.89520634	     -0.08439701	     -0.04128910	     -0.08982596	     -0.01879037
      0.89553321	     -0.08450639	     -0.04132215	     -0.08996743	     -0.01805436
      0.89586009	     -0.08461595	     -0.04135526	     -0.09010923	     -0.01675333
      0.89618696	     -0.08472568	     -0.04138843	     -0.09025137	     -0.01476739
      0.89645353	     -0.08481529	     -0.04141553	     -0.09036753	     -0.01260016
      0.89672009	     -0.08490501	     -0.04144267	     -0.09048391	     -0.00994491
      0.89705765	     -0.08501877	     -0.04147709	     -0.09063162	     -0.00593755
      0.89739521	     -0.08513271	     -0.04151157	     -0.09077968	     -0.00131851
      0.89766717	     -0.08522462	     -0.04153940	     -0.09089924	      0.00275198
      0.89793914	     -0.08531663	     -0.04156726	     -0.09101903	      0.00705453
      0.89821111	     -0.08540874	     -0.04159516	     -0.09113905	      0.01152388
      0.89850664	     -0.08550895	     -0.04162552	     -0.09126974	      0.01650341
      0.89880218	     -0.08560928	     -0.04165593	     -0.09140070	      0.02154775
      0.89908249	     -0.08570454	     -0.04168480	     -0.09152516	      0.02633745
      0.89942954	     -0.08582262	     -0.04172061	     -0.09167958	      0.03220220
      0.89977659	     -0.08594086	     -0.04175648	     -0.09183438	      0.03792112
      0.90002445	     -0.08602539	     -0.04178213	     -0.09194516	      0.04188095
      0.90033848	     -0.08613261	     -0.04181467	     -0.09208577	      0.04671872
      0.90065251	     -0.08623995	     -0.04184727	     -0.09222668	      0.05133383
      0.90092189	     -0.08633213	     -0.04187527	     -0.09234779	      0.05510376
      0.90124729	     -0.08644360	     -0.04190915	     -0.09249437	      0.05941769
      0.90157269	     -0.08655521	     -0.04194308	     -0.09264126	      0.06346722
      0.90181345	     -0.08663787	     -0.04196823	     -0.09275014	      0.06629496
      0.90213504	     -0.08674840	     -0.04200186	     -0.09289584	      0.06985341
      0.90245662	     -0.08685906	     -0.04203555	     -0.09304184	      0.07317013
      0.90270799	     -0.08694566	     -0.04206193	     -0.09315617	      0.07560124
      0.90295937	     -0.08703233	     -0.04208834	     -0.09327068	      0.07789674
      0.90325958	     -0.08713595	     -0.04211993	     -0.09340769	      0.08046878
      0.90355978	     -0.08723969	     -0.04215157	     -0.09354495	      0.08286625
      0.90384187	     -0.08733727	     -0.04218135	     -0.09367417	      0.08496925
      0.90412395	     -0.08743496	     -0.04221118	     -0.09380361	      0.08693599
      0.90443321	     -0.08754218	     -0.04224394	     -0.09394580	      0.08894562
      0.90474247	     -0.08764952	     -0.04227676	     -0.09408826	      0.09081240
      0.90502661	     -0.08774826	     -0.04230696	     -0.09421941	      0.09241057
      0.90531076	     -0.08784711	     -0.04233722	     -0.09435080	      0.09390455
      0.90562103	     -0.08795518	     -0.04237031	     -0.09449454	      0.09542549
      0.90593130	     -0.08806337	     -0.04240347	     -0.09463856	      0.09683987
      0.90621632	     -0.08816287	     -0.04243398	     -0.09477112	      0.09805242
      0.90650133	     -0.08826247	     -0.04246454	     -0.09490393	      0.09918828
      0.90681153	     -0.08837101	     -0.04249787	     -0.09504875	      0.10034407
      0.90712173	     -0.08847968	     -0.04253126	     -0.09519386	      0.10142271
      0.90740842	     -0.08858023	     -0.04256218	     -0.09532825	      0.10235654
      0.90769511	     -0.08868089	     -0.04259315	     -0.09546288	      0.10323464
      0.90800508	     -0.08878985	     -0.04262670	     -0.09560874	      0.10412635
      0.90831504	     -0.08889895	     -0.04266031	     -0.09575491	      0.10496311
      0.90860394	     -0.08900075	     -0.04269170	     -0.09589141	      0.10569767
      0.90889284	     -0.08910266	     -0.04272315	     -0.09602818	      0.10639210
      0.90920253	     -0.08921203	     -0.04275693	     -0.09617509	      0.10709561
      0.90951221	     -0.08932154	     -0.04279078	     -0.09632231	      0.10776042
      0.90980350	     -0.08942466	     -0.04282267	     -0.09646108	      0.10835348
      0.91009479	     -0.08952790	     -0.04285463	     -0.09660013	      0.10891790
      0.91040414	     -0.08963767	     -0.04288864	     -0.09674810	      0.10948862
      0.91071349	     -0.08974756	     -0.04292271	     -0.09689640	      0.11003235
      0.91100716	     -0.08985201	     -0.04295513	     -0.09703748	      0.11052574
      0.91130083	     -0.08995658	     -0.04298761	     -0.09717886	      0.11099886
      0.91160979	     -0.09006671	     -0.04302184	     -0.09732791	      0.11147666
      0.91191876	     -0.09017698	     -0.04305616	     -0.09747730	      0.11193579
      0.91221468	     -0.09028271	     -0.04308908	     -0.09762070	      0.11235960
      0.91251060	     -0.09038856	     -0.04312208	     -0.09776440	      0.11276920
      0.91281914	     -0.09049904	     -0.04315655	     -0.09791456	      0.11318247
      0.91312767	     -0.09060965	     -0.04319110	     -0.09806506	      0.11358294
      0.91342566	     -0.09071659	     -0.04322454	     -0.09821074	      0.11395867
      0.91372366	     -0.09082366	     -0.04325804	     -0.09835674	      0.11432453
      0.91403175	     -0.09093446	     -0.04329276	     -0.09850803	      0.11469334
      0.91433984	     -0.09104539	     -0.04332755	     -0.09865967	      0.11505345
      0.91463968	     -0.09115347	     -0.04336148	     -0.09880759	      0.11539633
      0.91493953	     -0.09126165	     -0.04339548	     -0.09895585	      0.11573242
      0.91524719	     -0.09137277	     -0.04343044	     -0.09910832	      0.11607088
      0.91555485	     -0.09148400	     -0.04346548	     -0.09926114	      0.11640348
      0.91585630	     -0.09159309	     -0.04349989	     -0.09941124	      0.11672422
      0.91615775	     -0.09170229	     -0.04353437	     -0.09956168	      0.11704036
      0.91646503	     -0.09181371	     -0.04356960	     -0.09971539	      0.11735834
      0.91677231	     -0.09192524	     -0.04360490	     -0.09986947	      0.11767243
      0.91707511	     -0.09203524	     -0.04363976	     -0.10002167	      0.11797851
      0.91737792	     -0.09214533	     -0.04367471	     -0.10017423	      0.11828153
      0.91768072	     -0.09225553	     -0.04370972	     -0.10032715	      0.11858180
      0.91798353	     -0.09236581	     -0.04374482	     -0.10048044	      0.11887961
      0.91828633	     -0.09247619	     -0.04378000	     -0.10063410	      0.11917520
      0.91858914	     -0.09258666	     -0.04381525	     -0.10078813	      0.11946882
      0.91889194	     -0.09269721	     -0.04385058	     -0.10094253	      0.11976068
      0.91919475	     -0.09280784	     -0.04388599	     -0.10109731	      0.12005097
      0.91949755	     -0.09291855	     -0.04392148	     -0.10125247	      0.12033988
      0.91980036	     -0.09302933	     -0.04395705	     -0.10140801	      0.12062757
      0.92010316	     -0.09314019	     -0.04399270	     -0.10156393	      0.12091418
      0.92040597	     -0.09325112	     -0.04402843	     -0.10172024	      0.12119985
      0.92070877	     -0.09336211	     -0.04406424	     -0.10187694	      0.12148471
      0.92101158	     -0.09347317	     -0.04410014	     -0.10203402	      0.12176886
      0.92131438	     -0.09358428	     -0.04413611	     -0.10219150	      0.12205242
      0.92161719	     -0.09369545	     -0.04417217	     -0.10234938	      0.12233546
      0.92191999	     -0.09380667	     -0.04420831	     -0.10250765	      0.12261808
      0.92222280	     -0.09391794	     -0.04424454	     -0.10266632	      0.12290036
      0.92252561	     -0.09402925	     -0.04428084	     -0.10282539	      0.12318236
      0.92282841	     -0.09414060	     -0.04431724	     -0.10298487	      0.12346415
      0.92313122	     -0.09425199	     -0.04435371	     -0.10314476	      0.12374579
      0.92343402	     -0.09436341	     -0.04439027	     -0.10330505	      0.12402734
      0.92373683	     -0.09447486	     -0.04442692	     -0.10346576	      0.12430883
      0.92403963	     -0.09458633	     -0.04446365	     -0.10362688	      0.12459032
      0.92434244	     -0.09469783	     -0.04450047	     -0.10378841	      0.12487185
      0.92464524	     -0.09480934	     -0.04453738	     -0.10395037	      0.12515345
      0.92494805	     -0.09492087	     -0.04457437	     -0.10411275	      0.12543516
      0.92525085	     -0.09503240	     -0.04461145	     -0.10427555	      0.12571700
      0.92555366	     -0.09514394	     -0.04464862	     -0.10443878	      0.12599901
      0.92585646	     -0.09525549	     -0.04468587	     -0.10460243	      0.12628122
      0.92615927	     -0.09536704	     -0.04472322	     -0.10476652	      0.12656364
      0.92646207	     -0.09547858	     -0.04476065	     -0.10493104	      0.12684629
      0.92676488	     -0.09559012	     -0.04479818	     -0.10509599	      0.12712920
      0.92706768	     -0.09570165	     -0.04483579	     -0.10526139	      0.12741238
      0.92737049	     -0.09581317	     -0.04487349	     -0.10542722	      0.12769586
      0.92767329	     -0.09592468	     -0.04491129	     -0.10559349	      0.12797963
      0.92797610	     -0.09603618	     -0.04494917	     -0.10576022	      0.12826373
      0.92827890	     -0.09614767	     -0.04498715	     -0.10592738	      0.12854815
      0.92858171	     -0.09625914	     -0.04502522	     -0.10609500	      0.12883292
      0.92888451	     -0.09637060	     -0.04506338	     -0.10626307	      0.12911804
      0.92918732	     -0.09648205	     -0.04510164	     -0.10643160	      0.12940352
      0.92949012	     -0.09659348	     -0.04513999	     -0.10660058	      0.12968936
      0.92979293	     -0.09670491	     -0.04517843	     -0.10677002	      0.12997559
      0.93009573	     -0.09681632	     -0.04521696	     -0.10693992	      0.13026220
      0.93039854	     -0.09692773	     -0.04525559	     -0.10711029	      0.13054920
      0.93070134	     -0.09703914	     -0.04529432	     -0.10728112	      0.13083660
      0.93100415	     -0.09715055	     -0.04533314	     -0.10745243	      0.13112440
      0.93130695	     -0.09726196	     -0.04537206	     -0.10762420	      0.13141261
      0.93160976	     -0.09737339	     -0.04541107	     -0.10779645	      0.13170123
      0.93191256	     -0.09748483	     -0.04545018	     -0.10796917	      0.13199026
      0.93221537	     -0.09759629	     -0.04548939	     -0.10814237	      0.13227972
      0.93251817	     -0.09770779	     -0.04552869	     -0.10831606	      0.13256960
      0.93282098	     -0.09781932	     -0.04556810	     -0.10849022	      0.13285990
      0.93312378	     -0.09793090	     -0.04560760	     -0.10866488	      0.13315064
      0.93342659	     -0.09804254	     -0.04564720	     -0.10884002	      0.13344181
      0.93372939	     -0.09815424	     -0.04568690	     -0.10901565	      0.13373342
      0.93403220	     -0.09826601	     -0.04572670	     -0.10919177	      0.13402546
      0.93433500	     -0.09837787	     -0.04576660	     -0.10936839	      0.13431794
      0.93463781	     -0.09848982	     -0.04580660	     -0.10954551	      0.13461086
      0.93494061	     -0.09860189	     -0.04584670	     -0.10972313	      0.13490423
      0.93524342	     -0.09871407	     -0.04588690	     -0.10990125	      0.13519804
      0.93554622	     -0.09882638	     -0.04592721	     -0.11007987	      0.13549230
      0.93584903	     -0.09893884	     -0.04596761	     -0.11025901	      0.13578701
      0.93615183	     -0.09905146	     -0.04600812	     -0.11043865	      0.13608217
      0.93645464	     -0.09916425	     -0.04604874	     -0.11061881	      0.13637777
      0.93675744	     -0.09927722	     -0.04608945	     -0.11079948	      0.13667383
      0.93706025	     -0.09939039	     -0.04613027	     -0.11098067	      0.13697034
      0.93736305	     -0.09950377	     -0.04617120	     -0.11116238	      0.13726731
      0.93766586	     -0.09961737	     -0.04621223	     -0.11134461	      0.13756473
      0.93796866	     -0.09973121	     -0.04625337	     -0.11152736	      0.13786261
      0.93827147	     -0.09984530	     -0.04629461	     -0.11171065	      0.13816094
      0.93857428	     -0.09995966	     -0.04633596	     -0.11189446	      0.13845973
      0.93887708	     -0.10007430	     -0.04637741	     -0.11207881	      0.13875898
      0.93917989	     -0.10018923	     -0.04641897	     -0.11226369	      0.13905869
      0.93948269	     -0.10030446	     -0.04646064	     -0.11244910	      0.13935886
      0.93978550	     -0.10042002	     -0.04650242	     -0.11263506	      0.13965948
      0.94008830	     -0.10053590	     -0.04654431	     -0.11282156	      0.13996057
      0.94039111	     -0.10065213	     -0.04658631	     -0.11300861	      0.14026212
      0.94069391	     -0.10076871	     -0.04662841	     -0.11319620	      0.14056413
      0.94099672	     -0.10088565	     -0.04667063	     -0.11338435	      0.14086660
      0.94129952	     -0.10100298	     -0.04671295	     -0.11357304	      0.14116954
      0.94160233	     -0.10112069	     -0.04675539	     -0.11376230	      0.14147294
      0.94190513	     -0.10123881	     -0.04679794	     -0.11395211	      0.14177680
      0.94220794	     -0.10135733	     -0.04684060	     -0.11414248	      0.14208113
      0.94251074	     -0.10147628	     -0.04688337	     -0.11433341	      0.14238592
      0.94281355	     -0.10159565	     -0.04692626	     -0.11452491	      0.14269117
      0.94311635	     -0.10171546	     -0.04696926	     -0.11471698	      0.14299690
      0.94341916	     -0.10183573	     -0.04701237	     -0.11490962	      0.14330308
      0.94372196	     -0.10195644	     -0.04705560	     -0.11510283	      0.14360974
      0.94402477	     -0.10207762	     -0.04709894	     -0.11529662	      0.14391686
      0.94432757	     -0.10219928	     -0.04714240	     -0.11549099	      0.14422444
      0.94463038	     -0.10232141	     -0.04718598	     -0.11568594	      0.14453250
      0.94493318	     -0.10244403	     -0.04722967	     -0.11588148	      0.14484102
      0.94523599	     -0.10256714	     -0.04727347	     -0.11607760	      0.14515001
      0.94553879	     -0.10269075	     -0.04731740	     -0.11627431	      0.14545947
      0.94584160	     -0.10281486	     -0.04736144	     -0.11647162	      0.14576940
      0.94614440	     -0.10293948	     -0.04740560	     -0.11666952	      0.14607980
      0.94644721	     -0.10306462	     -0.04744988	     -0.11686802	      0.14639067
      0.94675001	     -0.10319028	     -0.04749428	     -0.11706713	      0.14670201
      0.94705282	     -0.10331646	     -0.04753880	     -0.11726683	      0.14701382
      0.94735562	     -0.10344317	     -0.04758344	     -0.11746715	      0.14732610
      0.94765843	     -0.10357041	     -0.04762820	     -0.11766807	      0.14763886
      0.94796123	     -0.10369819	     -0.04767309	     -0.11786961	      0.14795208
      0.94826404	     -0.10382650	     -0.04771809	     -0.11807176	      0.14826579
      0.94856684	     -0.10395536	     -0.04776322	     -0.11827453	      0.14857996
      0.94886965	     -0.10408477	     -0.04780847	     -0.11847793	      0.14889461
      0.94917245	     -0.10421472	     -0.04785384	     -0.11868194	      0.14920974
      0.94947526	     -0.10434522	     -0.04789934	     -0.11888659	      0.14952535
      0.94977806	     -0.10447628	     -0.04794497	     -0.11909187	      0.14984143
      0.95008087	     -0.10460789	     -0.04799072	     -0.11929778	      0.15015798
      0.95038367	     -0.10474005	     -0.04803659	     -0.11950432	      0.15047502
      0.95068648	     -0.10487277	     -0.04808260	     -0.11971151	      0.15079253
      0.95098928	     -0.10500606	     -0.04812873	     -0.11991934	      0.15111053
      0.95129209	     -0.10513990	     -0.04817498	     -0.12012782	      0.15142900
      0.95159489	     -0.10527431	     -0.04822137	     -0.12033694	      0.15174795
      0.95189770	     -0.10540927	     -0.04826788	     -0.12054672	      0.15206739
      0.95220050	     -0.10554481	     -0.04831453	     -0.12075715	      0.15238730
      0.95250331	     -0.10568090	     -0.04836131	     -0.12096825	      0.15270770
      0.95280611	     -0.10581757	     -0.04840821	     -0.12118000	      0.15302859
      0.95310892	     -0.10595479	     -0.04845525	     -0.12139242	      0.15334995
      0.95341172	     -0.10609259	     -0.04850242	     -0.12160551	      0.15367180
      0.95371453	     -0.10623095	     -0.04854972	     -0.12181927	      0.15399414
      0.95401734	     -0.10636988	     -0.04859716	     -0.12203371	      0.15431696
      0.95432014	     -0.10650938	     -0.04864473	     -0.12224882	      0.15464027
      0.95462295	     -0.10664944	     -0.04869244	     -0.12246462	      0.15496407
      0.95492575	     -0.10679007	     -0.04874028	     -0.12268110	      0.15528836
      0.95522856	     -0.10693127	     -0.04878825	     -0.12289827	      0.15561313
      0.95553136	     -0.10707304	     -0.04883637	     -0.12311613	      0.15593840
      0.95583417	     -0.10721538	     -0.04888462	     -0.12333469	      0.15626416
      0.95613697	     -0.10735828	     -0.04893301	     -0.12355395	      0.15659040
      0.95643978	     -0.10750175	     -0.04898154	     -0.12377391	      0.15691715
      0.95674258	     -0.10764580	     -0.04903021	     -0.12399458	      0.15724438
      0.95704539	     -0.10779040	     -0.04907901	     -0.12421596	      0.15757211
      0.95734819	     -0.10793558	     -0.04912796	     -0.12443805	      0.15790033
      0.95765100	     -0.10808133	     -0.04917705	     -0.12466086	      0.15822905
      0.95795380	     -0.10822764	     -0.04922629	     -0.12488439	      0.15855827
      0.95825661	     -0.10837452	     -0.04927567	     -0.12510864	      0.15888799
      0.95855941	     -0.10852197	     -0.04932519	     -0.12533363	      0.15921820
      0.95886222	     -0.10866998	     -0.04937485	     -0.12555934	      0.15954892
      0.95916502	     -0.10881857	     -0.04942466	     -0.12578579	      0.15988014
      0.95946783	     -0.10896772	     -0.04947462	     -0.12601298	      0.16021185
      0.95977063	     -0.10911743	     -0.04952472	     -0.12624092	      0.16054408
      0.96007344	     -0.10926772	     -0.04957498	     -0.12646960	      0.16087680
      0.96037624	     -0.10941857	     -0.04962538	     -0.12669903	      0.16121003
      0.96067905	     -0.10957000	     -0.04967593	     -0.12692922	      0.16154377
      0.96098185	     -0.10972198	     -0.04972663	     -0.12716017	      0.16187801
      0.96128466	     -0.10987454	     -0.04977748	     -0.12739188	      0.16221277
      0.96158746	     -0.11002767	     -0.04982848	     -0.12762436	      0.16254803
      0.96189027	     -0.11018136	     -0.04987964	     -0.12785761	      0.16288381
      0.96219307	     -0.11033562	     -0.04993095	     -0.12809163	      0.16322009
      0.96249588	     -0.11049045	     -0.04998241	     -0.12832644	      0.16355689
      0.96279868	     -0.11064585	     -0.05003403	     -0.12856202	      0.16389421
      0.96310149	     -0.11080182	     -0.05008581	     -0.12879840	      0.16423203
      0.96340429	     -0.11095836	     -0.05013774	     -0.12903557	      0.16457038
      0.96370710	     -0.11111546	     -0.05018983	     -0.12927353	      0.16490925
      0.96400990	     -0.11127314	     -0.05024208	     -0.12951230	      0.16524863
      0.96431271	     -0.11143139	     -0.05029448	     -0.12975186	      0.16558854
      0.96461551	     -0.11159022	     -0.05034705	     -0.12999224	      0.16592896
      0.96491832	     -0.11174961	     -0.05039978	     -0.13023343	      0.16626991
      0.96522112	     -0.11190958	     -0.05045268	     -0.13047544	      0.16661139
      0.96552393	     -0.11207012	     -0.05050573	     -0.13071827	      0.16695339
      0.96582673	     -0.11223124	     -0.05055895	     -0.13096193	      0.16729592
      0.96612954	     -0.11239293	     -0.05061234	     -0.13120642	      0.16763898
      0.96643234	     -0.11255519	     -0.05066589	     -0.13145175	      0.16798257
      0.96673515	     -0.11271804	     -0.05071961	     -0.13169791	      0.16832669
      0.96703795	     -0.11288146	     -0.05077350	     -0.13194492	      0.16867135
      0.96734076	     -0.11304547	     -0.05082755	     -0.13219278	      0.16901654
      0.96764356	     -0.11321005	     -0.05088178	     -0.13244149	      0.16936226
      0.96794637	     -0.11337522	     -0.05093618	     -0.13269106	      0.16970853
      0.96824917	     -0.11354096	     -0.05099075	     -0.13294150	      0.17005534
      0.96855198	     -0.11370730	     -0.05104549	     -0.13319280	      0.17040268
      0.96885478	     -0.11387421	     -0.05110041	     -0.13344498	      0.17075057
      0.96915759	     -0.11404172	     -0.05115550	     -0.13369803	      0.17109901
      0.96946039	     -0.11420981	     -0.05121077	     -0.13395197	      0.17144799
      0.96976320	     -0.11437850	     -0.05126622	     -0.13420679	      0.17179752
      0.97006601	     -0.11454777	     -0.05132184	     -0.13446251	      0.17214760
      0.97036881	     -0.11471764	     -0.05137765	     -0.13471912	      0.17249824
      0.97067162	     -0.11488811	     -0.05143364	     -0.13497664	      0.17284942
      0.97097442	     -0.11505917	     -0.05148980	     -0.13523506	      0.17320117
      0.97127723	     -0.11523083	     -0.05154615	     -0.13549440	      0.17355347
      0.97158003	     -0.11540309	     -0.05160269	     -0.13575465	      0.17390633
      0.97188284	     -0.11557595	     -0.05165941	     -0.13601583	      0.17425975
      0.97218564	     -0.11574942	     -0.05171632	     -0.13627793	      0.17461374
      0.97248845	     -0.11592349	     -0.05177341	     -0.13654097	      0.17496829
      0.97279125	     -0.11609817	     -0.05183070	     -0.13680494	      0.17532341
      0.97309406	     -0.11627347	     -0.05188817	     -0.13706986	      0.17567910
      0.97339686	     -0.11644938	     -0.05194584	     -0.13733573	      0.17603536
      0.97369967	     -0.11662590	     -0.05200370	     -0.13760255	      0.17639219
      0.97400247	     -0.11680304	     -0.05206175	     -0.13787033	      0.17674961
      0.97430528	     -0.11698080	     -0.05212000	     -0.13813907	      0.17710760
      0.97460808	     -0.11715919	     -0.05217844	     -0.13840879	      0.17746617
      0.97491089	     -0.11733820	     -0.05223708	     -0.13867948	      0.17782533
      0.97521369	     -0.11751784	     -0.05229592	     -0.13895115	      0.17818507
      0.97551650	     -0.11769811	     -0.05235496	     -0.13922381	      0.17854540
      0.97581930	     -0.11787901	     -0.05241420	     -0.13949746	      0.17890632
      0.97612211	     -0.11806056	     -0.05247365	     -0.13977210	      0.17926784
      0.97642491	     -0.11824274	     -0.05253330	     -0.14004775	      0.17962995
      0.97672772	     -0.11842556	     -0.05259315	     -0.14032441	      0.17999266
      0.97703052	     -0.11860903	     -0.05265321	     -0.14060209	      0.18035597
      0.97733333	     -0.11879315	     -0.05271348	     -0.14088078	      0.18071989
      0.97763613	     -0.11897792	     -0.05277396	     -0.14116050	      0.18108442
      0.97793894	     -0.11916335	     -0.05283465	     -0.14144126	      0.18144955
      0.97824174	     -0.11934943	     -0.05289556	     -0.14172305	      0.18181530
      0.97854455	     -0.11953618	     -0.05295668	     -0.14200588	      0.18218167
      0.97884735	     -0.11972359	     -0.05301801	     -0.14228976	      0.18254865
      0.97915016	     -0.11991167	     -0.05307956	     -0.14257470	      0.18291626
      0.97945296	     -0.12010042	     -0.05314133	     -0.14286070	      0.18328450
      0.97975577	     -0.12028985	     -0.05320332	     -0.14314777	      0.18365336
      0.98005857	     -0.12047996	     -0.05326553	     -0.14343591	      0.18402286
      0.98036138	     -0.12067075	     -0.05332796	     -0.14372513	      0.18439300
      0.98066418	     -0.12086223	     -0.05339062	     -0.14401543	      0.18476377
      0.98096699	     -0.12105440	     -0.05345350	     -0.14430683	      0.18513519
      0.98126979	     -0.12124727	     -0.05351662	     -0.14459932	      0.18550726
      0.98157260	     -0.12144083	     -0.05357996	     -0.14489291	      0.18587998
      0.98187540	     -0.12163510	     -0.05364353	     -0.14518762	      0.18625336
      0.98217821	     -0.12183008	     -0.05370733	     -0.14548344	      0.18662739
      0.98248101	     -0.12202576	     -0.05377137	     -0.14578038	      0.18700210
      0.98278382	     -0.12222217	     -0.05383565	     -0.14607846	      0.18737747
      0.98308662	     -0.12241929	     -0.05390016	     -0.14637766	      0.18775351
      0.98338943	     -0.12261714	     -0.05396491	     -0.14667801	      0.18813024
      0.98369223	     -0.12281571	     -0.05402990	     -0.14697950	      0.18850765
      0.98399504	     -0.12301502	     -0.05409514	     -0.14728215	      0.18888574
      0.98429784	     -0.12321507	     -0.05416062	     -0.14758595	      0.18926453
      0.98460065	     -0.12341586	     -0.05422635	     -0.14789093	      0.18964402
      0.98490345	     -0.12361740	     -0.05429232	     -0.14819707	      0.19002421
      0.98520626	     -0.12381969	     -0.05435854	     -0.14850439	      0.19040511
      0.98550907	     -0.12402274	     -0.05442502	     -0.14881290	      0.19078673
      0.98581187	     -0.12422655	     -0.05449175	     -0.14912260	      0.19116907
      0.98611468	     -0.12443113	     -0.05455873	     -0.14943349	      0.19155214
      0.98641748	     -0.12463648	     -0.05462598	     -0.14974559	      0.19193595
      0.98672029	     -0.12484260	     -0.05469348	     -0.15005890	      0.19232049
      0.98702309	     -0.12504951	     -0.05476124	     -0.15037343	      0.19270579
      0.98732590	     -0.12525721	     -0.05482926	     -0.15068918	      0.19309183
      0.98762870	     -0.12546570	     -0.05489755	     -0.15100616	      0.19347865
      0.98793151	     -0.12567499	     -0.05496611	     -0.15132437	      0.19386623
      0.98823431	     -0.12588508	     -0.05503493	     -0.15164383	      0.19425459
      0.98853712	     -0.12609598	     -0.05510403	     -0.15196453	      0.19464373
      0.98883992	     -0.12630770	     -0.05517340	     -0.15228649	      0.19503368
      0.98914273	     -0.12652024	     -0.05524304	     -0.15260971	      0.19542442
      0.98944553	     -0.12673360	     -0.05531297	     -0.15293420	      0.19581598
      0.98974834	     -0.12694780	     -0.05538317	     -0.15325996	      0.19620836
      0.99005114	     -0.12716283	     -0.05545365	     -0.15358700	      0.19660157
      0.99035395	     -0.12737871	     -0.05552441	     -0.15391533	      0.19699563
      0.99065675	     -0.12759544	     -0.05559546	     -0.15424494	      0.19739054
      0.99095956	     -0.12781302	     -0.05566680	     -0.15457586	      0.19778631
      0.99126236	     -0.12803147	     -0.05573843	     -0.15490808	      0.19818295
      0.99156517	     -0.12825079	     -0.05581035	     -0.15524161	      0.19858048
      0.99186797	     -0.12847098	     -0.05588257	     -0.15557646	      0.19897891
      0.99217078	     -0.12869206	     -0.05595508	     -0.15591262	      0.19937825
      0.99247358	     -0.12891402	     -0.05602789	     -0.15625012	      0.19977852
      0.99277639	     -0.12913687	     -0.05610101	     -0.15658895	      0.20017972
      0.99307919	     -0.12936063	     -0.05617442	     -0.15692912	      0.20058187
      0.99338200	     -0.12958530	     -0.05624814	     -0.15727063	      0.20098498
      0.99368480	     -0.12981087	     -0.05632218	     -0.15761349	      0.20138907
      0.99398761	     -0.13003738	     -0.05639652	     -0.15795771	      0.20179416
      0.99429041	     -0.13026481	     -0.05647117	     -0.15830328	      0.20220026
      0.99456265	     -0.13047008	     -0.05653856	     -0.15861514	      0.20256623
      0.99483489	     -0.13067611	     -0.05660621	     -0.15892811	      0.20293305
      0.99510713	     -0.13088291	     -0.05667412	     -0.15924219	      0.20330072
      0.99537938	     -0.13109048	     -0.05674228	     -0.15955739	      0.20366925
      0.99565162	     -0.13129883	     -0.05681071	     -0.15987370	      0.20403866
      0.99592386	     -0.13150796	     -0.05687941	     -0.16019113	      0.20440896
      0.99619610	     -0.13171788	     -0.05694837	     -0.16050969	      0.20478015
      0.99646834	     -0.13192859	     -0.05701760	     -0.16082937	      0.20515226
      0.99674058	     -0.13214010	     -0.05708710	     -0.16115019	      0.20552529
      0.99701282	     -0.13235242	     -0.05715687	     -0.16147213	      0.20589927
      0.99728506	     -0.13256554	     -0.05722692	     -0.16179521	      0.20627419
      0.99755730	     -0.13277948	     -0.05729724	     -0.16211943	      0.20665007
      0.99782954	     -0.13299424	     -0.05736785	     -0.16244479	      0.20702693
      0.99810178	     -0.13320983	     -0.05743873	     -0.16277129	      0.20740477
      0.99837402	     -0.13342626	     -0.05750989	     -0.16309894	      0.20778361
      0.99864626	     -0.13364352	     -0.05758134	     -0.16342773	      0.20816346
      0.99891850	     -0.13386162	     -0.05765308	     -0.16375766	      0.20854433
      0.99919074	     -0.13408058	     -0.05772510	     -0.16408875	      0.20892623
      0.99946298	     -0.13430040	     -0.05779742	     -0.16442098	      0.20930917
      0.99973522	     -0.13452107	     -0.05787003	     -0.16475437	      0.20969315
      1.00000746	     -0.13474262	     -0.05794293	     -0.16508891	      0.21007819
      1.00027971	     -0.13496504	     -0.05801614	     -0.16542459	      0.21046428
      1.00055195	     -0.13518835	     -0.05808964	     -0.16576143	      0.21085145
      1.00082419	     -0.13541254	     -0.05816344	     -0.16609942	      0.21123968
      1.00109643	     -0.13563763	     -0.05823755	     -0.16643856	      0.21162898
      1.00136867	     -0.13586362	     -0.05831197	     -0.16677885	      0.21201936
      1.00164091	     -0.13609052	     -0.05838669	     -0.16712029	      0.21241080
      1.00191315	     -0.13631833	     -0.05846173	     -0.16746288	      0.21280332
      1.00218539	     -0.13654707	     -0.05853708	     -0.16780661	      0.21319690
      1.00245763	     -0.13677673	     -0.05861275	     -0.16815148	      0.21359155
      1.00272987	     -0.13700733	     -0.05868873	     -0.16849750	      0.21398724
      1.00300211	     -0.13723887	     -0.05876504	     -0.16884465	      0.21438397
      1.00327435	     -0.13747135	     -0.05884166	     -0.16919294	      0.21478174
      1.00354659	     -0.13770480	     -0.05891862	     -0.16954235	      0.21518052
      1.00381883	     -0.13793921	     -0.05899590	     -0.16989289	      0.21558030
      1.00409107	     -0.13817458	     -0.05907352	     -0.17024456	      0.21598106
      1.00436331	     -0.13841094	     -0.05915147	     -0.17059733	      0.21638278
      1.00463555	     -0.13864828	     -0.05922975	     -0.17095122	      0.21678544
      1.00490780	     -0.13888661	     -0.05930837	     -0.17130621	      0.21718903
      1.00518004	     -0.13912594	     -0.05938734	     -0.17166230	      0.21759350
      1.00545228	     -0.13936628	     -0.05946665	     -0.17201947	      0.21799885
      1.00572452	     -0.13960764	     -0.05954630	     -0.17237773	      0.21840503
      1.00599676	     -0.13985001	     -0.05962631	     -0.17273705	      0.21881203
      1.00626900	     -0.14009342	     -0.05970667	     -0.17309744	      0.21921982
      1.00654124	     -0.14033786	     -0.05978738	     -0.17345888	      0.21962835
      1.00681348	     -0.14058336	     -0.05986845	     -0.17382136	      0.22003762
      1.00708572	     -0.14082990	     -0.05994988	     -0.17418487	      0.22044758
      1.00735796	     -0.14107751	     -0.06003168	     -0.17454940	      0.22085821
      1.00763020	     -0.14132619	     -0.06011384	     -0.17491493	      0.22126948
      1.00790244	     -0.14157594	     -0.06019637	     -0.17528146	      0.22168135
      1.00817468	     -0.14182678	     -0.06027927	     -0.17564896	      0.22209381
      1.00844692	     -0.14207872	     -0.06036255	     -0.17601742	      0.22250682
      1.00871916	     -0.14233176	     -0.06044621	     -0.17638682	      0.22292036
      1.00899140	     -0.14258592	     -0.06053025	     -0.17675716	      0.22333440
      1.00926364	     -0.14284119	     -0.06061468	     -0.17712840	      0.22374892
      1.00953588	     -0.14309760	     -0.06069949	     -0.17750054	      0.22416390
      1.00980813	     -0.14335514	     -0.06078469	     -0.17787355	      0.22457931
      1.01008037	     -0.14361383	     -0.06087029	     -0.17824742	      0.22499514
      1.01035261	     -0.14387367	     -0.06095629	     -0.17862212	      0.22541137
      1.01062485	     -0.14413469	     -0.06104268	     -0.17899763	      0.22582798
      1.01089709	     -0.14439687	     -0.06112948	     -0.17937393	      0.22624496
      1.01116933	     -0.14466024	     -0.06121669	     -0.17975101	      0.22666229
      1.01144157	     -0.14492480	     -0.06130431	     -0.18012882	      0.22707997
      1.01171381	     -0.14519057	     -0.06139234	     -0.18050737	      0.22749799
      1.01198605	     -0.14545754	     -0.06148079	     -0.18088661	      0.22791633
      1.01225829	     -0.14572574	     -0.06156966	     -0.18126653	      0.22833500
      1.01253053	     -0.14599517	     -0.06165896	     -0.18164709	      0.22875397
      1.01280277	     -0.14626584	     -0.06174868	     -0.18202829	      0.22917327
      1.01307501	     -0.14653776	     -0.06183884	     -0.18241009	      0.22959287
      1.01334725	     -0.14681094	     -0.06192943	     -0.18279247	      0.23001278
      1.01361949	     -0.14708539	     -0.06202046	     -0.18317540	      0.23043300
      1.01389173	     -0.14736113	     -0.06211193	     -0.18355887	      0.23085353
      1.01416397	     -0.14763815	     -0.06220385	     -0.18394285	      0.23127438
      1.01443622	     -0.14791648	     -0.06229622	     -0.18432732	      0.23169554
      1.01470846	     -0.14819611	     -0.06238904	     -0.18471225	      0.23211703
      1.01498070	     -0.14847708	     -0.06248232	     -0.18509764	      0.23253884
      1.01525294	     -0.14875937	     -0.06257607	     -0.18548346	      0.23296098
      1.01552518	     -0.14904301	     -0.06267028	     -0.18586970	      0.23338346
      1.01576996	     -0.14929919	     -0.06275538	     -0.18621732	      0.23376362
      1.01601474	     -0.14955648	     -0.06284087	     -0.18656527	      0.23414407
      1.01625952	     -0.14981488	     -0.06292675	     -0.18691353	      0.23452481
      1.01650430	     -0.15007441	     -0.06301301	     -0.18726209	      0.23490584
      1.01674908	     -0.15033505	     -0.06309967	     -0.18761097	      0.23528718
      1.01699386	     -0.15059684	     -0.06318672	     -0.18796015	      0.23566883
      1.01723864	     -0.15085977	     -0.06327417	     -0.18830964	      0.23605080
      1.01748343	     -0.15112385	     -0.06336202	     -0.18865944	      0.23643308
      1.01772821	     -0.15138909	     -0.06345027	     -0.18900957	      0.23681570
      1.01797299	     -0.15165551	     -0.06353893	     -0.18936003	      0.23719866
      1.01821777	     -0.15192310	     -0.06362801	     -0.18971083	      0.23758196
      1.01846255	     -0.15219188	     -0.06371749	     -0.19006201	      0.23796561
      1.01870733	     -0.15246185	     -0.06380739	     -0.19041356	      0.23834962
      1.01895211	     -0.15273303	     -0.06389772	     -0.19076553	      0.23873399
      1.01919689	     -0.15300543	     -0.06398846	     -0.19111794	      0.23911874
      1.01944167	     -0.15327905	     -0.06407964	     -0.19147081	      0.23950387
      1.01968645	     -0.15355390	     -0.06417124	     -0.19182418	      0.23988939
      1.01993124	     -0.15382999	     -0.06426328	     -0.19217810	      0.24027530
      1.02017602	     -0.15410733	     -0.06435575	     -0.19253260	      0.24066161
      1.02042080	     -0.15438593	     -0.06444867	     -0.19288773	      0.24104833
      1.02066558	     -0.15466580	     -0.06454203	     -0.19324353	      0.24143546
      1.02091036	     -0.15494696	     -0.06463583	     -0.19360007	      0.24182302
      1.02115514	     -0.15522939	     -0.06473009	     -0.19395740	      0.24221101
      1.02139992	     -0.15551313	     -0.06482481	     -0.19431557	      0.24259943
      1.02164470	     -0.15579818	     -0.06491998	     -0.19467466	      0.24298829
      1.02188948	     -0.15608454	     -0.06501562	     -0.19503472	      0.24337760
      1.02213426	     -0.15637224	     -0.06511172	     -0.19539582	      0.24376736
      1.02237904	     -0.15666127	     -0.06520829	     -0.19575805	      0.24415759
      1.02262383	     -0.15695165	     -0.06530534	     -0.19612146	      0.24454828
      1.02286861	     -0.15724339	     -0.06540286	     -0.19648614	      0.24493944
      1.02311339	     -0.15753650	     -0.06550086	     -0.19685216	      0.24533109
      1.02335817	     -0.15783099	     -0.06559935	     -0.19721961	      0.24572321
      1.02360295	     -0.15812687	     -0.06569833	     -0.19758856	      0.24611583
      1.02384773	     -0.15842415	     -0.06579780	     -0.19795910	      0.24650894
      1.02409251	     -0.15872284	     -0.06589777	     -0.19833130	      0.24690255
      1.02433729	     -0.15902295	     -0.06599823	     -0.19870526	      0.24729667
      1.02458207	     -0.15932450	     -0.06609921	     -0.19908105	      0.24769130
      1.02482685	     -0.15962750	     -0.06620069	     -0.19945877	      0.24808644
      1.02507164	     -0.15993195	     -0.06630268	     -0.19983848	      0.24848211
      1.02531642	     -0.16023786	     -0.06640519	     -0.20022028	      0.24887830
      1.02556120	     -0.16054526	     -0.06650822	     -0.20060424	      0.24927502
      1.02580598	     -0.16085414	     -0.06661177	     -0.20099046	      0.24967228
      1.02605076	     -0.16116453	     -0.06671586	     -0.20137899	      0.25007007
      1.02629554	     -0.16147642	     -0.06682048	     -0.20176993	      0.25046841
      1.02654032	     -0.16178985	     -0.06692564	     -0.20216336	      0.25086730
      1.02678510	     -0.16210481	     -0.06703134	     -0.20255933	      0.25126674
      1.02702988	     -0.16242132	     -0.06713758	     -0.20295794	      0.25166673
      1.02727466	     -0.16273939	     -0.06724438	     -0.20335923	      0.25206729
      1.02751945	     -0.16305904	     -0.06735174	     -0.20376330	      0.25246841
      1.02776423	     -0.16338027	     -0.06745965	     -0.20417019	      0.25287009
      1.02800901	     -0.16370310	     -0.06756813	     -0.20457998	      0.25327235
      1.02825379	     -0.16402754	     -0.06767718	     -0.20499271	      0.25367519
      1.02849857	     -0.16435361	     -0.06778681	     -0.20540846	      0.25407860
      1.02874335	     -0.16468131	     -0.06789701	     -0.20582727	      0.25448260
      1.02898813	     -0.16501067	     -0.06800780	     -0.20624920	      0.25488718
      1.02923291	     -0.16534169	     -0.06811918	     -0.20667429	      0.25529235
      1.02947769	     -0.16567439	     -0.06823116	     -0.20710258	      0.25569812
      1.02972247	     -0.16600878	     -0.06834373	     -0.20753414	      0.25610448
      1.02996725	     -0.16634487	     -0.06845691	     -0.20796898	      0.25651144
      1.03021204	     -0.16668269	     -0.06857069	     -0.20840715	      0.25691901
      1.03045682	     -0.16702224	     -0.06868509	     -0.20884869	      0.25732717
      1.03070160	     -0.16736353	     -0.06880012	     -0.20929362	      0.25773595
      1.03094638	     -0.16770659	     -0.06891576	     -0.20974197	      0.25814534
      1.03119116	     -0.16805143	     -0.06903204	     -0.21019377	      0.25855535
      1.03143594	     -0.16839806	     -0.06914895	     -0.21064904	      0.25896597
      1.03168072	     -0.16874649	     -0.06926651	     -0.21110781	      0.25937721
      1.03192550	     -0.16909675	     -0.06938471	     -0.21157008	      0.25978908
      1.03217028	     -0.16944885	     -0.06950357	     -0.21203587	      0.26020157
      1.03241506	     -0.16980280	     -0.06962308	     -0.21250519	      0.26061469
      1.03265985	     -0.17015862	     -0.06974326	     -0.21297806	      0.26102844
      1.03290463	     -0.17051632	     -0.06986411	     -0.21345448	      0.26144282
      1.03314941	     -0.17087592	     -0.06998563	     -0.21393445	      0.26185785
      1.03339419	     -0.17123745	     -0.07010784	     -0.21441798	      0.26227351
      1.03363897	     -0.17160090	     -0.07023073	     -0.21490507	      0.26268981
      1.03388375	     -0.17196631	     -0.07035432	     -0.21539570	      0.26310676
      1.03412853	     -0.17233368	     -0.07047861	     -0.21588989	      0.26352435
      1.03437331	     -0.17270304	     -0.07060361	     -0.21638762	      0.26394260
      1.03461809	     -0.17307441	     -0.07072932	     -0.21688888	      0.26436149
      1.03486287	     -0.17344779	     -0.07085574	     -0.21739366	      0.26478105
      1.03510766	     -0.17382321	     -0.07098290	     -0.21790195	      0.26520125
      1.03535244	     -0.17420068	     -0.07111078	     -0.21841373	      0.26562212
      1.03559722	     -0.17458023	     -0.07123941	     -0.21892899	      0.26604365
      1.03584200	     -0.17496187	     -0.07136878	     -0.21944772	      0.26646584
      1.03608678	     -0.17534563	     -0.07149890	     -0.21996988	      0.26688870
      1.03633156	     -0.17573151	     -0.07162978	     -0.22049547	      0.26731223
      1.03657634	     -0.17611954	     -0.07176143	     -0.22102445	      0.26773642
      1.03682112	     -0.17650975	     -0.07189385	     -0.22155681	      0.26816130
      1.03706590	     -0.17690214	     -0.07202705	     -0.22209252	      0.26858684
      1.03731068	     -0.17729674	     -0.07216104	     -0.22263156	      0.26901307
      1.03753087	     -0.17765360	     -0.07228225	     -0.22311927	      0.26939705
      1.03775107	     -0.17801228	     -0.07240411	     -0.22360963	      0.26978159
      1.03797126	     -0.17837279	     -0.07252662	     -0.22410263	      0.27016669
      1.03819145	     -0.17873515	     -0.07264979	     -0.22459824	      0.27055233
      1.03841164	     -0.17909938	     -0.07277363	     -0.22509644	      0.27093854
      1.03863183	     -0.17946549	     -0.07289813	     -0.22559723	      0.27132530
      1.03885202	     -0.17983349	     -0.07302332	     -0.22610057	      0.27171262
      1.03907221	     -0.18020340	     -0.07314918	     -0.22660645	      0.27210051
      1.03929240	     -0.18057525	     -0.07327574	     -0.22711486	      0.27248896
      1.03951259	     -0.18094903	     -0.07340299	     -0.22762577	      0.27287797
      1.03973278	     -0.18132478	     -0.07353094	     -0.22813918	      0.27326754
      1.03995297	     -0.18170250	     -0.07365959	     -0.22865507	      0.27365769
      1.04017316	     -0.18208222	     -0.07378896	     -0.22917342	      0.27404840
      1.04039335	     -0.18246395	     -0.07391905	     -0.22969424	      0.27443969
      1.04061354	     -0.18284771	     -0.07404986	     -0.23021750	      0.27483155
      1.04083373	     -0.18323352	     -0.07418140	     -0.23074321	      0.27522398
      1.04105392	     -0.18362139	     -0.07431368	     -0.23127137	      0.27561698
      1.04127411	     -0.18401134	     -0.07444671	     -0.23180196	      0.27601057
      1.04149430	     -0.18440339	     -0.07458048	     -0.23233501	      0.27640473
      1.04171449	     -0.18479756	     -0.07471501	     -0.23287052	      0.27679947
      1.04193469	     -0.18519387	     -0.07485031	     -0.23340849	      0.27719479
      1.04215488	     -0.18559234	     -0.07498638	     -0.23394896	      0.27759069
      1.04237507	     -0.18599298	     -0.07512322	     -0.23449194	      0.27798718
      1.04259526	     -0.18639582	     -0.07526086	     -0.23503745	      0.27838425
      1.04281545	     -0.18680087	     -0.07539928	     -0.23558554	      0.27878191
      1.04303564	     -0.18720816	     -0.07553850	     -0.23613625	      0.27918015
      1.04325583	     -0.18761770	     -0.07567853	     -0.23668961	      0.27957899
      1.04347602	     -0.18802952	     -0.07581937	     -0.23724570	      0.27997842
      1.04369621	     -0.18844363	     -0.07596103	     -0.23780456	      0.28037843
      1.04391640	     -0.18886006	     -0.07610352	     -0.23836627	      0.28077904
      1.04413659	     -0.18927883	     -0.07624685	     -0.23893091	      0.28118025
      1.04435678	     -0.18969996	     -0.07639102	     -0.23949856	      0.28158205
      1.04457697	     -0.19012346	     -0.07653605	     -0.24006933	      0.28198444
      1.04479716	     -0.19054937	     -0.07668193	     -0.24064331	      0.28238744
      1.04501735	     -0.19097771	     -0.07682868	     -0.24122061	      0.28279103
      1.04523754	     -0.19140849	     -0.07697631	     -0.24180138	      0.28319522
      1.04545773	     -0.19184174	     -0.07712482	     -0.24238573	      0.28360002
      1.04567792	     -0.19227748	     -0.07727422	     -0.24297380	      0.28400541
      1.04589811	     -0.19271574	     -0.07742452	     -0.24356577	      0.28441141
      1.04611831	     -0.19315654	     -0.07757574	     -0.24416177	      0.28481801
      1.04633850	     -0.19359990	     -0.07772787	     -0.24476199	      0.28522522
      1.04655869	     -0.19404585	     -0.07788093	     -0.24536660	      0.28563303
      1.04677888	     -0.19449442	     -0.07803492	     -0.24597580	      0.28604145
      1.04699907	     -0.19494562	     -0.07818986	     -0.24658977	      0.28645048
      1.04721926	     -0.19539948	     -0.07834575	     -0.24720873	      0.28686011
      1.04743945	     -0.19585602	     -0.07850260	     -0.24783288	      0.28727035
      1.04765964	     -0.19631529	     -0.07866043	     -0.24846244	      0.28768120
      1.04787983	     -0.19677729	     -0.07881923	     -0.24909764	      0.28809266
      1.04810002	     -0.19724205	     -0.07897903	     -0.24973869	      0.28850473
      1.04832021	     -0.19770961	     -0.07913983	     -0.25038584	      0.28891740
      1.04854040	     -0.19817998	     -0.07930164	     -0.25103932	      0.28933069
      1.04876059	     -0.19865320	     -0.07946447	     -0.25169937	      0.28974459
      1.04898078	     -0.19912930	     -0.07962833	     -0.25236622	      0.29015910
      1.04920097	     -0.19960830	     -0.07979323	     -0.25304013	      0.29057422
      1.04942116	     -0.20009022	     -0.07995918	     -0.25372131	      0.29098995
      1.04964135	     -0.20057511	     -0.08012620	     -0.25441003	      0.29140629
      1.04986154	     -0.20106298	     -0.08029429	     -0.25510650	      0.29182324
      1.05008174	     -0.20155387	     -0.08046346	     -0.25581097	      0.29224080
      1.05030193	     -0.20204781	     -0.08063372	     -0.25652367	      0.29265898
      1.05052212	     -0.20254482	     -0.08080509	     -0.25724482	      0.29307776
      1.05074231	     -0.20304494	     -0.08097758	     -0.25797465	      0.29349715
      1.05096250	     -0.20354820	     -0.08115119	     -0.25871337	      0.29391714
      1.05118269	     -0.20405463	     -0.08132594	     -0.25946118	      0.29433775
      1.05140288	     -0.20456427	     -0.08150185	     -0.26021830	      0.29475896
      1.05162307	     -0.20507713	     -0.08167891	     -0.26098492	      0.29518078
      1.05184326	     -0.20559326	     -0.08185715	     -0.26176123	      0.29560321
      1.05206345	     -0.20611269	     -0.08203658	     -0.26254740	      0.29602623
      1.05228364	     -0.20663546	     -0.08221721	     -0.26334361	      0.29644987
      1.05250383	     -0.20716158	     -0.08239905	     -0.26415002	      0.29687410
      1.05272402	     -0.20769111	     -0.08258211	     -0.26496664	      0.29729894
      1.05294421	     -0.20822408	     -0.08276642	     -0.26579334	      0.29772437
      1.05316440	     -0.20876051	     -0.08295197	     -0.26663000	      0.29815041
      1.05338459	     -0.20930046	     -0.08313879	     -0.26747648	      0.29857704
      1.05360478	     -0.20984394	     -0.08332688	     -0.26833268	      0.29900426
      1.05382497	     -0.21039100	     -0.08351627	     -0.26919845	      0.29943208
      1.05404516	     -0.21094168	     -0.08370696	     -0.27007368	      0.29986049
      1.05426536	     -0.21149601	     -0.08389897	     -0.27095824	      0.30028950
      1.05448555	     -0.21205403	     -0.08409232	     -0.27185200	      0.30071909
      1.05470574	     -0.21261579	     -0.08428701	     -0.27275483	      0.30114927
      1.05492593	     -0.21318131	     -0.08448306	     -0.27366662	      0.30158004
      1.05512394	     -0.21369313	     -0.08466055	     -0.27449411	      0.30196792
      1.05532196	     -0.21420806	     -0.08483916	     -0.27532864	      0.30235627
      1.05551997	     -0.21472612	     -0.08501891	     -0.27617011	      0.30274509
      1.05571798	     -0.21524736	     -0.08519981	     -0.27701842	      0.30313438
      1.05591600	     -0.21577180	     -0.08538186	     -0.27787349	      0.30352413
      1.05611401	     -0.21629946	     -0.08556509	     -0.27873520	      0.30391435
      1.05631203	     -0.21683039	     -0.08574950	     -0.27960346	      0.30430504
      1.05651004	     -0.21736462	     -0.08593511	     -0.28047817	      0.30469619
      1.05670806	     -0.21790216	     -0.08612192	     -0.28135922	      0.30508723
      1.05690607	     -0.21844307	     -0.08630995	     -0.28224652	      0.30547540
      1.05710409	     -0.21898736	     -0.08649922	     -0.28313997	      0.30586053
      1.05730210	     -0.21953509	     -0.08668973	     -0.28403946	      0.30624284
      1.05750011	     -0.22008627	     -0.08688150	     -0.28494489	      0.30662255
      1.05769813	     -0.22064094	     -0.08707454	     -0.28585616	      0.30699985
      1.05789614	     -0.22119914	     -0.08726887	     -0.28677317	      0.30737492
      1.05809416	     -0.22176090	     -0.08746449	     -0.28769583	      0.30774793
      1.05829217	     -0.22232626	     -0.08766143	     -0.28862402	      0.30811904
      1.05849019	     -0.22289526	     -0.08785969	     -0.28955766	      0.30848839
      1.05868820	     -0.22346792	     -0.08805930	     -0.29049666	      0.30885612
      1.05888621	     -0.22404430	     -0.08826026	     -0.29144092	      0.30922234
      1.05908423	     -0.22462442	     -0.08846259	     -0.29239036	      0.30958719
      1.05928224	     -0.22520833	     -0.08866631	     -0.29334490	      0.30995076
      1.05948026	     -0.22579605	     -0.08887142	     -0.29430446	      0.31031316
      1.05967827	     -0.22638764	     -0.08907796	     -0.29526898	      0.31067448
      1.05987629	     -0.22698313	     -0.08928592	     -0.29623840	      0.31103481
      1.06007430	     -0.22758256	     -0.08949533	     -0.29721266	      0.31139422
      1.06027232	     -0.22818597	     -0.08970621	     -0.29819171	      0.31175279
      1.06047033	     -0.22879340	     -0.08991857	     -0.29917553	      0.31211059
      1.06066834	     -0.22940489	     -0.09013242	     -0.30016408	      0.31246769
      1.06086636	     -0.23002050	     -0.09034779	     -0.30115736	      0.31282413
      1.06106437	     -0.23064025	     -0.09056469	     -0.30215536	      0.31317999
      1.06126239	     -0.23126419	     -0.09078314	     -0.30315810	      0.31353530
      1.06146040	     -0.23189237	     -0.09100316	     -0.30416560	      0.31389012
      1.06165842	     -0.23252483	     -0.09122477	     -0.30517789	      0.31424450
      1.06185643	     -0.23316161	     -0.09144798	     -0.30619503	      0.31459846
      1.06205444	     -0.23380277	     -0.09167282	     -0.30721708	      0.31495205
      1.06225246	     -0.23444834	     -0.09189929	     -0.30824413	      0.31530530
      1.06245047	     -0.23509837	     -0.09212744	     -0.30927627	      0.31565826
      1.06264849	     -0.23575292	     -0.09235726	     -0.31031362	      0.31601094
      1.06284650	     -0.23641203	     -0.09258879	     -0.31135630	      0.31636337
      1.06304452	     -0.23707574	     -0.09282205	     -0.31240445	      0.31671559
      1.06324253	     -0.23774412	     -0.09305706	     -0.31345824	      0.31706761
      1.06344055	     -0.23841720	     -0.09329383	     -0.31451782	      0.31741947
      1.06363856	     -0.23909504	     -0.09353239	     -0.31558339	      0.31777117
      1.06383657	     -0.23977769	     -0.09377277	     -0.31665514	      0.31812275
      1.06403459	     -0.24046520	     -0.09401499	     -0.31773328	      0.31847421
      1.06423260	     -0.24115763	     -0.09425906	     -0.31881803	      0.31882559
      1.06443062	     -0.24185502	     -0.09450502	     -0.31990963	      0.31917689
      1.06462863	     -0.24255744	     -0.09475290	     -0.32100832	      0.31952814
      1.06482665	     -0.24326494	     -0.09500271	     -0.32211436	      0.31987934
      1.06502466	     -0.24397758	     -0.09525447	     -0.32322800	      0.32023052
      1.06522268	     -0.24469540	     -0.09550823	     -0.32434951	      0.32058169
      1.06542069	     -0.24541847	     -0.09576401	     -0.32547918	      0.32093287
      1.06559888	     -0.24607370	     -0.09599592	     -0.32650297	      0.32124891
      1.06577708	     -0.24673327	     -0.09622951	     -0.32753381	      0.32156497
      1.06595527	     -0.24739722	     -0.09646480	     -0.32857191	      0.32188108
      1.06613346	     -0.24806560	     -0.09670181	     -0.32961748	      0.32219724
      1.06631166	     -0.24873846	     -0.09694055	     -0.33067075	      0.32251346
      1.06648985	     -0.24941583	     -0.09718106	     -0.33173193	      0.32282976
      1.06666804	     -0.25009777	     -0.09742335	     -0.33280125	      0.32314615
      1.06684623	     -0.25078432	     -0.09766746	     -0.33387892	      0.32346263
      1.06702443	     -0.25147553	     -0.09791340	     -0.33496517	      0.32377924
      1.06720262	     -0.25217145	     -0.09816119	     -0.33606021	      0.32409597
      1.06738081	     -0.25287212	     -0.09841087	     -0.33716426	      0.32441284
      1.06755901	     -0.25357760	     -0.09866246	     -0.33827755	      0.32472989
      1.06773720	     -0.25428794	     -0.09891599	     -0.33940027	      0.32504711
      1.06791539	     -0.25500318	     -0.09917149	     -0.34053266	      0.32536453
      1.06809359	     -0.25572338	     -0.09942897	     -0.34167491	      0.32568217
      1.06827178	     -0.25644859	     -0.09968848	     -0.34282723	      0.32600005
      1.06844997	     -0.25717887	     -0.09995004	     -0.34398982	      0.32631820
      1.06862817	     -0.25791427	     -0.10021368	     -0.34516287	      0.32663665
      1.06880636	     -0.25865484	     -0.10047944	     -0.34634659	      0.32695541
      1.06898455	     -0.25940064	     -0.10074734	     -0.34754114	      0.32727452
      1.06916274	     -0.26015173	     -0.10101742	     -0.34874672	      0.32759402
      1.06934094	     -0.26090817	     -0.10128972	     -0.34996350	      0.32791394
      1.06951913	     -0.26167001	     -0.10156427	     -0.35119163	      0.32823431
      1.06969732	     -0.26243733	     -0.10184110	     -0.35243129	      0.32855518
      1.06987552	     -0.26321017	     -0.10212026	     -0.35368262	      0.32887659
      1.07005371	     -0.26398860	     -0.10240178	     -0.35494576	      0.32919859
      1.07023190	     -0.26477269	     -0.10268570	     -0.35622084	      0.32952123
      1.07041010	     -0.26556250	     -0.10297207	     -0.35750799	      0.32984458
      1.07058829	     -0.26635810	     -0.10326093	     -0.35880732	      0.33016868
      1.07074823	     -0.26707719	     -0.10352236	     -0.35998400	      0.33046028
      1.07090817	     -0.26780105	     -0.10378586	     -0.36117062	      0.33075260
      1.07106811	     -0.26852973	     -0.10405147	     -0.36236726	      0.33104570
      1.07122804	     -0.26926329	     -0.10431922	     -0.36357395	      0.33133962
      1.07138798	     -0.27000178	     -0.10458915	     -0.36479073	      0.33163445
      1.07154792	     -0.27074526	     -0.10486131	     -0.36601762	      0.33193024
      1.07170786	     -0.27149378	     -0.10513573	     -0.36725463	      0.33222706
      1.07186780	     -0.27224741	     -0.10541244	     -0.36850177	      0.33252500
      1.07202774	     -0.27300621	     -0.10569150	     -0.36975901	      0.33282414
      1.07218768	     -0.27377023	     -0.10597295	     -0.37102634	      0.33312457
      1.07234761	     -0.27453954	     -0.10625684	     -0.37230370	      0.33342639
      1.07250755	     -0.27531421	     -0.10654320	     -0.37359103	      0.33372969
      1.07266749	     -0.27609431	     -0.10683210	     -0.37488825	      0.33403460
      1.07282743	     -0.27687991	     -0.10712358	     -0.37619525	      0.33434121
      1.07298737	     -0.27767107	     -0.10741769	     -0.37751191	      0.33464967
      1.07314731	     -0.27846787	     -0.10771450	     -0.37883807	      0.33496011
      1.07330725	     -0.27927040	     -0.10801405	     -0.38017356	      0.33527266
      1.07346719	     -0.28007873	     -0.10831642	     -0.38151816	      0.33558748
      1.07361071	     -0.28080912	     -0.10859021	     -0.38273235	      0.33587207
      1.07375424	     -0.28154431	     -0.10886635	     -0.38395348	      0.33615873
      1.07389777	     -0.28228436	     -0.10914491	     -0.38518132	      0.33644762
      1.07404130	     -0.28302934	     -0.10942593	     -0.38641560	      0.33673885
      1.07418482	     -0.28377932	     -0.10970946	     -0.38765603	      0.33703259
      1.07432835	     -0.28453437	     -0.10999557	     -0.38890228	      0.33732898
      1.07447188	     -0.28529456	     -0.11028429	     -0.39015398	      0.33762819
      1.07461540	     -0.28605996	     -0.11057571	     -0.39141072	      0.33793039
      1.07475893	     -0.28683066	     -0.11086987	     -0.39267202	      0.33823577
      1.07490246	     -0.28760673	     -0.11116684	     -0.39393735	      0.33854450
      1.07504599	     -0.28838826	     -0.11146670	     -0.39520615	      0.33885680
      1.07518951	     -0.28917533	     -0.11176950	     -0.39647773	      0.33917287
      1.07533304	     -0.28996804	     -0.11207532	     -0.39775136	      0.33949293
      1.07547657	     -0.29076648	     -0.11238423	     -0.39902621	      0.33981722
      1.07562010	     -0.29157074	     -0.11269632	     -0.40030135	      0.34014598
      1.07574809	     -0.29229297	     -0.11297738	     -0.40143788	      0.34044313
      1.07587609	     -0.29301997	     -0.11326109	     -0.40257296	      0.34074422
      1.07600408	     -0.29375184	     -0.11354750	     -0.40370565	      0.34104945
      1.07613208	     -0.29448865	     -0.11383669	     -0.40483492	      0.34135902
      1.07626008	     -0.29523047	     -0.11412872	     -0.40595960	      0.34167313
      1.07638807	     -0.29597740	     -0.11442365	     -0.40707837	      0.34199201
      1.07651607	     -0.29672952	     -0.11472156	     -0.40818977	      0.34231587
      1.07664406	     -0.29748691	     -0.11502252	     -0.40929214	      0.34264495
      1.07677206	     -0.29824968	     -0.11532660	     -0.41038363	      0.34297950
      1.07690005	     -0.29901790	     -0.11563389	     -0.41146213	      0.34331975
      1.07702805	     -0.29979169	     -0.11594446	     -0.41252523	      0.34366596
      1.07715604	     -0.30057114	     -0.11625839	     -0.41357025	      0.34401840
      1.07728404	     -0.30135635	     -0.11657578	     -0.41459408	      0.34437733
      1.07741204	     -0.30214744	     -0.11689670	     -0.41559321	      0.34474304
      1.07754003	     -0.30294452	     -0.11722126	     -0.41656360	      0.34511582
      1.07765442	     -0.30366204	     -0.11751447	     -0.41740280	      0.34545519
      1.07776882	     -0.30438451	     -0.11781072	     -0.41821159	      0.34580064
      1.07788321	     -0.30511203	     -0.11811009	     -0.41898574	      0.34615241
      1.07799760	     -0.30584469	     -0.11841265	     -0.41972041	      0.34651071
      1.07811200	     -0.30658256	     -0.11871846	     -0.42041012	      0.34687577
      1.07822639	     -0.30732575	     -0.11902761	     -0.42104866	      0.34724783
      1.07834078	     -0.30807436	     -0.11934018	     -0.42162900	      0.34762711
      1.07845518	     -0.30882849	     -0.11965624	     -0.42214322	      0.34801388
      1.07856957	     -0.30958823	     -0.11997588	     -0.42258241	      0.34840836
      1.07868396	     -0.31035371	     -0.12029919	     -0.42293667	      0.34881082
      1.07879836	     -0.31112502	     -0.12062624	     -0.42319507	      0.34922151
      1.07891275	     -0.31190228	     -0.12095714	     -0.42334580	      0.34964069
      1.07902714	     -0.31268562	     -0.12129196	     -0.42337637	      0.35006862
      1.07914154	     -0.31347515	     -0.12163081	     -0.42327407	      0.35050558
      1.07925593	     -0.31427100	     -0.12197377	     -0.42302661	      0.35095184
      1.07937032	     -0.31507330	     -0.12232096	     -0.42262317	      0.35140768
      1.07948471	     -0.31588219	     -0.12267246	     -0.42205569	      0.35187337
      1.07959911	     -0.31669780	     -0.12302838	     -0.42132047	      0.35234922
      1.07971350	     -0.31752030	     -0.12338884	     -0.42041978	      0.35283553
      1.07981422	     -0.31825045	     -0.12371010	     -0.41949715	      0.35327309
      1.07991495	     -0.31898638	     -0.12403513	     -0.41846526	      0.35372006
      1.08001567	     -0.31972824	     -0.12436402	     -0.41734051	      0.35417677
      1.08011640	     -0.32047614	     -0.12469685	     -0.41614338	      0.35464345
      1.08021712	     -0.32123022	     -0.12503372	     -0.41489733	      0.35512033
      1.08031784	     -0.32199058	     -0.12537470	     -0.41362729	      0.35560760
      1.08041857	     -0.32275735	     -0.12571988	     -0.41235013	      0.35610547
      1.08051929	     -0.32353067	     -0.12606936	     -0.41106747	      0.35661414
      1.08062001	     -0.32431066	     -0.12642321	     -0.40977928	      0.35713382
      1.08072074	     -0.32509745	     -0.12678153	     -0.40848552	      0.35766471
      1.08082146	     -0.32589120	     -0.12714442	     -0.40718617	      0.35820702
      1.08092218	     -0.32669205	     -0.12751196	     -0.40588121	      0.35876095
      1.08102291	     -0.32750016	     -0.12788425	     -0.40457060	      0.35932672
      1.08112363	     -0.32831567	     -0.12826140	     -0.40325432	      0.35990454
      1.08122435	     -0.32913876	     -0.12864349	     -0.40193234	      0.36049462
      1.08132508	     -0.32996959	     -0.12903064	     -0.40060463	      0.36109719
      1.08142580	     -0.33080835	     -0.12942295	     -0.39927118	      0.36171246
      1.08152652	     -0.33165522	     -0.12982052	     -0.39793195	      0.36234067
      1.08162725	     -0.33251039	     -0.13022346	     -0.39658693	      0.36298203
      1.08174834	     -0.33354975	     -0.13071514	     -0.39496222	      0.36377083
      1.08186943	     -0.33460177	     -0.13121494	     -0.39332906	      0.36457941
      1.08199052	     -0.33566682	     -0.13172306	     -0.39168739	      0.36540820
      1.08211161	     -0.33674530	     -0.13223972	     -0.39003719	      0.36625762
      1.08223270	     -0.33783764	     -0.13276511	     -0.38837841	      0.36712814
      1.08235379	     -0.33894428	     -0.13329948	     -0.38671101	      0.36802023
      1.08247488	     -0.34006567	     -0.13384303	     -0.38503497	      0.36893436
      1.08259597	     -0.34120231	     -0.13439601	     -0.38335024	      0.36987106
      1.08271706	     -0.34235471	     -0.13495866	     -0.38165679	      0.37083082
      1.08283815	     -0.34352340	     -0.13553123	     -0.37995460	      0.37181421
      1.08295924	     -0.34470894	     -0.13611398	     -0.37824363	      0.37282180
      1.08308033	     -0.34591192	     -0.13670717	     -0.37652385	      0.37385416
      1.08320142	     -0.34713296	     -0.13731108	     -0.37479525	      0.37491194
      1.08332251	     -0.34837271	     -0.13792600	     -0.37305779	      0.37599577
      1.08344360	     -0.34963184	     -0.13855222	     -0.37131145	      0.37710634
      1.08351852	     -0.35042091	     -0.13894548	     -0.37022650	      0.37780718
      1.08355840	     -0.35084418	     -0.13915667	     -0.36964752	      0.37818462
      1.08359829	     -0.35126969	     -0.13936915	     -0.36906757	      0.37856503
      1.08379771	     -0.35343038	     -0.14045066	     -0.36615331	      0.38050811
      1.08479485	     -0.36503074	     -0.14632111	     -0.35121762	      0.39089174
      1.08579198	     -0.37784878	     -0.15291649	     -0.33567672	      0.40149490
      1.08715263	     -0.39680294	     -0.16296007	     -0.31352655	      0.41462557
      1.08851328	     -0.41662760	     -0.17402828	     -0.29039014	      0.42471380
      1.08987393	     -0.43641951	     -0.18590266	     -0.26647409	      0.43069759
      1.09109506	     -0.45364945	     -0.19705346	     -0.24461217	      0.43207564
      1.09231620	     -0.47022715	     -0.20849042	     -0.22270645	      0.42946046
      1.09353734	     -0.48615495	     -0.22003940	     -0.20115034	      0.42278481
      1.09475848	     -0.50140634	     -0.23153135	     -0.18037611	      0.41207846
      1.09597962	     -0.51585804	     -0.24280683	     -0.16080441	      0.39746597
      1.09720076	     -0.52929080	     -0.25372041	     -0.14278533	      0.37915675
      1.09735375	     -0.53088801	     -0.25505568	     -0.14065021	      0.37661541
      1.09743025	     -0.53167872	     -0.25572035	     -0.13959331	      0.37532476
      1.09781274	     -0.53555008	     -0.25901297	     -0.13441675	      0.36867466
      1.09782948	     -0.53571621	     -0.25915582	     -0.13419442	      0.36837633
      1.09783948	     -0.53581537	     -0.25924113	     -0.13406173	      0.36819776
      1.09784948	     -0.53591442	     -0.25932641	     -0.13392915	      0.36801896
      1.09785948	     -0.53601338	     -0.25941165	     -0.13379671	      0.36783995
      1.09786948	     -0.53611223	     -0.25949686	     -0.13366438	      0.36766071
      1.09787948	     -0.53621097	     -0.25958202	     -0.13353219	      0.36748125
      1.09788948	     -0.53630959	     -0.25966714	     -0.13340011	      0.36730153
      1.09789948	     -0.53640805	     -0.25975220	     -0.13326816	      0.36712151
      1.09790948	     -0.53650628	     -0.25983718	     -0.13313634	      0.36694110
      1.09791948	     -0.53660422	     -0.25992205	     -0.13300464	      0.36676020
      1.09792948	     -0.53670175	     -0.26000678	     -0.13287307	      0.36657866
      1.09793948	     -0.53679871	     -0.26009130	     -0.13274162	      0.36639625
      1.09794948	     -0.53689493	     -0.26017555	     -0.13261030	      0.36621274
      1.09795948	     -0.53699017	     -0.26025945	     -0.13247910	      0.36602780
      1.09796948	     -0.53708416	     -0.26034291	     -0.13234803	      0.36584106
      1.09797948	     -0.53717656	     -0.26042580	     -0.13221708	      0.36565205
      1.09798948	     -0.53726700	     -0.26050798	     -0.13208626	      0.36546027
      1.09799948	     -0.53735503	     -0.26058930	     -0.13195556	      0.36526513
      1.09801251	     -0.53746534	     -0.26069370	     -0.13178543	      0.36500463
      1.09802280	     -0.53754816	     -0.26077462	     -0.13165121	      0.36479295
      1.09803309	     -0.53762645	     -0.26085391	     -0.13151714	      0.36457500
      1.09804309	     -0.53769746	     -0.26092914	     -0.13138699	      0.36435626
      1.09805309	     -0.53776272	     -0.26100231	     -0.13125696	      0.36412963
      1.09806309	     -0.53782142	     -0.26107313	     -0.13112706	      0.36389402
      1.09807309	     -0.53787269	     -0.26114129	     -0.13099729	      0.36364825
      1.09808309	     -0.53791562	     -0.26120646	     -0.13086765	      0.36339111
      1.09809309	     -0.53794923	     -0.26126828	     -0.13073812	      0.36312131
      1.09810309	     -0.53797251	     -0.26132641	     -0.13060873	      0.36283750
      1.09811309	     -0.53798442	     -0.26138046	     -0.13047946	      0.36253829
      1.09812309	     -0.53798387	     -0.26143003	     -0.13035032	      0.36222227
      1.09813309	     -0.53796978	     -0.26147475	     -0.13022130	      0.36188799
      1.09814309	     -0.53794101	     -0.26151420	     -0.13009241	      0.36153399
      1.09815309	     -0.53789646	     -0.26154797	     -0.12996364	      0.36115880
      1.09816309	     -0.53783501	     -0.26157568	     -0.12983500	      0.36076099
      1.09817309	     -0.53775555	     -0.26159691	     -0.12970648	      0.36033912
      1.09818309	     -0.53765701	     -0.26161128	     -0.12957809	      0.35989181
      1.09819513	     -0.53751166	     -0.26161894	     -0.12942377	      0.35931795
      1.09820716	     -0.53733544	     -0.26161549	     -0.12926962	      0.35870313
      1.09821919	     -0.53712672	     -0.26160033	     -0.12911566	      0.35804533
      1.09823515	     -0.53679740	     -0.26156127	     -0.12891182	      0.35710385
      1.09825435	     -0.53631764	     -0.26148416	     -0.12866690	      0.35586117
      1.09827096	     -0.53582614	     -0.26138983	     -0.12845543	      0.35468620
      1.09828757	     -0.53526161	     -0.26126907	     -0.12824430	      0.35341619
      1.09830418	     -0.53462286	     -0.26112142	     -0.12803352	      0.35205007
      1.09831904	     -0.53398794	     -0.26096631	     -0.12784518	      0.35074592
      1.09833391	     -0.53329344	     -0.26078954	     -0.12765712	      0.34936537
      1.09834877	     -0.53254003	     -0.26059129	     -0.12746934	      0.34790967
      1.09836363	     -0.53172880	     -0.26037192	     -0.12728183	      0.34638060
      1.09837850	     -0.53086121	     -0.26013190	     -0.12709461	      0.34478045
      1.09839336	     -0.52993908	     -0.25987183	     -0.12690766	      0.34311192
      1.09840823	     -0.52896450	     -0.25959241	     -0.12672100	      0.34137809
      1.09842309	     -0.52793980	     -0.25929441	     -0.12653461	      0.33958231
      1.09843796	     -0.52686752	     -0.25897870	     -0.12634851	      0.33772816
      1.09845282	     -0.52575032	     -0.25864617	     -0.12616268	      0.33581939
      1.09846769	     -0.52459095	     -0.25829775	     -0.12597713	      0.33385982
      1.09848255	     -0.52339223	     -0.25793438	     -0.12579186	      0.33185333
      1.09849741	     -0.52215696	     -0.25755702	     -0.12560687	      0.32980377
      1.09851228	     -0.52088795	     -0.25716662	     -0.12542216	      0.32771497
      1.09852714	     -0.51958795	     -0.25676412	     -0.12523773	      0.32559062
      1.09854201	     -0.51825962	     -0.25635041	     -0.12505357	      0.32343436
      1.09855687	     -0.51690556	     -0.25592638	     -0.12486970	      0.32124964
      1.09857174	     -0.51552825	     -0.25549288	     -0.12468611	      0.31903976
      1.09858660	     -0.51413003	     -0.25505069	     -0.12450280	      0.31680789
      1.09860147	     -0.51271315	     -0.25460060	     -0.12431976	      0.31455697
      1.09861633	     -0.51127970	     -0.25414331	     -0.12413701	      0.31228980
      1.09863119	     -0.50983166	     -0.25367951	     -0.12395453	      0.31000898
      1.09864606	     -0.50837087	     -0.25320983	     -0.12377233	      0.30771694
      1.09866092	     -0.50689904	     -0.25273485	     -0.12359042	      0.30541592
      1.09867579	     -0.50541776	     -0.25225513	     -0.12340878	      0.30310801
      1.09869373	     -0.50361949	     -0.25167057	     -0.12318994	      0.30031615
      1.09871167	     -0.50181192	     -0.25108066	     -0.12297150	      0.29752011
      1.09872961	     -0.49999716	     -0.25048615	     -0.12275347	      0.29472264
      1.09874755	     -0.49817710	     -0.24988770	     -0.12253584	      0.29192622
      1.09876549	     -0.49635343	     -0.24928592	     -0.12231863	      0.28913305
      1.09878343	     -0.49452767	     -0.24868137	     -0.12210182	      0.28634511
      1.09880137	     -0.49270114	     -0.24807451	     -0.12188541	      0.28356414
      1.09881931	     -0.49087504	     -0.24746581	     -0.12166942	      0.28079168
      1.09883725	     -0.48905039	     -0.24685563	     -0.12145383	      0.27802910
      1.09885920	     -0.48682079	     -0.24610744	     -0.12119055	      0.27466354
      1.09888115	     -0.48459617	     -0.24535814	     -0.12092788	      0.27131643
      1.09890311	     -0.48237776	     -0.24460821	     -0.12066582	      0.26798939
      1.09892506	     -0.48016658	     -0.24385809	     -0.12040437	      0.26468375
      1.09895163	     -0.47750148	     -0.24295055	     -0.12008878	      0.26071348
      1.09897820	     -0.47484941	     -0.24204379	     -0.11977407	      0.25677782
      1.09900477	     -0.47221131	     -0.24113830	     -0.11946026	      0.25287805
      1.09903134	     -0.46958791	     -0.24023444	     -0.11914733	      0.24901516
      1.09906366	     -0.46641691	     -0.23913751	     -0.11876783	      0.24436644
      1.09909598	     -0.46326908	     -0.23804396	     -0.11838965	      0.23977433
      1.09912830	     -0.46014477	     -0.23695415	     -0.11801278	      0.23523942
      1.09916063	     -0.45704415	     -0.23586839	     -0.11763722	      0.23076201
      1.09920014	     -0.45328535	     -0.23454674	     -0.11717983	      0.22536601
      1.09923966	     -0.44956160	     -0.23323184	     -0.11672441	      0.22005590
      1.09927918	     -0.44587239	     -0.23192391	     -0.11627094	      0.21483117
      1.09931870	     -0.44221705	     -0.23062316	     -0.11581942	      0.20969115
      1.09936809	     -0.43769541	     -0.22900790	     -0.11525791	      0.20338545
      1.09941747	     -0.43322379	     -0.22740421	     -0.11469945	      0.19720878
      1.09946686	     -0.42880044	     -0.22581221	     -0.11414402	      0.19115903
      1.09952616	     -0.42355081	     -0.22391626	     -0.11348115	      0.18405994
      1.09958545	     -0.41836536	     -0.22203727	     -0.11282265	      0.17713682
      1.09964475	     -0.41324134	     -0.22017523	     -0.11216850	      0.17038578
      1.09971945	     -0.40686997	     -0.21785356	     -0.11135061	      0.16212010
      1.09979415	     -0.40058794	     -0.21555856	     -0.11053959	      0.15411386
      1.09986885	     -0.39439187	     -0.21329005	     -0.10973542	      0.14635977
      1.09996498	     -0.38654030	     -0.21040914	     -0.10871050	      0.13674013
      1.10006112	     -0.37882428	     -0.20757127	     -0.10769681	      0.12751238
      1.10015726	     -0.37124334	     -0.20477594	     -0.10669431	      0.11866326
      1.10027796	     -0.36191881	     -0.20132564	     -0.10545134	      0.10806994
      1.10039867	     -0.35281593	     -0.19794047	     -0.10422576	      0.09803198
      1.10051937	     -0.34394256	     -0.19461933	     -0.10301744	      0.08852972
      1.10064008	     -0.33530643	     -0.19136112	     -0.10182623	      0.07954614
      1.10079613	     -0.32450311	     -0.18724030	     -0.10031134	      0.06867785
      1.10095218	     -0.31411444	     -0.18322034	     -0.09882444	      0.05862855
      1.10115407	     -0.30128972	     -0.17816507	     -0.09694170	      0.04681336
      1.10134053	     -0.29005183	     -0.17363801	     -0.09524330	      0.03706222
      1.10152699	     -0.27937668	     -0.16924288	     -0.09358304	      0.02837761
      1.10171346	     -0.26923650	     -0.16497560	     -0.09196026	      0.02066044
      1.10189992	     -0.25958000	     -0.16083217	     -0.09037425	      0.01374824
      1.10208638	     -0.25035094	     -0.15680864	     -0.08882433	      0.00745156
      1.10227284	     -0.24149978	     -0.15290114	     -0.08730977	      0.00161011
      1.10249825	     -0.23124518	     -0.14832687	     -0.08552502	     -0.00498616
      1.10268784	     -0.22295912	     -0.14460180	     -0.08406218	     -0.01018765
      1.10287743	     -0.21495771	     -0.14098434	     -0.08263349	     -0.01509592
      1.10306702	     -0.20722686	     -0.13747080	     -0.08123818	     -0.01972943
      1.10325660	     -0.19975960	     -0.13405756	     -0.07987548	     -0.02410347
      1.10344619	     -0.19255387	     -0.13074111	     -0.07854463	     -0.02823040
      1.10363578	     -0.18561024	     -0.12751804	     -0.07724487	     -0.03212005
      1.10382537	     -0.17893012	     -0.12438502	     -0.07597544	     -0.03578021
      1.10401496	     -0.17251441	     -0.12133885	     -0.07473562	     -0.03921718
      1.10420454	     -0.16636268	     -0.11837640	     -0.07352465	     -0.04243628
      1.10439413	     -0.16047288	     -0.11549467	     -0.07234182	     -0.04544225
      1.10462601	     -0.15361977	     -0.11207568	     -0.07093236	     -0.04883562
      1.10485788	     -0.14714256	     -0.10876802	     -0.06956264	     -0.05192541
      1.10514038	     -0.13974011	     -0.10488165	     -0.06794574	     -0.05529259
      1.10538796	     -0.13367376	     -0.10159918	     -0.06657393	     -0.05789796
      1.10563554	     -0.12797923	     -0.09842663	     -0.06524284	     -0.06019444
      1.10588312	     -0.12263508	     -0.09535915	     -0.06395107	     -0.06219669
      1.10610113	     -0.11820205	     -0.09274146	     -0.06284506	     -0.06372893
      1.10631913	     -0.11400919	     -0.09019889	     -0.06176757	     -0.06505736
      1.10653714	     -0.11004217	     -0.08772875	     -0.06071774	     -0.06619471
      1.10675515	     -0.10628711	     -0.08532855	     -0.05969470	     -0.06715450
      1.10685048	     -0.10470830	     -0.08430038	     -0.05925555	     -0.06752203
      1.10694581	     -0.10316638	     -0.08328493	     -0.05882131	     -0.06785956
      1.10702543	     -0.10190612	     -0.08244649	     -0.05846234	     -0.06811938
      1.10710505	     -0.10067022	     -0.08161669	     -0.05810671	     -0.06835991
      1.10717370	     -0.09962365	     -0.08090806	     -0.05780271	     -0.06855239
      1.10724235	     -0.09859432	     -0.08020570	     -0.05750114	     -0.06873156
      1.10731100	     -0.09758185	     -0.07950955	     -0.05720197	     -0.06889793
      1.10737965	     -0.09658583	     -0.07881954	     -0.05690517	     -0.06905197
      1.10743981	     -0.09572619	     -0.07821985	     -0.05664701	     -0.06917723
      1.10749997	     -0.09487862	     -0.07762478	     -0.05639064	     -0.06929374
      1.10756013	     -0.09404286	     -0.07703428	     -0.05613605	     -0.06940183
      1.10762029	     -0.09321864	     -0.07644832	     -0.05588322	     -0.06950185
      1.10768046	     -0.09240571	     -0.07586685	     -0.05563214	     -0.06959411
      1.10774062	     -0.09160382	     -0.07528983	     -0.05538279	     -0.06967896
      1.10780078	     -0.09081271	     -0.07471722	     -0.05513515	     -0.06975673
      1.10786094	     -0.09003213	     -0.07414899	     -0.05488922	     -0.06982775
      1.10791481	     -0.08934192	     -0.07364386	     -0.05467044	     -0.06988588
      1.10796868	     -0.08865978	     -0.07314219	     -0.05445300	     -0.06993910
      1.10802255	     -0.08798554	     -0.07264394	     -0.05423690	     -0.06998764
      1.10807642	     -0.08731902	     -0.07214910	     -0.05402211	     -0.07003174
      1.10813029	     -0.08666007	     -0.07165763	     -0.05380864	     -0.07007163
      1.10818416	     -0.08600850	     -0.07116953	     -0.05359647	     -0.07010753
      1.10823803	     -0.08536416	     -0.07068475	     -0.05338559	     -0.07013969
      1.10829190	     -0.08472689	     -0.07020330	     -0.05317600	     -0.07016832
      1.10834577	     -0.08409653	     -0.06972514	     -0.05296767	     -0.07019365
      1.10839963	     -0.08347292	     -0.06925026	     -0.05276061	     -0.07021590
      1.10845350	     -0.08285590	     -0.06877865	     -0.05255480	     -0.07023529
      1.10850737	     -0.08224534	     -0.06831028	     -0.05235024	     -0.07025203
      1.10856124	     -0.08164107	     -0.06784514	     -0.05214690	     -0.07026633
      1.10861511	     -0.08104296	     -0.06738322	     -0.05194479	     -0.07027841
      1.10866898	     -0.08045087	     -0.06692451	     -0.05174390	     -0.07028848
      1.10872285	     -0.07986465	     -0.06646899	     -0.05154421	     -0.07029672
      1.10877672	     -0.07928417	     -0.06601666	     -0.05134572	     -0.07030333
      1.10883059	     -0.07870930	     -0.06556749	     -0.05114842	     -0.07030852
      1.10888446	     -0.07813991	     -0.06512150	     -0.05095229	     -0.07031245
      1.10893833	     -0.07757587	     -0.06467866	     -0.05075733	     -0.07031533
      1.10899220	     -0.07701706	     -0.06423898	     -0.05056354	     -0.07031731
      1.10904607	     -0.07646336	     -0.06380244	     -0.05037089	     -0.07031857
      1.10909994	     -0.07591466	     -0.06336904	     -0.05017939	     -0.07031928
      1.10915381	     -0.07537084	     -0.06293878	     -0.04998902	     -0.07031959
      1.10920768	     -0.07483179	     -0.06251166	     -0.04979978	     -0.07031965
      1.10926154	     -0.07429742	     -0.06208767	     -0.04961166	     -0.07031962
      1.10931541	     -0.07376760	     -0.06166681	     -0.04942464	     -0.07031957
      1.10936928	     -0.07324226	     -0.06124908	     -0.04923873	     -0.07031952
      1.10942315	     -0.07272129	     -0.06083449	     -0.04905391	     -0.07031947
      1.10947702	     -0.07220459	     -0.06042304	     -0.04887017	     -0.07031943
      1.10953089	     -0.07169209	     -0.06001472	     -0.04868751	     -0.07031938
      1.10958476	     -0.07118370	     -0.05960953	     -0.04850591	     -0.07031933
      1.10963863	     -0.07067934	     -0.05920749	     -0.04832538	     -0.07031928
      1.10969250	     -0.07017892	     -0.05880860	     -0.04814590	     -0.07031923
      1.10974637	     -0.06968238	     -0.05841286	     -0.04796746	     -0.07031918
      1.10980024	     -0.06918964	     -0.05802027	     -0.04779006	     -0.07031913
      1.10985411	     -0.06870063	     -0.05763084	     -0.04761368	     -0.07031908
      1.10990798	     -0.06821530	     -0.05724458	     -0.04743833	     -0.07031903
      1.10996185	     -0.06773358	     -0.05686148	     -0.04726399	     -0.07031898
      1.11001572	     -0.06725542	     -0.05648157	     -0.04709066	     -0.07031893
      1.11006959	     -0.06678075	     -0.05610483	     -0.04691832	     -0.07031888
      1.11012346	     -0.06630954	     -0.05573129	     -0.04674698	     -0.07031883
      1.11017732	     -0.06584172	     -0.05536094	     -0.04657661	     -0.07031878
      1.11024228	     -0.06528209	     -0.05491863	     -0.04637249	     -0.07031871
      1.11030724	     -0.06472726	     -0.05448098	     -0.04616977	     -0.07031865
      1.11037219	     -0.06417718	     -0.05404801	     -0.04596845	     -0.07031859
      1.11043715	     -0.06363177	     -0.05361973	     -0.04576851	     -0.07031852
      1.11050210	     -0.06309098	     -0.05319614	     -0.04556994	     -0.07031846
      1.11058526	     -0.06240533	     -0.05266072	     -0.04531770	     -0.07031838
      1.11066842	     -0.06172708	     -0.05213303	     -0.04506767	     -0.07031829
      1.11077109	     -0.06089971	     -0.05149214	     -0.04476194	     -0.07031819
      1.11085383	     -0.06024105	     -0.05098432	     -0.04451796	     -0.07031811
      1.11093657	     -0.05958951	     -0.05048417	     -0.04427608	     -0.07031802
      1.11100784	     -0.05903395	     -0.05005951	     -0.04406939	     -0.07031795
      1.11107911	     -0.05848362	     -0.04964056	     -0.04386422	     -0.07031787
      1.11115038	     -0.05793849	     -0.04922731	     -0.04366057	     -0.07031780
      1.11122165	     -0.05739856	     -0.04881975	     -0.04345841	     -0.07031773
      1.11128436	     -0.05692779	     -0.04846587	     -0.04328176	     -0.07031766
      1.11134707	     -0.05646103	     -0.04811638	     -0.04310625	     -0.07031759
      1.11140978	     -0.05599827	     -0.04777129	     -0.04293187	     -0.07031753
      1.11147249	     -0.05553953	     -0.04743058	     -0.04275861	     -0.07031746
      1.11153520	     -0.05508479	     -0.04709425	     -0.04258646	     -0.07031739
      1.11159791	     -0.05463406	     -0.04676228	     -0.04241541	     -0.07031732
      1.11166062	     -0.05418735	     -0.04643465	     -0.04224545	     -0.07031725
      1.11172333	     -0.05374464	     -0.04611136	     -0.04207657	     -0.07031718
      1.11178604	     -0.05330596	     -0.04579238	     -0.04190876	     -0.07031712
      1.11184874	     -0.05287129	     -0.04547770	     -0.04174202	     -0.07031705
      1.11190491	     -0.05248541	     -0.04519949	     -0.04159357	     -0.07031698
      1.11196107	     -0.05210276	     -0.04492470	     -0.04144597	     -0.07031692
      1.11201724	     -0.05172334	     -0.04465330	     -0.04129920	     -0.07031686
      1.11207340	     -0.05134716	     -0.04438529	     -0.04115325	     -0.07031679
      1.11212957	     -0.05097422	     -0.04412063	     -0.04100813	     -0.07031673
      1.11218573	     -0.05060452	     -0.04385932	     -0.04086383	     -0.07031666
      1.11224190	     -0.05023806	     -0.04360132	     -0.04072033	     -0.07031660
      1.11229806	     -0.04987485	     -0.04334663	     -0.04057764	     -0.07031653
      1.11235422	     -0.04951489	     -0.04309520	     -0.04043574	     -0.07031647
      1.11241039	     -0.04915816	     -0.04284703	     -0.04029464	     -0.07031640
      1.11246655	     -0.04880469	     -0.04260209	     -0.04015432	     -0.07031634
      1.11252272	     -0.04845445	     -0.04236034	     -0.04001479	     -0.07031627
      1.11257888	     -0.04810746	     -0.04212178	     -0.03987602	     -0.07031620
      1.11263505	     -0.04776371	     -0.04188636	     -0.03973803	     -0.07031614
      1.11269121	     -0.04742320	     -0.04165407	     -0.03960080	     -0.07031607
      1.11274737	     -0.04708592	     -0.04142488	     -0.03946433	     -0.07031600
      1.11280354	     -0.04675187	     -0.04119875	     -0.03932861	     -0.07031593
      1.11285970	     -0.04642104	     -0.04097567	     -0.03919364	     -0.07031587
      1.11291587	     -0.04609343	     -0.04075559	     -0.03905941	     -0.07031580
      1.11297203	     -0.04576903	     -0.04053850	     -0.03892591	     -0.07031573
      1.11302820	     -0.04544783	     -0.04032437	     -0.03879315	     -0.07031566
      1.11308436	     -0.04512983	     -0.04011316	     -0.03866111	     -0.07031559
      1.11314053	     -0.04481501	     -0.03990484	     -0.03852979	     -0.07031552
      1.11319669	     -0.04450336	     -0.03969938	     -0.03839919	     -0.07031545
      1.11325285	     -0.04419487	     -0.03949675	     -0.03826929	     -0.07031538
      1.11330902	     -0.04388954	     -0.03929693	     -0.03814010	     -0.07031531
      1.11336518	     -0.04358734	     -0.03909987	     -0.03801161	     -0.07031523
      1.11342135	     -0.04328827	     -0.03890554	     -0.03788382	     -0.07031516
      1.11347751	     -0.04299230	     -0.03871392	     -0.03775672	     -0.07031509
      1.11353368	     -0.04269943	     -0.03852497	     -0.03763030	     -0.07031502
      1.11358984	     -0.04240963	     -0.03833866	     -0.03750456	     -0.07031495
      1.11364600	     -0.04212290	     -0.03815495	     -0.03737950	     -0.07031487
      1.11370217	     -0.04183921	     -0.03797382	     -0.03725510	     -0.07031480
      1.11375833	     -0.04155854	     -0.03779523	     -0.03713138	     -0.07031472
      1.11381450	     -0.04128088	     -0.03761914	     -0.03700831	     -0.07031465
      1.11387066	     -0.04100620	     -0.03744553	     -0.03688590	     -0.07031458
      1.11392683	     -0.04073449	     -0.03727436	     -0.03676414	     -0.07031450
      1.11398299	     -0.04046572	     -0.03710560	     -0.03664303	     -0.07031442
      1.11403916	     -0.04019987	     -0.03693921	     -0.03652256	     -0.07031435
      1.11409532	     -0.03993692	     -0.03677516	     -0.03640273	     -0.07031427
      1.11415148	     -0.03967685	     -0.03661342	     -0.03628354	     -0.07031420
      1.11420765	     -0.03941964	     -0.03645395	     -0.03616497	     -0.07031412
      1.11426381	     -0.03916525	     -0.03629673	     -0.03604703	     -0.07031404
      1.11431998	     -0.03891366	     -0.03614171	     -0.03592971	     -0.07031396
      1.11437614	     -0.03866486	     -0.03598887	     -0.03581300	     -0.07031389
      1.11443231	     -0.03841881	     -0.03583818	     -0.03569691	     -0.07031381
      1.11448847	     -0.03817548	     -0.03568960	     -0.03558142	     -0.07031373
      1.11454463	     -0.03793486	     -0.03554309	     -0.03546654	     -0.07031365
      1.11460080	     -0.03769691	     -0.03539863	     -0.03535225	     -0.07031357
      1.11466844	     -0.03741384	     -0.03522732	     -0.03521540	     -0.07031347
      1.11473609	     -0.03713456	     -0.03505887	     -0.03507940	     -0.07031338
      1.11480374	     -0.03685903	     -0.03489323	     -0.03494425	     -0.07031328
      1.11487138	     -0.03658719	     -0.03473035	     -0.03480994	     -0.07031318
      1.11493903	     -0.03631900	     -0.03457018	     -0.03467647	     -0.07031308
      1.11500667	     -0.03605440	     -0.03441265	     -0.03454382	     -0.07031298
      1.11507432	     -0.03579335	     -0.03425772	     -0.03441200	     -0.07031288
      1.11514196	     -0.03553580	     -0.03410534	     -0.03428099	     -0.07031278
      1.11520961	     -0.03528170	     -0.03395544	     -0.03415078	     -0.07031268
      1.11527725	     -0.03503098	     -0.03380799	     -0.03402138	     -0.07031258
      1.11534490	     -0.03478362	     -0.03366293	     -0.03389278	     -0.07031248
      1.11541254	     -0.03453954	     -0.03352021	     -0.03376496	     -0.07031238
      1.11548019	     -0.03429871	     -0.03337978	     -0.03363792	     -0.07031227
      1.11554783	     -0.03406106	     -0.03324159	     -0.03351166	     -0.07031217
      1.11561548	     -0.03382656	     -0.03310559	     -0.03338617	     -0.07031206
      1.11569772	     -0.03354561	     -0.03294314	     -0.03323463	     -0.07031194
      1.11577996	     -0.03326914	     -0.03278378	     -0.03308420	     -0.07031181
      1.11586220	     -0.03299705	     -0.03262742	     -0.03293488	     -0.07031168
      1.11594444	     -0.03272925	     -0.03247400	     -0.03278666	     -0.07031155
      1.11602668	     -0.03246566	     -0.03232341	     -0.03263951	     -0.07031142
      1.11610893	     -0.03220618	     -0.03217560	     -0.03249345	     -0.07031128
      1.11619117	     -0.03195073	     -0.03203048	     -0.03234844	     -0.07031115
      1.11627341	     -0.03169921	     -0.03188798	     -0.03220449	     -0.07031102
      1.11635565	     -0.03145156	     -0.03174803	     -0.03206158	     -0.07031088
      1.11645541	     -0.03115620	     -0.03158158	     -0.03188961	     -0.07031071
      1.11655517	     -0.03086623	     -0.03141864	     -0.03171915	     -0.07031055
      1.11665493	     -0.03058152	     -0.03125911	     -0.03155017	     -0.07031038
      1.11675469	     -0.03030191	     -0.03110285	     -0.03138265	     -0.07031021
      1.11685445	     -0.03002727	     -0.03094976	     -0.03121659	     -0.07031004
      1.11695421	     -0.02975746	     -0.03079972	     -0.03105196	     -0.07030987
      1.11707942	     -0.02942542	     -0.03061556	     -0.03084732	     -0.07030965
      1.11720464	     -0.02910051	     -0.03043584	     -0.03064488	     -0.07030943
      1.11732986	     -0.02878249	     -0.03026036	     -0.03044460	     -0.07030920
      1.11748819	     -0.02838983	     -0.03004426	     -0.03019442	     -0.07030892
      1.11764652	     -0.02800731	     -0.02983427	     -0.02994759	     -0.07030863
      1.11781005	     -0.02762239	     -0.02962346	     -0.02969612	     -0.07030833
      1.11797358	     -0.02724732	     -0.02941844	     -0.02944810	     -0.07030800
      1.11813711	     -0.02688164	     -0.02921888	     -0.02920347	     -0.07030666
      1.11827836	     -0.02657301	     -0.02905065	     -0.02899483	     -0.07030282
      1.11841962	     -0.02627079	     -0.02888606	     -0.02878864	     -0.07029454
      1.11856087	     -0.02597474	     -0.02872493	     -0.02858485	     -0.07027979
      1.11870213	     -0.02568462	     -0.02856707	     -0.02838342	     -0.07025636
      1.11884339	     -0.02540020	     -0.02841233	     -0.02818433	     -0.07022187
      1.11898464	     -0.02512126	     -0.02826054	     -0.02798752	     -0.07017380
      1.11912590	     -0.02484759	     -0.02811156	     -0.02779298	     -0.07010948
      1.11926715	     -0.02457898	     -0.02796525	     -0.02760065	     -0.07002619
      1.11940841	     -0.02431527	     -0.02782146	     -0.02741052	     -0.06992112
      1.11954967	     -0.02405625	     -0.02768009	     -0.02722254	     -0.06979146
      1.11969092	     -0.02380178	     -0.02754100	     -0.02703668	     -0.06963441
      1.11983218	     -0.02355167	     -0.02740408	     -0.02685292	     -0.06944727
      1.11997344	     -0.02330579	     -0.02726923	     -0.02667121	     -0.06922742
      1.12011469	     -0.02306399	     -0.02713636	     -0.02649153	     -0.06897245
      1.12025595	     -0.02282612	     -0.02700535	     -0.02631384	     -0.06868016
      1.12039720	     -0.02259206	     -0.02687614	     -0.02613812	     -0.06834861
      1.12053846	     -0.02236169	     -0.02674863	     -0.02596434	     -0.06797616
      1.12067972	     -0.02213488	     -0.02662274	     -0.02579247	     -0.06756151
      1.12082097	     -0.02191153	     -0.02649840	     -0.02562248	     -0.06710372
      1.12096223	     -0.02169153	     -0.02637554	     -0.02545434	     -0.06660226
      1.12110348	     -0.02147479	     -0.02625409	     -0.02528803	     -0.06605694
      1.12124474	     -0.02126119	     -0.02613400	     -0.02512352	     -0.06546800
      1.12138600	     -0.02105067	     -0.02601520	     -0.02496077	     -0.06483602
      1.12152725	     -0.02084312	     -0.02589765	     -0.02479978	     -0.06416195
      1.12166851	     -0.02063847	     -0.02578128	     -0.02464050	     -0.06344710
      1.12184171	     -0.02039139	     -0.02564015	     -0.02444753	     -0.06251727
      1.12201490	     -0.02014842	     -0.02550065	     -0.02425705	     -0.06153197
      1.12218810	     -0.01990943	     -0.02536270	     -0.02406904	     -0.06049516
      1.12236129	     -0.01967431	     -0.02522624	     -0.02388345	     -0.05941116
      1.12253449	     -0.01944293	     -0.02509119	     -0.02370023	     -0.05828458
      1.12274783	     -0.01916292	     -0.02492669	     -0.02347775	     -0.05684541
      1.12296118	     -0.01888825	     -0.02476415	     -0.02325873	     -0.05535796
      1.12322344	     -0.01855768	     -0.02456687	     -0.02299414	     -0.05347656
      1.12348174	     -0.01823945	     -0.02437515	     -0.02273844	     -0.05158125
      1.12374004	     -0.01792826	     -0.02418586	     -0.02248745	     -0.04965851
      1.12395274	     -0.01767712	     -0.02403173	     -0.02228424	     -0.04806407
      1.12416543	     -0.01743046	     -0.02387910	     -0.02208410	     -0.04646679
      1.12437813	     -0.01718816	     -0.02372792	     -0.02188694	     -0.04487275
      1.12459082	     -0.01695011	     -0.02357813	     -0.02169273	     -0.04328737
      1.12477796	     -0.01674409	     -0.02344745	     -0.02152423	     -0.04190346
      1.12496510	     -0.01654121	     -0.02331779	     -0.02135792	     -0.04053285
      1.12515224	     -0.01634140	     -0.02318912	     -0.02119375	     -0.03917804
      1.12533938	     -0.01614461	     -0.02306141	     -0.02103170	     -0.03784124
      1.12552652	     -0.01595076	     -0.02293464	     -0.02087172	     -0.03652434
      1.12571366	     -0.01575981	     -0.02280879	     -0.02071377	     -0.03522894
      1.12590079	     -0.01557169	     -0.02268383	     -0.02055783	     -0.03395641
      1.12608793	     -0.01538636	     -0.02255976	     -0.02040386	     -0.03270787
      1.12627507	     -0.01520376	     -0.02243655	     -0.02025182	     -0.03148424
      1.12646221	     -0.01502384	     -0.02231419	     -0.02010167	     -0.03028627
      1.12664935	     -0.01484656	     -0.02219267	     -0.01995340	     -0.02911451
      1.12683649	     -0.01467187	     -0.02207196	     -0.01980696	     -0.02796938
      1.12702362	     -0.01449973	     -0.02195206	     -0.01966233	     -0.02685118
      1.12721076	     -0.01433009	     -0.02183295	     -0.01951947	     -0.02576008
      1.12739790	     -0.01416291	     -0.02171463	     -0.01937835	     -0.02469615
      1.12758504	     -0.01399814	     -0.02159708	     -0.01923895	     -0.02365937
      1.12777218	     -0.01383576	     -0.02148030	     -0.01910124	     -0.02264966
      1.12795932	     -0.01367572	     -0.02136427	     -0.01896518	     -0.02166684
      1.12814646	     -0.01351798	     -0.02124899	     -0.01883076	     -0.02071071
      1.12833359	     -0.01336251	     -0.02113444	     -0.01869794	     -0.01978100
      1.12852073	     -0.01320927	     -0.02102063	     -0.01856670	     -0.01887738
      1.12870787	     -0.01305823	     -0.02090753	     -0.01843701	     -0.01799951
      1.12889501	     -0.01290935	     -0.02079515	     -0.01830885	     -0.01714701
      1.12908215	     -0.01276260	     -0.02068349	     -0.01818219	     -0.01631947
      1.12926929	     -0.01261794	     -0.02057252	     -0.01805701	     -0.01551646
      1.12945643	     -0.01247535	     -0.02046225	     -0.01793328	     -0.01473753
      1.12964356	     -0.01233479	     -0.02035267	     -0.01781098	     -0.01398221
      1.12983070	     -0.01219624	     -0.02024377	     -0.01769010	     -0.01325003
      1.13001784	     -0.01205966	     -0.02013556	     -0.01757059	     -0.01254050
      1.13020498	     -0.01192502	     -0.02002802	     -0.01745246	     -0.01185313
      1.13039212	     -0.01179229	     -0.01992115	     -0.01733566	     -0.01118742
      1.13057926	     -0.01166145	     -0.01981494	     -0.01722019	     -0.01054286
      1.13076640	     -0.01153246	     -0.01970940	     -0.01710602	     -0.00991896
      1.13095353	     -0.01140531	     -0.01960451	     -0.01699313	     -0.00931520
      1.13114067	     -0.01127996	     -0.01950027	     -0.01688150	     -0.00873109
      1.13132781	     -0.01115639	     -0.01939667	     -0.01677111	     -0.00816612
      1.13151495	     -0.01103457	     -0.01929372	     -0.01666194	     -0.00761980
      1.13170209	     -0.01091447	     -0.01919141	     -0.01655398	     -0.00709163
      1.13188923	     -0.01079607	     -0.01908973	     -0.01644721	     -0.00658113
      1.13207637	     -0.01067935	     -0.01898868	     -0.01634160	     -0.00608781
      1.13226350	     -0.01056427	     -0.01888826	     -0.01623714	     -0.00561119
      1.13245064	     -0.01045083	     -0.01878846	     -0.01613381	     -0.00515081
      1.13263778	     -0.01033899	     -0.01868927	     -0.01603160	     -0.00470620
      1.13282492	     -0.01022872	     -0.01859071	     -0.01593049	     -0.00427692
      1.13301206	     -0.01012001	     -0.01849275	     -0.01583046	     -0.00386250
      1.13319920	     -0.01001284	     -0.01839540	     -0.01573150	     -0.00346252
      1.13338634	     -0.00990718	     -0.01829865	     -0.01563359	     -0.00307653
      1.13357347	     -0.00980301	     -0.01820251	     -0.01553671	     -0.00270413
      1.13376061	     -0.00970031	     -0.01810696	     -0.01544085	     -0.00234490
      1.13394775	     -0.00959905	     -0.01801200	     -0.01534600	     -0.00199844
      1.13413489	     -0.00949922	     -0.01791764	     -0.01525214	     -0.00166434
      1.13432203	     -0.00940079	     -0.01782386	     -0.01515926	     -0.00134223
      1.13450917	     -0.00930375	     -0.01773066	     -0.01506734	     -0.00103173
      1.13469631	     -0.00920808	     -0.01763804	     -0.01497637	     -0.00073246
      1.13488344	     -0.00911375	     -0.01754600	     -0.01488633	     -0.00044408
      1.13507058	     -0.00902074	     -0.01745453	     -0.01479721	     -0.00016624
      1.13525772	     -0.00892905	     -0.01736363	     -0.01470900	      0.00010141
      1.13544486	     -0.00883863	     -0.01727330	     -0.01462169	      0.00035920
      1.13563200	     -0.00874949	     -0.01718353	     -0.01453526	      0.00060746
      1.13581914	     -0.00866160	     -0.01709432	     -0.01444970	      0.00084650
      1.13600628	     -0.00857494	     -0.01700566	     -0.01436500	      0.00107662
      1.13619341	     -0.00848950	     -0.01691756	     -0.01428115	      0.00129814
      1.13638055	     -0.00840525	     -0.01683000	     -0.01419813	      0.00151132
      1.13656769	     -0.00832218	     -0.01674300	     -0.01411593	      0.00171647
      1.13675483	     -0.00824027	     -0.01665654	     -0.01403455	      0.00191383
      1.13694197	     -0.00815951	     -0.01657061	     -0.01395396	      0.00210369
      1.13712911	     -0.00807988	     -0.01648523	     -0.01387417	      0.00228630
      1.13731625	     -0.00800136	     -0.01640037	     -0.01379515	      0.00246190
      1.13750338	     -0.00792393	     -0.01631605	     -0.01371691	      0.00263073
      1.13769052	     -0.00784759	     -0.01623226	     -0.01363942	      0.00279302
      1.13787766	     -0.00777231	     -0.01614899	     -0.01356268	      0.00294901
      1.13806480	     -0.00769807	     -0.01606624	     -0.01348667	      0.00309891
      1.13825194	     -0.00762488	     -0.01598401	     -0.01341140	      0.00324292
      1.13843908	     -0.00755270	     -0.01590230	     -0.01333684	      0.00338126
      1.13862622	     -0.00748152	     -0.01582109	     -0.01326299	      0.00351412
      1.13881335	     -0.00741133	     -0.01574040	     -0.01318984	      0.00364170
      1.13900049	     -0.00734212	     -0.01566021	     -0.01311738	      0.00376418
      1.13918763	     -0.00727387	     -0.01558053	     -0.01304560	      0.00388174
      1.13937477	     -0.00720656	     -0.01550134	     -0.01297449	      0.00399455
      1.13956191	     -0.00714019	     -0.01542266	     -0.01290405	      0.00410278
      1.13974905	     -0.00707473	     -0.01534447	     -0.01283426	      0.00420659
      1.13993619	     -0.00701018	     -0.01526676	     -0.01276511	      0.00430615
      1.14012332	     -0.00694653	     -0.01518955	     -0.01269661	      0.00440160
      1.14031046	     -0.00688375	     -0.01511282	     -0.01262873	      0.00449310
      1.14049760	     -0.00682184	     -0.01503658	     -0.01256147	      0.00458077
      1.14068474	     -0.00676078	     -0.01496081	     -0.01249483	      0.00466477
      1.14087188	     -0.00670056	     -0.01488552	     -0.01242880	      0.00474522
      1.14105902	     -0.00664117	     -0.01481071	     -0.01236336	      0.00482226
      1.14124616	     -0.00658260	     -0.01473636	     -0.01229851	      0.00489600
      1.14143329	     -0.00652483	     -0.01466249	     -0.01223424	      0.00496657
      1.14162043	     -0.00646786	     -0.01458908	     -0.01217055	      0.00503408
      1.14180757	     -0.00641166	     -0.01451613	     -0.01210743	      0.00509865
      1.14199471	     -0.00635624	     -0.01444364	     -0.01204487	      0.00516038
      1.14218185	     -0.00630158	     -0.01437160	     -0.01198287	      0.00521937
      1.14236899	     -0.00624766	     -0.01430003	     -0.01192141	      0.00527574
      1.14255612	     -0.00619448	     -0.01422890	     -0.01186049	      0.00532957
      1.14274326	     -0.00614202	     -0.01415822	     -0.01180011	      0.00538096
      1.14293040	     -0.00609028	     -0.01408799	     -0.01174025	      0.00543001
      1.14311754	     -0.00603924	     -0.01401820	     -0.01168092	      0.00547679
      1.14330468	     -0.00598890	     -0.01394885	     -0.01162210	      0.00552140
      1.14349182	     -0.00593924	     -0.01387994	     -0.01156378	      0.00556391
      1.14367896	     -0.00589025	     -0.01381146	     -0.01150597	      0.00560441
      1.14386609	     -0.00584193	     -0.01374342	     -0.01144866	      0.00564296
      1.14405323	     -0.00579426	     -0.01367580	     -0.01139184	      0.00567966
      1.14424037	     -0.00574724	     -0.01360862	     -0.01133550	      0.00571455
      1.14442751	     -0.00570085	     -0.01354185	     -0.01127964	      0.00574772
      1.14461465	     -0.00565509	     -0.01347551	     -0.01122425	      0.00577923
      1.14480179	     -0.00560994	     -0.01340959	     -0.01116933	      0.00580913
      1.14498893	     -0.00556540	     -0.01334409	     -0.01111487	      0.00583751
      1.14517606	     -0.00552146	     -0.01327899	     -0.01106087	      0.00586440
      1.14536320	     -0.00547811	     -0.01321431	     -0.01100732	      0.00588988
      1.14555034	     -0.00543534	     -0.01315004	     -0.01095422	      0.00591399
      1.14573748	     -0.00539314	     -0.01308618	     -0.01090155	      0.00593679
      1.14592462	     -0.00535151	     -0.01302272	     -0.01084932	      0.00595833
      1.14611176	     -0.00531043	     -0.01295966	     -0.01079752	      0.00597865
      1.14629890	     -0.00526990	     -0.01289700	     -0.01074615	      0.00599781
      1.14648603	     -0.00522990	     -0.01283474	     -0.01069519	      0.00601585
      1.14667317	     -0.00519044	     -0.01277287	     -0.01064466	      0.00603282
      1.14686031	     -0.00515151	     -0.01271139	     -0.01059453	      0.00604876
      1.14704745	     -0.00511309	     -0.01265030	     -0.01054481	      0.00606370
      1.14723459	     -0.00507518	     -0.01258960	     -0.01049549	      0.00607770
      1.14742173	     -0.00503777	     -0.01252928	     -0.01044657	      0.00609078
      1.14760887	     -0.00500085	     -0.01246935	     -0.01039804	      0.00610298
      1.14779600	     -0.00496442	     -0.01240979	     -0.01034990	      0.00611434
      1.14798314	     -0.00492846	     -0.01235061	     -0.01030214	      0.00612490
      1.14817028	     -0.00489298	     -0.01229181	     -0.01025476	      0.00613468
      1.14835742	     -0.00485797	     -0.01223338	     -0.01020775	      0.00614371
      1.14854456	     -0.00482341	     -0.01217532	     -0.01016112	      0.00615204
      1.14873170	     -0.00478931	     -0.01211762	     -0.01011486	      0.00615968
      1.14891884	     -0.00475565	     -0.01206030	     -0.01006895	      0.00616666
      1.14910597	     -0.00472243	     -0.01200333	     -0.01002341	      0.00617301
      1.14929311	     -0.00468964	     -0.01194673	     -0.00997822	      0.00617877
      1.14948025	     -0.00465727	     -0.01189049	     -0.00993338	      0.00618394
      1.14966739	     -0.00462533	     -0.01183460	     -0.00988889	      0.00618857
      1.14985453	     -0.00459380	     -0.01177907	     -0.00984474	      0.00619266
      1.15004167	     -0.00456267	     -0.01172389	     -0.00980094	      0.00619625
      1.15022881	     -0.00453195	     -0.01166906	     -0.00975746	      0.00619935
      1.15041594	     -0.00450162	     -0.01161457	     -0.00971432	      0.00620199
      1.15060308	     -0.00447168	     -0.01156044	     -0.00967151	      0.00620418
      1.15079022	     -0.00444213	     -0.01150664	     -0.00962903	      0.00620594
      1.15097736	     -0.00441295	     -0.01145319	     -0.00958686	      0.00620730
      1.15116450	     -0.00438415	     -0.01140008	     -0.00954502	      0.00620827
      1.15135164	     -0.00435571	     -0.01134730	     -0.00950349	      0.00620887
      1.15153878	     -0.00432764	     -0.01129486	     -0.00946227	      0.00620912
      1.15172591	     -0.00429992	     -0.01124275	     -0.00942136	      0.00620902
      1.15191305	     -0.00427255	     -0.01119097	     -0.00938075	      0.00620860
      1.15210019	     -0.00424553	     -0.01113953	     -0.00934045	      0.00620787
      1.15228733	     -0.00421886	     -0.01108840	     -0.00930044	      0.00620685
      1.15247447	     -0.00419251	     -0.01103761	     -0.00926073	      0.00620554
      1.15266161	     -0.00416650	     -0.01098713	     -0.00922132	      0.00620396
      1.15284875	     -0.00414081	     -0.01093698	     -0.00918219	      0.00620213
      1.15303588	     -0.00411545	     -0.01088714	     -0.00914335	      0.00620006
      1.15322302	     -0.00409040	     -0.01083762	     -0.00910479	      0.00619775
      1.15341016	     -0.00406567	     -0.01078842	     -0.00906651	      0.00619522
      1.15359730	     -0.00404124	     -0.01073953	     -0.00902851	      0.00619248
      1.15378444	     -0.00401712	     -0.01069095	     -0.00899079	      0.00618955
      1.15397158	     -0.00399329	     -0.01064268	     -0.00895334	      0.00618642
      1.15415872	     -0.00396976	     -0.01059471	     -0.00891616	      0.00618311
      1.15434585	     -0.00394653	     -0.01054705	     -0.00887924	      0.00617963
      1.15457082	     -0.00391897	     -0.01049015	     -0.00883521	      0.00617523
      1.15479579	     -0.00389181	     -0.01043370	     -0.00879156	      0.00617061
      1.15495227	     -0.00387316	     -0.01039468	     -0.00876141	      0.00616728
      1.15510874	     -0.00385470	     -0.01035587	     -0.00873145	      0.00616385
      1.15529956	     -0.00383245	     -0.01030882	     -0.00869515	      0.00615955
      1.15549039	     -0.00381047	     -0.01026208	     -0.00865911	      0.00615511
      1.15567086	     -0.00378993	     -0.01021815	     -0.00862526	      0.00615081
      1.15585133	     -0.00376963	     -0.01017449	     -0.00859164	      0.00614641
      1.15605198	     -0.00374734	     -0.01012627	     -0.00855452	      0.00614140
      1.15625264	     -0.00372534	     -0.01007837	     -0.00851769	      0.00613629
      1.15640913	     -0.00370837	     -0.01004124	     -0.00848915	      0.00613222
      1.15661844	     -0.00368595	     -0.00999189	     -0.00845123	      0.00612669
      1.15682774	     -0.00366383	     -0.00994289	     -0.00841361	      0.00612107
      1.15699411	     -0.00364646	     -0.00990419	     -0.00838392	      0.00611653
      1.15716048	     -0.00362927	     -0.00986571	     -0.00835440	      0.00611194
      1.15733981	     -0.00361094	     -0.00982448	     -0.00832279	      0.00610693
      1.15751913	     -0.00359283	     -0.00978350	     -0.00829138	      0.00610187
      1.15771289	     -0.00357348	     -0.00973950	     -0.00825768	      0.00609634
      1.15790664	     -0.00355438	     -0.00969579	     -0.00822421	      0.00609076
      1.15806923	     -0.00353852	     -0.00965934	     -0.00819631	      0.00608604
      1.15827938	     -0.00351827	     -0.00961252	     -0.00816049	      0.00607988
      1.15848952	     -0.00349828	     -0.00956604	     -0.00812494	      0.00607368
      1.15865562	     -0.00348267	     -0.00952953	     -0.00809703	      0.00606875
      1.15882172	     -0.00346722	     -0.00949323	     -0.00806928	      0.00606378
      1.15898812	     -0.00345190	     -0.00945707	     -0.00804165	      0.00605879
      1.15919614	     -0.00343297	     -0.00941216	     -0.00800734	      0.00605252
      1.15940416	     -0.00341429	     -0.00936756	     -0.00797329	      0.00604622
      1.15956483	     -0.00340002	     -0.00933333	     -0.00794715	      0.00604134
      1.15975897	     -0.00338296	     -0.00929222	     -0.00791578	      0.00603542
      1.15999923	     -0.00336214	     -0.00924172	     -0.00787724	      0.00602807
      1.16019293	     -0.00334557	     -0.00920131	     -0.00784640	      0.00602214
      1.16035302	     -0.00333203	     -0.00916811	     -0.00782108	      0.00601723
      1.16051311	     -0.00331861	     -0.00913509	     -0.00779589	      0.00601231
      1.16065065	     -0.00330719	     -0.00910686	     -0.00777437	      0.00600808
      1.16086593	     -0.00328951	     -0.00906295	     -0.00774089	      0.00600146
      1.16103773	     -0.00327556	     -0.00902814	     -0.00771434	      0.00599617
      1.16120953	     -0.00326176	     -0.00899354	     -0.00768796	      0.00599088
      1.16138133	     -0.00324809	     -0.00895913	     -0.00766173	      0.00598560
      1.16155374	     -0.00323452	     -0.00892481	     -0.00763556	      0.00598030
      1.16172615	     -0.00322109	     -0.00889069	     -0.00760955	      0.00597501
      1.16189292	     -0.00320823	     -0.00885787	     -0.00758454	      0.00596989
      1.16209356	     -0.00319293	     -0.00881864	     -0.00755463	      0.00596375
      1.16231330	     -0.00317637	     -0.00877598	     -0.00752211	      0.00595703
      1.16253304	     -0.00316003	     -0.00873364	     -0.00748983	      0.00595033
      1.16267605	     -0.00314951	     -0.00870626	     -0.00746895	      0.00594598
      1.16281906	     -0.00313908	     -0.00867901	     -0.00744818	      0.00594164
      1.16299757	     -0.00312618	     -0.00864518	     -0.00742238	      0.00593624
      1.16317608	     -0.00311341	     -0.00861156	     -0.00739674	      0.00593084
      1.16331367	     -0.00310366	     -0.00858578	     -0.00737709	      0.00592670
      1.16353067	     -0.00308844	     -0.00854538	     -0.00734627	      0.00592019
      1.16369230	     -0.00307723	     -0.00851548	     -0.00732346	      0.00591535
      1.16385392	     -0.00306612	     -0.00848574	     -0.00730077	      0.00591053
      1.16401555	     -0.00305512	     -0.00845617	     -0.00727821	      0.00590573
      1.16418952	     -0.00304339	     -0.00842452	     -0.00725405	      0.00590058
      1.16436350	     -0.00303177	     -0.00839306	     -0.00723003	      0.00589545
      1.16453198	     -0.00302063	     -0.00836277	     -0.00720691	      0.00589050
      1.16470045	     -0.00300960	     -0.00833266	     -0.00718391	      0.00588557
      1.16484754	     -0.00300005	     -0.00830651	     -0.00716394	      0.00588128
      1.16506203	     -0.00298627	     -0.00826862	     -0.00713498	      0.00587506
      1.16523774	     -0.00297511	     -0.00823778	     -0.00711141	      0.00586999
      1.16541346	     -0.00296406	     -0.00820713	     -0.00708798	      0.00586495
      1.16558917	     -0.00295311	     -0.00817666	     -0.00706468	      0.00585993
      1.16573897	     -0.00294386	     -0.00815083	     -0.00704492	      0.00585567
      1.16588877	     -0.00293469	     -0.00812513	     -0.00702526	      0.00585142
      1.16606707	     -0.00292388	     -0.00809472	     -0.00700198	      0.00584640
      1.16624536	     -0.00291317	     -0.00806449	     -0.00697883	      0.00584140
      1.16641141	     -0.00290329	     -0.00803650	     -0.00695739	      0.00583678
      1.16657745	     -0.00289350	     -0.00800867	     -0.00693607	      0.00583217
      1.16674986	     -0.00288343	     -0.00797995	     -0.00691405	      0.00582742
      1.16692227	     -0.00287346	     -0.00795139	     -0.00689215	      0.00582269
      1.16709055	     -0.00286381	     -0.00792368	     -0.00687089	      0.00581811
      1.16725883	     -0.00285425	     -0.00789613	     -0.00684975	      0.00581355
      1.16742880	     -0.00284469	     -0.00786846	     -0.00682850	      0.00580897
      1.16759878	     -0.00283521	     -0.00784096	     -0.00680737	      0.00580441
      1.16776642	     -0.00282594	     -0.00781398	     -0.00678664	      0.00579995
      1.16793407	     -0.00281676	     -0.00778717	     -0.00676602	      0.00579551
      1.16810235	     -0.00280763	     -0.00776040	     -0.00674543	      0.00579109
      1.16827063	     -0.00279858	     -0.00773379	     -0.00672495	      0.00578669
      1.16843719	     -0.00278970	     -0.00770761	     -0.00670479	      0.00578237
      1.16860375	     -0.00278090	     -0.00768157	     -0.00668473	      0.00577807
      1.16877068	     -0.00277215	     -0.00765562	     -0.00666473	      0.00577379
      1.16893761	     -0.00276349	     -0.00762982	     -0.00664483	      0.00576954
      1.16910306	     -0.00275497	     -0.00760440	     -0.00662521	      0.00576535
      1.16926851	     -0.00274653	     -0.00757912	     -0.00660570	      0.00576119
      1.16943428	     -0.00273814	     -0.00755394	     -0.00658624	      0.00575705
      1.16960005	     -0.00272983	     -0.00752890	     -0.00656689	      0.00575294
      1.16976438	     -0.00272166	     -0.00750422	     -0.00654779	      0.00574889
      1.16992871	     -0.00271355	     -0.00747967	     -0.00652880	      0.00574487
      1.17009343	     -0.00270550	     -0.00745521	     -0.00650985	      0.00574087
      1.17025815	     -0.00269752	     -0.00743089	     -0.00649101	      0.00573690
      1.17042288	     -0.00268960	     -0.00740670	     -0.00647225	      0.00573295
      1.17058760	     -0.00268175	     -0.00738265	     -0.00645359	      0.00572903
      1.17075232	     -0.00267396	     -0.00735873	     -0.00643502	      0.00572514
      1.17091704	     -0.00266624	     -0.00733496	     -0.00641655	      0.00572128
      1.17108176	     -0.00265858	     -0.00731131	     -0.00639817	      0.00571745
      1.17124648	     -0.00265099	     -0.00728780	     -0.00637988	      0.00571364
      1.17141121	     -0.00264345	     -0.00726442	     -0.00636167	      0.00570986
      1.17157593	     -0.00263598	     -0.00724118	     -0.00634356	      0.00570611
      1.17172396	     -0.00262932	     -0.00722040	     -0.00632736	      0.00570277
      1.17187200	     -0.00262271	     -0.00719973	     -0.00631124	      0.00569944
      1.17204747	     -0.00261493	     -0.00717536	     -0.00629221	      0.00569553
      1.17222295	     -0.00260723	     -0.00715114	     -0.00627328	      0.00569166
      1.17236595	     -0.00260099	     -0.00713151	     -0.00625794	      0.00568852
      1.17250894	     -0.00259480	     -0.00711198	     -0.00624265	      0.00568540
      1.17268922	     -0.00258706	     -0.00708749	     -0.00622347	      0.00568151
      1.17286950	     -0.00257939	     -0.00706315	     -0.00620440	      0.00567764
      1.17300474	     -0.00257368	     -0.00704500	     -0.00619015	      0.00567477
      1.17313998	     -0.00256800	     -0.00702692	     -0.00617597	      0.00567191
      1.17332473	     -0.00256031	     -0.00700237	     -0.00615668	      0.00566804
      1.17350949	     -0.00255268	     -0.00697797	     -0.00613749	      0.00566420
      1.17363980	     -0.00254734	     -0.00696086	     -0.00612402	      0.00566152
      1.17377011	     -0.00254204	     -0.00694382	     -0.00611061	      0.00565885
      1.17395515	     -0.00253456	     -0.00691976	     -0.00609164	      0.00565509
      1.17414018	     -0.00252715	     -0.00689585	     -0.00607278	      0.00565137
      1.17427178	     -0.00252192	     -0.00687894	     -0.00605942	      0.00564874
      1.17440338	     -0.00251672	     -0.00686211	     -0.00604612	      0.00564613
      1.17458922	     -0.00250943	     -0.00683847	     -0.00602742	      0.00564248
      1.17477505	     -0.00250220	     -0.00681498	     -0.00600882	      0.00563886
      1.17490033	     -0.00249737	     -0.00679923	     -0.00599634	      0.00563644
      1.17502560	     -0.00249256	     -0.00678355	     -0.00598390	      0.00563404
      1.17520995	     -0.00248554	     -0.00676060	     -0.00596568	      0.00563053
      1.17539431	     -0.00247858	     -0.00673779	     -0.00594756	      0.00562706
      1.17552589	     -0.00247364	     -0.00672160	     -0.00593468	      0.00562460
      1.17565748	     -0.00246874	     -0.00670548	     -0.00592185	      0.00562216
      1.17584376	     -0.00246184	     -0.00668279	     -0.00590377	      0.00561874
      1.17600395	     -0.00245596	     -0.00666340	     -0.00588830	      0.00561582
      1.17616415	     -0.00245012	     -0.00664411	     -0.00587290	      0.00561293
      1.17632434	     -0.00244433	     -0.00662493	     -0.00585757	      0.00561007
      1.17646021	     -0.00243944	     -0.00660874	     -0.00584462	      0.00560766
      1.17659607	     -0.00243459	     -0.00659263	     -0.00583172	      0.00560526
      1.17679257	     -0.00242762	     -0.00656947	     -0.00581315	      0.00560184
      1.17692196	     -0.00242306	     -0.00655430	     -0.00580098	      0.00559960
      1.17705136	     -0.00241853	     -0.00653920	     -0.00578885	      0.00559738
      1.17722788	     -0.00241240	     -0.00651871	     -0.00577238	      0.00559438
      1.17740353	     -0.00240634	     -0.00649845	     -0.00575607	      0.00559143
      1.17763431	     -0.00239845	     -0.00647201	     -0.00573476	      0.00558759
      1.17774900	     -0.00239456	     -0.00645895	     -0.00572422	      0.00558571
      1.17786369	     -0.00239068	     -0.00644594	     -0.00571371	      0.00558383
      1.17802060	     -0.00238542	     -0.00642823	     -0.00569940	      0.00558129
      1.17824497	     -0.00237795	     -0.00640307	     -0.00567903	      0.00557770
      1.17839263	     -0.00237307	     -0.00638662	     -0.00566570	      0.00557536
      1.17858192	     -0.00236687	     -0.00636565	     -0.00564868	      0.00557239
      1.17872830	     -0.00236210	     -0.00634954	     -0.00563559	      0.00557012
      1.17887468	     -0.00235737	     -0.00633350	     -0.00562254	      0.00556787
      1.17904368	     -0.00235194	     -0.00631509	     -0.00560755	      0.00556530
      1.17921267	     -0.00234655	     -0.00629678	     -0.00559262	      0.00556275
      1.17934088	     -0.00234248	     -0.00628297	     -0.00558135	      0.00556084
      1.17946909	     -0.00233844	     -0.00626921	     -0.00557011	      0.00555894
      1.17967340	     -0.00233205	     -0.00624742	     -0.00555228	      0.00555595
      1.17979391	     -0.00232830	     -0.00623464	     -0.00554182	      0.00555421
      1.17991442	     -0.00232457	     -0.00622192	     -0.00553138	      0.00555248
      1.18009942	     -0.00231888	     -0.00620249	     -0.00551543	      0.00554985
      1.18033149	     -0.00231181	     -0.00617829	     -0.00549554	      0.00554659
      1.18044983	     -0.00230823	     -0.00616602	     -0.00548544	      0.00554495
      1.18056817	     -0.00230466	     -0.00615381	     -0.00547537	      0.00554332
      1.18075299	     -0.00229913	     -0.00613483	     -0.00545971	      0.00554081
      1.18091631	     -0.00229428	     -0.00611816	     -0.00544594	      0.00553861
      1.18105636	     -0.00229014	     -0.00610395	     -0.00543418	      0.00553675
      1.18119641	     -0.00228603	     -0.00608980	     -0.00542247	      0.00553490
      1.18136877	     -0.00228100	     -0.00607249	     -0.00540811	      0.00553266
      1.18150407	     -0.00227708	     -0.00605897	     -0.00539688	      0.00553091
      1.18163938	     -0.00227318	     -0.00604551	     -0.00538570	      0.00552918
      1.18177469	     -0.00226929	     -0.00603212	     -0.00537455	      0.00552747
      1.18195354	     -0.00226419	     -0.00601451	     -0.00535988	      0.00552524
      1.18209917	     -0.00226007	     -0.00600026	     -0.00534799	      0.00552344
      1.18224480	     -0.00225597	     -0.00598608	     -0.00533614	      0.00552166
      1.18239043	     -0.00225189	     -0.00597197	     -0.00532434	      0.00551990
      1.18253606	     -0.00224784	     -0.00595794	     -0.00531258	      0.00551816
      1.18268169	     -0.00224380	     -0.00594397	     -0.00530087	      0.00551644
      1.18282732	     -0.00223980	     -0.00593008	     -0.00528920	      0.00551474
      1.18297295	     -0.00223581	     -0.00591626	     -0.00527757	      0.00551305
      1.18313018	     -0.00223153	     -0.00590141	     -0.00526508	      0.00551126
      1.18328741	     -0.00222728	     -0.00588665	     -0.00525263	      0.00550948
      1.18341910	     -0.00222374	     -0.00587435	     -0.00524224	      0.00550801
      1.18355080	     -0.00222021	     -0.00586210	     -0.00523189	      0.00550656
      1.18372605	     -0.00221555	     -0.00584589	     -0.00521817	      0.00550465
      1.18386051	     -0.00221200	     -0.00583353	     -0.00520769	      0.00550320
      1.18399498	     -0.00220846	     -0.00582122	     -0.00519724	      0.00550177
      1.18412944	     -0.00220494	     -0.00580897	     -0.00518683	      0.00550036
      1.18430452	     -0.00220038	     -0.00579310	     -0.00517332	      0.00549854
      1.18444516	     -0.00219674	     -0.00578043	     -0.00516252	      0.00549709
      1.18458580	     -0.00219312	     -0.00576782	     -0.00515176	      0.00549567
      1.18472644	     -0.00218952	     -0.00575527	     -0.00514104	      0.00549426
      1.18486708	     -0.00218594	     -0.00574278	     -0.00513035	      0.00549287
      1.18500772	     -0.00218238	     -0.00573036	     -0.00511970	      0.00549150
      1.18517208	     -0.00217824	     -0.00571592	     -0.00510731	      0.00548992
      1.18531632	     -0.00217463	     -0.00570332	     -0.00509648	      0.00548855
      1.18546056	     -0.00217103	     -0.00569078	     -0.00508568	      0.00548720
      1.18560480	     -0.00216746	     -0.00567830	     -0.00507493	      0.00548586
      1.18574904	     -0.00216390	     -0.00566589	     -0.00506421	      0.00548455
      1.18589328	     -0.00216037	     -0.00565354	     -0.00505354	      0.00548325
      1.18603753	     -0.00215685	     -0.00564125	     -0.00504290	      0.00548197
      1.18618177	     -0.00215335	     -0.00562903	     -0.00503231	      0.00548071
      1.18632601	     -0.00214987	     -0.00561687	     -0.00502175	      0.00547946
      1.18647025	     -0.00214640	     -0.00560477	     -0.00501123	      0.00547823
      1.18661449	     -0.00214296	     -0.00559273	     -0.00500075	      0.00547227
      1.18675873	     -0.00213953	     -0.00558075	     -0.00499030	      0.00536553
      1.18690297	     -0.00213612	     -0.00556884	     -0.00497990	      0.00511041
      1.18704721	     -0.00213272	     -0.00555699	     -0.00496953	      0.00471651
      1.18717454	     -0.00212974	     -0.00554657	     -0.00496041	      0.00426129
      1.18730186	     -0.00212677	     -0.00553621	     -0.00495131	      0.00371231
      1.18746831	     -0.00212291	     -0.00552273	     -0.00493947	      0.00286441
      1.18760556	     -0.00211975	     -0.00551167	     -0.00492974	      0.00206379
      1.18774282	     -0.00211659	     -0.00550067	     -0.00492005	      0.00118004
      1.18788007	     -0.00211346	     -0.00548972	     -0.00491039	      0.00022087
      1.18801732	     -0.00211034	     -0.00547883	     -0.00490076	     -0.00080635
      1.18815458	     -0.00210723	     -0.00546798	     -0.00489116	     -0.00189443
      1.18831710	     -0.00210357	     -0.00545521	     -0.00487984	     -0.00325203
      1.18845577	     -0.00210046	     -0.00544438	     -0.00487022	     -0.00446201
      1.18859444	     -0.00209736	     -0.00543359	     -0.00486063	     -0.00571276
      1.18873312	     -0.00209428	     -0.00542286	     -0.00485107	     -0.00699834
      1.18887179	     -0.00209122	     -0.00541218	     -0.00484154	     -0.00831316
      1.18901046	     -0.00208817	     -0.00540155	     -0.00483205	     -0.00965208
      1.18914913	     -0.00208513	     -0.00539098	     -0.00482259	     -0.01101031
      1.18928781	     -0.00208210	     -0.00538045	     -0.00481316	     -0.01238345
      1.18945578	     -0.00207845	     -0.00536778	     -0.00480179	     -0.01406094
      1.18957377	     -0.00207590	     -0.00535891	     -0.00479382	     -0.01524528
      1.18969176	     -0.00207336	     -0.00535009	     -0.00478588	     -0.01643226
      1.18985607	     -0.00206984	     -0.00533786	     -0.00477486	     -0.01808620
      1.19001424	     -0.00206646	     -0.00532615	     -0.00476429	     -0.01967551
      1.19017241	     -0.00206310	     -0.00531451	     -0.00475377	     -0.02125844
      1.19029770	     -0.00206045	     -0.00530534	     -0.00474546	     -0.02250569
      1.19042299	     -0.00205781	     -0.00529620	     -0.00473717	     -0.02374554
      1.19058914	     -0.00205432	     -0.00528414	     -0.00472623	     -0.02537618
      1.19072040	     -0.00205157	     -0.00527467	     -0.00471761	     -0.02665191
      1.19085166	     -0.00204884	     -0.00526524	     -0.00470902	     -0.02791542
      1.19098291	     -0.00204611	     -0.00525584	     -0.00470046	     -0.02916570
      1.19115271	     -0.00204260	     -0.00524376	     -0.00468942	     -0.03076204
      1.19127283	     -0.00204013	     -0.00523525	     -0.00468164	     -0.03187620
      1.19139295	     -0.00203766	     -0.00522678	     -0.00467388	     -0.03297722
      1.19155199	     -0.00203441	     -0.00521561	     -0.00466364	     -0.03441393
      1.19170181	     -0.00203136	     -0.00520515	     -0.00465403	     -0.03574480
      1.19185163	     -0.00202832	     -0.00519473	     -0.00464446	     -0.03705310
      1.19198050	     -0.00202571	     -0.00518582	     -0.00463625	     -0.03815997
      1.19210937	     -0.00202311	     -0.00517694	     -0.00462807	     -0.03924947
      1.19226402	     -0.00202001	     -0.00516634	     -0.00461828	     -0.04053368
      1.19239657	     -0.00201735	     -0.00515729	     -0.00460992	     -0.04161397
      1.19252912	     -0.00201471	     -0.00514829	     -0.00460159	     -0.04267523
      1.19266168	     -0.00201207	     -0.00513932	     -0.00459328	     -0.04371735
      1.19279423	     -0.00200944	     -0.00513039	     -0.00458500	     -0.04474026
      1.19292679	     -0.00200682	     -0.00512150	     -0.00457675	     -0.04574389
      1.19310137	     -0.00200338	     -0.00510985	     -0.00456591	     -0.04703631
      1.19321255	     -0.00200120	     -0.00510246	     -0.00455904	     -0.04784199
      1.19332374	     -0.00199902	     -0.00509510	     -0.00455218	     -0.04863414
      1.19349378	     -0.00199570	     -0.00508389	     -0.00454172	     -0.04981959
      1.19365470	     -0.00199257	     -0.00507334	     -0.00453187	     -0.05091247
      1.19381430	     -0.00198947	     -0.00506293	     -0.00452213	     -0.05196893
      1.19394334	     -0.00198698	     -0.00505454	     -0.00451428	     -0.05280320
      1.19407239	     -0.00198449	     -0.00504620	     -0.00450646	     -0.05361984
      1.19420143	     -0.00198201	     -0.00503788	     -0.00449866	     -0.05441900
      1.19436014	     -0.00197896	     -0.00502770	     -0.00448910	     -0.05537819
      1.19449348	     -0.00197641	     -0.00501919	     -0.00448110	     -0.05616407
      1.19462682	     -0.00197387	     -0.00501070	     -0.00447312	     -0.05693192
      1.19476016	     -0.00197133	     -0.00500226	     -0.00446516	     -0.05768198
      1.19489351	     -0.00196880	     -0.00499384	     -0.00445723	     -0.05841448
      1.19502685	     -0.00196628	     -0.00498546	     -0.00444932	     -0.05912966
      1.19516019	     -0.00196376	     -0.00497712	     -0.00444144	     -0.05982777
      1.19532145	     -0.00196072	     -0.00496706	     -0.00443194	     -0.06064963
      1.19543592	     -0.00195857	     -0.00495996	     -0.00442522	     -0.06121837
      1.19555040	     -0.00195643	     -0.00495288	     -0.00441851	     -0.06177513
      1.19570833	     -0.00195347	     -0.00494314	     -0.00440929	     -0.06252394
      1.19585726	     -0.00195069	     -0.00493401	     -0.00440063	     -0.06320983
      1.19600618	     -0.00194792	     -0.00492491	     -0.00439199	     -0.06387654
      1.19612798	     -0.00194566	     -0.00491750	     -0.00438495	     -0.06440787
      1.19624979	     -0.00194341	     -0.00491011	     -0.00437793	     -0.06492684
      1.19640545	     -0.00194053	     -0.00490071	     -0.00436899	     -0.06557246
      1.19653506	     -0.00193814	     -0.00489291	     -0.00436156	     -0.06609520
      1.19666467	     -0.00193576	     -0.00488514	     -0.00435416	     -0.06660478
      1.19679428	     -0.00193338	     -0.00487740	     -0.00434678	     -0.06710146
      1.19692388	     -0.00193100	     -0.00486968	     -0.00433943	     -0.06758550
      1.19705349	     -0.00192863	     -0.00486199	     -0.00433209	     -0.06805715
      1.19721998	     -0.00192560	     -0.00485216	     -0.00432270	     -0.06864526
      1.19733041	     -0.00192359	     -0.00484566	     -0.00431649	     -0.06902457
      1.19744084	     -0.00192158	     -0.00483918	     -0.00431030	     -0.06939548
      1.19760248	     -0.00191865	     -0.00482973	     -0.00430126	     -0.06992356
      1.19775514	     -0.00191589	     -0.00482084	     -0.00429275	     -0.07040649
      1.19790781	     -0.00191313	     -0.00481199	     -0.00428427	     -0.07087448
      1.19802458	     -0.00191103	     -0.00480524	     -0.00427781	     -0.07122258
      1.19814134	     -0.00190893	     -0.00479851	     -0.00427136	     -0.07156234
      1.19830231	     -0.00190604	     -0.00478927	     -0.00426250	     -0.07201736
      1.19842882	     -0.00190378	     -0.00478204	     -0.00425556	     -0.07236433
      1.19855532	     -0.00190152	     -0.00477483	     -0.00424863	     -0.07270220
      1.19868182	     -0.00189926	     -0.00476764	     -0.00424173	     -0.07303116
      1.19883766	     -0.00189648	     -0.00475882	     -0.00423326	     -0.07342448
      1.19895533	     -0.00189439	     -0.00475218	     -0.00422688	     -0.07371293
      1.19907299	     -0.00189231	     -0.00474556	     -0.00422051	     -0.07399422
      1.19921996	     -0.00188970	     -0.00473732	     -0.00421259	     -0.07433575
      1.19935828	     -0.00188726	     -0.00472959	     -0.00420515	     -0.07464746
      1.19949661	     -0.00188482	     -0.00472188	     -0.00419774	     -0.07495000
      1.19963493	     -0.00188238	     -0.00471421	     -0.00419035	     -0.07524360
      1.19975319	     -0.00188030	     -0.00470766	     -0.00418405	     -0.07548770
      1.19987145	     -0.00187823	     -0.00470114	     -0.00417777	     -0.07572558
      1.19998972	     -0.00187615	     -0.00469463	     -0.00417150	     -0.07595737
      1.20016834	     -0.00187303	     -0.00468484	     -0.00416206	     -0.07629621
      1.20027518	     -0.00187116	     -0.00467901	     -0.00415644	     -0.07649260
      1.20038203	     -0.00186930	     -0.00467318	     -0.00415082	     -0.07668438
      1.20054660	     -0.00186644	     -0.00466424	     -0.00414221	     -0.07697099
      1.20070093	     -0.00186376	     -0.00465589	     -0.00413415	     -0.07723032
      1.20084776	     -0.00186121	     -0.00464797	     -0.00412651	     -0.07746884
      1.20097427	     -0.00185902	     -0.00464117	     -0.00411995	     -0.07766809
      1.20110077	     -0.00185684	     -0.00463439	     -0.00411341	     -0.07786169
      1.20122728	     -0.00185466	     -0.00462762	     -0.00410688	     -0.07804977
      1.20135378	     -0.00185248	     -0.00462088	     -0.00410038	     -0.07823249
      1.20150897	     -0.00184981	     -0.00461264	     -0.00409242	     -0.07844946
      1.20162135	     -0.00184788	     -0.00460668	     -0.00408667	     -0.07860179
      1.20173373	     -0.00184596	     -0.00460074	     -0.00408094	     -0.07875019
      1.20188313	     -0.00184340	     -0.00459287	     -0.00407334	     -0.07894150
      1.20202297	     -0.00184101	     -0.00458553	     -0.00406625	     -0.07911458
      1.20216281	     -0.00183863	     -0.00457820	     -0.00405918	     -0.07928202
      1.20228364	     -0.00183657	     -0.00457189	     -0.00405309	     -0.07942226
      1.20240448	     -0.00183452	     -0.00456560	     -0.00404702	     -0.07955850
      1.20252531	     -0.00183247	     -0.00455932	     -0.00404096	     -0.07969082
      1.20267829	     -0.00182988	     -0.00455140	     -0.00403331	     -0.07985284
      1.20280692	     -0.00182770	     -0.00454475	     -0.00402690	     -0.07998445
      1.20293555	     -0.00182553	     -0.00453813	     -0.00402050	     -0.08011194
      1.20306417	     -0.00182336	     -0.00453152	     -0.00401413	     -0.08023541
      1.20319280	     -0.00182120	     -0.00452493	     -0.00400777	     -0.08035495
      1.20332142	     -0.00181903	     -0.00451836	     -0.00400143	     -0.08047066
      1.20345005	     -0.00181687	     -0.00451181	     -0.00399510	     -0.08058263
      1.20357868	     -0.00181472	     -0.00450527	     -0.00398880	     -0.08069094
      1.20370730	     -0.00181257	     -0.00449875	     -0.00398251	     -0.08079569
      1.20383593	     -0.00181042	     -0.00449225	     -0.00397624	     -0.08089694
      1.20396455	     -0.00180827	     -0.00448576	     -0.00396998	     -0.08099480
      1.20409318	     -0.00180613	     -0.00447929	     -0.00396374	     -0.08108933
      1.20422181	     -0.00180399	     -0.00447283	     -0.00395752	     -0.08118060
      1.20435043	     -0.00180186	     -0.00446640	     -0.00395132	     -0.08126871
      1.20447906	     -0.00179973	     -0.00445998	     -0.00394513	     -0.08135370
      1.20460769	     -0.00179760	     -0.00445357	     -0.00393896	     -0.08143567
      1.20473631	     -0.00179547	     -0.00444718	     -0.00393281	     -0.08151467
      1.20486494	     -0.00179335	     -0.00444081	     -0.00392667	     -0.08159077
      1.20499356	     -0.00179123	     -0.00443445	     -0.00392055	     -0.08166404
      1.20510762	     -0.00178936	     -0.00442883	     -0.00391514	     -0.08172669
      1.20522167	     -0.00178748	     -0.00442322	     -0.00390974	     -0.08178720
      1.20536665	     -0.00178510	     -0.00441610	     -0.00390290	     -0.08186110
      1.20549461	     -0.00178301	     -0.00440984	     -0.00389687	     -0.08192358
      1.20562257	     -0.00178092	     -0.00440359	     -0.00389086	     -0.08198354
      1.20575052	     -0.00177883	     -0.00439735	     -0.00388487	     -0.08204104
      1.20587848	     -0.00177674	     -0.00439113	     -0.00387890	     -0.08209613
      1.20600644	     -0.00177466	     -0.00438492	     -0.00387294	     -0.08214886
      1.20613440	     -0.00177258	     -0.00437873	     -0.00386699	     -0.08219927
      1.20626235	     -0.00177050	     -0.00437256	     -0.00386106	     -0.08224743
      1.20637598	     -0.00176866	     -0.00436708	     -0.00385581	     -0.08228832
      1.20648961	     -0.00176682	     -0.00436162	     -0.00385057	     -0.08232751
      1.20663296	     -0.00176451	     -0.00435475	     -0.00384398	     -0.08237454
      1.20676023	     -0.00176246	     -0.00434866	     -0.00383815	     -0.08241410
      1.20688750	     -0.00176041	     -0.00434258	     -0.00383233	     -0.08245163
      1.20701478	     -0.00175836	     -0.00433652	     -0.00382652	     -0.08248717
      1.20714205	     -0.00175632	     -0.00433047	     -0.00382073	     -0.08252077
      1.20726932	     -0.00175428	     -0.00432443	     -0.00381496	     -0.08255245
      1.20739660	     -0.00175224	     -0.00431841	     -0.00380920	     -0.08258226
      1.20752387	     -0.00175020	     -0.00431240	     -0.00380345	     -0.08261023
      1.20763496	     -0.00174843	     -0.00430717	     -0.00379845	     -0.08263317
      1.20774606	     -0.00174666	     -0.00430194	     -0.00379346	     -0.08265475
      1.20789082	     -0.00174436	     -0.00429515	     -0.00378697	     -0.08268089
      1.20801786	     -0.00174234	     -0.00428920	     -0.00378130	     -0.08270199
      1.20814489	     -0.00174032	     -0.00428326	     -0.00377564	     -0.08272142
      1.20827193	     -0.00173831	     -0.00427734	     -0.00376999	     -0.08273921
      1.20839896	     -0.00173630	     -0.00427143	     -0.00376436	     -0.08275538
      1.20852599	     -0.00173429	     -0.00426553	     -0.00375874	     -0.08276996
      1.20863826	     -0.00173252	     -0.00426033	     -0.00375379	     -0.08278155
      1.20875052	     -0.00173075	     -0.00425514	     -0.00374885	     -0.08279193
      1.20889198	     -0.00172853	     -0.00424861	     -0.00374264	     -0.08280334
      1.20901817	     -0.00172655	     -0.00424279	     -0.00373712	     -0.08281195
      1.20914436	     -0.00172457	     -0.00423699	     -0.00373161	     -0.08281912
      1.20927055	     -0.00172260	     -0.00423120	     -0.00372611	     -0.08282487
      1.20939674	     -0.00172062	     -0.00422542	     -0.00372063	     -0.08282922
      1.20952294	     -0.00171865	     -0.00421966	     -0.00371516	     -0.08283220
      1.20963532	     -0.00171690	     -0.00421453	     -0.00371031	     -0.08283371
      1.20974770	     -0.00171515	     -0.00420941	     -0.00370546	     -0.08283416
      1.20988726	     -0.00171299	     -0.00420307	     -0.00369946	     -0.08283326
      1.21002683	     -0.00171082	     -0.00419674	     -0.00369347	     -0.08283077
      1.21012991	     -0.00170922	     -0.00419207	     -0.00368906	     -0.08282793
      1.21023300	     -0.00170763	     -0.00418741	     -0.00368466	     -0.08282425
      1.21039165	     -0.00170518	     -0.00418025	     -0.00367790	     -0.08281697
      1.21051304	     -0.00170331	     -0.00417479	     -0.00367275	     -0.08281008
      1.21063444	     -0.00170144	     -0.00416933	     -0.00366760	     -0.08280208
      1.21075583	     -0.00169957	     -0.00416389	     -0.00366247	     -0.08279297
      1.21087723	     -0.00169771	     -0.00415845	     -0.00365735	     -0.08278278
      1.21099862	     -0.00169585	     -0.00415303	     -0.00365225	     -0.08277151
      1.21112002	     -0.00169399	     -0.00414761	     -0.00364716	     -0.08275918
      1.21124141	     -0.00169213	     -0.00414220	     -0.00364207	     -0.08274581
      1.21139212	     -0.00168983	     -0.00413550	     -0.00363578	     -0.08272776
      1.21149550	     -0.00168826	     -0.00413091	     -0.00363148	     -0.08271447
      1.21159888	     -0.00168668	     -0.00412633	     -0.00362718	     -0.08270046
      1.21174725	     -0.00168443	     -0.00411977	     -0.00362103	     -0.08267907
      1.21188241	     -0.00168238	     -0.00411380	     -0.00361545	     -0.08265831
      1.21201757	     -0.00168033	     -0.00410785	     -0.00360988	     -0.08263635
      1.21212959	     -0.00167864	     -0.00410292	     -0.00360527	     -0.08261725
      1.21224162	     -0.00167695	     -0.00409800	     -0.00360068	     -0.08259734
      1.21238074	     -0.00167485	     -0.00409190	     -0.00359498	     -0.08257150
      1.21250239	     -0.00167302	     -0.00408657	     -0.00359002	     -0.08254791
      1.21262405	     -0.00167119	     -0.00408125	     -0.00358506	     -0.08252340
      1.21274570	     -0.00166937	     -0.00407595	     -0.00358012	     -0.08249798
      1.21286735	     -0.00166754	     -0.00407065	     -0.00357519	     -0.08247166
      1.21298901	     -0.00166572	     -0.00406535	     -0.00357027	     -0.08244445
      1.21311066	     -0.00166391	     -0.00406007	     -0.00356536	     -0.08241636
      1.21323232	     -0.00166209	     -0.00405480	     -0.00356047	     -0.08238740
      1.21335397	     -0.00166028	     -0.00404953	     -0.00355559	     -0.08235758
      1.21347563	     -0.00165847	     -0.00404427	     -0.00355071	     -0.08232691
      1.21359728	     -0.00165666	     -0.00403902	     -0.00354585	     -0.08229540
      1.21371894	     -0.00165486	     -0.00403378	     -0.00354101	     -0.08226305
      1.21384059	     -0.00165306	     -0.00402855	     -0.00353617	     -0.08222987
      1.21396224	     -0.00165126	     -0.00402332	     -0.00353134	     -0.08219588
      1.21408390	     -0.00164946	     -0.00401810	     -0.00352653	     -0.08216108
      1.21420555	     -0.00164767	     -0.00401289	     -0.00352173	     -0.08212549
      1.21432721	     -0.00164588	     -0.00400769	     -0.00351693	     -0.08208910
      1.21444886	     -0.00164409	     -0.00400249	     -0.00351215	     -0.08205193
      1.21457052	     -0.00164230	     -0.00399730	     -0.00350739	     -0.08201398
      1.21469217	     -0.00164052	     -0.00399212	     -0.00350263	     -0.08197527
      1.21481383	     -0.00163874	     -0.00398695	     -0.00349788	     -0.08193581
      1.21493548	     -0.00163696	     -0.00398178	     -0.00349315	     -0.08189559
      1.21505713	     -0.00163519	     -0.00397662	     -0.00348842	     -0.08185463
      1.21517879	     -0.00163342	     -0.00397147	     -0.00348371	     -0.08181294
      1.21530044	     -0.00163165	     -0.00396633	     -0.00347901	     -0.08177053
      1.21542210	     -0.00162988	     -0.00396119	     -0.00347432	     -0.08172739
      1.21553131	     -0.00162830	     -0.00395659	     -0.00347011	     -0.08168807
      1.21564053	     -0.00162672	     -0.00395199	     -0.00346592	     -0.08164818
      1.21577481	     -0.00162477	     -0.00394634	     -0.00346078	     -0.08159837
      1.21590910	     -0.00162283	     -0.00394070	     -0.00345565	     -0.08154772
      1.21601216	     -0.00162135	     -0.00393637	     -0.00345172	     -0.08150829
      1.21611523	     -0.00161986	     -0.00393206	     -0.00344780	     -0.08146837
      1.21626182	     -0.00161776	     -0.00392592	     -0.00344223	     -0.08141079
      1.21638379	     -0.00161601	     -0.00392082	     -0.00343762	     -0.08136215
      1.21650577	     -0.00161426	     -0.00391573	     -0.00343301	     -0.08131287
      1.21662775	     -0.00161251	     -0.00391065	     -0.00342841	     -0.08126295
      1.21674972	     -0.00161077	     -0.00390557	     -0.00342383	     -0.08121240
      1.21687170	     -0.00160903	     -0.00390050	     -0.00341925	     -0.08116122
      1.21698036	     -0.00160748	     -0.00389599	     -0.00341519	     -0.08111512
      1.21708901	     -0.00160594	     -0.00389148	     -0.00341113	     -0.08106854
      1.21722231	     -0.00160404	     -0.00388596	     -0.00340616	     -0.08101075
      1.21735561	     -0.00160215	     -0.00388045	     -0.00340121	     -0.08095226
      1.21745802	     -0.00160070	     -0.00387621	     -0.00339741	     -0.08090686
      1.21756043	     -0.00159925	     -0.00387199	     -0.00339362	     -0.08086105
      1.21770568	     -0.00159720	     -0.00386600	     -0.00338826	     -0.08079540
      1.21782737	     -0.00159548	     -0.00386099	     -0.00338378	     -0.08073980
      1.21794906	     -0.00159377	     -0.00385598	     -0.00337931	     -0.08068366
      1.21807074	     -0.00159206	     -0.00385098	     -0.00337485	     -0.08062700
      1.21819243	     -0.00159035	     -0.00384599	     -0.00337039	     -0.08056981
      1.21831412	     -0.00158865	     -0.00384100	     -0.00336595	     -0.08051211
      1.21841877	     -0.00158718	     -0.00383671	     -0.00336214	     -0.08046209
      1.21852341	     -0.00158572	     -0.00383243	     -0.00335834	     -0.08041171
      1.21866030	     -0.00158381	     -0.00382684	     -0.00335338	     -0.08034527
      1.21879719	     -0.00158190	     -0.00382125	     -0.00334842	     -0.08027823
      1.21889525	     -0.00158053	     -0.00381725	     -0.00334489	     -0.08022985
      1.21899330	     -0.00157917	     -0.00381326	     -0.00334135	     -0.08018117
      1.21914592	     -0.00157705	     -0.00380705	     -0.00333587	     -0.08010484
      1.21926612	     -0.00157539	     -0.00380216	     -0.00333156	     -0.08004425
      1.21938631	     -0.00157372	     -0.00379728	     -0.00332726	     -0.07998325
      1.21950651	     -0.00157206	     -0.00379241	     -0.00332297	     -0.07992185
      1.21962670	     -0.00157041	     -0.00378754	     -0.00331869	     -0.07986006
      1.21974690	     -0.00156875	     -0.00378267	     -0.00331442	     -0.07979789
      1.21986709	     -0.00156710	     -0.00377781	     -0.00331016	     -0.07973536
      1.21997443	     -0.00156562	     -0.00377347	     -0.00330636	     -0.07967922
      1.22008176	     -0.00156415	     -0.00376914	     -0.00330258	     -0.07962279
      1.22018909	     -0.00156268	     -0.00376481	     -0.00329879	     -0.07956610
      1.22034160	     -0.00156059	     -0.00375866	     -0.00329343	     -0.07948511
      1.22044680	     -0.00155916	     -0.00375443	     -0.00328974	     -0.07942894
      1.22055201	     -0.00155772	     -0.00375020	     -0.00328606	     -0.07937254
      1.22068849	     -0.00155586	     -0.00374471	     -0.00328130	     -0.07929903
      1.22082498	     -0.00155401	     -0.00373923	     -0.00327654	     -0.07922517
      1.22092473	     -0.00155265	     -0.00373523	     -0.00327308	     -0.07917096
      1.22102447	     -0.00155130	     -0.00373123	     -0.00326962	     -0.07911658
      1.22116451	     -0.00154941	     -0.00372563	     -0.00326477	     -0.07903995
      1.22129084	     -0.00154770	     -0.00372057	     -0.00326041	     -0.07897055
      1.22141717	     -0.00154599	     -0.00371552	     -0.00325606	     -0.07890090
      1.22152715	     -0.00154451	     -0.00371113	     -0.00325228	     -0.07884007
      1.22163712	     -0.00154303	     -0.00370674	     -0.00324850	     -0.07877908
      1.22174710	     -0.00154155	     -0.00370236	     -0.00324474	     -0.07871794
      1.22188567	     -0.00153969	     -0.00369684	     -0.00324000	     -0.07864068
      1.22199915	     -0.00153817	     -0.00369232	     -0.00323614	     -0.07857725
      1.22211264	     -0.00153665	     -0.00368780	     -0.00323228	     -0.07851368
      1.22222613	     -0.00153514	     -0.00368329	     -0.00322843	     -0.07844998
      1.22233961	     -0.00153362	     -0.00367878	     -0.00322458	     -0.07838617
      1.22247903	     -0.00153176	     -0.00367325	     -0.00321987	     -0.07830763
      1.22258222	     -0.00153039	     -0.00366916	     -0.00321639	     -0.07824941
      1.22268542	     -0.00152902	     -0.00366507	     -0.00321292	     -0.07819112
      1.22281949	     -0.00152724	     -0.00365976	     -0.00320842	     -0.07811529
      1.22295357	     -0.00152546	     -0.00365445	     -0.00320393	     -0.07803937
      1.22305577	     -0.00152411	     -0.00365041	     -0.00320051	     -0.07798145
      1.22315797	     -0.00152276	     -0.00364637	     -0.00319710	     -0.07792350
      1.22329164	     -0.00152100	     -0.00364109	     -0.00319265	     -0.07784766
      1.22341347	     -0.00151939	     -0.00363629	     -0.00318860	     -0.07777852
      1.22353529	     -0.00151779	     -0.00363148	     -0.00318457	     -0.07770937
      1.22365711	     -0.00151619	     -0.00362668	     -0.00318054	     -0.07764021
      1.22376222	     -0.00151481	     -0.00362254	     -0.00317707	     -0.07758055
      1.22386733	     -0.00151343	     -0.00361841	     -0.00317360	     -0.07752090
      1.22399382	     -0.00151178	     -0.00361343	     -0.00316945	     -0.07744915
      1.22412032	     -0.00151013	     -0.00360846	     -0.00316530	     -0.07737745
      1.22423014	     -0.00150870	     -0.00360414	     -0.00316170	     -0.07731525
      1.22433996	     -0.00150726	     -0.00359983	     -0.00315812	     -0.07725310
      1.22444978	     -0.00150584	     -0.00359552	     -0.00315454	     -0.07719101
      1.22458521	     -0.00150408	     -0.00359021	     -0.00315013	     -0.07711455
      1.22469256	     -0.00150269	     -0.00358600	     -0.00314665	     -0.07705402
      1.22479991	     -0.00150129	     -0.00358180	     -0.00314317	     -0.07699358
      1.22490727	     -0.00149991	     -0.00357760	     -0.00313970	     -0.07693323
      1.22505303	     -0.00149802	     -0.00357189	     -0.00313500	     -0.07685144
      1.22515590	     -0.00149670	     -0.00356787	     -0.00313169	     -0.07679385
      1.22525877	     -0.00149537	     -0.00356385	     -0.00312838	     -0.07673636
      1.22539207	     -0.00149366	     -0.00355864	     -0.00312411	     -0.07666202
      1.22552538	     -0.00149195	     -0.00355344	     -0.00311984	     -0.07658789
      1.22562394	     -0.00149068	     -0.00354959	     -0.00311670	     -0.07653322
      1.22572250	     -0.00148942	     -0.00354575	     -0.00311356	     -0.07647867
      1.22585844	     -0.00148768	     -0.00354045	     -0.00310923	     -0.07640365
      1.22598121	     -0.00148611	     -0.00353566	     -0.00310534	     -0.07633612
      1.22610398	     -0.00148455	     -0.00353088	     -0.00310145	     -0.07626881
      1.22621294	     -0.00148316	     -0.00352664	     -0.00309801	     -0.07620926
      1.22632190	     -0.00148178	     -0.00352240	     -0.00309458	     -0.07614989
      1.22643086	     -0.00148039	     -0.00351817	     -0.00309115	     -0.07609072
      1.22656285	     -0.00147872	     -0.00351304	     -0.00308700	     -0.07601931
      1.22667416	     -0.00147731	     -0.00350871	     -0.00308351	     -0.07595933
      1.22678547	     -0.00147590	     -0.00350439	     -0.00308003	     -0.07589956
      1.22689678	     -0.00147450	     -0.00350007	     -0.00307656	     -0.07584002
      1.22700810	     -0.00147310	     -0.00349575	     -0.00307309	     -0.07578072
      1.22714328	     -0.00147139	     -0.00349050	     -0.00306889	     -0.07570902
      1.22724537	     -0.00147011	     -0.00348655	     -0.00306572	     -0.07565512
      1.22734745	     -0.00146883	     -0.00348259	     -0.00306256	     -0.07560143
      1.22747742	     -0.00146720	     -0.00347755	     -0.00305855	     -0.07553338
      1.22760740	     -0.00146557	     -0.00347252	     -0.00305454	     -0.07546569
      1.22770848	     -0.00146431	     -0.00346861	     -0.00305143	     -0.07541331
      1.22780955	     -0.00146305	     -0.00346470	     -0.00304832	     -0.07536115
      1.22793917	     -0.00146143	     -0.00345968	     -0.00304435	     -0.07529459
      1.22806879	     -0.00145982	     -0.00345467	     -0.00304039	     -0.07522842
      1.22817126	     -0.00145855	     -0.00345071	     -0.00303726	     -0.07517639
      1.22827373	     -0.00145727	     -0.00344675	     -0.00303414	     -0.07512460
      1.22840112	     -0.00145570	     -0.00344183	     -0.00303026	     -0.07506057
      1.22852852	     -0.00145412	     -0.00343691	     -0.00302640	     -0.07499693
      1.22863154	     -0.00145285	     -0.00343293	     -0.00302328	     -0.07494575
      1.22873456	     -0.00145157	     -0.00342896	     -0.00302017	     -0.07489485
      1.22886039	     -0.00145002	     -0.00342410	     -0.00301637	     -0.07483303
      1.22898622	     -0.00144848	     -0.00341925	     -0.00301258	     -0.07477162
      1.22909023	     -0.00144720	     -0.00341524	     -0.00300946	     -0.07472117
      1.22919424	     -0.00144592	     -0.00341123	     -0.00300634	     -0.07467099
      1.22929825	     -0.00144465	     -0.00340723	     -0.00300323	     -0.07462110
      1.22944488	     -0.00144285	     -0.00340158	     -0.00299885	     -0.07455126
      1.22954540	     -0.00144163	     -0.00339771	     -0.00299585	     -0.07450370
      1.22964593	     -0.00144040	     -0.00339384	     -0.00299286	     -0.07445642
      1.22977822	     -0.00143879	     -0.00338875	     -0.00298894	     -0.07439462
      1.22991050	     -0.00143718	     -0.00338366	     -0.00298502	     -0.07433330
      1.23000601	     -0.00143602	     -0.00337998	     -0.00298219	     -0.07428932
      1.23010153	     -0.00143486	     -0.00337631	     -0.00297937	     -0.07424560
      1.23023738	     -0.00143321	     -0.00337109	     -0.00297537	     -0.07418385
      1.23035931	     -0.00143174	     -0.00336640	     -0.00297179	     -0.07412887
      1.23048123	     -0.00143027	     -0.00336172	     -0.00296821	     -0.07407430
      1.23058689	     -0.00142899	     -0.00335766	     -0.00296512	     -0.07402736
      1.23069255	     -0.00142772	     -0.00335360	     -0.00296203	     -0.07398074
      1.23079821	     -0.00142645	     -0.00334954	     -0.00295895	     -0.07393443
      1.23093242	     -0.00142484	     -0.00334439	     -0.00295504	     -0.07387607
      1.23104162	     -0.00142353	     -0.00334020	     -0.00295187	     -0.07382897
      1.23115082	     -0.00142222	     -0.00333601	     -0.00294871	     -0.07378221
      1.23126002	     -0.00142092	     -0.00333182	     -0.00294555	     -0.07373579
      1.23136921	     -0.00141961	     -0.00332763	     -0.00294239	     -0.07368972
      1.23150413	     -0.00141800	     -0.00332245	     -0.00293850	     -0.07363328
      1.23160332	     -0.00141682	     -0.00331865	     -0.00293565	     -0.07359212
      1.23170251	     -0.00141564	     -0.00331485	     -0.00293280	     -0.07355124
      1.23183217	     -0.00141411	     -0.00330988	     -0.00292908	     -0.07349825
      1.23194869	     -0.00141272	     -0.00330541	     -0.00292575	     -0.07345104
      1.23206520	     -0.00141135	     -0.00330095	     -0.00292243	     -0.07340422
      1.23218172	     -0.00140997	     -0.00329649	     -0.00291911	     -0.07335781
      1.23229824	     -0.00140859	     -0.00329202	     -0.00291579	     -0.07331178
      1.23239634	     -0.00140744	     -0.00328827	     -0.00291301	     -0.07327334
      1.23249443	     -0.00140628	     -0.00328451	     -0.00291023	     -0.07323518
      1.23262449	     -0.00140475	     -0.00327953	     -0.00290655	     -0.07318502
      1.23274134	     -0.00140338	     -0.00327506	     -0.00290325	     -0.07314038
      1.23285819	     -0.00140201	     -0.00327059	     -0.00289996	     -0.07309613
      1.23296203	     -0.00140080	     -0.00326661	     -0.00289704	     -0.07305714
      1.23306587	     -0.00139959	     -0.00326264	     -0.00289413	     -0.07301846
      1.23316971	     -0.00139838	     -0.00325867	     -0.00289122	     -0.07298009
      1.23330646	     -0.00139678	     -0.00325343	     -0.00288739	     -0.07293004
      1.23340883	     -0.00139559	     -0.00324952	     -0.00288454	     -0.07289292
      1.23351121	     -0.00139440	     -0.00324560	     -0.00288169	     -0.07285610
      1.23363592	     -0.00139296	     -0.00324083	     -0.00287822	     -0.07281166
      1.23376064	     -0.00139151	     -0.00323607	     -0.00287476	     -0.07276766
      1.23385842	     -0.00139038	     -0.00323233	     -0.00287205	     -0.07273347
      1.23395620	     -0.00138925	     -0.00322859	     -0.00286935	     -0.07269956
      1.23408343	     -0.00138778	     -0.00322373	     -0.00286584	     -0.07265583
      1.23420035	     -0.00138644	     -0.00321926	     -0.00286262	     -0.07261605
      1.23431728	     -0.00138509	     -0.00321479	     -0.00285940	     -0.07257666
      1.23443421	     -0.00138375	     -0.00321032	     -0.00285619	     -0.07253764
      1.23453351	     -0.00138261	     -0.00320653	     -0.00285348	     -0.07250481
      1.23463282	     -0.00138148	     -0.00320274	     -0.00285076	     -0.07247225
      1.23475568	     -0.00138007	     -0.00319804	     -0.00284741	     -0.07243235
      1.23487854	     -0.00137867	     -0.00319335	     -0.00284406	     -0.07239286
      1.23498254	     -0.00137748	     -0.00318938	     -0.00284123	     -0.07235976
      1.23508655	     -0.00137630	     -0.00318540	     -0.00283841	     -0.07232695
      1.23519055	     -0.00137512	     -0.00318143	     -0.00283560	     -0.07229444
      1.23532476	     -0.00137360	     -0.00317631	     -0.00283197	     -0.07225292
      1.23542621	     -0.00137245	     -0.00317243	     -0.00282923	     -0.07222186
      1.23552766	     -0.00137130	     -0.00316856	     -0.00282650	     -0.07219107
      1.23565134	     -0.00136990	     -0.00316384	     -0.00282317	     -0.07215391
      1.23577501	     -0.00136851	     -0.00315912	     -0.00281985	     -0.07211716
      1.23587237	     -0.00136741	     -0.00315540	     -0.00281725	     -0.07208851
      1.23596972	     -0.00136631	     -0.00315169	     -0.00281464	     -0.07206011
      1.23609563	     -0.00136490	     -0.00314688	     -0.00281128	     -0.07202375
      1.23621135	     -0.00136360	     -0.00314246	     -0.00280820	     -0.07199070
      1.23632708	     -0.00136231	     -0.00313805	     -0.00280512	     -0.07195799
      1.23644281	     -0.00136101	     -0.00313363	     -0.00280205	     -0.07192562
      1.23654216	     -0.00135990	     -0.00312984	     -0.00279942	     -0.07189811
      1.23664151	     -0.00135879	     -0.00312605	     -0.00279679	     -0.07187085
      1.23676250	     -0.00135745	     -0.00312143	     -0.00279360	     -0.07183799
      1.23688349	     -0.00135610	     -0.00311681	     -0.00279041	     -0.07180550
      1.23698710	     -0.00135495	     -0.00311286	     -0.00278769	     -0.07177796
      1.23709071	     -0.00135380	     -0.00310891	     -0.00278497	     -0.07175069
      1.23719431	     -0.00135266	     -0.00310495	     -0.00278225	     -0.07172368
      1.23732590	     -0.00135120	     -0.00309993	     -0.00277881	     -0.07168974
      1.23742731	     -0.00135008	     -0.00309606	     -0.00277616	     -0.07166386
      1.23752872	     -0.00134897	     -0.00309219	     -0.00277352	     -0.07163820
      1.23765044	     -0.00134763	     -0.00308755	     -0.00277035	     -0.07160769
      1.23777216	     -0.00134629	     -0.00308291	     -0.00276719	     -0.07157748
      1.23786948	     -0.00134522	     -0.00307919	     -0.00276467	     -0.07155354
      1.23796680	     -0.00134415	     -0.00307548	     -0.00276215	     -0.07152979
      1.23809079	     -0.00134280	     -0.00307075	     -0.00275895	     -0.07149977
      1.23821479	     -0.00134144	     -0.00306602	     -0.00275575	     -0.07147002
      1.23831379	     -0.00134036	     -0.00306224	     -0.00275320	     -0.07144645
      1.23841278	     -0.00133929	     -0.00305846	     -0.00275066	     -0.07142305
      1.23853496	     -0.00133796	     -0.00305380	     -0.00274753	     -0.07139437
      1.23865714	     -0.00133663	     -0.00304914	     -0.00274440	     -0.07136591
      1.23875574	     -0.00133556	     -0.00304538	     -0.00274188	     -0.07134310
      1.23885435	     -0.00133449	     -0.00304162	     -0.00273936	     -0.07132041
      1.23897628	     -0.00133317	     -0.00303697	     -0.00273626	     -0.07129253
      1.23909820	     -0.00133186	     -0.00303231	     -0.00273316	     -0.07126483
      1.23919708	     -0.00133079	     -0.00302854	     -0.00273065	     -0.07124250
      1.23929595	     -0.00132973	     -0.00302477	     -0.00272815	     -0.07122026
      1.23941722	     -0.00132842	     -0.00302014	     -0.00272508	     -0.07119312
      1.23953848	     -0.00132712	     -0.00301552	     -0.00272202	     -0.07116612
      1.23963731	     -0.00132606	     -0.00301174	     -0.00271953	     -0.07114421
      1.23973615	     -0.00132501	     -0.00300797	     -0.00271705	     -0.07112237
      1.23985702	     -0.00132371	     -0.00300336	     -0.00271401	     -0.07109577
      1.23997789	     -0.00132242	     -0.00299875	     -0.00271098	     -0.07106926
      1.24007670	     -0.00132137	     -0.00299498	     -0.00270851	     -0.07104765
      1.24017551	     -0.00132032	     -0.00299121	     -0.00270604	     -0.07102610
      1.24029604	     -0.00131904	     -0.00298661	     -0.00270304	     -0.07099987
      1.24041656	     -0.00131776	     -0.00298201	     -0.00270004	     -0.07097371
      1.24051525	     -0.00131672	     -0.00297824	     -0.00269759	     -0.07095232
      1.24061393	     -0.00131567	     -0.00297447	     -0.00269514	     -0.07093096
      1.24073425	     -0.00131440	     -0.00296988	     -0.00269216	     -0.07090494
      1.24085457	     -0.00131313	     -0.00296529	     -0.00268919	     -0.07087895
      1.24095305	     -0.00131209	     -0.00296153	     -0.00268676	     -0.07085769
      1.24105152	     -0.00131106	     -0.00295777	     -0.00268434	     -0.07083643
      1.24117176	     -0.00130979	     -0.00295318	     -0.00268138	     -0.07081048
      1.24129199	     -0.00130853	     -0.00294859	     -0.00267843	     -0.07078451
      1.24139016	     -0.00130751	     -0.00294484	     -0.00267602	     -0.07076329
      1.24148833	     -0.00130648	     -0.00294109	     -0.00267362	     -0.07074205
      1.24160864	     -0.00130522	     -0.00293650	     -0.00267069	     -0.07071599
      1.24172894	     -0.00130397	     -0.00293190	     -0.00266775	     -0.07068989
      1.24182668	     -0.00130295	     -0.00292817	     -0.00266538	     -0.07066864
      1.24192443	     -0.00130193	     -0.00292444	     -0.00266300	     -0.07064735
      1.24204499	     -0.00130068	     -0.00291983	     -0.00266008	     -0.07062103
      1.24216555	     -0.00129943	     -0.00291523	     -0.00265716	     -0.07059462
      1.24226272	     -0.00129843	     -0.00291151	     -0.00265481	     -0.07057328
      1.24235990	     -0.00129742	     -0.00290780	     -0.00265247	     -0.07055188
      1.24248094	     -0.00129617	     -0.00290318	     -0.00264956	     -0.07052512
      1.24260197	     -0.00129492	     -0.00289855	     -0.00264665	     -0.07049826
      1.24269842	     -0.00129393	     -0.00289486	     -0.00264433	     -0.07047677
      1.24279487	     -0.00129294	     -0.00289118	     -0.00264202	     -0.07045520
      1.24291665	     -0.00129169	     -0.00288652	     -0.00263911	     -0.07042784
      1.24303843	     -0.00129044	     -0.00288187	     -0.00263620	     -0.07040034
      1.24313395	     -0.00128946	     -0.00287821	     -0.00263393	     -0.07037867
      1.24322948	     -0.00128848	     -0.00287456	     -0.00263165	     -0.07035689
      1.24335234	     -0.00128723	     -0.00286986	     -0.00262874	     -0.07032874
      1.24347520	     -0.00128598	     -0.00286516	     -0.00262582	     -0.07030042
      1.24356958	     -0.00128502	     -0.00286155	     -0.00262359	     -0.07027854
      1.24366396	     -0.00128406	     -0.00285794	     -0.00262136	     -0.07025654
      1.24378834	     -0.00128279	     -0.00285319	     -0.00261842	     -0.07022739
      1.24391272	     -0.00128153	     -0.00284843	     -0.00261550	     -0.07019802
      1.24400568	     -0.00128059	     -0.00284487	     -0.00261331	     -0.07017593
      1.24409864	     -0.00127965	     -0.00284131	     -0.00261113	     -0.07015372
      1.24422511	     -0.00127837	     -0.00283647	     -0.00260817	     -0.07012331
      1.24433710	     -0.00127724	     -0.00283218	     -0.00260555	     -0.07009617
      1.24444910	     -0.00127611	     -0.00282790	     -0.00260293	     -0.07006884
      1.24456109	     -0.00127499	     -0.00282361	     -0.00260032	     -0.07004131
      1.24465974	     -0.00127400	     -0.00281983	     -0.00259803	     -0.07001689
      1.24475839	     -0.00127301	     -0.00281605	     -0.00259573	     -0.06999231
      1.24485703	     -0.00127202	     -0.00281227	     -0.00259345	     -0.06996757
      1.24499089	     -0.00127068	     -0.00280714	     -0.00259035	     -0.06993373
      1.24508990	     -0.00126969	     -0.00280335	     -0.00258806	     -0.06990849
      1.24518891	     -0.00126870	     -0.00279955	     -0.00258577	     -0.06988308
      1.24530916	     -0.00126750	     -0.00279494	     -0.00258300	     -0.06985197
      1.24542940	     -0.00126631	     -0.00279033	     -0.00258024	     -0.06982060
      1.24551989	     -0.00126541	     -0.00278686	     -0.00257816	     -0.06979681
      1.24561038	     -0.00126451	     -0.00278339	     -0.00257608	     -0.06977287
      1.24573862	     -0.00126324	     -0.00277847	     -0.00257315	     -0.06973866
      1.24585176	     -0.00126212	     -0.00277413	     -0.00257056	     -0.06970821
      1.24596489	     -0.00126100	     -0.00276979	     -0.00256798	     -0.06967751
      1.24607803	     -0.00125988	     -0.00276545	     -0.00256541	     -0.06964655
      1.24617158	     -0.00125896	     -0.00276186	     -0.00256328	     -0.06962075
      1.24626512	     -0.00125804	     -0.00275827	     -0.00256116	     -0.06959476
      1.24638652	     -0.00125685	     -0.00275361	     -0.00255841	     -0.06956078
      1.24650791	     -0.00125565	     -0.00274894	     -0.00255566	     -0.06952648
      1.24660292	     -0.00125472	     -0.00274529	     -0.00255352	     -0.06949942
      1.24669793	     -0.00125379	     -0.00274164	     -0.00255137	     -0.06947216
      1.24681921	     -0.00125260	     -0.00273698	     -0.00254864	     -0.06943709
      1.24694049	     -0.00125142	     -0.00273232	     -0.00254592	     -0.06940169
      1.24703266	     -0.00125052	     -0.00272878	     -0.00254385	     -0.06937458
      1.24712483	     -0.00124962	     -0.00272523	     -0.00254179	     -0.06934727
      1.24724970	     -0.00124840	     -0.00272043	     -0.00253900	     -0.06930998
      1.24737457	     -0.00124719	     -0.00271562	     -0.00253621	     -0.06927235
      1.24746465	     -0.00124631	     -0.00271216	     -0.00253420	     -0.06924498
      1.24755473	     -0.00124544	     -0.00270869	     -0.00253220	     -0.06921743
      1.24768346	     -0.00124419	     -0.00270373	     -0.00252934	     -0.06917774
      1.24779465	     -0.00124312	     -0.00269945	     -0.00252687	     -0.06914316
      1.24790583	     -0.00124204	     -0.00269517	     -0.00252441	     -0.06910830
      1.24801701	     -0.00124097	     -0.00269089	     -0.00252195	     -0.06907316
      1.24811399	     -0.00124003	     -0.00268715	     -0.00251981	     -0.06904228
      1.24821096	     -0.00123910	     -0.00268341	     -0.00251768	     -0.06901118
      1.24830794	     -0.00123817	     -0.00267967	     -0.00251554	     -0.06897987
      1.24844229	     -0.00123688	     -0.00267449	     -0.00251259	     -0.06893615
      1.24854024	     -0.00123594	     -0.00267071	     -0.00251044	     -0.06890400
      1.24863820	     -0.00123500	     -0.00266693	     -0.00250830	     -0.06887165
      1.24875774	     -0.00123385	     -0.00266232	     -0.00250569	     -0.06883186
      1.24886439	     -0.00123283	     -0.00265820	     -0.00250336	     -0.06879609
      1.24897104	     -0.00123181	     -0.00265408	     -0.00250104	     -0.06876007
      1.24907769	     -0.00123080	     -0.00264996	     -0.00249872	     -0.06872379
      1.24918434	     -0.00122978	     -0.00264584	     -0.00249640	     -0.06868725
      1.24929099	     -0.00122877	     -0.00264172	     -0.00249409	     -0.06865047
      1.24939764	     -0.00122775	     -0.00263759	     -0.00249178	     -0.06861342
      1.24950429	     -0.00122674	     -0.00263347	     -0.00248948	     -0.06857613
      1.24961094	     -0.00122573	     -0.00262934	     -0.00248717	     -0.06853859
      1.24970600	     -0.00122483	     -0.00262567	     -0.00248513	     -0.06850492
      1.24980105	     -0.00122393	     -0.00262199	     -0.00248308	     -0.06847105
      1.24991748	     -0.00122283	     -0.00261748	     -0.00248058	     -0.06842930
      1.25003391	     -0.00122173	     -0.00261297	     -0.00247809	     -0.06838726
      1.25012888	     -0.00122083	     -0.00260929	     -0.00247605	     -0.06835275
      1.25022386	     -0.00121994	     -0.00260561	     -0.00247402	     -0.06831805
      1.25034271	     -0.00121882	     -0.00260100	     -0.00247149	     -0.06827436
      1.25046157	     -0.00121770	     -0.00259639	     -0.00246895	     -0.06823038
      1.25055163	     -0.00121685	     -0.00259290	     -0.00246704	     -0.06819686
      1.25064169	     -0.00121601	     -0.00258940	     -0.00246513	     -0.06816317
      1.25076788	     -0.00121483	     -0.00258450	     -0.00246245	     -0.06811569
      1.25088036	     -0.00121377	     -0.00258014	     -0.00246007	     -0.06807311
      1.25099283	     -0.00121272	     -0.00257577	     -0.00245769	     -0.06803028
      1.25108564	     -0.00121186	     -0.00257216	     -0.00245573	     -0.06799475
      1.25117845	     -0.00121099	     -0.00256855	     -0.00245378	     -0.06795906
      1.25129754	     -0.00120988	     -0.00256392	     -0.00245127	     -0.06791302
      1.25141663	     -0.00120877	     -0.00255929	     -0.00244877	     -0.06786671
      1.25150925	     -0.00120791	     -0.00255569	     -0.00244683	     -0.06783051
      1.25160187	     -0.00120705	     -0.00255208	     -0.00244489	     -0.06779416
      1.25172263	     -0.00120593	     -0.00254738	     -0.00244237	     -0.06774653
      1.25184339	     -0.00120481	     -0.00254267	     -0.00243985	     -0.06769864
      1.25193284	     -0.00120398	     -0.00253919	     -0.00243798	     -0.06766301
      1.25202228	     -0.00120315	     -0.00253570	     -0.00243612	     -0.06762724
      1.25214783	     -0.00120199	     -0.00253080	     -0.00243351	     -0.06757681
      1.25225685	     -0.00120099	     -0.00252655	     -0.00243125	     -0.06753281
      1.25236586	     -0.00119998	     -0.00252230	     -0.00242899	     -0.06748861
      1.25247488	     -0.00119898	     -0.00251804	     -0.00242674	     -0.06744422
      1.25257177	     -0.00119808	     -0.00251425	     -0.00242474	     -0.06740462
      1.25266865	     -0.00119719	     -0.00251047	     -0.00242274	     -0.06736487
      1.25276554	     -0.00119630	     -0.00250668	     -0.00242075	     -0.06732499
      1.25289305	     -0.00119513	     -0.00250170	     -0.00241813	     -0.06727228
      1.25299104	     -0.00119424	     -0.00249786	     -0.00241612	     -0.06723162
      1.25308902	     -0.00119334	     -0.00249403	     -0.00241411	     -0.06719082
      1.25318700	     -0.00119244	     -0.00249019	     -0.00241211	     -0.06714990
      1.25331517	     -0.00119127	     -0.00248517	     -0.00240949	     -0.06709617
      1.25341085	     -0.00119040	     -0.00248142	     -0.00240754	     -0.06705592
      1.25350652	     -0.00118952	     -0.00247767	     -0.00240559	     -0.06701556
      1.25362441	     -0.00118845	     -0.00247305	     -0.00240319	     -0.06696566
      1.25373048	     -0.00118748	     -0.00246889	     -0.00240104	     -0.06692063
      1.25383655	     -0.00118652	     -0.00246472	     -0.00239889	     -0.06687546
      1.25394262	     -0.00118555	     -0.00246056	     -0.00239675	     -0.06683016
      1.25404869	     -0.00118459	     -0.00245639	     -0.00239460	     -0.06678474
      1.25415476	     -0.00118363	     -0.00245222	     -0.00239246	     -0.06673920
      1.25424739	     -0.00118279	     -0.00244858	     -0.00239060	     -0.06669933
      1.25434002	     -0.00118195	     -0.00244494	     -0.00238874	     -0.06665938
      1.25445566	     -0.00118091	     -0.00244039	     -0.00238641	     -0.06660939
      1.25457129	     -0.00117986	     -0.00243584	     -0.00238410	     -0.06655927
      1.25466598	     -0.00117901	     -0.00243211	     -0.00238220	     -0.06651814
      1.25476067	     -0.00117815	     -0.00242838	     -0.00238031	     -0.06647693
      1.25487600	     -0.00117711	     -0.00242383	     -0.00237801	     -0.06642663
      1.25499133	     -0.00117608	     -0.00241928	     -0.00237571	     -0.06637623
      1.25508289	     -0.00117525	     -0.00241567	     -0.00237389	     -0.06633614
      1.25517445	     -0.00117443	     -0.00241206	     -0.00237207	     -0.06629599
      1.25529339	     -0.00117336	     -0.00240736	     -0.00236971	     -0.06624374
      1.25541233	     -0.00117230	     -0.00240266	     -0.00236735	     -0.06619140
      1.25550167	     -0.00117150	     -0.00239913	     -0.00236558	     -0.06615203
      1.25559100	     -0.00117070	     -0.00239560	     -0.00236382	     -0.06611261
      1.25571377	     -0.00116960	     -0.00239074	     -0.00236140	     -0.06605836
      1.25583653	     -0.00116850	     -0.00238588	     -0.00235898	     -0.06600402
      1.25592260	     -0.00116773	     -0.00238247	     -0.00235729	     -0.06596588
      1.25600867	     -0.00116697	     -0.00237906	     -0.00235560	     -0.06592771
      1.25613762	     -0.00116582	     -0.00237395	     -0.00235307	     -0.06587046
      1.25624634	     -0.00116485	     -0.00236964	     -0.00235095	     -0.06582213
      1.25635507	     -0.00116388	     -0.00236533	     -0.00234882	     -0.06577376
      1.25646379	     -0.00116292	     -0.00236101	     -0.00234670	     -0.06572534
      1.25655781	     -0.00116208	     -0.00235728	     -0.00234487	     -0.06568345
      1.25665182	     -0.00116125	     -0.00235354	     -0.00234304	     -0.06564153
      1.25676509	     -0.00116024	     -0.00234904	     -0.00234084	     -0.06559099
      1.25687837	     -0.00115924	     -0.00234454	     -0.00233865	     -0.06554042
      1.25697224	     -0.00115841	     -0.00234080	     -0.00233683	     -0.06549849
      1.25706612	     -0.00115758	     -0.00233706	     -0.00233501	     -0.06545655
      1.25718047	     -0.00115657	     -0.00233251	     -0.00233281	     -0.06540544
      1.25729481	     -0.00115556	     -0.00232795	     -0.00233060	     -0.06535432
      1.25738633	     -0.00115476	     -0.00232431	     -0.00232884	     -0.06531340
      1.25747785	     -0.00115395	     -0.00232066	     -0.00232708	     -0.06527247
      1.25759515	     -0.00115292	     -0.00231598	     -0.00232483	     -0.06522001
      1.25771245	     -0.00115189	     -0.00231129	     -0.00232258	     -0.06516754
      1.25780170	     -0.00115110	     -0.00230773	     -0.00232088	     -0.06512763
      1.25789094	     -0.00115032	     -0.00230416	     -0.00231917	     -0.06508773
      1.25801189	     -0.00114926	     -0.00229933	     -0.00231686	     -0.06503365
      1.25813285	     -0.00114820	     -0.00229449	     -0.00231456	     -0.06497959
      1.25821905	     -0.00114744	     -0.00229104	     -0.00231292	     -0.06494107
      1.25830526	     -0.00114669	     -0.00228759	     -0.00231128	     -0.06490256
      1.25843177	     -0.00114558	     -0.00228252	     -0.00230888	     -0.06484608
      1.25853937	     -0.00114464	     -0.00227821	     -0.00230685	     -0.06479807
      1.25864697	     -0.00114371	     -0.00227390	     -0.00230481	     -0.06475008
      1.25875456	     -0.00114277	     -0.00226958	     -0.00230278	     -0.06470212
      1.25884870	     -0.00114195	     -0.00226580	     -0.00230101	     -0.06466019
      1.25894284	     -0.00114113	     -0.00226202	     -0.00229924	     -0.06461829
      1.25903698	     -0.00114031	     -0.00225824	     -0.00229747	     -0.06457642
      1.25916570	     -0.00113919	     -0.00225307	     -0.00229505	     -0.06451921
      1.25926116	     -0.00113836	     -0.00224923	     -0.00229326	     -0.06447683
      1.25935663	     -0.00113754	     -0.00224539	     -0.00229147	     -0.06443448
      1.25947147	     -0.00113654	     -0.00224076	     -0.00228933	     -0.06438359
      1.25957408	     -0.00113565	     -0.00223663	     -0.00228741	     -0.06433816
      1.25967669	     -0.00113477	     -0.00223250	     -0.00228550	     -0.06429279
      1.25977930	     -0.00113388	     -0.00222836	     -0.00228359	     -0.06424746
      1.25988191	     -0.00113299	     -0.00222422	     -0.00228169	     -0.06420219
      1.25998452	     -0.00113211	     -0.00222008	     -0.00227978	     -0.06415698
      1.26008713	     -0.00113122	     -0.00221594	     -0.00227788	     -0.06411182
      1.26018975	     -0.00113034	     -0.00221179	     -0.00227599	     -0.06406672
      1.26029236	     -0.00112946	     -0.00220765	     -0.00227409	     -0.06402169
[truncated: 552,841 more chars]
