# Supplementary material for: Musculoskeletal simulations to examine the effects of accentuated eccentric loading (AEL) on jump height
Source: PeerJ. 2023 Jan 23;11:e14687. doi: 10.7717/peerj.14687 (PMC9879160; doi:10.7717/peerj.14687)
Supplement: Supplemental Information 3 — Added30 folder contains the code and simulation results for a complete jump with an additional 30% model mass. Dropped30 folder contains the code and simulation results for the push-off phase with the original model mass. [file peerj-11-14687-s003.zip › Supplementary Simulation code and output results AEL30/Added30/Optimized_for_J_Results/TwoSegment_Two_Segment_PassiveFiberForce.sto]

PassiveFiberForce
version=1
nRows=11206
nColumns=5
inDegrees=no

This analysis gathers basic information about muscles during a simulation (e.g., forces, tendon lengths, moment arms, etc).
Units are S.I. units (second, meters, Newtons, ...)
Angles are in degrees.

endheader
time	vastus	recfem	glut	ham
      0.00000000	      0.00004340	      0.00000180	      0.00000345	      0.00000248
      0.00010000	      0.00494943	      0.00060666	      0.00000625	     -0.00148205
      0.00022775	      0.02336053	      0.00286096	      0.00001755	     -0.00704243
      0.00035551	      0.05236812	      0.00638345	      0.00003716	     -0.01578528
      0.00048326	      0.08954266	      0.01085833	      0.00006506	     -0.02696598
      0.00061102	      0.13310589	      0.01605547	      0.00010156	     -0.04004112
      0.00073877	      0.18176092	      0.02180792	      0.00014728	     -0.05461537
      0.00090160	      0.24969006	      0.02975683	      0.00022036	     -0.07492021
      0.00106443	      0.32300550	      0.03824033	      0.00031237	     -0.09679066
      0.00122727	      0.40079619	      0.04714543	      0.00042656	     -0.11995752
      0.00143196	      0.50402405	      0.05882870	      0.00060796	     -0.15065948
      0.00163665	      0.61261376	      0.07097730	      0.00084121	     -0.18293173
      0.00188399	      0.75032520	      0.08621012	      0.00121115	     -0.22386079
      0.00213133	      0.89467828	      0.10200751	      0.00170584	     -0.26680772
      0.00244952	      1.08963765	      0.12312735	      0.00258926	     -0.32494545
      0.00276770	      1.29458790	      0.14512762	      0.00385430	     -0.38629479
      0.00319857	      1.58739292	      0.17630661	      0.00645007	     -0.47445509
      0.00362945	      1.89701948	      0.20906439	      0.01055257	     -0.56842813
      0.00422764	      2.35331957	      0.25711716	      0.02022145	     -0.70843803
      0.00482583	      2.83853354	      0.30808958	      0.03737223	     -0.85938077
      0.00564354	      3.54506277	      0.38230814	      0.08174636	     -1.08297434
      0.00650068	      4.33463390	      0.46544096	      0.17320489	     -1.33802891
      0.00735781	      5.16935488	      0.55366734	      0.34180068	     -1.61331235
      0.00811487	      5.94043490	      0.63551856	      0.58684932	     -1.87245572
      0.00887194	      6.74013632	      0.72077060	      0.95159980	     -2.14583493
      0.00979351	      7.74829404	      0.82875242	      1.58554788	     -2.49674343
      0.01058353	      8.63963937	      0.92466454	      2.29734991	     -2.81244156
      0.01125028	      9.40931526	      1.00779283	      3.00219821	     -3.08891153
      0.01191703	     10.19340238	      1.09274867	      3.77708919	     -3.37404909
      0.01250231	     10.89251713	      1.16871120	      4.49298229	     -3.63112145
      0.01337770	     11.95521225	      1.28453065	      5.58603465	     -4.02675879
      0.01407208	     12.81122524	      1.37810550	      6.44502152	     -4.34952424
      0.01476646	     13.67756916	      1.47304060	      7.28049307	     -4.67971664
      0.01546084	     14.55321315	      1.56921020	      8.08503078	     -5.01692285
      0.01616453	     15.44912362	      1.66781077	      8.86677359	     -5.36541374
      0.01686821	     16.35272852	      1.76745138	      9.61635211	     -5.72034928
      0.01760856	     17.31081899	      1.87329604	     10.37429169	     -6.10036564
      0.01834891	     18.27563119	      1.98007297	     11.10584982	     -6.48678338
      0.01908926	     19.24635291	      2.08768434	     11.81617155	     -6.87927674
      0.01982961	     20.22222342	      2.19603934	     12.50985024	     -7.27754763
      0.02047932	     21.08231344	      2.29167644	     13.10794124	     -7.63160747
      0.02112903	     21.94539113	      2.38777088	     13.69827117	     -7.98974529
      0.02177874	     22.81105209	      2.48427543	     14.28250364	     -8.35181243
      0.02250922	     23.78694130	      2.59321113	     14.93367888	     -8.76341417
      0.02323970	     24.76511721	      2.70255016	     15.58014555	     -9.17963710
      0.02388406	     25.62950611	      2.79929044	     16.14728679	     -9.55050266
      0.02452842	     26.49503074	      2.89626783	     16.71202410	     -9.92474777
      0.02525103	     27.46667651	      3.00526297	     17.34290485	    -10.34835070
      0.02597364	     28.43907752	      3.11447348	     17.97153959	    -10.77598949
      0.02664909	     29.34842482	      3.21671637	     18.55731452	    -11.17928527
      0.02732453	     30.25793195	      3.31908297	     19.14143511	    -11.58595742
      0.02804574	     31.22899480	      3.42848926	     19.76337634	    -12.02384031
      0.02876695	     32.19977105	      3.53797249	     20.38354705	    -12.46544206
      0.02946373	     33.13719712	      3.64379227	     20.98104012	    -12.89556774
      0.03016051	     34.07398734	      3.74963018	     21.57687844	    -13.32907128
      0.03085729	     35.00998303	      3.85546200	     22.17103777	    -13.76591581
      0.03155407	     35.94504004	      3.96126493	     22.76348469	    -14.20606989
      0.03225085	     36.87902371	      4.06701718	     23.35417851	    -14.64950602
      0.03294763	     37.81180982	      4.17269808	     23.94307342	    -15.09620053
      0.03364441	     38.74328123	      4.27828777	     24.53011930	    -15.54613249
      0.03434120	     39.67332797	      4.38376726	     25.11526271	    -15.99928338
      0.03503798	     40.60184509	      4.48911823	     25.69844717	    -16.45563674
      0.03573476	     41.52873229	      4.59432301	     26.27961355	    -16.91517600
      0.03643154	     42.45389253	      4.69936449	     26.85870014	    -17.37788628
      0.03712832	     43.37723160	      4.80422604	     27.43564278	    -17.84375232
      0.03782510	     44.29865715	      4.90889145	     28.01037481	    -18.31275836
      0.03852188	     45.21807825	      5.01334493	     28.58282713	    -18.78488760
      0.03921866	     46.13540476	      5.11757097	     29.15292811	    -19.26012175
      0.03991544	     47.05054699	      5.22155438	     29.72060364	    -19.73844049
      0.04061222	     47.96341522	      5.32528020	     30.28577712	    -20.21982107
      0.04130900	     48.87391949	      5.42873371	     30.84836954	    -20.70423782
      0.04200579	     49.78196923	      5.53190037	     31.40829965	    -21.19166166
      0.04270257	     50.68747314	      5.63476579	     31.96548421	    -21.68205971
      0.04339935	     51.59033898	      5.73731576	     32.51983835	    -22.17539480
      0.04409613	     52.49047344	      5.83953615	     33.07127615	    -22.67162503
      0.04479291	     53.38778209	      5.94141297	     33.61971138	    -23.17070329
      0.04548969	     54.28216925	      6.04293234	     34.16505846	    -23.67257682
      0.04618647	     55.17353805	      6.14408045	     34.70723365	    -24.17718673
      0.04688325	     56.06179037	      6.24484356	     35.24615649	    -24.68446751
      0.04750840	     56.85599224	      6.33490889	     35.72684523	    -25.14181033
      0.04813355	     57.64753111	      6.42464335	     36.20480428	    -25.60118668
      0.04875869	     58.43633583	      6.51403740	     36.67998922	    -26.06253398
      0.04938384	     59.22233232	      6.60308133	     37.15236120	    -26.52578364
      0.05000899	     60.00544613	      6.69176550	     37.62188814	    -26.99086116
      0.05063413	     60.78560226	      6.78008033	     38.08854499	    -27.45768571
      0.05125928	     61.56272530	      6.86801628	     38.55231371	    -27.92616977
      0.05188443	     62.33673950	      6.95556391	     39.01318270	    -28.39621870
      0.05250958	     63.10756888	      7.04271384	     39.47114584	    -28.86773032
      0.05313472	     63.87513733	      7.12945675	     39.92620101	    -29.34059442
      0.05375987	     64.63936875	      7.21578344	     40.37834835	    -29.81469229
      0.05438502	     65.40018716	      7.30168479	     40.82758831	    -30.28989613
      0.05501016	     66.15751680	      7.38715180	     41.27391977	    -30.76606854
      0.05563531	     66.91128230	      7.47217556	     41.71733868	    -31.24306181
      0.05626046	     67.66140880	      7.55674733	     42.15783507	    -31.72071727
      0.05688561	     68.40782204	      7.64085847	     42.59539472	    -32.19886458
      0.05751075	     69.15044855	      7.72450050	     43.02999676	    -32.67732084
      0.05813590	     69.88921571	      7.80766510	     43.46161421	    -33.15588975
      0.05876105	     70.62405193	      7.89034413	     43.89021436	    -33.63436066
      0.05938619	     71.35488674	      7.97252962	     44.31575937	    -34.11250746
      0.06001134	     72.08165089	      8.05421378	     44.73820714	    -34.59008746
      0.06063649	     72.80427650	      8.13538903	     45.15751230	    -35.06684010
      0.06126164	     73.52269715	      8.21604801	     45.57362707	    -35.54248561
      0.06188678	     74.23684796	      8.29618356	     45.98650227	    -36.01672343
      0.06251193	     74.94666572	      8.37578876	     46.39608807	    -36.48923065
      0.06313708	     75.65208898	      8.45485693	     46.80233478	    -36.95966015
      0.06376222	     76.35305814	      8.53338163	     47.20519339	    -37.42763872
      0.06438737	     77.04951554	      8.61135668	     47.60461609	    -37.89276490
      0.06501252	     77.74140556	      8.68877615	     48.00055666	    -38.35460675
      0.06563767	     78.42867467	      8.76563442	     48.39297074	    -38.81269943
      0.06626281	     79.11127157	      8.84192610	     48.78181608	    -39.26654260
      0.06688796	     79.78914723	      8.91764613	     49.16705263	    -39.71559769
      0.06751311	     80.46225497	      8.99278973	     49.54864272	    -40.15928503
      0.06813825	     81.13055057	      9.06735243	     49.92655106	    -40.59698094
      0.06876340	     81.79399228	      9.14133008	     50.30074480	    -41.02801473
      0.06938855	     82.45254098	      9.21471883	     50.67119355	    -41.45166572
      0.07001370	     83.10616017	      9.28751518	     51.03786937	    -41.86716050
      0.07063884	     83.75481608	      9.35971596	     51.40074676	    -42.27367038
      0.07126399	     84.39847770	      9.43131835	     51.75980263	    -42.67030934
      0.07188914	     85.03711689	      9.50231987	     52.11501631	    -43.05613271
      0.07251429	     85.67070836	      9.57271840	     52.46636949	    -43.43013696
      0.07313943	     86.29922978	      9.64251219	     52.81384619	    -43.79126078
      0.07376458	     86.92266179	      9.71169984	     53.15743279	    -44.13838831
      0.07438973	     87.54098804	      9.78028035	     53.49711789	    -44.47035484
      0.07501487	     88.15419518	      9.84825307	     53.83289240	    -44.78595591
      0.07564002	     88.76227288	      9.91561773	     54.16474938	    -45.08396060
      0.07626517	     89.36521384	      9.98237445	     54.49268410	    -45.36313010
      0.07689032	     89.96301367	     10.04852368	     54.81669389	    -45.62224259
      0.07751546	     90.55567088	     10.11406628	     55.13677813	    -45.86012564
      0.07814061	     91.14318675	     10.17900341	     55.45293818	    -46.07569718
      0.07876576	     91.72556514	     10.24333658	     55.76517723	    -46.26801594
      0.07939090	     92.30281233	     10.30706760	     56.07350021	    -46.43634195
      0.08001605	     92.87493669	     10.37019854	     56.37791365	    -46.58020698
      0.08064120	     93.44194839	     10.43273171	     56.67842550	    -46.69949377
      0.08126635	     94.00385893	     10.49466956	     56.97504492	    -46.79452192
      0.08189149	     94.56068070	     10.55601468	     57.26778206	    -46.86613669
      0.08251664	     95.11242638	     10.61676967	     57.55664778	    -46.91579528
      0.08314179	     95.65910833	     10.67693709	     57.84165336	    -46.94564361
      0.08376693	     96.20073791	     10.73651937	     58.12281019	    -46.95857542
      0.08439208	     96.73732480	     10.79551868	     58.40045118	    -46.95826499
      0.08501723	     97.26887328	     10.85393664	     58.67930333	    -46.94916534
      0.08564238	     97.79538192	     10.91177421	     58.95857974	    -46.93641603
      0.08626752	     98.31684816	     10.96903203	     59.23647443	    -46.92339963
      0.08689267	     98.83327125	     11.02571078	     59.51200426	    -46.91036383
      0.08751782	     99.34465479	     11.08181152	     59.78463730	    -46.89730941
      0.08814296	     99.85100683	     11.13733578	     60.05408915	    -46.88423708
      0.08876811	    100.35233909	     11.19228553	     60.32021115	    -46.87114755
      0.08939326	    100.84866628	     11.24666310	     60.58292935	    -46.85804148
      0.09001841	    101.34000565	     11.30047117	     60.84221100	    -46.84491950
      0.09064355	    101.82637664	     11.35371275	     61.09804631	    -46.83178223
      0.09126870	    102.30780062	     11.40639107	     61.35043843	    -46.81863026
      0.09189385	    102.78429991	     11.45850963	     61.59939797	    -46.80546415
      0.09251899	    103.25590120	     11.51007216	     61.84494001	    -46.79228444
      0.09314414	    103.72262941	     11.56108256	     62.08708242	    -46.77909164
      0.09376929	    104.18451226	     11.61154494	     62.32584497	    -46.76588625
      0.09439444	    104.64157870	     11.66146358	     62.56124877	    -46.75266875
      0.09501958	    105.09385894	     11.71084291	     62.79331596	    -46.73943959
      0.09564473	    105.54138434	     11.75968752	     63.02206959	    -46.72619922
      0.09626988	    105.98418733	     11.80800212	     63.24753341	    -46.71294805
      0.09689502	    106.42230137	     11.85579156	     63.46973187	    -46.69968650
      0.09752017	    106.85576090	     11.90306081	     63.68868999	    -46.68641495
      0.09814532	    107.28460124	     11.94981495	     63.90443337	    -46.67313378
      0.09877047	    107.70885860	     11.99605915	     64.11698810	    -46.65984336
      0.09939561	    108.12856994	     12.04179869	     64.32638073	    -46.64654402
      0.10002076	    108.54377298	     12.08703893	     64.53263826	    -46.63323611
      0.10024644	    108.69256698	     12.10324966	     64.60633686	    -46.62842978
      0.10035984	    108.76710890	     12.10903393	     64.64321401	    -46.62601444
      0.10047323	    108.84150432	     12.07608115	     64.67998927	    -46.62359883
      0.10104021	    109.21128048	     11.22058633	     64.86233759	    -46.61151688
      0.10160718	    109.57731167	      9.57416813	     65.04213296	    -46.59942854
      0.10229672	    110.01704257	      7.11515855	     65.25725803	    -46.58471883
      0.10298626	    110.45024346	      4.66961823	     65.46836051	    -46.57000038
      0.10367579	    110.87634760	      2.49785339	     65.67528322	    -46.55527358
      0.10436533	    111.29496999	      0.62819162	     65.87791313	    -46.54053876
      0.10505487	    111.70591118	     -0.97610029	     66.07618574	    -46.52579627
      0.10574440	    112.10910895	     -2.33975139	     66.27007469	    -46.51104643
      0.10643394	    112.50459286	     -3.48751034	     66.45958125	    -46.49628956
      0.10712348	    112.89245390	     -4.44870443	     66.64472707	    -46.48152594
      0.10781302	    113.27282267	     -5.25147995	     66.82554866	    -46.46675588
      0.10850255	    113.64585307	     -5.92064420	     67.00209298	    -46.45197965
      0.10919209	    114.01171040	     -6.47722242	     67.17441400	    -46.43719752
      0.10988163	    114.37056318	     -6.93868787	     67.34257012	    -46.42240974
      0.11057116	    114.72257773	     -7.31940880	     67.50662235	    -46.40761658
      0.11126070	    115.06791486	     -7.63112708	     67.66663291	    -46.39281826
      0.11195024	    115.40672791	     -7.88340006	     67.82266436	    -46.37801502
      0.11263977	    115.73916179	     -8.08398652	     67.97477890	    -46.36320709
      0.11332931	    116.06535262	     -8.23917737	     68.12303796	    -46.34839468
      0.11401885	    116.38542776	     -8.35407998	     68.26750187	    -46.33357800
      0.11470838	    116.69950618	     -8.43286706	     68.40822968	    -46.31875725
      0.11539792	    117.00769900	     -8.47900152	     68.54527909	    -46.30393262
      0.11608746	    117.31011037	     -8.49544612	     68.67870638	    -46.28910431
      0.11677699	    117.60683853	     -8.48486345	     68.80856662	    -46.27427250
      0.11746653	    117.89797727	     -8.44980516	     68.93491380	    -46.25943736
      0.11815607	    118.18361778	     -8.39288126	     69.05780123	    -46.24459906
      0.11884560	    118.46385079	     -8.31689208	     69.17728204	    -46.22975777
      0.11953514	    118.73876895	     -8.22490051	     69.29340969	    -46.21491365
      0.12022468	    119.00846919	     -8.12022545	     69.40623859	    -46.20006685
      0.12091421	    119.27305460	     -8.00635135	     69.51582464	    -46.18521752
      0.12160375	    119.53263556	     -7.88677026	     69.62222553	    -46.17036580
      0.12229329	    119.78732975	     -7.76479246	     69.72550090	    -46.15551184
      0.12298282	    120.03726111	     -7.64336968	     69.82571211	    -46.14065577
      0.12367236	    120.28255784	     -7.52496722	     69.92292189	    -46.12579772
      0.12436190	    120.52334993	     -7.41150238	     70.01719376	    -46.11093783
      0.12505143	    120.75976664	     -7.30434690	     70.10859144	    -46.09607621
      0.12574097	    120.99193430	     -7.20437742	     70.19717831	    -46.08121298
      0.12643051	    121.21997470	     -7.11205368	     70.28301698	    -46.06634826
      0.12712004	    121.44400413	     -7.02750610	     70.36616897	    -46.05148217
      0.12780958	    121.66413291	     -6.95061434	     70.44669448	    -46.03661481
      0.12849912	    121.88046458	     -6.88026145	     70.52465216	    -46.02174628
      0.12918865	    122.09308837	     -6.81361005	     70.60009768	    -46.00687670
      0.12987819	    122.30207201	     -6.74770098	     70.67308133	    -45.99200616
      0.13056773	    122.50746379	     -6.67969523	     70.74364772	    -45.97713477
      0.13125726	    122.70929723	     -6.60695150	     70.81183674	    -45.96226260
      0.13187673	    122.88760884	     -6.53563900	     70.87110497	    -45.94890122
      0.13249619	    123.06307524	     -6.45725801	     70.92850442	    -45.93553936
      0.13311566	    123.23570831	     -6.37083026	     70.98405940	    -45.92217708
      0.13373512	    123.40551810	     -6.27582369	     71.03779225	    -45.90881444
      0.13435458	    123.57251674	     -6.17217245	     71.08972456	    -45.89545152
      0.13497405	    123.73672099	     -6.06025179	     71.13987799	    -45.88208836
      0.13559351	    123.89815394	     -5.94081176	     71.18827483	    -45.86872502
      0.13621298	    124.05684600	     -5.81488282	     71.23493840	    -45.85536155
      0.13683244	    124.21283505	     -5.68367052	     71.27989322	    -45.84199802
      0.13745190	    124.36616592	     -5.54845493	     71.32316507	    -45.82863448
      0.13807137	    124.51688934	     -5.41050609	     71.36478085	    -45.81527097
      0.13869083	    124.66506062	     -5.27102076	     71.40476847	    -45.80190755
      0.13931029	    124.81073816	     -5.13108095	     71.44315653	    -45.78854426
      0.13992976	    124.95398214	     -4.99163150	     71.47997418	    -45.77518117
      0.14054922	    125.09485329	     -4.85347257	     71.51525084	    -45.76181830
      0.14116869	    125.23341198	     -4.71726250	     71.54901606	    -45.74845571
      0.14178815	    125.36971753	     -4.58352750	     71.58129933	    -45.73509344
      0.14240761	    125.50382767	     -4.45267499	     71.61212999	    -45.72173155
      0.14302708	    125.63579826	     -4.32500836	     71.64153716	    -45.70837006
      0.14364654	    125.76568315	     -4.20074192	     71.66954960	    -45.69500902
      0.14426601	    125.89353408	     -4.08001494	     71.69619575	    -45.68164847
      0.14488547	    126.01940075	     -3.96290446	     71.72150362	    -45.66828846
      0.14550493	    126.14333083	     -3.84943659	     71.74550082	    -45.65492902
      0.14612440	    126.26537012	     -3.73959624	     71.76821450	    -45.64157019
      0.14674386	    126.38556256	     -3.63333547	     71.78967139	    -45.62821200
      0.14736332	    126.50395046	     -3.53058044	     71.80989771	    -45.61485450
      0.14798279	    126.62057449	     -3.43123723	     71.82891925	    -45.60149772
      0.14860225	    126.73547389	     -3.33519664	     71.84676131	    -45.58814169
      0.14922172	    126.84868647	     -3.24233803	     71.86344874	    -45.57478645
      0.14984118	    126.96024876	     -3.15253253	     71.87900590	    -45.56143204
      0.15046064	    127.07019606	     -3.06564553	     71.89345668	    -45.54807848
      0.15108011	    127.17856251	     -2.98153874	     71.90682453	    -45.53472580
      0.15169957	    127.28538116	     -2.90007168	     71.91913243	    -45.52137404
      0.15231904	    127.39068401	     -2.82110297	     71.93040290	    -45.50802323
      0.15293850	    127.49450206	     -2.74449122	     71.94065802	    -45.49467340
      0.15355796	    127.59686533	     -2.67009571	     71.94991945	    -45.48132458
      0.15417743	    127.69780296	     -2.59777685	     71.95820841	    -45.46797679
      0.15479689	    127.79734314	     -2.52739650	     71.96554570	    -45.45463006
      0.15541635	    127.89551325	     -2.45881818	     71.97195171	    -45.44128443
      0.15603582	    127.99233977	     -2.39190713	     71.97744647	    -45.42793992
      0.15665528	    128.08784840	     -2.32653027	     71.98204959	    -45.41459656
      0.15727475	    128.18206399	     -2.26255620	     71.98578033	    -45.40125436
      0.15789421	    128.27501062	     -2.19985503	     71.98865759	    -45.38791336
      0.15851367	    128.36671159	     -2.13829822	     71.99069994	    -45.37457359
      0.15913314	    128.45718942	     -2.07775844	     71.99192561	    -45.36123506
      0.15975260	    128.54646588	     -2.01810940	     71.99235254	    -45.34789780
      0.16037207	    128.63456195	     -1.95922564	     71.99199837	    -45.33456183
      0.16099153	    128.72149792	     -1.90098243	     71.99088044	    -45.32122717
      0.16161099	    128.80729329	     -1.84325567	     71.98901589	    -45.30789386
      0.16223046	    128.89196687	     -1.78592184	     71.98642157	    -45.29456191
      0.16284992	    128.97553671	     -1.72885806	     71.98311414	    -45.28123133
      0.16346939	    129.05802017	     -1.67194229	     71.97911008	    -45.26790216
      0.16408885	    129.13943391	     -1.61505358	     71.97442566	    -45.25457442
      0.16470831	    129.21979390	     -1.55807265	     71.96907706	    -45.24124812
      0.16532778	    129.29911544	     -1.50088252	     71.96308030	    -45.22792328
      0.16594724	    129.37741322	     -1.44336951	     71.95645134	    -45.21459992
      0.16656670	    129.45470129	     -1.38542448	     71.94920607	    -45.20127807
      0.16718617	    129.53099320	     -1.32694441	     71.94136037	    -45.18795774
      0.16780563	    129.60630196	     -1.26783433	     71.93293013	    -45.17463895
      0.16842510	    129.68064018	     -1.20800955	     71.92393130	    -45.16132171
      0.16904456	    129.75402012	     -1.14739834	     71.91437992	    -45.14800605
      0.16966402	    129.82645382	     -1.08594473	     71.90429215	    -45.13469198
      0.17028349	    129.89795320	     -1.02361159	     71.89368435	    -45.12137953
      0.17090295	    129.96853018	     -0.96038367	     71.88257305	    -45.10806869
      0.17152242	    130.03819695	     -0.89627051	     71.87097505	    -45.09475951
      0.17214188	    130.10696628	     -0.83130880	     71.85890740	    -45.08145198
      0.17276134	    130.17485131	     -0.76556413	     71.84638739	    -45.06814612
      0.17338081	    130.24186567	     -0.69913170	     71.83343257	    -45.05484196
      0.17400027	    130.30802371	     -0.63213575	     71.82006072	    -45.04153950
      0.17461973	    130.37334057	     -0.56472771	     71.80628971	    -45.02823876
      0.17523920	    130.43783232	     -0.49708287	     71.79213744	    -45.01493975
      0.17585866	    130.50151595	     -0.42939575	     71.77762164	    -45.00164249
      0.17647813	    130.56440938	     -0.36187455	     71.76275966	    -44.98834700
      0.17709759	    130.62653136	     -0.29473482	     71.74756821	    -44.97505329
      0.17771705	    130.68790139	     -0.22819300	     71.73206296	    -44.96176136
      0.17833652	    130.74853957	     -0.16246018	     71.71625822	    -44.94847124
      0.17895598	    130.80846639	     -0.09773651	     71.70016648	    -44.93518294
      0.17957545	    130.86770257	     -0.03420652	     71.68379794	    -44.92189647
      0.18019491	    130.92626885	      0.02796447	     71.66716008	    -44.90861184
      0.18081437	    130.98418585	      0.08863380	     71.65025721	    -44.89532906
      0.18143384	    131.04147386	      0.14768269	     71.63309014	    -44.88204815
      0.18205330	    131.09815273	      0.20501494	     71.61565587	    -44.86876913
      0.18267276	    131.15424177	      0.26055634	     71.59794752	    -44.85549199
      0.18329223	    131.20975965	      0.31425339	     71.57995436	    -44.84221676
      0.18391169	    131.26472435	      0.36607168	     71.56166208	    -44.82894344
      0.18453116	    131.31915314	      0.41599426	     71.54305320	    -44.81567204
      0.18515062	    131.37306249	      0.46404894	     71.52410776	    -44.80240259
      0.18577008	    131.42646760	      0.51032385	     71.50480396	    -44.78913507
      0.18638955	    131.47938216	      0.55490838	     71.48511906	    -44.77586952
      0.18700901	    131.53181868	      0.59788680	     71.46503033	    -44.76260594
      0.18762848	    131.58378884	      0.63933855	     71.44451605	    -44.74934433
      0.18824794	    131.63530372	      0.67933859	     71.42355639	    -44.73608471
      0.18886740	    131.68637394	      0.71795771	     71.40213414	    -44.72282709
      0.18948687	    131.73700975	      0.75526279	     71.38023523	    -44.70957148
      0.19010633	    131.78722108	      0.79131704	     71.35784910	    -44.69631789
      0.19072579	    131.83701757	      0.82618025	     71.33496882	    -44.68306632
      0.19128269	    131.88144225	      0.85655211	     71.31397902	    -44.67115501
      0.19183958	    131.92554195	      0.88604615	     71.29258507	    -44.65924535
      0.19239647	    131.96932659	      0.91469958	     71.27079020	    -44.64733735
      0.19295337	    132.01280290	      0.94254782	     71.24859874	    -44.63543102
      0.19351026	    132.05597712	      0.96962462	     71.22601644	    -44.62352635
      0.19406715	    132.09885528	      0.99596218	     71.20305028	    -44.61162337
      0.19462404	    132.14144329	      1.02159120	     71.17970836	    -44.59972206
      0.19518094	    132.18374692	      1.04654099	     71.15599960	    -44.58782245
      0.19573783	    132.22577182	      1.07083951	     71.13193358	    -44.57592453
      0.19629472	    132.26752352	      1.09451348	     71.10752032	    -44.56402832
      0.19685162	    132.30900744	      1.11758839	     71.08277013	    -44.55213381
      0.19740851	    132.35022886	      1.14008862	     71.05769346	    -44.54024101
      0.19796540	    132.39119297	      1.16203747	     71.03230074	    -44.52834994
      0.19852229	    132.43190487	      1.18345721	     71.00660235	    -44.51646058
      0.19907919	    132.47236952	      1.20436915	     70.98060846	    -44.50457296
      0.19939680	    132.49534327	      1.21607631	     70.96565833	    -44.49779388
      0.19955510	    132.50676328	      1.22203528	     70.95817252	    -44.49441533
      0.19971340	    132.51816358	      1.22871220	     70.95066406	    -44.49103692
      0.20024971	    132.55663910	      1.25676761	     70.92505705	    -44.47959225
      0.20078602	    132.59490455	      1.29272344	     70.89920517	    -44.46814919
      0.20132233	    132.63296396	      1.33598339	     70.87311628	    -44.45670776
      0.20185864	    132.67082540	      1.38600299	     70.84679881	    -44.44526795
      0.20239494	    132.70849789	      1.44228468	     70.82026115	    -44.43382978
      0.20293125	    132.74599083	      1.50437338	     70.79351161	    -44.42239324
      0.20346756	    132.78331371	      1.57185274	     70.76655836	    -44.41095834
      0.20400387	    132.82047600	      1.64434170	     70.73940938	    -44.39952509
      0.20454018	    132.85748709	      1.72149150	     70.71207243	    -44.38809349
      0.20507649	    132.89435623	      1.80298299	     70.68455510	    -44.37666355
      0.20561279	    132.93109251	      1.88852414	     70.65686477	    -44.36523526
      0.20614910	    132.96770485	      1.97784791	     70.62900861	    -44.35380863
      0.20668541	    133.00420203	      2.07071024	     70.60099357	    -44.34238367
      0.20722172	    133.04059261	      2.16688820	     70.57282642	    -44.33096037
      0.20775803	    133.07688502	      2.26617835	     70.54451374	    -44.31953875
      0.20829434	    133.11308753	      2.36839522	     70.51606191	    -44.30811881
      0.20883065	    133.14920825	      2.47336991	     70.48747713	    -44.29670055
      0.20936695	    133.18525512	      2.58094873	     70.45876543	    -44.28528397
      0.20990326	    133.22123598	      2.69099206	     70.42993266	    -44.27386908
      0.21043957	    133.25715851	      2.80337319	     70.40098453	    -44.26245588
      0.21097588	    133.29303027	      2.91797725	     70.37192657	    -44.25104438
      0.21151219	    133.32885869	      3.03470023	     70.34276418	    -44.23963457
      0.21204850	    133.36465111	      3.15344803	     70.31350261	    -44.22822643
      0.21258481	    133.40041474	      3.27413558	     70.28414696	    -44.21681997
      0.21312111	    133.43615670	      3.39668599	     70.25470223	    -44.20541516
      0.21365742	    133.47188400	      3.52102972	     70.22517326	    -44.19401201
      0.21419373	    133.50760357	      3.64710382	     70.19556479	    -44.18261050
      0.21473004	    133.54332226	      3.77485118	     70.16588146	    -44.17121062
      0.21526635	    133.57904682	      3.90421981	     70.13612776	    -44.15981237
      0.21580266	    133.61478394	      4.03516213	     70.10630810	    -44.14841572
      0.21633897	    133.65054023	      4.16763429	     70.07642679	    -44.13702068
      0.21687527	    133.68632225	      4.30159551	     70.04648804	    -44.12562723
      0.21741158	    133.72213647	      4.43700746	     70.01649597	    -44.11423536
      0.21794789	    133.75798933	      4.57383361	     69.98645458	    -44.10284506
      0.21848420	    133.79388719	      4.71203863	     69.95636783	    -44.09145633
      0.21902051	    133.82983637	      4.85158777	     69.92623957	    -44.08006914
      0.21955682	    133.86584315	      4.99244637	     69.89607358	    -44.06868350
      0.22009312	    133.90191376	      5.13457920	     69.86587355	    -44.05729938
      0.22062943	    133.93805439	      5.27795001	     69.83564310	    -44.04591679
      0.22116574	    133.97427119	      5.42252096	     69.80538579	    -44.03453570
      0.22170205	    134.01057027	      5.56825219	     69.77510508	    -44.02315611
      0.22223836	    134.04695772	      5.71510132	     69.74480441	    -44.01177801
      0.22277467	    134.08343959	      5.86302303	     69.71448710	    -44.00040139
      0.22331098	    134.12002193	      6.01196871	     69.68415643	    -43.98902622
      0.22384728	    134.15671073	      6.16188603	     69.65381562	    -43.97765251
      0.22438359	    134.19351200	      6.31271873	     69.62346781	    -43.96628025
      0.22491990	    134.23043171	      6.46440625	     69.59311610	    -43.95490941
      0.22545621	    134.26747582	      6.61688359	     69.56276352	    -43.94353999
      0.22599252	    134.30465031	      6.77008111	     69.53241301	    -43.93217198
      0.22652883	    134.34196114	      6.92392443	     69.50206751	    -43.92080537
      0.22706514	    134.37941427	      7.07833438	     69.47172984	    -43.90944014
      0.22760144	    134.41701568	      7.23322701	     69.44140280	    -43.89807628
      0.22813775	    134.45477138	      7.38851366	     69.41108911	    -43.88671378
      0.22867406	    134.49268740	      7.54410108	     69.38079145	    -43.87535263
      0.22921037	    134.53076980	      7.69989164	     69.35051243	    -43.86399282
      0.22974668	    134.56902470	      7.85578361	     69.32025459	    -43.85263433
      0.23028299	    134.60745829	      8.01167142	     69.29002043	    -43.84127715
      0.23081930	    134.64607684	      8.16744609	     69.25981239	    -43.82992126
      0.23135560	    134.68488669	      8.32299565	     69.22963284	    -43.81856667
      0.23189191	    134.72389431	      8.47820559	     69.19948408	    -43.80721334
      0.23242822	    134.76310633	      8.63295941	     69.16936839	    -43.79586128
      0.23296453	    134.80252950	      8.78713919	     69.13928795	    -43.78451046
      0.23350084	    134.84217077	      8.94062614	     69.10924490	    -43.77316088
      0.23403715	    134.88203733	      9.09330127	     69.07924132	    -43.76181252
      0.23457345	    134.92213658	      9.24504599	     69.04927922	    -43.75046536
      0.23510976	    134.96247620	      9.39574277	     69.01936056	    -43.73911940
      0.23564607	    135.00306422	      9.54527576	     68.98948723	    -43.72777462
      0.23618238	    135.04390896	      9.69353144	     68.95966108	    -43.71643100
      0.23671869	    135.08501917	      9.84039922	     68.92988388	    -43.70508854
      0.23725500	    135.12640396	      9.98577206	     68.90015735	    -43.69374722
      0.23779131	    135.16807290	     10.12954698	     68.87048315	    -43.68240702
      0.23832761	    135.21003598	     10.27162564	     68.84086289	    -43.67106793
      0.23886392	    135.25230366	     10.41191476	     68.81129811	    -43.65972994
      0.23940023	    135.29488679	     10.55032661	     68.78179032	    -43.64839303
      0.23993654	    135.33779661	     10.68677931	     68.75234094	    -43.63705719
      0.24047285	    135.38104463	     10.82119722	     68.72295135	    -43.62572240
      0.24100916	    135.42464253	     10.95351118	     68.69362291	    -43.61438864
      0.24154547	    135.46860195	     11.08365868	     68.66435687	    -43.60305591
      0.24208177	    135.51293426	     11.21158404	     68.63515449	    -43.59172419
      0.24261808	    135.55765021	     11.33723851	     68.60601694	    -43.58039346
      0.24315439	    135.60275955	     11.46058025	     68.57694536	    -43.56906370
      0.24336421	    135.62052024	     11.50819787	     68.56559208	    -43.56463145
      0.24345996	    135.61525103	     11.52980896	     68.56041407	    -43.56260877
      0.24355572	    135.45353550	     11.55134465	     68.55523813	    -43.56058612
      0.24403449	    132.42758007	     11.65788642	     68.52938067	    -43.55047332
      0.24451326	    126.95471685	     11.76251735	     68.50349312	    -43.54036127
      0.24499203	    120.25743888	     11.86521210	     68.47735969	    -43.53024996
      0.24547080	    113.12623812	     11.96594522	     68.45064232	    -43.52013937
      0.24594957	    106.06126985	     12.06469413	     68.42292887	    -43.51002949
      0.24642834	     99.36571176	     12.16144095	     68.39378145	    -43.49992030
      0.24690711	     93.20806703	     12.25617341	     68.36277488	    -43.48981181
      0.24738588	     87.66536044	     12.34888513	     68.32952354	    -43.47970399
      0.24786465	     82.75428043	     12.43957542	     68.29369777	    -43.46959684
      0.24834342	     78.45401900	     12.52824893	     68.25503204	    -43.45949034
      0.24882219	     74.72280864	     12.61491505	     68.21332689	    -43.44938447
      0.24930097	     71.50942870	     12.69958733	     68.16844651	    -43.43927924
      0.24977974	     68.76073556	     12.78228279	     68.12031350	    -43.42917462
      0.25025851	     66.42618516	     12.86302138	     68.06890209	    -43.41907060
      0.25073728	     64.46020990	     12.94182532	     68.01423047	    -43.40896718
      0.25121605	     62.82315818	     13.01871868	     67.95635313	    -43.39886433
      0.25169482	     61.48131946	     13.09372690	     67.89535345	    -43.38876205
      0.25217359	     60.40639131	     13.16687647	     67.83133686	    -43.37866032
      0.25265236	     59.57460430	     13.23819458	     67.76442475	    -43.36855913
      0.25313113	     58.96562388	     13.30770893	     67.69474927	    -43.35845846
      0.25360990	     58.56129436	     13.37544754	     67.62244892	    -43.34835831
      0.25408867	     58.34427927	     13.44143863	     67.54766513	    -43.33825866
      0.25456744	     58.29668352	     13.50571057	     67.47053968	    -43.32815949
      0.25504621	     58.39880527	     13.56829180	     67.39121306	    -43.31806080
      0.25552498	     58.62823457	     13.62921090	     67.30982361	    -43.30796257
      0.25600375	     58.95954564	     13.68849658	     67.22650730	    -43.29786478
      0.25648252	     59.36476979	     13.74617775	     67.14139803	    -43.28776742
      0.25696129	     59.81466550	     13.80228355	     67.05462801	    -43.27767048
      0.25744006	     60.28056584	     13.85684337	     66.96632809	    -43.26757395
      0.25791884	     60.73638742	     13.90988688	     66.87662759	    -43.25747780
      0.25839761	     61.16033354	     13.96144398	     66.78565369	    -43.24738203
      0.25887638	     61.53594490	     14.01154470	     66.69353020	    -43.23728662
      0.25935515	     61.85237670	     14.06021920	     66.60037601	    -43.22719156
      0.25983392	     62.10399826	     14.10749767	     66.50630338	    -43.21709682
      0.26031269	     62.28954146	     14.15341023	     66.41141637	    -43.20700241
      0.26079146	     62.41104977	     14.19798689	     66.31580952	    -43.19690829
      0.26127023	     62.47283221	     14.24125752	     66.21956702	    -43.18681446
      0.26174900	     62.48055064	     14.28325176	     66.12276238	    -43.17672090
      0.26222777	     62.44288614	     14.32399903	     66.02545848	    -43.16662760
      0.26270654	     62.38910051	     14.36352839	     65.92770690	    -43.15653453
      0.26318531	     62.35482274	     14.40186817	     65.82954450	    -43.14644169
      0.26366408	     62.37054075	     14.43904583	     65.73099118	    -43.13634906
      0.26414285	     62.46211933	     14.47508803	     65.63205058	    -43.12625662
      0.26462162	     62.65046062	     14.51002069	     65.53271214	    -43.11616436
      0.26510039	     62.95048906	     14.54386901	     65.43295408	    -43.10607226
      0.26557916	     63.36990653	     14.57665761	     65.33274690	    -43.09598030
      0.26605793	     63.90825380	     14.60841061	     65.23205724	    -43.08588847
      0.26653671	     64.55676474	     14.63915178	     65.13085208	    -43.07579675
      0.26701548	     65.29927366	     14.66890467	     65.02910275	    -43.06570512
      0.26749425	     66.11410266	     14.69769272	     64.92678833	    -43.05561357
      0.26797302	     66.97655675	     14.72553935	     64.82389811	    -43.04552208
      0.26845179	     67.86151405	     14.75246797	     64.72043267	    -43.03543064
      0.26893056	     68.74564749	     14.77850191	     64.61640375	    -43.02533921
      0.26940933	     69.60899187	     14.80366441	     64.51183278	    -43.01524780
      0.26988810	     70.43577744	     14.82797847	     64.40674859	    -43.00515637
      0.27036687	     71.21461619	     14.85146680	     64.30118487	    -42.99506491
      0.27084564	     71.93820739	     14.87415169	     64.19517750	    -42.98497341
      0.27132441	     72.60275948	     14.89605496	     64.08876225	    -42.97488185
      0.27180318	     73.20728706	     14.91719791	     63.98197292	    -42.96479020
      0.27228195	     73.75290493	     14.93760126	     63.87483998	    -42.95469844
      0.27276072	     74.24219199	     14.95728514	     63.76738980	    -42.94460657
      0.27323949	     74.67866043	     14.97626909	     63.65964428	    -42.93451456
      0.27371826	     75.06633903	     14.99457204	     63.55162084	    -42.92442239
      0.27419703	     75.40946335	     15.01221231	     63.44333276	    -42.91433004
      0.27467581	     75.71225753	     15.02920765	     63.33478958	    -42.90423749
      0.27515458	     75.97878974	     15.04557521	     63.22599761	    -42.89414472
      0.27563335	     76.21288395	     15.06133159	     63.11696056	    -42.88405172
      0.27611212	     76.41807302	     15.07649285	     63.00768002	    -42.87395846
      0.27659089	     76.59758077	     15.09107448	     62.89815597	    -42.86386493
      0.27706966	     76.75432339	     15.10509147	     62.78838724	    -42.85377109
      0.27754843	     76.89092319	     15.11855830	     62.67837185	    -42.84367694
      0.27802720	     77.00972944	     15.13148895	     62.56810730	    -42.83358245
      0.27850597	     77.11284279	     15.14389690	     62.45759084	    -42.82348759
      0.27898474	     77.20214088	     15.15579519	     62.34681962	    -42.81339236
      0.27946351	     77.27930356	     15.16719639	     62.23579083	    -42.80329672
      0.27994228	     77.34583683	     15.17811260	     62.12450180	    -42.79320066
      0.28042105	     77.40309494	     15.18855554	     62.01295005	    -42.78310415
      0.28089982	     77.45230058	     15.19853647	     61.90113332	    -42.77300717
      0.28137859	     77.49456287	     15.20806624	     61.78904960	    -42.76290970
      0.28185736	     77.53089346	     15.21715534	     61.67669712	    -42.75281172
      0.28233613	     77.56222070	     15.22581385	     61.56407434	    -42.74271320
      0.28281490	     77.58940212	     15.23405149	     61.45117994	    -42.73261412
      0.28329368	     77.61323537	     15.24187760	     61.33801281	    -42.72251446
      0.28377245	     77.63446771	     15.24930119	     61.22457200	    -42.71241419
      0.28425122	     77.65380436	     15.25633093	     61.11085672	    -42.70231330
      0.28472999	     77.67191560	     15.26297517	     60.99686633	    -42.69221175
      0.28520876	     77.68944295	     15.26924191	     60.88260026	    -42.68210952
      0.28568753	     77.70700436	     15.27513889	     60.76805807	    -42.67200660
      0.28616630	     77.72519849	     15.28067352	     60.65323935	    -42.66190294
      0.28664507	     77.74460817	     15.28585295	     60.53814376	    -42.65179854
      0.28712384	     77.76580297	     15.29068402	     60.42277099	    -42.64169336
      0.28732971	     77.77560633	     15.29265602	     60.25676202	    -42.63734788
      0.28753558	     77.78588572	     15.29456528	     59.86833843	    -42.63300225
      0.28799882	     77.81097832	     15.29863453	     58.42781901	    -42.62322353
      0.28846205	     77.83917690	     15.30239456	     56.53342193	    -42.61344401
      0.28892529	     77.87092777	     15.30585051	     54.45357006	    -42.60366368
      0.28938852	     77.90665660	     15.30900744	     52.35076823	    -42.59388251
      0.28985176	     77.94676740	     15.31187015	     50.32074571	    -42.58410047
      0.29031499	     77.99164280	     15.31444319	     48.41679271	    -42.57431754
      0.29077823	     78.04164150	     15.31673083	     46.66511011	    -42.56453369
      0.29124146	     78.09709320	     15.31873708	     45.07472740	    -42.55474891
      0.29170470	     78.15829089	     15.32046565	     43.64406783	    -42.54496317
      0.29216793	     78.22548086	     15.32192002	     42.36535557	    -42.53517643
      0.29263117	     78.29885038	     15.32310338	     41.22756762	    -42.52538868
      0.29309440	     78.37851371	     15.32401872	     40.21837097	    -42.51559989
      0.29355764	     78.46449647	     15.32466880	     39.32534471	    -42.50581004
      0.29402087	     78.55671921	     15.32505619	     38.53670086	    -42.49601909
      0.29448411	     78.65498056	     15.32518327	     37.84166801	    -42.48622702
      0.29494734	     78.75894107	     15.32505229	     37.23064916	    -42.47643381
      0.29541057	     78.86810866	     15.32466535	     36.69524035	    -42.46663942
      0.29587381	     78.98182695	     15.32402445	     36.22816513	    -42.45684384
      0.29633704	     79.09926780	     15.32313147	     35.82316160	    -42.44704702
      0.29680028	     79.21942958	     15.32198824	     35.47484469	    -42.43724895
      0.29726351	     79.34114216	     15.32059650	     35.17855418	    -42.42744960
      0.29772675	     79.46307984	     15.31895794	     34.93019904	    -42.41764894
      0.29818998	     79.58378251	     15.31707424	     34.72609685	    -42.40784693
      0.29865322	     79.70168501	     15.31494701	     34.56281365	    -42.39804355
      0.29911645	     79.81515373	     15.31257787	     34.43700580	    -42.38823878
      0.29957969	     79.92252886	     15.30996841	     34.34527391	    -42.37843257
      0.30004292	     80.02217005	     15.30712024	     34.28403301	    -42.36862491
      0.30050616	     80.11250260	     15.30403494	     34.24941600	    -42.35881576
      0.30096939	     80.19206157	     15.30071410	     34.23722300	    -42.34900509
      0.30143263	     80.25953088	     15.29715931	     34.24292977	    -42.33919286
      0.30189586	     80.31377515	     15.29337218	     34.26176190	    -42.32937906
      0.30235910	     80.35386281	     15.28935428	     34.28883181	    -42.31956364
      0.30282233	     80.37907959	     15.28510722	     34.31932353	    -42.30974658
      0.30328557	     80.38893250	     15.28063256	     34.34869961	    -42.29992784
      0.30374880	     80.38314493	     15.27593190	     34.37289922	    -42.29010739
      0.30421204	     80.36164438	     15.27100679	     34.38849813	    -42.28028520
      0.30467527	     80.32454420	     15.26585879	     34.39280999	    -42.27046123
      0.30513851	     80.27212130	     15.26048943	     34.38392077	    -42.26063546
      0.30569583	     80.18933798	     15.25373810	     34.35412588	    -42.24881143
      0.30625316	     80.08592508	     15.24667148	     34.30278510	    -42.23698467
      0.30667229	     79.99522528	     15.24115054	     34.25015292	    -42.22808872
      0.30718971	     79.86879808	     15.23409224	     34.16931765	    -42.21710431
      0.30770713	     79.72736296	     15.22676784	     34.07214369	    -42.20611741
      0.30820751	     79.57729884	     15.21943311	     33.96404805	    -42.19548990
      0.30870789	     79.41539208	     15.21185301	     33.84355446	    -42.18485997
      0.30923029	     79.23595508	     15.20367920	     33.70613786	    -42.17375976
      0.30975268	     79.04796943	     15.19524163	     33.55873003	    -42.16265681
      0.31021250	     78.87673405	     15.18759772	     33.42619884	    -42.15288161
      0.31078009	     78.65926225	     15.17788361	     33.26960475	    -42.14081204
      0.31134769	     78.43624206	     15.16786406	     33.13011142	    -42.12873903
      0.31178335	     78.26191372	     15.15996725	     33.03955507	    -42.11946999
      0.31221901	     78.08524179	     15.15189260	     32.96637709	    -42.11019885
      0.31273977	     77.87141330	     15.14200832	     32.90451942	    -42.09911402
      0.31326052	     77.65524387	     15.13187269	     32.87252740	    -42.08802608
      0.31371117	     77.46669616	     15.12289949	     32.86940293	    -42.07842836
      0.31416181	     77.27712069	     15.11374001	     32.88838033	    -42.06882823
      0.31465116	     77.07046467	     15.10358388	     32.93208436	    -42.05840101
      0.31514050	     76.86336137	     15.09321025	     32.99666036	    -42.04797086
      0.31555120	     76.68948492	     15.08433657	     33.06394064	    -42.03921466
      0.31614785	     76.43730688	     15.07117454	     33.17689822	    -42.02649004
      0.31662547	     76.23626534	     15.06040917	     33.27494488	    -42.01630080
      0.31710308	     76.03638772	     15.04944010	     33.37497366	    -42.00610857
      0.31758070	     75.83811526	     15.03826937	     33.47299760	    -41.99591330
      0.31805832	     75.64188446	     15.02689684	     33.56563931	    -41.98571494
      0.31853593	     75.44818168	     15.01532464	     33.65021407	    -41.97551344
      0.31895596	     75.28030420	     15.00498254	     33.71633741	    -41.96653939
      0.31937598	     75.11511273	     14.99448727	     33.77375543	    -41.95756283
      0.31988783	     74.91795707	     14.98149083	     33.83114698	    -41.94662050
      0.32039968	     74.72600038	     14.96826896	     33.87431200	    -41.93567434
      0.32080750	     74.57722848	     14.95757293	     33.89853825	    -41.92695000
      0.32121532	     74.43254788	     14.94673519	     33.91395197	    -41.91822315
      0.32174580	     74.25104804	     14.93242621	     33.92132933	    -41.90686788
      0.32220987	     74.09903584	     14.91971371	     33.91665426	    -41.89693055
      0.32267393	     73.95385113	     14.90681954	     33.90227467	    -41.88698982
      0.32313800	     73.81598063	     14.89374560	     33.87887345	    -41.87704563
      0.32355014	     73.70001958	     14.88198361	     33.85108280	    -41.86821119
      0.32396228	     73.59046636	     14.87008112	     33.81719150	    -41.85937395
      0.32448527	     73.46107087	     14.85477550	     33.76611573	    -41.84815595
      0.32490336	     73.36565957	     14.84237842	     33.71933542	    -41.83918450
      0.32532145	     73.27759223	     14.82983821	     33.66772677	    -41.83021003
      0.32573954	     73.19703252	     14.81715615	     33.61168054	    -41.82123250
      0.32629149	     73.10236731	     14.80019704	     33.53150759	    -41.80937600
      0.32667243	     73.04487670	     14.78834991	     33.47243473	    -41.80118984
      0.32705336	     72.99381704	     14.77638638	     33.41057395	    -41.79300104
      0.32757533	     72.93429917	     14.75980631	     33.32166863	    -41.78177617
      0.32803790	     72.89159136	     14.74493267	     33.23924145	    -41.77182443
      0.32850047	     72.85822327	     14.72989106	     33.15372404	    -41.76186861
      0.32896304	     72.83405601	     14.71468167	     33.06540432	    -41.75190866
      0.32933804	     72.82111561	     14.70222993	     32.99192785	    -41.74383114
      0.32971304	     72.81402074	     14.68966913	     32.91691075	    -41.73575083
      0.33022086	     72.81355236	     14.67248724	     32.81307840	    -41.72480403
      0.33067095	     72.82172363	     14.65709360	     32.71909021	    -41.71509728
      0.33112105	     72.83776905	     14.64154659	     32.62344173	    -41.70538634
      0.33151212	     72.85794706	     14.62791366	     32.53911244	    -41.69694530
      0.33190319	     72.88380196	     14.61416638	     32.45374837	    -41.68850102
      0.33229427	     72.91521060	     14.60030487	     32.36744123	    -41.68005346
      0.33284014	     72.96813445	     14.58076735	     32.24555412	    -41.66825646
      0.33319451	     73.00803368	     14.56796655	     32.16563738	    -41.66059471
      0.33354887	     73.05221977	     14.55507425	     32.08516278	    -41.65293015
      0.33404685	     73.12143537	     14.53680285	     31.97123185	    -41.64215455
      0.33450967	     73.19310956	     14.51966159	     31.86457243	    -41.63213482
      0.33500477	     73.27750282	     14.50115445	     31.74976524	    -41.62141040
      0.33537675	     73.34610205	     14.48713596	     31.66310191	    -41.61334938
      0.33574872	     73.41911814	     14.47301976	     31.57614187	    -41.60528504
      0.33627010	     73.52885883	     14.45307089	     31.45384048	    -41.59397581
      0.33661620	     73.60644861	     14.43972413	     31.37244447	    -41.58646495
      0.33696230	     73.68781817	     14.42629517	     31.29092005	    -41.57895112
      0.33743059	     73.80391952	     14.40799490	     31.18047047	    -41.56877990
      0.33784504	     73.91243701	     14.39167426	     31.08263721	    -41.55977323
      0.33844038	     74.07779041	     14.36802886	     30.94208724	    -41.54682803
      0.33895058	     74.22840137	     14.34757721	     30.82172250	    -41.53572659
      0.33964399	     74.44628058	     14.31950723	     30.65844319	    -41.52062762
      0.33992185	     74.53785568	     14.30817154	     30.59315892	    -41.51457348
      0.34027209	     74.65674951	     14.29381235	     30.51102309	    -41.50693951
      0.34086031	     74.86511331	     14.26951970	     30.37352955	    -41.49411043
      0.34116856	     74.97861964	     14.25670190	     30.30174496	    -41.48738373
      0.34147681	     75.09507639	     14.24382474	     30.23016781	    -41.48065433
      0.34196052	     75.28371098	     14.22349833	     30.11831034	    -41.47008885
      0.34244423	     75.47943284	     14.20302742	     30.00708206	    -41.45951654
      0.34275831	     75.63840735	     14.18965942	     29.93523108	    -41.45264821
      0.34307238	     75.85320791	     14.17623151	     29.86369412	    -41.44577694
      0.34345870	     76.18606453	     14.15963370	     29.77616002	    -41.43732095
      0.34396827	     76.72699682	     14.13760584	     29.66153306	    -41.42616036
      0.34445389	     77.33591874	     14.11647332	     29.55324823	    -41.41551696
      0.34498869	     78.09667465	     14.09304508	     29.43516200	    -41.40378678
      0.34530032	     78.57796616	     14.07932076	     29.36695702	    -41.39694751
      0.34561195	     79.08409250	     14.06554354	     29.29922032	    -41.39010512
      0.34596812	     79.69006735	     14.04973339	     29.22239740	    -41.38228064
      0.34647207	     80.59177214	     14.02725142	     29.11484292	    -41.37120289
      0.34689787	     81.38892336	     14.00815538	     29.02505587	    -41.36183634
      0.34724212	     82.05389771	     13.99265186	     28.95322373	    -41.35425925
      0.34758637	     82.73498186	     13.97709146	     28.88209052	    -41.34667811
      0.34799315	     83.55798824	     13.95863351	     28.79895940	    -41.33771458
      0.34839993	     84.39801249	     13.94010058	     28.71685108	    -41.32874527
      0.34880671	     85.25245518	     13.92149549	     28.63578352	    -41.31977011
      0.34915854	     86.00125312	     13.90534694	     28.56651733	    -41.31200268
      0.34951036	     86.75764142	     13.88914778	     28.49804319	    -41.30423078
      0.34986219	     87.52030792	     13.87289902	     28.43036168	    -41.29645436
      0.35025575	     88.37938437	     13.85466655	     28.35558678	    -41.28775022
      0.35064930	     89.24324783	     13.83637596	     28.28178610	    -41.27904029
      0.35104286	     90.11047747	     13.81802967	     28.20893935	    -41.27032451
      0.35143641	     90.97976795	     13.79962903	     28.13701883	    -41.26160280
      0.35175591	     91.68617542	     13.78465290	     28.07928815	    -41.25451794
      0.35207540	     92.39257712	     13.76964319	     28.02212008	    -41.24742910
      0.35247398	     93.27301430	     13.75087298	     27.95154742	    -41.23857994
      0.35287256	     94.15165896	     13.73205389	     27.88174394	    -41.22972445
      0.35327114	     95.02765704	     13.71318800	     27.81263690	    -41.22086254
      0.35362231	     95.79665595	     13.69652792	     27.75226147	    -41.21304926
      0.35397348	     96.56252970	     13.67983388	     27.69230072	    -41.20523088
      0.35432466	     97.32484705	     13.66310633	     27.63268733	    -41.19740735
      0.35469741	     98.12970395	     13.64531542	     27.56970833	    -41.18909727
      0.35507017	     98.92971360	     13.62748885	     27.50694583	    -41.18078127
      0.35544293	     99.72451810	     13.60962792	     27.44430156	    -41.17245928
      0.35581569	    100.51379656	     13.59173304	     27.38167342	    -41.16413122
      0.35618844	    101.29727720	     13.57380545	     27.31895524	    -41.15579704
      0.35656120	    102.07471650	     13.55584524	     27.25603920	    -41.14745667
      0.35688672	    102.74853976	     13.54013527	     27.20084808	    -41.14016808
      0.35721224	    103.41748472	     13.52440123	     27.14534965	    -41.13287467
      0.35759600	    104.19971393	     13.50582208	     27.07942877	    -41.12427015
      0.35797976	    104.97489445	     13.48721029	     27.01286407	    -41.11565878
      0.35836352	    105.74292443	     13.46856650	     26.94554298	    -41.10704049
      0.35870723	    106.42466277	     13.45184085	     26.88451780	    -41.09931565
      0.35905094	    107.10057897	     13.43508976	     26.82272722	    -41.09158512
      0.35939465	    107.77068384	     13.41831272	     26.76010379	    -41.08384886
      0.35975484	    108.46671166	     13.40070379	     26.69351622	    -41.07573549
      0.36011503	    109.15642824	     13.38306612	     26.62588081	    -41.06761568
      0.36046445	    109.81954735	     13.36592826	     26.55921143	    -41.05973236
      0.36081387	    110.47682635	     13.34876281	     26.49145707	    -41.05184285
      0.36117250	    111.14540657	     13.33111651	     26.42075044	    -41.04373907
      0.36153112	    111.80796622	     13.31344029	     26.34882849	    -41.03562862
      0.36188169	    112.44989381	     13.29613208	     26.27732405	    -41.02769390
      0.36223225	    113.08621247	     13.27879423	     26.20461919	    -41.01975268
      0.36258722	    113.72488271	     13.26120822	     26.12976997	    -41.01170510
      0.36294218	    114.35796296	     13.24359050	     26.05367962	    -41.00365071
      0.36329243	    114.97722491	     13.22617568	     25.97739007	    -40.99569675
      0.36364267	    115.59120955	     13.20872851	     25.89990796	    -40.98773603
      0.36399443	    116.20263969	     13.19117236	     25.82090488	    -40.97973379
      0.36434620	    116.80891723	     13.17358193	     25.74073706	    -40.97172458
      0.36469529	    117.40557380	     13.15609087	     25.66005369	    -40.96376935
      0.36504438	    117.99732588	     13.13856428	     25.57827872	    -40.95580711
      0.36539352	    118.58434829	     13.12099883	     25.49543253	    -40.94783658
      0.36574266	    119.16663406	     13.10339597	     25.41156348	    -40.93985887
      0.36609016	    119.74155932	     13.08583814	     25.32711182	    -40.93191155
      0.36643765	    120.31195803	     13.06824129	     25.24172487	    -40.92395697
      0.36678454	    120.87693416	     13.05063535	     25.15559459	    -40.91600891
      0.36713144	    121.43756087	     13.03298854	     25.06861586	    -40.90805345
      0.36747713	    121.99200909	     13.01536112	     24.98113555	    -40.90011799
      0.36782283	    122.54229375	     12.99769112	     24.89289853	    -40.89217505
      0.36816767	    123.08713903	     12.98002186	     24.80417009	    -40.88424432
      0.36851250	    123.62799151	     12.96230823	     24.71477456	    -40.87630597
      0.36885630	    124.16331170	     12.94460311	     24.62502684	    -40.86838393
      0.36920009	    124.69480687	     12.92685194	     24.53470791	    -40.86045416
      0.36954291	    125.22105730	     12.90910449	     24.44416805	    -40.85253910
      0.36988574	    125.74364154	     12.89130934	     24.35324739	    -40.84461619
      0.37022750	    126.26103226	     12.87352088	     24.26230976	    -40.83670982
      0.37056926	    126.77490991	     12.85568321	     24.17114549	    -40.82879550
      0.37090989	    127.28365586	     12.83785488	     24.08011748	    -40.82089935
      0.37125053	    127.78903580	     12.81997594	     23.98897629	    -40.81299512
      0.37158981	    128.28912657	     12.80211692	     23.89812842	    -40.80511412
      0.37192909	    128.78599505	     12.78420608	     23.80725108	    -40.79722493
      0.37226645	    129.27691577	     12.76634453	     23.71689131	    -40.78937216
      0.37260381	    129.76476060	     12.74843025	     23.62656364	    -40.78151112
      0.37293719	    130.24386577	     12.73067555	     23.53736017	    -40.77373488
      0.37327056	    130.72006911	     12.71286805	     23.44823284	    -40.76595039
      0.37358312	    131.16395938	     12.69612355	     23.36475347	    -40.75864420
      0.37399408	    131.74383956	     12.67403555	     23.25514186	    -40.74902670
      0.37448949	    132.43732695	     12.64729826	     23.12326269	    -40.73741573
      0.37476358	    132.81844974	     12.63245332	     23.05043252	    -40.73098366
      0.37503767	    133.19778159	     12.61757061	     22.97770428	    -40.72454571
      0.37538619	    133.67756702	     12.59859198	     22.88538259	    -40.71635104
      0.37573470	    134.15454378	     12.57955148	     22.79324213	    -40.70814665
      0.37605533	    134.59091920	     12.56197946	     22.70864014	    -40.70059000
      0.37644701	    135.12087411	     12.54044152	     22.60551476	    -40.69134740
      0.37680952	    135.60835901	     12.52043655	     22.51029503	    -40.68278175
      0.37724882	    136.19529353	     12.49610247	     22.39520672	    -40.67238708
      0.37754092	    136.58329605	     12.47986608	     22.31886658	    -40.66546630
      0.37793508	    137.10403333	     12.45788600	     22.21609433	    -40.65611599
      0.37832923	    137.62157874	     12.43582390	     22.11360073	    -40.64675221
      0.37862816	    138.01199820	     12.41903709	     22.03605640	    -40.63964153
      0.37892709	    138.40063675	     12.40220289	     21.95867578	    -40.63252293
      0.37922540	    138.78670401	     12.38535704	     21.88162270	    -40.62541138
      0.37963153	    139.30955731	     12.36234578	     21.77698139	    -40.61571615
      0.38003766	    139.82926172	     12.33924694	     21.67264811	    -40.60600584
      0.38030964	    140.17557101	     12.32372915	     21.60294997	    -40.59949439
      0.38058163	    140.52050694	     12.30817211	     21.53339103	    -40.59297604
      0.38089189	    140.91233383	     12.29037782	     21.45421249	    -40.58553176
      0.38129692	    141.42121404	     12.26707226	     21.35112418	    -40.57579998
      0.38170194	    141.92716881	     12.24368033	     21.24834599	    -40.56605238
      0.38199382	    142.28998987	     12.22677011	     21.17447296	    -40.55901802
      0.38228569	    142.65133213	     12.20981529	     21.10076101	    -40.55197525
      0.38258023	    143.01448586	     12.19266103	     21.02654047	    -40.54485971
      0.38298622	    143.51265282	     12.16894162	     20.92450213	    -40.53503723
      0.38339221	    144.00806296	     12.14513704	     20.82277436	    -40.52519796
      0.38364316	    144.31293080	     12.13038067	     20.76004859	    -40.51910756
      0.38389411	    144.61676968	     12.11559205	     20.69744099	    -40.51301060
      0.38424075	    145.03477702	     12.09511258	     20.61115745	    -40.50457825
      0.38458738	    145.45086340	     12.07457238	     20.52509820	    -40.49613317
      0.38490018	    145.82471160	     12.05598524	     20.44763007	    -40.48850126
      0.38521298	    146.19703032	     12.03734932	     20.37034339	    -40.48085875
      0.38551720	    146.55767870	     12.01917854	     20.29535146	    -40.47341574
      0.38590379	    147.01394116	     11.99602192	     20.20029893	    -40.46394255
      0.38639442	    147.58974626	     11.96652864	     20.08005928	    -40.45189575
      0.38688816	    148.16557382	     11.93673203	     19.95950173	    -40.43974514
      0.38712853	    148.44461348	     11.92218409	     19.90096924	    -40.43381959
      0.38736890	    148.72281125	     11.90760887	     19.84254086	    -40.42788730
      0.38772369	    149.13191313	     11.88604629	     19.75648883	    -40.41911872
      0.38807848	    149.53921352	     11.86442542	     19.67066164	    -40.41033520
      0.38838919	    149.89444492	     11.84544365	     19.59568177	    -40.40263058
      0.38869990	    150.24832022	     11.82641807	     19.52087256	    -40.39491425
      0.38902011	    150.61160491	     11.80676589	     19.44395483	    -40.38694973
      0.38934031	    150.97347425	     11.78706816	     19.36721649	    -40.37897251
      0.38965583	    151.32867004	     11.76761513	     19.29177704	    -40.37109962
      0.38997134	    151.68251457	     11.74811886	     19.21650993	    -40.36321414
      0.39028055	    152.02799022	     11.72897073	     19.14291284	    -40.35547386
      0.39058976	    152.37218857	     11.70978203	     19.06947953	    -40.34772124
      0.39089698	    152.71291788	     11.69067712	     18.99667992	    -40.34000613
      0.39128926	    153.14618069	     11.66622589	     18.90395674	    -40.33013686
      0.39176652	    153.67059778	     11.63639322	     18.79149600	    -40.31810187
      0.39203331	    153.96246195	     11.61967721	     18.72879709	    -40.31136097
      0.39237081	    154.33038256	     11.59849001	     18.64964825	    -40.30281932
      0.39282197	    154.81994541	     11.57009843	     18.54413834	    -40.29137647
      0.39310980	    155.13092565	     11.55194476	     18.47700142	    -40.28406144
      0.39339762	    155.44086921	     11.53375992	     18.40999959	    -40.27673467
      0.39368545	    155.74978033	     11.51554412	     18.34313225	    -40.26939603
      0.39395139	    156.03430040	     11.49868575	     18.28146622	    -40.26260454
      0.39434310	    156.45178014	     11.47380861	     18.19084630	    -40.25258264
      0.39466136	    156.78958743	     11.45355613	     18.11740075	    -40.24442345
      0.39497961	    157.12616496	     11.43326818	     18.04411612	    -40.23624914
      0.39529786	    157.46151672	     11.41294499	     17.97099169	    -40.22805953
      0.39561612	    157.79565269	     11.39258740	     17.89802653	    -40.21985448
      0.39593437	    158.12857644	     11.37219565	     17.82521993	    -40.21163381
      0.39625262	    158.46029765	     11.35177058	     17.75257100	    -40.20339735
      0.39657088	    158.79081939	     11.33131241	     17.68007907	    -40.19514493
      0.39688913	    159.12015114	     11.31082200	     17.60774328	    -40.18687639
      0.39720739	    159.44829544	     11.29029956	     17.53556298	    -40.17859155
      0.39748994	    159.73864420	     11.27205297	     17.47160878	    -40.17122221
      0.39777250	    160.02806599	     11.25378196	     17.40777605	    -40.16383977
      0.39808970	    160.35187989	     11.23324201	     17.33625997	    -40.15553628
      0.39840690	    160.67453634	     11.21267232	     17.26489567	    -40.14721592
      0.39870987	    160.98163609	     11.19299866	     17.19687547	    -40.13925310
      0.39901283	    161.28768919	     11.17329881	     17.12899257	    -40.13127456
      0.39928014	    161.55685254	     11.15589642	     17.06921351	    -40.12422198
      0.39966820	    161.94616943	     11.13059776	     16.98261872	    -40.11396128
      0.39998377	    162.26151892	     11.10999429	     16.91236215	    -40.10559745
      0.40029935	    162.57575349	     11.08936458	     16.84225206	    -40.09721583
      0.40061492	    162.88887462	     11.06870885	     16.77228799	    -40.08881622
      0.40093050	    163.20088957	     11.04802787	     16.70246928	    -40.08039842
      0.40124607	    163.51179941	     11.02732183	     16.63279550	    -40.07196225
      0.40152622	    163.78688863	     11.00891973	     16.57106375	    -40.06445750
      0.40180637	    164.06111333	     10.99049863	     16.50944543	    -40.05693797
      0.40212029	    164.36736800	     10.96983522	     16.44053459	    -40.04849438
      0.40243421	    164.67254494	     10.94914888	     16.37176527	    -40.04003186
      0.40273404	    164.96302797	     10.92936974	     16.30621298	    -40.03193113
      0.40303388	    165.25253440	     10.90957050	     16.24078896	    -40.02381277
      0.40330604	    165.51448299	     10.89158129	     16.18151294	    -40.01642813
      0.40368861	    165.88134330	     10.86626769	     16.09836843	    -40.00602271
      0.40401985	    166.19769988	     10.84432621	     16.02654880	    -39.99698972
      0.40429781	    166.46227619	     10.82589592	     15.96639790	    -39.98939199
      0.40457578	    166.72602602	     10.80745004	     15.90635562	    -39.98177826
      0.40488499	    167.01845594	     10.78691289	     15.83969148	    -39.97328972
      0.40519420	    167.30986945	     10.76635728	     15.77316105	    -39.96478098
      0.40548373	    167.58180992	     10.74709416	     15.71098763	    -39.95679552
      0.40584473	    167.91965101	     10.72305338	     15.63362711	    -39.94681314
      0.40632188	    168.36407839	     10.69124233	     15.53165525	    -39.93357550
      0.40657078	    168.59495939	     10.67463262	     15.47858784	    -39.92665026
      0.40681968	    168.82519315	     10.65801243	     15.42560583	    -39.91971115
      0.40716022	    169.13914627	     10.63525633	     15.35325515	    -39.91019455
      0.40750076	    169.45189221	     10.61248130	     15.28106365	    -39.90065147
      0.40778951	    169.71614109	     10.59315493	     15.21997362	    -39.89253849
      0.40807827	    169.97952673	     10.57381561	     15.15899750	    -39.88440606
      0.40837283	    170.24731555	     10.55407489	     15.09691384	    -39.87609004
      0.40874680	    170.58601561	     10.52899344	     15.01826187	    -39.86550218
      0.40920584	    170.99979996	     10.49817914	     14.92197767	    -39.85245969
      0.40945960	    171.22761137	     10.48113272	     14.86887491	    -39.84522781
      0.40981971	    171.54977982	     10.45692664	     14.79366394	    -39.83493745
      0.41017982	    171.87062839	     10.43270351	     14.71862755	    -39.82461465
      0.41043912	    172.10084503	     10.41525125	     14.66470464	    -39.81716129
      0.41069843	    172.33038067	     10.39779060	     14.61087187	    -39.80969077
      0.41091770	    172.52395255	     10.38301904	     14.56541960	    -39.80335997
      0.41126210	    172.82700555	     10.35980688	     14.49416031	    -39.79339135
      0.41160650	    173.12886565	     10.33658100	     14.42305910	    -39.78339157
      0.41187347	    173.36204795	     10.31856746	     14.36805051	    -39.77561814
      0.41214045	    173.59451689	     10.30054614	     14.31313652	    -39.76782560
      0.41243401	    173.84931656	     10.28072144	     14.25303847	    -39.75923472
      0.41272757	    174.10325815	     10.26088788	     14.19756133	    -39.75062027
      0.41303839	    174.37119356	     10.23987920	     14.14646602	    -39.74147353
      0.41334921	    174.63817181	     10.21886117	     14.10263062	    -39.73229983
      0.41360897	    174.86056541	     10.20128854	     14.07115731	    -39.72461206
      0.41398608	    175.18223645	     10.17576707	     14.03318227	    -39.71341732
      0.41429055	    175.44092673	     10.15515239	     14.00867791	    -39.70434903
      0.41459502	    175.69870956	     10.13452998	     13.98923368	    -39.69525374
      0.41489949	    175.95558525	     10.11389991	     13.97447511	    -39.68613118
      0.41520395	    176.21155838	     10.09326263	     13.96405529	    -39.67698106
      0.41550842	    176.46662932	     10.07261819	     13.95765242	    -39.66780310
      0.41581289	    176.72080271	     10.05196705	     13.95496713	    -39.65859701
      0.41611736	    176.97407892	     10.03130925	     13.95572065	    -39.64936250
      0.41642183	    177.22646272	     10.01064525	     13.95965272	    -39.64009929
      0.41672630	    177.47795441	      9.98997507	     13.96652016	    -39.63080707
      0.41699993	    177.70322207	      9.97139313	     13.97500862	    -39.62243082
      0.41727357	    177.92777345	      9.95280659	     13.98552846	    -39.61403069
      0.41757898	    178.17755328	      9.93205701	     13.99948860	    -39.60462682
      0.41788438	    178.42644624	      9.91130219	     14.01560388	    -39.59519262
      0.41817757	    178.66454900	      9.89137320	     14.03293363	    -39.58610709
      0.41847076	    178.90183933	      9.87143980	     14.05193149	    -39.57699305
      0.41875185	    179.12857733	      9.85232508	     14.07157939	    -39.56822809
      0.41910746	    179.41437304	      9.82813675	     14.09826100	    -39.55710075
      0.41956175	    179.77773978	      9.79722956	     14.13497385	    -39.54282320
      0.41991023	    180.05517220	      9.77351515	     14.16488155	    -39.53182248
      0.42017320	    180.26378551	      9.75561657	     14.18832869	    -39.52349279
      0.42043617	    180.47175807	      9.73771550	     14.21244761	    -39.51513861
      0.42072589	    180.70014409	      9.71799113	     14.23971194	    -39.50590614
      0.42108017	    180.97837256	      9.69386793	     14.27390981	    -39.49457519
      0.42142870	    181.25096188	      9.67013282	     14.30833117	    -39.48338350
      0.42177723	    181.52244084	      9.64639455	     14.34338347	    -39.47214701
      0.42205192	    181.73562422	      9.62768358	     14.37136733	    -39.46325922
      0.42232661	    181.94812228	      9.60897098	     14.39959981	    -39.45434304
      0.42253534	    182.10914516	      9.59475011	     14.42118430	    -39.44754841
      0.42287195	    182.36797432	      9.57181665	     14.45616012	    -39.43655659
      0.42320855	    182.62578309	      9.54888142	     14.49126060	    -39.42552103
      0.42347009	    182.82539972	      9.53105977	     14.51856074	    -39.41691589
      0.42373163	    183.02440408	      9.51323733	     14.54583962	    -39.40828384
      0.42402586	    183.24755290	      9.49318657	     14.57645416	    -39.39854042
      0.42432009	    183.46993175	      9.47313518	     14.60693980	    -39.38876235
      0.42455304	    183.64545119	      9.45725963	     14.63095170	    -39.38099598
      0.42493116	    183.92932979	      9.43149046	     14.66962843	    -39.36834270
      0.42519378	    184.12575765	      9.41359216	     14.69623097	    -39.35951968
      0.42545641	    184.32158042	      9.39569400	     14.72258532	    -39.35066803
      0.42571903	    184.51679882	      9.37779602	     14.74866312	    -39.34178754
      0.42599776	    184.72332704	      9.35880111	     14.77600716	    -39.33233078
      0.42636278	    184.99277559	      9.33392599	     14.81124964	    -39.31989610
      0.42672781	    185.26106788	      9.30905203	     14.84578981	    -39.30740416
      0.42700032	    185.46061255	      9.29048326	     14.87108264	    -39.29804050
      0.42727283	    185.65951687	      9.27191543	     14.89592806	    -39.28864432
      0.42756970	    185.87547845	      9.25168883	     14.92246038	    -39.27837072
      0.42786658	    186.09068474	      9.23146371	     14.94841007	    -39.26805787
      0.42815215	    186.29699029	      9.21200993	     14.97279971	    -39.25810016
      0.42849571	    186.54426274	      9.18860860	     15.00136873	    -39.24607170
      0.42878919	    186.75470027	      9.16862032	     15.02508249	    -39.23575372
      0.42916643	    187.02412686	      9.14293052	     15.05459762	    -39.22243258
      0.42962772	    187.35194572	      9.11152286	     15.08916246	    -39.20605354
      0.42985953	    187.51601182	      9.09574186	     15.10588170	    -39.19778466
      0.43009133	    187.67962792	      9.07996252	     15.12215676	    -39.18949023
      0.43040970	    187.90360585	      9.05829424	     15.14377377	    -39.17805682
      0.43072807	    188.12673993	      9.03662945	     15.16452723	    -39.16657450
      0.43100820	    188.32238459	      9.01756929	     15.18206422	    -39.15643020
      0.43128834	    188.51737970	      8.99851211	     15.19891507	    -39.14624742
      0.43157997	    188.71969097	      8.97867605	     15.21572127	    -39.13560547
      0.43187161	    188.92130233	      8.95884352	     15.23176975	    -39.12492119
      0.43214878	    189.11226983	      8.93999786	     15.24631487	    -39.11472716
      0.43249956	    189.35305502	      8.91615197	     15.26372781	    -39.10177003
      0.43297244	    189.67605969	      8.88401560	     15.28543067	    -39.08420370
      0.43319792	    189.82943187	      8.86869642	     15.29505979	    -39.07578734
      0.43342339	    189.98239273	      8.85337987	     15.30422327	    -39.06734460
      0.43376550	    190.21369125	      8.83014561	     15.31723620	    -39.05448397
      0.43410760	    190.44404628	      8.80691761	     15.32917476	    -39.04156176
      0.43435199	    190.60802839	      8.79032841	     15.33704536	    -39.03229260
      0.43459638	    190.77153151	      8.77374257	     15.34436817	    -39.02299158
      0.43485569	    190.94449632	      8.75614781	     15.35153992	    -39.01308757
      0.43521971	    191.18640229	      8.73145483	     15.36057085	    -38.99912285
      0.43554152	    191.39937347	      8.70963254	     15.36754906	    -38.98671772
      0.43580064	    191.57026564	      8.69206563	     15.37248504	    -38.97668761
      0.43605976	    191.74062636	      8.67450302	     15.37681424	    -38.96662046
      0.43635926	    191.93687253	      8.65420937	     15.38106546	    -38.95493822
      0.43665876	    192.13241243	      8.63392174	     15.38451401	    -38.94320588
      0.43694567	    192.31907073	      8.61449292	     15.38706933	    -38.93191954
      0.43723257	    192.50508416	      8.59506985	     15.38889721	    -38.92058664
      0.43752212	    192.69216009	      8.57547378	     15.39000947	    -38.90910181
      0.43781167	    192.87858244	      8.55588382	     15.39039132	    -38.89756900
      0.43809719	    193.06177143	      8.53657270	     15.39005820	    -38.88614947
      0.43838271	    193.24432796	      8.51726773	     15.38902617	    -38.87468274
      0.43864595	    193.41208006	      8.49947478	     15.38746059	    -38.86406876
      0.43900374	    193.63922656	      8.47529980	     15.38439710	    -38.84957747
      0.43936152	    193.86538710	      8.45113500	     15.38026712	    -38.83501076
      0.43960691	    194.01993206	      8.43456756	     15.37682472	    -38.82497628
      0.43985230	    194.17401530	      8.41800505	     15.37289111	    -38.81490593
      0.44012086	    194.34211948	      8.39988449	     15.36802834	    -38.80384344
      0.44047948	    194.56573421	      8.37569729	     15.36063610	    -38.78900384
      0.44083809	    194.78836980	      8.35152115	     15.35222902	    -38.77408648
      0.44109683	    194.94839823	      8.33408479	     15.34554113	    -38.76327484
      0.44135558	    195.10791915	      8.31665434	     15.33833807	    -38.75242231
      0.44165014	    195.28890796	      8.29681818	     15.32951786	    -38.74001737
      0.44194470	    195.46924186	      8.27698991	     15.32004560	    -38.72755897
      0.44223035	    195.64349552	      8.25776925	     15.31024515	    -38.71542624
      0.44251601	    195.81713585	      8.23855620	     15.29984716	    -38.70324280
      0.44280096	    195.98974308	      8.21939770	     15.28888694	    -38.69103836
      0.44308591	    196.16174242	      8.20024695	     15.27734763	    -38.67878305
      0.44335830	    196.32559114	      8.18194793	     15.26578291	    -38.66702036
      0.44370899	    196.53572169	      8.15839976	     15.25013639	    -38.65180766
      0.44417748	    196.81501218	      8.12696033	     15.22792677	    -38.63136304
      0.44443390	    196.96719172	      8.10976129	     15.21514852	    -38.62011351
      0.44469033	    197.11888483	      8.09256896	     15.20193759	    -38.60882194
      0.44494676	    197.27009178	      8.07538334	     15.18829969	    -38.59748821
      0.44521058	    197.42515429	      8.05770908	     15.17382873	    -38.58578342
      0.44557412	    197.63798819	      8.03336611	     15.15316872	    -38.56958087
      0.44593767	    197.84985025	      8.00903703	     15.13168972	    -38.55329282
      0.44615830	    197.97795526	      7.99427883	     15.11826172	    -38.54336593
      0.44637893	    198.10570345	      7.97952582	     15.10454153	    -38.53340739
      0.44668330	    198.28135317	      7.95918208	     15.08514091	    -38.51961709
      0.44698768	    198.45632629	      7.93884843	     15.06520019	    -38.50576628
      0.44726875	    198.61731018	      7.92007986	     15.04631367	    -38.49292154
      0.44754983	    198.77771896	      7.90132003	     15.02698156	    -38.48002497
      0.44783877	    198.94201069	      7.88204536	     15.00665246	    -38.46671401
      0.44812770	    199.10569670	      7.86278006	     14.98586775	    -38.45334809
      0.44841426	    199.26744366	      7.84368208	     14.96481091	    -38.44003738
      0.44870082	    199.42859665	      7.82459347	     14.94332076	    -38.42667243
      0.44898818	    199.58960049	      7.80546152	     14.92134333	    -38.41321596
      0.44927553	    199.75000886	      7.78633912	     14.89894483	    -38.39970480
      0.44956232	    199.90950814	      7.76726409	     14.87617788	    -38.38616573
      0.44984911	    200.06841603	      7.74819870	     14.85300580	    -38.37257208
      0.45013564	    200.22659163	      7.72916018	     14.82945699	    -38.35893610
      0.45042217	    200.38417858	      7.71013141	     14.80551772	    -38.34524556
      0.45070813	    200.54086876	      7.69115001	     14.78124325	    -38.33152760
      0.45099410	    200.69697423	      7.67217844	     14.75659343	    -38.31775523
      0.45127963	    200.85225996	      7.65324564	     14.73161328	    -38.30394952
      0.45156516	    201.00696431	      7.63432275	     14.70627212	    -38.29008953
      0.45185023	    201.16084373	      7.61543994	     14.68061758	    -38.27619745
      0.45213531	    201.31414512	      7.59656712	     14.65461601	    -38.26225128
      0.45242003	    201.46667775	      7.57772813	     14.62830704	    -38.24826868
      0.45270474	    201.61863525	      7.55889920	     14.60166436	    -38.23423214
      0.45298911	    201.76983632	      7.54010314	     14.57472680	    -38.22015875
      0.45327349	    201.92046504	      7.52131723	     14.54746843	    -38.20603162
      0.45355756	    202.07036656	      7.50256111	     14.51992402	    -38.19186559
      0.45384164	    202.21969826	      7.48381520	     14.49207118	    -38.17764601
      0.45412543	    202.36831020	      7.46509865	     14.46394444	    -38.16338750
      0.45440921	    202.51635475	      7.44639240	     14.43552128	    -38.14907567
      0.45469274	    202.66369602	      7.42771393	     14.40683411	    -38.13472399
      0.45497626	    202.81047220	      7.40904582	     14.37786210	    -38.12031924
      0.45525952	    202.95654683	      7.39040574	     14.34863834	    -38.10587514
      0.45554278	    203.10205863	      7.37177608	     14.31914098	    -38.09137825
      0.45582578	    203.24687860	      7.35317367	     14.28940208	    -38.07684176
      0.45610878	    203.39113789	      7.33458176	     14.25940044	    -38.06225276
      0.45639153	    203.53470754	      7.31601726	     14.22916863	    -38.04762465
      0.45667427	    203.67771861	      7.29746331	     14.19868456	    -38.03294436
      0.45695677	    203.82004663	      7.27893635	     14.16798035	    -38.01822503
      0.45723926	    203.96181810	      7.26042001	     14.13703405	    -38.00345386
      0.45752151	    204.10290916	      7.24193075	     14.10587810	    -37.98864412
      0.45780376	    204.24344566	      7.22345216	     14.07448988	    -37.97378292
      0.45808576	    204.38330690	      7.20500038	     14.04290157	    -37.95888339
      0.45836776	    204.52261550	      7.18655932	     14.01109048	    -37.94393278
      0.45864951	    204.66125178	      7.16814511	     13.97908901	    -37.92894433
      0.45893127	    204.79933730	      7.14974166	     13.94687392	    -37.91390521
      0.45921278	    204.93675491	      7.13136486	     13.91447746	    -37.89882858
      0.45949429	    205.07362358	      7.11299888	     13.88187625	    -37.88370172
      0.45977557	    205.20982741	      7.09465953	     13.84910265	    -37.86853785
      0.46005684	    205.34548408	      7.07633103	     13.81613285	    -37.85332420
      0.46033787	    205.48047987	      7.05802902	     13.78299909	    -37.83807395
      0.46061890	    205.61493024	      7.03973790	     13.74967739	    -37.82277439
      0.46089970	    205.74872282	      7.02147322	     13.71620005	    -37.80743873
      0.46118049	    205.88197168	      7.00321947	     13.68254274	    -37.79205427
      0.46146105	    206.01456640	      6.98499203	     13.64873766	    -37.77663417
      0.46174161	    206.14661904	      6.96677554	     13.61476032	    -37.76116577
      0.46202193	    206.27802062	      6.94858530	     13.58064290	    -37.74566227
      0.46230226	    206.40888170	      6.93040606	     13.54636065	    -37.73011100
      0.46258235	    206.53909516	      6.91225293	     13.51194564	    -37.71452514
      0.46286244	    206.66876968	      6.89411082	     13.47737296	    -37.69889204
      0.46314230	    206.79779959	      6.87599476	     13.44267468	    -37.68322490
      0.46342216	    206.92629207	      6.85788975	     13.40782563	    -37.66751109
      0.46370179	    207.05414318	      6.83981066	     13.37285777	    -37.65176377
      0.46398143	    207.18145833	      6.82174264	     13.33774582	    -37.63597035
      0.46426083	    207.30813505	      6.80370046	     13.30252167	    -37.62014401
      0.46454023	    207.43427724	      6.78566938	     13.26715986	    -37.60427214
      0.46481941	    207.55978408	      6.76766402	     13.23169217	    -37.58836792
      0.46509859	    207.68475779	      6.74966977	     13.19609301	    -37.57241877
      0.46537754	    207.80909899	      6.73170116	     13.16039409	    -37.55643786
      0.46565649	    207.93290841	      6.71374367	     13.12456969	    -37.54041262
      0.46593522	    208.05608828	      6.69581170	     13.08865138	    -37.52435621
      0.46621395	    208.17873767	      6.67789087	     13.05261334	    -37.50825610
      0.46649246	    208.30076027	      6.65999546	     13.01648708	    -37.49212541
      0.46677097	    208.42225367	      6.64211120	     12.98024664	    -37.47595165
      0.46704926	    208.54312309	      6.62425226	     12.94392339	    -37.45974793
      0.46732754	    208.66346456	      6.60640447	     12.90749132	    -37.44350176
      0.46760561	    208.78318472	      6.58858189	     12.87098168	    -37.42722624
      0.46788368	    208.90237813	      6.57077048	     12.83436839	    -37.41090892
      0.46816154	    209.02095292	      6.55298416	     12.79768255	    -37.39456288
      0.46843939	    209.13900214	      6.53520901	     12.76089803	    -37.37817567
      0.46871703	    209.25643532	      6.51745885	     12.72404581	    -37.36176037
      0.46899466	    209.37334406	      6.49971987	     12.68709971	    -37.34530456
      0.46927209	    209.48963936	      6.48200576	     12.65009054	    -37.32882128
      0.46954951	    209.60541132	      6.46430282	     12.61299211	    -37.31229815
      0.46982672	    209.72057230	      6.44662465	     12.57583510	    -37.29574818
      0.47010393	    209.83521103	      6.42895765	     12.53859328	    -37.27915902
      0.47038093	    209.94924128	      6.41131530	     12.50129716	    -37.26254365
      0.47065793	    210.06275031	      6.39368412	     12.46392052	    -37.24588975
      0.47093472	    210.17565325	      6.37607748	     12.42649374	    -37.22921028
      0.47121151	    210.28803597	      6.35848201	     12.38899056	    -37.21249294
      0.47148809	    210.39981500	      6.34091096	     12.35144119	    -37.19575067
      0.47176467	    210.51107480	      6.32335107	     12.31381941	    -37.17897119
      0.47204105	    210.62173319	      6.30581548	     12.27615527	    -37.16216741
      0.47231742	    210.73187330	      6.28829105	     12.23842254	    -37.14532710
      0.47259359	    210.84141431	      6.27079081	     12.20065111	    -37.12846311
      0.47286977	    210.95043795	      6.25330171	     12.16281478	    -37.11156325
      0.47314573	    211.05886470	      6.23583668	     12.12494329	    -37.09464035
      0.47342170	    211.16677499	      6.21838278	     12.08701045	    -37.07768225
      0.47369746	    211.27409059	      6.20095284	     12.04904582	    -37.06070173
      0.47397323	    211.38089057	      6.18353402	     12.01102326	    -37.04368667
      0.47424879	    211.48709801	      6.16613903	     11.97297217	    -37.02664982
      0.47452435	    211.59279067	      6.14875515	     11.93486645	    -37.00957909
      0.47479972	    211.69789290	      6.13139498	     11.89673530	    -36.99248718
      0.47507508	    211.80248115	      6.11404591	     11.85855270	    -36.97536206
      0.47535024	    211.90648103	      6.09672043	     11.82034766	    -36.95821638
      0.47562541	    212.00996771	      6.07940602	     11.78209422	    -36.94103814
      0.47590038	    212.11286805	      6.06211509	     11.74382122	    -36.92383996
      0.47617535	    212.21525594	      6.04483522	     11.70550276	    -36.90660986
      0.47645012	    212.31705947	      6.02757870	     11.66716749	    -36.88936042
      0.47672489	    212.41835127	      6.01033321	     11.62878959	    -36.87207972
      0.47699947	    212.51906066	      5.99311096	     11.59039752	    -36.85478028
      0.47727405	    212.61925903	      5.97589972	     11.55196555	    -36.83745022
      0.47754844	    212.71887688	      5.95871159	     11.51352194	    -36.82010201
      0.47782283	    212.81798438	      5.94153446	     11.47504104	    -36.80272382
      0.47809702	    212.91651324	      5.92438031	     11.43655094	    -36.78532808
      0.47837122	    213.01453239	      5.90723713	     11.39802606	    -36.76790298
      0.47864523	    213.11197472	      5.89011682	     11.35949431	    -36.75046091
      0.47891923	    213.20890798	      5.87300745	     11.32093022	    -36.73299011
      0.47919305	    213.30526621	      5.85592083	     11.28236148	    -36.71550292
      0.47946687	    213.40111596	      5.83884513	     11.24376272	    -36.69798762
      0.47974050	    213.49639244	      5.82179204	     11.20516146	    -36.68045649
      0.48001413	    213.59116101	      5.80474985	     11.16653242	    -36.66289787
      0.48028757	    213.68535803	      5.78773015	     11.12790292	    -36.64532398
      0.48056102	    213.77904769	      5.77072132	     11.08924780	    -36.62772319
      0.48083428	    213.87216749	      5.75373486	     11.05059417	    -36.61010770
      0.48110754	    213.96478045	      5.73675924	     11.01191700	    -36.59246591
      0.48138061	    214.05682519	      5.71980586	     10.97324320	    -36.57480996
      0.48165369	    214.14836360	      5.70286329	     10.93454784	    -36.55712830
      0.48192659	    214.23933540	      5.68594284	     10.89585765	    -36.53943302
      0.48219948	    214.32980136	      5.66903318	     10.85714781	    -36.52171262
      0.48247238	    214.41976161	      5.65213433	     10.81841924	    -36.50396737
      0.48274527	    214.50921581	      5.63524625	     10.77967282	    -36.48619755
      0.48301817	    214.59816408	      5.61836897	     10.74090945	    -36.46840343
      0.48329106	    214.68660607	      5.60150245	     10.70213000	    -36.45058527
      0.48356396	    214.77454189	      5.58464670	     10.66333530	    -36.43274334
      0.48383685	    214.86197118	      5.56780170	     10.62452620	    -36.41487792
      0.48410975	    214.94889406	      5.55096745	     10.58570350	    -36.39698925
      0.48438264	    215.03531014	      5.53414392	     10.54686802	    -36.37907761
      0.48465554	    215.12121953	      5.51733113	     10.50802054	    -36.36114326
      0.48492843	    215.20662184	      5.50052905	     10.46916184	    -36.34318646
      0.48520133	    215.29151718	      5.48373768	     10.43029265	    -36.32520745
      0.48547422	    215.37590514	      5.46695699	     10.39141375	    -36.30720651
      0.48574712	    215.45978581	      5.45018701	     10.35252584	    -36.28918388
      0.48602002	    215.54315879	      5.43342768	     10.31362965	    -36.27113982
      0.48629291	    215.62602417	      5.41667910	     10.27472587	    -36.25307458
      0.48656581	    215.70838151	      5.39994137	     10.23581519	    -36.23498840
      0.48683870	    215.79023092	      5.38321468	     10.19689828	    -36.21688154
      0.48711160	    215.87157193	      5.36649913	     10.15797581	    -36.19875425
      0.48738449	    215.95240466	      5.34979489	     10.11904842	    -36.18060676
      0.48765739	    216.03272862	      5.33310208	     10.08011675	    -36.16243933
      0.48793028	    216.11254394	      5.31642087	     10.04118140	    -36.14425218
      0.48820318	    216.19185009	      5.29975137	     10.00224301	    -36.12604557
      0.48847607	    216.27064721	      5.28309375	      9.96330215	    -36.10781973
      0.48874897	    216.34893477	      5.26644812	      9.92435942	    -36.08957489
      0.48899448	    216.41893107	      5.25148323	      9.88932335	    -36.07314483
      0.48923999	    216.48851466	      5.23652827	      9.85428664	    -36.05669976
      0.48953482	    216.57153139	      5.21858230	      9.81221116	    -36.03693146
      0.48982965	    216.65395247	      5.20065097	      9.77013602	    -36.01714203
      0.49007215	    216.72129710	      5.18591362	      9.73553006	    -36.00084967
      0.49031465	    216.78823842	      5.17118639	      9.70092513	    -35.98454337
      0.49061299	    216.87004144	      5.15308186	      9.65835341	    -35.96446320
      0.49091133	    216.95123349	      5.13499296	      9.61578445	    -35.94436248
      0.49115105	    217.01603146	      5.12046937	      9.58158119	    -35.92819612
      0.49139078	    217.08043457	      5.10595608	      9.54738044	    -35.91201682
      0.49169129	    217.16060966	      5.08777757	      9.50451190	    -35.89171711
      0.49199180	    217.24016370	      5.06961558	      9.46164841	    -35.87139757
      0.49222943	    217.30263116	      5.05526586	      9.42775813	    -35.85531609
      0.49246706	    217.36470989	      5.04092666	      9.39387167	    -35.83922253
      0.49277004	    217.44329731	      5.02265940	      9.35067190	    -35.81868572
      0.49307302	    217.52125216	      5.00440959	      9.30747935	    -35.79812979
      0.49330646	    217.58088476	      4.99036017	      9.27420483	    -35.78227861
      0.49353991	    217.64014142	      4.97632128	      9.24093518	    -35.76641638
      0.49384639	    217.71736775	      4.95790600	      9.19726373	    -35.74557451
      0.49415288	    217.79394543	      4.93950922	      9.15360164	    -35.72471411
      0.49438183	    217.85072581	      4.92577899	      9.12099238	    -35.70911941
      0.49461077	    217.90714381	      4.91205926	      9.08838885	    -35.69351464
      0.49492032	    217.98284731	      4.89352638	      9.04431682	    -35.67240044
      0.49522987	    218.05788769	      4.87501301	      9.00025614	    -35.65126833
      0.49545585	    218.11225240	      4.86150971	      8.96809692	    -35.63582959
      0.49568184	    218.16626325	      4.84801697	      8.93594419	    -35.62038156
      0.49599357	    218.24018655	      4.82942218	      8.89160279	    -35.59905704
      0.49630530	    218.31343579	      4.81084781	      8.84727459	    -35.57771534
      0.49652873	    218.36552166	      4.79754752	      8.81551116	    -35.56240847
      0.49675216	    218.41726081	      4.78425787	      8.78375492	    -35.54709301
      0.49706589	    218.48932402	      4.76561559	      8.73917740	    -35.52557380
      0.49737961	    218.56070287	      4.74699462	      8.69461479	    -35.50403814
      0.49760048	    218.61054507	      4.73389782	      8.66325057	    -35.48886668
      0.49782136	    218.66004761	      4.72081173	      8.63189410	    -35.47368730
      0.49813692	    218.73018281	      4.70213426	      8.58710857	    -35.45198684
      0.49845248	    218.79962388	      4.68347895	      8.54233953	    -35.43027068
      0.49867120	    218.84734866	      4.67056140	      8.51131832	    -35.41520932
      0.49888993	    218.89473950	      4.65765463	      8.48030535	    -35.40014064
      0.49920728	    218.96290318	      4.63894801	      8.43532467	    -35.37826520
      0.49952462	    219.03036305	      4.62026440	      8.39036194	    -35.35637478
      0.49974099	    219.07595503	      4.60753880	      8.35971583	    -35.34144097
      0.49995736	    219.12121936	      4.59482403	      8.32907834	    -35.32650039
      0.50027627	    219.18733679	      4.57610363	      8.28393776	    -35.30446738
      0.50059518	    219.25274154	      4.55740703	      8.23881647	    -35.28242013
      0.50080995	    219.29638610	      4.54482949	      8.20844094	    -35.26756470
      0.50102471	    219.33970698	      4.53226286	      8.17807440	    -35.25270301
      0.50134549	    219.40380771	      4.51351388	      8.13273610	    -35.23049422
      0.50166626	    219.46718541	      4.49478953	      8.08741835	    -35.20827189
      0.50187815	    219.50865258	      4.48243485	      8.05749533	    -35.19358574
      0.50209003	    219.54980380	      4.47009103	      8.02758149	    -35.17889386
      0.50241154	    219.61164128	      4.45138188	      7.98220919	    -35.15659025
      0.50273305	    219.67275034	      4.43269797	      7.93685847	    -35.13427388
      0.50294578	    219.71278412	      4.42034926	      7.90686300	    -35.11950079
      0.50315851	    219.75249849	      4.40801171	      7.87687716	    -35.10472229
      0.50348392	    219.81262950	      4.38916123	      7.83102801	    -35.08210600
      0.50376699	    219.86432928	      4.37278448	      7.79116214	    -35.06242195
      0.50402001	    219.91006038	      4.35816348	      7.75554378	    -35.04482012
      0.50427303	    219.95533831	      4.34355855	      7.71993952	    -35.02721112
      0.50457921	    220.00952194	      4.32590705	      7.67687457	    -35.00589344
      0.50481947	    220.05157648	      4.31207185	      7.64309456	    -34.98915756
      0.50505974	    220.09322162	      4.29825135	      7.60932755	    -34.97241555
      0.50530001	    220.13445695	      4.28444556	      7.57557362	    -34.95566750
      0.50561753	    220.18832251	      4.26622320	      7.53098628	    -34.93352499
      0.50589081	    220.23410865	      4.25056060	      7.49263009	    -34.91445957
      0.50616409	    220.27936351	      4.23491729	      7.45429115	    -34.89538676
      0.50643737	    220.32408641	      4.21929330	      7.41596957	    -34.87630669
      0.50667643	    220.36277136	      4.20564217	      7.38246215	    -34.85961059
      0.50691548	    220.40104867	      4.19200591	      7.34896816	    -34.84290913
      0.50723533	    220.45162575	      4.17378399	      7.30417433	    -34.82055435
      0.50747592	    220.48918734	      4.16009542	      7.27049713	    -34.80373334
      0.50771650	    220.52633521	      4.14642207	      7.23683371	    -34.78690720
      0.50795709	    220.56306894	      4.13276397	      7.20318413	    -34.77007600
      0.50827791	    220.61140825	      4.11457483	      7.15833439	    -34.74762405
      0.50854463	    220.65103443	      4.09947371	      7.12106663	    -34.72895163
      0.50881135	    220.69015050	      4.08439149	      7.08381609	    -34.71027336
      0.50907807	    220.72875582	      4.06932819	      7.04658282	    -34.69158935
      0.50934479	    220.76685019	      4.05428387	      7.00936688	    -34.67289970
      0.50961151	    220.80443298	      4.03925856	      6.97216832	    -34.65420454
      0.50987823	    220.84150398	      4.02425231	      6.93498720	    -34.63550397
      0.51014495	    220.87806254	      4.00926512	      6.89782357	    -34.61679810
      0.51041167	    220.91410848	      3.99429708	      6.86067747	    -34.59808703
      0.51067839	    220.94964111	      3.97934816	      6.82354894	    -34.57937089
      0.51094511	    220.98466027	      3.96441844	      6.78643803	    -34.56064977
      0.51121183	    221.01916526	      3.94950790	      6.74934478	    -34.54192377
      0.51147855	    221.05315591	      3.93461660	      6.71226922	    -34.52319301
      0.51174527	    221.08663153	      3.91974454	      6.67521140	    -34.50445758
      0.51198462	    221.11623357	      3.90641494	      6.64197125	    -34.48764074
      0.51222397	    221.14542020	      3.89310086	      6.60874542	    -34.47082030
      0.51253292	    221.18248008	      3.87593792	      6.56587845	    -34.44910312
      0.51278431	    221.21212276	      3.86199219	      6.53101688	    -34.43142845
      0.51303570	    221.24130623	      3.84806365	      6.49617117	    -34.41375006
      0.51328708	    221.27002997	      3.83415226	      6.46134135	    -34.39606806
      0.51360653	    221.30586715	      3.81649908	      6.41710406	    -34.37359342
      0.51383533	    221.33107682	      3.80387283	      6.38543693	    -34.35749357
      0.51406412	    221.35590483	      3.79126083	      6.35378299	    -34.34139093
      0.51436398	    221.38786701	      3.77475253	      6.31231592	    -34.32028196
      0.51465558	    221.41831795	      3.75872289	      6.27201405	    -34.29975068
      0.51494718	    221.44814712	      3.74271635	      6.23173367	    -34.27921522
      0.51519265	    221.47277628	      3.72925926	      6.19784052	    -34.26192440
      0.51543813	    221.49696401	      3.71581854	      6.16396262	    -34.24463076
      0.51574266	    221.52635580	      3.69916763	      6.12195720	    -34.22317366
      0.51599079	    221.54980187	      3.68561861	      6.08774741	    -34.20568681
      0.51623892	    221.57279588	      3.67208629	      6.05355319	    -34.18819731
      0.51648706	    221.59533734	      3.65857063	      6.01937456	    -34.17070524
      0.51681430	    221.62437241	      3.64077177	      5.97432389	    -34.14763303
      0.51704021	    221.64395693	      3.62850105	      5.94323861	    -34.13170248
      0.51726612	    221.66316547	      3.61624411	      5.91216624	    -34.11576998
      0.51757208	    221.68858081	      3.59966563	      5.87010344	    -34.09418852
      0.51786561	    221.71231377	      3.58378464	      5.82977252	    -34.07348108
      0.51815914	    221.73541012	      3.56792678	      5.78946338	    -34.05277065
      0.51840079	    221.75394586	      3.55488931	      5.75629569	    -34.03571888
      0.51864244	    221.77204938	      3.54186744	      5.72314274	    -34.01866522
      0.51894898	    221.79439310	      3.52537042	      5.68110632	    -33.99702843
      0.51919970	    221.81214932	      3.51189664	      5.64674377	    -33.97933032
      0.51945042	    221.82943922	      3.49843957	      5.61239705	    -33.96163039
      0.51970114	    221.84626229	      3.48499915	      5.57806618	    -33.94392871
      0.52001489	    221.86665714	      3.46820279	      5.53512572	    -33.92177389
      0.52024887	    221.88138976	      3.45569387	      5.50311922	    -33.90525039
      0.52048285	    221.89571487	      3.44319935	      5.47112647	    -33.88872554
      0.52077725	    221.91315938	      3.42749894	      5.43089228	    -33.86793189
      0.52105697	    221.92913534	      3.41260238	      5.39268440	    -33.84817324
      0.52133669	    221.94452723	      3.39772617	      5.35449615	    -33.82841291
      0.52158760	    221.95783694	      3.38439910	      5.32025693	    -33.81068599
      0.52183852	    221.97067587	      3.37108829	      5.28603346	    -33.79295785
      0.52208944	    221.98304378	      3.35779372	      5.25182574	    -33.77522854
      0.52234035	    221.99494020	      3.34451530	      5.21763374	    -33.75749812
      0.52267992	    222.01028854	      3.32657099	      5.17138601	    -33.73350151
      0.52289539	    222.01957907	      3.31519981	      5.14205484	    -33.71827375
      0.52311086	    222.02852112	      3.30384041	      5.11273523	    -33.70304530
      0.52343739	    222.04140718	      3.28664859	      5.06832595	    -33.67996672
      0.52374737	    222.05289838	      3.27035284	      5.02619183	    -33.65805650
      0.52405734	    222.06366629	      3.25408111	      4.98408154	    -33.63614517
      0.52428472	    222.07110460	      3.24216071	      4.95320801	    -33.62007215
      0.52451209	    222.07815308	      3.23025310	      4.92234729	    -33.60399863
      0.52483889	    222.08760047	      3.21316094	      4.87801442	    -33.58089582
      0.52509111	    222.09434021	      3.19998768	      4.84381786	    -33.56306528
      0.52534332	    222.10059926	      3.18682994	      4.80963699	    -33.54523429
      0.52559553	    222.10637714	      3.17368761	      4.77547179	    -33.52740291
      0.52590330	    222.11277558	      3.15767100	      4.73380171	    -33.50564309
      0.52613996	    222.11720750	      3.14537057	      4.70177561	    -33.48891074
      0.52637662	    222.12121489	      3.13308349	      4.66976327	    -33.47217820
      0.52666820	    222.12556798	      3.11796302	      4.63034026	    -33.45156208
      0.52695979	    222.12927556	      3.10286257	      4.59093807	    -33.43094581
      0.52720443	    222.13188774	      3.09020844	      4.55789523	    -33.41364846
      0.52744907	    222.13404483	      3.07756824	      4.52486702	    -33.39635110
      0.52769371	    222.13574642	      3.06494185	      4.49185342	    -33.37905378
      0.52801753	    222.13729781	      3.04825014	      4.44817764	    -33.35615844
      0.52825168	    222.13792163	      3.03619538	      4.41661201	    -33.33960317
      0.52848583	    222.13812733	      3.02415304	      4.38505971	    -33.32304808
      0.52878427	    222.13778286	      3.00882220	      4.34486377	    -33.30194794
      0.52908271	    222.13675808	      2.99351122	      4.30468945	    -33.28084822
      0.52931677	    222.13547782	      2.98151636	      4.27319526	    -33.26429973
      0.52955084	    222.13377850	      2.96953353	      4.24171433	    -33.24775159
      0.52984419	    222.13105663	      2.95453320	      4.20228041	    -33.22701359
      0.53013753	    222.12767560	      2.93955146	      4.16286729	    -33.20627626
      0.53037877	    222.12440058	      2.92724421	      4.13046935	    -33.18922233
      0.53062002	    222.12067914	      2.91494933	      4.09808546	    -33.17216895
      0.53086126	    222.11651087	      2.90266671	      4.06571560	    -33.15511614
      0.53119540	    222.10999920	      2.88567478	      4.02090495	    -33.13149820
      0.53142760	    222.10496850	      2.87388016	      3.98978048	    -33.11508612
      0.53165980	    222.09952309	      2.86209662	      3.95866898	    -33.09867470
      0.53196380	    222.09176662	      2.84668632	      3.91795783	    -33.07719012
      0.53226779	    222.08329834	      2.83129463	      3.87726887	    -33.05570681
      0.53249142	    222.07661380	      2.81998349	      3.84735024	    -33.03990347
      0.53271506	    222.06954356	      2.80868223	      3.81744360	    -33.02410088
      0.53302458	    222.05912107	      2.79305675	      3.77607081	    -33.00223043
      0.53330338	    222.04909961	      2.77899789	      3.73882368	    -32.98253184
      0.53358219	    222.03847734	      2.76495389	      3.70159517	    -32.96283457
      0.53383025	    222.02852093	      2.75247065	      3.66848680	    -32.94531012
      0.53407832	    222.01808828	      2.73999893	      3.63539316	    -32.92778680
      0.53432639	    222.00717926	      2.72753864	      3.60231423	    -32.91026465
      0.53462642	    221.99334756	      2.71248277	      3.56232435	    -32.88907292
      0.53487905	    221.98116077	      2.69981899	      3.52867115	    -32.87123174
      0.53513167	    221.96847895	      2.68716664	      3.49503320	    -32.85339190
      0.53538429	    221.95530193	      2.67452561	      3.46141049	    -32.83555344
      0.53563691	    221.94162936	      2.66189576	      3.42780302	    -32.81771638
      0.53594785	    221.92411971	      2.64636538	      3.38645790	    -32.79576350
      0.53618188	    221.91044538	      2.63468738	      3.35535490	    -32.77924224
      0.53641591	    221.89634513	      2.62301865	      3.32426496	    -32.76272229
      0.53671393	    221.87777215	      2.60817228	      3.28469232	    -32.74168687
      0.53701196	    221.85850771	      2.59334053	      3.24514089	    -32.72065369
      0.53723573	    221.84358761	      2.58221320	      3.21545663	    -32.70486190
      0.53745951	    221.82827729	      2.57109390	      3.18578434	    -32.68907144
      0.53776893	    221.80646456	      2.55573237	      3.14477638	    -32.66724030
      0.53804225	    221.78657511	      2.54217525	      3.10857116	    -32.64795803
      0.53831558	    221.76610247	      2.52862958	      3.07238380	    -32.62867787
      0.53858890	    221.74504653	      2.51509524	      3.03621429	    -32.60939985
      0.53882490	    221.72639600	      2.50341789	      3.00499792	    -32.59275591
      0.53906091	    221.70731019	      2.49174874	      2.97379488	    -32.57611363
      0.53934794	    221.68351040	      2.47756722	      2.93586273	    -32.55587505
      0.53963497	    221.65906614	      2.46339747	      2.89795032	    -32.53563902
      0.53987228	    221.63836923	      2.45169101	      2.86662024	    -32.51891036
      0.54010960	    221.61723144	      2.43999234	      2.83530367	    -32.50218350
      0.54039878	    221.59087696	      2.42574692	      2.79716016	    -32.48180294
      0.54068796	    221.56386724	      2.41151270	      2.75903673	    -32.46142515
      0.54091818	    221.54189587	      2.40018860	      2.72870084	    -32.44520428
      0.54114840	    221.51950891	      2.38887138	      2.69837771	    -32.42898523
      0.54144736	    221.48981732	      2.37418524	      2.65902009	    -32.40792642
      0.54174632	    221.45942438	      2.35951027	      2.61968403	    -32.38687076
      0.54196853	    221.43637913	      2.34860969	      2.59046016	    -32.37122249
      0.54219074	    221.41294616	      2.33771507	      2.56124821	    -32.35557601
      0.54250450	    221.37919820	      2.32234180	      2.52002128	    -32.33348626
      0.54278470	    221.34840597	      2.30862249	      2.48322406	    -32.31376228
      0.54306490	    221.31699645	      2.29491207	      2.44644590	    -32.29404126
      0.54329183	    221.29110574	      2.28381454	      2.41667355	    -32.27807158
      0.54351877	    221.26480989	      2.27272262	      2.38691373	    -32.26210388
      0.54381820	    221.22949359	      2.25809571	      2.34766603	    -32.24103823
      0.54411762	    221.19347162	      2.24347819	      2.30844019	    -32.21997613
      0.54434481	    221.16566938	      2.23239339	      2.27869252	    -32.20399782
      0.54457200	    221.13746066	      2.22131376	      2.24895748	    -32.18802161
      0.54487516	    221.09918605	      2.20653708	      2.20929897	    -32.16670638
      0.54517832	    221.06018736	      2.19176920	      2.16966303	    -32.14539496
      0.54539919	    221.03131850	      2.18101531	      2.14080006	    -32.12987071
      0.54562006	    221.00206510	      2.17026586	      2.11194911	    -32.11434853
      0.54593282	    220.95998425	      2.15505200	      2.07111647	    -32.09237254
      0.54620621	    220.92256747	      2.14175975	      2.03544240	    -32.07316567
      0.54647960	    220.88456133	      2.12847383	      1.99978684	    -32.05396208
      0.54675300	    220.84596558	      2.11519405	      1.96414986	    -32.03476178
      0.54698710	    220.81244824	      2.10382759	      1.93364933	    -32.01832357
      0.54722120	    220.77849846	      2.09246540	      1.90316247	    -32.00188782
      0.54750712	    220.73644762	      2.07859394	      1.86594614	    -31.98181752
      0.54779304	    220.69375160	      2.06472850	      1.82875029	    -31.96175097
      0.54803339	    220.65736145	      2.05307749	      1.79749863	    -31.94488558
      0.54827374	    220.62051528	      2.04143048	      1.76626150	    -31.92802288
      0.54851409	    220.58321315	      2.02978739	      1.73503893	    -31.91116290
      0.54883792	    220.53223390	      2.01410633	      1.69299509	    -31.88845138
      0.54907424	    220.49450895	      2.00266716	      1.66233004	    -31.87188065
      0.54931055	    220.45634303	      1.99123139	      1.63167918	    -31.85531262
      0.54960427	    220.40829195	      1.97702244	      1.59360295	    -31.83472394
      0.54989799	    220.35955964	      1.96281838	      1.55554874	    -31.81413951
      0.55012104	    220.32209717	      1.95203494	      1.52666499	    -31.79851047
      0.55034409	    220.28424180	      1.94125413	      1.49779401	    -31.78288392
      0.55064751	    220.23211538	      1.92659272	      1.45854049	    -31.76163066
      0.55092310	    220.18414102	      1.91328023	      1.42290864	    -31.74233121
      0.55119869	    220.13556707	      1.89997129	      1.38729645	    -31.72303563
      0.55144518	    220.09161280	      1.88807017	      1.35546040	    -31.70578033
      0.55169168	    220.04717891	      1.87617165	      1.32364015	    -31.68852818
      0.55193817	    220.00226531	      1.86427560	      1.29183576	    -31.67127919
      0.55218466	    219.95687212	      1.85238191	      1.26004726	    -31.65403339
      0.55251313	    219.89563835	      1.83653652	      1.21771247	    -31.63105761
      0.55273598	    219.85360830	      1.82578804	      1.18900575	    -31.61547251
      0.55295883	    219.81118627	      1.81504118	      1.16031214	    -31.59989006
      0.55326857	    219.75157533	      1.80010725	      1.12045422	    -31.57823728
      0.55354244	    219.69823456	      1.78690443	      1.08523159	    -31.55909543
      0.55381632	    219.64430216	      1.77370364	      1.05002893	    -31.53995768
      0.55409019	    219.58977807	      1.76050470	      1.01484632	    -31.52082406
      0.55432249	    219.54306921	      1.74931122	      0.98502146	    -31.50459887
      0.55455478	    219.49593484	      1.73811888	      0.95521111	    -31.48837668
      0.55483884	    219.43771778	      1.72443361	      0.91877685	    -31.46854324
      0.55512290	    219.37886471	      1.71074976	      0.88236442	    -31.44871435
      0.55537051	    219.32704623	      1.69882314	      0.85064300	    -31.43143403
      0.55561811	    219.27474470	      1.68689737	      0.81893829	    -31.41415719
      0.55586572	    219.22196036	      1.67497238	      0.78725032	    -31.39688388
      0.55611332	    219.16869322	      1.66304803	      0.75557916	    -31.37961410
      0.55642120	    219.10178743	      1.64822200	      0.71622253	    -31.35814570
      0.55666618	    219.04801638	      1.63642515	      0.68492450	    -31.34106688
      0.55691116	    218.99377321	      1.62462864	      0.65364308	    -31.32399159
      0.55715614	    218.93905796	      1.61283235	      0.62237832	    -31.30691983
      0.55746174	    218.87014256	      1.59811738	      0.58340089	    -31.28562883
      0.55771206	    218.81314666	      1.58606431	      0.55149374	    -31.26819342
      0.55796237	    218.75565847	      1.57401116	      0.51960417	    -31.25076176
      0.55821269	    218.69767804	      1.56195782	      0.48773224	    -31.23333387
      0.55846301	    218.63920563	      1.54990422	      0.45587801	    -31.21590976
      0.55877835	    218.56484316	      1.53471879	      0.41577400	    -31.19396466
      0.55900128	    218.51180293	      1.52398321	      0.38744009	    -31.17845453
      0.55922421	    218.45837286	      1.51324717	      0.35912036	    -31.16294746
      0.55952687	    218.38520843	      1.49867024	      0.32069406	    -31.14189874
      0.55980458	    218.31744563	      1.48529435	      0.28545961	    -31.12259072
      0.56008229	    218.24907877	      1.47191740	      0.25024740	    -31.10328750
      0.56032624	    218.18852396	      1.46016549	      0.21933383	    -31.08633467
      0.56057019	    218.12750345	      1.44841260	      0.18843756	    -31.06938557
      0.56081414	    218.06601733	      1.43665861	      0.15755862	    -31.05244022
      0.56111362	    217.98989751	      1.42222722	      0.11967384	    -31.03164239
      0.56136889	    217.92446423	      1.40992528	      0.08740396	    -31.01392009
      0.56162415	    217.85852202	      1.39762188	      0.05515328	    -30.99620197
      0.56187941	    217.79207102	      1.38531692	      0.02292187	    -30.97848802
      0.56213468	    217.72511161	      1.37301033	     -0.00929022	    -30.96077828
      0.56238994	    217.65764393	      1.36070200	     -0.04148285	    -30.94307275
      0.56264520	    217.58966836	      1.34839186	     -0.07365583	    -30.92537146
      0.56290047	    217.52118508	      1.33607982	     -0.10580895	    -30.90767442
      0.56315573	    217.45219447	      1.32376581	     -0.13794200	    -30.88998164
      0.56346453	    217.36805614	      1.30886632	     -0.17678742	    -30.86858377
      0.56368434	    217.30771414	      1.29825887	     -0.20441960	    -30.85335645
      0.56390415	    217.24699654	      1.28764975	     -0.23203644	    -30.83813233
      0.56420711	    217.16269412	      1.27302439	     -0.27007548	    -30.81715415
      0.56449137	    217.08294706	      1.25929869	     -0.30573967	    -30.79747636
      0.56477563	    217.00257319	      1.24556994	     -0.34137751	    -30.77780399
      0.56501128	    216.93546844	      1.23418644	     -0.37090101	    -30.76149977
      0.56524693	    216.86793350	      1.22280073	     -0.40040607	    -30.74519929
      0.56554347	    216.78233950	      1.20847019	     -0.43750754	    -30.72469284
      0.56579511	    216.70916830	      1.19630597	     -0.46896967	    -30.70729515
      0.56604676	    216.63550740	      1.18413900	     -0.50041026	    -30.68990179
      0.56629841	    216.56135726	      1.17196922	     -0.53182916	    -30.67251277
      0.56655006	    216.48671811	      1.15979656	     -0.56322622	    -30.65512810
      0.56680170	    216.41159040	      1.14762098	     -0.59460128	    -30.63774780
      0.56711084	    216.31863171	      1.13265982	     -0.63311351	    -30.61640303
      0.56733265	    216.25147753	      1.12192191	     -0.66072642	    -30.60109163
      0.56755447	    216.18394452	      1.11118157	     -0.68832189	    -30.58578365
      0.56785281	    216.09251511	      1.09673183	     -0.72541038	    -30.56519970
      0.56813487	    216.00544701	      1.08306661	     -0.76044507	    -30.54574502
      0.56841692	    215.91776800	      1.06939726	     -0.79545100	    -30.52629594
      0.56865478	    215.84335465	      1.05786675	     -0.82494865	    -30.50989910
      0.56889264	    215.76850759	      1.04633321	     -0.85442561	    -30.49350627
      0.56918650	    215.67543689	      1.03207947	     -0.89081508	    -30.47325879
      0.56943590	    215.59592989	      1.01997866	     -0.92167354	    -30.45607970
      0.56968531	    215.51594739	      1.00787435	     -0.95250886	    -30.43890507
      0.56993471	    215.43549027	      0.99576651	     -0.98332094	    -30.42173489
      0.57018411	    215.35455922	      0.98365507	     -1.01410966	    -30.40456918
      0.57043351	    215.27315509	      0.97154000	     -1.04487490	    -30.38740796
      0.57075934	    215.16609563	      0.95570711	     -1.08503164	    -30.36499499
      0.57097019	    215.09638637	      0.94545792	     -1.11099637	    -30.35049518
      0.57118103	    215.02634062	      0.93520605	     -1.13694408	    -30.33599860
      0.57149719	    214.92068257	      0.91982899	     -1.17581881	    -30.31426808
      0.57179665	    214.81990659	      0.90525794	     -1.21260588	    -30.29369138
      0.57210645	    214.71494057	      0.89017788	     -1.25062655	    -30.27241110
      0.57234478	    214.63370025	      0.87857278	     -1.27985006	    -30.25604517
      0.57258311	    214.55203393	      0.86696407	     -1.30905134	    -30.23968342
      0.57288575	    214.44771579	      0.85221733	     -1.34610080	    -30.21891229
      0.57312514	    214.36471594	      0.84054858	     -1.37538106	    -30.20248730
      0.57336453	    214.28128830	      0.82887607	     -1.40463862	    -30.18606656
      0.57360392	    214.19743365	      0.81719981	     -1.43387342	    -30.16965009
      0.57393442	    214.08096445	      0.80107347	     -1.47419702	    -30.14699279
      0.57414977	    214.00463754	      0.79056177	     -1.50044806	    -30.13223387
      0.57436512	    213.92796671	      0.78004695	     -1.52668048	    -30.11747842
      0.57467329	    213.81765338	      0.76499477	     -1.56418667	    -30.09636942
      0.57496795	    213.71152060	      0.75059657	     -1.60001244	    -30.07619269
      0.57526260	    213.60474744	      0.73619244	     -1.63580300	    -30.05602254
      0.57549826	    213.51889393	      0.72466824	     -1.66440160	    -30.03989591
      0.57573391	    213.43263221	      0.71314022	     -1.69297755	    -30.02377352
      0.57603667	    213.32120686	      0.69832363	     -1.72965793	    -30.00306605
      0.57627784	    213.23196882	      0.68651671	     -1.75884932	    -29.98657623
      0.57651901	    213.14230523	      0.67470572	     -1.78801679	    -29.97009086
      0.57676019	    213.05221683	      0.66289067	     -1.81716029	    -29.95360997
      0.57708298	    212.93097418	      0.64707040	     -1.85612980	    -29.93155811
      0.57730103	    212.84864625	      0.63637976	     -1.88242906	    -29.91666675
      0.57751907	    212.76597270	      0.62568575	     -1.90870858	    -29.90177907
      0.57782053	    212.65110598	      0.61089545	     -1.94500817	    -29.88120251
      0.57811019	    212.54011359	      0.59667779	     -1.97985169	    -29.86143773
      0.57839985	    212.42851449	      0.58245418	     -2.01466013	    -29.84167948
      0.57863645	    212.33690553	      0.57083122	     -2.04306723	    -29.82554486
      0.57887306	    212.24489311	      0.55920428	     -2.07145083	    -29.80941462
      0.57917383	    212.12734869	      0.54441876	     -2.10749703	    -29.78891678
      0.57941448	    212.03282898	      0.53258367	     -2.13631151	    -29.77252080
      0.57965514	    211.93789380	      0.52074443	     -2.16510153	    -29.75612937
      0.57989579	    211.84254389	      0.50890107	     -2.19386707	    -29.73974252
      0.58022028	    211.71332322	      0.49292551	     -2.23261423	    -29.71765455
      0.58043621	    211.62691679	      0.48229041	     -2.25837381	    -29.70296070
      0.58065214	    211.54017800	      0.47165198	     -2.28411357	    -29.68827056
      0.58095551	    211.41775295	      0.45669979	     -2.32024339	    -29.66763775
      0.58124769	    211.29922581	      0.44229297	     -2.35500337	    -29.64777298
      0.58153987	    211.18009335	      0.42788009	     -2.38972690	    -29.62791502
      0.58178350	    211.08029546	      0.41585761	     -2.41865240	    -29.61136214
      0.58202713	    210.98007815	      0.40383093	     -2.44755250	    -29.59481402
      0.58232014	    210.85899558	      0.38936133	     -2.48227591	    -29.57491849
      0.58255867	    210.75997459	      0.37757703	     -2.51051738	    -29.55872646
      0.58279721	    210.66055334	      0.36578872	     -2.53873439	    -29.54253900
      0.58303575	    210.56073254	      0.35399644	     -2.56692694	    -29.52635614
      0.58336765	    210.42117853	      0.33758210	     -2.60611319	    -29.50384703
      0.58357846	    210.33213698	      0.32715216	     -2.63097866	    -29.48955444
      0.58378928	    210.24278479	      0.31671913	     -2.65582495	    -29.47526545
      0.58410022	    210.11042760	      0.30132521	     -2.69243730	    -29.45419633
      0.58440504	    209.98002417	      0.28622813	     -2.72828782	    -29.43354992
      0.58475951	    209.82756716	      0.26866397	     -2.76992745	    -29.40954997
      0.58497805	    209.73313796	      0.25783090	     -2.79557252	    -29.39475835
      0.58519659	    209.63837793	      0.24699467	     -2.82119690	    -29.37997064
      0.58555832	    209.48080796	      0.22905197	     -2.86356413	    -29.35550306
      0.58575951	    209.39277441	      0.21906833	     -2.88710481	    -29.34189852
      0.58596071	    209.30446173	      0.20908210	     -2.91062791	    -29.32829730
      0.58629257	    209.15818679	      0.19260485	     -2.94938935	    -29.30587026
      0.58661501	    209.01533993	      0.17658883	     -2.98700449	    -29.28408866
      0.58684985	    208.91084924	      0.16491961	     -3.01437284	    -29.26822956
      0.58708470	    208.80598094	      0.15324704	     -3.04171721	    -29.25237502
      0.58740190	    208.66374000	      0.13747603	     -3.07861230	    -29.23096806
      0.58762667	    208.56253135	      0.12629699	     -3.10472994	    -29.21580400
      0.58785144	    208.46097837	      0.11511501	     -3.13082557	    -29.20064414
      0.58813972	    208.33022909	      0.10076938	     -3.16426218	    -29.18120712
      0.58841924	    208.20291042	      0.08685481	     -3.19664905	    -29.16236686
      0.58869877	    208.07506200	      0.07293593	     -3.22900188	    -29.14353314
      0.58894269	    207.96306341	      0.06078618	     -3.25720662	    -29.12710332
      0.58918662	    207.85066275	      0.04863325	     -3.28538543	    -29.11067850
      0.58943055	    207.73786053	      0.03647717	     -3.31353830	    -29.09425868
      0.58972331	    207.60194527	      0.02188329	     -3.34729335	    -29.07455811
      0.58998635	    207.47933439	      0.00876705	     -3.37759022	    -29.05686341
      0.59024940	    207.35625899	     -0.00435264	     -3.40785694	    -29.03917455
      0.59051244	    207.23271968	     -0.01747572	     -3.43809350	    -29.02149154
      0.59077549	    207.10871741	     -0.03060210	     -3.46829990	    -29.00381439
      0.59101015	    206.99770397	     -0.04231497	     -3.49522177	    -28.98804945
      0.59124482	    206.88632321	     -0.05403036	     -3.52211965	    -28.97228919
      0.59154307	    206.74422856	     -0.06892423	     -3.55627230	    -28.95226461
      0.59178463	    206.62871496	     -0.08098939	     -3.58390357	    -28.93605259
      0.59202618	    206.51281391	     -0.09305706	     -3.61150943	    -28.91984554
      0.59226774	    206.39652612	     -0.10512716	     -3.63908990	    -28.90364348
      0.59258842	    206.24154794	     -0.12115490	     -3.67566598	    -28.88214162
      0.59280245	    206.13773639	     -0.13185418	     -3.70005223	    -28.86779602
      0.59301648	    206.03362261	     -0.14255525	     -3.72441855	    -28.85345435
      0.59331728	    205.88678471	     -0.15759810	     -3.75863082	    -28.83330433
      0.59355815	    205.76877746	     -0.16964583	     -3.78599743	    -28.81717511
      0.59395816	    205.57196091	     -0.18965807	     -3.83138963	    -28.79040025
      0.59420126	    205.45183278	     -0.20182323	     -3.85894300	    -28.77413445
      0.59444437	    205.33131816	     -0.21399034	     -3.88647071	    -28.75787376
      0.59468748	    205.21041773	     -0.22615930	     -3.91397280	    -28.74161817
      0.59498418	    205.06233758	     -0.24101387	     -3.94750420	    -28.72178527
      0.59524210	    204.93315539	     -0.25392809	     -3.97661998	    -28.70455196
      0.59550001	    204.80354104	     -0.26684419	     -4.00570696	    -28.68732442
      0.59575792	    204.67349540	     -0.27976205	     -4.03476516	    -28.67010265
      0.59601583	    204.54301900	     -0.29268162	     -4.06379460	    -28.65288667
      0.59627374	    204.41211272	     -0.30560279	     -4.09279530	    -28.63567648
      0.59653165	    204.28077710	     -0.31852551	     -4.12176728	    -28.61847209
      0.59678956	    204.14901300	     -0.33144967	     -4.15071056	    -28.60127350
      0.59704747	    204.01682095	     -0.34437520	     -4.17962516	    -28.58408072
      0.59730539	    203.88420185	     -0.35730201	     -4.20851110	    -28.56689376
      0.59756330	    203.75115619	     -0.37023003	     -4.23736841	    -28.54971263
      0.59782121	    203.61768489	     -0.38315915	     -4.26619711	    -28.53253733
      0.59807912	    203.48378842	     -0.39608931	     -4.29499723	    -28.51536786
      0.59833703	    203.34946771	     -0.40902040	     -4.32376878	    -28.49820424
      0.59859494	    203.21472324	     -0.42195236	     -4.35251180	    -28.48104647
      0.59885285	    203.07955593	     -0.43488507	     -4.38122630	    -28.46389456
      0.59908384	    202.95813904	     -0.44646844	     -4.40691936	    -28.44853797
      0.59931483	    202.83638401	     -0.45805227	     -4.43258959	    -28.43318609
      0.59961962	    202.67521446	     -0.47333749	     -4.46642594	    -28.41293687
      0.59985661	    202.54949065	     -0.48522299	     -4.49270817	    -28.39719764
      0.60009359	    202.42341253	     -0.49710878	     -4.51896644	    -28.38146339
      0.60033058	    202.29698075	     -0.50899476	     -4.54520077	    -28.36573412
      0.60063188	    202.13572757	     -0.52410660	     -4.57852016	    -28.34574338
      0.60088924	    201.99754455	     -0.53701419	     -4.60694882	    -28.32867497
      0.60114659	    201.85894648	     -0.54992174	     -4.63534935	    -28.31161246
      0.60140394	    201.71993420	     -0.56282914	     -4.66372178	    -28.29455584
      0.60166129	    201.58050826	     -0.57573632	     -4.69206614	    -28.27750512
      0.60191865	    201.44066949	     -0.58864316	     -4.72038246	    -28.26046030
      0.60217600	    201.30041841	     -0.60154959	     -4.74867079	    -28.24342140
      0.60243335	    201.15975588	     -0.61445548	     -4.77693114	    -28.22638841
      0.60269071	    201.01868241	     -0.62736077	     -4.80516356	    -28.20936134
      0.60294806	    200.87719886	     -0.64026533	     -4.83336808	    -28.19234021
      0.60320541	    200.73530574	     -0.65316909	     -4.86154474	    -28.17532500
      0.60346276	    200.59300391	     -0.66607192	     -4.88969356	    -28.15831574
      0.60372012	    200.45029387	     -0.67897376	     -4.91781459	    -28.14131242
      0.60397747	    200.30717648	     -0.69187447	     -4.94590787	    -28.12431505
      0.60423482	    200.16365225	     -0.70477399	     -4.97397342	    -28.10732364
      0.60449217	    200.01972203	     -0.71767218	     -5.00201129	    -28.09033819
      0.60474953	    199.87538633	     -0.73056897	     -5.03002152	    -28.07335871
      0.60500688	    199.73064601	     -0.74346422	     -5.05800414	    -28.05638520
      0.60526423	    199.58550155	     -0.75635788	     -5.08595919	    -28.03941767
      0.60552159	    199.43995384	     -0.76924980	     -5.11388671	    -28.02245612
      0.60577894	    199.29400335	     -0.78213991	     -5.14178675	    -28.00550057
      0.60603629	    199.14765096	     -0.79502807	     -5.16965933	    -27.98855100
      0.60629364	    199.00089714	     -0.80791422	     -5.19750451	    -27.97160744
      0.60655100	    198.85374277	     -0.82079821	     -5.22532232	    -27.95466988
      0.60680835	    198.70618834	     -0.83367997	     -5.25311280	    -27.93773833
      0.60706570	    198.55823470	     -0.84655937	     -5.28087601	    -27.92081280
      0.60732305	    198.40988234	     -0.85943633	     -5.30861196	    -27.90389329
      0.60758041	    198.26113214	     -0.87231070	     -5.33632072	    -27.88697980
      0.60783776	    198.11198455	     -0.88518242	     -5.36400232	    -27.87007234
      0.60809511	    197.96244047	     -0.89805134	     -5.39165681	    -27.85317092
      0.60835247	    197.81250035	     -0.91091740	     -5.41928423	    -27.83627554
      0.60860982	    197.66216509	     -0.92378043	     -5.44688463	    -27.81938621
      0.60886717	    197.51143512	     -0.93664038	     -5.47445804	    -27.80250292
      0.60912452	    197.36031135	     -0.94949710	     -5.50200452	    -27.78562569
      0.60935546	    197.22436253	     -0.96103151	     -5.52670101	    -27.77048573
      0.60958641	    197.08809757	     -0.97256316	     -5.55137587	    -27.75535066
      0.60989499	    196.90552723	     -0.98796735	     -5.58431281	    -27.73513476
      0.61012598	    196.76849812	     -0.99949454	     -5.60894221	    -27.72000808
      0.61035696	    196.63115424	     -1.01101871	     -5.63355009	    -27.70488631
      0.61058795	    196.49349618	     -1.02253977	     -5.65813649	    -27.68976943
      0.61089238	    196.31158848	     -1.03771924	     -5.69050774	    -27.66985341
      0.61116285	    196.14952051	     -1.05120029	     -5.71923606	    -27.65216663
      0.61143331	    195.98702395	     -1.06467670	     -5.74793507	    -27.63448657
      0.61166649	    195.84659008	     -1.07629105	     -5.77265344	    -27.61924976
      0.61189966	    195.70583872	     -1.08790178	     -5.79735011	    -27.60401796
      0.61213283	    195.56477048	     -1.09950878	     -5.82202513	    -27.58879118
      0.61243361	    195.38233333	     -1.11447550	     -5.85382255	    -27.56915692
      0.61269819	    195.22141967	     -1.12763545	     -5.88176319	    -27.55189273
      0.61296277	    195.06010006	     -1.14079024	     -5.90967612	    -27.53463501
      0.61322734	    194.89837541	     -1.15393972	     -5.93756138	    -27.51738377
      0.61345399	    194.75951729	     -1.16519952	     -5.96142646	    -27.50261119
      0.61368063	    194.62036292	     -1.17645526	     -5.98527132	    -27.48784336
      0.61400240	    194.42229263	     -1.19242828	     -6.01908998	    -27.46688517
      0.61422297	    194.28617347	     -1.20337270	     -6.04224892	    -27.45252407
      0.61444354	    194.14977505	     -1.21431303	     -6.06538880	    -27.43816749
      0.61473095	    193.97162636	     -1.22856228	     -6.09551211	    -27.41946730
      0.61500338	    193.80232978	     -1.24206191	     -6.12403513	    -27.40174918
      0.61534774	    193.58772573	     -1.25911647	     -6.16004811	    -27.37936263
      0.61557006	    193.44881534	     -1.27012138	     -6.18327416	    -27.36491541
      0.61579238	    193.30962390	     -1.28112165	     -6.20648106	    -27.35047280
      0.61609937	    193.11696212	     -1.29630350	     -6.23849457	    -27.33053751
      0.61636296	    192.95111174	     -1.30933171	     -6.26595318	    -27.31342759
      0.61662655	    192.78486826	     -1.32235306	     -6.29338506	    -27.29632415
      0.61689014	    192.61823256	     -1.33536739	     -6.32079025	    -27.27922720
      0.61712087	    192.47204795	     -1.34675353	     -6.34475729	    -27.26426688
      0.61735160	    192.32556382	     -1.35813412	     -6.36870398	    -27.24931153
      0.61766671	    192.12502809	     -1.37366742	     -6.40137502	    -27.22889515
      0.61788991	    191.98264358	     -1.38466381	     -6.42449438	    -27.21443902
      0.61811311	    191.83998011	     -1.39565475	     -6.44759482	    -27.19998756
      0.61839595	    191.65879854	     -1.40957439	     -6.47684032	    -27.18168153
      0.61867194	    191.48157470	     -1.42314821	     -6.50534836	    -27.16382610
      0.61894794	    191.30392674	     -1.43671326	     -6.53382765	    -27.14597781
      0.61920792	    191.13619672	     -1.44948328	     -6.56062866	    -27.12917144
      0.61946790	    190.96809176	     -1.46224527	     -6.58740428	    -27.11237142
      0.61972788	    190.79961241	     -1.47499913	     -6.61415457	    -27.09557776
      0.61998786	    190.63075944	     -1.48774471	     -6.64087960	    -27.07879047
      0.62024784	    190.46153342	     -1.50048192	     -6.66757942	    -27.06200954
      0.62050782	    190.29193512	     -1.51321061	     -6.69425409	    -27.04523498
      0.62076780	    190.12196507	     -1.52593068	     -6.72090367	    -27.02846680
      0.62102778	    189.95162408	     -1.53864199	     -6.74752822	    -27.01170499
      0.62128776	    189.78091266	     -1.55134445	     -6.77412779	    -26.99494957
      0.62154774	    189.60983163	     -1.56403789	     -6.80070246	    -26.97820053
      0.62180773	    189.43838147	     -1.57672223	     -6.82725228	    -26.96145788
      0.62206771	    189.26656305	     -1.58939733	     -6.85377731	    -26.94472163
      0.62230052	    189.11238485	     -1.60074014	     -6.87750988	    -26.92973948
      0.62253334	    188.95791231	     -1.61207536	     -6.90122267	    -26.91476247
      0.62284548	    188.75034928	     -1.62726047	     -6.93298350	    -26.89469081
      0.62306923	    188.60123946	     -1.63813685	     -6.95572854	    -26.88030871
      0.62329297	    188.45185909	     -1.64900596	     -6.97845543	    -26.86593136
      0.62357398	    188.26386942	     -1.66264609	     -7.00697255	    -26.84788154
      0.62384819	    188.08001118	     -1.67594539	     -7.03477332	    -26.83027498
      0.62412241	    187.89574888	     -1.68923337	     -7.06254704	    -26.81267556
      0.62438531	    187.71871151	     -1.70196226	     -7.08914935	    -26.79580910
      0.62464821	    187.54130414	     -1.71468048	     -7.11572692	    -26.77894922
      0.62491111	    187.36352734	     -1.72738793	     -7.14227984	    -26.76209591
      0.62517401	    187.18538190	     -1.74008448	     -7.16880816	    -26.74524918
      0.62543691	    187.00686835	     -1.75277001	     -7.19531194	    -26.72840903
      0.62569981	    186.82798753	     -1.76544439	     -7.22179126	    -26.71157547
      0.62596271	    186.64873991	     -1.77810752	     -7.24824618	    -26.69474850
      0.62622561	    186.46912639	     -1.79075925	     -7.27467676	    -26.67792812
      0.62644890	    186.31628905	     -1.80149566	     -7.29710586	    -26.66364733
      0.62667219	    186.16318863	     -1.81222370	     -7.31951749	    -26.64937129
      0.62697261	    185.95678616	     -1.82664434	     -7.34964358	    -26.63017121
      0.62723436	    185.77656805	     -1.83919593	     -7.37586575	    -26.61344989
      0.62749610	    185.59599023	     -1.85173568	     -7.40206411	    -26.59673511
      0.62775785	    185.41505355	     -1.86426345	     -7.42823873	    -26.58002689
      0.62801960	    185.23375846	     -1.87677915	     -7.45438967	    -26.56332522
      0.62828134	    185.05210583	     -1.88928264	     -7.48051701	    -26.54663012
      0.62850754	    184.89483517	     -1.90007817	     -7.50307711	    -26.53220761
      0.62873374	    184.73729838	     -1.91086442	     -7.52561967	    -26.51779001
      0.62906261	    184.50778609	     -1.92652957	     -7.55836246	    -26.49683741
      0.62927490	    184.35933059	     -1.93663134	     -7.57947943	    -26.48331733
      0.62948719	    184.21064182	     -1.94672474	     -7.60058108	    -26.46980157
      0.62978396	    184.00239942	     -1.96082015	     -7.63005349	    -26.45091513
      0.63019481	    183.71335512	     -1.98030661	     -7.67080656	    -26.42478232
      0.63042558	    183.55062004	     -1.99123786	     -7.69367237	    -26.41011081
      0.63065635	    183.38761153	     -2.00215885	     -7.71652030	    -26.39544442
      0.63094282	    183.18487603	     -2.01570155	     -7.74485852	    -26.37724495
      0.63121417	    182.99246037	     -2.02851419	     -7.77167487	    -26.36001392
      0.63148551	    182.79966889	     -2.04131228	     -7.79846673	    -26.34278997
      0.63174688	    182.61361528	     -2.05362566	     -7.82424985	    -26.32620639
      0.63200824	    182.42721432	     -2.06592532	     -7.85001038	    -26.30962939
      0.63226960	    182.24046651	     -2.07821117	     -7.87574839	    -26.29305898
      0.63253096	    182.05337264	     -2.09048308	     -7.90146394	    -26.27649516
      0.63279233	    181.86593319	     -2.10274098	     -7.92715711	    -26.25993793
      0.63305369	    181.67814895	     -2.11498473	     -7.95282796	    -26.24338729
      0.63331505	    181.49002039	     -2.12721427	     -7.97847657	    -26.22684325
      0.63357641	    181.30154832	     -2.13942947	     -8.00410299	    -26.21030581
      0.63383778	    181.11273318	     -2.15163026	     -8.02970730	    -26.19377497
      0.63409914	    180.92357581	     -2.16381651	     -8.05528957	    -26.17725074
      0.63433025	    180.75602683	     -2.17458016	     -8.07789262	    -26.16264453
      0.63456136	    180.58821116	     -2.18533230	     -8.10047853	    -26.14804350
      0.63488027	    180.35620562	     -2.20015015	     -8.13161671	    -26.12790407
      0.63509977	    180.19623126	     -2.21033581	     -8.15302908	    -26.11404860
      0.63531926	    180.03601753	     -2.22051091	     -8.17442613	    -26.10019780
      0.63560659	    179.82592837	     -2.23381460	     -8.20241291	    -26.08207344
      0.63584754	    179.64943655	     -2.24495670	     -8.22586199	    -26.06688086
      0.63622120	    179.37516854	     -2.26221006	     -8.26219032	    -26.04333158
      0.63646992	    179.19222102	     -2.27367733	     -8.28634793	    -26.02766356
      0.63671865	    179.00896910	     -2.28513061	     -8.31048621	    -26.01200154
      0.63696738	    178.82541344	     -2.29656983	     -8.33460521	    -25.99634552
      0.63724417	    178.62078557	     -2.30928342	     -8.36142364	    -25.97892967
      0.63752097	    178.41578293	     -2.32197940	     -8.38821837	    -25.96152127
      0.63775745	    178.24034688	     -2.33281192	     -8.41109114	    -25.94665467
      0.63799392	    178.06463830	     -2.34363145	     -8.43394672	    -25.93179351
      0.63831021	    177.82919611	     -2.35808258	     -8.46449012	    -25.91192467
      0.63852859	    177.66635924	     -2.36804619	     -8.48555999	    -25.89821255
      0.63874697	    177.50329110	     -2.37799857	     -8.50661534	    -25.88450507
      0.63903560	    177.28740499	     -2.39113561	     -8.53442261	    -25.86639461
      0.63931136	    177.08076654	     -2.40366853	     -8.56096677	    -25.84909905
      0.63968341	    176.80140025	     -2.42054844	     -8.59674242	    -25.82577656
      0.63991585	    176.62652863	     -2.43107726	     -8.61907212	    -25.81121272
      0.64019621	    176.41526092	     -2.44375931	     -8.64598376	    -25.79365345
      0.64046822	    176.20992338	     -2.45604556	     -8.67207178	    -25.77662430
      0.64074022	    176.00423207	     -2.46831378	     -8.69813784	    -25.75960238
      0.64101223	    175.79818757	     -2.48056391	     -8.72418202	    -25.74258767
      0.64128424	    175.59179071	     -2.49279584	     -8.75020440	    -25.72558020
      0.64151444	    175.41684654	     -2.50313323	     -8.77220961	    -25.71119279
      0.64174463	    175.24165091	     -2.51345749	     -8.79419931	    -25.69681055
      0.64207148	    174.99246719	     -2.52809384	     -8.82539495	    -25.67639877
      0.64228502	    174.82938968	     -2.53764214	     -8.84575993	    -25.66306832
      0.64249856	    174.66609682	     -2.54717904	     -8.86611170	    -25.64974234
      0.64279507	    174.43900685	     -2.56040213	     -8.89434850	    -25.63124649
      0.64317984	    174.14370141	     -2.57752841	     -8.93095302	    -25.60725772
      0.64343054	    173.95092544	     -2.58866665	     -8.95477941	    -25.59163596
      0.64368123	    173.75785510	     -2.59978895	     -8.97858789	    -25.57602035
      0.64393192	    173.56449107	     -2.61089526	     -9.00237852	    -25.56041090
      0.64420646	    173.35239647	     -2.62303967	     -9.02841188	    -25.54332365
      0.64448100	    173.13995095	     -2.63516478	     -9.05442400	    -25.52624378
      0.64472178	    172.95334350	     -2.64578283	     -9.07721972	    -25.51127047
      0.64496255	    172.76646713	     -2.65638595	     -9.09999923	    -25.49630286
      0.64527153	    172.52626333	     -2.66997057	     -9.12920751	    -25.47710390
      0.64549471	    172.35248583	     -2.67976759	     -9.15028864	    -25.46324201
      0.64571789	    172.17847841	     -2.68955170	     -9.17135597	    -25.44938501
      0.64600088	    171.95750841	     -2.70193926	     -9.19804946	    -25.43182148
      0.64627202	    171.74544778	     -2.71378843	     -9.22360431	    -25.41500093
      0.64661090	    171.47993413	     -2.72857087	     -9.25551523	    -25.39398829
      0.64684422	    171.29682091	     -2.73873119	     -9.27746788	    -25.37952754
      0.64707754	    171.11345892	     -2.74887723	     -9.29940576	    -25.36507215
      0.64737400	    170.88011129	     -2.76174869	     -9.32725996	    -25.34671210
      0.64767047	    170.64636352	     -2.77459700	     -9.35509051	    -25.32836070
      0.64788280	    170.47870835	     -2.78378471	     -9.37500820	    -25.31522278
      0.64809512	    170.31084869	     -2.79296049	     -9.39491385	    -25.30208931
      0.64840313	    170.06698962	     -2.80624964	     -9.42376753	    -25.28304587
      0.64867899	    169.84821087	     -2.81813084	     -9.44958927	    -25.26599736
      0.64892079	    169.65616790	     -2.82852818	     -9.47220563	    -25.25106044
      0.64916259	    169.46386166	     -2.83890998	     -9.49480661	    -25.23612928
      0.64947119	    169.21803628	     -2.85213786	     -9.52363037	    -25.21708077
      0.64969465	    169.03977590	     -2.86169988	     -9.54448517	    -25.20329427
      0.64991810	    168.86129177	     -2.87124859	     -9.56532700	    -25.18951269
      0.65020124	    168.63481298	     -2.88332868	     -9.59171723	    -25.17205705
      0.65047270	    168.41734208	     -2.89489027	     -9.61699928	    -25.15532902
      0.65081172	    168.14528208	     -2.90930187	     -9.64854745	    -25.13444761
      0.65104532	    167.95752610	     -2.91921407	     -9.67026815	    -25.12006622
      0.65127891	    167.76952804	     -2.92911165	     -9.69197497	    -25.10569021
      0.65157561	    167.53040055	     -2.94166166	     -9.71952520	    -25.08743881
      0.65187231	    167.29088400	     -2.95418806	     -9.74705324	    -25.06919610
      0.65208510	    167.11885936	     -2.96315769	     -9.76678322	    -25.05611748
      0.65229790	    166.94663533	     -2.97211517	     -9.78650188	    -25.04304333
      0.65260608	    166.69686102	     -2.98506620	     -9.81503920	    -25.02411680
      0.65288226	    166.47266038	     -2.99665118	     -9.84059420	    -25.00716291
      0.65312429	    166.27591786	     -3.00678634	     -9.86297266	    -24.99231237
      0.65336631	    166.07891927	     -3.01690576	     -9.88533672	    -24.97746763
      0.65367551	    165.82687445	     -3.02981084	     -9.91388677	    -24.95851136
      0.65389902	    165.64441546	     -3.03912376	     -9.93451070	    -24.94481404
      0.65412253	    165.46173912	     -3.04842329	     -9.95512251	    -24.93112165
      0.65440620	    165.22958305	     -3.06020651	     -9.98126463	    -24.91375108
      0.65467671	    165.00787286	     -3.07142296	    -10.00617587	    -24.89719383
      0.65501787	    164.72781311	     -3.08554057	    -10.03756759	    -24.87632308
      0.65525573	    164.53225100	     -3.09536529	    -10.05943829	    -24.86177829
      0.65549359	    164.33644521	     -3.10517488	    -10.08129559	    -24.84723910
      0.65578670	    164.09482250	     -3.11724225	    -10.10821158	    -24.82933043
      0.65607981	    163.85283113	     -3.12928666	    -10.13510740	    -24.81143028
      0.65629755	    163.67282561	     -3.13821921	    -10.15507439	    -24.79813838
      0.65651529	    163.49261739	     -3.14713911	    -10.17503034	    -24.78485119
      0.65682303	    163.23758416	     -3.15972405	    -10.20321532	    -24.76608044
      0.65709363	    163.01298856	     -3.17076971	    -10.22798159	    -24.74958225
      0.65736424	    162.78808138	     -3.18179593	    -10.25273105	    -24.73309132
      0.65760511	    162.58762503	     -3.19159424	    -10.27474703	    -24.71841849
      0.65784598	    162.38692267	     -3.20137718	    -10.29674982	    -24.70375141
      0.65808685	    162.18597489	     -3.21114475	    -10.31873947	    -24.68909010
      0.65837636	    161.94413031	     -3.22286415	    -10.34515165	    -24.67147622
      0.65866586	    161.70193250	     -3.23456141	    -10.37154504	    -24.65387066
      0.65888799	    161.51586780	     -3.24352113	    -10.39178260	    -24.64036850
      0.65911011	    161.32959591	     -3.25246785	    -10.41200920	    -24.62687125
      0.65941577	    161.07292805	     -3.26475830	    -10.43982526	    -24.60830563
      0.65968379	    160.84755075	     -3.27551483	    -10.46419848	    -24.59203427
      0.65995180	    160.62187324	     -3.28625257	    -10.48855596	    -24.57577006
      0.66021982	    160.39589632	     -3.29697153	    -10.51289779	    -24.55951299
      0.66044577	    160.20515445	     -3.30599361	    -10.53340704	    -24.54581305
      0.66067172	    160.01420049	     -3.31500239	    -10.55390526	    -24.53211819
      0.66097387	    159.75851817	     -3.32702858	    -10.58129917	    -24.51381282
      0.66123871	    159.53409969	     -3.33755018	    -10.60529411	    -24.49777548
      0.66150354	    159.30939119	     -3.34805367	    -10.62927413	    -24.48174513
      0.66176838	    159.08439344	     -3.35853907	    -10.65323933	    -24.46572176
      0.66200439	    158.88364705	     -3.36786777	    -10.67458305	    -24.45144869
      0.66224039	    158.68267172	     -3.37718217	    -10.69591512	    -24.43718117
      0.66255705	    158.41264994	     -3.38965758	    -10.72451959	    -24.41804617
      0.66278007	    158.22223417	     -3.39842831	    -10.74465249	    -24.40457588
      0.66300309	    158.03161489	     -3.40718640	    -10.76477514	    -24.39111055
      0.66328952	    157.78649828	     -3.41841619	    -10.79060434	    -24.37382385
      0.66354664	    157.56617752	     -3.42847925	    -10.81377639	    -24.35831291
      0.66390250	    157.26081272	     -3.44237888	    -10.84582407	    -24.33685684
      0.66412165	    157.07249691	     -3.45092318	    -10.86554802	    -24.32364933
      0.66450879	    156.73935837	     -3.46598745	    -10.90036716	    -24.30032975
      0.66470853	    156.56723799	     -3.47374524	    -10.91832046	    -24.28830381
      0.66490828	    156.39495648	     -3.48149313	    -10.93626585	    -24.27628186
      0.66523635	    156.11164347	     -3.49419717	    -10.96572317	    -24.25654502
      0.66552194	    155.86466571	     -3.50523445	    -10.99134871	    -24.23937275
      0.66576251	    155.65636293	     -3.51451643	    -11.01292273	    -24.22491353
      0.66600308	    155.44782825	     -3.52378421	    -11.03448551	    -24.21046009
      0.66632185	    155.17115594	     -3.53604256	    -11.06303970	    -24.19131769
      0.66653989	    154.98167768	     -3.54441304	    -11.08255961	    -24.17823008
      0.66675792	    154.79200977	     -3.55277200	    -11.10207044	    -24.16514722
      0.66705085	    154.53689816	     -3.56398395	    -11.12826848	    -24.14757822
      0.66737023	    154.25835868	     -3.57618492	    -11.15681400	    -24.12843233
      0.66768395	    153.98436516	     -3.58814571	    -11.18483465	    -24.10963589
      0.66791655	    153.78096576	     -3.59699869	    -11.20559823	    -24.09570594
      0.66814915	    153.57735269	     -3.60583882	    -11.22635177	    -24.08178140
      0.66844757	    153.31581153	     -3.61716166	    -11.25296324	    -24.06392462
      0.66874599	    153.05391991	     -3.62846352	    -11.27955837	    -24.04607674
      0.66895869	    152.86704277	     -3.63650620	    -11.29850415	    -24.03336108
      0.66917139	    152.67998821	     -3.64453831	    -11.31744173	    -24.02064996
      0.66947921	    152.40896306	     -3.65614402	    -11.34483434	    -24.00226202
      0.66978704	    152.13756751	     -3.66772779	    -11.37220996	    -23.98388357
      0.66999825	    151.95113387	     -3.67566347	    -11.39098413	    -23.97127858
      0.67020947	    151.76452646	     -3.68358890	    -11.40975040	    -23.95867805
      0.67051551	    151.49382893	     -3.69505461	    -11.43692831	    -23.94042811
      0.67082156	    151.22276776	     -3.70649903	    -11.46408982	    -23.92218755
      0.67103944	    151.02956703	     -3.71463391	    -11.48341726	    -23.90920707
      0.67125733	    150.83618264	     -3.72275811	    -11.50273648	    -23.89623135
      0.67156474	    150.56302427	     -3.73420249	    -11.52998011	    -23.87793196
      0.67187216	    150.28950152	     -3.74562584	    -11.55720758	    -23.85964204
      0.67208077	    150.10368187	     -3.75336582	    -11.57567498	    -23.84723591
      0.67228938	    149.91769501	     -3.76109621	    -11.59413502	    -23.83483414
      0.67259312	    149.64659770	     -3.77233468	    -11.62099995	    -23.81678483
      0.67289687	    149.37514701	     -3.78355305	    -11.64784949	    -23.79874477
      0.67312345	    149.17242220	     -3.79190865	    -11.66786856	    -23.78529339
      0.67335003	    148.96950144	     -3.80025318	    -11.68787917	    -23.77184715
      0.67365365	    148.69728629	     -3.81141738	    -11.71467966	    -23.75383762
      0.67392633	    148.45250560	     -3.82142743	    -11.73873693	    -23.73767079
      0.67419901	    148.20744232	     -3.83142175	    -11.76278217	    -23.72151141
      0.67443893	    147.99159102	     -3.84020226	    -11.78392845	    -23.70729979
      0.67467885	    147.77552167	     -3.84897075	    -11.80506553	    -23.69309394
      0.67491877	    147.55923479	     -3.85772724	    -11.82619348	    -23.67889386
      0.67521265	    147.29400471	     -3.86843703	    -11.85206115	    -23.66150778
      0.67550653	    147.02844936	     -3.87912904	    -11.87791530	    -23.64413035
      0.67572896	    146.82724046	     -3.88720988	    -11.89747479	    -23.63098353
      0.67595139	    146.62584585	     -3.89528065	    -11.91702664	    -23.61784168
      0.67625773	    146.34817523	     -3.90637964	    -11.94394160	    -23.59975044
      0.67653121	    146.09999415	     -3.91627211	    -11.96795726	    -23.58360782
      0.67677705	    145.87665487	     -3.92515218	    -11.98953630	    -23.56910294
      0.67702289	    145.65309025	     -3.93402028	    -12.01110624	    -23.55460413
      0.67733100	    145.37258723	     -3.94511758	    -12.03812628	    -23.53644187
      0.67755755	    145.16610954	     -3.95326553	    -12.05798501	    -23.52309332
      0.67778409	    144.95944123	     -3.96140354	    -12.07783617	    -23.50974993
      0.67806734	    144.70077850	     -3.97156449	    -12.10264528	    -23.49307407
      0.67834138	    144.45024981	     -3.98138020	    -12.12663602	    -23.47694850
      0.67867809	    144.14203592	     -3.99342160	    -12.15609951	    -23.45714472
      0.67891409	    143.92576032	     -4.00184867	    -12.17674071	    -23.44327108
      0.67915010	    143.70927979	     -4.01026531	    -12.19737399	    -23.42940304
      0.67944739	    143.43629268	     -4.02085284	    -12.22335407	    -23.41194174
      0.67974467	    143.16298144	     -4.03142407	    -12.24932176	    -23.39448932
      0.67996357	    142.96152764	     -4.03919765	    -12.26843463	    -23.38164429
      0.68018248	    142.75989868	     -4.04696251	    -12.28754087	    -23.36880407
      0.68049000	    142.47633979	     -4.05785656	    -12.31437162	    -23.35077332
      0.68079753	    142.19243627	     -4.06873368	    -12.34118948	    -23.33275207
      0.68100734	    141.99854644	     -4.07614494	    -12.35947853	    -23.32046259
      0.68121715	    141.80449670	     -4.08354844	    -12.37776167	    -23.30817753
      0.68152046	    141.52368839	     -4.09423761	    -12.40418211	    -23.29042559
      0.68182377	    141.24254689	     -4.10491081	    -12.43059037	    -23.27268290
      0.68205372	    141.02918394	     -4.11299192	    -12.45060314	    -23.25923784
      0.68228367	    140.81563015	     -4.12106399	    -12.47060902	    -23.24579810
      0.68258530	    140.53521548	     -4.13163882	    -12.49684101	    -23.22817681
      0.68288693	    140.25447347	     -4.14219836	    -12.52306131	    -23.21056466
      0.68309979	    140.05615743	     -4.14964110	    -12.54155795	    -23.19814131
      0.68331265	    139.85767890	     -4.15707636	    -12.56004886	    -23.18572252
      0.68361877	    139.57195265	     -4.16775634	    -12.58663154	    -23.16787044
      0.68392489	    139.28589126	     -4.17842108	    -12.61320255	    -23.15002779
      0.68414542	    139.07961422	     -4.18609429	    -12.63233628	    -23.13718035
      0.68436594	    138.87316384	     -4.19375972	    -12.65146405	    -23.12433780
      0.68467253	    138.58584884	     -4.20440416	    -12.67804746	    -23.10649099
      0.68497912	    138.29819979	     -4.21503384	    -12.70461953	    -23.08865363
      0.68519198	    138.09829587	     -4.22240519	    -12.72306123	    -23.07627516
      0.68540484	    137.89823145	     -4.22976955	    -12.74149755	    -23.06390125
      0.68570998	    137.61114446	     -4.24031483	    -12.76791804	    -23.04617028
      0.68601513	    137.32372854	     -4.25084601	    -12.79432765	    -23.02844869
      0.68623927	    137.11240617	     -4.25857251	    -12.81371917	    -23.01543778
      0.68646341	    136.90090692	     -4.26629153	    -12.83310491	    -23.00243192
      0.68676882	    136.61242846	     -4.27679776	    -12.85951114	    -22.98471796
      0.68707424	    136.32362253	     -4.28729039	    -12.88590680	    -22.96701340
      0.68728683	    136.12239851	     -4.29458613	    -12.90427400	    -22.95469522
      0.68749942	    135.92101631	     -4.30187540	    -12.92263617	    -22.94238158
      0.68780418	    135.63205348	     -4.31231361	    -12.94895014	    -22.92473757
      0.68810894	    135.34276649	     -4.32273879	    -12.97525393	    -22.90710290
      0.68833502	    135.12795053	     -4.33046437	    -12.99476080	    -22.89402671
      0.68856110	    134.91295673	     -4.33818291	    -13.01426217	    -22.88095567
      0.68886558	    134.62312892	     -4.34856703	    -13.04051737	    -22.86336012
      0.68917007	    134.33297949	     -4.35893866	    -13.06676276	    -22.84577389
      0.68938357	    134.12933306	     -4.36620397	    -13.08516039	    -22.83344788
      0.68959707	    133.92552899	     -4.37346326	    -13.10355328	    -22.82112645
      0.68990215	    133.63404275	     -4.38382564	    -13.12982645	    -22.80352848
      0.69020722	    133.34223548	     -4.39417599	    -13.15609010	    -22.78593988
      0.69043245	    133.12659801	     -4.40180971	    -13.17547363	    -22.77296081
      0.69065767	    132.91078612	     -4.40943701	    -13.19485205	    -22.75998684
      0.69096257	    132.61835205	     -4.41975241	    -13.22107763	    -22.74243139
      0.69126747	    132.32559921	     -4.43005631	    -13.24729402	    -22.72488530
      0.69148187	    132.11954915	     -4.43729508	    -13.26572354	    -22.71255275
      0.69169628	    131.91334194	     -4.44452829	    -13.28414859	    -22.70022483
      0.69200141	    131.61960125	     -4.45481297	    -13.31036313	    -22.68268796
      0.69230654	    131.32554310	     -4.46508664	    -13.33656879	    -22.66516045
      0.69253168	    131.10836330	     -4.47266032	    -13.35589949	    -22.65223345
      0.69275683	    130.89101119	     -4.48022812	    -13.37522546	    -22.63931155
      0.69306174	    130.59638871	     -4.49046747	    -13.40139004	    -22.62182026
      0.69336664	    130.30145106	     -4.50069610	    -13.42754609	    -22.60433831
      0.69358204	    130.09290323	     -4.50791568	    -13.44601887	    -22.59199387
      0.69379744	    129.88419857	     -4.51512993	    -13.46448746	    -22.57965410
      0.69410267	    129.58818553	     -4.52534380	    -13.49065124	    -22.56217603
      0.69440790	    129.29185838	     -4.53554702	    -13.51680677	    -22.54470733
      0.69463274	    129.07337154	     -4.54305634	    -13.53606873	    -22.53184520
      0.69485759	    128.85471476	     -4.55055992	    -13.55532629	    -22.51898815
      0.69516256	    128.55786639	     -4.56072830	    -13.58143948	    -22.50155751
      0.69546753	    128.26070621	     -4.57088616	    -13.60754475	    -22.48413622
      0.69568403	    128.04955663	     -4.57809109	    -13.62607268	    -22.47177415
      0.69590053	    127.83825035	     -4.58529074	    -13.64459669	    -22.45941679
      0.69620583	    127.54002137	     -4.59543402	    -13.67071078	    -22.44199969
      0.69651112	    127.24148157	     -4.60556684	    -13.69681722	    -22.42459196
      0.69673566	    127.02170825	     -4.61301286	    -13.71601359	    -22.41179461
      0.69696020	    126.80176729	     -4.62045325	    -13.73520590	    -22.39900233
      0.69726520	    126.50275474	     -4.63055050	    -13.76126824	    -22.38163479
      0.69757019	    126.20343369	     -4.64063741	    -13.78732325	    -22.36427659
      0.69778790	    125.98958241	     -4.64783140	    -13.80591749	    -22.35189161
      0.69800561	    125.77557438	     -4.65502014	    -13.82450807	    -22.33951140
      0.69831092	    125.47519566	     -4.66509251	    -13.85057250	    -22.32215799
      0.69861623	    125.17450938	     -4.67515459	    -13.87662987	    -22.30481395
      0.69884049	    124.95345114	     -4.68253898	    -13.89576526	    -22.29208023
      0.69906474	    124.73222744	     -4.68991785	    -13.91489691	    -22.27935157
      0.69936971	    124.43111882	     -4.69994360	    -13.94090820	    -22.26204991
      0.69967468	    124.12970495	     -4.70995920	    -13.96691271	    -22.24475760
      0.69989370	    123.91305331	     -4.71714578	    -13.98558397	    -22.23234472
      0.70011272	    123.69624469	     -4.72432715	    -14.00425180	    -22.21993666
      0.70041797	    123.39380183	     -4.73432766	    -14.03026476	    -22.20265073
      0.70072323	    123.09105469	     -4.74431809	    -14.05627120	    -22.18537416
      0.70094727	    122.86866560	     -4.75164401	    -14.07535403	    -22.17270031
      0.70117131	    122.64611307	     -4.75896452	    -14.09443341	    -22.16003149
      0.70147620	    122.34298526	     -4.76891816	    -14.12039250	    -22.14279897
      0.70178108	    122.03955548	     -4.77886184	    -14.14634534	    -22.12557579
      0.70200147	    121.82002979	     -4.78604359	    -14.16510179	    -22.11313163
      0.70222187	    121.60034674	     -4.79322016	    -14.18385504	    -22.10069235
      0.70252699	    121.29594518	     -4.80314730	    -14.20981288	    -22.08347874
      0.70283211	    120.99124267	     -4.81306456	    -14.23576470	    -22.06627448
      0.70305606	    120.76740599	     -4.82033738	    -14.25480900	    -22.05365287
      0.70328002	    120.54340762	     -4.82760490	    -14.27385012	    -22.04103630
      0.70358476	    120.23834230	     -4.83748571	    -14.29975526	    -22.02387639
      0.70388951	    119.93297826	     -4.84735675	    -14.32565464	    -22.00672581
      0.70411128	    119.71056193	     -4.85453431	    -14.34449931	    -21.99425035
      0.70433306	    119.48798781	     -4.86170672	    -14.36334098	    -21.98177982
      0.70463796	    119.18174264	     -4.87155876	    -14.38923906	    -21.96464381
      0.70494285	    118.87519987	     -4.88140112	    -14.41513159	    -21.94751714
      0.70516693	    118.64971908	     -4.88862856	    -14.43415759	    -21.93493598
      0.70539100	    118.42407798	     -4.89585079	    -14.45318066	    -21.92235986
      0.70569555	    118.11715518	     -4.90565814	    -14.47902999	    -21.90527590
      0.70600009	    117.80993689	     -4.91545593	    -14.50487399	    -21.88820125
      0.70622318	    117.58469319	     -4.92262739	    -14.52380296	    -21.87569894
      0.70644628	    117.35929133	     -4.92979373	    -14.54272914	    -21.86320162
      0.70675086	    117.05130587	     -4.93956940	    -14.56856363	    -21.84614770
      0.70705544	    116.74302621	     -4.94933559	    -14.59439300	    -21.82910310
      0.70727991	    116.51564932	     -4.95652684	    -14.61342487	    -21.81654794
      0.70750437	    116.28811304	     -4.96371296	    -14.63245400	    -21.80399783
      0.70780865	    115.97940833	     -4.97344641	    -14.65824576	    -21.78699285
      0.70811294	    115.67041134	     -4.98317050	    -14.68403259	    -21.76999717
      0.70833722	    115.44246440	     -4.99033213	    -14.70303679	    -21.75747571
      0.70856151	    115.21435906	     -4.99748869	    -14.72203836	    -21.74495929
      0.70886573	    114.90470692	     -5.00718772	    -14.74780766	    -21.72799025
      0.70916995	    114.59476393	     -5.01687749	    -14.77357223	    -21.71103050
      0.70939505	    114.36524123	     -5.02404130	    -14.79263312	    -21.69848748
      0.70962015	    114.13555968	     -5.03120007	    -14.81169145	    -21.68594955
      0.70992412	    113.82514643	     -5.04085929	    -14.83742374	    -21.66902643
      0.71022810	    113.51444409	     -5.05050935	    -14.86315146	    -21.65211258
      0.71045345	    113.28391480	     -5.05765768	    -14.88222205	    -21.63957930
      0.71067880	    113.05322701	     -5.06480100	    -14.90129017	    -21.62705110
      0.71098263	    112.74195574	     -5.07442396	    -14.92699450	    -21.61016827
      0.71128646	    112.43039690	     -5.08403787	    -14.95269441	    -21.59329469
      0.71151239	    112.19853611	     -5.09118093	    -14.97180194	    -21.58075354
      0.71173832	    111.96651668	     -5.09831901	    -14.99090706	    -21.56821752
      0.71204193	    111.65446709	     -5.10790373	    -15.01657774	    -21.55137901
      0.71234554	    111.34213157	     -5.11747952	    -15.04224413	    -21.53454975
      0.71257191	    111.10908047	     -5.12461307	    -15.06137720	    -21.52200853
      0.71279827	    110.87587081	     -5.13174167	    -15.08050792	    -21.50947245
      0.71310169	    110.56302176	     -5.14128932	    -15.10614756	    -21.49267682
      0.71340511	    110.24988833	     -5.15082813	    -15.13178302	    -21.47589043
      0.71363198	    110.01556751	     -5.15795473	    -15.15094837	    -21.46334499
      0.71385886	    109.78108805	     -5.16507640	    -15.17011141	    -21.45080472
      0.71416206	    109.46747075	     -5.17458652	    -15.19571825	    -21.43405334
      0.71446526	    109.15357064	     -5.18408790	    -15.22132101	    -21.41731119
      0.71469264	    108.91799206	     -5.19120728	    -15.24051781	    -21.40476233
      0.71492001	    108.68225479	     -5.19832177	    -15.25971235	    -21.39221865
      0.71522299	    108.36787732	     -5.20779461	    -15.28528645	    -21.37551167
      0.71552597	    108.05321857	     -5.21725882	    -15.31085658	    -21.35881389
      0.71575387	    107.81636032	     -5.22437176	    -15.33008672	    -21.34626059
      0.71598176	    107.57934328	     -5.23147983	    -15.34931463	    -21.33371250
      0.71628451	    107.26422352	     -5.24091535	    -15.37485523	    -21.31705057
      0.71658726	    106.94882402	     -5.25034234	    -15.40039192	    -21.30039782
      0.71681568	    106.71067294	     -5.25744932	    -15.41965653	    -21.28783956
      0.71704410	    106.47236297	     -5.26455147	    -15.43891892	    -21.27528652
      0.71734661	    106.15651655	     -5.27394970	    -15.46442536	    -21.25867017
      0.71764912	    105.84039191	     -5.28333950	    -15.48992795	    -21.24206298
      0.71787809	    105.60093192	     -5.29044110	    -15.50922831	    -21.22949908
      0.71810705	    105.36131287	     -5.29753790	    -15.52852648	    -21.21694044
      0.71840931	    105.04475686	     -5.30689882	    -15.55399794	    -21.20037027
      0.71871156	    104.72792414	     -5.31625143	    -15.57946557	    -21.18380924
      0.71894109	    104.48713820	     -5.32334824	    -15.59880301	    -21.17123901
      0.71917062	    104.24619301	     -5.33044028	    -15.61813826	    -21.15867404
      0.71947260	    103.92894529	     -5.33976386	    -15.64357377	    -21.14215070
      0.71977459	    103.61142236	     -5.34907923	    -15.66900550	    -21.12563648
      0.72000469	    103.36929233	     -5.35617186	    -15.68838135	    -21.11305916
      0.72023480	    103.12700284	     -5.36325975	    -15.70775500	    -21.10048714
      0.72053650	    102.80908226	     -5.37254594	    -15.73315350	    -21.08401130
      0.72083821	    102.49088797	     -5.38182401	    -15.75854822	    -21.06754458
      0.72106890	    102.24739433	     -5.38891312	    -15.77796387	    -21.05495937
      0.72129960	    102.00374097	     -5.39599751	    -15.79737730	    -21.04237948
      0.72160101	    101.68516755	     -5.40524620	    -15.82273757	    -21.02595191
      0.72190242	    101.36632192	     -5.41448689	    -15.84809405	    -21.00953343
      0.72213373	    101.12144363	     -5.42157315	    -15.86755094	    -20.99693946
      0.72236504	    100.87640532	     -5.42865472	    -15.88700559	    -20.98435085
      0.72266614	    100.55720044	     -5.43786579	    -15.91232625	    -20.96797233
      0.72296724	    100.23772484	     -5.44706896	    -15.93764309	    -20.95160289
      0.72319918	     99.99143911	     -5.45415309	    -15.95714275	    -20.93899924
      0.72343113	     99.74499303	     -5.46123256	    -15.97664014	    -20.92640097
      0.72373190	     99.42517963	     -5.47040584	    -16.00191964	    -20.91007240
      0.72403266	     99.10509699	     -5.47957133	    -16.02719528	    -20.89375288
      0.72426526	     98.85737904	     -5.48665410	    -16.04673935	    -20.88113852
      0.72449786	     98.60950037	     -5.49373223	    -16.06628109	    -20.86852957
      0.72479828	     98.28910323	     -5.50286751	    -16.09151771	    -20.85225191
      0.72509870	     97.96843835	     -5.51199510	    -16.11675042	    -20.83598327
      0.72533198	     97.71926104	     -5.51907733	    -16.13634064	    -20.82335709
      0.72556525	     97.46992259	     -5.52615494	    -16.15592850	    -20.81073635
      0.72586530	     97.14896870	     -5.53525194	    -16.18112030	    -20.79451065
      0.72616536	     96.82774857	     -5.54434137	    -16.20630816	    -20.77829396
      0.72639933	     96.57708201	     -5.55142393	    -16.22594645	    -20.76565472
      0.72663331	     96.32625385	     -5.55850191	    -16.24558233	    -20.75302096
      0.72693297	     96.00477285	     -5.56756029	    -16.27072717	    -20.73684842
      0.72723263	     95.68302712	     -5.57661121	    -16.29586802	    -20.72068487
      0.72746734	     95.43083813	     -5.58369507	    -16.31555652	    -20.70803120
      0.72770205	     95.17848701	     -5.59077438	    -16.33524255	    -20.69538303
      0.72800129	     94.85651173	     -5.59979372	    -16.36033803	    -20.67926499
      0.72830054	     94.53427325	     -5.60880570	    -16.38542946	    -20.66315590
      0.72853601	     94.28052468	     -5.61589193	    -16.40517058	    -20.65048625
      0.72877148	     94.02661341	     -5.62297363	    -16.42490916	    -20.63782214
      0.72907027	     93.70418063	     -5.63195340	    -16.44995259	    -20.62176011
      0.72936907	     93.38148619	     -5.64092592	    -16.47499192	    -20.60570700
      0.72960534	     93.12613602	     -5.64801569	    -16.49478839	    -20.59301961
      0.72984161	     92.87062251	     -5.65510094	    -16.51458227	    -20.58033779
      0.73013992	     92.54777392	     -5.66404050	    -16.53957061	    -20.56433351
      0.73043824	     92.22466523	     -5.67297290	    -16.56455479	    -20.54833812
      0.73067535	     91.96766537	     -5.68006754	    -16.58440982	    -20.53563095
      0.73091246	     91.71050146	     -5.68715768	    -16.60426220	    -20.52292940
      0.73121025	     91.38728497	     -5.69605621	    -16.62919197	    -20.50698490
      0.73150805	     91.06380999	     -5.70494769	    -16.65411755	    -20.49104925
      0.73174604	     90.80510464	     -5.71204871	    -16.67403491	    -20.47831994
      0.73198404	     90.54623444	     -5.71914525	    -16.69394959	    -20.46559628
      0.73228127	     90.22270603	     -5.72800173	    -16.71881677	    -20.44971395
      0.73257850	     89.89892078	     -5.73685127	    -16.74367975	    -20.43384045
      0.73281744	     89.63844410	     -5.74396043	    -16.76366400	    -20.42108616
      0.73305638	     89.37780168	     -5.75106514	    -16.78364552	    -20.40833758
      0.73335298	     89.05402796	     -5.75987828	    -16.80844539	    -20.39252031
      0.73364959	     88.72999912	     -5.76868460	    -16.83324107	    -20.37671183
      0.73388954	     88.46767195	     -5.77580400	    -16.85329778	    -20.36392914
      0.73412950	     88.20517803	     -5.78291897	    -16.87335176	    -20.35115220
      0.73442541	     87.88124005	     -5.79168711	    -16.89807862	    -20.33540355
      0.73472132	     87.55704875	     -5.80044855	    -16.92280134	    -20.31966364
      0.73496237	     87.29277364	     -5.80758075	    -16.94293752	    -20.30684829
      0.73520342	     87.02833066	     -5.81470853	    -16.96307097	    -20.29403875
      0.73549856	     86.70432961	     -5.82342950	    -16.98771777	    -20.27836319
      0.73579369	     86.38007716	     -5.83214388	    -17.01236051	    -20.26269633
      0.73603594	     86.11373085	     -5.83929210	    -17.03258516	    -20.24984289
      0.73627820	     85.84721537	     -5.84643590	    -17.05280710	    -20.23699530
      0.73657244	     85.52328160	     -5.85510677	    -17.07736480	    -20.22139867
      0.73686668	     85.19909848	     -5.86377118	    -17.10191857	    -20.20581067
      0.73711028	     84.93051972	     -5.87093958	    -17.12224360	    -20.19291195
      0.73735388	     84.66177026	     -5.87810356	    -17.14256600	    -20.18001916
      0.73764708	     84.33807804	     -5.88672031	    -17.16702249	    -20.16450930
      0.73794027	     84.01413876	     -5.89533071	    -17.19147525	    -20.14900800
      0.73818541	     83.74310788	     -5.90252493	    -17.21191704	    -20.13605416
      0.73843055	     83.47190450	     -5.90971474	    -17.23235629	    -20.12310632
      0.73872249	     83.14869763	     -5.91827154	    -17.25669456	    -20.10769428
      0.73901443	     82.82524629	     -5.92682212	    -17.28102936	    -20.09229074
      0.73926138	     82.55144891	     -5.93405024	    -17.30161143	    -20.07926756
      0.73950833	     82.27747681	     -5.94127393	    -17.32219111	    -20.06625047
      0.73979869	     81.95511577	     -5.94976197	    -17.34638580	    -20.05095270
      0.74008906	     81.63251334	     -5.95824395	    -17.37057735	    -20.03566333
      0.74033824	     81.35547134	     -5.96551819	    -17.39133550	    -20.02254908
      0.74058742	     81.07825175	     -5.97278798	    -17.41209147	    -20.00944101
      0.74087571	     80.75730711	     -5.98119311	    -17.43610198	    -19.99428364
      0.74116400	     80.43612493	     -5.98959233	    -17.46010976	    -19.97913456
      0.74141611	     80.15505453	     -5.99693271	    -17.48110255	    -19.96589339
      0.74166822	     79.87380265	     -6.00426859	    -17.50209343	    -19.95265855
      0.74195356	     79.55525672	     -6.01256613	    -17.52584913	    -19.93768672
      0.74223890	     79.23647843	     -6.02085796	    -17.54960261	    -19.92272300
      0.74249518	     78.94996986	     -6.02830044	    -17.57093498	    -19.90929026
      0.74275146	     78.66327402	     -6.03573833	    -17.59226576	    -19.89586406
      0.74303220	     78.34900170	     -6.04388087	    -17.61563059	    -19.88116401
      0.74331294	     78.03450480	     -6.05201795	    -17.63899378	    -19.86647181
      0.74359367	     77.71978303	     -6.06014963	    -17.66235548	    -19.85178746
      0.74387441	     77.40483693	     -6.06827587	    -17.68571585	    -19.83711095
      0.74410947	     77.14096427	     -6.07507573	    -17.70527424	    -19.82482855
      0.74434453	     76.87693441	     -6.08187181	    -17.72483191	    -19.81255166
      0.74464280	     76.54167527	     -6.09049009	    -17.74964813	    -19.79698118
      0.74494107	     76.20616306	     -6.09910233	    -17.77446356	    -19.78141956
      0.74518570	     75.93079333	     -6.10616145	    -17.79481627	    -19.76866282
      0.74543034	     75.65525350	     -6.11321653	    -17.81516873	    -19.75591204
      0.74572312	     75.32525496	     -6.12165501	    -17.83952703	    -19.74065934
      0.74601591	     74.99501282	     -6.13008773	    -17.86388539	    -19.72541516
      0.74626677	     74.71186416	     -6.13730844	    -17.88475609	    -19.71236058
      0.74651764	     74.42853678	     -6.14452496	    -17.90562717	    -19.69931226
      0.74680509	     74.10366142	     -6.15278901	    -17.92954330	    -19.68436832
      0.74709255	     73.77855147	     -6.16104759	    -17.95346036	    -19.66943260
      0.74734915	     73.48812958	     -6.16841539	    -17.97481196	    -19.65610652
      0.74760576	     73.19752083	     -6.17577886	    -17.99616469	    -19.64278699
      0.74788715	     72.87864134	     -6.18384827	    -18.01958037	    -19.62818910
      0.74816853	     72.55953722	     -6.19191250	    -18.04299788	    -19.61359908
      0.74844991	     72.24020816	     -6.19997161	    -18.06641750	    -19.59901693
      0.74873129	     71.92065462	     -6.20802556	    -18.08983948	    -19.58444264
      0.74896830	     71.65131918	     -6.21480550	    -18.10956993	    -19.57217279
      0.74920531	     71.38182449	     -6.22158180	    -18.12930241	    -19.55990851
      0.74950230	     71.04389932	     -6.23006802	    -18.15403204	    -19.54454820
      0.74979930	     70.70572405	     -6.23854857	    -18.17876548	    -19.52919665
      0.75004808	     70.42225177	     -6.24564819	    -18.19948714	    -19.51634385
      0.75029686	     70.13860405	     -6.25274385	    -18.22021191	    -19.50349720
      0.75058662	     69.80801005	     -6.26100344	    -18.24435485	    -19.48854209
      0.75087639	     69.47717803	     -6.26925772	    -18.26850263	    -19.47359532
      0.75113302	     69.18397092	     -6.27656389	    -18.28989394	    -19.46036437
      0.75138966	     68.89057714	     -6.28386592	    -18.31128955	    -19.44713996
      0.75167180	     68.56780928	     -6.29188892	    -18.33481680	    -19.43260882
      0.75195394	     68.24481575	     -6.29990693	    -18.35834988	    -19.41808558
      0.75223608	     67.92159619	     -6.30792004	    -18.38188913	    -19.40357024
      0.75251822	     67.59815104	     -6.31592818	    -18.40543490	    -19.38906281
      0.75275597	     67.32542120	     -6.32267254	    -18.42528128	    -19.37684411
      0.75299372	     67.05253112	     -6.32941340	    -18.44513273	    -19.36463102
      0.75329003	     66.71219691	     -6.33780987	    -18.46988149	    -19.34941740
      0.75358634	     66.37161365	     -6.34620095	    -18.49463886	    -19.33421249
      0.75383856	     66.08151614	     -6.35333917	    -18.51571917	    -19.32127709
      0.75409077	     65.79123817	     -6.36047350	    -18.53680627	    -19.30834800
      0.75437789	     65.46057280	     -6.36859039	    -18.56081990	    -19.29363751
      0.75466501	     65.12967347	     -6.37670228	    -18.58484305	    -19.27893521
      0.75495213	     64.79853973	     -6.38480925	    -18.60887610	    -19.26424108
      0.75520842	     64.50275524	     -6.39204174	    -18.63033790	    -19.25113126
      0.75546472	     64.20678383	     -6.39927034	    -18.65180818	    -19.23802795
      0.75572101	     63.91062586	     -6.40649501	    -18.67328720	    -19.22493115
      0.75600388	     63.58355340	     -6.41446402	    -18.69700308	    -19.21048440
      0.75628674	     63.25625354	     -6.42242828	    -18.72073033	    -19.19604557
      0.75656960	     62.92872582	     -6.43038786	    -18.74446933	    -19.18161468
      0.75685246	     62.60097066	     -6.43834269	    -18.76822045	    -19.16719172
      0.75709129	     62.32405749	     -6.44505564	    -18.78828411	    -19.15502007
      0.75733012	     62.04698203	     -6.45176523	    -18.80835691	    -19.14285406
      0.75762554	     61.70403872	     -6.46005983	    -18.83319823	    -19.12781359
      0.75792095	     61.36084683	     -6.46834935	    -18.85805431	    -19.11278176
      0.75817718	     61.06297176	     -6.47553534	    -18.87962595	    -19.09975065
      0.75843341	     60.76490955	     -6.48271753	    -18.90120931	    -19.08672604
      0.75871729	     60.43446496	     -6.49067036	    -18.92513572	    -19.07230356
      0.75900117	     60.10379043	     -6.49861854	    -18.94907723	    -19.05788906
      0.75928505	     59.77288546	     -6.50656215	    -18.97303424	    -19.04348254
      0.75956893	     59.44175042	     -6.51450115	    -18.99700710	    -19.02908399
      0.75980738	     59.16343795	     -6.52116594	    -19.01715545	    -19.01699622
      0.76004582	     58.88496296	     -6.52782749	    -19.03731548	    -19.00491408
      0.76034098	     58.54002126	     -6.53606921	    -19.06228750	    -18.98996574
      0.76063615	     58.19483015	     -6.54430602	    -19.08727818	    -18.97502603
      0.76089542	     57.89140746	     -6.55153724	    -19.10924576	    -18.96191007
      0.76115469	     57.58779211	     -6.55876469	    -19.13122833	    -18.94880076
      0.76143600	     57.25814333	     -6.56660245	    -19.15509727	    -18.93458435
      0.76171732	     56.92826741	     -6.57443579	    -19.17898454	    -18.92037577
      0.76199863	     56.59816384	     -6.58226478	    -19.20289050	    -18.90617502
      0.76227995	     56.26783287	     -6.59008938	    -19.22681548	    -18.89198209
      0.76253036	     55.97360053	     -6.59705074	    -19.24812834	    -18.87935500
      0.76278077	     55.67918774	     -6.60400863	    -19.26945678	    -18.86673411
      0.76306914	     55.33992416	     -6.61201697	    -19.29403778	    -18.85220785
      0.76335750	     55.00042083	     -6.62002076	    -19.31864014	    -18.83768981
      0.76364587	     54.66067713	     -6.62802007	    -19.34326421	    -18.82317999
      0.76393424	     54.32069340	     -6.63601484	    -19.36791034	    -18.80867839
      0.76416022	     54.05409178	     -6.64227696	    -19.38724029	    -18.79731974
      0.76438620	     53.78734246	     -6.64853631	    -19.40658417	    -18.78596614
      0.76467616	     53.44486298	     -6.65656361	    -19.43142473	    -18.77140587
      0.76496611	     53.10213974	     -6.66458640	    -19.45628883	    -18.75685392
      0.76523504	     52.78405961	     -6.67202322	    -19.47937061	    -18.74336499
      0.76550396	     52.46576940	     -6.67945618	    -19.50247321	    -18.72988322
      0.76578354	     52.13463688	     -6.68717980	    -19.52651410	    -18.71587451
      0.76606313	     51.80327682	     -6.69489927	    -19.55057807	    -18.70187352
      0.76633310	     51.48309394	     -6.70234942	    -19.57383678	    -18.68836127
      0.76660307	     51.16269845	     -6.70979573	    -19.59711752	    -18.67485622
      0.76687973	     50.83413864	     -6.71742272	    -19.62099858	    -18.66102382
      0.76715639	     50.50535504	     -6.72504569	    -19.64490330	    -18.64719897
      0.76742717	     50.18335285	     -6.73250257	    -19.66832237	    -18.63367573
      0.76769794	     49.86113578	     -6.73995562	    -19.69176460	    -18.62015972
      0.76797353	     49.53296645	     -6.74753737	    -19.71564783	    -18.60641074
      0.76824912	     49.20457398	     -6.75511518	    -19.73955556	    -18.59266926
      0.76852076	     48.88067398	     -6.76258048	    -19.76314451	    -18.57913226
      0.76879240	     48.55655664	     -6.77004198	    -19.78675772	    -18.56560254
      0.76906742	     48.22817728	     -6.77759267	    -19.81069022	    -18.55191159
      0.76934244	     47.89957452	     -6.78513949	    -19.83464805	    -18.53822810
      0.76961482	     47.57391749	     -6.79260982	    -19.85840022	    -18.52468382
      0.76988719	     47.24804074	     -6.80007637	    -19.88217767	    -18.51114686
      0.77016187	     46.91917516	     -6.80760252	    -19.90618275	    -18.49750242
      0.77043656	     46.59008548	     -6.81512486	    -19.93021398	    -18.48386542
      0.77070952	     46.26283547	     -6.82259633	    -19.95412071	    -18.47032124
      0.77098248	     45.93536350	     -6.83006405	    -19.97805367	    -18.45678441
      0.77125698	     45.60582461	     -6.83757005	    -20.00214793	    -18.44317883
      0.77153148	     45.27606056	     -6.84507229	    -20.02626911	    -18.42958067
      0.77180491	     44.94735599	     -6.85254162	    -20.05032332	    -18.41604284
      0.77207834	     44.61842729	     -6.86000724	    -20.07440461	    -18.40251238
      0.77235276	     44.28807368	     -6.86749638	    -20.09860109	    -18.38894001
      0.77262719	     43.95749355	     -6.87498179	    -20.12282521	    -18.37537505
      0.77290099	     43.62743991	     -6.88244650	    -20.14702190	    -18.36184839
      0.77317479	     43.29716001	     -6.88990752	    -20.17124644	    -18.34832910
      0.77344923	     42.96588471	     -6.89738224	    -20.19555543	    -18.33478581
      0.77372367	     42.63438129	     -6.90485327	    -20.21989275	    -18.32124992
      0.77399777	     42.30305368	     -6.91231157	    -20.24422884	    -18.30773795
      0.77427187	     41.97149768	     -6.91976621	    -20.26859350	    -18.29423337
      0.77454638	     41.63922170	     -6.92722827	    -20.29302300	    -18.28071623
      0.77482089	     41.30671580	     -6.93468669	    -20.31748148	    -18.26720650
      0.77509525	     40.97416403	     -6.94213737	    -20.34195547	    -18.25371168
      0.77536960	     40.64138172	     -6.94958443	    -20.36645869	    -18.24022427
      0.77564422	     40.30804813	     -6.95703507	    -20.39101487	    -18.22673132
      0.77591884	     39.97448265	     -6.96448211	    -20.41560061	    -18.21324578
      0.77619342	     39.64073683	     -6.97192441	    -20.44021220	    -18.19976978
      0.77646799	     39.30675826	     -6.97936313	    -20.46485360	    -18.18630119
      0.77674275	     38.97232668	     -6.98680319	    -20.48954117	    -18.17283117
      0.77701751	     38.63766109	     -6.99423968	    -20.51425885	    -18.15936858
      0.77729228	     38.30273687	     -7.00167317	    -20.53900854	    -18.14591246
      0.77756706	     37.96757761	     -7.00910310	    -20.56378858	    -18.13246375
      0.77784197	     37.63201939	     -7.01653313	    -20.58861117	    -18.11901593
      0.77811688	     37.29622488	     -7.02395963	    -20.61346439	    -18.10557554
      0.77839184	     36.96012791	     -7.03138407	    -20.63835318	    -18.09213997
      0.77866681	     36.62379353	     -7.03880498	    -20.66327282	    -18.07871182
      0.77894188	     36.28708788	     -7.04622535	    -20.68823329	    -18.06528580
      0.77921695	     35.95014356	     -7.05364221	    -20.71322484	    -18.05186721
      0.77949209	     35.61287303	     -7.06105751	    -20.73825401	    -18.03845260
      0.77976724	     35.27536260	     -7.06846931	    -20.76331448	    -18.02504543
      0.78004248	     34.93749383	     -7.07588024	    -20.78841509	    -18.01164103
      0.78031771	     34.59938386	     -7.08328769	    -20.81354721	    -17.99824406
      0.78059303	     34.26093511	     -7.09069382	    -20.83871813	    -17.98485071
      0.78086835	     33.92224388	     -7.09809648	    -20.86392076	    -17.97146480
      0.78114376	     33.58319951	     -7.10549812	    -20.88916335	    -17.95808199
      0.78141916	     33.24391133	     -7.11289630	    -20.91443785	    -17.94470663
      0.78169465	     32.90427779	     -7.12029327	    -20.93975183	    -17.93133474
      0.78197014	     32.56439907	     -7.12768679	    -20.96509789	    -17.91797031
      0.78224571	     32.22416890	     -7.13507921	    -20.99048398	    -17.90460918
      0.78252128	     31.88369217	     -7.14246821	    -21.01590232	    -17.89125550
      0.78279694	     31.54286683	     -7.14985601	    -21.04136055	    -17.87790530
      0.78307259	     31.20179352	     -7.15724040	    -21.06685119	    -17.86456256
      0.78334833	     30.86036932	     -7.16462362	    -21.09238196	    -17.85122328
      0.78362407	     30.51869573	     -7.17200344	    -21.11794531	    -17.83789146
      0.78389989	     30.17667251	     -7.17938205	    -21.14354874	    -17.82456322
      0.78417570	     29.83439844	     -7.18675726	    -21.16918490	    -17.81124244
      0.78445160	     29.49177457	     -7.19413124	    -21.19486120	    -17.79792530
      0.78472750	     29.14889836	     -7.20150184	    -21.22057038	    -17.78461562
      0.78500347	     28.80567386	     -7.20887115	    -21.24631963	    -17.77130972
      0.78527944	     28.46219551	     -7.21623709	    -21.27210189	    -17.75801128
      0.78555549	     28.11837060	     -7.22360167	    -21.29792411	    -17.74471675
      0.78583154	     27.77429032	     -7.23096289	    -21.32377949	    -17.73142968
      0.78610765	     27.42986674	     -7.23832266	    -21.34967460	    -17.71814673
      0.78638377	     27.08518624	     -7.24567909	    -21.37560300	    -17.70487123
      0.78665995	     26.74016724	     -7.25303393	    -21.40157078	    -17.69160010
      0.78693613	     26.39488977	     -7.26038544	    -21.42757197	    -17.67833644
      0.78721237	     26.04928131	     -7.26773518	    -21.45361199	    -17.66507749
      0.78748860	     25.70341280	     -7.27508159	    -21.47968551	    -17.65182602
      0.78776489	     25.35722485	     -7.28242596	    -21.50579701	    -17.63857977
      0.78804117	     25.01077528	     -7.28976702	    -21.53194212	    -17.62534099
      0.78831749	     24.66402456	     -7.29710563	    -21.55812381	    -17.61210821
      0.78859380	     24.31701064	     -7.30444093	    -21.58433921	    -17.59888290
      0.78887012	     23.96972552	     -7.31177311	    -21.61058890	    -17.58566478
      0.78914644	     23.62217566	     -7.31910201	    -21.63687241	    -17.57245413
      0.78942273	     23.27440648	     -7.32642667	    -21.66318625	    -17.55925271
      0.78969901	     22.92637108	     -7.33374805	    -21.68953398	    -17.54605874
      0.78997518	     22.57821352	     -7.34106315	    -21.71590464	    -17.53287772
      0.79025135	     22.22978837	     -7.34837498	    -21.74230925	    -17.51970416
      0.79052724	     21.88144507	     -7.35567624	    -21.76872126	    -17.50655127
      0.79080313	     21.53283312	     -7.36297424	    -21.79516722	    -17.49340581
      0.79107834	     21.18481211	     -7.37025105	    -21.82158184	    -17.48030018
      0.79135355	     20.83652219	     -7.37752463	    -21.84803032	    -17.46720194
      0.79162674	     20.49052377	     -7.38474162	    -21.87431805	    -17.45420723
      0.79189993	     20.14425877	     -7.39195545	    -21.90063922	    -17.44121981
      0.79216247	     19.81123995	     -7.39888510	    -21.92596587	    -17.42874553
      0.79249562	     19.38830183	     -7.40767424	    -21.95814848	    -17.41292609
      0.79289261	     18.88378391	     -7.41814173	    -21.99656411	    -17.39408897
      0.79317582	     18.52352868	     -7.42560482	    -22.02401192	    -17.38066057
      0.79345902	     18.16298164	     -7.43306457	    -22.05149590	    -17.36724001
      0.79374222	     17.80214254	     -7.44052092	    -22.07901607	    -17.35382726
      0.79399170	     17.48403531	     -7.44708649	    -22.10328866	    -17.34201842
      0.79424117	     17.16570002	     -7.45364942	    -22.12758940	    -17.33021566
      0.79452788	     16.79956959	     -7.46118869	    -22.15555186	    -17.31665879
      0.79481459	     16.43313603	     -7.46872450	    -22.18355157	    -17.30310994
      0.79508492	     16.08736660	     -7.47582648	    -22.20998514	    -17.29034279
      0.79535524	     15.74132602	     -7.48292540	    -22.23645189	    -17.27758275
      0.79563300	     15.38548718	     -7.49021635	    -22.26368095	    -17.26447929
      0.79591075	     15.02936027	     -7.49750407	    -22.29094511	    -17.25138334
      0.79618519	     14.67720258	     -7.50470161	    -22.31791815	    -17.23845118
      0.79645963	     14.32476190	     -7.51189601	    -22.34492552	    -17.22552636
      0.79673088	     13.97613732	     -7.51900374	    -22.37165284	    -17.21275892
      0.79700213	     13.62723457	     -7.52610839	    -22.39841375	    -17.19999864
      0.79720857	     13.36150456	     -7.53151357	    -22.41880350	    -17.19029185
      0.79753018	     12.94720643	     -7.53993065	    -22.45060709	    -17.17517811
      0.79785180	     12.53251386	     -7.54834340	    -22.48245804	    -17.16007444
      0.79808116	     12.23652140	     -7.55434061	    -22.50520247	    -17.14930896
      0.79831053	     11.94032710	     -7.56033563	    -22.52797103	    -17.13854860
      0.79851738	     11.67303426	     -7.56574028	    -22.54852530	    -17.12884889
      0.79883841	     11.25788483	     -7.57412448	    -22.58046322	    -17.11380377
      0.79915943	     10.84233655	     -7.58250438	    -22.61244856	    -17.09876867
      0.79939063	     10.54280678	     -7.58853704	    -22.63551408	    -17.08794647
      0.79962184	     10.24306886	     -7.59456746	    -22.65860425	    -17.07712947
      0.79984212	      9.95728965	     -7.60031108	    -22.68062710	    -17.06682806
      0.80019558	      9.49834433	     -7.60952284	    -22.71601076	    -17.05030876
      0.80044490	      9.17432434	     -7.61601736	    -22.74100396	    -17.03866390
      0.80069422	      8.85005893	     -7.62250934	    -22.76602594	    -17.02702507
      0.80094354	      8.52554779	     -7.62899873	    -22.79107672	    -17.01539228
      0.80118273	      8.21398990	     -7.63522205	    -22.81513677	    -17.00423782
      0.80152768	      7.76427349	     -7.64419287	    -22.84988193	    -16.98816110
      0.80181798	      7.38543536	     -7.65173865	    -22.87916545	    -16.97464029
      0.80207268	      7.05277928	     -7.65835617	    -22.90488997	    -16.96278439
      0.80232738	      6.71986280	     -7.66497099	    -22.93064471	    -16.95093479
      0.80261112	      6.34867145	     -7.67233702	    -22.95937222	    -16.93774124
      0.80289487	      5.97715484	     -7.67969970	    -22.98813732	    -16.92455550
      0.80316730	      5.62014255	     -7.68676572	    -23.01579102	    -16.91190280
      0.80343973	      5.26282854	     -7.69382864	    -23.04347943	    -16.89925730
      0.80371243	      4.90486635	     -7.70089530	    -23.07122939	    -16.88660681
      0.80398512	      4.54659995	     -7.70795885	    -23.09901420	    -16.87396353
      0.80421695	      4.24178481	     -7.71396141	    -23.12266253	    -16.86322069
      0.80456292	      3.78647787	     -7.72291526	    -23.15800142	    -16.84719816
      0.80483884	      3.42301143	     -7.73005245	    -23.18622494	    -16.83442832
      0.80511476	      3.05922917	     -7.73718651	    -23.21448434	    -16.82166587
      0.80539067	      2.69513073	     -7.74431735	    -23.24277964	    -16.80891079
      0.80566659	      2.33071457	     -7.75144505	    -23.27111090	    -16.79616309
      0.80594251	      1.96598023	     -7.75856953	    -23.29947815	    -16.78342276
      0.80621842	      1.60092626	     -7.76569086	    -23.32788146	    -16.77068981
      0.80649434	      1.23555209	     -7.77280897	    -23.35632084	    -16.75796423
      0.80676737	      0.87368497	     -7.77984948	    -23.38449818	    -16.74537908
      0.80704040	      0.51150236	     -7.78688683	    -23.41271094	    -16.73280114
      0.80731655	      0.14486117	     -7.79400139	    -23.44128199	    -16.72008690
      0.80759270	     -0.22210476	     -7.80111272	    -23.46988937	    -16.70738004
      0.80786434	     -0.58340208	     -7.80810492	    -23.49806556	    -16.69488767
      0.80813598	     -0.94501557	     -7.81509400	    -23.52627698	    -16.68240244
      0.80833780	     -1.21388397	     -7.82028456	    -23.54725969	    -16.67313109
      0.80865423	     -1.63579648	     -7.82841939	    -23.58019776	    -16.65860245
      0.80897066	     -2.05814165	     -7.83654995	    -23.61318384	    -16.64408349
      0.80921389	     -2.38307612	     -7.84279671	    -23.63857155	    -16.63292996
      0.80945712	     -2.70826774	     -7.84904094	    -23.66398770	    -16.62178215
      0.80972385	     -3.06518152	     -7.85588570	    -23.69189273	    -16.60956363
      0.81005462	     -3.50821094	     -7.86436945	    -23.72654448	    -16.59442138
      0.81043558	     -4.01907103	     -7.87413493	    -23.76652056	    -16.57699421
      0.81073967	     -4.42730195	     -7.88192532	    -23.79848014	    -16.56309379
      0.81099137	     -4.76551571	     -7.88837067	    -23.82496788	    -16.55159477
      0.81124307	     -5.10401025	     -7.89481327	    -23.85148637	    -16.54010187
      0.81152166	     -5.47898771	     -7.90194084	    -23.88087318	    -16.52738856
      0.81180024	     -5.85431125	     -7.90906504	    -23.91029776	    -16.51468274
      0.81205587	     -6.19900061	     -7.91559902	    -23.93733002	    -16.50303092
      0.81238708	     -6.64605600	     -7.92406098	    -23.97240358	    -16.48794284
      0.81271829	     -7.09360521	     -7.93251816	    -24.00753080	    -16.47286536
      0.81297456	     -7.44022276	     -7.93905837	    -24.03474629	    -16.46120687
      0.81323082	     -7.78713778	     -7.94559571	    -24.06199400	    -16.44955473
      0.81351290	     -8.16934650	     -7.95278831	    -24.09202400	    -16.43673605
      0.81379498	     -8.55191773	     -7.95997741	    -24.12209318	    -16.42392505
      0.81406035	     -8.91215317	     -7.96673735	    -24.15041654	    -16.41188012
      0.81440221	     -9.37670078	     -7.97544125	    -24.18695525	    -16.39637329
      0.81474407	     -9.84178587	     -7.98413995	    -24.22355181	    -16.38087772
      0.81499298	    -10.18076307	     -7.99047040	    -24.25023495	    -16.36960217
      0.81524190	    -10.52002696	     -7.99679808	    -24.27694887	    -16.35833260
      0.81551475	    -10.89224032	     -8.00373098	    -24.30626664	    -16.34598634
      0.81585178	    -11.35250265	     -8.01229037	    -24.34253323	    -16.33074529
      0.81629465	    -11.95808737	     -8.02352953	    -24.39027324	    -16.31073540
      0.81651105	    -12.25433158	     -8.02901813	    -24.41363639	    -16.30096473
      0.81672745	    -12.55079629	     -8.03450464	    -24.43702303	    -16.29119857
      0.81704738	    -12.98950714	     -8.04261224	    -24.47164195	    -16.27676811
      0.81736731	    -13.42870187	     -8.05071515	    -24.50631238	    -16.26234749
      0.81761642	    -13.77100190	     -8.05702099	    -24.53334304	    -16.25112620
      0.81786553	    -14.11359696	     -8.06332396	    -24.56040504	    -16.23991088
      0.81813059	    -14.47846745	     -8.07002765	    -24.58923541	    -16.22798354
      0.81845885	    -14.93078529	     -8.07832493	    -24.62498802	    -16.21322220
      0.81888291	    -15.51588831	     -8.08903658	    -24.67125692	    -16.19416776
      0.81912941	    -15.85640329	     -8.09525932	    -24.69819486	    -16.18309946
      0.81937592	    -16.19721217	     -8.10147925	    -24.72516383	    -16.17203700
      0.81962243	    -16.53831532	     -8.10769633	    -24.75216386	    -16.16098037
      0.81991247	    -16.94003986	     -8.11500777	    -24.78397232	    -16.14797847
      0.82020251	    -17.34217407	     -8.12231522	    -24.81582396	    -16.13498465
      0.82044663	    -17.68096510	     -8.12846275	    -24.84266671	    -16.12405414
      0.82078080	    -18.14518494	     -8.13687306	    -24.87945960	    -16.10910142
      0.82111496	    -18.60995327	     -8.14527800	    -24.91631015	    -16.09415943
      0.82135229	    -18.94036414	     -8.15124393	    -24.94251636	    -16.08355420
      0.82158961	    -19.27105319	     -8.15720712	    -24.96875178	    -16.07295437
      0.82185193	    -19.63689459	     -8.16379517	    -24.99778431	    -16.06124447
      0.82218789	    -20.10594853	     -8.17222800	    -25.03502032	    -16.04625656
      0.82252386	    -20.57556494	     -8.18065530	    -25.07231523	    -16.03127947
      0.82277730	    -20.93020163	     -8.18700893	    -25.10048836	    -16.01998840
      0.82303074	    -21.28516025	     -8.19335939	    -25.12869516	    -16.00870289
      0.82331546	    -21.68431322	     -8.20048983	    -25.16042351	    -15.99603255
      0.82360018	    -22.08387474	     -8.20761624	    -25.19219454	    -15.98336996
      0.82386107	    -22.45035968	     -8.21414275	    -25.22134443	    -15.97177384
      0.82420050	    -22.92767000	     -8.22262856	    -25.25932207	    -15.95669714
      0.82453992	    -23.40556600	     -8.23110855	    -25.29736078	    -15.94163146
      0.82479099	    -23.75944796	     -8.23737754	    -25.32553774	    -15.93049436
      0.82504206	    -24.11365219	     -8.24364329	    -25.35374826	    -15.91936329
      0.82527796	    -24.44674697	     -8.24952749	    -25.38028473	    -15.90891034
      0.82561685	    -24.92575603	     -8.25797545	    -25.41845786	    -15.89390346
      0.82591621	    -25.34939460	     -8.26543323	    -25.45223039	    -15.88065584
      0.82616765	    -25.70557938	     -8.27169368	    -25.48063415	    -15.86953540
      0.82641910	    -26.06209175	     -8.27795081	    -25.50907197	    -15.85842101
      0.82668632	    -26.44134422	     -8.28459711	    -25.53933236	    -15.84661554
      0.82701029	    -26.90162469	     -8.29264960	    -25.57606993	    -15.83231251
      0.82737717	    -27.42353333	     -8.30176197	    -25.61774227	    -15.81612711
      0.82770234	    -27.88669243	     -8.30983227	    -25.65473779	    -15.80179269
      0.82794452	    -28.23200338	     -8.31583924	    -25.68232894	    -15.79112321
      0.82818670	    -28.57760967	     -8.32184304	    -25.70995215	    -15.78045934
      0.82843704	    -28.93516026	     -8.32804579	    -25.73853984	    -15.76944205
      0.82877375	    -29.41652800	     -8.33638316	    -25.77704474	    -15.75463318
      0.82911045	    -29.89839497	     -8.34471430	    -25.81561208	    -15.73983512
      0.82934745	    -30.23784293	     -8.35057454	    -25.84279556	    -15.72942588
      0.82958444	    -30.57750969	     -8.35643165	    -25.87001012	    -15.71902200
      0.82985912	    -30.97144049	     -8.36321614	    -25.90159077	    -15.70697061
      0.83019056	    -31.44712128	     -8.37139713	    -25.93975387	    -15.69243821
      0.83056018	    -31.97798380	     -8.38051316	    -25.98238500	    -15.67624427
      0.83089076	    -32.45308227	     -8.38865983	    -26.02057838	    -15.66177169
      0.83113113	    -32.79868903	     -8.39457956	    -26.04838802	    -15.65125495
      0.83137150	    -33.14440432	     -8.40049596	    -26.07623015	    -15.64074371
      0.83163835	    -33.52830214	     -8.40706013	    -26.10717707	    -15.62908117
      0.83197065	    -34.00647894	     -8.41522867	    -26.14577120	    -15.61456742
      0.83230295	    -34.48472869	     -8.42339078	    -26.18442791	    -15.60006419
      0.83250422	    -34.77440842	     -8.42833132	    -26.20787225	    -15.59128490
      0.83281482	    -35.22142468	     -8.43595099	    -26.24409725	    -15.57774413
      0.83312543	    -35.66836660	     -8.44356492	    -26.28037734	    -15.56421253
      0.83338987	    -36.04877794	     -8.45004268	    -26.31130858	    -15.55269942
      0.83365430	    -36.42905839	     -8.45651624	    -26.34227997	    -15.54119296
      0.83392413	    -36.81690786	     -8.46311730	    -26.37392350	    -15.52945907
      0.83419395	    -37.20453953	     -8.46971395	    -26.40560905	    -15.51773211
      0.83448079	    -37.61633437	     -8.47672186	    -26.43933949	    -15.50527301
      0.83476763	    -38.02777827	     -8.48372475	    -26.47311769	    -15.49282174
      0.83504101	    -38.41953243	     -8.49039428	    -26.50535512	    -15.48096213
      0.83537732	    -38.90088518	     -8.49859284	    -26.54507365	    -15.46638211
      0.83571363	    -39.38149727	     -8.50678438	    -26.58485840	    -15.45181284
      0.83596106	    -39.73454875	     -8.51280637	    -26.61417038	    -15.44110111
      0.83630347	    -40.22229600	     -8.52113379	    -26.65479433	    -15.42628687
      0.83660733	    -40.65423884	     -8.52851759	    -26.69090339	    -15.41314955
      0.83685774	    -41.00950403	     -8.53459822	    -26.72070207	    -15.40232964
      0.83710816	    -41.36408323	     -8.54067482	    -26.75053800	    -15.39151568
      0.83734194	    -41.69444348	     -8.54634413	    -26.77842561	    -15.38142548
      0.83767776	    -42.16779829	     -8.55448195	    -26.81854341	    -15.36693993
      0.83801359	    -42.63961105	     -8.56261242	    -26.85872875	    -15.35246508
      0.83823430	    -42.94879831	     -8.56795206	    -26.88517674	    -15.34295758
      0.83845502	    -43.25722435	     -8.57328849	    -26.91165406	    -15.33345470
      0.83875078	    -43.66926164	     -8.58043441	    -26.94718040	    -15.32072787
      0.83904654	    -44.07976915	     -8.58757453	    -26.98275972	    -15.30800933
      0.83930424	    -44.43612517	     -8.59379103	    -27.01380346	    -15.29693437
      0.83962135	    -44.87284863	     -8.60143457	    -27.05205946	    -15.28331486
      0.84000601	    -45.39980433	     -8.61069739	    -27.09854776	    -15.26680672
      0.84039068	    -45.92348821	     -8.61995020	    -27.14512679	    -15.25031259
      0.84062555	    -46.24154861	     -8.62559500	    -27.17361237	    -15.24024827
      0.84086042	    -46.55826479	     -8.63123602	    -27.20213192	    -15.23018916
      0.84115371	    -46.95179558	     -8.63827474	    -27.23779246	    -15.21763555
      0.84144700	    -47.34307065	     -8.64530754	    -27.27350618	    -15.20509008
      0.84168018	    -47.65249644	     -8.65089491	    -27.30193924	    -15.19512131
      0.84201264	    -48.09101384	     -8.65885450	    -27.34253562	    -15.18091738
      0.84234510	    -48.52632065	     -8.66680636	    -27.38320076	    -15.16672390
      0.84257477	    -48.82509943	     -8.67229506	    -27.41133268	    -15.15692509
      0.84280443	    -49.12225817	     -8.67778004	    -27.43949754	    -15.14713126
      0.84309442	    -49.49509708	     -8.68470030	    -27.47510678	    -15.13477232
      0.84338440	    -49.86523771	     -8.69161459	    -27.51076877	    -15.12242131
      0.84361896	    -50.16261426	     -8.69720292	    -27.53965290	    -15.11243693
      0.84395587	    -50.58654572	     -8.70522301	    -27.58120202	    -15.09810471
      0.84425783	    -50.96322756	     -8.71240426	    -27.61850228	    -15.08526825
      0.84450915	    -51.27434253	     -8.71837630	    -27.64959143	    -15.07459099
      0.84476048	    -51.58325103	     -8.72434378	    -27.68072068	    -15.06391969
      0.84498096	    -51.85241247	     -8.72957513	    -27.70806251	    -15.05456299
      0.84532026	    -52.26325563	     -8.73761904	    -27.75020062	    -15.04017251
      0.84560114	    -52.60023261	     -8.74427159	    -27.78513901	    -15.02826801
      0.84588203	    -52.93435805	     -8.75091847	    -27.82012801	    -15.01637095
      0.84616291	    -53.26561669	     -8.75755957	    -27.85516769	    -15.00448132
      0.84644379	    -53.59399878	     -8.76419495	    -27.89025822	    -14.99259912
      0.84672468	    -53.91949692	     -8.77082454	    -27.92539969	    -14.98072436
      0.84699444	    -54.22939634	     -8.77718636	    -27.95919861	    -14.96932651
      0.84726421	    -54.53663238	     -8.78354283	    -27.99304476	    -14.95793551
      0.84752167	    -54.82736971	     -8.78960433	    -28.02539091	    -14.94707060
      0.84785224	    -55.19712005	     -8.79737996	    -28.06698582	    -14.93312952
      0.84818281	    -55.56289276	     -8.80514753	    -28.10865223	    -14.91919873
      0.84843458	    -55.83881490	     -8.81105811	    -28.14043444	    -14.90859562
      0.84868635	    -56.11244651	     -8.81696400	    -28.17225836	    -14.89799847
      0.84897717	    -56.42567575	     -8.82378001	    -28.20906984	    -14.88576525
      0.84926798	    -56.73587476	     -8.83058977	    -28.24593728	    -14.87353998
      0.84952894	    -57.01165917	     -8.83669509	    -28.27906741	    -14.86257661
      0.84986075	    -57.35883018	     -8.84445076	    -28.32125787	    -14.84864590
      0.85019256	    -57.70211472	     -8.85219829	    -28.36352181	    -14.83472554
      0.85044445	    -57.96013511	     -8.85807438	    -28.39565545	    -14.82416489
      0.85069634	    -58.21593612	     -8.86394579	    -28.42783170	    -14.81361019
      0.85098977	    -58.51112967	     -8.87077950	    -28.46536755	    -14.80132257
      0.85128320	    -58.80333277	     -8.87760687	    -28.50296154	    -14.78904304
      0.85153152	    -59.04829187	     -8.88337988	    -28.53482252	    -14.77865730
      0.85186367	    -59.37260934	     -8.89109461	    -28.57750411	    -14.76477475
      0.85219582	    -59.69312015	     -8.89880125	    -28.62026087	    -14.75090255
      0.85244119	    -59.92745161	     -8.90448933	    -28.65189546	    -14.74066124
      0.85268657	    -60.15970634	     -8.91017302	    -28.68357133	    -14.73042557
      0.85296644	    -60.42207582	     -8.91665046	    -28.71975099	    -14.71875778
      0.85324630	    -60.68173576	     -8.92312224	    -28.75598465	    -14.70709733
      0.85354107	    -60.95227696	     -8.92993239	    -28.79420532	    -14.69482423
      0.85383583	    -61.21979143	     -8.93673630	    -28.83248628	    -14.68255926
      0.85410601	    -61.46231949	     -8.94296724	    -28.86762716	    -14.67132452
      0.85443712	    -61.75604130	     -8.95059647	    -28.91076332	    -14.65756519
      0.85476823	    -62.04587173	     -8.95821796	    -28.95397631	    -14.64381611
      0.85500548	    -62.25112722	     -8.96367416	    -28.98498653	    -14.63397099
      0.85532786	    -62.52677662	     -8.97108194	    -29.02718772	    -14.62060161
      0.85565023	    -62.79863576	     -8.97848250	    -29.06946248	    -14.60724194
      0.85591364	    -63.01791703	     -8.98452394	    -29.10405827	    -14.59633351
      0.85617704	    -63.23461296	     -8.99056062	    -29.13870349	    -14.58543157
      0.85641826	    -63.43077544	     -8.99608500	    -29.17047560	    -14.57545310
      0.85674805	    -63.69536498	     -9.00363108	    -29.21397875	    -14.56182034
      0.85707783	    -63.95576200	     -9.01116989	    -29.25756014	    -14.54819774
      0.85732244	    -64.14616585	     -9.01675712	    -29.28993684	    -14.53809990
      0.85756705	    -64.33420632	     -9.02234044	    -29.32235687	    -14.52800766
      0.85784997	    -64.54871797	     -9.02879339	    -29.35990869	    -14.51634175
      0.85813289	    -64.75999778	     -9.03524122	    -29.39751885	    -14.50468330
      0.85842304	    -64.97328106	     -9.04184857	    -29.43615088	    -14.49273471
      0.85871319	    -65.18308753	     -9.04845066	    -29.47484470	    -14.48079397
      0.85900117	    -65.38784560	     -9.05499809	    -29.51330949	    -14.46895058
      0.85928914	    -65.58910842	     -9.06154048	    -29.55183557	    -14.45711493
      0.85958436	    -65.79177772	     -9.06824243	    -29.59139548	    -14.44498931
      0.85987959	    -65.99071078	     -9.07493924	    -29.63102027	    -14.43287180
      0.86015937	    -66.17576514	     -9.08128103	    -29.66863214	    -14.42139573
      0.86043915	    -66.35742300	     -9.08761835	    -29.70630267	    -14.40992695
      0.86074640	    -66.55299118	     -9.09457294	    -29.74774039	    -14.39734029
      0.86105365	    -66.74443556	     -9.10152232	    -29.78924937	    -14.38476243
      0.86127077	    -66.87722915	     -9.10642996	    -29.81862443	    -14.37587969
      0.86160236	    -67.07606165	     -9.11392026	    -29.86355617	    -14.36232215
      0.86193395	    -67.27010285	     -9.12140478	    -29.90857177	    -14.34877483
      0.86215880	    -67.39896905	     -9.12647690	    -29.93914472	    -14.33959423
      0.86238365	    -67.52565468	     -9.13154647	    -29.96975651	    -14.33041833
      0.86267878	    -67.68864869	     -9.13819674	    -30.00999472	    -14.31838177
      0.86297390	    -67.84794847	     -9.14484285	    -30.05030029	    -14.30635329
      0.86319774	    -67.96633546	     -9.14988096	    -30.08091552	    -14.29723557
      0.86352978	    -68.13813258	     -9.15735024	    -30.12640145	    -14.28371910
      0.86386182	    -68.30544733	     -9.16481462	    -30.17197353	    -14.27021286
      0.86408884	    -68.41731266	     -9.16991546	    -30.20318156	    -14.26098437
      0.86431586	    -68.52716164	     -9.17501414	    -30.23443014	    -14.25176067
      0.86461033	    -68.66670254	     -9.18162456	    -30.27502324	    -14.23980375
      0.86490480	    -68.80299691	     -9.18823159	    -30.31568507	    -14.22785488
      0.86514717	    -68.91280674	     -9.19366732	    -30.34920502	    -14.21802596
      0.86547493	    -69.05799810	     -9.20101483	    -30.39460949	    -14.20474274
      0.86580270	    -69.19951151	     -9.20835860	    -30.44010006	    -14.19146948
      0.86605388	    -69.30556281	     -9.21398429	    -30.47502119	    -14.18130399
      0.86630507	    -69.40960333	     -9.21960796	    -30.50999327	    -14.17114435
      0.86658671	    -69.52394756	     -9.22591107	    -30.54926530	    -14.15976016
      0.86686834	    -69.63594520	     -9.23221189	    -30.58860185	    -14.14838331
      0.86716490	    -69.75144869	     -9.23884429	    -30.63009285	    -14.13641155
      0.86746146	    -69.86457323	     -9.24547445	    -30.67165593	    -14.12444792
      0.86774012	    -69.96880213	     -9.25170237	    -30.71077529	    -14.11321410
      0.86801877	    -70.07112749	     -9.25792857	    -30.74995878	    -14.10198746
      0.86832787	    -70.18251961	     -9.26483312	    -30.79349828	    -14.08954274
      0.86863696	    -70.29181361	     -9.27173587	    -30.83711731	    -14.07710684
      0.86883234	    -70.35987193	     -9.27609818	    -30.86472953	    -14.06925083
      0.86913103	    -70.46246951	     -9.28276627	    -30.90700575	    -14.05724714
      0.86942973	    -70.56340828	     -9.28943311	    -30.94935703	    -14.04525170
      0.86967970	    -70.64668679	     -9.29501174	    -30.98485854	    -14.03521911
      0.86999086	    -70.74892269	     -9.30195486	    -31.02912318	    -14.02273906
      0.87030202	    -70.84968517	     -9.30889714	    -31.07347024	    -14.01026795
      0.87056668	    -70.93431560	     -9.31480161	    -31.11125608	    -13.99966731
      0.87089388	    -71.03767648	     -9.32210054	    -31.15805180	    -13.98657123
      0.87122107	    -71.13975320	     -9.32939916	    -31.20493977	    -13.97348502
      0.87147025	    -71.21670386	     -9.33495764	    -31.24071109	    -13.96352537
      0.87177297	    -71.30934699	     -9.34171047	    -31.28424062	    -13.95143355
      0.87207570	    -71.40114732	     -9.34846357	    -31.32785006	    -13.93935017
      0.87238221	    -71.49332268	     -9.35530179	    -31.37208790	    -13.92712393
      0.87268873	    -71.58479727	     -9.36214065	    -31.41640834	    -13.91490634
      0.87296256	    -71.66598661	     -9.36825092	    -31.45607240	    -13.90399900
      0.87323639	    -71.74672985	     -9.37436199	    -31.49580291	    -13.89309857
      0.87354924	    -71.83849589	     -9.38134500	    -31.54127620	    -13.88065340
      0.87386208	    -71.92981494	     -9.38832944	    -31.58683691	    -13.86821723
      0.87409352	    -71.99712321	     -9.39349748	    -31.62059843	    -13.85902296
      0.87441284	    -72.08969592	     -9.40062957	    -31.66725892	    -13.84634556
      0.87473216	    -72.18198614	     -9.40776373	    -31.71401157	    -13.83367753
      0.87498474	    -72.25482984	     -9.41340863	    -31.75105923	    -13.82366356
      0.87523733	    -72.32756363	     -9.41905509	    -31.78816501	    -13.81365545
      0.87553198	    -72.41230675	     -9.42564394	    -31.83152333	    -13.80198821
      0.87582662	    -72.49697866	     -9.43223524	    -31.87496134	    -13.79032893
      0.87610065	    -72.57569505	     -9.43836760	    -31.91543103	    -13.77949281
      0.87637467	    -72.65441330	     -9.44450238	    -31.95597018	    -13.76866359
      0.87668548	    -72.74373474	     -9.45146367	    -32.00203475	    -13.75638925
      0.87699628	    -72.83312602	     -9.45842845	    -32.04818939	    -13.74412376
      0.87720693	    -72.89375587	     -9.46315105	    -32.07952284	    -13.73581568
      0.87753651	    -72.98868792	     -9.47054351	    -32.12863004	    -13.72282522
      0.87786609	    -73.08370903	     -9.47794048	    -32.17783969	    -13.70984472
      0.87809577	    -73.14998107	     -9.48309810	    -32.21219330	    -13.70080488
      0.87832544	    -73.21629810	     -9.48825812	    -32.24659704	    -13.69176988
      0.87861876	    -73.30105917	     -9.49485169	    -32.29060751	    -13.68023823
      0.87891208	    -73.38589654	     -9.50144952	    -32.33470037	    -13.66871446
      0.87918098	    -73.46373938	     -9.50750196	    -32.37519502	    -13.65815701
      0.87944988	    -73.54164872	     -9.51355826	    -32.41575946	    -13.64760617
      0.87976125	    -73.63195067	     -9.52057633	    -32.46281972	    -13.63539680
      0.88007263	    -73.72234476	     -9.52759994	    -32.50997432	    -13.62319630
      0.88026994	    -73.77967138	     -9.53205342	    -32.53990275	    -13.61547006
      0.88056557	    -73.86563838	     -9.53873076	    -32.58481747	    -13.60390011
      0.88086120	    -73.95169213	     -9.54541355	    -32.62981816	    -13.59233815
      0.88108688	    -74.01744518	     -9.55051902	    -32.66422987	    -13.58351710
      0.88141076	    -74.11189776	     -9.55785175	    -32.71370189	    -13.57086626
      0.88173464	    -74.20645885	     -9.56519160	    -32.76327830	    -13.55822499
      0.88198490	    -74.27960161	     -9.57086816	    -32.80165747	    -13.54846374
      0.88223516	    -74.35281099	     -9.57654921	    -32.84009947	    -13.53870820
      0.88252269	    -74.43700792	     -9.58308213	    -32.88434493	    -13.52750672
      0.88281022	    -74.52129514	     -9.58962130	    -32.92867398	    -13.51631277
      0.88310147	    -74.60676701	     -9.59625169	    -32.97366249	    -13.50498158
      0.88339273	    -74.69233383	     -9.60288881	    -33.01873746	    -13.49365813
      0.88369076	    -74.77999085	     -9.60968748	    -33.06495088	    -13.48207926
      0.88398878	    -74.86774963	     -9.61649353	    -33.11125556	    -13.47050847
      0.88428009	    -74.95362694	     -9.62315326	    -33.15660349	    -13.45920672
      0.88457139	    -75.03960369	     -9.62982036	    -33.20203934	    -13.44791269
      0.88487323	    -75.12879672	     -9.63673659	    -33.24921187	    -13.43621826
      0.88517506	    -75.21809880	     -9.64366106	    -33.29647957	    -13.42453213
      0.88546117	    -75.30284779	     -9.65023238	    -33.34137158	    -13.41346281
      0.88574727	    -75.38769681	     -9.65681140	    -33.38634982	    -13.40240093
      0.88605401	    -75.47877802	     -9.66387369	    -33.43466830	    -13.39054947
      0.88636075	    -75.56997644	     -9.67094517	    -33.48308671	    -13.37870656
      0.88663482	    -75.65156186	     -9.67727143	    -33.52643308	    -13.36813225
      0.88690889	    -75.73324267	     -9.68360530	    -33.56985988	    -13.35756476
      0.88721992	    -75.82605619	     -9.69080278	    -33.61924132	    -13.34558033
      0.88753095	    -75.91899466	     -9.69801038	    -33.66872720	    -13.33360468
      0.88778164	    -75.99399221	     -9.70382700	    -33.70868766	    -13.32395906
      0.88810075	    -76.08958218	     -9.71124128	    -33.75965543	    -13.31168865
      0.88841986	    -76.18530699	     -9.71866672	    -33.81073452	    -13.29942746
      0.88866660	    -76.25941474	     -9.72441586	    -33.85030538	    -13.28995348
      0.88896605	    -76.34946627	     -9.73140259	    -33.89842092	    -13.27846274
      0.88926551	    -76.43963954	     -9.73839961	    -33.94663570	    -13.26698012
      0.88956578	    -76.53018156	     -9.74542616	    -33.99508176	    -13.25547441
      0.88986604	    -76.62084790	     -9.75246336	    -34.04362846	    -13.24397687
      0.89016112	    -76.71006840	     -9.75938938	    -34.09143401	    -13.23268612
      0.89045619	    -76.79941074	     -9.76632595	    -34.13933759	    -13.22140325
      0.89075701	    -76.89061759	     -9.77340850	    -34.18827437	    -13.20990900
      0.89105783	    -76.98195287	     -9.78050230	    -34.23731388	    -13.19842294
      0.89135067	    -77.07099242	     -9.78741911	    -34.28515309	    -13.18724909
      0.89164351	    -77.16015537	     -9.79434686	    -34.33309049	    -13.17608299
      0.89194650	    -77.25253754	     -9.80152624	    -34.38279208	    -13.16453829
      0.89224949	    -77.34505353	     -9.80871761	    -34.43259969	    -13.15300188
      0.89253895	    -77.43356664	     -9.81559939	    -34.48028391	    -13.14198807
      0.89282842	    -77.52220346	     -9.82249236	    -34.52806573	    -13.13098183
      0.89313422	    -77.61597894	     -9.82978675	    -34.57865118	    -13.11936253
      0.89344003	    -77.70989410	     -9.83709391	    -34.62934650	    -13.10775166
      0.89372408	    -77.79725469	     -9.84389286	    -34.67653445	    -13.09697430
      0.89400813	    -77.88473724	     -9.85070308	    -34.72381802	    -13.08620420
      0.89431660	    -77.97987983	     -9.85811167	    -34.77527538	    -13.07451643
      0.89462507	    -78.07516777	     -9.86553380	    -34.82684648	    -13.05613420
      0.89491570	    -78.16507922	     -9.87253926	    -34.87553984	    -12.98042390
      0.89520634	    -78.25512043	     -9.87955690	    -34.92433503	    -12.76993451
      0.89553321	    -78.35654467	     -9.88746424	    -34.97933731	    -12.26974081
      0.89586009	    -78.45813054	     -9.89538684	    -35.03446948	    -11.38556439
      0.89618696	    -78.55987615	     -9.90332452	    -35.08973215	    -10.03591862
      0.89645353	    -78.64296381	     -9.90980850	    -35.13489534	     -8.56306628
      0.89672009	    -78.72615320	     -9.91630208	    -35.18014583	     -6.75856051
      0.89705765	    -78.83163972	     -9.92453845	    -35.23757325	     -4.03516056
      0.89739521	    -78.93728068	     -9.93278942	    -35.29514092	     -0.89605741
      0.89766717	    -79.02250240	     -9.93944738	    -35.34162413	      1.87024812
      0.89793914	    -79.10781974	     -9.94611443	    -35.38819812	      4.79425773
      0.89821111	    -79.19323011	     -9.95279037	    -35.43486250	      7.83163212
      0.89850664	    -79.28614740	     -9.96005495	    -35.48567351	     11.21571961
      0.89880218	    -79.37917127	     -9.96732989	    -35.53659025	     14.64384916
      0.89908249	    -79.46750018	     -9.97423958	    -35.58498093	     17.89893105
      0.89942954	    -79.57698822	     -9.98280721	    -35.64502235	     21.88461767
      0.89977659	    -79.68661884	     -9.99138916	    -35.70520655	     25.77119179
      0.90002445	    -79.76500314	     -9.99752718	    -35.74827630	     28.46229652
      0.90033848	    -79.86441791	    -10.00531461	    -35.80294771	     31.75004543
      0.90065251	    -79.96394827	    -10.01311410	    -35.85773355	     34.88647306
      0.90092189	    -80.04941944	    -10.01981440	    -35.90482039	     37.44851394
      0.90124729	    -80.15277899	    -10.02792029	    -35.96181045	     40.38025985
      0.90157269	    -80.25626297	    -10.03603965	    -36.01892133	     43.13231958
      0.90181345	    -80.33291174	    -10.04205602	    -36.06125540	     45.05405635
      0.90213504	    -80.43539616	    -10.05010377	    -36.11790209	     47.47238066
      0.90245662	    -80.53800304	    -10.05816521	    -36.17466567	     49.72641953
      0.90270799	    -80.61829522	    -10.06447643	    -36.21911808	     51.37859984
      0.90295937	    -80.69866292	    -10.07079625	    -36.26364177	     52.93862634
      0.90325958	    -80.79474267	    -10.07835522	    -36.31690815	     54.68658483
      0.90355978	    -80.89093105	    -10.08592675	    -36.37027629	     56.31590543
      0.90384187	    -80.98141210	    -10.09305280	    -36.42051540	     57.74510564
      0.90412395	    -81.07199003	    -10.10019023	    -36.47084470	     59.08170059
      0.90443321	    -81.17140566	    -10.10802848	    -36.52612635	     60.44744231
      0.90474247	    -81.27093870	    -10.11588072	    -36.58151709	     61.71610527
      0.90502661	    -81.36249410	    -10.12310787	    -36.63250681	     62.80222077
      0.90531076	    -81.45414955	    -10.13034710	    -36.68358944	     63.81753445
      0.90562103	    -81.55434750	    -10.13826593	    -36.73947570	     64.85116549
      0.90593130	    -81.65466560	    -10.14619945	    -36.79547390	     65.81237537
      0.90621632	    -81.74692287	    -10.15350017	    -36.84701227	     66.63642403
      0.90650133	    -81.83928230	    -10.16081354	    -36.89864625	     67.40835409
      0.90681153	    -81.93992102	    -10.16878779	    -36.95495295	     68.19383119
      0.90712173	    -82.04068137	    -10.17677729	    -37.01137440	     68.92687288
      0.90740842	    -82.13391330	    -10.18417495	    -37.06362217	     69.56150636
      0.90769511	    -82.22724965	    -10.19158588	    -37.11596934	     70.15826035
      0.90800508	    -82.32828196	    -10.19961358	    -37.17267930	     70.76426984
      0.90831504	    -82.42943664	    -10.20765705	    -37.22950717	     71.33293106
      0.90860394	    -82.52382722	    -10.21516821	    -37.28257993	     71.83213684
      0.90889284	    -82.61832433	    -10.22269329	    -37.33575671	     72.30406860
      0.90920253	    -82.71973801	    -10.23077532	    -37.39287541	     72.78217349
      0.90951221	    -82.82127400	    -10.23887360	    -37.45011548	     73.23398369
      0.90980350	    -82.91689208	    -10.24650592	    -37.50406804	     73.63702759
      0.91009479	    -83.01261820	    -10.25415283	    -37.55812969	     74.02060709
      0.91040414	    -83.11439663	    -10.26228987	    -37.61566300	     74.40846479
      0.91071349	    -83.21629634	    -10.27044361	    -37.67332128	     74.77798324
      0.91100716	    -83.31314269	    -10.27819958	    -37.72817328	     75.11329080
      0.91130083	    -83.41009770	    -10.28597081	    -37.78313966	     75.43482683
      0.91160979	    -83.51221935	    -10.29416337	    -37.84109322	     75.75953571
      0.91191876	    -83.61446017	    -10.30237304	    -37.89917531	     76.07155979
      0.91221468	    -83.71249700	    -10.31025237	    -37.95492734	     76.35958450
      0.91251060	    -83.81064195	    -10.31814760	    -38.01079910	     76.63795003
      0.91281914	    -83.91308459	    -10.32639640	    -38.06918067	     76.91880866
      0.91312767	    -84.01564308	    -10.33466271	    -38.12769435	     77.19096397
      0.91342566	    -84.11480719	    -10.34266337	    -38.18433544	     77.44631277
      0.91372366	    -84.21407755	    -10.35068056	    -38.24110161	     77.69494997
      0.91403175	    -84.31682167	    -10.35898687	    -38.29992334	     77.94559589
      0.91433984	    -84.41967697	    -10.36731107	    -38.35888075	     78.19032182
      0.91463968	    -84.51988585	    -10.37542984	    -38.41639185	     78.42334529
      0.91493953	    -84.62019751	    -10.38356577	    -38.47403333	     78.65175587
      0.91524719	    -84.72322870	    -10.39193166	    -38.53331336	     78.88177256
      0.91555485	    -84.82636500	    -10.40031583	    -38.59273262	     79.10780409
      0.91585630	    -84.92752103	    -10.40854868	    -38.65108910	     79.32578142
      0.91615775	    -85.02877468	    -10.41679929	    -38.70958114	     79.54063155
      0.91646503	    -85.13208444	    -10.42522778	    -38.76934438	     79.75672907
      0.91677231	    -85.23549174	    -10.43367491	    -38.82925042	     79.97018067
      0.91707511	    -85.33748708	    -10.44201743	    -38.88842494	     80.17819522
      0.91737792	    -85.43957300	    -10.45037826	    -38.94774004	     80.38412889
      0.91768072	    -85.54174749	    -10.45875753	    -39.00719668	     80.58819350
      0.91798353	    -85.64400804	    -10.46715532	    -39.06679577	     80.79058046
      0.91828633	    -85.74635244	    -10.47557174	    -39.12653828	     80.99146602
      0.91858914	    -85.84877797	    -10.48400689	    -39.18642511	     81.19100934
      0.91889194	    -85.95128221	    -10.49246087	    -39.24645723	     81.38935707
      0.91919475	    -86.05386228	    -10.50093377	    -39.30663554	     81.58664148
      0.91949755	    -86.15651553	    -10.50942571	    -39.36696099	     81.78298455
      0.91980036	    -86.25923893	    -10.51793676	    -39.42743450	     81.97849623
      0.92010316	    -86.36202960	    -10.52646706	    -39.48805702	     82.17327790
      0.92040597	    -86.46488437	    -10.53501667	    -39.54882946	     82.36742095
      0.92070877	    -86.56780018	    -10.54358572	    -39.60975275	     82.56100966
      0.92101158	    -86.67077369	    -10.55217429	    -39.67082782	     82.75411995
      0.92131438	    -86.77380169	    -10.56078249	    -39.73205560	     82.94682187
      0.92161719	    -86.87688073	    -10.56941041	    -39.79343701	     83.13917851
      0.92191999	    -86.98000745	    -10.57805816	    -39.85497298	     83.33124807
      0.92222280	    -87.08317829	    -10.58672583	    -39.91666442	     83.52308296
      0.92252561	    -87.18638982	    -10.59541353	    -39.97851228	     83.71473156
      0.92282841	    -87.28963840	    -10.60412135	    -40.04051747	     83.90623740
      0.92313122	    -87.39292054	    -10.61284940	    -40.10268091	     84.09764070
      0.92343402	    -87.49623262	    -10.62159777	    -40.16500352	     84.28897761
      0.92373683	    -87.59957111	    -10.63036657	    -40.22748624	     84.48028155
      0.92403963	    -87.70293245	    -10.63915588	    -40.29012998	     84.67158257
      0.92434244	    -87.80631319	    -10.64796582	    -40.35293566	     84.86290845
      0.92464524	    -87.90970985	    -10.65679649	    -40.41590421	     85.05428416
      0.92494805	    -88.01311912	    -10.66564797	    -40.47903656	     85.24573279
      0.92525085	    -88.11653772	    -10.67452038	    -40.54233362	     85.43727511
      0.92555366	    -88.21996257	    -10.68341381	    -40.60579632	     85.62893030
      0.92585646	    -88.32339065	    -10.69232836	    -40.66942558	     85.82071564
      0.92615927	    -88.42681919	    -10.70126414	    -40.73322232	     86.01264709
      0.92646207	    -88.53024556	    -10.71022124	    -40.79718747	     86.20473902
      0.92676488	    -88.63366740	    -10.71919976	    -40.86132196	     86.39700471
      0.92706768	    -88.73708257	    -10.72819981	    -40.92562670	     86.58945612
      0.92737049	    -88.84048923	    -10.73722148	    -40.99010262	     86.78210432
      0.92767329	    -88.94388583	    -10.74626487	    -41.05475065	     86.97495926
      0.92797610	    -89.04727118	    -10.75533009	    -41.11957172	     87.16803015
      0.92827890	    -89.15064445	    -10.76441724	    -41.18456674	     87.36132531
      0.92858171	    -89.25400519	    -10.77352642	    -41.24973665	     87.55485241
      0.92888451	    -89.35735338	    -10.78265772	    -41.31508237	     87.74861838
      0.92918732	    -89.46068946	    -10.79181126	    -41.38060484	     87.94262962
      0.92949012	    -89.56401434	    -10.80098712	    -41.44630497	     88.13689192
      0.92979293	    -89.66732942	    -10.81018542	    -41.51218370	     88.33141063
      0.93009573	    -89.77063664	    -10.81940625	    -41.57824196	     88.52619060
      0.93039854	    -89.87393845	    -10.82864972	    -41.64448068	     88.72123629
      0.93070134	    -89.97723788	    -10.83791593	    -41.71090078	     88.91655176
      0.93100415	    -90.08053854	    -10.84720498	    -41.77750321	     89.11214075
      0.93130695	    -90.18384460	    -10.85651696	    -41.84428889	     89.30800666
      0.93160976	    -90.28716083	    -10.86585199	    -41.91125877	     89.50415262
      0.93191256	    -90.39049260	    -10.87521017	    -41.97841376	     89.70058150
      0.93221537	    -90.49384587	    -10.88459160	    -42.04575481	     89.89729592
      0.93251817	    -90.59722719	    -10.89399638	    -42.11328285	     90.09429830
      0.93282098	    -90.70064368	    -10.90342461	    -42.18099883	     90.29159084
      0.93312378	    -90.80410305	    -10.91287640	    -42.24890368	     90.48917558
      0.93342659	    -90.90761357	    -10.92235186	    -42.31699833	     90.68705439
      0.93372939	    -91.01118400	    -10.93185107	    -42.38528374	     90.88522898
      0.93403220	    -91.11482366	    -10.94137416	    -42.45376084	     91.08370094
      0.93433500	    -91.21854233	    -10.95092122	    -42.52243058	     91.28247171
      0.93463781	    -91.32235025	    -10.96049235	    -42.59129389	     91.48154264
      0.93494061	    -91.42625806	    -10.97008766	    -42.66035174	     91.68091497
      0.93524342	    -91.53027681	    -10.97970726	    -42.72960506	     91.88058983
      0.93554622	    -91.63441788	    -10.98935125	    -42.79905481	     92.08056830
      0.93584903	    -91.73869295	    -10.99901974	    -42.86870193	     92.28085134
      0.93615183	    -91.84311397	    -11.00871282	    -42.93854738	     92.48143986
      0.93645464	    -91.94769313	    -11.01843061	    -43.00859212	     92.68233470
      0.93675744	    -92.05244276	    -11.02817322	    -43.07883710	     92.88353665
      0.93706025	    -92.15737536	    -11.03794074	    -43.14928328	     93.08504643
      0.93736305	    -92.26250349	    -11.04773329	    -43.21993163	     93.28686472
      0.93766586	    -92.36783980	    -11.05755097	    -43.29078310	     93.48899215
      0.93796866	    -92.47339691	    -11.06739389	    -43.36183867	     93.69142931
      0.93827147	    -92.57918744	    -11.07726215	    -43.43309931	     93.89417676
      0.93857428	    -92.68522393	    -11.08715587	    -43.50456598	     94.09723503
      0.93887708	    -92.79151881	    -11.09707516	    -43.57623966	     94.30060460
      0.93917989	    -92.89808439	    -11.10702012	    -43.64812133	     94.50428594
      0.93948269	    -93.00493279	    -11.11699086	    -43.72021197	     94.70827950
      0.93978550	    -93.11207594	    -11.12698749	    -43.79251256	     94.91258567
      0.94008830	    -93.21952555	    -11.13701012	    -43.86502410	     95.11720488
      0.94039111	    -93.32729307	    -11.14705887	    -43.93774757	     95.32213748
      0.94069391	    -93.43538968	    -11.15713384	    -44.01068398	     95.52738386
      0.94099672	    -93.54382628	    -11.16723515	    -44.08383431	     95.73294435
      0.94129952	    -93.65261344	    -11.17736291	    -44.15719957	     95.93881930
      0.94160233	    -93.76176143	    -11.18751723	    -44.23078077	     96.14500903
      0.94190513	    -93.87128018	    -11.19769822	    -44.30457892	     96.35151386
      0.94220794	    -93.98117926	    -11.20790601	    -44.37859504	     96.55833410
      0.94251074	    -94.09146790	    -11.21814070	    -44.45283015	     96.76547005
      0.94281355	    -94.20215498	    -11.22840240	    -44.52728527	     96.97292200
      0.94311635	    -94.31324902	    -11.23869125	    -44.60196143	     97.18069024
      0.94341916	    -94.42475816	    -11.24900734	    -44.67685967	     97.38877506
      0.94372196	    -94.53669019	    -11.25935081	    -44.75198103	     97.59717675
      0.94402477	    -94.64905255	    -11.26972177	    -44.82732655	     97.80589558
      0.94432757	    -94.76185232	    -11.28012033	    -44.90289729	     98.01493183
      0.94463038	    -94.87509620	    -11.29054662	    -44.97869430	     98.22428579
      0.94493318	    -94.98879058	    -11.30100076	    -45.05471864	     98.43395772
      0.94523599	    -95.10294148	    -11.31148287	    -45.13097139	     98.64394791
      0.94553879	    -95.21755461	    -11.32199307	    -45.20745362	     98.85425664
      0.94584160	    -95.33263533	    -11.33253149	    -45.28416641	     99.06488419
      0.94614440	    -95.44818870	    -11.34309825	    -45.36111084	     99.27583091
      0.94644721	    -95.56421947	    -11.35369346	    -45.43828802	     99.48709721
      0.94675001	    -95.68073209	    -11.36431727	    -45.51569903	     99.69868348
      0.94705282	    -95.79773071	    -11.37496980	    -45.59334499	     99.91059013
      0.94735562	    -95.91521923	    -11.38565117	    -45.67122702	    100.12281756
      0.94765843	    -96.03320124	    -11.39636151	    -45.74934622	    100.33536616
      0.94796123	    -96.15168012	    -11.40710096	    -45.82770374	    100.54823632
      0.94826404	    -96.27065897	    -11.41786964	    -45.90630070	    100.76142845
      0.94856684	    -96.39014067	    -11.42866769	    -45.98513825	    100.97494295
      0.94886965	    -96.51012787	    -11.43949523	    -46.06421754	    101.18878021
      0.94917245	    -96.63062301	    -11.45035241	    -46.14353972	    101.40294065
      0.94947526	    -96.75162833	    -11.46123935	    -46.22310597	    101.61742467
      0.94977806	    -96.87314587	    -11.47215620	    -46.30291745	    101.83223268
      0.95008087	    -96.99517750	    -11.48310309	    -46.38297535	    102.04736510
      0.95038367	    -97.11772489	    -11.49408016	    -46.46328086	    102.26282235
      0.95068648	    -97.24078957	    -11.50508755	    -46.54383517	    102.47860486
      0.95098928	    -97.36437293	    -11.51612540	    -46.62463950	    102.69471307
      0.95129209	    -97.48847619	    -11.52719386	    -46.70569505	    102.91114741
      0.95159489	    -97.61310044	    -11.53829306	    -46.78700305	    103.12790834
      0.95189770	    -97.73824667	    -11.54942315	    -46.86856474	    103.34499629
      0.95220050	    -97.86391572	    -11.56058428	    -46.95038134	    103.56241174
      0.95250331	    -97.99010835	    -11.57177660	    -47.03245412	    103.78015515
      0.95280611	    -98.11682520	    -11.58300025	    -47.11478434	    103.99822699
      0.95310892	    -98.24406683	    -11.59425539	    -47.19737325	    104.21662776
      0.95341172	    -98.37183372	    -11.60554216	    -47.28022214	    104.43535794
      0.95371453	    -98.50012625	    -11.61686072	    -47.36333230	    104.65441803
      0.95401734	    -98.62894475	    -11.62821123	    -47.44670501	    104.87380854
      0.95432014	    -98.75828949	    -11.63959383	    -47.53034159	    105.09352998
      0.95462295	    -98.88816066	    -11.65100869	    -47.61424336	    105.31358290
      0.95492575	    -99.01855843	    -11.66245597	    -47.69841163	    105.53396781
      0.95522856	    -99.14948289	    -11.67393582	    -47.78284774	    105.75468527
      0.95553136	    -99.28093413	    -11.68544842	    -47.86755304	    105.97573583
      0.95583417	    -99.41291217	    -11.69699391	    -47.95252887	    106.19712005
      0.95613697	    -99.54541702	    -11.70857247	    -48.03777662	    106.41883851
      0.95643978	    -99.67844867	    -11.72018426	    -48.12329764	    106.64089179
      0.95674258	    -99.81200708	    -11.73182946	    -48.20909333	    106.86328049
      0.95704539	    -99.94609220	    -11.74350823	    -48.29516509	    107.08600521
      0.95734819	   -100.08070397	    -11.75522074	    -48.38151431	    107.30906656
      0.95765100	   -100.21584233	    -11.76696717	    -48.46814242	    107.53246517
      0.95795380	   -100.35150719	    -11.77874769	    -48.55505084	    107.75620168
      0.95825661	   -100.48769851	    -11.79056248	    -48.64224101	    107.98027673
      0.95855941	   -100.62441621	    -11.80241172	    -48.72971438	    108.20469098
      0.95886222	   -100.76166024	    -11.81429559	    -48.81747240	    108.42944510
      0.95916502	   -100.89943055	    -11.82621426	    -48.90551656	    108.65453976
      0.95946783	   -101.03772712	    -11.83816793	    -48.99384833	    108.87997566
      0.95977063	   -101.17654994	    -11.85015678	    -49.08246920	    109.10575351
      0.96007344	   -101.31589901	    -11.86218099	    -49.17138068	    109.33187400
      0.96037624	   -101.45577437	    -11.87424077	    -49.26058429	    109.55833788
      0.96067905	   -101.59617606	    -11.88633628	    -49.35008155	    109.78514588
      0.96098185	   -101.73710418	    -11.89846774	    -49.43987399	    110.01229875
      0.96128466	   -101.87855882	    -11.91063534	    -49.52996317	    110.23979725
      0.96158746	   -102.02054014	    -11.92283927	    -49.62035065	    110.46764215
      0.96189027	   -102.16304831	    -11.93507973	    -49.71103800	    110.69583425
      0.96219307	   -102.30608354	    -11.94735693	    -49.80202681	    110.92437433
      0.96249588	   -102.44964608	    -11.95967106	    -49.89331867	    111.15326322
      0.96279868	   -102.59373621	    -11.97202233	    -49.98491518	    111.38250174
      0.96310149	   -102.73835425	    -11.98441096	    -50.07681798	    111.61209073
      0.96340429	   -102.88350057	    -11.99683714	    -50.16902869	    111.84203104
      0.96370710	   -103.02917558	    -12.00930109	    -50.26154896	    112.07232354
      0.96400990	   -103.17537973	    -12.02180303	    -50.35438044	    112.30296910
      0.96431271	   -103.32211351	    -12.03434317	    -50.44752479	    112.53396862
      0.96461551	   -103.46937747	    -12.04692172	    -50.54098371	    112.76532301
      0.96491832	   -103.61717219	    -12.05953891	    -50.63475888	    112.99703318
      0.96522112	   -103.76549832	    -12.07219496	    -50.72885201	    113.22910009
      0.96552393	   -103.91435652	    -12.08489010	    -50.82326481	    113.46152467
      0.96582673	   -104.06374754	    -12.09762454	    -50.91799902	    113.69430790
      0.96612954	   -104.21367217	    -12.11039853	    -51.01305638	    113.92745076
      0.96643234	   -104.36413123	    -12.12321229	    -51.10843864	    114.16095425
      0.96673515	   -104.51512561	    -12.13606606	    -51.20414756	    114.39481938
      0.96703795	   -104.66665626	    -12.14896007	    -51.30018494	    114.62904718
      0.96734076	   -104.81872416	    -12.16189456	    -51.39655256	    114.86363870
      0.96764356	   -104.97133036	    -12.17486977	    -51.49325223	    115.09859501
      0.96794637	   -105.12447596	    -12.18788595	    -51.59028577	    115.33391719
      0.96824917	   -105.27816210	    -12.20094333	    -51.68765500	    115.56960634
      0.96855198	   -105.43239001	    -12.21404218	    -51.78536178	    115.80566357
      0.96885478	   -105.58716093	    -12.22718274	    -51.88340796	    116.04209003
      0.96915759	   -105.74247619	    -12.24036526	    -51.98179541	    116.27888686
      0.96946039	   -105.89833717	    -12.25359000	    -52.08052601	    116.51605525
      0.96976320	   -106.05474529	    -12.26685722	    -52.17960165	    116.75359638
      0.97006601	   -106.21170204	    -12.28016718	    -52.27902426	    116.99151148
      0.97036881	   -106.36920896	    -12.29352014	    -52.37879575	    117.22980178
      0.97067162	   -106.52726765	    -12.30691637	    -52.47891805	    117.46846854
      0.97097442	   -106.68587978	    -12.32035614	    -52.57939312	    117.70751303
      0.97127723	   -106.84504704	    -12.33383972	    -52.68022292	    117.94693655
      0.97158003	   -107.00477123	    -12.34736738	    -52.78140941	    118.18674044
      0.97188284	   -107.16505415	    -12.36093941	    -52.88295459	    118.42692604
      0.97218564	   -107.32589771	    -12.37455608	    -52.98486047	    118.66749472
      0.97248845	   -107.48730385	    -12.38821768	    -53.08712904	    118.90844788
      0.97279125	   -107.64927457	    -12.40192449	    -53.18976235	    119.14978694
      0.97309406	   -107.81181192	    -12.41567679	    -53.29276243	    119.39151336
      0.97339686	   -107.97491804	    -12.42947489	    -53.39613134	    119.63362860
      0.97369967	   -108.13859510	    -12.44331908	    -53.49987114	    119.87613418
      0.97400247	   -108.30284533	    -12.45720965	    -53.60398391	    120.11903162
      0.97430528	   -108.46767104	    -12.47114690	    -53.70847175	    120.36232250
      0.97460808	   -108.63307456	    -12.48513114	    -53.81333676	    120.60600840
      0.97491089	   -108.79905833	    -12.49916267	    -53.91858106	    120.85009095
      0.97521369	   -108.96562479	    -12.51324181	    -54.02420678	    121.09457181
      0.97551650	   -109.13277650	    -12.52736887	    -54.13021607	    121.33945267
      0.97581930	   -109.30051602	    -12.54154415	    -54.23661109	    121.58473527
      0.97612211	   -109.46884602	    -12.55576799	    -54.34339401	    121.83042136
      0.97642491	   -109.63776920	    -12.57004070	    -54.45056700	    122.07651274
      0.97672772	   -109.80728831	    -12.58436261	    -54.55813227	    122.32301126
      0.97703052	   -109.97740620	    -12.59873405	    -54.66609202	    122.56991880
      0.97733333	   -110.14812573	    -12.61315535	    -54.77444848	    122.81723728
      0.97763613	   -110.31944985	    -12.62762685	    -54.88320388	    123.06496865
      0.97793894	   -110.49138157	    -12.64214887	    -54.99236047	    123.31311495
      0.97824174	   -110.66392394	    -12.65672178	    -55.10192049	    123.56167821
      0.97854455	   -110.83708008	    -12.67134591	    -55.21188622	    123.81066055
      0.97884735	   -111.01085318	    -12.68602161	    -55.32225995	    124.06006412
      0.97915016	   -111.18524647	    -12.70074923	    -55.43304396	    124.30989112
      0.97945296	   -111.36026325	    -12.71552913	    -55.54424057	    124.56014382
      0.97975577	   -111.53590687	    -12.73036167	    -55.65585207	    124.81082454
      0.98005857	   -111.71218076	    -12.74524722	    -55.76788081	    125.06193565
      0.98036138	   -111.88908839	    -12.76018614	    -55.88032912	    125.31347959
      0.98066418	   -112.06663329	    -12.77517880	    -55.99319934	    125.56545885
      0.98096699	   -112.24481907	    -12.79022557	    -56.10649384	    125.81787602
      0.98126979	   -112.42364938	    -12.80532684	    -56.22021498	    126.07073371
      0.98157260	   -112.60312793	    -12.82048298	    -56.33436514	    126.32403463
      0.98187540	   -112.78325851	    -12.83569439	    -56.44894671	    126.57778158
      0.98217821	   -112.96404494	    -12.85096145	    -56.56396209	    126.83197740
      0.98248101	   -113.14549112	    -12.86628456	    -56.67941367	    127.08662504
      0.98278382	   -113.32760102	    -12.88166411	    -56.79530388	    127.34172753
      0.98308662	   -113.51037864	    -12.89710050	    -56.91163513	    127.59728797
      0.98338943	   -113.69382808	    -12.91259415	    -57.02840985	    127.85330957
      0.98369223	   -113.87795345	    -12.92814546	    -57.14563049	    128.10979565
      0.98399504	   -114.06275897	    -12.94375484	    -57.26329947	    128.36674959
      0.98429784	   -114.24824890	    -12.95942272	    -57.38141926	    128.62417491
      0.98460065	   -114.43442756	    -12.97514952	    -57.49999230	    128.88207523
      0.98490345	   -114.62129933	    -12.99093566	    -57.61902105	    129.14045427
      0.98520626	   -114.80886865	    -13.00678158	    -57.73850798	    129.39931589
      0.98550907	   -114.99714004	    -13.02268771	    -57.85845556	    129.65866407
      0.98581187	   -115.18611806	    -13.03865449	    -57.97886624	    129.91850291
      0.98611468	   -115.37580735	    -13.05468236	    -58.09974252	    130.17883666
      0.98641748	   -115.56621259	    -13.07077178	    -58.22108685	    130.43966971
      0.98672029	   -115.75733855	    -13.08692320	    -58.34290171	    130.70100657
      0.98702309	   -115.94919004	    -13.10313708	    -58.46518959	    130.96285195
      0.98732590	   -116.14177195	    -13.11941388	    -58.58795294	    131.22521069
      0.98762870	   -116.33508922	    -13.13575407	    -58.71119425	    131.48808781
      0.98793151	   -116.52914686	    -13.15215812	    -58.83491597	    131.75148850
      0.98823431	   -116.72394994	    -13.16862651	    -58.95912058	    132.01541813
      0.98853712	   -116.91950360	    -13.18515972	    -59.08381052	    132.27988227
      0.98883992	   -117.11581304	    -13.20175823	    -59.20898826	    132.54488669
      0.98914273	   -117.31288354	    -13.21842255	    -59.33465624	    132.81043734
      0.98944553	   -117.51072041	    -13.23515317	    -59.46081689	    133.07654040
      0.98974834	   -117.70932907	    -13.25195060	    -59.58747263	    133.34320228
      0.99005114	   -117.90871496	    -13.26881533	    -59.71462588	    133.61042960
      0.99035395	   -118.10888363	    -13.28574788	    -59.84227904	    133.87822922
      0.99065675	   -118.30984066	    -13.30274878	    -59.97043449	    134.14660825
      0.99095956	   -118.51159173	    -13.31981854	    -60.09909459	    134.41557403
      0.99126236	   -118.71414255	    -13.33695770	    -60.22826170	    134.68513419
      0.99156517	   -118.91749894	    -13.35416679	    -60.35793813	    134.95529660
      0.99186797	   -119.12166675	    -13.37144635	    -60.48812620	    135.22606940
      0.99217078	   -119.32665192	    -13.38879692	    -60.61882818	    135.49746099
      0.99247358	   -119.53246045	    -13.40621907	    -60.75004633	    135.76948009
      0.99277639	   -119.73909842	    -13.42371334	    -60.88178285	    136.04213565
      0.99307919	   -119.94657198	    -13.44128030	    -61.01403995	    136.31543693
      0.99338200	   -120.15488733	    -13.45892053	    -61.14681978	    136.58939346
      0.99368480	   -120.36405076	    -13.47663459	    -61.28012445	    136.86401505
      0.99398761	   -120.57406862	    -13.49442307	    -61.41395604	    137.13931178
      0.99429041	   -120.78494735	    -13.51228655	    -61.54831657	    137.41529399
      0.99456265	   -120.97528046	    -13.52841143	    -61.66956819	    137.66401196
      0.99483489	   -121.16631973	    -13.54459788	    -61.79125043	    137.91330177
      0.99510713	   -121.35806964	    -13.56084631	    -61.91336459	    138.16316978
      0.99537938	   -121.55053513	    -13.57715717	    -62.03591203	    138.41362453
      0.99565162	   -121.74372112	    -13.59353091	    -62.15889404	    138.66467417
      0.99592386	   -121.93763257	    -13.60996798	    -62.28231188	    138.91632708
      0.99619610	   -122.13227451	    -13.62646884	    -62.40616674	    139.16859169
      0.99646834	   -122.32765200	    -13.64303395	    -62.53045979	    139.42147646
      0.99674058	   -122.52377016	    -13.65966378	    -62.65519214	    139.67498991
      0.99701282	   -122.72063417	    -13.67635879	    -62.78036484	    139.92914052
      0.99728506	   -122.91824925	    -13.69311947	    -62.90597890	    140.18393674
      0.99755730	   -123.11662067	    -13.70994630	    -63.03203525	    140.43938690
      0.99782954	   -123.31575376	    -13.72683975	    -63.15853477	    140.69549923
      0.99810178	   -123.51565389	    -13.74380032	    -63.28547828	    140.95228176
      0.99837402	   -123.71632651	    -13.76082851	    -63.41286650	    141.20974230
      0.99864626	   -123.91777708	    -13.77792481	    -63.54070012	    141.46788834
      0.99891850	   -124.12001116	    -13.79508972	    -63.66897972	    141.72672703
      0.99919074	   -124.32303433	    -13.81232376	    -63.79770580	    141.98626508
      0.99946298	   -124.52685224	    -13.82962744	    -63.92687879	    142.24650872
      0.99973522	   -124.73147060	    -13.84700128	    -64.05649902	    142.50746360
      1.00000746	   -124.93689517	    -13.86444581	    -64.18656671	    142.76913475
      1.00027971	   -125.14313175	    -13.88196154	    -64.31708201	    143.03152643
      1.00055195	   -125.35018623	    -13.89954903	    -64.44804495	    143.29464215
      1.00082419	   -125.55806453	    -13.91720880	    -64.57945543	    143.55848452
      1.00109643	   -125.76677264	    -13.93494141	    -64.71131326	    143.82305518
      1.00136867	   -125.97631661	    -13.95274741	    -64.84361813	    144.08835477
      1.00164091	   -126.18670253	    -13.97062734	    -64.97636957	    144.35438282
      1.00191315	   -126.39793658	    -13.98858178	    -65.10956702	    144.62113768
      1.00218539	   -126.61002499	    -14.00661130	    -65.24320974	    144.88861650
      1.00245763	   -126.82297402	    -14.02471646	    -65.37729688	    145.15681517
      1.00272987	   -127.03679004	    -14.04289784	    -65.51182741	    145.42572825
      1.00300211	   -127.25147945	    -14.06115604	    -65.64680014	    145.69534899
      1.00327435	   -127.46704871	    -14.07949164	    -65.78221373	    145.96566930
      1.00354659	   -127.68350438	    -14.09790523	    -65.91806666	    146.23667973
      1.00381883	   -127.90085303	    -14.11639744	    -66.05435723	    146.50836952
      1.00409107	   -128.11910133	    -14.13496885	    -66.19108354	    146.78072662
      1.00436331	   -128.33825601	    -14.15362009	    -66.32824350	    147.05373774
      1.00463555	   -128.55832386	    -14.17235178	    -66.46583482	    147.32738839
      1.00490780	   -128.77931174	    -14.19116455	    -66.60385500	    147.60166301
      1.00518004	   -129.00122657	    -14.21005903	    -66.74230131	    147.87654502
      1.00545228	   -129.22407534	    -14.22903586	    -66.88117081	    148.15201695
      1.00572452	   -129.44786512	    -14.24809570	    -67.02046030	    148.42806052
      1.00599676	   -129.67260302	    -14.26723920	    -67.16016635	    148.70465683
      1.00626900	   -129.89829625	    -14.28646701	    -67.30028529	    148.98178646
      1.00654124	   -130.12495207	    -14.30577981	    -67.44081318	    149.25942960
      1.00681348	   -130.35257782	    -14.32517827	    -67.58174583	    149.53756622
      1.00708572	   -130.58118091	    -14.34466307	    -67.72307875	    149.81617621
      1.00735796	   -130.81076882	    -14.36423491	    -67.86480721	    150.09523951
      1.00763020	   -131.04134910	    -14.38389448	    -68.00692616	    150.37473628
      1.00790244	   -131.27292938	    -14.40364248	    -68.14943031	    150.65464698
      1.00817468	   -131.50551736	    -14.42347962	    -68.29231403	    150.93495258
      1.00844692	   -131.73912081	    -14.44340662	    -68.43557143	    151.21563461
      1.00871916	   -131.97374758	    -14.46342421	    -68.57919632	    151.49667529
      1.00899140	   -132.20940560	    -14.48353313	    -68.72318219	    151.77805765
      1.00926364	   -132.44610287	    -14.50373410	    -68.86752227	    152.05976556
      1.00953588	   -132.68384747	    -14.52402789	    -69.01220948	    152.34178388
      1.00980813	   -132.92264756	    -14.54441524	    -69.15723645	    152.62409843
      1.01008037	   -133.16251138	    -14.56489692	    -69.30259553	    152.90669613
      1.01035261	   -133.40344724	    -14.58547371	    -69.44827882	    153.18956495
      1.01062485	   -133.64546354	    -14.60614639	    -69.59427814	    153.47269400
      1.01089709	   -133.88856877	    -14.62691574	    -69.74058507	    153.75607349
      1.01116933	   -134.13277148	    -14.64778257	    -69.88719098	    154.03969475
      1.01144157	   -134.37808031	    -14.66874767	    -70.03408701	    154.32355025
      1.01171381	   -134.62450400	    -14.68981186	    -70.18126415	    154.60763353
      1.01198605	   -134.87205136	    -14.71097597	    -70.32871323	    154.89193921
      1.01225829	   -135.12073129	    -14.73224083	    -70.47642498	    155.17646294
      1.01253053	   -135.37055276	    -14.75360728	    -70.62439003	    155.46120140
      1.01280277	   -135.62152486	    -14.77507616	    -70.77259902	    155.74615218
      1.01307501	   -135.87365674	    -14.79664834	    -70.92104258	    156.03131383
      1.01334725	   -136.12695766	    -14.81832469	    -71.06971144	    156.31668573
      1.01361949	   -136.38143694	    -14.84010607	    -71.21859645	    156.60226808
      1.01389173	   -136.63710403	    -14.86199339	    -71.36768867	    156.88806185
      1.01416397	   -136.89396844	    -14.88398753	    -71.51697946	    157.17406871
      1.01443622	   -137.15203980	    -14.90608940	    -71.66646051	    157.46029098
      1.01470846	   -137.41132780	    -14.92829992	    -71.81612396	    157.74673157
      1.01498070	   -137.67184225	    -14.95062001	    -71.96596249	    158.03339396
      1.01525294	   -137.93359305	    -14.97305061	    -72.11596942	    158.32028211
      1.01552518	   -138.19659020	    -14.99559266	    -72.26613877	    158.60740042
      1.01576996	   -138.43413229	    -15.01595693	    -72.40129563	    158.86575785
      1.01601474	   -138.67269780	    -15.03641280	    -72.53657663	    159.12431013
      1.01625952	   -138.91229394	    -15.05696096	    -72.67197931	    159.38306002
      1.01650430	   -139.15292827	    -15.07760212	    -72.80750203	    159.64201170
      1.01674908	   -139.39460837	    -15.09833700	    -72.94314396	    159.90116944
      1.01699386	   -139.63734194	    -15.11916635	    -73.07890517	    160.16053768
      1.01723864	   -139.88113670	    -15.14009089	    -73.21478666	    160.42012095
      1.01748343	   -140.12600047	    -15.16111136	    -73.35079046	    160.67992388
      1.01772821	   -140.37194113	    -15.18222853	    -73.48691968	    160.93995121
      1.01797299	   -140.61896662	    -15.20344315	    -73.62317858	    161.20020770
      1.01821777	   -140.86708498	    -15.22475599	    -73.75957259	    161.46069817
      1.01846255	   -141.11630429	    -15.24616782	    -73.89610841	    161.72142748
      1.01870733	   -141.36663272	    -15.26767942	    -74.03279404	    161.98240051
      1.01895211	   -141.61807852	    -15.28929159	    -74.16963882	    162.24362213
      1.01919689	   -141.87065000	    -15.31100513	    -74.30665344	    162.50509723
      1.01944167	   -142.12435554	    -15.33282083	    -74.44385002	    162.76683065
      1.01968645	   -142.37920363	    -15.35473952	    -74.58124207	    163.02882725
      1.01993124	   -142.63520280	    -15.37676201	    -74.71884456	    163.29109181
      1.02017602	   -142.89236169	    -15.39888915	    -74.85667386	    163.55362912
      1.02042080	   -143.15068899	    -15.42112176	    -74.99474778	    163.81644388
      1.02066558	   -143.41019348	    -15.44346070	    -75.13308554	    164.07954076
      1.02091036	   -143.67088405	    -15.46590681	    -75.27170771	    164.34292437
      1.02115514	   -143.93276963	    -15.48846098	    -75.41063622	    164.60659926
      1.02139992	   -144.19585926	    -15.51112407	    -75.54989429	    164.87056991
      1.02164470	   -144.46016206	    -15.53389696	    -75.68950638	    165.13484073
      1.02188948	   -144.72568723	    -15.55678052	    -75.82949812	    165.39941606
      1.02213426	   -144.99244408	    -15.57977563	    -75.96989622	    165.66430017
      1.02237904	   -145.26044197	    -15.60288315	    -76.11072844	    165.92949725
      1.02262383	   -145.52969038	    -15.62610397	    -76.25202345	    166.19501142
      1.02286861	   -145.80019887	    -15.64943898	    -76.39381076	    166.46084670
      1.02311339	   -146.07197711	    -15.67288910	    -76.53612062	    166.72700706
      1.02335817	   -146.34503483	    -15.69645523	    -76.67898392	    166.99349638
      1.02360295	   -146.61938190	    -15.72013830	    -76.82243206	    167.26031844
      1.02384773	   -146.89502819	    -15.74393923	    -76.96649689	    167.52747697
      1.02409251	   -147.17198362	    -15.76785897	    -77.11121054	    167.79497562
      1.02433729	   -147.45025820	    -15.79189847	    -77.25660537	    168.06281793
      1.02458207	   -147.72986203	    -15.81605869	    -77.40271382	    168.33100741
      1.02482685	   -148.01080533	    -15.84034061	    -77.54956832	    168.59954745
      1.02507164	   -148.29309843	    -15.86474519	    -77.69720116	    168.86844140
      1.02531642	   -148.57675176	    -15.88927343	    -77.84564444	    169.13769250
      1.02556120	   -148.86177585	    -15.91392634	    -77.99492993	    169.40730396
      1.02580598	   -149.14818137	    -15.93870492	    -78.14508897	    169.67727889
      1.02605076	   -149.43597906	    -15.96361020	    -78.29615242	    169.94762033
      1.02629554	   -149.72517983	    -15.98864321	    -78.44815054	    170.21833127
      1.02654032	   -150.01579465	    -16.01380499	    -78.60111295	    170.48941462
      1.02678510	   -150.30783466	    -16.03909661	    -78.75506852	    170.76087323
      1.02702988	   -150.60131109	    -16.06451912	    -78.91004531	    171.03270990
      1.02727466	   -150.89623530	    -16.09007360	    -79.06607055	    171.30492735
      1.02751945	   -151.19261877	    -16.11576115	    -79.22317054	    171.57752824
      1.02776423	   -151.49047311	    -16.14158286	    -79.38137062	    171.85051520
      1.02800901	   -151.78981007	    -16.16753985	    -79.54069514	    172.12389079
      1.02825379	   -152.09064151	    -16.19363324	    -79.70116741	    172.39765750
      1.02849857	   -152.39297943	    -16.21986418	    -79.86280966	    172.67181779
      1.02874335	   -152.69683598	    -16.24623380	    -80.02564306	    172.94637407
      1.02898813	   -153.00222343	    -16.27274328	    -80.18968765	    173.22132869
      1.02923291	   -153.30915420	    -16.29939379	    -80.35496234	    173.49668397
      1.02947769	   -153.61764083	    -16.32618651	    -80.52148493	    173.77244217
      1.02972247	   -153.92769603	    -16.35312265	    -80.68927206	    174.04860551
      1.02996725	   -154.23933264	    -16.38020343	    -80.85833924	    174.32517619
      1.03021204	   -154.55256365	    -16.40743007	    -81.02870083	    174.60215635
      1.03045682	   -154.86740222	    -16.43480381	    -81.20037005	    174.87954809
      1.03070160	   -155.18386163	    -16.46232592	    -81.37335901	    175.15735349
      1.03094638	   -155.50195535	    -16.48999765	    -81.54767869	    175.43557458
      1.03119116	   -155.82169698	    -16.51782031	    -81.72333896	    175.71421338
      1.03143594	   -156.14310029	    -16.54579519	    -81.90034860	    175.99327186
      1.03168072	   -156.46617923	    -16.57392359	    -82.07871532	    176.27275195
      1.03192550	   -156.79094789	    -16.60220687	    -82.25844578	    176.55265558
      1.03217028	   -157.11742054	    -16.63064635	    -82.43954558	    176.83298464
      1.03241506	   -157.44561163	    -16.65924340	    -82.62201932	    177.11374098
      1.03265985	   -157.77553577	    -16.68799940	    -82.80587060	    177.39492645
      1.03290463	   -158.10720776	    -16.71691574	    -82.99110205	    177.67654285
      1.03314941	   -158.44064257	    -16.74599383	    -83.17771535	    177.95859198
      1.03339419	   -158.77585535	    -16.77523510	    -83.36571124	    178.24107562
      1.03363897	   -159.11286146	    -16.80464098	    -83.55508959	    178.52399550
      1.03388375	   -159.45167641	    -16.83421295	    -83.74584938	    178.80735336
      1.03412853	   -159.79231593	    -16.86395248	    -83.93798875	    179.09115092
      1.03437331	   -160.13479594	    -16.89386106	    -84.13150501	    179.37538985
      1.03461809	   -160.47913255	    -16.92394020	    -84.32639471	    179.66007185
      1.03486287	   -160.82534208	    -16.95419145	    -84.52265362	    179.94519858
      1.03510766	   -161.17344105	    -16.98461635	    -84.72027679	    180.23077167
      1.03535244	   -161.52344620	    -17.01521646	    -84.91925860	    180.51679277
      1.03559722	   -161.87537445	    -17.04599339	    -85.11959274	    180.80326348
      1.03584200	   -162.22924297	    -17.07694872	    -85.32127232	    181.09018541
      1.03608678	   -162.58506912	    -17.10808411	    -85.52428986	    181.37756016
      1.03633156	   -162.94287051	    -17.13940118	    -85.72863733	    181.66538931
      1.03657634	   -163.30266494	    -17.17090162	    -85.93430625	    181.95367442
      1.03682112	   -163.66447047	    -17.20258710	    -86.14128768	    182.24241705
      1.03706590	   -164.02830538	    -17.23445934	    -86.34957232	    182.53161874
      1.03731068	   -164.39418818	    -17.26652008	    -86.55915054	    182.82128104
      1.03753087	   -164.72507961	    -17.29552249	    -86.74877172	    183.08223781
      1.03775107	   -165.05765740	    -17.32468016	    -86.93942438	    183.34357067
      1.03797126	   -165.39193528	    -17.35399437	    -87.13110109	    183.60527976
      1.03819145	   -165.72792739	    -17.38346644	    -87.32379443	    183.86736608
      1.03841164	   -166.06564803	    -17.41309770	    -87.51749701	    184.12983073
      1.03863183	   -166.40511169	    -17.44288952	    -87.71220156	    184.39267477
      1.03885202	   -166.74633301	    -17.47284326	    -87.90790095	    184.65589928
      1.03907221	   -167.08932684	    -17.50296029	    -88.10458825	    184.91950532
      1.03929240	   -167.43410816	    -17.53324203	    -88.30225686	    185.18349397
      1.03951259	   -167.78069216	    -17.56368988	    -88.50090055	    185.44786627
      1.03973278	   -168.12909420	    -17.59430529	    -88.70051355	    185.71262326
      1.03995297	   -168.47932983	    -17.62508969	    -88.90109065	    185.97776600
      1.04017316	   -168.83141478	    -17.65604456	    -89.10262727	    186.24329552
      1.04039335	   -169.18536498	    -17.68717138	    -89.30511964	    186.50921283
      1.04061354	   -169.54119653	    -17.71847165	    -89.50856481	    186.77551898
      1.04083373	   -169.89892575	    -17.74994689	    -89.71296086	    187.04221496
      1.04105392	   -170.25856914	    -17.78159864	    -89.91830696	    187.30930178
      1.04127411	   -170.62014341	    -17.81342845	    -90.12460356	    187.57678045
      1.04149430	   -170.98366546	    -17.84543789	    -90.33185246	    187.84465194
      1.04171449	   -171.34915240	    -17.87762857	    -90.54005703	    188.11291725
      1.04193469	   -171.71662157	    -17.91000210	    -90.74922229	    188.38157733
      1.04215488	   -172.08609049	    -17.94256010	    -90.95935512	    188.65063316
      1.04237507	   -172.45757691	    -17.97530423	    -91.17046438	    188.92008567
      1.04259526	   -172.83109878	    -18.00823616	    -91.38256107	    189.18993581
      1.04281545	   -173.20667431	    -18.04135758	    -91.59565854	    189.46018450
      1.04303564	   -173.58432188	    -18.07467021	    -91.80977258	    189.73083266
      1.04325583	   -173.96406013	    -18.10817579	    -92.02492164	    190.00188118
      1.04347602	   -174.34590792	    -18.14187606	    -92.24112694	    190.27333095
      1.04369621	   -174.72988434	    -18.17577280	    -92.45841268	    190.54518283
      1.04391640	   -175.11600872	    -18.20986782	    -92.67680610	    190.81743768
      1.04413659	   -175.50430062	    -18.24416294	    -92.89633771	    191.09009633
      1.04435678	   -175.89477984	    -18.27866000	    -93.11704133	    191.36315960
      1.04457697	   -176.28746643	    -18.31336087	    -93.33895426	    191.63662827
      1.04479716	   -176.68238069	    -18.34826744	    -93.56211732	    191.91050313
      1.04501735	   -177.07954316	    -18.38338162	    -93.78657497	    192.18478492
      1.04523754	   -177.47897463	    -18.41870536	    -94.01237534	    192.45947436
      1.04545773	   -177.88069617	    -18.45424062	    -94.23957026	    192.73457217
      1.04567792	   -178.28472908	    -18.48998939	    -94.46821526	    193.01007901
      1.04589811	   -178.69109493	    -18.52595368	    -94.69836958	    193.28599552
      1.04611831	   -179.09981558	    -18.56213553	    -94.93009607	    193.56232233
      1.04633850	   -179.51091313	    -18.59853701	    -95.16346116	    193.83906003
      1.04655869	   -179.92440996	    -18.63516020	    -95.39853470	    194.11620915
      1.04677888	   -180.34032874	    -18.67200724	    -95.63538990	    194.39377022
      1.04699907	   -180.75869241	    -18.70908026	    -95.87410306	    194.67174372
      1.04721926	   -181.17952418	    -18.74638144	    -96.11475349	    194.95013010
      1.04743945	   -181.60284757	    -18.78391298	    -96.35742318	    195.22892976
      1.04765964	   -182.02868637	    -18.82167711	    -96.60219662	    195.50814307
      1.04787983	   -182.45706469	    -18.85967610	    -96.84916053	    195.78777035
      1.04810002	   -182.88800691	    -18.89791223	    -97.09840352	    196.06781188
      1.04832021	   -183.32153773	    -18.93638782	    -97.35001583	    196.34826790
      1.04854040	   -183.75768215	    -18.97510523	    -97.60408897	    196.62913860
      1.04876059	   -184.19646548	    -19.01406683	    -97.86071542	    196.91042413
      1.04898078	   -184.63791335	    -19.05327505	    -98.11998825	    197.19212457
      1.04920097	   -185.08205170	    -19.09273231	    -98.38200083	    197.47423999
      1.04942116	   -185.52890680	    -19.13244111	    -98.64684642	    197.75677036
      1.04964135	   -185.97850525	    -19.17240396	    -98.91461788	    198.03971565
      1.04986154	   -186.43087397	    -19.21262339	    -99.18540731	    198.32307574
      1.05008174	   -186.88604024	    -19.25310199	    -99.45930577	    198.60685048
      1.05030193	   -187.34403166	    -19.29384238	    -99.73640290	    198.89103964
      1.05052212	   -187.80487619	    -19.33484720	   -100.01678671	    199.17564297
      1.05074231	   -188.26860214	    -19.37611915	   -100.30054326	    199.46066014
      1.05096250	   -188.73523819	    -19.41766094	   -100.58775645	    199.74609077
      1.05118269	   -189.20481336	    -19.45947534	   -100.87850775	    200.03193444
      1.05140288	   -189.67735706	    -19.50156515	   -101.17287605	    200.31819066
      1.05162307	   -190.15289907	    -19.54393320	   -101.47093745	    200.60485888
      1.05184326	   -190.63146955	    -19.58658238	   -101.77276515	    200.89193850
      1.05206345	   -191.11309906	    -19.62951561	   -102.07842931	    201.17942888
      1.05228364	   -191.59781853	    -19.67273585	   -102.38799694	    201.46732929
      1.05250383	   -192.08565931	    -19.71624610	   -102.70152917	    201.75563898
      1.05272402	   -192.57665316	    -19.76004940	   -103.01902963	    202.04435712
      1.05294421	   -193.07083224	    -19.80414886	   -103.34045059	    202.33348285
      1.05316440	   -193.56822916	    -19.84854760	   -103.66574278	    202.62301525
      1.05338459	   -194.06887694	    -19.89324881	   -103.99485723	    202.91295336
      1.05360478	   -194.57280906	    -19.93825572	   -104.32774516	    203.20329621
      1.05382497	   -195.08005946	    -19.98357160	   -104.66435788	    203.49404276
      1.05404516	   -195.59066253	    -20.02919979	   -105.00464667	    203.78519194
      1.05426536	   -196.10465313	    -20.07514365	   -105.34856269	    204.07674267
      1.05448555	   -196.62206661	    -20.12140661	   -105.69605686	    204.36869381
      1.05470574	   -197.14293880	    -20.16799216	   -106.04707984	    204.66104420
      1.05492593	   -197.66730602	    -20.21490383	   -106.40158187	    204.95379265
      1.05512394	   -198.14187723	    -20.25737230	   -106.72331039	    205.21739520
      1.05532196	   -198.61933212	    -20.30011009	   -107.04777509	    205.48131874
      1.05551997	   -199.09969796	    -20.34311985	   -107.37493870	    205.74556154
      1.05571798	   -199.58300253	    -20.38640431	   -107.70476361	    206.01012253
      1.05591600	   -200.06927401	    -20.42996624	   -108.03721186	    206.27500074
      1.05611401	   -200.55854093	    -20.47380843	   -108.37224507	    206.54019521
      1.05631203	   -201.05083221	    -20.51793373	   -108.70982453	    206.80570494
      1.05651004	   -201.54617710	    -20.56234503	   -109.04991118	    207.07152895
      1.05670806	   -202.04460526	    -20.60704525	   -109.39246566	    207.33728214
      1.05690607	   -202.54614696	    -20.65203738	   -109.73744862	    207.60108247
      1.05710409	   -203.05083296	    -20.69732445	   -110.08482067	    207.86281623
      1.05730210	   -203.55869434	    -20.74290953	   -110.43454230	    208.12263698
      1.05750011	   -204.06976254	    -20.78879572	   -110.78657400	    208.38068740
      1.05769813	   -204.58406939	    -20.83498620	   -111.14087638	    208.63710008
      1.05789614	   -205.10164714	    -20.88148417	   -111.49741036	    208.89199823
      1.05809416	   -205.62252842	    -20.92829291	   -111.85613728	    209.14549633
      1.05829217	   -206.14674628	    -20.97541572	   -112.21701921	    209.39770073
      1.05849019	   -206.67433419	    -21.02285596	   -112.58001890	    209.64871020
      1.05868820	   -207.20532605	    -21.07061707	   -112.94510035	    209.89861650
      1.05888621	   -207.73975619	    -21.11870251	   -113.31222884	    210.14750480
      1.05908423	   -208.27765939	    -21.16711581	   -113.68137125	    210.39545420
      1.05928224	   -208.81907087	    -21.21586057	   -114.05249633	    210.64253813
      1.05948026	   -209.36402632	    -21.26494043	   -114.42557500	    210.88882473
      1.05967827	   -209.91256188	    -21.31435910	   -114.80058067	    211.13437724
      1.05987629	   -210.46471418	    -21.36412035	   -115.17748951	    211.37925434
      1.06007430	   -211.02052031	    -21.41422802	   -115.55628080	    211.62351047
      1.06027232	   -211.58001785	    -21.46468601	   -115.93693724	    211.86719612
      1.06047033	   -212.14324489	    -21.51549827	   -116.31944528	    212.11035813
      1.06066834	   -212.71024001	    -21.56666886	   -116.70379537	    212.35303994
      1.06086636	   -213.28104228	    -21.61820188	   -117.08998234	    212.59528180
      1.06106437	   -213.85569133	    -21.67010149	   -117.47800560	    212.83712115
      1.06126239	   -214.43422727	    -21.72237197	   -117.86786946	    213.07859274
      1.06146040	   -215.01669078	    -21.77501764	   -118.25958335	    213.31972884
      1.06165842	   -215.60312304	    -21.82804292	   -118.65316203	    213.56055934
      1.06185643	   -216.19356582	    -21.88145228	   -119.04862575	    213.80111201
      1.06205444	   -216.78806142	    -21.93525032	   -119.44600044	    214.04141257
      1.06225246	   -217.38665271	    -21.98944169	   -119.84531778	    214.28148493
      1.06245047	   -217.98938313	    -22.04403113	   -120.24661528	    214.52135131
      1.06264849	   -218.59629673	    -22.09902351	   -120.64993635	    214.76103235
      1.06284650	   -219.20743811	    -22.15442374	   -121.05533023	    215.00054726
      1.06304452	   -219.82285250	    -22.21023686	   -121.46285200	    215.23991397
      1.06324253	   -220.44258574	    -22.26646802	   -121.87256245	    215.47914920
      1.06344055	   -221.06668428	    -22.32312244	   -122.28452799	    215.71826862
      1.06363856	   -221.69519521	    -22.38020548	   -122.69882045	    215.95728692
      1.06383657	   -222.32816627	    -22.43772258	   -123.11551683	    216.19621792
      1.06403459	   -222.96564583	    -22.49567933	   -123.53469850	    216.43507472
      1.06423260	   -223.60768295	    -22.55408141	   -123.95645136	    216.67386970
      1.06443062	   -224.25432736	    -22.61293463	   -124.38086586	    216.91261472
      1.06462863	   -224.90562948	    -22.67224493	   -124.80803665	    217.15132113
      1.06482665	   -225.56164045	    -22.73201839	   -125.23806227	    217.38999992
      1.06502466	   -226.22241210	    -22.79226121	   -125.67104483	    217.62866176
      1.06522268	   -226.88799704	    -22.85297975	   -126.10708964	    217.86731715
      1.06542069	   -227.55844858	    -22.91418050	   -126.54630483	    218.10597644
      1.06559888	   -228.16599243	    -22.96967273	   -126.94435600	    218.32075673
      1.06577708	   -228.77756139	    -23.02556583	   -127.34514631	    218.53555694
      1.06595527	   -229.39319577	    -23.08186485	   -127.74875894	    218.75038413
      1.06613346	   -230.01293657	    -23.13857495	   -128.15527807	    218.96524601
      1.06631166	   -230.63682536	    -23.19570143	   -128.56478859	    219.18015060
      1.06648985	   -231.26490431	    -23.25324971	   -128.97737593	    219.39510623
      1.06666804	   -231.89721616	    -23.31122532	   -129.39312582	    219.61012159
      1.06684623	   -232.53380426	    -23.36963393	   -129.81212407	    219.82520574
      1.06702443	   -233.17471255	    -23.42848136	   -130.23445642	    220.04036824
      1.06720262	   -233.81998563	    -23.48777355	   -130.66020827	    220.25561919
      1.06738081	   -234.46966873	    -23.54751661	   -131.08946455	    220.47096931
      1.06755901	   -235.12380775	    -23.60771677	   -131.52230951	    220.68643001
      1.06773720	   -235.78244931	    -23.66838047	   -131.95882649	    220.90201349
      1.06791539	   -236.44564072	    -23.72951427	   -132.39909780	    221.11773280
      1.06809359	   -237.11343004	    -23.79112494	   -132.84320450	    221.33360198
      1.06827178	   -237.78586611	    -23.85321942	   -133.29122624	    221.54963611
      1.06844997	   -238.46299855	    -23.91580484	   -133.74324107	    221.76585143
      1.06862817	   -239.14487784	    -23.97888854	   -134.19932523	    221.98226549
      1.06880636	   -239.83155529	    -24.04247806	   -134.65955304	    222.19889721
      1.06898455	   -240.52308313	    -24.10658118	   -135.12399664	    222.41576705
      1.06916274	   -241.21951455	    -24.17120588	   -135.59272587	    222.63289712
      1.06934094	   -241.92090369	    -24.23636043	   -136.06580800	    222.85031135
      1.06951913	   -242.62730575	    -24.30205330	   -136.54330761	    223.06803563
      1.06969732	   -243.33877699	    -24.36829329	   -137.02528630	    223.28609798
      1.06987552	   -244.05537483	    -24.43508944	   -137.51180252	    223.50452874
      1.07005371	   -244.77715787	    -24.50245110	   -138.00291131	    223.72336075
      1.07023190	   -245.50418596	    -24.57038794	   -138.49866406	    223.94262953
      1.07041010	   -246.23652030	    -24.63890996	   -138.99910820	    224.16237357
      1.07058829	   -246.97422347	    -24.70802752	   -139.50428695	    224.38263449
      1.07074823	   -247.64097922	    -24.77058046	   -139.96177788	    224.58080762
      1.07090817	   -248.31215938	    -24.83362984	   -140.42313890	    224.77946915
      1.07106811	   -248.98781225	    -24.89718393	   -140.88839111	    224.97865621
      1.07122804	   -249.66798738	    -24.96125129	   -141.35755198	    225.17840903
      1.07138798	   -250.35273554	    -25.02584079	   -141.83063506	    225.37877085
      1.07154792	   -251.04210877	    -25.09096158	   -142.30764962	    225.57978804
      1.07170786	   -251.73616044	    -25.15662316	   -142.78860039	    225.78151033
      1.07186780	   -252.43494532	    -25.22283539	   -143.27348712	    225.98399095
      1.07202774	   -253.13851966	    -25.28960845	   -143.76230421	    226.18728692
      1.07218768	   -253.84694128	    -25.35695293	   -144.25504026	    226.39145930
      1.07234761	   -254.56026964	    -25.42487982	   -144.75167753	    226.59657338
      1.07250755	   -255.27856598	    -25.49340052	   -145.25219142	    226.80269904
      1.07266749	   -256.00189336	    -25.56252687	   -145.75654981	    227.00991094
      1.07282743	   -256.73031683	    -25.63227120	   -146.26471235	    227.21828889
      1.07298737	   -257.46390351	    -25.70264632	   -146.77662968	    227.42791813
      1.07314731	   -258.20272271	    -25.77366557	   -147.29224254	    227.63888962
      1.07330725	   -258.94684605	    -25.84534282	   -147.81148075	    227.85130043
      1.07346719	   -259.69634762	    -25.91769252	   -148.33426206	    228.06525402
      1.07361071	   -260.37358457	    -25.98320328	   -148.80633902	    228.25865702
      1.07375424	   -261.05527187	    -26.04927904	   -149.28111337	    228.45347627
      1.07389777	   -261.74146851	    -26.11593154	   -149.75849530	    228.64980076
      1.07404130	   -262.43223555	    -26.18317296	   -150.23838337	    228.84772482
      1.07418482	   -263.12763613	    -26.25101600	   -150.72066326	    229.04734817
      1.07432835	   -263.82773554	    -26.31947381	   -151.20520635	    229.24877605
      1.07447188	   -264.53260131	    -26.38856008	   -151.69186815	    229.45211943
      1.07461540	   -265.24230335	    -26.45828904	   -152.18048652	    229.65749523
      1.07475893	   -265.95691399	    -26.52867545	   -152.67087957	    229.86502658
      1.07490246	   -266.67650814	    -26.59973470	   -153.16284335	    230.07484296
      1.07504599	   -267.40116338	    -26.67148274	   -153.65614928	    230.28708047
      1.07518951	   -268.13096006	    -26.74393617	   -154.15054054	    230.50188204
      1.07533304	   -268.86598146	    -26.81711226	   -154.64572921	    230.71939760
      1.07547657	   -269.60631384	    -26.89102894	   -155.14139167	    230.93978428
      1.07562010	   -270.35204662	    -26.96570484	   -155.63716394	    231.16320661
      1.07574809	   -271.02171068	    -27.03295587	   -156.07904674	    231.36515098
      1.07587609	   -271.69581139	    -27.10084035	   -156.52036587	    231.56977402
      1.07600408	   -272.37441881	    -27.16937301	   -156.96075808	    231.77720752
      1.07613208	   -273.05760536	    -27.23856909	   -157.39981774	    231.98758854
      1.07626008	   -273.74544582	    -27.30844436	   -157.83709108	    232.20105929
      1.07638807	   -274.43801744	    -27.37901510	   -158.27206954	    232.41776717
      1.07651607	   -275.13539992	    -27.45029817	   -158.70418203	    232.63786473
      1.07664406	   -275.83767557	    -27.52231098	   -159.13278590	    232.86150978
      1.07677206	   -276.54492935	    -27.59507151	   -159.55715639	    233.08886531
      1.07690005	   -277.25724895	    -27.66859835	   -159.97647425	    233.32009960
      1.07702805	   -277.97472489	    -27.74291067	   -160.38981125	    233.55538616
      1.07715604	   -278.69745061	    -27.81802829	   -160.79611311	    233.79490375
      1.07728404	   -279.42552257	    -27.89397163	   -161.19417954	    234.03883635
      1.07741204	   -280.15904034	    -27.97076177	   -161.58264062	    234.28737315
      1.07754003	   -280.89810673	    -28.04842046	   -161.95992931	    234.54070853
      1.07765442	   -281.56341176	    -28.11857935	   -162.28620688	    234.77134381
      1.07776882	   -282.23331178	    -28.18946635	   -162.60066795	    235.00611758
      1.07788321	   -282.90788710	    -28.26109837	   -162.90165666	    235.24517860
      1.07799760	   -283.58722049	    -28.33349275	   -163.18729527	    235.48867905
      1.07811200	   -284.27139724	    -28.40666733	   -163.45545397	    235.73677438
      1.07822639	   -284.96050521	    -28.48064039	   -163.70371839	    235.98962319
      1.07834078	   -285.65463499	    -28.55543070	   -163.92935611	    236.24738722
      1.07845518	   -286.35387994	    -28.63105752	   -164.12928434	    236.51023130
      1.07856957	   -287.05833639	    -28.70754058	   -164.30004259	    236.77832335
      1.07868396	   -287.76810375	    -28.78490015	   -164.43777658	    237.05183433
      1.07879836	   -288.48328467	    -28.86315699	   -164.53824263	    237.33093828
      1.07891275	   -289.20398520	    -28.94233238	   -164.59684623	    237.61581225
      1.07902714	   -289.93031498	    -29.02244814	   -164.60873325	    237.90663636
      1.07914154	   -290.66238741	    -29.10352664	   -164.56895674	    238.20359375
      1.07925593	   -291.40031990	    -29.18559080	   -164.47274436	    238.50687065
      1.07937032	   -292.14423406	    -29.26866411	   -164.31588709	    238.81665637
      1.07948471	   -292.89425593	    -29.35277062	   -164.09525332	    239.13314332
      1.07959911	   -293.65051628	    -29.43793500	   -163.80940065	    239.45652710
      1.07971350	   -294.41315719	    -29.52418319	   -163.45920940	    239.78702461
      1.07981422	   -295.09017009	    -29.60105467	   -163.10049360	    240.08439168
      1.07991495	   -295.77254530	    -29.67882715	   -162.69929351	    240.38815343
      1.08001567	   -296.46041427	    -29.75752303	   -162.26198985	    240.69853120
      1.08011640	   -297.15389144	    -29.83716298	   -161.79654742	    241.01568955
      1.08021712	   -297.85308772	    -29.91776730	   -161.31208302	    241.33977412
      1.08031784	   -298.55811517	    -29.99935641	   -160.81828851	    241.67092439
      1.08041857	   -299.26908876	    -30.08195097	   -160.32173094	    242.00927809
      1.08051929	   -299.98612708	    -30.16557200	   -159.82303256	    242.35497288
      1.08062001	   -300.70935281	    -30.25024086	   -159.32218239	    242.70814705
      1.08072074	   -301.43889295	    -30.33597930	   -158.81916957	    243.06893984
      1.08082146	   -302.17487916	    -30.42280948	   -158.31398333	    243.43749163
      1.08092218	   -302.91744799	    -30.51075396	   -157.80661301	    243.81394413
      1.08102291	   -303.66674111	    -30.59983573	   -157.29704806	    244.19844049
      1.08112363	   -304.42290564	    -30.69007824	   -156.78527806	    244.59112554
      1.08122435	   -305.18609437	    -30.78150536	   -156.27129274	    244.99214589
      1.08132508	   -305.95646605	    -30.87414149	   -155.75508193	    245.40165019
      1.08142580	   -306.73418574	    -30.96801147	   -155.23663564	    245.81978933
      1.08152652	   -307.51942504	    -31.06314070	   -154.71594403	    246.24671665
      1.08162725	   -308.31236247	    -31.15955510	   -154.19299743	    246.68258821
      1.08174834	   -309.27608655	    -31.27720335	   -153.56131182	    247.21865913
      1.08186943	   -310.25154254	    -31.39679447	   -152.92633723	    247.76816943
      1.08199052	   -311.23908437	    -31.51837691	   -152.28805792	    248.33140971
      1.08211161	   -312.23908342	    -31.64200046	   -151.64645860	    248.90867886
      1.08223270	   -313.25192945	    -31.76771637	   -151.00152443	    249.50028510
      1.08235379	   -314.27803156	    -31.89557740	   -150.35324106	    250.10654696
      1.08247488	   -315.31781913	    -32.02563793	   -149.70159468	    250.72779428
      1.08259597	   -316.37174281	    -32.15795403	   -149.04657201	    251.36436931
      1.08271706	   -317.44027556	    -32.29258360	   -148.38816036	    252.01662779
      1.08283815	   -318.52391362	    -32.42958646	   -147.72634763	    252.68494019
      1.08295924	   -319.62317763	    -32.56902443	   -147.06112239	    253.36969295
      1.08308033	   -320.73861371	    -32.71096150	   -146.39247387	    254.07128972
      1.08320142	   -321.87079466	    -32.85546396	   -145.72039199	    254.79015281
      1.08332251	   -323.02032109	    -33.00260050	   -145.04486746	    255.52672458
      1.08344360	   -324.18782274	    -33.15244236	   -144.36589172	    256.28146898
      1.08351852	   -324.91946824	    -33.24653952	   -143.94406396	    256.75775634
      1.08355840	   -325.31193587	    -33.29707373	   -143.71895607	    257.01426632
      1.08359829	   -325.70647412	    -33.34791497	   -143.49347219	    257.27279546
      1.08379771	   -327.70992171	    -33.60669514	   -142.36040533	    258.59331322
      1.08479485	   -338.46608192	    -35.01136296	   -136.55341179	    265.65002569
      1.08579198	   -350.35130480	    -36.58948876	   -130.51110891	    272.85593556
      1.08715263	   -367.92610213	    -38.99269280	   -121.89912115	    281.77953513
      1.08851328	   -386.30804289	    -41.64106868	   -112.90368611	    288.63549974
      1.08987393	   -404.65962181	    -44.48234061	   -103.60512760	    292.70208100
      1.09109506	   -420.63567827	    -47.15047771	    -95.10521058	    293.63860719
      1.09231620	   -436.00695678	    -49.88708621	    -86.58826961	    291.86133066
      1.09353734	   -450.77563279	    -52.65049856	    -78.20725318	    287.32455805
      1.09475848	   -464.91711571	    -55.40026309	    -70.13023173	    280.04852424
      1.09597962	   -478.31711488	    -58.09823222	    -62.52075386	    270.11787355
      1.09720076	   -490.77232795	    -60.70960746	    -55.51493824	    257.67492991
      1.09735375	   -492.25329975	    -61.02910769	    -54.68480233	    255.94783580
      1.09743025	   -492.98646724	    -61.18814892	    -54.27388024	    255.07070577
      1.09781274	   -496.57608991	    -61.97600015	    -52.26123149	    250.55129733
      1.09782948	   -496.73013682	    -62.01017943	    -52.17479184	    250.34855553
      1.09783948	   -496.82207433	    -62.03059365	    -52.12319919	    250.22719541
      1.09784948	   -496.91391969	    -62.05099904	    -52.07165503	    250.10568655
      1.09785948	   -497.00567266	    -62.07139559	    -52.02015938	    249.98402903
      1.09786948	   -497.09733172	    -62.09178318	    -51.96871226	    249.86222159
      1.09787948	   -497.18889006	    -62.11216116	    -51.91731368	    249.74025755
      1.09788948	   -497.28033061	    -62.13252797	    -51.86596368	    249.61811975
      1.09789948	   -497.37162121	    -62.15288066	    -51.81466225	    249.49577571
      1.09790948	   -497.46271004	    -62.17321446	    -51.76340942	    249.37317290
      1.09791948	   -497.55352102	    -62.19352237	    -51.71220521	    249.25023437
      1.09792948	   -497.64394964	    -62.21379475	    -51.66104962	    249.12685438
      1.09793948	   -497.73385875	    -62.23401897	    -51.60994269	    249.00289446
      1.09794948	   -497.82307475	    -62.25417905	    -51.55888441	    248.87817958
      1.09795948	   -497.91138390	    -62.27425526	    -51.50787482	    248.75249465
      1.09796948	   -497.99852896	    -62.29422388	    -51.45691392	    248.62558128
      1.09797948	   -498.08420612	    -62.31405690	    -51.40600173	    248.49713492
      1.09798948	   -498.16806228	    -62.33372171	    -51.35513826	    248.36680234
      1.09799948	   -498.24969274	    -62.35318095	    -51.30432353	    248.23417952
      1.09801251	   -498.35197080	    -62.37816154	    -51.23817397	    248.05714478
      1.09802280	   -498.42876452	    -62.39752195	    -51.18599232	    247.91328670
      1.09803309	   -498.50135591	    -62.41649415	    -51.13386235	    247.76517012
      1.09804309	   -498.56719771	    -62.43449486	    -51.08326036	    247.61651723
      1.09805309	   -498.62771002	    -62.45200305	    -51.03270718	    247.46249893
      1.09806309	   -498.68213948	    -62.46894897	    -50.98220283	    247.30237405
      1.09807309	   -498.72968141	    -62.48525810	    -50.93174731	    247.13535294
      1.09808309	   -498.76948276	    -62.50085138	    -50.88134065	    246.96060074
      1.09809309	   -498.80064608	    -62.51564561	    -50.83098284	    246.77724156
      1.09810309	   -498.82223415	    -62.52955382	    -50.78067391	    246.58436338
      1.09811309	   -498.83327553	    -62.54248583	    -50.73041387	    246.38102380
      1.09812309	   -498.83277086	    -62.55434881	    -50.68020273	    246.16625655
      1.09813309	   -498.81969989	    -62.56504789	    -50.63004049	    245.93907861
      1.09814309	   -498.79302920	    -62.57448691	    -50.57992718	    245.69849807
      1.09815309	   -498.75172046	    -62.58256918	    -50.52986279	    245.44352241
      1.09816309	   -498.69473915	    -62.58919824	    -50.47984735	    245.17316727
      1.09817309	   -498.62106363	    -62.59427872	    -50.42988085	    244.88646538
      1.09818309	   -498.52969437	    -62.59771722	    -50.37996332	    244.58247575
      1.09819513	   -498.39492326	    -62.59955009	    -50.31996093	    244.19247887
      1.09820716	   -498.23152438	    -62.59872353	    -50.26002947	    243.77464871
      1.09821919	   -498.03799734	    -62.59509642	    -50.20016895	    243.32760782
      1.09823515	   -497.73264126	    -62.58575005	    -50.12091507	    242.68777784
      1.09825435	   -497.28779383	    -62.56730047	    -50.02569227	    241.84324924
      1.09827096	   -496.83206128	    -62.54472785	    -49.94347038	    241.04474344
      1.09828757	   -496.30861101	    -62.51583296	    -49.86138380	    240.18164611
      1.09830418	   -495.71635000	    -62.48050373	    -49.77943256	    239.25322999
      1.09831904	   -495.12763396	    -62.44338983	    -49.70620596	    238.36692685
      1.09833391	   -494.48367898	    -62.40109173	    -49.63308780	    237.42870749
      1.09834877	   -493.78509948	    -62.35365611	    -49.56007811	    236.43941283
      1.09836363	   -493.03290277	    -62.30116528	    -49.48717691	    235.40025815
      1.09837850	   -492.22845217	    -62.24373383	    -49.41438421	    234.31279387
      1.09839336	   -491.37342492	    -62.18150474	    -49.34170003	    233.17886164
      1.09840823	   -490.46976661	    -62.11464529	    -49.26912438	    232.00054769
      1.09842309	   -489.51964408	    -62.04334276	    -49.19665729	    230.78013542
      1.09843796	   -488.52539845	    -61.96780025	    -49.12429876	    229.52005869
      1.09845282	   -487.48949958	    -61.88823254	    -49.05204881	    228.22285719
      1.09846769	   -486.41450330	    -61.80486229	    -48.97990745	    226.89113495
      1.09848255	   -485.30301203	    -61.71791654	    -48.90787469	    225.52752276
      1.09849741	   -484.15763955	    -61.62762359	    -48.83595053	    224.13464485
      1.09851228	   -482.98098012	    -61.53421027	    -48.76413499	    222.71509025
      1.09852714	   -481.77558216	    -61.43789962	    -48.69242808	    221.27138863
      1.09854201	   -480.54392635	    -61.33890899	    -48.62082979	    219.80599062
      1.09855687	   -479.28840799	    -61.23744851	    -48.54934014	    218.32125236
      1.09857174	   -478.01132330	    -61.13371988	    -48.47795912	    216.81942373
      1.09858660	   -476.71485934	    -61.02791553	    -48.40668675	    215.30264018
      1.09860147	   -475.40108700	    -60.92021799	    -48.33552301	    213.77291736
      1.09861633	   -474.07195692	    -60.81079955	    -48.26446792	    212.23214846
      1.09863119	   -472.72929762	    -60.69982213	    -48.19352146	    210.68210367
      1.09864606	   -471.37481564	    -60.58743726	    -48.12268365	    209.12443133
      1.09866092	   -470.01009735	    -60.47378626	    -48.05195446	    207.56066062
      1.09867579	   -468.63661192	    -60.35900052	    -47.98133391	    205.99220527
      1.09869373	   -466.96921135	    -60.21912806	    -47.89624726	    204.09485858
      1.09871167	   -465.29318440	    -60.07797586	    -47.81131882	    202.19466659
      1.09872961	   -463.61048924	    -59.93572181	    -47.72654857	    200.29350577
      1.09874755	   -461.92288210	    -59.79252671	    -47.64193651	    198.39305755
      1.09876549	   -460.23193215	    -59.64853545	    -47.55748261	    196.49482339
      1.09878343	   -458.53903633	    -59.50387832	    -47.47318686	    194.60013963
      1.09880137	   -456.84543370	    -59.35867222	    -47.38904923	    192.71019185
      1.09881931	   -455.15222020	    -59.21302183	    -47.30506969	    190.82602864
      1.09883725	   -453.46036068	    -59.06702075	    -47.22124822	    188.94857448
      1.09885920	   -451.39301090	    -58.88799538	    -47.11888630	    186.66133869
      1.09888115	   -449.33028899	    -58.70870423	    -47.01676101	    184.38664696
      1.09890311	   -447.27332367	    -58.52926424	    -46.91487226	    182.12558734
      1.09892506	   -445.22306048	    -58.34977669	    -46.81322001	    179.87907502
      1.09895163	   -442.75190507	    -58.13262129	    -46.69051640	    177.18088079
      1.09897820	   -440.29283404	    -57.91565597	    -46.56815891	    174.50620822
      1.09900477	   -437.84672215	    -57.69899120	    -46.44614738	    171.85592488
      1.09903134	   -435.41423429	    -57.48271915	    -46.32448165	    169.23070095
      1.09906366	   -432.47400314	    -57.22024812	    -46.17693252	    166.07143428
      1.09909598	   -429.55524846	    -56.95858423	    -46.02989463	    162.95063762
      1.09912830	   -426.65831143	    -56.69781753	    -45.88336762	    159.86871140
      1.09916063	   -423.78333138	    -56.43801964	    -45.73735112	    156.82586477
      1.09920014	   -420.29807136	    -56.12177949	    -45.55951912	    153.15874294
      1.09923966	   -416.84531681	    -55.80715160	    -45.38244890	    149.54998654
      1.09927918	   -413.42458590	    -55.49419538	    -45.20613968	    145.99926545
      1.09931870	   -410.03525396	    -55.18295448	    -45.03059058	    142.50610327
      1.09936809	   -405.84267611	    -54.79645868	    -44.81227600	    138.22075388
      1.09941747	   -401.69646680	    -54.41273244	    -44.59514528	    134.02308372
      1.09946686	   -397.59502100	    -54.03180153	    -44.37919646	    129.91167878
      1.09952616	   -392.72742868	    -53.57814341	    -44.12147285	    125.08713455
      1.09958545	   -387.91933969	    -53.12854359	    -43.86544631	    120.38218218
      1.09964475	   -383.16821836	    -52.68299889	    -43.61111282	    115.79417834
      1.09971945	   -377.26051896	    -52.12747473	    -43.29311786	    110.17682292
      1.09979415	   -371.43565445	    -51.57833261	    -42.97779421	    104.73578265
      1.09986885	   -365.69049773	    -51.03552855	    -42.66513251	     99.46609897
      1.09996498	   -358.41030859	    -50.34619166	    -42.26664155	     92.92859311
      1.10006112	   -351.25581449	    -49.66715417	    -41.87252115	     86.65741397
      1.10015726	   -344.22657408	    -48.99829368	    -41.48274790	     80.64354895
      1.10027796	   -335.58062431	    -48.17271303	    -40.99948099	     73.44432957
      1.10039867	   -327.14019367	    -47.36271771	    -40.52297697	     66.62253090
      1.10051937	   -318.91256577	    -46.56804484	    -40.05318198	     60.16479521
      1.10064008	   -310.90492334	    -45.78842819	    -39.59003960	     54.05955535
      1.10079613	   -300.88780358	    -44.80240841	    -39.00104755	     46.67346671
      1.10095218	   -291.25515307	    -43.84052176	    -38.42294378	     39.84396017
      1.10115407	   -279.36373792	    -42.63090779	    -37.69093373	     31.81435965
      1.10134053	   -268.94367494	    -41.54768526	    -37.03059573	     25.18748386
      1.10152699	   -259.04538815	    -40.49602838	    -36.38508758	     19.28542625
      1.10171346	   -249.64315268	    -39.47496422	    -35.75414794	     14.04083723
      1.10189992	   -240.68938561	    -38.48353343	    -35.13750916	      9.34330438
      1.10208638	   -232.13196655	    -37.52079250	    -34.53489846	      5.06408152
      1.10227284	   -223.92493166	    -36.58581541	    -33.94603893	      1.09423346
      1.10249825	   -214.41659911	    -35.49129643	    -33.25212668	     -3.38859704
      1.10268784	   -206.73355162	    -34.59997048	    -32.68337564	     -6.92352829
      1.10287743	   -199.31443132	    -33.73439426	    -32.12790052	    -10.25918652
      1.10306702	   -192.14618260	    -32.89368200	    -31.58540295	    -13.40811840
      1.10325660	   -185.22234796	    -32.07697027	    -31.05558507	    -16.38071696
      1.10344619	   -178.54100123	    -31.28341847	    -30.53815020	    -19.18538173
      1.10363578	   -172.10268806	    -30.51220917	    -30.03280353	    -21.82878718
      1.10382537	   -165.90870757	    -29.76254859	    -29.53925272	    -24.31623076
      1.10401496	   -159.95988708	    -29.03366707	    -29.05720839	    -26.65199540
      1.10420454	   -154.25584707	    -28.32481958	    -28.58638439	    -28.83969270
      1.10439413	   -148.79466623	    -27.63528628	    -28.12649921	    -30.88255586
      1.10462601	   -142.44028053	    -26.81719933	    -27.57850280	    -33.18868743
      1.10485788	   -136.43444725	    -26.02575028	    -27.04595447	    -35.28850853
      1.10514038	   -129.57070012	    -25.09582747	    -26.41730247	    -37.57684429
      1.10538796	   -123.94581874	    -24.31040653	    -25.88394318	    -39.34745656
      1.10563554	   -118.66570205	    -23.55128613	    -25.36641681	    -40.90814007
      1.10588312	   -113.71046103	    -22.81730873	    -24.86417744	    -42.26886719
      1.10610113	   -109.60004232	    -22.19095376	    -24.43415917	    -43.31017864
      1.10631913	   -105.71231528	    -21.58257237	    -24.01523235	    -44.21298062
      1.10653714	   -102.03398435	    -20.99152409	    -23.60705585	    -44.98592188
      1.10675515	    -98.55219669	    -20.41721092	    -23.20929842	    -45.63819950
      1.10685048	    -97.08827999	    -20.17119075	    -23.03855918	    -45.88796937
      1.10694581	    -95.65857781	    -19.92821822	    -22.86972434	    -46.11735638
      1.10702543	    -94.49002913	    -19.72759762	    -22.73015894	    -46.29393294
      1.10710505	    -93.34407011	    -19.52904553	    -22.59188886	    -46.45739483
      1.10717370	    -92.37366076	    -19.35948501	    -22.47369429	    -46.58820218
      1.10724235	    -91.41924528	    -19.19142648	    -22.35644244	    -46.70997014
      1.10731100	    -90.48045436	    -19.02485353	    -22.24012407	    -46.82303153
      1.10737965	    -89.55692023	    -18.85974988	    -22.12473001	    -46.92772074
      1.10743981	    -88.75983783	    -18.71625692	    -22.02435740	    -47.01284616
      1.10749997	    -87.97394681	    -18.57386944	    -21.92468163	    -47.09202595
      1.10756013	    -87.19900417	    -18.43257700	    -21.82569670	    -47.16548680
      1.10762029	    -86.43476872	    -18.29236937	    -21.72739669	    -47.23345543
      1.10768046	    -85.68100137	    -18.15323658	    -21.62977570	    -47.29615854
      1.10774062	    -84.93746524	    -18.01516889	    -21.53282789	    -47.35382249
      1.10780078	    -84.20392591	    -17.87815683	    -21.43654749	    -47.40667323
      1.10786094	    -83.48015152	    -17.74219122	    -21.34092877	    -47.45493606
      1.10791481	    -82.84017212	    -17.62132637	    -21.25586722	    -47.49444191
      1.10796868	    -82.20767575	    -17.50128727	    -21.17132759	    -47.53060977
      1.10802255	    -81.58250188	    -17.38206797	    -21.08730587	    -47.56359932
      1.10807642	    -80.96449206	    -17.26366276	    -21.00379809	    -47.59356936
      1.10813029	    -80.35348992	    -17.14606614	    -20.92080031	    -47.62067765
      1.10818416	    -79.74934132	    -17.02927285	    -20.83830862	    -47.64508077
      1.10823803	    -79.15189439	    -16.91327787	    -20.75631914	    -47.66693403
      1.10829190	    -78.56099960	    -16.79807641	    -20.67482804	    -47.68639126
      1.10834577	    -77.97650983	    -16.68366395	    -20.59383149	    -47.70360471
      1.10839963	    -77.39828045	    -16.57003618	    -20.51332571	    -47.71872483
      1.10845350	    -76.82616937	    -16.45718907	    -20.43330697	    -47.73190020
      1.10850737	    -76.26003711	    -16.34511885	    -20.35377153	    -47.74327724
      1.10856124	    -75.69974685	    -16.23382197	    -20.27471571	    -47.75300014
      1.10861511	    -75.14516449	    -16.12329516	    -20.19613586	    -47.76121064
      1.10866898	    -74.59615870	    -16.01353540	    -20.11802834	    -47.76804782
      1.10872285	    -74.05260101	    -15.90453991	    -20.04038958	    -47.77364797
      1.10877672	    -73.51436580	    -15.79630620	    -19.96321599	    -47.77814437
      1.10883059	    -72.98133037	    -15.68883197	    -19.88650404	    -47.78166711
      1.10888446	    -72.45337502	    -15.58211522	    -19.81025023	    -47.78434292
      1.10893833	    -71.93038305	    -15.47615416	    -19.73445109	    -47.78629494
      1.10899220	    -71.41224078	    -15.37094725	    -19.65910316	    -47.78764261
      1.10904607	    -70.89883767	    -15.26649319	    -19.58420303	    -47.78850142
      1.10909994	    -70.39006627	    -15.16279090	    -19.50974731	    -47.78898280
      1.10915381	    -69.88582227	    -15.05983951	    -19.43573265	    -47.78919390
      1.10920768	    -69.38600456	    -14.95763840	    -19.36215570	    -47.78923748
      1.10926154	    -68.89051521	    -14.85618712	    -19.28901317	    -47.78921142
      1.10931541	    -68.39925951	    -14.75548544	    -19.21630178	    -47.78917913
      1.10936928	    -67.91214598	    -14.65553331	    -19.14401828	    -47.78914667
      1.10942315	    -67.42908638	    -14.55633088	    -19.07215946	    -47.78911406
      1.10947702	    -66.94999571	    -14.45787844	    -19.00072212	    -47.78908127
      1.10953089	    -66.47479222	    -14.36017648	    -18.92970310	    -47.78904832
      1.10958476	    -66.00339739	    -14.26322561	    -18.85909926	    -47.78901521
      1.10963863	    -65.53573597	    -14.16702659	    -18.78890749	    -47.78898193
      1.10969250	    -65.07173588	    -14.07158031	    -18.71912470	    -47.78894848
      1.10974637	    -64.61132829	    -13.97688778	    -18.64974783	    -47.78891487
      1.10980024	    -64.15444752	    -13.88295010	    -18.58077385	    -47.78888108
      1.10985411	    -63.70103106	    -13.78976849	    -18.51219976	    -47.78884713
      1.10990798	    -63.25101952	    -13.69734420	    -18.44402258	    -47.78881300
      1.10996185	    -62.80435657	    -13.60567861	    -18.37623934	    -47.78877871
      1.11001572	    -62.36098895	    -13.51477309	    -18.30884712	    -47.78874424
      1.11006959	    -61.92086639	    -13.42462909	    -18.24184302	    -47.78870960
      1.11012346	    -61.48394153	    -13.33524808	    -18.17522415	    -47.78867479
      1.11017732	    -61.05016993	    -13.24663153	    -18.10898765	    -47.78863981
      1.11024228	    -60.53126449	    -13.14079683	    -18.02962447	    -47.78859739
      1.11030724	    -60.01681565	    -13.03607832	    -17.95080820	    -47.78855472
      1.11037219	    -59.50676138	    -12.93247852	    -17.87253399	    -47.78851180
      1.11043715	    -59.00104513	    -12.82999983	    -17.79479702	    -47.78846861
      1.11050210	    -58.49961556	    -12.72864456	    -17.71759253	    -47.78842517
      1.11058526	    -57.86385963	    -12.60053076	    -17.61952356	    -47.78836918
      1.11066842	    -57.23496832	    -12.47426570	    -17.52230979	    -47.78831276
      1.11077109	    -56.46780864	    -12.32091588	    -17.40344081	    -47.78824250
      1.11085383	    -55.85708498	    -12.19940436	    -17.30858175	    -47.78818540
      1.11093657	    -55.25296099	    -12.07973145	    -17.21453887	    -47.78812787
      1.11100784	    -54.73782854	    -11.97811985	    -17.13417759	    -47.78807797
      1.11107911	    -54.22754349	    -11.87787331	    -17.05440941	    -47.78802774
      1.11115038	    -53.72208981	    -11.77899138	    -16.97522863	    -47.78797718
      1.11122165	    -53.22145530	    -11.68147304	    -16.89662964	    -47.78792630
      1.11128436	    -52.78494072	    -11.59679611	    -16.82794951	    -47.78788126
      1.11134707	    -52.35214604	    -11.51317217	    -16.75971173	    -47.78783596
      1.11140978	    -51.92306877	    -11.43059942	    -16.69191259	    -47.78779040
      1.11147249	    -51.49770782	    -11.34907569	    -16.62454840	    -47.78774458
      1.11153520	    -51.07606330	    -11.26859842	    -16.55761554	    -47.78769851
      1.11159791	    -50.65813635	    -11.18916469	    -16.49111040	    -47.78765217
      1.11166062	    -50.24392890	    -11.11077122	    -16.42502941	    -47.78760557
      1.11172333	    -49.83344357	    -11.03341434	    -16.35936904	    -47.78755871
      1.11178604	    -49.42668346	    -10.95708999	    -16.29412580	    -47.78751158
      1.11184874	    -49.02365196	    -10.88179377	    -16.22929622	    -47.78746419
      1.11190491	    -48.66585099	    -10.81522470	    -16.17158093	    -47.78742151
      1.11196107	    -48.31104644	    -10.74947284	    -16.11419228	    -47.78737862
      1.11201724	    -47.95924086	    -10.68453421	    -16.05712784	    -47.78733551
      1.11207340	    -47.61043664	    -10.62040440	    -16.00038522	    -47.78729219
      1.11212957	    -47.26463596	    -10.55707871	    -15.94396204	    -47.78724865
      1.11218573	    -46.92184074	    -10.49455224	    -15.88785596	    -47.78720489
      1.11224190	    -46.58205254	    -10.43281992	    -15.83206462	    -47.78716090
      1.11229806	    -46.24527256	    -10.37187650	    -15.77658573	    -47.78711670
      1.11235422	    -45.91150151	    -10.31171657	    -15.72141698	    -47.78707228
      1.11241039	    -45.58073964	    -10.25233452	    -15.66655611	    -47.78702763
      1.11246655	    -45.25298665	    -10.19372460	    -15.61200085	    -47.78698276
      1.11252272	    -44.92824165	    -10.13588088	    -15.55774898	    -47.78693767
      1.11257888	    -44.60650315	    -10.07879729	    -15.50379828	    -47.78689235
      1.11263505	    -44.28776898	    -10.02246761	    -15.45014655	    -47.78684680
      1.11269121	    -43.97203633	     -9.96688547	    -15.39679162	    -47.78680103
      1.11274737	    -43.65930167	     -9.91204436	    -15.34373133	    -47.78675502
      1.11280354	    -43.34956073	     -9.85793765	    -15.29096354	    -47.78670879
      1.11285970	    -43.04280852	     -9.80455857	    -15.23848614	    -47.78666233
      1.11291587	    -42.73903929	     -9.75190026	    -15.18629702	    -47.78661564
      1.11297203	    -42.43824651	     -9.69995571	    -15.13439409	    -47.78656871
      1.11302820	    -42.14042289	     -9.64871783	    -15.08277530	    -47.78652155
      1.11308436	    -41.84556033	     -9.59817942	    -15.03143859	    -47.78647416
      1.11314053	    -41.55364997	     -9.54833320	    -14.98038194	    -47.78642653
      1.11319669	    -41.26468216	     -9.49917180	    -14.92960333	    -47.78637867
      1.11325285	    -40.97864645	     -9.45068775	    -14.87910077	    -47.78633057
      1.11330902	    -40.69553163	     -9.40287354	    -14.82887229	    -47.78628223
      1.11336518	    -40.41532570	     -9.35572156	    -14.77891591	    -47.78623365
      1.11342135	    -40.13801591	     -9.30922418	    -14.72922970	    -47.78618483
      1.11347751	    -39.86358873	     -9.26337367	    -14.67981173	    -47.78613577
      1.11353368	    -39.59202991	     -9.21816228	    -14.63066009	    -47.78608647
      1.11358984	    -39.32332447	     -9.17358222	    -14.58177288	    -47.78603693
      1.11364600	    -39.05745670	     -9.12962566	    -14.53314824	    -47.78598714
      1.11370217	    -38.79441019	     -9.08628471	    -14.48478429	    -47.78593710
      1.11375833	    -38.53416787	     -9.04355151	    -14.43667919	    -47.78588683
      1.11381450	    -38.27671199	     -9.00141814	    -14.38883111	    -47.78583630
      1.11387066	    -38.02202415	     -8.95987666	    -14.34123823	    -47.78578552
      1.11392683	    -37.77008534	     -8.91891917	    -14.29389877	    -47.78573450
      1.11398299	    -37.52087596	     -8.87853770	    -14.24681092	    -47.78568323
      1.11403916	    -37.27437578	     -8.83872434	    -14.19997293	    -47.78563170
      1.11409532	    -37.03056408	     -8.79947114	    -14.15338305	    -47.78557992
      1.11415148	    -36.78941954	     -8.76077020	    -14.10703952	    -47.78552789
      1.11420765	    -36.55092038	     -8.72261359	    -14.06094063	    -47.78547560
      1.11426381	    -36.31504429	     -8.68499344	    -14.01508468	    -47.78542306
      1.11431998	    -36.08176853	     -8.64790188	    -13.96946996	    -47.78537027
      1.11437614	    -35.85106989	     -8.61133107	    -13.92409479	    -47.78531721
      1.11443231	    -35.62292477	     -8.57527320	    -13.87895751	    -47.78526390
      1.11448847	    -35.39730915	     -8.53972050	    -13.83405646	    -47.78521032
      1.11454463	    -35.17419868	     -8.50466523	    -13.78939002	    -47.78515649
      1.11460080	    -34.95356862	     -8.47009969	    -13.74495654	    -47.78510239
      1.11466844	    -34.69109529	     -8.42910764	    -13.69174710	    -47.78503689
      1.11473609	    -34.43213948	     -8.38880163	    -13.63887048	    -47.78497100
      1.11480374	    -34.17665630	     -8.34916847	    -13.58632393	    -47.78490473
      1.11487138	    -33.92460039	     -8.31019511	    -13.53410472	    -47.78483807
      1.11493903	    -33.67592593	     -8.27186858	    -13.48221014	    -47.78477102
      1.11500667	    -33.43058673	     -8.23417608	    -13.43063751	    -47.78470358
      1.11507432	    -33.18853625	     -8.19710491	    -13.37938418	    -47.78463575
      1.11514196	    -32.94972767	     -8.16064251	    -13.32844752	    -47.78456752
      1.11520961	    -32.71411398	     -8.12477645	    -13.27782494	    -47.78449889
      1.11527725	    -32.48164796	     -8.08949447	    -13.22751387	    -47.78442987
      1.11534490	    -32.25228231	     -8.05478443	    -13.17751175	    -47.78436044
      1.11541254	    -32.02596962	     -8.02063436	    -13.12781607	    -47.78429062
      1.11548019	    -31.80266249	     -7.98703243	    -13.07842432	    -47.78422038
      1.11554783	    -31.58231354	     -7.95396699	    -13.02933404	    -47.78414974
      1.11561548	    -31.36487543	     -7.92142651	    -12.98054278	    -47.78407869
      1.11569772	    -31.10437368	     -7.88255559	    -12.92162317	    -47.78399176
      1.11577996	    -30.84802013	     -7.84442383	    -12.86313766	    -47.78390422
      1.11586220	    -30.59573070	     -7.80701154	    -12.80508197	    -47.78381606
      1.11594444	    -30.34742182	     -7.77029941	    -12.74745191	    -47.78372728
      1.11602668	    -30.10301054	     -7.73426850	    -12.69024332	    -47.78363788
      1.11610893	    -29.86241463	     -7.69890024	    -12.63345209	    -47.78354785
      1.11619117	    -29.62555265	     -7.66417644	    -12.57707417	    -47.78345719
      1.11627341	    -29.39234401	     -7.63007930	    -12.52110555	    -47.78336590
      1.11635565	    -29.16270905	     -7.59659139	    -12.46554226	    -47.78327397
      1.11645541	    -28.88884266	     -7.55676338	    -12.39868174	    -47.78316160
      1.11655517	    -28.61998059	     -7.51777704	    -12.33240497	    -47.78304828
      1.11665493	    -28.35598696	     -7.47960352	    -12.26670516	    -47.78293400
      1.11675469	    -28.09672840	     -7.44221477	    -12.20157562	    -47.78281875
      1.11685445	    -27.84207420	     -7.40558355	    -12.13700972	    -47.78270254
      1.11695421	    -27.59189637	     -7.36968342	    -12.07300096	    -47.78258534
      1.11707942	    -27.28402000	     -7.32561748	    -11.99343667	    -47.78243684
      1.11720464	    -26.98275801	     -7.28261406	    -11.91472754	    -47.78228677
      1.11732986	    -26.68787654	     -7.24062609	    -11.83686130	    -47.78213511
      1.11748819	    -26.32379281	     -7.18891748	    -11.73959033	    -47.78194107
      1.11764652	    -25.96910840	     -7.13867317	    -11.64362385	    -47.78174443
      1.11781005	    -25.61220155	     -7.08822918	    -11.54585195	    -47.78153860
      1.11797358	    -25.26442819	     -7.03917299	    -11.44942145	    -47.78131511
      1.11813711	    -24.92536643	     -6.99142334	    -11.35430774	    -47.78040671
      1.11827836	    -24.63918926	     -6.95116997	    -11.27319007	    -47.77779339
      1.11841962	    -24.35896687	     -6.91178753	    -11.19302178	    -47.77216815
      1.11856087	    -24.08446449	     -6.87323173	    -11.11378795	    -47.76214722
      1.11870213	    -23.81545825	     -6.83546055	    -11.03547399	    -47.74622552
      1.11884339	    -23.55173484	     -6.79843418	    -10.95806558	    -47.72278586
      1.11898464	    -23.29309115	     -6.76211494	    -10.88154864	    -47.69011164
      1.11912590	    -23.03933408	     -6.72646716	    -10.80590941	    -47.64640316
      1.11926715	    -22.79027990	     -6.69145711	    -10.73113434	    -47.58979769
      1.11940841	    -22.54575408	     -6.65705289	    -10.65721018	    -47.51839313
      1.11954967	    -22.30559084	     -6.62322439	    -10.58412391	    -47.43027510
      1.11969092	    -22.06963280	     -6.58994315	    -10.51186274	    -47.32354686
      1.11983218	    -21.83773061	     -6.55718233	    -10.44041415	    -47.19636143
      1.11997344	    -21.60974253	     -6.52491658	    -10.36976582	    -47.04695496
      1.12011469	    -21.38553414	     -6.49312202	    -10.29990570	    -46.87368029
      1.12025595	    -21.16497794	     -6.46177611	    -10.23082193	    -46.67503965
      1.12039720	    -20.94795301	     -6.43085763	    -10.16250288	    -46.44971507
      1.12053846	    -20.73434468	     -6.40034657	    -10.09493713	    -46.19659541
      1.12067972	    -20.52404423	     -6.37022411	    -10.02811348	    -45.91479906
      1.12082097	    -20.31694852	     -6.34047249	     -9.96202093	    -45.60369127
      1.12096223	    -20.11295973	     -6.31107503	     -9.89664869	    -45.26289560
      1.12110348	    -19.91198509	     -6.28201602	     -9.83198613	    -44.89229911
      1.12124474	    -19.71393655	     -6.25328066	     -9.76802287	    -44.49205133
      1.12138600	    -19.51873056	     -6.22485506	     -9.70474866	    -44.06255715
      1.12152725	    -19.32628779	     -6.19672613	     -9.64215348	    -43.60446432
      1.12166851	    -19.13653291	     -6.16888158	     -9.58022747	    -43.11864617
      1.12184171	    -18.90743537	     -6.13511218	     -9.50519818	    -42.48673717
      1.12201490	    -18.68214665	     -6.10173306	     -9.43114284	    -41.81712944
      1.12218810	    -18.46054951	     -6.06872577	     -9.35804436	    -41.11250877
      1.12236129	    -18.24253364	     -6.03607322	     -9.28588598	    -40.37582123
      1.12253449	    -18.02799518	     -6.00375956	     -9.21465133	    -39.61019899
      1.12274783	    -17.76835997	     -5.96439948	     -9.12814946	    -38.63213878
      1.12296118	    -17.51368152	     -5.92550624	     -9.04299605	    -37.62126707
      1.12322344	    -17.20716554	     -5.87830131	     -8.94012333	    -36.34266802
      1.12348174	    -16.91209727	     -5.83242783	     -8.84070362	    -35.05461859
      1.12374004	    -16.62355147	     -5.78713525	     -8.74312097	    -33.74792249
      1.12395274	    -16.39068869	     -5.75025486	     -8.66411400	    -32.66434258
      1.12416543	    -16.16197923	     -5.71373381	     -8.58629642	    -31.57883057
      1.12437813	    -15.93731294	     -5.67755871	     -8.50964390	    -30.49551861
      1.12459082	    -15.71658596	     -5.64171736	     -8.43413271	    -29.41809475
      1.12477796	    -15.52556048	     -5.61044972	     -8.36862020	    -28.47759322
      1.12496510	    -15.33744485	     -5.57942484	     -8.30395793	    -27.54612359
      1.12515224	    -15.15217836	     -5.54863629	     -8.24013087	    -26.62539839
      1.12533938	    -14.96970296	     -5.51807813	     -8.17712429	    -25.71690854
      1.12552652	    -14.78996307	     -5.48774486	     -8.11492381	    -24.82193927
      1.12571366	    -14.61290535	     -5.45763139	     -8.05351537	    -23.94158656
      1.12590079	    -14.43847860	     -5.42773302	     -7.99288518	    -23.07677363
      1.12608793	    -14.26663354	     -5.39804538	     -7.93301977	    -22.22826703
      1.12627507	    -14.09732272	     -5.36856441	     -7.87390597	    -21.39669208
      1.12646221	    -13.93050037	     -5.33928635	     -7.81553087	    -20.58254745
      1.12664935	    -13.76612230	     -5.31020769	     -7.75788185	    -19.78621886
      1.12683649	    -13.60414576	     -5.28132517	     -7.70094655	    -19.00799164
      1.12702362	    -13.44452938	     -5.25263574	     -7.64471288	    -18.24806232
      1.12721076	    -13.28723305	     -5.22413655	     -7.58916900	    -17.50654912
      1.12739790	    -13.13221788	     -5.19582495	     -7.53430333	    -16.78350146
      1.12758504	    -12.97944605	     -5.16769843	     -7.48010450	    -16.07890818
      1.12777218	    -12.82888084	     -5.13975466	     -7.42656142	    -15.39270671
      1.12795932	    -12.68048647	     -5.11199142	     -7.37366320	    -14.72478730
      1.12814646	    -12.53422811	     -5.08440665	     -7.32139919	    -14.07500113
      1.12833359	    -12.39007180	     -5.05699838	     -7.26975895	    -13.44316509
      1.12852073	    -12.24798439	     -5.02976475	     -7.21873226	    -12.82906654
      1.12870787	    -12.10793354	     -5.00270400	     -7.16830912	    -12.23246762
      1.12889501	    -11.96988762	     -4.97581447	     -7.11847971	    -11.65310893
      1.12908215	    -11.83381570	     -4.94909455	     -7.06923442	    -11.09071291
      1.12926929	    -11.69968755	     -4.92254273	     -7.02056385	    -10.54498670
      1.12945643	    -11.56747354	     -4.89615756	     -6.97245876	    -10.01562483
      1.12964356	    -11.43714465	     -4.86993765	     -6.92491012	     -9.50231145
      1.12983070	    -11.30867245	     -4.84388165	     -6.87790907	     -9.00472239
      1.13001784	    -11.18202907	     -4.81798828	     -6.83144693	     -8.52252695
      1.13020498	    -11.05718713	     -4.79225630	     -6.78551519	     -8.05538954
      1.13039212	    -10.93411981	     -4.76668451	     -6.74010550	     -7.60297106
      1.13057926	    -10.81280074	     -4.74127175	     -6.69520969	     -7.16493015
      1.13076640	    -10.69320403	     -4.71601689	     -6.65081975	     -6.74092434
      1.13095353	    -10.57530427	     -4.69091883	     -6.60692781	     -6.33061105
      1.13114067	    -10.45907644	     -4.66597652	     -6.56352617	     -5.93364842
      1.13132781	    -10.34449598	     -4.64118890	     -6.52060726	     -5.54969612
      1.13151495	    -10.23153874	     -4.61655497	     -6.47816369	     -5.17841604
      1.13170209	    -10.12018094	     -4.59207372	     -6.43618817	     -4.81947290
      1.13188923	    -10.01039921	     -4.56774419	     -6.39467359	     -4.47253478
      1.13207637	     -9.90217055	     -4.54356541	     -6.35361295	     -4.13727357
      1.13226350	     -9.79547230	     -4.51953645	     -6.31299938	     -3.81336545
      1.13245064	     -9.69028220	     -4.49565638	     -6.27282617	     -3.50049094
      1.13263778	     -9.58657830	     -4.47192429	     -6.23308671	     -3.19833632
      1.13282492	     -9.48433899	     -4.44833929	     -6.19377451	     -2.90659204
      1.13301206	     -9.38354301	     -4.42490049	     -6.15488324	     -2.62495441
      1.13319920	     -9.28416939	     -4.40160700	     -6.11640664	     -2.35312536
      1.13338634	     -9.18619751	     -4.37845798	     -6.07833860	     -2.09081255
      1.13357347	     -9.08960703	     -4.35545255	     -6.04067311	     -1.83772956
      1.13376061	     -8.99437792	     -4.33258988	     -6.00340428	     -1.59359597
      1.13394775	     -8.90049044	     -4.30986913	     -5.96652632	     -1.35813743
      1.13413489	     -8.80792515	     -4.28728945	     -5.93003354	     -1.13108575
      1.13432203	     -8.71666289	     -4.26485004	     -5.89392037	     -0.91217891
      1.13450917	     -8.62668477	     -4.24255006	     -5.85818134	     -0.70116107
      1.13469631	     -8.53797218	     -4.22038870	     -5.82281107	     -0.49778262
      1.13488344	     -8.45050678	     -4.19836516	     -5.78780428	     -0.30180012
      1.13507058	     -8.36427049	     -4.17647864	     -5.75315579	     -0.11297628
      1.13525772	     -8.27924550	     -4.15472834	     -5.71886051	      0.06892007
      1.13544486	     -8.19541423	     -4.13311346	     -5.68491344	      0.24411514
      1.13563200	     -8.11275938	     -4.11163322	     -5.65130967	      0.41283025
      1.13581914	     -8.03126388	     -4.09028684	     -5.61804438	      0.57528036
      1.13600628	     -7.95091090	     -4.06907353	     -5.58511283	      0.73167404
      1.13619341	     -7.87168386	     -4.04799252	     -5.55251036	      0.88221368
      1.13638055	     -7.79356641	     -4.02704305	     -5.52023242	      1.02709559
      1.13656769	     -7.71654244	     -4.00622434	     -5.48827451	      1.16651018
      1.13675483	     -7.64059606	     -3.98553562	     -5.45663221	      1.30064209
      1.13694197	     -7.56571160	     -3.96497615	     -5.42530119	      1.42967034
      1.13712911	     -7.49187363	     -3.94454517	     -5.39427719	      1.55376848
      1.13731625	     -7.41906692	     -3.92424191	     -5.36355602	      1.67310472
      1.13750338	     -7.34727647	     -3.90406563	     -5.33313357	      1.78784205
      1.13769052	     -7.27648748	     -3.88401559	     -5.30300580	      1.89813844
      1.13787766	     -7.20668537	     -3.86409105	     -5.27316873	      2.00414755
      1.13806480	     -7.13785576	     -3.84429125	     -5.24361845	      2.10601657
      1.13825194	     -7.06998448	     -3.82461548	     -5.21435113	      2.20388952
      1.13843908	     -7.00305756	     -3.80506299	     -5.18536298	      2.29790543
      1.13862622	     -6.93706122	     -3.78563305	     -5.15665031	      2.38819891
      1.13881335	     -6.87198188	     -3.76632494	     -5.12820945	      2.47490029
      1.13900049	     -6.80780617	     -3.74713794	     -5.10003683	      2.55813570
      1.13918763	     -6.74452087	     -3.72807133	     -5.07212891	      2.63802723
      1.13937477	     -6.68211300	     -3.70912438	     -5.04448223	      2.71469301
      1.13956191	     -6.62056972	     -3.69029639	     -5.01709337	      2.78824736
      1.13974905	     -6.55987839	     -3.67158664	     -4.98995899	      2.85880084
      1.13993619	     -6.50002657	     -3.65299443	     -4.96307577	      2.92646044
      1.14012332	     -6.44100195	     -3.63451906	     -4.93644048	      2.99132958
      1.14031046	     -6.38279245	     -3.61615982	     -4.91004992	      3.05350832
      1.14049760	     -6.32538612	     -3.59791602	     -4.88390095	      3.11309338
      1.14068474	     -6.26877121	     -3.57978696	     -4.85799049	      3.17017827
      1.14087188	     -6.21293613	     -3.56177195	     -4.83231550	      3.22485338
      1.14105902	     -6.15786944	     -3.54387031	     -4.80687298	      3.27720609
      1.14124616	     -6.10355988	     -3.52608134	     -4.78166000	      3.32732083
      1.14143329	     -6.04999635	     -3.50840438	     -4.75667365	      3.37527918
      1.14162043	     -5.99716791	     -3.49083874	     -4.73191111	      3.42115998
      1.14180757	     -5.94506378	     -3.47338374	     -4.70736955	      3.46503937
      1.14199471	     -5.89367333	     -3.45603872	     -4.68304623	      3.50699092
      1.14218185	     -5.84298609	     -3.43880301	     -4.65893842	      3.54708567
      1.14236899	     -5.79299172	     -3.42167595	     -4.63504347	      3.58539223
      1.14255612	     -5.74368006	     -3.40465686	     -4.61135873	      3.62197687
      1.14274326	     -5.69504108	     -3.38774511	     -4.58788163	      3.65690354
      1.14293040	     -5.64706490	     -3.37094002	     -4.56460961	      3.69023401
      1.14311754	     -5.59974177	     -3.35424095	     -4.54154017	      3.72202788
      1.14330468	     -5.55306211	     -3.33764726	     -4.51867083	      3.75234271
      1.14349182	     -5.50701645	     -3.32115829	     -4.49599917	      3.78123404
      1.14367896	     -5.46159548	     -3.30477341	     -4.47352280	      3.80875544
      1.14386609	     -5.41679000	     -3.28849198	     -4.45123936	      3.83495865
      1.14405323	     -5.37259098	     -3.27231336	     -4.42914653	      3.85989355
      1.14424037	     -5.32898948	     -3.25623693	     -4.40724202	      3.88360829
      1.14442751	     -5.28597673	     -3.24026205	     -4.38552359	      3.90614930
      1.14461465	     -5.24354406	     -3.22438810	     -4.36398902	      3.92756139
      1.14480179	     -5.20168294	     -3.20861447	     -4.34263613	      3.94788776
      1.14498893	     -5.16038496	     -3.19294053	     -4.32146277	      3.96717007
      1.14517606	     -5.11964183	     -3.17736567	     -4.30046682	      3.98544851
      1.14536320	     -5.07944540	     -3.16188927	     -4.27964621	      4.00276182
      1.14555034	     -5.03978762	     -3.14651074	     -4.25899887	      4.01914738
      1.14573748	     -5.00066056	     -3.13122946	     -4.23852278	      4.03464119
      1.14592462	     -4.96205642	     -3.11604485	     -4.21821596	      4.04927798
      1.14611176	     -4.92396749	     -3.10095629	     -4.19807643	      4.06309123
      1.14629890	     -4.88638621	     -3.08596319	     -4.17810227	      4.07611320
      1.14648603	     -4.84930510	     -3.07106497	     -4.15829157	      4.08837499
      1.14667317	     -4.81271681	     -3.05626104	     -4.13864245	      4.09990658
      1.14686031	     -4.77661407	     -3.04155081	     -4.11915306	      4.11073684
      1.14704745	     -4.74098976	     -3.02693370	     -4.09982158	      4.12089362
      1.14723459	     -4.70583683	     -3.01240913	     -4.08064621	      4.13040373
      1.14742173	     -4.67114835	     -2.99797654	     -4.06162519	      4.13929301
      1.14760887	     -4.63691749	     -2.98363534	     -4.04275676	      4.14758637
      1.14779600	     -4.60313752	     -2.96938498	     -4.02403920	      4.15530777
      1.14798314	     -4.56980182	     -2.95522488	     -4.00547083	      4.16248034
      1.14817028	     -4.53690384	     -2.94115449	     -3.98704998	      4.16912632
      1.14835742	     -4.50443717	     -2.92717325	     -3.96877498	      4.17526716
      1.14854456	     -4.47239545	     -2.91328060	     -3.95064423	      4.18092349
      1.14873170	     -4.44077245	     -2.89947600	     -3.93265612	      4.18611521
      1.14891884	     -4.40956201	     -2.88575889	     -3.91480908	      4.19086145
      1.14910597	     -4.37875808	     -2.87212873	     -3.89710155	      4.19518067
      1.14929311	     -4.34835468	     -2.85858498	     -3.87953199	      4.19909061
      1.14948025	     -4.31834594	     -2.84512710	     -3.86209889	      4.20260838
      1.14966739	     -4.28872607	     -2.83175455	     -3.84480077	      4.20575042
      1.14985453	     -4.25948935	     -2.81846681	     -3.82763616	      4.20853260
      1.15004167	     -4.23063017	     -2.80526334	     -3.81060359	      4.21097015
      1.15022881	     -4.20214299	     -2.79214361	     -3.79370166	      4.21307777
      1.15041594	     -4.17402236	     -2.77910711	     -3.77692894	      4.21486959
      1.15060308	     -4.14626290	     -2.76615332	     -3.76028404	      4.21635921
      1.15079022	     -4.11885933	     -2.75328172	     -3.74376560	      4.21755972
      1.15097736	     -4.09180643	     -2.74049179	     -3.72737227	      4.21848374
      1.15116450	     -4.06509906	     -2.72778302	     -3.71110270	      4.21914337
      1.15135164	     -4.03873217	     -2.71515492	     -3.69495559	      4.21955029
      1.15153878	     -4.01270078	     -2.70260696	     -3.67892963	      4.21971573
      1.15172591	     -3.98699998	     -2.69013867	     -3.66302355	      4.21965048
      1.15191305	     -3.96162494	     -2.67774952	     -3.64723608	      4.21936495
      1.15210019	     -3.93657090	     -2.66543904	     -3.63156598	      4.21886912
      1.15228733	     -3.91183316	     -2.65320672	     -3.61601203	      4.21817262
      1.15247447	     -3.88740711	     -2.64105208	     -3.60057299	      4.21728469
      1.15266161	     -3.86328820	     -2.62897463	     -3.58524769	      4.21621424
      1.15284875	     -3.83947195	     -2.61697390	     -3.57003494	      4.21496981
      1.15303588	     -3.81595395	     -2.60504939	     -3.55493357	      4.21355965
      1.15322302	     -3.79272985	     -2.59320063	     -3.53994244	      4.21199166
      1.15341016	     -3.76979536	     -2.58142716	     -3.52506042	      4.21027346
      1.15359730	     -3.74714627	     -2.56972848	     -3.51028637	      4.20841235
      1.15378444	     -3.72477843	     -2.55810415	     -3.49561921	      4.20641538
      1.15397158	     -3.70268775	     -2.54655369	     -3.48105784	      4.20428931
      1.15415872	     -3.68087019	     -2.53507663	     -3.46660117	      4.20204064
      1.15434585	     -3.65932180	     -2.52367253	     -3.45224816	      4.19967562
      1.15457082	     -3.63376815	     -2.51005899	     -3.43512940	      4.19668700
      1.15479579	     -3.60859109	     -2.49654942	     -3.41815713	      4.19354878
      1.15495227	     -3.59129819	     -2.48721391	     -3.40643771	      4.19128304
      1.15510874	     -3.57418212	     -2.47792806	     -3.39478772	      4.18895262
      1.15529956	     -3.55354491	     -2.46667055	     -3.38067338	      4.18602750
      1.15549039	     -3.53316371	     -2.45548605	     -3.36666038	      4.18301583
      1.15567086	     -3.51412040	     -2.44497507	     -3.35349995	      4.18009250
      1.15585133	     -3.49529955	     -2.43452857	     -3.34042838	      4.17710031
      1.15605198	     -3.47463152	     -2.42298915	     -3.32599842	      4.17369746
      1.15625264	     -3.45423045	     -2.41152842	     -3.31167613	      4.17021943
      1.15640913	     -3.43850157	     -2.40264405	     -3.30057964	      4.16745783
      1.15661844	     -3.41771188	     -2.39083572	     -3.28583924	      4.16370154
      1.15682774	     -3.39720013	     -2.37911141	     -3.27121254	      4.15987796
      1.15699411	     -3.38109098	     -2.36985142	     -3.25966624	      4.15679406
      1.15716048	     -3.36515240	     -2.36064385	     -3.24819039	      4.15367315
      1.15733981	     -3.34816173	     -2.35077792	     -3.23589945	      4.15027057
      1.15751913	     -3.33136402	     -2.34097218	     -3.22368890	      4.14683046
      1.15771289	     -3.31342816	     -2.33044444	     -3.21058505	      4.14307440
      1.15790664	     -3.29571117	     -2.31998608	     -3.19757325	      4.13928083
      1.15806923	     -3.28101072	     -2.31126329	     -3.18672492	      4.13607085
      1.15827938	     -3.26223218	     -2.30006052	     -3.17279759	      4.13188892
      1.15848952	     -3.24370008	     -2.28893782	     -3.15897545	      4.12767301
      1.15865562	     -3.22922423	     -2.28020278	     -3.14812416	      4.12431913
      1.15882172	     -3.21489793	     -2.27151714	     -3.13733734	      4.12094782
      1.15898812	     -3.20069419	     -2.26286527	     -3.12659537	      4.11755467
      1.15919614	     -3.18314273	     -2.25211789	     -3.11325550	      4.11329267
      1.15940416	     -3.16581636	     -2.24144661	     -3.10001402	      4.10901108
      1.15956483	     -3.15258578	     -2.23325615	     -3.08985335	      4.10569247
      1.15975897	     -3.13677379	     -2.22341972	     -3.07765342	      4.10167104
      1.15999923	     -3.11746467	     -2.21133621	     -3.06267010	      4.09667933
      1.16019293	     -3.10210298	     -2.20166616	     -3.05068205	      4.09264521
      1.16035302	     -3.08954353	     -2.19372223	     -3.04083543	      4.08930613
      1.16051311	     -3.07710606	     -2.18582164	     -3.03104381	      4.08596348
      1.16065065	     -3.06651717	     -2.17906855	     -3.02267526	      4.08308970
      1.16086593	     -3.05011916	     -2.16856169	     -3.00965639	      4.07858908
      1.16103773	     -3.03718553	     -2.16023227	     -2.99933666	      4.07499655
      1.16120953	     -3.02438540	     -2.15195164	     -2.98907816	      4.07140451
      1.16138133	     -3.01171688	     -2.14371952	     -2.97888038	      4.06781377
      1.16155374	     -2.99913422	     -2.13550673	     -2.96870702	      4.06421274
      1.16172615	     -2.98668072	     -2.12734223	     -2.95859379	      4.06061495
      1.16189292	     -2.97475577	     -2.11949035	     -2.94886795	      4.05713880
      1.16209356	     -2.96056483	     -2.11010290	     -2.93724005	      4.05296290
      1.16231330	     -2.94521578	     -2.09989559	     -2.92459635	      4.04839885
      1.16253304	     -2.93006484	     -2.08976473	     -2.91204679	      4.04384603
      1.16267605	     -2.92030960	     -2.08321239	     -2.90392965	      4.04088995
      1.16281906	     -2.91063598	     -2.07669204	     -2.89585169	      4.03793964
      1.16299757	     -2.89867416	     -2.06859765	     -2.88582294	      4.03426571
      1.16317608	     -2.88683653	     -2.06055258	     -2.87585431	      4.03060216
      1.16331367	     -2.87779618	     -2.05438515	     -2.86821149	      4.02778597
      1.16353067	     -2.86368424	     -2.04471694	     -2.85622891	      4.02335855
      1.16369230	     -2.85328813	     -2.03756244	     -2.84736042	      4.02007267
      1.16385392	     -2.84298876	     -2.03044745	     -2.83853962	      4.01679750
      1.16401555	     -2.83278485	     -2.02337172	     -2.82976614	      4.01353329
      1.16418952	     -2.82190687	     -2.01579911	     -2.82037489	      4.01003255
      1.16436350	     -2.81113677	     -2.00827150	     -2.81103760	      4.00654551
      1.16453198	     -2.80080839	     -2.00102426	     -2.80204623	      4.00318216
      1.16470045	     -2.79057865	     -1.99381875	     -2.79310466	      3.99983252
      1.16484754	     -2.78172744	     -1.98756201	     -2.78533877	      3.99691970
      1.16506203	     -2.76895166	     -1.97849450	     -2.77408117	      3.99269189
      1.16523774	     -2.75860035	     -1.97111590	     -2.76491766	      3.98924633
      1.16541346	     -2.74835096	     -1.96378163	     -2.75580657	      3.98581745
      1.16558917	     -2.73820200	     -1.95649141	     -2.74674748	      3.98240535
      1.16573897	     -2.72962797	     -1.95031072	     -2.73906488	      3.97951007
      1.16588877	     -2.72112521	     -1.94416169	     -2.73141951	      3.97662747
      1.16606707	     -2.71109724	     -1.93688424	     -2.72236823	      3.97321353
      1.16624536	     -2.70116785	     -1.92965117	     -2.71336890	      3.96981818
      1.16641141	     -2.69200823	     -1.92295469	     -2.70503418	      3.96667314
      1.16657745	     -2.68293198	     -1.91629625	     -2.69674381	      3.96354467
      1.16674986	     -2.67359516	     -1.90942271	     -2.68818234	      3.96031420
      1.16692227	     -2.66434602	     -1.90258973	     -2.67966796	      3.95710205
      1.16709055	     -2.65540191	     -1.89595923	     -2.67140250	      3.95398478
      1.16725883	     -2.64653928	     -1.88936693	     -2.66318120	      3.95088535
      1.16742880	     -2.63766914	     -1.88274677	     -2.65492159	      3.94777309
      1.16759878	     -2.62888009	     -1.87616515	     -2.64670636	      3.94467937
      1.16776642	     -2.62029000	     -1.86971122	     -2.63864682	      3.94164646
      1.16793407	     -2.61177688	     -1.86329435	     -2.63062981	      3.93863189
      1.16810235	     -2.60330820	     -1.85689034	     -2.62262500	      3.93562463
      1.16827063	     -2.59491521	     -1.85052325	     -2.61466240	      3.93263611
      1.16843719	     -2.58668158	     -1.84425729	     -2.60682230	      3.92969676
      1.16860375	     -2.57852032	     -1.83802710	     -2.59902294	      3.92677599
      1.16877068	     -2.57041278	     -1.83181877	     -2.59124685	      3.92386760
      1.16893761	     -2.56237621	     -1.82564597	     -2.58351108	      3.92097807
      1.16910306	     -2.55448038	     -1.81956293	     -2.57588359	      3.91813304
      1.16926851	     -2.54665260	     -1.81351440	     -2.56829513	      3.91530670
      1.16943428	     -2.53887711	     -1.80748851	     -2.56073073	      3.91249378
      1.16960005	     -2.53116833	     -1.80149687	     -2.55320494	      3.90969975
      1.16976438	     -2.52359154	     -1.79559081	     -2.54578222	      3.90694878
      1.16992871	     -2.51607877	     -1.78971805	     -2.53839690	      3.90421649
      1.17009343	     -2.50861184	     -1.78386464	     -2.53103138	      3.90149666
      1.17025815	     -2.50120776	     -1.77804433	     -2.52370291	      3.89879570
      1.17042288	     -2.49386588	     -1.77225694	     -2.51641122	      3.89611378
      1.17058760	     -2.48658538	     -1.76650228	     -2.50915605	      3.89345080
      1.17075232	     -2.47936566	     -1.76078018	     -2.50193714	      3.89080693
      1.17091704	     -2.47220590	     -1.75509046	     -2.49475423	      3.88818204
      1.17108176	     -2.46510552	     -1.74943294	     -2.48760707	      3.88557634
      1.17124648	     -2.45806371	     -1.74380744	     -2.48049541	      3.88298965
      1.17141121	     -2.45107992	     -1.73821379	     -2.47341900	      3.88042218
      1.17157593	     -2.44415335	     -1.73265181	     -2.46637759	      3.87787375
      1.17172396	     -2.43797691	     -1.72768020	     -2.46007920	      3.87559993
      1.17187200	     -2.43184568	     -1.72273389	     -2.45380870	      3.87334151
      1.17204747	     -2.42463577	     -1.71690320	     -2.44641157	      3.87068448
      1.17222295	     -2.41748798	     -1.71110768	     -2.43905309	      3.86804912
      1.17236595	     -2.41170886	     -1.70641087	     -2.43308515	      3.86591775
      1.17250894	     -2.40597006	     -1.70173718	     -2.42714253	      3.86380075
      1.17268922	     -2.39879193	     -1.69587769	     -2.41968634	      3.86115239
      1.17286950	     -2.39167649	     -1.69005455	     -2.41226985	      3.85852686
      1.17300474	     -2.38637953	     -1.68570997	     -2.40673215	      3.85657240
      1.17313998	     -2.38111707	     -1.68138564	     -2.40121650	      3.85463076
      1.17332473	     -2.37398300	     -1.67551047	     -2.39371667	      3.85199901
      1.17350949	     -2.36691193	     -1.66967268	     -2.38625744	      3.84939117
      1.17363980	     -2.36196221	     -1.66557760	     -2.38102063	      3.84756634
      1.17377011	     -2.35704313	     -1.66150091	     -2.37580376	      3.84575336
      1.17395515	     -2.35011055	     -1.65574370	     -2.36843013	      3.84319950
      1.17414018	     -2.34323847	     -1.65002321	     -2.36109617	      3.84066951
      1.17427178	     -2.33838758	     -1.64597704	     -2.35590426	      3.83888483
      1.17440338	     -2.33356661	     -1.64194924	     -2.35073215	      3.83711217
      1.17458922	     -2.32680908	     -1.63629239	     -2.34346171	      3.83462943
      1.17477505	     -2.32010999	     -1.63067179	     -2.33623026	      3.83217062
      1.17490033	     -2.31562689	     -1.62690335	     -2.33137743	      3.83052677
      1.17502560	     -2.31116976	     -1.62315120	     -2.32654209	      3.82889374
      1.17520995	     -2.30465745	     -1.61765899	     -2.31945793	      3.82651031
      1.17539431	     -2.29820028	     -1.61220173	     -2.31241116	      3.82415027
      1.17552589	     -2.29362484	     -1.60832781	     -2.30740418	      3.82248018
      1.17565748	     -2.28907687	     -1.60447152	     -2.30241600	      3.82082193
      1.17584376	     -2.28268505	     -1.59904225	     -2.29538633	      3.81849477
      1.17600395	     -2.27723145	     -1.59440122	     -2.28937082	      3.81651242
      1.17616415	     -2.27181743	     -1.58978591	     -2.28338266	      3.81454772
      1.17632434	     -2.26644239	     -1.58519616	     -2.27742167	      3.81260040
      1.17646021	     -2.26191412	     -1.58132347	     -2.27238722	      3.81096264
      1.17659607	     -2.25741336	     -1.57746899	     -2.26737207	      3.80933734
      1.17679257	     -2.25095243	     -1.57192650	     -2.26015286	      3.80700896
      1.17692196	     -2.24672855	     -1.56829726	     -2.25542065	      3.80548984
      1.17705136	     -2.24252895	     -1.56468429	     -2.25070563	      3.80398209
      1.17722788	     -2.23683854	     -1.55978158	     -2.24430096	      3.80194335
      1.17740353	     -2.23122000	     -1.55493274	     -2.23795916	      3.79993542
      1.17763431	     -2.22390373	     -1.54860693	     -2.22967421	      3.79732864
      1.17774900	     -2.22029528	     -1.54548206	     -2.22557669	      3.79604646
      1.17786369	     -2.21670481	     -1.54236962	     -2.22149223	      3.79477299
      1.17802060	     -2.21182166	     -1.53813156	     -2.21592534	      3.79304492
      1.17824497	     -2.20489661	     -1.53211152	     -2.20800714	      3.79060224
      1.17839263	     -2.20037545	     -1.52817504	     -2.20282262	      3.78901279
      1.17858192	     -2.19462179	     -1.52315854	     -2.19620766	      3.78699630
      1.17872830	     -2.19020429	     -1.51930177	     -2.19111579	      3.78545309
      1.17887468	     -2.18581429	     -1.51546463	     -2.18604441	      3.78392388
      1.17904368	     -2.18077996	     -1.51105888	     -2.18021478	      3.78217586
      1.17921267	     -2.17578152	     -1.50667901	     -2.17441211	      3.78044637
      1.17934088	     -2.17201332	     -1.50337344	     -2.17002785	      3.77914679
      1.17946909	     -2.16826538	     -1.50008261	     -2.16565893	      3.77785780
      1.17967340	     -2.16233429	     -1.49486871	     -2.15872818	      3.77582574
      1.17979391	     -2.15885957	     -1.49181074	     -2.15465823	      3.77463970
      1.17991442	     -2.15540232	     -1.48876563	     -2.15060160	      3.77346307
      1.18009942	     -2.15012846	     -1.48411573	     -2.14439978	      3.77167489
      1.18033149	     -2.14356983	     -1.47832528	     -2.13666412	      3.76946274
      1.18044983	     -2.14024938	     -1.47539045	     -2.13273795	      3.76834794
      1.18056817	     -2.13694499	     -1.47246774	     -2.12882430	      3.76724200
      1.18075299	     -2.13181635	     -1.46792732	     -2.12273708	      3.76553262
      1.18091631	     -2.12731662	     -1.46393967	     -2.11738341	      3.76404012
      1.18105636	     -2.12348160	     -1.46053810	     -2.11281096	      3.76277369
      1.18119641	     -2.11966824	     -1.45715317	     -2.10825565	      3.76151954
      1.18136877	     -2.11500480	     -1.45301012	     -2.10267290	      3.75999307
      1.18150407	     -2.11136636	     -1.44977514	     -2.09830820	      3.75880769
      1.18163938	     -2.10774768	     -1.44655547	     -2.09395923	      3.75763382
      1.18177469	     -2.10414850	     -1.44335103	     -2.08962590	      3.75647133
      1.18195354	     -2.09942073	     -1.43913856	     -2.08392184	      3.75495223
      1.18209917	     -2.09559590	     -1.43572808	     -2.07929735	      3.75372991
      1.18224480	     -2.09179312	     -1.43233498	     -2.07469068	      3.75252079
      1.18239043	     -2.08801208	     -1.42895919	     -2.07010171	      3.75132468
      1.18253606	     -2.08425268	     -1.42560062	     -2.06553037	      3.75014169
      1.18268169	     -2.08051463	     -1.42225918	     -2.06097654	      3.74897166
      1.18282732	     -2.07679784	     -1.41893480	     -2.05644014	      3.74781467
      1.18297295	     -2.07310202	     -1.41562739	     -2.05192107	      3.74667059
      1.18313018	     -2.06913524	     -1.41207550	     -2.04706139	      3.74544994
      1.18328741	     -2.06519245	     -1.40854320	     -2.04222168	      3.74424424
      1.18341910	     -2.06190839	     -1.40559958	     -2.03818325	      3.74324597
      1.18355080	     -2.05864086	     -1.40266957	     -2.03415869	      3.74225812
      1.18372605	     -2.05431808	     -1.39879145	     -2.02882435	      3.74095983
      1.18386051	     -2.05102091	     -1.39583215	     -2.02474803	      3.73997618
      1.18399498	     -2.04774060	     -1.39288684	     -2.02068593	      3.73900345
      1.18412944	     -2.04447695	     -1.38995546	     -2.01663797	      3.73804151
      1.18430452	     -2.04025235	     -1.38615946	     -2.01138844	      3.73680526
      1.18444516	     -2.03687877	     -1.38312705	     -2.00718864	      3.73582535
      1.18458580	     -2.03352301	     -1.38010966	     -2.00300407	      3.73485728
      1.18472644	     -2.03018481	     -1.37710722	     -1.99883464	      3.73390089
      1.18486708	     -2.02686410	     -1.37411967	     -1.99468028	      3.73295625
      1.18500772	     -2.02356068	     -1.37114693	     -1.99054090	      3.73202326
      1.18517208	     -2.01972192	     -1.36769153	     -1.98572232	      3.73094775
      1.18531632	     -2.01637214	     -1.36467561	     -1.98151024	      3.73001690
      1.18546056	     -2.01304015	     -1.36167504	     -1.97731368	      3.72909834
      1.18560480	     -2.00972567	     -1.35868976	     -1.97313254	      3.72819187
      1.18574904	     -2.00642867	     -1.35571970	     -1.96896675	      3.72729764
      1.18589328	     -2.00314889	     -1.35276478	     -1.96481622	      3.72641544
      1.18603753	     -1.99988631	     -1.34982494	     -1.96068088	      3.72554542
      1.18618177	     -1.99664065	     -1.34690010	     -1.95656065	      3.72468739
      1.18632601	     -1.99341189	     -1.34399020	     -1.95245545	      3.72384149
      1.18647025	     -1.99019976	     -1.34109517	     -1.94836520	      3.72300751
      1.18661449	     -1.98700427	     -1.33821493	     -1.94428983	      3.71895619
      1.18675873	     -1.98382511	     -1.33534942	     -1.94022925	      3.64641218
      1.18690297	     -1.98066231	     -1.33249857	     -1.93618340	      3.47303573
      1.18704721	     -1.97751555	     -1.32966231	     -1.93215219	      3.20534046
      1.18717454	     -1.97475118	     -1.32717073	     -1.92860583	      2.89596955
      1.18730186	     -1.97199908	     -1.32469042	     -1.92507077	      2.52288316
      1.18746831	     -1.96841981	     -1.32146487	     -1.92046644	      1.94665400
      1.18760556	     -1.96548385	     -1.31881945	     -1.91668412	      1.40255093
      1.18774282	     -1.96256183	     -1.31618693	     -1.91291474	      0.80195683
      1.18788007	     -1.95965349	     -1.31356722	     -1.90915823	      0.15010297
      1.18801732	     -1.95675875	     -1.31096028	     -1.90541453	     -0.54799652
      1.18815458	     -1.95387740	     -1.30836603	     -1.90168357	     -1.28745617
      1.18831710	     -1.95048276	     -1.30531049	     -1.89728213	     -2.21008170
      1.18845577	     -1.94760068	     -1.30271723	     -1.89354055	     -3.03238206
      1.18859444	     -1.94473182	     -1.30013669	     -1.88981177	     -3.88239392
      1.18873312	     -1.94187590	     -1.29756880	     -1.88609574	     -4.75606920
      1.18887179	     -1.93903284	     -1.29501348	     -1.88239240	     -5.64962667
      1.18901046	     -1.93620237	     -1.29247065	     -1.87870169	     -6.55955459
      1.18914913	     -1.93338442	     -1.28994023	     -1.87502353	     -7.48260530
      1.18928781	     -1.93057872	     -1.28742214	     -1.87135788	     -8.41578957
      1.18945578	     -1.92719646	     -1.28438840	     -1.86693434	     -9.55581481
      1.18957377	     -1.92483110	     -1.28226811	     -1.86383804	    -10.36069043
      1.18969176	     -1.92247431	     -1.28015657	     -1.86075065	    -11.16736244
      1.18985607	     -1.91920613	     -1.27723044	     -1.85646585	    -12.29137982
      1.19001424	     -1.91607527	     -1.27442948	     -1.85235740	    -13.37147577
      1.19017241	     -1.91295895	     -1.27164387	     -1.84826473	    -14.44723420
      1.19029770	     -1.91050067	     -1.26944814	     -1.84503397	    -15.29486398
      1.19042299	     -1.90805122	     -1.26726190	     -1.84181301	    -16.13746944
      1.19058914	     -1.90481650	     -1.26437725	     -1.83755675	    -17.24564940
      1.19072040	     -1.90227171	     -1.26210999	     -1.83420638	    -18.11263964
      1.19085166	     -1.89973625	     -1.25985291	     -1.83086662	    -18.97131819
      1.19098291	     -1.89720989	     -1.25760592	     -1.82753742	    -19.82100992
      1.19115271	     -1.89395515	     -1.25471405	     -1.82324631	    -20.90588112
      1.19127283	     -1.89166147	     -1.25267822	     -1.82022114	    -21.66306881
      1.19139295	     -1.88937513	     -1.25065065	     -1.81720468	    -22.41132164
      1.19155199	     -1.88635914	     -1.24797883	     -1.81322441	    -23.38770936
      1.19170181	     -1.88352924	     -1.24547482	     -1.80948858	    -24.29216767
      1.19185163	     -1.88071007	     -1.24298330	     -1.80576612	    -25.18128576
      1.19198050	     -1.87829369	     -1.24085013	     -1.80257487	    -25.93351473
      1.19210937	     -1.87588498	     -1.23872604	     -1.79939342	    -26.67393708
      1.19226402	     -1.87300444	     -1.23618889	     -1.79558832	    -27.54668744
      1.19239657	     -1.87054400	     -1.23402449	     -1.79233804	    -28.28085071
      1.19252912	     -1.86809139	     -1.23186946	     -1.78909798	    -29.00208599
      1.19266168	     -1.86564639	     -1.22972371	     -1.78586808	    -29.71031359
      1.19279423	     -1.86320896	     -1.22758716	     -1.78264831	    -30.40547839
      1.19292679	     -1.86077892	     -1.22545973	     -1.77943862	    -31.08754820
      1.19310137	     -1.85758957	     -1.22267157	     -1.77522657	    -31.96587872
      1.19321255	     -1.85556481	     -1.22090397	     -1.77255308	    -32.51341698
      1.19332374	     -1.85354506	     -1.21914262	     -1.76988659	    -33.05176193
      1.19349378	     -1.85046547	     -1.21646076	     -1.76582188	    -33.85739362
      1.19365470	     -1.84756170	     -1.21393617	     -1.76199047	    -34.60011259
      1.19381430	     -1.84469122	     -1.21144461	     -1.75820442	    -35.31808558
      1.19394334	     -1.84237743	     -1.20943919	     -1.75515368	    -35.88505585
      1.19407239	     -1.84006974	     -1.20744177	     -1.75211214	    -36.44004345
      1.19420143	     -1.83776814	     -1.20545229	     -1.74907974	    -36.98315498
      1.19436014	     -1.83494551	     -1.20301617	     -1.74536267	    -37.63501729
      1.19449348	     -1.83258095	     -1.20097855	     -1.74225036	    -38.16910026
      1.19462682	     -1.83022251	     -1.19894915	     -1.73914768	    -38.69093507
      1.19476016	     -1.82787018	     -1.19692791	     -1.73605459	    -39.20067492
      1.19489351	     -1.82552379	     -1.19491472	     -1.73297106	    -39.69847981
      1.19502685	     -1.82318332	     -1.19290954	     -1.72989704	    -40.18451548
      1.19516019	     -1.82084863	     -1.19091228	     -1.72683248	    -40.65895308
      1.19532145	     -1.81803277	     -1.18850729	     -1.72313883	    -41.21748802
      1.19543592	     -1.81603884	     -1.18680698	     -1.72052519	    -41.60400523
      1.19555040	     -1.81404905	     -1.18511234	     -1.71791843	    -41.98238054
      1.19570833	     -1.81131040	     -1.18278351	     -1.71433320	    -42.49126792
      1.19585726	     -1.80873502	     -1.18059731	     -1.71096449	    -42.95740172
      1.19600618	     -1.80616622	     -1.17842041	     -1.70760727	    -43.41049962
      1.19612798	     -1.80407009	     -1.17664677	     -1.70486989	    -43.77158618
      1.19624979	     -1.80197824	     -1.17487925	     -1.70214013	    -44.12427849
      1.19640545	     -1.79931104	     -1.17262912	     -1.69866246	    -44.56304518
      1.19653506	     -1.79709556	     -1.17076317	     -1.69577643	    -44.91830069
      1.19666467	     -1.79488483	     -1.16890395	     -1.69289891	    -45.26461072
      1.19679428	     -1.79267869	     -1.16705138	     -1.69002987	    -45.60215284
      1.19692388	     -1.79047717	     -1.16520542	     -1.68716927	    -45.93110375
      1.19705349	     -1.78828015	     -1.16336599	     -1.68431708	    -46.25163937
      1.19721998	     -1.78546457	     -1.16101267	     -1.68066558	    -46.65131530
      1.19733041	     -1.78360097	     -1.15945754	     -1.67825114	    -46.90909843
      1.19744084	     -1.78174059	     -1.15790703	     -1.67584272	    -47.16116676
      1.19760248	     -1.77902305	     -1.15564570	     -1.67232818	    -47.52004890
      1.19775514	     -1.77646261	     -1.15351889	     -1.66902065	    -47.84825078
      1.19790781	     -1.77390796	     -1.15140063	     -1.66572447	    -48.16629374
      1.19802458	     -1.77195793	     -1.14978616	     -1.66321094	    -48.40286536
      1.19814134	     -1.77001120	     -1.14817658	     -1.66070400	    -48.63376750
      1.19830231	     -1.76733301	     -1.14596569	     -1.65725883	    -48.94299546
      1.19842882	     -1.76523261	     -1.14423462	     -1.65456006	    -49.17879900
      1.19855532	     -1.76313606	     -1.14250916	     -1.65186893	    -49.40841201
      1.19868182	     -1.76104325	     -1.14078924	     -1.64918540	    -49.63197491
      1.19883766	     -1.75847022	     -1.13867797	     -1.64588986	    -49.89927608
      1.19895533	     -1.75653116	     -1.13708936	     -1.64340920	    -50.09530643
      1.19907299	     -1.75459532	     -1.13550543	     -1.64093504	    -50.28647260
      1.19921996	     -1.75218177	     -1.13353353	     -1.63785380	    -50.51857309
      1.19935828	     -1.74991471	     -1.13168419	     -1.63496304	    -50.73041415
      1.19949661	     -1.74765186	     -1.12984111	     -1.63208113	    -50.93601928
      1.19963493	     -1.74539330	     -1.12800426	     -1.62920804	    -51.13554821
      1.19975319	     -1.74346553	     -1.12643864	     -1.62675856	    -51.30144244
      1.19987145	     -1.74154085	     -1.12487749	     -1.62431547	    -51.46310487
      1.19998972	     -1.73961917	     -1.12332076	     -1.62187875	    -51.62062929
      1.20016834	     -1.73672246	     -1.12097783	     -1.61821045	    -51.85090675
      1.20027518	     -1.73499289	     -1.11958106	     -1.61602301	    -51.98437138
      1.20038203	     -1.73326577	     -1.11818780	     -1.61384070	    -52.11470789
      1.20054660	     -1.73061024	     -1.11604863	     -1.61048941	    -52.30948504
      1.20070093	     -1.72812527	     -1.11405014	     -1.60735784	    -52.48572365
      1.20084776	     -1.72576538	     -1.11215520	     -1.60438799	    -52.64782581
      1.20097427	     -1.72373583	     -1.11052774	     -1.60183698	    -52.78323174
      1.20110077	     -1.72170951	     -1.10890498	     -1.59929301	    -52.91480141
      1.20122728	     -1.71968648	     -1.10728687	     -1.59675606	    -53.04262658
      1.20135378	     -1.71766664	     -1.10567337	     -1.59422610	    -53.16679690
      1.20150897	     -1.71519332	     -1.10370031	     -1.59113206	    -53.31425459
      1.20162135	     -1.71340515	     -1.10227572	     -1.58889794	    -53.41777792
      1.20173373	     -1.71161953	     -1.10085467	     -1.58666927	    -53.51862626
      1.20188313	     -1.70924964	     -1.09897103	     -1.58371496	    -53.64864580
      1.20202297	     -1.70703538	     -1.09721348	     -1.58095831	    -53.76627015
      1.20216281	     -1.70482489	     -1.09546127	     -1.57820999	    -53.88005802
      1.20228364	     -1.70291791	     -1.09395142	     -1.57584181	    -53.97537117
      1.20240448	     -1.70101370	     -1.09244549	     -1.57347980	    -54.06795799
      1.20252531	     -1.69911236	     -1.09094346	     -1.57112393	    -54.15788006
      1.20267829	     -1.69670926	     -1.08904742	     -1.56815021	    -54.26799235
      1.20280692	     -1.69469222	     -1.08745794	     -1.56565742	    -54.35743260
      1.20293555	     -1.69267828	     -1.08587276	     -1.56317151	    -54.44407385
      1.20306417	     -1.69066754	     -1.08429183	     -1.56069245	    -54.52798262
      1.20319280	     -1.68865989	     -1.08271512	     -1.55822022	    -54.60922379
      1.20332142	     -1.68665542	     -1.08114259	     -1.55575480	    -54.68786036
      1.20345005	     -1.68465401	     -1.07957422	     -1.55329614	    -54.76395377
      1.20357868	     -1.68265575	     -1.07800996	     -1.55084423	    -54.83756363
      1.20370730	     -1.68066055	     -1.07644977	     -1.54839904	    -54.90874811
      1.20383593	     -1.67866848	     -1.07489364	     -1.54596054	    -54.97756359
      1.20396455	     -1.67667943	     -1.07334151	     -1.54352871	    -55.04406512
      1.20409318	     -1.67469351	     -1.07179337	     -1.54110352	    -55.10830601
      1.20422181	     -1.67271060	     -1.07024917	     -1.53868495	    -55.17033833
      1.20435043	     -1.67073080	     -1.06870890	     -1.53627297	    -55.23021248
      1.20447906	     -1.66875398	     -1.06717249	     -1.53386755	    -55.28797769
      1.20460769	     -1.66678026	     -1.06563995	     -1.53146868	    -55.34368158
      1.20473631	     -1.66480951	     -1.06411121	     -1.52907631	    -55.39737069
      1.20486494	     -1.66284186	     -1.06258627	     -1.52669044	    -55.44909002
      1.20499356	     -1.66087715	     -1.06106508	     -1.52431102	    -55.49888353
      1.20510762	     -1.65913764	     -1.05971937	     -1.52220661	    -55.54145831
      1.20522167	     -1.65740046	     -1.05837658	     -1.52010724	    -55.58258141
      1.20536665	     -1.65519555	     -1.05667375	     -1.51744573	    -55.63280655
      1.20549461	     -1.65325272	     -1.05517475	     -1.51510352	    -55.67526699
      1.20562257	     -1.65131290	     -1.05367932	     -1.51276759	    -55.71601692
      1.20575052	     -1.64937597	     -1.05218743	     -1.51043790	    -55.75509287
      1.20587848	     -1.64744206	     -1.05069906	     -1.50811445	    -55.79253019
      1.20600644	     -1.64551102	     -1.04921417	     -1.50579721	    -55.82836341
      1.20613440	     -1.64358300	     -1.04773274	     -1.50348614	    -55.86262586
      1.20626235	     -1.64165783	     -1.04625474	     -1.50118123	    -55.89535015
      1.20637598	     -1.63995079	     -1.04494511	     -1.49913960	    -55.92314560
      1.20648961	     -1.63824601	     -1.04363815	     -1.49710278	    -55.94977452
      1.20663296	     -1.63609860	     -1.04199307	     -1.49454001	    -55.98173754
      1.20676023	     -1.63419507	     -1.04053600	     -1.49227106	    -56.00862058
      1.20688750	     -1.63229448	     -1.03908219	     -1.49000809	    -56.03412629
      1.20701478	     -1.63039670	     -1.03763162	     -1.48775108	    -56.05828169
      1.20714205	     -1.62850187	     -1.03618426	     -1.48550000	    -56.08111288
      1.20726932	     -1.62660984	     -1.03474008	     -1.48325484	    -56.10264541
      1.20739660	     -1.62472076	     -1.03329906	     -1.48101557	    -56.12290387
      1.20752387	     -1.62283446	     -1.03186117	     -1.47878216	    -56.14191238
      1.20763496	     -1.62119034	     -1.03060860	     -1.47683743	    -56.15750118
      1.20774606	     -1.61954835	     -1.02935838	     -1.47489713	    -56.17217046
      1.20789082	     -1.61741206	     -1.02773278	     -1.47237547	    -56.18992970
      1.20801786	     -1.61554039	     -1.02630950	     -1.47016879	    -56.20427338
      1.20814489	     -1.61367162	     -1.02488923	     -1.46796785	    -56.21747896
      1.20827193	     -1.61180563	     -1.02347193	     -1.46577263	    -56.22956662
      1.20839896	     -1.60994253	     -1.02205760	     -1.46358312	    -56.24055582
      1.20852599	     -1.60808219	     -1.02064619	     -1.46139928	    -56.25046565
      1.20863826	     -1.60644060	     -1.01940133	     -1.45947409	    -56.25833940
      1.20875052	     -1.60480117	     -1.01815872	     -1.45755330	    -56.26539699
      1.20889198	     -1.60273850	     -1.01659609	     -1.45513916	    -56.27314665
      1.20901817	     -1.60090141	     -1.01520513	     -1.45299150	    -56.27900128
      1.20914436	     -1.59906716	     -1.01381696	     -1.45084934	    -56.28387465
      1.20927055	     -1.59723563	     -1.01243155	     -1.44871266	    -56.28778254
      1.20939674	     -1.59540694	     -1.01104887	     -1.44658145	    -56.29074012
      1.20952294	     -1.59358096	     -1.00966891	     -1.44445568	    -56.29276231
      1.20963532	     -1.59195720	     -1.00844225	     -1.44256712	    -56.29378738
      1.20974770	     -1.59033560	     -1.00721771	     -1.44068284	    -56.29409194
      1.20988726	     -1.58832481	     -1.00569987	     -1.43834870	    -56.29348159
      1.21002683	     -1.58631734	     -1.00418526	     -1.43602112	    -56.29179285
      1.21012991	     -1.58483684	     -1.00306861	     -1.43430615	    -56.28986332
      1.21023300	     -1.58335814	     -1.00195368	     -1.43259474	    -56.28736189
      1.21039165	     -1.58108602	     -1.00024115	     -1.42996777	    -56.28241004
      1.21051304	     -1.57935035	     -0.99893348	     -1.42796332	    -56.27773162
      1.21063444	     -1.57761727	     -0.99762816	     -1.42596374	    -56.27229347
      1.21075583	     -1.57588669	     -0.99632516	     -1.42396902	    -56.26610571
      1.21087723	     -1.57415868	     -0.99502446	     -1.42197915	    -56.25917807
      1.21099862	     -1.57243319	     -0.99372605	     -1.41999411	    -56.25152013
      1.21112002	     -1.57071026	     -0.99242991	     -1.41801388	    -56.24314116
      1.21124141	     -1.56898984	     -0.99113602	     -1.41603844	    -56.23405028
      1.21139212	     -1.56685753	     -0.98953279	     -1.41359261	    -56.22178677
      1.21149550	     -1.56539710	     -0.98843504	     -1.41191916	    -56.21275674
      1.21159888	     -1.56393854	     -0.98733889	     -1.41024915	    -56.20322977
      1.21174725	     -1.56184824	     -0.98576834	     -1.40785817	    -56.18869729
      1.21188241	     -1.55994751	     -0.98434055	     -1.40568637	    -56.17459036
      1.21201757	     -1.55804986	     -0.98291541	     -1.40352039	    -56.15966572
      1.21212959	     -1.55647940	     -0.98173618	     -1.40172949	    -56.14668307
      1.21224162	     -1.55491103	     -0.98055874	     -1.39994256	    -56.13315177
      1.21238074	     -1.55296638	     -0.97909902	     -1.39772898	    -56.11559287
      1.21250239	     -1.55126850	     -0.97782477	     -1.39579825	    -56.09956044
      1.21262405	     -1.54957319	     -0.97655259	     -1.39387215	    -56.08290302
      1.21274570	     -1.54788034	     -0.97528245	     -1.39195066	    -56.06562761
      1.21286735	     -1.54619005	     -0.97401435	     -1.39003377	    -56.04774093
      1.21298901	     -1.54450222	     -0.97274826	     -1.38812147	    -56.02924972
      1.21311066	     -1.54281695	     -0.97148417	     -1.38621373	    -56.01016048
      1.21323232	     -1.54113413	     -0.97022206	     -1.38431054	    -55.99047972
      1.21335397	     -1.53945386	     -0.96896191	     -1.38241189	    -55.97021373
      1.21347563	     -1.53777604	     -0.96770371	     -1.38051776	    -55.94936881
      1.21359728	     -1.53610076	     -0.96644745	     -1.37862814	    -55.92795106
      1.21371894	     -1.53442792	     -0.96519310	     -1.37674300	    -55.90596663
      1.21384059	     -1.53275762	     -0.96394065	     -1.37486234	    -55.88342146
      1.21396224	     -1.53108975	     -0.96269009	     -1.37298614	    -55.86032153
      1.21408390	     -1.52942442	     -0.96144139	     -1.37111439	    -55.83667266
      1.21420555	     -1.52776151	     -0.96019454	     -1.36924706	    -55.81248071
      1.21432721	     -1.52610114	     -0.95894953	     -1.36738415	    -55.78775138
      1.21444886	     -1.52444318	     -0.95770634	     -1.36552563	    -55.76249043
      1.21457052	     -1.52278774	     -0.95646496	     -1.36367151	    -55.73670347
      1.21469217	     -1.52113472	     -0.95522536	     -1.36182175	    -55.71039619
      1.21481383	     -1.51948421	     -0.95398754	     -1.35997635	    -55.68357413
      1.21493548	     -1.51783611	     -0.95275147	     -1.35813529	    -55.65624294
      1.21505713	     -1.51619052	     -0.95151715	     -1.35629855	    -55.62840809
      1.21517879	     -1.51454732	     -0.95028455	     -1.35446613	    -55.60007521
      1.21530044	     -1.51290664	     -0.94905366	     -1.35263801	    -55.57124973
      1.21542210	     -1.51126833	     -0.94782447	     -1.35081416	    -55.54193729
      1.21553131	     -1.50979970	     -0.94672241	     -1.34918047	    -55.51521206
      1.21564053	     -1.50833299	     -0.94562169	     -1.34755020	    -55.48810281
      1.21577481	     -1.50653227	     -0.94427009	     -1.34555034	    -55.45424915
      1.21590910	     -1.50473447	     -0.94292049	     -1.34355563	    -55.41982843
      1.21601216	     -1.50335675	     -0.94188603	     -1.34202820	    -55.39303110
      1.21611523	     -1.50198072	     -0.94085272	     -1.34050379	    -55.36590759
      1.21626182	     -1.50002661	     -0.93938500	     -1.33834076	    -55.32677410
      1.21638379	     -1.49840322	     -0.93816545	     -1.33654553	    -55.29372048
      1.21650577	     -1.49678232	     -0.93694748	     -1.33475448	    -55.26022726
      1.21662775	     -1.49516378	     -0.93573105	     -1.33296759	    -55.22630030
      1.21674972	     -1.49354772	     -0.93451618	     -1.33118485	    -55.19194533
      1.21687170	     -1.49193400	     -0.93330282	     -1.32940626	    -55.15716829
      1.21698036	     -1.49049861	     -0.93222325	     -1.32782537	    -55.12583848
      1.21708901	     -1.48906509	     -0.93114486	     -1.32624775	    -55.09418266
      1.21722231	     -1.48730911	     -0.92982353	     -1.32431680	    -55.05490883
      1.21735561	     -1.48555595	     -0.92850394	     -1.32239073	    -55.01515866
      1.21745802	     -1.48421098	     -0.92749128	     -1.32091422	    -54.98429982
      1.21756043	     -1.48286766	     -0.92647964	     -1.31944058	    -54.95316821
      1.21770568	     -1.48096539	     -0.92504657	     -1.31735544	    -54.90855446
      1.21782737	     -1.47937426	     -0.92384752	     -1.31561295	    -54.87076891
      1.21794906	     -1.47778556	     -0.92264985	     -1.31387446	    -54.83261725
      1.21807074	     -1.47619915	     -0.92145356	     -1.31213996	    -54.79410597
      1.21819243	     -1.47461518	     -0.92025864	     -1.31040943	    -54.75524149
      1.21831412	     -1.47303349	     -0.91906505	     -1.30868286	    -54.71603045
      1.21841877	     -1.47167523	     -0.91803968	     -1.30720123	    -54.68203804
      1.21852341	     -1.47031867	     -0.91701529	     -1.30572251	    -54.64779852
      1.21866030	     -1.46854678	     -0.91567673	     -1.30379256	    -54.60264357
      1.21879719	     -1.46677781	     -0.91433980	     -1.30186756	    -54.55708289
      1.21889525	     -1.46551255	     -0.91338314	     -1.30049170	    -54.52420326
      1.21899330	     -1.46424877	     -0.91242730	     -1.29911835	    -54.49112420
      1.21914592	     -1.46228483	     -0.91094124	     -1.29698587	    -54.43925135
      1.21926612	     -1.46074063	     -0.90977224	     -1.29531067	    -54.39807347
      1.21938631	     -1.45919875	     -0.90860444	     -1.29363922	    -54.35661721
      1.21950651	     -1.45765908	     -0.90743782	     -1.29197152	    -54.31488968
      1.21962670	     -1.45612172	     -0.90627237	     -1.29030755	    -54.27289795
      1.21974690	     -1.45458655	     -0.90510808	     -1.28864730	    -54.23064928
      1.21986709	     -1.45305371	     -0.90394493	     -1.28699076	    -54.18815087
      1.21997443	     -1.45168672	     -0.90290720	     -1.28551460	    -54.14999513
      1.22008176	     -1.45032157	     -0.90187037	     -1.28404139	    -54.11165136
      1.22018909	     -1.44895818	     -0.90083442	     -1.28257110	    -54.07312492
      1.22034160	     -1.44702403	     -0.89936393	     -1.28048699	    -54.01807868
      1.22044680	     -1.44569191	     -0.89835062	     -1.27905280	    -53.97990755
      1.22055201	     -1.44436155	     -0.89733812	     -1.27762141	    -53.94157854
      1.22068849	     -1.44263802	     -0.89602570	     -1.27576845	    -53.89162331
      1.22082498	     -1.44091741	     -0.89471464	     -1.27392015	    -53.84142233
      1.22092473	     -1.43966175	     -0.89375736	     -1.27257237	    -53.80458705
      1.22102447	     -1.43840766	     -0.89280079	     -1.27122706	    -53.76763109
      1.22116451	     -1.43664949	     -0.89145896	     -1.26934245	    -53.71555117
      1.22129084	     -1.43506605	     -0.89024966	     -1.26764652	    -53.66838397
      1.22141717	     -1.43348500	     -0.88904144	     -1.26595451	    -53.62104993
      1.22152715	     -1.43211063	     -0.88799050	     -1.26448472	    -53.57971433
      1.22163712	     -1.43073806	     -0.88694036	     -1.26301789	    -53.53826549
      1.22174710	     -1.42936734	     -0.88589101	     -1.26155401	    -53.49670954
      1.22188567	     -1.42764280	     -0.88456993	     -1.25971369	    -53.44420545
      1.22199915	     -1.42623266	     -0.88348893	     -1.25821000	    -53.40109579
      1.22211264	     -1.42482443	     -0.88240874	     -1.25670943	    -53.35789371
      1.22222613	     -1.42341817	     -0.88132936	     -1.25521197	    -53.31460622
      1.22233961	     -1.42201382	     -0.88025077	     -1.25371760	    -53.27124008
      1.22247903	     -1.42029126	     -0.87892680	     -1.25188599	    -53.21786707
      1.22258222	     -1.41901809	     -0.87794756	     -1.25053326	    -53.17829890
      1.22268542	     -1.41774655	     -0.87696896	     -1.24918306	    -53.13868338
      1.22281949	     -1.41609685	     -0.87569843	     -1.24743259	    -53.08715034
      1.22295357	     -1.41444987	     -0.87442894	     -1.24568637	    -53.03555723
      1.22305577	     -1.41319620	     -0.87346195	     -1.24435815	    -52.99619664
      1.22315797	     -1.41194413	     -0.87249555	     -1.24303239	    -52.95681257
      1.22329164	     -1.41030875	     -0.87123237	     -1.24130200	    -52.90527114
      1.22341347	     -1.40882074	     -0.87008208	     -1.23972872	    -52.85828231
      1.22353529	     -1.40733489	     -0.86893257	     -1.23815889	    -52.81128450
      1.22365711	     -1.40585130	     -0.86778387	     -1.23659251	    -52.76428586
      1.22376222	     -1.40457294	     -0.86679337	     -1.23524379	    -52.72374056
      1.22386733	     -1.40329627	     -0.86580345	     -1.23389762	    -52.68320591
      1.22399382	     -1.40176197	     -0.86461286	     -1.23228093	    -52.63444549
      1.22412032	     -1.40023007	     -0.86342308	     -1.23066792	    -52.58571693
      1.22423014	     -1.39890195	     -0.86239076	     -1.22927049	    -52.54344395
      1.22433996	     -1.39757565	     -0.86135903	     -1.22787581	    -52.50120740
      1.22444978	     -1.39625108	     -0.86032789	     -1.22648387	    -52.45901299
      1.22458521	     -1.39462024	     -0.85905717	     -1.22477125	    -52.40704930
      1.22469256	     -1.39332928	     -0.85805044	     -1.22341654	    -52.36591446
      1.22479991	     -1.39204004	     -0.85704424	     -1.22206443	    -52.32483696
      1.22490727	     -1.39075247	     -0.85603856	     -1.22071491	    -52.28382191
      1.22505303	     -1.38900689	     -0.85467385	     -1.21888664	    -52.22823929
      1.22515590	     -1.38777689	     -0.85371136	     -1.21759931	    -52.18909710
      1.22525877	     -1.38654847	     -0.85274933	     -1.21631434	    -52.15002730
      1.22539207	     -1.38495880	     -0.85150329	     -1.21465263	    -52.09951076
      1.22552538	     -1.38337176	     -0.85025800	     -1.21299486	    -52.04913201
      1.22562394	     -1.38219996	     -0.84933775	     -1.21177169	    -52.01197764
      1.22572250	     -1.38102961	     -0.84841790	     -1.21055065	    -51.97490701
      1.22585844	     -1.37941778	     -0.84714989	     -1.20887012	    -51.92392352
      1.22598121	     -1.37796436	     -0.84600530	     -1.20735581	    -51.87802749
      1.22610398	     -1.37651307	     -0.84486131	     -1.20584480	    -51.83228073
      1.22621294	     -1.37522694	     -0.84384650	     -1.20450652	    -51.79181071
      1.22632190	     -1.37394248	     -0.84283214	     -1.20317083	    -51.75146764
      1.22643086	     -1.37265976	     -0.84181822	     -1.20183770	    -51.71125575
      1.22656285	     -1.37110817	     -0.84059056	     -1.20022622	    -51.66272592
      1.22667416	     -1.36980164	     -0.83955572	     -1.19887011	    -51.62195862
      1.22678547	     -1.36849686	     -0.83852131	     -1.19751666	    -51.58134209
      1.22689678	     -1.36719389	     -0.83748734	     -1.19616586	    -51.54088047
      1.22700810	     -1.36589267	     -0.83645379	     -1.19481770	    -51.50057785
      1.22714328	     -1.36431478	     -0.83519911	     -1.19318392	    -51.45184983
      1.22724537	     -1.36312500	     -0.83425209	     -1.19195281	    -51.41521869
      1.22734745	     -1.36193675	     -0.83330542	     -1.19072390	    -51.37873144
      1.22747742	     -1.36042592	     -0.83210052	     -1.18916234	    -51.33248575
      1.22760740	     -1.35891755	     -0.83089615	     -1.18760434	    -51.28648362
      1.22770848	     -1.35774620	     -0.82995995	     -1.18639522	    -51.25088256
      1.22780955	     -1.35657635	     -0.82902406	     -1.18518825	    -51.21543460
      1.22793917	     -1.35507827	     -0.82782433	     -1.18364356	    -51.17020470
      1.22806879	     -1.35358263	     -0.82662510	     -1.18210236	    -51.12523557
      1.22817126	     -1.35240188	     -0.82567737	     -1.18088641	    -51.08987259
      1.22827373	     -1.35122267	     -0.82472995	     -1.17967264	    -51.05467787
      1.22840112	     -1.34975871	     -0.82355249	     -1.17816667	    -51.01116098
      1.22852852	     -1.34829710	     -0.82237548	     -1.17666403	    -50.96791171
      1.22863154	     -1.34711674	     -0.82142395	     -1.17545129	    -50.93313458
      1.22873456	     -1.34593793	     -0.82047269	     -1.17424071	    -50.89853705
      1.22886039	     -1.34450022	     -0.81931126	     -1.17276512	    -50.85652829
      1.22898622	     -1.34306480	     -0.81815024	     -1.17129275	    -50.81479368
      1.22909023	     -1.34187990	     -0.81719080	     -1.17007807	    -50.78050411
      1.22919424	     -1.34069657	     -0.81623162	     -1.16886558	    -50.74640582
      1.22929825	     -1.33951475	     -0.81527271	     -1.16765527	    -50.71250052
      1.22944488	     -1.33785131	     -0.81392130	     -1.16595272	    -50.66503308
      1.22954540	     -1.33671262	     -0.81299508	     -1.16478797	    -50.63271608
      1.22964593	     -1.33557539	     -0.81206910	     -1.16362525	    -50.60058412
      1.22977822	     -1.33408103	     -0.81085091	     -1.16209825	    -50.55858490
      1.22991050	     -1.33258919	     -0.80963310	     -1.16057474	    -50.51691089
      1.23000601	     -1.33151354	     -0.80875405	     -1.15947689	    -50.48702513
      1.23010153	     -1.33043922	     -0.80787519	     -1.15838084	    -50.45731109
      1.23023738	     -1.32891333	     -0.80662544	     -1.15682493	    -50.41534388
      1.23035931	     -1.32754611	     -0.80550413	     -1.15543163	    -50.37797845
      1.23048123	     -1.32618095	     -0.80438310	     -1.15404124	    -50.34089755
      1.23058689	     -1.32499968	     -0.80341188	     -1.15283871	    -50.30899518
      1.23069255	     -1.32381993	     -0.80244086	     -1.15163835	    -50.27730837
      1.23079821	     -1.32264179	     -0.80147004	     -1.15044016	    -50.24583785
      1.23093242	     -1.32114751	     -0.80023717	     -1.14892130	    -50.20617592
      1.23104162	     -1.31993362	     -0.79923430	     -1.14768807	    -50.17416510
      1.23115082	     -1.31872137	     -0.79823164	     -1.14645714	    -50.14238759
      1.23126002	     -1.31751083	     -0.79722917	     -1.14522851	    -50.11084393
      1.23136921	     -1.31630194	     -0.79622690	     -1.14400215	    -50.07953463
      1.23150413	     -1.31481064	     -0.79498881	     -1.14249008	    -50.04117467
      1.23160332	     -1.31371587	     -0.79407878	     -1.14138066	    -50.01320268
      1.23170251	     -1.31262252	     -0.79316891	     -1.14027311	    -49.98542500
      1.23183217	     -1.31119541	     -0.79197979	     -1.13882820	    -49.94940906
      1.23194869	     -1.30991491	     -0.79091135	     -1.13753237	    -49.91732534
      1.23206520	     -1.30863627	     -0.78984309	     -1.13623910	    -49.88551044
      1.23218172	     -1.30735958	     -0.78877503	     -1.13494838	    -49.85396439
      1.23229824	     -1.30608472	     -0.78770714	     -1.13366021	    -49.82268725
      1.23239634	     -1.30501298	     -0.78680825	     -1.13257768	    -49.79656409
      1.23249443	     -1.30394254	     -0.78590949	     -1.13149696	    -49.77063140
      1.23262449	     -1.30252544	     -0.78471808	     -1.13006687	    -49.73654297
      1.23274134	     -1.30125424	     -0.78364784	     -1.12878470	    -49.70620157
      1.23285819	     -1.29998500	     -0.78257777	     -1.12750505	    -49.67612964
      1.23296203	     -1.29885857	     -0.78162692	     -1.12636995	    -49.64963076
      1.23306587	     -1.29773369	     -0.78067621	     -1.12523682	    -49.62334410
      1.23316971	     -1.29661028	     -0.77972561	     -1.12410568	    -49.59726937
      1.23330646	     -1.29513322	     -0.77847396	     -1.12261911	    -49.56325480
      1.23340883	     -1.29402908	     -0.77753704	     -1.12150842	    -49.53802940
      1.23351121	     -1.29292644	     -0.77660023	     -1.12039964	    -49.51300864
      1.23363592	     -1.29158513	     -0.77545914	     -1.11905149	    -49.48280420
      1.23376064	     -1.29024603	     -0.77431820	     -1.11770615	    -49.45290190
      1.23385842	     -1.28919758	     -0.77342374	     -1.11665331	    -49.42966795
      1.23395620	     -1.28815049	     -0.77252938	     -1.11560219	    -49.40661868
      1.23408343	     -1.28679006	     -0.77136583	     -1.11423713	    -49.37690445
      1.23420035	     -1.28554175	     -0.77029657	     -1.11298510	    -49.34986920
      1.23431728	     -1.28429528	     -0.76922742	     -1.11173552	    -49.32309544
      1.23443421	     -1.28305077	     -0.76815838	     -1.11048837	    -49.29658214
      1.23453351	     -1.28199528	     -0.76725056	     -1.10943112	    -49.27426914
      1.23463282	     -1.28094119	     -0.76634281	     -1.10837561	    -49.25214261
      1.23475568	     -1.27963887	     -0.76521979	     -1.10707209	    -49.22502364
      1.23487854	     -1.27833867	     -0.76409687	     -1.10577123	    -49.19818783
      1.23498254	     -1.27723964	     -0.76314641	     -1.10467214	    -49.17569180
      1.23508655	     -1.27614214	     -0.76219601	     -1.10357493	    -49.15339688
      1.23519055	     -1.27504610	     -0.76124568	     -1.10247962	    -49.13130224
      1.23532476	     -1.27363396	     -0.76001941	     -1.10106897	    -49.10308483
      1.23542621	     -1.27256811	     -0.75909253	     -1.10000471	    -49.08197419
      1.23552766	     -1.27150372	     -0.75816571	     -1.09894225	    -49.06105133
      1.23565134	     -1.27020802	     -0.75703591	     -1.09764943	    -49.03579767
      1.23577501	     -1.26891447	     -0.75590619	     -1.09635925	    -49.01082024
      1.23587237	     -1.26789762	     -0.75501693	     -1.09534549	    -48.99135155
      1.23596972	     -1.26688211	     -0.75412772	     -1.09433335	    -48.97205224
      1.23609563	     -1.26557073	     -0.75297782	     -1.09302683	    -48.94734386
      1.23621135	     -1.26436725	     -0.75192090	     -1.09182828	    -48.92487922
      1.23632708	     -1.26316557	     -0.75086403	     -1.09063201	    -48.90264992
      1.23644281	     -1.26196577	     -0.74980721	     -1.08943801	    -48.88065453
      1.23654216	     -1.26093721	     -0.74890002	     -1.08841484	    -48.86195835
      1.23664151	     -1.25991005	     -0.74799286	     -1.08739334	    -48.84343259
      1.23676250	     -1.25866085	     -0.74688808	     -1.08615150	    -48.82109896
      1.23688349	     -1.25741368	     -0.74578334	     -1.08491212	    -48.79901508
      1.23698710	     -1.25634727	     -0.74483737	     -1.08385280	    -48.78030195
      1.23709071	     -1.25528236	     -0.74389144	     -1.08279526	    -48.76176950
      1.23719431	     -1.25421888	     -0.74294552	     -1.08173952	    -48.74341443
      1.23732590	     -1.25287034	     -0.74174420	     -1.08040126	    -48.72035037
      1.23742731	     -1.25183262	     -0.74081839	     -1.07937185	    -48.70275827
      1.23752872	     -1.25079633	     -0.73989259	     -1.07834414	    -48.68532006
      1.23765044	     -1.24955428	     -0.73878139	     -1.07711284	    -48.66458572
      1.23777216	     -1.24831428	     -0.73767020	     -1.07588398	    -48.64405801
      1.23786948	     -1.24732424	     -0.73678177	     -1.07490320	    -48.62778859
      1.23796680	     -1.24633552	     -0.73589336	     -1.07392398	    -48.61164190
      1.23809079	     -1.24507761	     -0.73476144	     -1.07267861	    -48.59124080
      1.23821479	     -1.24382181	     -0.73362952	     -1.07143573	    -48.57102380
      1.23831379	     -1.24282059	     -0.73272578	     -1.07044519	    -48.55500878
      1.23841278	     -1.24182072	     -0.73182205	     -1.06945624	    -48.53910151
      1.23853496	     -1.24058854	     -0.73070672	     -1.06823794	    -48.51961229
      1.23865714	     -1.23935839	     -0.72959139	     -1.06702205	    -48.50027285
      1.23875574	     -1.23836698	     -0.72869123	     -1.06604248	    -48.48476835
      1.23885435	     -1.23737690	     -0.72779106	     -1.06506448	    -48.46935221
      1.23897628	     -1.23615443	     -0.72667799	     -1.06385732	    -48.45040629
      1.23909820	     -1.23493397	     -0.72556491	     -1.06265254	    -48.43158156
      1.23919708	     -1.23394566	     -0.72466226	     -1.06167729	    -48.41639974
      1.23929595	     -1.23295868	     -0.72375959	     -1.06070358	    -48.40128857
      1.23941722	     -1.23174994	     -0.72265250	     -1.05951150	    -48.38284609
      1.23953848	     -1.23054318	     -0.72154538	     -1.05832174	    -48.36449647
      1.23963731	     -1.22956100	     -0.72064301	     -1.05735375	    -48.34960438
      1.23973615	     -1.22858015	     -0.71974062	     -1.05638729	    -48.33476517
      1.23985702	     -1.22738233	     -0.71863700	     -1.05520745	    -48.31668379
      1.23997789	     -1.22618646	     -0.71753336	     -1.05402989	    -48.29866853
      1.24007670	     -1.22521020	     -0.71663108	     -1.05306893	    -48.28398515
      1.24017551	     -1.22423526	     -0.71572879	     -1.05210948	    -48.26933739
      1.24029604	     -1.22304777	     -0.71462818	     -1.05094125	    -48.25151368
      1.24041656	     -1.22186221	     -0.71352752	     -1.04977528	    -48.23373043
      1.24051525	     -1.22089283	     -0.71262628	     -1.04882226	    -48.21919502
      1.24061393	     -1.21992476	     -0.71172500	     -1.04787074	    -48.20467842
      1.24073425	     -1.21874615	     -0.71062611	     -1.04671268	    -48.18699998
      1.24085457	     -1.21756945	     -0.70952716	     -1.04555684	    -48.16933735
      1.24095305	     -1.21660766	     -0.70862762	     -1.04461243	    -48.15488759
      1.24105152	     -1.21564714	     -0.70772804	     -1.04366950	    -48.14044040
      1.24117176	     -1.21447610	     -0.70662968	     -1.04252027	    -48.12280007
      1.24129199	     -1.21330694	     -0.70553125	     -1.04137323	    -48.10515181
      1.24139016	     -1.21235365	     -0.70463434	     -1.04043832	    -48.09073195
      1.24148833	     -1.21140162	     -0.70373738	     -1.03950486	    -48.07629908
      1.24160864	     -1.21023654	     -0.70263808	     -1.03836288	    -48.05858871
      1.24172894	     -1.20907332	     -0.70153870	     -1.03722307	    -48.04084743
      1.24182668	     -1.20812957	     -0.70064545	     -1.03629865	    -48.02640679
      1.24192443	     -1.20718707	     -0.69975216	     -1.03537566	    -48.01193838
      1.24204499	     -1.20602613	     -0.69865021	     -1.03423913	    -47.99404888
      1.24216555	     -1.20486704	     -0.69754817	     -1.03310477	    -47.97610613
      1.24226272	     -1.20393406	     -0.69665983	     -1.03219202	    -47.96160104
      1.24235990	     -1.20300228	     -0.69577142	     -1.03128067	    -47.94705437
      1.24248094	     -1.20184333	     -0.69466478	     -1.03014749	    -47.92887317
      1.24260197	     -1.20068622	     -0.69355804	     -1.02901647	    -47.91061684
      1.24269842	     -1.19976543	     -0.69267605	     -1.02811677	    -47.89601172
      1.24279487	     -1.19884581	     -0.69179399	     -1.02721843	    -47.88135234
      1.24291665	     -1.19768626	     -0.69068015	     -1.02608608	    -47.86276072
      1.24303843	     -1.19652854	     -0.68956618	     -1.02495589	    -47.84407238
      1.24313395	     -1.19562162	     -0.68869227	     -1.02407085	    -47.82934145
      1.24322948	     -1.19471583	     -0.68781828	     -1.02318714	    -47.81454490
      1.24335234	     -1.19355246	     -0.68669408	     -1.02205251	    -47.79541390
      1.24347520	     -1.19239095	     -0.68556975	     -1.02092006	    -47.77616456
      1.24356958	     -1.19149987	     -0.68470596	     -1.02005161	    -47.76129377
      1.24366396	     -1.19060989	     -0.68384208	     -1.01918444	    -47.74634756
      1.24378834	     -1.18943865	     -0.68270349	     -1.01804360	    -47.72653176
      1.24391272	     -1.18826927	     -0.68156475	     -1.01690497	    -47.70657556
      1.24400568	     -1.18739640	     -0.68071352	     -1.01605537	    -47.69156494
      1.24409864	     -1.18652457	     -0.67986219	     -1.01520701	    -47.67647084
      1.24422511	     -1.18534012	     -0.67870386	     -1.01405483	    -47.65579846
      1.24433710	     -1.18429286	     -0.67767801	     -1.01303645	    -47.63735653
      1.24444910	     -1.18324702	     -0.67665200	     -1.01201985	    -47.61878290
      1.24456109	     -1.18220270	     -0.67562585	     -1.01100502	    -47.60007414
      1.24465974	     -1.18128393	     -0.67472182	     -1.01011254	    -47.58347959
      1.24475839	     -1.18036632	     -0.67381768	     -1.00922144	    -47.56677537
      1.24485703	     -1.17944981	     -0.67291341	     -1.00833169	    -47.54995934
      1.24499089	     -1.17820803	     -0.67168624	     -1.00712660	    -47.52695958
      1.24508990	     -1.17729077	     -0.67077835	     -1.00623680	    -47.50980882
      1.24518891	     -1.17637466	     -0.66987034	     -1.00534837	    -47.49253847
      1.24530916	     -1.17526356	     -0.66876743	     -1.00427125	    -47.47140097
      1.24542940	     -1.17415412	     -0.66766433	     -1.00319613	    -47.45008080
      1.24551989	     -1.17332022	     -0.66683403	     -1.00238835	    -47.43391367
      1.24561038	     -1.17248727	     -0.66600362	     -1.00158170	    -47.41763990
      1.24573862	     -1.17130840	     -0.66482661	     -1.00044049	    -47.39439236
      1.24585176	     -1.17026992	     -0.66378802	     -0.99943556	    -47.37370024
      1.24596489	     -1.16923281	     -0.66274924	     -0.99843239	    -47.35283432
      1.24607803	     -1.16819716	     -0.66171026	     -0.99743096	    -47.33179234
      1.24617158	     -1.16734179	     -0.66085099	     -0.99660420	    -47.31425850
      1.24626512	     -1.16648742	     -0.65999157	     -0.99577863	    -47.29660166
      1.24638652	     -1.16538015	     -0.65887616	     -0.99470912	    -47.27350458
      1.24650791	     -1.16427450	     -0.65776051	     -0.99364160	    -47.25019630
      1.24660292	     -1.16341022	     -0.65688715	     -0.99280749	    -47.23180524
      1.24669793	     -1.16254695	     -0.65601365	     -0.99197459	    -47.21328254
      1.24681921	     -1.16144632	     -0.65489836	     -0.99091313	    -47.18944507
      1.24694049	     -1.16034729	     -0.65378281	     -0.98985363	    -47.16538985
      1.24703266	     -1.15951306	     -0.65293486	     -0.98904977	    -47.14696219
      1.24712483	     -1.15867976	     -0.65208675	     -0.98824704	    -47.12840719
      1.24724970	     -1.15755219	     -0.65093747	     -0.98716130	    -47.10306465
      1.24737457	     -1.15642629	     -0.64978789	     -0.98607762	    -47.07748592
      1.24746465	     -1.15561504	     -0.64895842	     -0.98529716	    -47.05888649
      1.24755473	     -1.15480466	     -0.64812878	     -0.98451776	    -47.04016313
      1.24768346	     -1.15364800	     -0.64694290	     -0.98340582	    -47.01319060
      1.24779465	     -1.15265040	     -0.64591841	     -0.98244720	    -46.98969001
      1.24790583	     -1.15165403	     -0.64489367	     -0.98149021	    -46.96599902
      1.24801701	     -1.15065896	     -0.64386866	     -0.98053483	    -46.94211726
      1.24811399	     -1.14979198	     -0.64297440	     -0.97970283	    -46.92113081
      1.24821096	     -1.14892599	     -0.64207994	     -0.97887206	    -46.89999893
      1.24830794	     -1.14806092	     -0.64118527	     -0.97804250	    -46.87872161
      1.24844229	     -1.14686406	     -0.63994549	     -0.97689529	    -46.84900469
      1.24854024	     -1.14599249	     -0.63904128	     -0.97606030	    -46.82716141
      1.24863820	     -1.14512189	     -0.63813685	     -0.97522654	    -46.80517002
      1.24875774	     -1.14406073	     -0.63703284	     -0.97421076	    -46.77813300
      1.24886439	     -1.14311518	     -0.63604758	     -0.97330604	    -46.75382548
      1.24897104	     -1.14217069	     -0.63506205	     -0.97240278	    -46.72934353
      1.24907769	     -1.14122735	     -0.63407625	     -0.97150097	    -46.70468763
      1.24918434	     -1.14028505	     -0.63309017	     -0.97060061	    -46.67985842
      1.24929099	     -1.13934390	     -0.63210381	     -0.96970170	    -46.65485655
      1.24939764	     -1.13840376	     -0.63111716	     -0.96880423	    -46.62968283
      1.24950429	     -1.13746477	     -0.63013023	     -0.96790820	    -46.60433805
      1.24961094	     -1.13652678	     -0.62914300	     -0.96701361	    -46.57882316
      1.24970600	     -1.13569175	     -0.62826288	     -0.96621750	    -46.55594026
      1.24980105	     -1.13485752	     -0.62738252	     -0.96542254	    -46.53292377
      1.24991748	     -1.13383685	     -0.62630386	     -0.96445033	    -46.50455021
      1.25003391	     -1.13281740	     -0.62522482	     -0.96347983	    -46.47597893
      1.25012888	     -1.13198678	     -0.62434435	     -0.96268942	    -46.45252729
      1.25022386	     -1.13115695	     -0.62346363	     -0.96190013	    -46.42894612
      1.25034271	     -1.13011966	     -0.62236112	     -0.96091398	    -46.39925502
      1.25046157	     -1.12908360	     -0.62125821	     -0.95992957	    -46.36936461
      1.25055163	     -1.12829944	     -0.62042223	     -0.95918481	    -46.34658385
      1.25064169	     -1.12751597	     -0.61958600	     -0.95844105	    -46.32369080
      1.25076788	     -1.12641937	     -0.61841385	     -0.95740054	    -46.29142492
      1.25088036	     -1.12544318	     -0.61736876	     -0.95647483	    -46.26248569
      1.25099283	     -1.12446817	     -0.61632330	     -0.95555066	    -46.23337712
      1.25108564	     -1.12366444	     -0.61546036	     -0.95478927	    -46.20923274
      1.25117845	     -1.12286150	     -0.61459717	     -0.95402893	    -46.18497573
      1.25129754	     -1.12183221	     -0.61348910	     -0.95305478	    -46.15368522
      1.25141663	     -1.12080419	     -0.61238059	     -0.95208234	    -46.12221403
      1.25150925	     -1.12000551	     -0.61151819	     -0.95132727	    -46.09761582
      1.25160187	     -1.11920759	     -0.61065553	     -0.95057323	    -46.07291135
      1.25172263	     -1.11816830	     -0.60953032	     -0.94959163	    -46.04054284
      1.25184339	     -1.11713029	     -0.60840464	     -0.94861179	    -46.00799911
      1.25193284	     -1.11636221	     -0.60757058	     -0.94788717	    -45.98378379
      1.25202228	     -1.11559484	     -0.60673625	     -0.94716352	    -45.95947537
      1.25214783	     -1.11451881	     -0.60556466	     -0.94614935	    -45.92519942
      1.25225685	     -1.11358560	     -0.60454698	     -0.94527029	    -45.89529455
      1.25236586	     -1.11265335	     -0.60352889	     -0.94439264	    -45.86525869
      1.25247488	     -1.11172212	     -0.60251039	     -0.94351641	    -45.83509433
      1.25257177	     -1.11089528	     -0.60160487	     -0.94273886	    -45.80818028
      1.25266865	     -1.11006925	     -0.60069903	     -0.94196241	    -45.78116855
      1.25276554	     -1.10924396	     -0.59979287	     -0.94118707	    -45.75406098
      1.25289305	     -1.10815894	     -0.59859971	     -0.94016829	    -45.71824016
      1.25299104	     -1.10732608	     -0.59768250	     -0.93938677	    -45.69060798
      1.25308902	     -1.10649404	     -0.59676496	     -0.93860637	    -45.66288408
      1.25318700	     -1.10566274	     -0.59584708	     -0.93782711	    -45.63507044
      1.25331517	     -1.10457649	     -0.59464585	     -0.93680942	    -45.59855463
      1.25341085	     -1.10376648	     -0.59374881	     -0.93605103	    -45.57120266
      1.25350652	     -1.10295724	     -0.59285145	     -0.93529370	    -45.54377131
      1.25362441	     -1.10196103	     -0.59174521	     -0.93436196	    -45.50986312
      1.25373048	     -1.10106567	     -0.59074947	     -0.93352503	    -45.47925743
      1.25383655	     -1.10017116	     -0.58975330	     -0.93268939	    -45.44856190
      1.25394262	     -1.09927756	     -0.58875670	     -0.93185505	    -45.41777909
      1.25404869	     -1.09838478	     -0.58775968	     -0.93102200	    -45.38691161
      1.25415476	     -1.09749294	     -0.58676223	     -0.93019025	    -45.35596201
      1.25424739	     -1.09671472	     -0.58589078	     -0.92946491	    -45.32886792
      1.25434002	     -1.09593720	     -0.58501900	     -0.92874055	    -45.30171490
      1.25445566	     -1.09496751	     -0.58393028	     -0.92783771	    -45.26773981
      1.25457129	     -1.09399887	     -0.58284105	     -0.92693639	    -45.23367897
      1.25466598	     -1.09320636	     -0.58194868	     -0.92619944	    -45.20572539
      1.25476067	     -1.09241458	     -0.58105597	     -0.92546350	    -45.17771841
      1.25487600	     -1.09145110	     -0.57996821	     -0.92456854	    -45.14353785
      1.25499133	     -1.09048865	     -0.57887991	     -0.92367507	    -45.10928414
      1.25508289	     -1.08972523	     -0.57801554	     -0.92296682	    -45.08204056
      1.25517445	     -1.08896247	     -0.57715083	     -0.92225951	    -45.05475463
      1.25529339	     -1.08797250	     -0.57602701	     -0.92134208	    -45.01924813
      1.25541233	     -1.08698361	     -0.57490262	     -0.92042624	    -44.98367655
      1.25550167	     -1.08624149	     -0.57405770	     -0.91973938	    -44.95691821
      1.25559100	     -1.08549999	     -0.57321246	     -0.91905342	    -44.93012668
      1.25571377	     -1.08448193	     -0.57205038	     -0.91811220	    -44.89325821
      1.25583653	     -1.08346501	     -0.57088767	     -0.91717266	    -44.85633385
      1.25592260	     -1.08275267	     -0.57007213	     -0.91651495	    -44.83041539
      1.25600867	     -1.08204088	     -0.56925629	     -0.91585805	    -44.80447269
      1.25613762	     -1.08097551	     -0.56803344	     -0.91487546	    -44.76556429
      1.25624634	     -1.08007814	     -0.56700180	     -0.91404837	    -44.73272039
      1.25635507	     -1.07918158	     -0.56596966	     -0.91322257	    -44.69984570
      1.25646379	     -1.07828590	     -0.56493701	     -0.91239806	    -44.66694283
      1.25655781	     -1.07751206	     -0.56404370	     -0.91168617	    -44.63847181
      1.25665182	     -1.07673888	     -0.56315000	     -0.91097524	    -44.60998330
      1.25676509	     -1.07580807	     -0.56207269	     -0.91011993	    -44.57563675
      1.25687837	     -1.07487820	     -0.56099482	     -0.90926600	    -44.54127006
      1.25697224	     -1.07410820	     -0.56010110	     -0.90855935	    -44.51277519
      1.25706612	     -1.07333885	     -0.55920700	     -0.90785366	    -44.48427003
      1.25718047	     -1.07240255	     -0.55811743	     -0.90699538	    -44.44953816
      1.25729481	     -1.07146720	     -0.55702729	     -0.90613851	    -44.41479622
      1.25738633	     -1.07071919	     -0.55615437	     -0.90545371	    -44.38698471
      1.25747785	     -1.06997178	     -0.55528108	     -0.90476981	    -44.35916995
      1.25759515	     -1.06901462	     -0.55416120	     -0.90389454	    -44.32351620
      1.25771245	     -1.06805844	     -0.55304072	     -0.90302073	    -44.28786237
      1.25780170	     -1.06733159	     -0.55218788	     -0.90235695	    -44.26073979
      1.25789094	     -1.06660532	     -0.55133469	     -0.90169401	    -44.23362009
      1.25801189	     -1.06562177	     -0.55017770	     -0.90079681	    -44.19686888
      1.25813285	     -1.06463925	     -0.54902006	     -0.89990115	    -44.16012835
      1.25821905	     -1.06393955	     -0.54819460	     -0.89926375	    -44.13395130
      1.25830526	     -1.06324039	     -0.54736880	     -0.89862714	    -44.10778229
      1.25843177	     -1.06221524	     -0.54615632	     -0.89769429	    -44.06939528
      1.25853937	     -1.06134422	     -0.54512454	     -0.89690224	    -44.03676525
      1.25864697	     -1.06047393	     -0.54409224	     -0.89611139	    -44.00415390
      1.25875456	     -1.05960447	     -0.54305942	     -0.89532175	    -43.97156318
      1.25884870	     -1.05884435	     -0.54215536	     -0.89463188	    -43.94306781
      1.25894284	     -1.05808487	     -0.54125091	     -0.89394293	    -43.91459103
      1.25903698	     -1.05732594	     -0.54034605	     -0.89325490	    -43.88613416
      1.25916570	     -1.05628917	     -0.53910810	     -0.89231557	    -43.84725669
      1.25926116	     -1.05552095	     -0.53818952	     -0.89162005	    -43.81845204
      1.25935663	     -1.05475337	     -0.53727054	     -0.89092548	    -43.78967217
      1.25947147	     -1.05383075	     -0.53616448	     -0.89009116	    -43.75508527
      1.25957408	     -1.05300714	     -0.53517568	     -0.88934683	    -43.72421498
      1.25967669	     -1.05218418	     -0.53418641	     -0.88860358	    -43.69337803
      1.25977930	     -1.05136195	     -0.53319666	     -0.88786141	    -43.66257587
      1.25988191	     -1.05054036	     -0.53220643	     -0.88712031	    -43.63181000
      1.25998452	     -1.04971950	     -0.53121572	     -0.88638028	    -43.60108182
      1.26008713	     -1.04889927	     -0.53022452	     -0.88564132	    -43.57039278
      1.26018975	     -1.04807978	     -0.52923286	     -0.88490343	    -43.53974424
      1.26029236	     -1.04726092	     -0.52824070	     -0.88416661	    -43.50913760
[truncated: 552,841 more chars]
