# Supplementary material for: Musculoskeletal simulations to examine the effects of accentuated eccentric loading (AEL) on jump height
Source: PeerJ. 2023 Jan 23;11:e14687. doi: 10.7717/peerj.14687 (PMC9879160; doi:10.7717/peerj.14687)
Supplement: Supplemental Information 3 — Added30 folder contains the code and simulation results for a complete jump with an additional 30% model mass. Dropped30 folder contains the code and simulation results for the push-off phase with the original model mass. [file peerj-11-14687-s003.zip › Supplementary Simulation code and output results AEL30/Added30/Optimized_for_J_Results/TwoSegment_Two_Segment_pos_global.sto]

Positions
version=1
nRows=11206
nColumns=28
inDegrees=no

This file contains the kinematics (positions and orientations,
velocities and angular velocities, or accelerations and angular accelerations)
of the centers of mass of the body segments in model Two_Segment.

Body segment orientations are described using body-fixed X-Y-Z Euler angles.

Angular velocities and accelerations are given about the body-local axes.

Units are S.I. units (seconds, meters, Newtons, ...)
Angles are in degrees.

endheader
time	Block_X	Block_Y	Block_Z	Block_Ox	Block_Oy	Block_Oz	thigh_X	thigh_Y	thigh_Z	thigh_Ox	thigh_Oy	thigh_Oz	shank_X	shank_Y	shank_Z	shank_Ox	shank_Oy	shank_Oz	Platform_X	Platform_Y	Platform_Z	Platform_Ox	Platform_Oy	Platform_Oz	center_of_mass_X	center_of_mass_Y	center_of_mass_Z
      0.00000000	      0.00000000	      0.88500000	      0.00000000	     -0.00000000	      0.00000000	     -0.00000000	     -0.01743115	      0.61076106	      0.00000000	     -0.00000000	      0.00000000	     -5.00000000	     -0.01743115	      0.21228318	      0.00000000	     -0.00000000	      0.00000000	      5.00000000	      0.00000000	      0.00000000	      0.00000000	     -0.00000000	      0.00000000	     -0.00000000	     -0.00476685	      0.77022727	      0.00000000
      0.00010000	      0.00000000	      0.88499997	      0.00000000	      0.00000000	      0.00000000	     -0.00000000	     -0.01743117	      0.61076103	      0.00000000	      0.00000000	      0.00000000	     -5.00000696	     -0.01743113	      0.21228316	      0.00000000	      0.00000000	      0.00000000	      5.00002039	      0.00000000	      0.00000000	      0.00000000	     -0.00000000	      0.00000000	     -0.00000000	     -0.00476686	      0.77022724	      0.00000000
      0.00022775	      0.00000000	      0.88499984	      0.00000000	      0.00000000	     -0.00000000	     -0.00000000	     -0.01743127	      0.61076091	      0.00000000	      0.00000000	     -0.00000000	     -5.00003490	     -0.01743105	      0.21228307	      0.00000000	      0.00000000	     -0.00000000	      5.00009795	      0.00000000	      0.00000000	      0.00000000	     -0.00000000	      0.00000000	     -0.00000000	     -0.00476687	      0.77022712	      0.00000000
      0.00035551	      0.00000000	      0.88499962	      0.00000000	      0.00000000	     -0.00000000	     -0.00000000	     -0.01743144	      0.61076070	      0.00000000	      0.00000000	     -0.00000000	     -5.00008254	     -0.01743095	      0.21228292	      0.00000000	      0.00000000	     -0.00000000	      5.00022223	      0.00000000	      0.00000000	      0.00000000	     -0.00000000	      0.00000000	     -0.00000000	     -0.00476690	      0.77022691	      0.00000000
      0.00048326	      0.00000000	      0.88499930	      0.00000000	      0.00000000	     -0.00000000	     -0.00000000	     -0.01743167	      0.61076040	      0.00000000	      0.00000000	     -0.00000000	     -5.00014860	     -0.01743085	      0.21228269	      0.00000000	      0.00000000	     -0.00000000	      5.00038442	      0.00000000	      0.00000000	      0.00000000	     -0.00000000	      0.00000000	     -0.00000000	     -0.00476693	      0.77022660	      0.00000000
      0.00061102	      0.00000000	      0.88499888	      0.00000000	      0.00000000	     -0.00000000	     -0.00000000	     -0.01743196	      0.61076001	      0.00000000	      0.00000000	     -0.00000000	     -5.00023224	     -0.01743075	      0.21228238	      0.00000000	      0.00000000	     -0.00000000	      5.00057814	      0.00000000	      0.00000000	      0.00000000	     -0.00000000	      0.00000000	     -0.00000000	     -0.00476698	      0.77022620	      0.00000000
      0.00073877	      0.00000000	      0.88499837	      0.00000000	      0.00000000	     -0.00000000	     -0.00000000	     -0.01743231	      0.61075953	      0.00000000	      0.00000000	     -0.00000000	     -5.00033290	     -0.01743069	      0.21228200	      0.00000000	      0.00000000	     -0.00000000	      5.00079879	      0.00000000	      0.00000000	      0.00000000	     -0.00000000	      0.00000000	     -0.00000000	     -0.00476705	      0.77022571	      0.00000000
      0.00090160	      0.00000000	      0.88499759	      0.00000000	      0.00000000	     -0.00000000	     -0.00000000	     -0.01743284	      0.61075879	      0.00000000	      0.00000000	     -0.00000000	     -5.00048540	     -0.01743065	      0.21228140	      0.00000000	      0.00000000	     -0.00000000	      5.00111400	      0.00000000	      0.00000000	      0.00000000	     -0.00000000	      0.00000000	     -0.00000000	     -0.00476715	      0.77022496	      0.00000000
      0.00106443	      0.00000000	      0.88499665	      0.00000000	      0.00000000	     -0.00000000	     -0.00000000	     -0.01743346	      0.61075792	      0.00000000	      0.00000000	     -0.00000000	     -5.00066476	     -0.01743068	      0.21228068	      0.00000000	      0.00000000	     -0.00000000	      5.00146316	      0.00000000	      0.00000000	      0.00000000	     -0.00000000	      0.00000000	     -0.00000000	     -0.00476727	      0.77022406	      0.00000000
      0.00122727	      0.00000000	      0.88499557	      0.00000000	      0.00000000	     -0.00000000	     -0.00000000	     -0.01743418	      0.61075690	      0.00000000	      0.00000000	     -0.00000000	     -5.00087097	     -0.01743080	      0.21227985	      0.00000000	      0.00000000	     -0.00000000	      5.00184344	      0.00000000	      0.00000000	      0.00000000	     -0.00000000	      0.00000000	     -0.00000000	     -0.00476742	      0.77022303	      0.00000000
      0.00143196	      0.00000000	      0.88499401	      0.00000000	      0.00000000	     -0.00000000	     -0.00000000	     -0.01743521	      0.61075543	      0.00000000	      0.00000000	     -0.00000000	     -5.00116859	     -0.01743106	      0.21227862	      0.00000000	      0.00000000	     -0.00000000	      5.00236313	      0.00000000	      0.00000000	      0.00000000	     -0.00000000	      0.00000000	     -0.00000000	     -0.00476764	      0.77022152	      0.00000000
      0.00163665	      0.00000000	      0.88499223	     -0.00000000	      0.00000000	     -0.00000000	     -0.00000000	     -0.01743640	      0.61075375	     -0.00000000	      0.00000000	     -0.00000000	     -5.00150956	     -0.01743147	      0.21227722	     -0.00000000	      0.00000000	     -0.00000000	      5.00292772	      0.00000000	      0.00000000	      0.00000000	     -0.00000000	      0.00000000	     -0.00000000	     -0.00476791	      0.77021981	     -0.00000000
      0.00188399	     -0.00000000	      0.88498978	     -0.00000000	      0.00000000	     -0.00000000	     -0.00000000	     -0.01743804	      0.61075144	     -0.00000000	      0.00000000	     -0.00000000	     -5.00198055	     -0.01743216	      0.21227528	     -0.00000000	      0.00000000	     -0.00000000	      5.00366912	      0.00000000	      0.00000000	      0.00000000	     -0.00000000	      0.00000000	     -0.00000000	     -0.00476828	      0.77021745	     -0.00000000
      0.00213133	     -0.00000000	      0.88498702	     -0.00000000	      0.00000000	     -0.00000000	     -0.00000000	     -0.01743990	      0.61074884	     -0.00000000	      0.00000000	     -0.00000000	     -5.00251755	     -0.01743309	      0.21227309	     -0.00000000	      0.00000000	     -0.00000000	      5.00447551	      0.00000000	      0.00000000	      0.00000000	     -0.00000000	      0.00000000	     -0.00000000	     -0.00476872	      0.77021479	     -0.00000000
      0.00244952	     -0.00000000	      0.88498301	     -0.00000000	      0.00000000	     -0.00000000	     -0.00000000	     -0.01744265	      0.61074508	     -0.00000000	      0.00000000	     -0.00000000	     -5.00330804	     -0.01743465	      0.21226991	     -0.00000000	      0.00000000	     -0.00000000	      5.00560998	      0.00000000	      0.00000000	      0.00000000	     -0.00000000	      0.00000000	     -0.00000000	     -0.00476938	      0.77021094	     -0.00000000
      0.00276770	     -0.00000000	      0.88497851	     -0.00000000	      0.00000000	     -0.00000000	     -0.00000000	     -0.01744580	      0.61074085	     -0.00000000	      0.00000000	     -0.00000000	     -5.00421388	     -0.01743661	      0.21226634	     -0.00000000	      0.00000000	     -0.00000000	      5.00685619	      0.00000000	      0.00000000	      0.00000000	     -0.00000000	      0.00000000	     -0.00000000	     -0.00477015	      0.77020661	     -0.00000000
      0.00319857	     -0.00000000	      0.88497165	     -0.00000000	      0.00000000	     -0.00000000	     -0.00000000	     -0.01745073	      0.61073443	     -0.00000000	      0.00000000	     -0.00000000	     -5.00563038	     -0.01743996	      0.21226092	     -0.00000000	      0.00000000	     -0.00000000	      5.00872713	      0.00000000	      0.00000000	      0.00000000	     -0.00000000	      0.00000000	     -0.00000000	     -0.00477137	      0.77020002	     -0.00000000
      0.00362945	     -0.00000000	      0.88496394	     -0.00000000	     -0.00000000	     -0.00000000	     -0.00000000	     -0.01745644	      0.61072722	     -0.00000000	     -0.00000000	     -0.00000000	     -5.00727253	     -0.01744412	      0.21225485	     -0.00000000	     -0.00000000	     -0.00000000	      5.01081568	      0.00000000	      0.00000000	      0.00000000	     -0.00000000	      0.00000000	     -0.00000000	     -0.00477282	      0.77019261	     -0.00000000
      0.00422764	      0.00000000	      0.88495188	     -0.00000000	     -0.00000000	      0.00000000	     -0.00000000	     -0.01746572	      0.61071597	     -0.00000000	     -0.00000000	      0.00000000	     -5.00994054	     -0.01745129	      0.21224541	     -0.00000000	     -0.00000000	      0.00000000	      5.01408923	      0.00000000	      0.00000000	      0.00000000	     -0.00000000	      0.00000000	     -0.00000000	     -0.00477519	      0.77018103	     -0.00000000
      0.00482583	      0.00000000	      0.88493830	     -0.00000000	     -0.00000000	      0.00000000	     -0.00000000	     -0.01747662	      0.61070334	     -0.00000000	     -0.00000000	      0.00000000	     -5.01307676	     -0.01746015	      0.21223488	     -0.00000000	     -0.00000000	      0.00000000	      5.01781354	      0.00000000	      0.00000000	      0.00000000	     -0.00000000	      0.00000000	     -0.00000000	     -0.00477801	      0.77016801	     -0.00000000
      0.00564354	      0.00000000	      0.88491741	     -0.00000000	     -0.00000000	      0.00000000	     -0.00000000	     -0.01749427	      0.61068400	     -0.00000000	     -0.00000000	      0.00000000	     -5.01815255	     -0.01747511	      0.21221887	     -0.00000000	     -0.00000000	      0.00000000	      5.02366334	      0.00000000	      0.00000000	      0.00000000	     -0.00000000	      0.00000000	     -0.00000000	     -0.00478263	      0.77014801	     -0.00000000
      0.00650068	      0.00000000	      0.88489277	     -0.00000000	     -0.00000000	      0.00000000	     -0.00000000	     -0.01751631	      0.61066130	     -0.00000000	     -0.00000000	      0.00000000	     -5.02449050	     -0.01749446	      0.21220028	     -0.00000000	     -0.00000000	      0.00000000	      5.03077364	      0.00000000	      0.00000000	      0.00000000	     -0.00000000	      0.00000000	     -0.00000000	     -0.00478845	      0.77012447	     -0.00000000
      0.00735781	      0.00000000	      0.88486549	     -0.00000000	     -0.00000000	      0.00000000	     -0.00000000	     -0.01754211	      0.61063628	     -0.00000000	     -0.00000000	      0.00000000	     -5.03191019	     -0.01751772	      0.21218003	     -0.00000000	     -0.00000000	      0.00000000	      5.03892387	      0.00000000	      0.00000000	      0.00000000	     -0.00000000	      0.00000000	     -0.00000000	     -0.00479531	      0.77009845	     -0.00000000
      0.00811487	      0.00000000	      0.88483930	     -0.00000000	     -0.00000000	      0.00000000	     -0.00000000	     -0.01756813	      0.61061239	     -0.00000000	     -0.00000000	      0.00000000	     -5.03939242	     -0.01754162	      0.21216091	     -0.00000000	     -0.00000000	      0.00000000	      5.04701525	      0.00000000	      0.00000000	      0.00000000	     -0.00000000	      0.00000000	     -0.00000000	     -0.00480226	      0.77007352	     -0.00000000
      0.00887194	      0.00000000	      0.88481124	     -0.00000000	     -0.00000000	      0.00000000	     -0.00000000	     -0.01759725	      0.61058690	     -0.00000000	     -0.00000000	      0.00000000	     -5.04776925	     -0.01756875	      0.21214075	     -0.00000000	     -0.00000000	      0.00000000	      5.05596636	      0.00000000	      0.00000000	      0.00000000	     -0.00000000	      0.00000000	     -0.00000000	     -0.00481007	      0.77004686	     -0.00000000
      0.00979351	      0.00000000	      0.88477467	     -0.00000000	     -0.00000000	      0.00000000	     -0.00000000	     -0.01763701	      0.61055385	     -0.00000000	     -0.00000000	      0.00000000	     -5.05920236	     -0.01760624	      0.21211493	     -0.00000000	     -0.00000000	      0.00000000	      5.06805030	      0.00000000	      0.00000000	      0.00000000	     -0.00000000	      0.00000000	     -0.00000000	     -0.00482077	      0.77001219	     -0.00000000
      0.01058353	      0.00000000	      0.88474131	     -0.00000000	     -0.00000000	     -0.00000000	     -0.00000000	     -0.01767492	      0.61052385	     -0.00000000	     -0.00000000	     -0.00000000	     -5.07010630	     -0.01764237	      0.21209181	     -0.00000000	     -0.00000000	     -0.00000000	      5.07946908	      0.00000000	      0.00000000	      0.00000000	     -0.00000000	      0.00000000	     -0.00000000	     -0.00483100	      0.76998061	     -0.00000000
      0.01125028	      0.00000000	      0.88471175	     -0.00000000	     -0.00000000	     -0.00000000	     -0.00000000	     -0.01770972	      0.61049738	     -0.00000000	     -0.00000000	     -0.00000000	     -5.08011460	     -0.01767577	      0.21207166	     -0.00000000	     -0.00000000	     -0.00000000	      5.08988041	      0.00000000	      0.00000000	      0.00000000	     -0.00000000	      0.00000000	     -0.00000000	     -0.00484041	      0.76995269	     -0.00000000
      0.01191703	      0.00000000	      0.88468096	     -0.00000000	     -0.00000000	     -0.00000000	     -0.00000000	     -0.01774712	      0.61046991	     -0.00000000	     -0.00000000	     -0.00000000	     -5.09087053	     -0.01771186	      0.21205097	     -0.00000000	     -0.00000000	     -0.00000000	      5.10101018	      0.00000000	      0.00000000	      0.00000000	     -0.00000000	      0.00000000	     -0.00000000	     -0.00485053	      0.76992364	     -0.00000000
      0.01250231	      0.00000000	      0.88465293	     -0.00000000	     -0.00000000	     -0.00000000	     -0.00000000	     -0.01778211	      0.61044500	     -0.00000000	     -0.00000000	     -0.00000000	     -5.10093509	     -0.01774580	      0.21203240	     -0.00000000	     -0.00000000	     -0.00000000	      5.11137864	      0.00000000	      0.00000000	      0.00000000	     -0.00000000	      0.00000000	     -0.00000000	     -0.00486002	      0.76989723	     -0.00000000
      0.01337770	      0.00000000	      0.88460931	     -0.00000000	     -0.00000000	     -0.00000000	     -0.00000000	     -0.01783827	      0.61040641	     -0.00000000	     -0.00000000	     -0.00000000	     -5.11708678	     -0.01780053	      0.21200399	     -0.00000000	     -0.00000000	     -0.00000000	      5.12794217	      0.00000000	      0.00000000	      0.00000000	     -0.00000000	      0.00000000	     -0.00000000	     -0.00487527	      0.76985622	     -0.00000000
      0.01407208	      0.00000000	      0.88457331	     -0.00000000	     -0.00000000	     -0.00000000	     -0.00000000	     -0.01788610	      0.61037470	     -0.00000000	     -0.00000000	     -0.00000000	     -5.13084377	     -0.01784735	      0.21198095	     -0.00000000	     -0.00000000	     -0.00000000	      5.14198918	      0.00000000	      0.00000000	      0.00000000	     -0.00000000	      0.00000000	     -0.00000000	     -0.00488827	      0.76982243	     -0.00000000
      0.01476646	      0.00000000	      0.88453609	     -0.00000000	     -0.00000000	     -0.00000000	     -0.00000000	     -0.01793686	      0.61034204	     -0.00000000	     -0.00000000	     -0.00000000	     -5.14544434	     -0.01789721	      0.21195752	     -0.00000000	     -0.00000000	     -0.00000000	      5.15684716	      0.00000000	      0.00000000	      0.00000000	     -0.00000000	      0.00000000	     -0.00000000	     -0.00490208	      0.76978754	     -0.00000000
      0.01546084	      0.00000000	      0.88449767	     -0.00000000	     -0.00000000	     -0.00000000	     -0.00000000	     -0.01799057	      0.61030847	     -0.00000000	     -0.00000000	     -0.00000000	     -5.16089455	     -0.01795015	      0.21193371	     -0.00000000	     -0.00000000	     -0.00000000	      5.17252204	      0.00000000	      0.00000000	      0.00000000	     -0.00000000	      0.00000000	     -0.00000000	     -0.00491671	      0.76975160	     -0.00000000
      0.01616453	      0.00000000	      0.88445754	     -0.00000000	     -0.00000000	      0.00000000	     -0.00000000	     -0.01804803	      0.61027354	     -0.00000000	     -0.00000000	      0.00000000	     -5.17742420	     -0.01800694	      0.21190925	     -0.00000000	     -0.00000000	      0.00000000	      5.18924587	      0.00000000	      0.00000000	      0.00000000	     -0.00000000	      0.00000000	     -0.00000000	     -0.00493237	      0.76971410	     -0.00000000
      0.01686821	      0.00000000	      0.88441622	     -0.00000000	     -0.00000000	      0.00000000	     -0.00000000	     -0.01810857	      0.61023771	     -0.00000000	     -0.00000000	      0.00000000	     -5.19483707	     -0.01806692	      0.21188448	     -0.00000000	     -0.00000000	      0.00000000	      5.20681913	      0.00000000	      0.00000000	      0.00000000	     -0.00000000	      0.00000000	     -0.00000000	     -0.00494888	      0.76967556	     -0.00000000
      0.01760856	      0.00000000	      0.88437148	     -0.00000000	     -0.00000000	      0.00000000	     -0.00000000	     -0.01817559	      0.61019907	     -0.00000000	     -0.00000000	      0.00000000	     -5.21411557	     -0.01813347	      0.21185810	     -0.00000000	     -0.00000000	      0.00000000	      5.22622984	      0.00000000	      0.00000000	      0.00000000	     -0.00000000	      0.00000000	     -0.00000000	     -0.00496717	      0.76963388	     -0.00000000
      0.01834891	      0.00000000	      0.88432545	     -0.00000000	     -0.00000000	      0.00000000	     -0.00000000	     -0.01824603	      0.61015948	     -0.00000000	     -0.00000000	      0.00000000	     -5.23438139	     -0.01820359	      0.21183144	     -0.00000000	     -0.00000000	      0.00000000	      5.24659036	      0.00000000	      0.00000000	      0.00000000	     -0.00000000	      0.00000000	     -0.00000000	     -0.00498641	      0.76959108	     -0.00000000
      0.01908926	      0.00000000	      0.88427814	     -0.00000000	     -0.00000000	      0.00000000	     -0.00000000	     -0.01831992	      0.61011895	     -0.00000000	     -0.00000000	      0.00000000	     -5.25563859	     -0.01827729	      0.21180451	     -0.00000000	     -0.00000000	      0.00000000	      5.26790478	      0.00000000	      0.00000000	      0.00000000	     -0.00000000	      0.00000000	     -0.00000000	     -0.00500660	      0.76954715	     -0.00000000
      0.01982961	      0.00000000	      0.88422956	     -0.00000000	     -0.00000000	      0.00000000	     -0.00000000	     -0.01839727	      0.61007750	     -0.00000000	     -0.00000000	      0.00000000	     -5.27789077	     -0.01835457	      0.21177735	     -0.00000000	     -0.00000000	      0.00000000	      5.29017667	      0.00000000	      0.00000000	      0.00000000	     -0.00000000	      0.00000000	     -0.00000000	     -0.00502775	      0.76950212	     -0.00000000
      0.02047932	      0.00000000	      0.88418588	     -0.00000000	     -0.00000000	      0.00000000	     -0.00000000	     -0.01846800	      0.61004037	     -0.00000000	     -0.00000000	      0.00000000	     -5.29824079	     -0.01842535	      0.21175332	     -0.00000000	     -0.00000000	      0.00000000	      5.31051314	      0.00000000	      0.00000000	      0.00000000	     -0.00000000	      0.00000000	     -0.00000000	     -0.00504710	      0.76946169	     -0.00000000
      0.02112903	      0.00000000	      0.88414123	     -0.00000000	     -0.00000000	      0.00000000	     -0.00000000	     -0.01854141	      0.61000255	     -0.00000000	     -0.00000000	      0.00000000	     -5.31936127	     -0.01849890	      0.21172914	     -0.00000000	     -0.00000000	      0.00000000	      5.33159124	      0.00000000	      0.00000000	      0.00000000	     -0.00000000	      0.00000000	     -0.00000000	     -0.00506718	      0.76942041	     -0.00000000
      0.02177874	      0.00000000	      0.88409561	     -0.00000000	     -0.00000000	      0.00000000	     -0.00000000	     -0.01861750	      0.60996402	     -0.00000000	     -0.00000000	      0.00000000	     -5.34125377	     -0.01857524	      0.21170481	     -0.00000000	     -0.00000000	      0.00000000	      5.35341259	      0.00000000	      0.00000000	      0.00000000	     -0.00000000	      0.00000000	     -0.00000000	     -0.00508801	      0.76937829	     -0.00000000
      0.02250922	      0.00000000	      0.88404315	     -0.00000000	     -0.00000000	      0.00000000	     -0.00000000	     -0.01870625	      0.60991989	     -0.00000000	     -0.00000000	      0.00000000	     -5.36679154	     -0.01866440	      0.21167729	     -0.00000000	     -0.00000000	      0.00000000	      5.37883606	      0.00000000	      0.00000000	      0.00000000	     -0.00000000	      0.00000000	     -0.00000000	     -0.00511231	      0.76932992	     -0.00000000
      0.02323970	      0.00000000	      0.88398947	     -0.00000000	     -0.00000000	      0.00000000	     -0.00000000	     -0.01879841	      0.60987488	     -0.00000000	     -0.00000000	      0.00000000	     -5.39330851	     -0.01875707	      0.21164960	     -0.00000000	     -0.00000000	      0.00000000	      5.40520251	      0.00000000	      0.00000000	      0.00000000	     -0.00000000	      0.00000000	     -0.00000000	     -0.00513756	      0.76928049	     -0.00000000
      0.02388406	      0.00000000	      0.88394108	     -0.00000000	     -0.00000000	      0.00000000	     -0.00000000	     -0.01888252	      0.60983445	     -0.00000000	     -0.00000000	      0.00000000	     -5.41751326	     -0.01884176	      0.21162506	     -0.00000000	     -0.00000000	      0.00000000	      5.42924448	      0.00000000	      0.00000000	      0.00000000	     -0.00000000	      0.00000000	     -0.00000000	     -0.00516060	      0.76923600	     -0.00000000
      0.02452842	      0.00000000	      0.88389172	     -0.00000000	     -0.00000000	      0.00000000	     -0.00000000	     -0.01896929	      0.60979334	     -0.00000000	     -0.00000000	      0.00000000	     -5.44248165	     -0.01892919	      0.21160040	     -0.00000000	     -0.00000000	      0.00000000	      5.45402205	      0.00000000	      0.00000000	      0.00000000	     -0.00000000	      0.00000000	     -0.00000000	     -0.00518438	      0.76919067	     -0.00000000
      0.02525103	      0.00000000	      0.88383522	     -0.00000000	     -0.00000000	      0.00000000	     -0.00000000	     -0.01906974	      0.60974643	     -0.00000000	     -0.00000000	      0.00000000	     -5.47139091	     -0.01903050	      0.21157262	     -0.00000000	     -0.00000000	      0.00000000	      5.48268404	      0.00000000	      0.00000000	      0.00000000	     -0.00000000	      0.00000000	     -0.00000000	     -0.00521192	      0.76913884	     -0.00000000
      0.02597364	      0.00000000	      0.88377748	     -0.00000000	     -0.00000000	      0.00000000	     -0.00000000	     -0.01917353	      0.60969866	     -0.00000000	     -0.00000000	      0.00000000	     -5.50126174	     -0.01913528	      0.21154471	     -0.00000000	     -0.00000000	      0.00000000	      5.51227254	      0.00000000	      0.00000000	      0.00000000	     -0.00000000	      0.00000000	     -0.00000000	     -0.00524038	      0.76908595	     -0.00000000
      0.02664909	      0.00000000	      0.88372238	     -0.00000000	     -0.00000000	      0.00000000	     -0.00000000	     -0.01927357	      0.60965322	     -0.00000000	     -0.00000000	      0.00000000	     -5.53005290	     -0.01923634	      0.21151851	     -0.00000000	     -0.00000000	      0.00000000	      5.54076819	      0.00000000	      0.00000000	      0.00000000	     -0.00000000	      0.00000000	     -0.00000000	     -0.00526781	      0.76903554	     -0.00000000
      0.02732453	      0.00000000	      0.88366619	     -0.00000000	     -0.00000000	      0.00000000	     -0.00000000	     -0.01937652	      0.60960702	     -0.00000000	     -0.00000000	      0.00000000	     -5.55968460	     -0.01934042	      0.21149221	     -0.00000000	     -0.00000000	      0.00000000	      5.57007396	      0.00000000	      0.00000000	      0.00000000	     -0.00000000	      0.00000000	     -0.00000000	     -0.00529606	      0.76898418	     -0.00000000
      0.02804574	      0.00000000	      0.88360496	     -0.00000000	     -0.00000000	     -0.00000000	     -0.00000000	     -0.01948966	      0.60955684	     -0.00000000	     -0.00000000	     -0.00000000	     -5.59225157	     -0.01945489	      0.21146402	     -0.00000000	     -0.00000000	     -0.00000000	      5.60225943	      0.00000000	      0.00000000	      0.00000000	     -0.00000000	      0.00000000	     -0.00000000	     -0.00532710	      0.76892830	     -0.00000000
      0.02876695	      0.00000000	      0.88354246	     -0.00000000	     -0.00000000	     -0.00000000	     -0.00000000	     -0.01960613	      0.60950578	     -0.00000000	     -0.00000000	     -0.00000000	     -5.62577652	     -0.01957280	      0.21143571	     -0.00000000	     -0.00000000	     -0.00000000	      5.63536845	      0.00000000	      0.00000000	      0.00000000	     -0.00000000	      0.00000000	     -0.00000000	     -0.00535906	      0.76887132	     -0.00000000
      0.02946373	      0.00000000	      0.88348085	     -0.00000000	     -0.00000000	     -0.00000000	     -0.00000000	     -0.01972180	      0.60945560	     -0.00000000	     -0.00000000	     -0.00000000	     -5.65907550	     -0.01968999	      0.21140825	     -0.00000000	     -0.00000000	     -0.00000000	      5.66823301	      0.00000000	      0.00000000	      0.00000000	     -0.00000000	      0.00000000	     -0.00000000	     -0.00539081	      0.76881522	     -0.00000000
      0.03016051	      0.00000000	      0.88341802	     -0.00000000	     -0.00000000	     -0.00000000	     -0.00000000	     -0.01984057	      0.60940458	     -0.00000000	     -0.00000000	     -0.00000000	     -5.69326781	     -0.01981038	      0.21138069	     -0.00000000	     -0.00000000	     -0.00000000	      5.70195900	      0.00000000	      0.00000000	      0.00000000	     -0.00000000	      0.00000000	     -0.00000000	     -0.00542341	      0.76875806	     -0.00000000
      0.03085729	      0.00000000	      0.88335396	     -0.00000000	     -0.00000000	     -0.00000000	     -0.00000000	     -0.01996243	      0.60935270	     -0.00000000	     -0.00000000	     -0.00000000	     -5.72835279	     -0.01993397	      0.21135303	     -0.00000000	     -0.00000000	     -0.00000000	      5.73654591	      0.00000000	      0.00000000	      0.00000000	     -0.00000000	      0.00000000	     -0.00000000	     -0.00545687	      0.76869985	     -0.00000000
      0.03155407	      0.00000000	      0.88328864	     -0.00000000	     -0.00000000	     -0.00000000	     -0.00000000	     -0.02008738	      0.60929995	     -0.00000000	     -0.00000000	     -0.00000000	     -5.76432970	     -0.02006077	      0.21132527	     -0.00000000	     -0.00000000	     -0.00000000	      5.77199310	      0.00000000	      0.00000000	      0.00000000	     -0.00000000	      0.00000000	     -0.00000000	     -0.00549119	      0.76864056	     -0.00000000
      0.03225085	      0.00000000	      0.88322205	     -0.00000000	     -0.00000000	     -0.00000000	     -0.00000000	     -0.02021542	      0.60924633	     -0.00000000	     -0.00000000	     -0.00000000	     -5.80119765	     -0.02019075	      0.21129740	     -0.00000000	     -0.00000000	     -0.00000000	      5.80829984	      0.00000000	      0.00000000	      0.00000000	     -0.00000000	      0.00000000	     -0.00000000	     -0.00552635	      0.76858018	     -0.00000000
      0.03294763	      0.00000000	      0.88315417	     -0.00000000	     -0.00000000	     -0.00000000	     -0.00000000	     -0.02034654	      0.60919181	     -0.00000000	     -0.00000000	     -0.00000000	     -5.83895565	     -0.02032393	      0.21126942	     -0.00000000	     -0.00000000	     -0.00000000	      5.84546525	      0.00000000	      0.00000000	      0.00000000	     -0.00000000	      0.00000000	     -0.00000000	     -0.00556237	      0.76851870	     -0.00000000
      0.03364441	      0.00000000	      0.88308498	     -0.00000000	     -0.00000000	     -0.00000000	     -0.00000000	     -0.02048074	      0.60913640	     -0.00000000	     -0.00000000	     -0.00000000	     -5.87760258	     -0.02046030	      0.21124133	     -0.00000000	     -0.00000000	     -0.00000000	      5.88348836	      0.00000000	      0.00000000	      0.00000000	     -0.00000000	      0.00000000	     -0.00000000	     -0.00559924	      0.76845610	     -0.00000000
      0.03434120	      0.00000000	      0.88301447	     -0.00000000	      0.00000000	     -0.00000000	     -0.00000000	     -0.02061801	      0.60908007	     -0.00000000	      0.00000000	     -0.00000000	     -5.91713724	     -0.02059985	      0.21121314	     -0.00000000	      0.00000000	     -0.00000000	      5.92236810	      0.00000000	      0.00000000	      0.00000000	     -0.00000000	      0.00000000	     -0.00000000	     -0.00563695	      0.76839235	     -0.00000000
      0.03503798	      0.00000000	      0.88294262	     -0.00000000	      0.00000000	     -0.00000000	     -0.00000000	     -0.02075835	      0.60902281	     -0.00000000	      0.00000000	     -0.00000000	     -5.95755830	     -0.02074257	      0.21118483	     -0.00000000	      0.00000000	     -0.00000000	      5.96210328	      0.00000000	      0.00000000	      0.00000000	     -0.00000000	      0.00000000	     -0.00000000	     -0.00567551	      0.76832745	     -0.00000000
      0.03573476	      0.00000000	      0.88286939	     -0.00000000	      0.00000000	     -0.00000000	     -0.00000000	     -0.02090175	      0.60896460	     -0.00000000	      0.00000000	     -0.00000000	     -5.99886434	     -0.02088846	      0.21115641	     -0.00000000	      0.00000000	     -0.00000000	      6.00269260	      0.00000000	      0.00000000	      0.00000000	     -0.00000000	      0.00000000	     -0.00000000	     -0.00571492	      0.76826138	     -0.00000000
      0.03643154	      0.00000000	      0.88279478	     -0.00000000	      0.00000000	     -0.00000000	     -0.00000000	     -0.02104821	      0.60890543	     -0.00000000	      0.00000000	     -0.00000000	     -6.04105384	     -0.02103751	      0.21112786	     -0.00000000	      0.00000000	     -0.00000000	      6.04413469	      0.00000000	      0.00000000	      0.00000000	     -0.00000000	      0.00000000	     -0.00000000	     -0.00575517	      0.76819411	     -0.00000000
      0.03712832	      0.00000000	      0.88271875	     -0.00000000	      0.00000000	     -0.00000000	     -0.00000000	     -0.02119771	      0.60884528	     -0.00000000	      0.00000000	     -0.00000000	     -6.08412516	     -0.02118972	      0.21109920	     -0.00000000	      0.00000000	     -0.00000000	      6.08642805	      0.00000000	      0.00000000	      0.00000000	     -0.00000000	      0.00000000	     -0.00000000	     -0.00579627	      0.76812563	     -0.00000000
      0.03782510	      0.00000000	      0.88264130	     -0.00000000	      0.00000000	     -0.00000000	     -0.00000000	     -0.02135026	      0.60878415	     -0.00000000	      0.00000000	     -0.00000000	     -6.12807659	     -0.02134508	      0.21107040	     -0.00000000	      0.00000000	     -0.00000000	      6.12957109	      0.00000000	      0.00000000	      0.00000000	     -0.00000000	      0.00000000	     -0.00000000	     -0.00583820	      0.76805592	     -0.00000000
      0.03852188	      0.00000000	      0.88256238	     -0.00000000	      0.00000000	     -0.00000000	     -0.00000000	     -0.02150585	      0.60872200	     -0.00000000	      0.00000000	     -0.00000000	     -6.17290631	     -0.02150357	      0.21104147	     -0.00000000	      0.00000000	     -0.00000000	      6.17356213	      0.00000000	      0.00000000	      0.00000000	     -0.00000000	      0.00000000	     -0.00000000	     -0.00588098	      0.76798496	     -0.00000000
      0.03921866	      0.00000000	      0.88248199	     -0.00000000	      0.00000000	     -0.00000000	     -0.00000000	     -0.02166446	      0.60865882	     -0.00000000	      0.00000000	     -0.00000000	     -6.21861238	     -0.02166520	      0.21101241	     -0.00000000	      0.00000000	     -0.00000000	      6.21839938	      0.00000000	      0.00000000	      0.00000000	     -0.00000000	      0.00000000	     -0.00000000	     -0.00592459	      0.76791273	     -0.00000000
      0.03991544	      0.00000000	      0.88240009	     -0.00000000	     -0.00000000	     -0.00000000	     -0.00000000	     -0.02182609	      0.60859460	     -0.00000000	     -0.00000000	     -0.00000000	     -6.26519281	     -0.02182995	      0.21098320	     -0.00000000	     -0.00000000	     -0.00000000	      6.26408096	      0.00000000	      0.00000000	      0.00000000	     -0.00000000	      0.00000000	     -0.00000000	     -0.00596903	      0.76783920	     -0.00000000
      0.04061222	      0.00000000	      0.88231666	     -0.00000000	     -0.00000000	     -0.00000000	     -0.00000000	     -0.02199074	      0.60852932	     -0.00000000	     -0.00000000	     -0.00000000	     -6.31264547	     -0.02199782	      0.21095385	     -0.00000000	     -0.00000000	     -0.00000000	      6.31060489	      0.00000000	      0.00000000	      0.00000000	     -0.00000000	      0.00000000	     -0.00000000	     -0.00601430	      0.76776436	     -0.00000000
      0.04130900	      0.00000000	      0.88223168	     -0.00000000	     -0.00000000	     -0.00000000	     -0.00000000	     -0.02215838	      0.60846295	     -0.00000000	     -0.00000000	     -0.00000000	     -6.36096815	     -0.02216879	      0.21092434	     -0.00000000	     -0.00000000	     -0.00000000	      6.35796910	      0.00000000	      0.00000000	      0.00000000	     -0.00000000	      0.00000000	     -0.00000000	     -0.00606041	      0.76768818	     -0.00000000
      0.04200579	      0.00000000	      0.88214512	     -0.00000000	     -0.00000000	     -0.00000000	     -0.00000000	     -0.02232903	      0.60839549	     -0.00000000	     -0.00000000	     -0.00000000	     -6.41015855	     -0.02234286	      0.21089468	     -0.00000000	     -0.00000000	     -0.00000000	      6.40617140	      0.00000000	      0.00000000	      0.00000000	     -0.00000000	      0.00000000	     -0.00000000	     -0.00610734	      0.76761064	     -0.00000000
      0.04270257	      0.00000000	      0.88205695	     -0.00000000	     -0.00000000	     -0.00000000	     -0.00000000	     -0.02250265	      0.60832691	     -0.00000000	     -0.00000000	     -0.00000000	     -6.46021426	     -0.02252001	      0.21086485	     -0.00000000	     -0.00000000	     -0.00000000	      6.45520954	      0.00000000	      0.00000000	      0.00000000	     -0.00000000	      0.00000000	     -0.00000000	     -0.00615509	      0.76753172	     -0.00000000
      0.04339935	      0.00000000	      0.88196715	     -0.00000000	     -0.00000000	     -0.00000000	     -0.00000000	     -0.02267925	      0.60825719	     -0.00000000	     -0.00000000	     -0.00000000	     -6.51113277	     -0.02270024	      0.21083486	     -0.00000000	     -0.00000000	     -0.00000000	      6.50508113	      0.00000000	      0.00000000	      0.00000000	     -0.00000000	      0.00000000	     -0.00000000	     -0.00620367	      0.76745139	     -0.00000000
      0.04409613	      0.00000000	      0.88187570	     -0.00000000	     -0.00000000	     -0.00000000	     -0.00000000	     -0.02285882	      0.60818631	     -0.00000000	     -0.00000000	     -0.00000000	     -6.56291149	     -0.02288354	      0.21080468	     -0.00000000	     -0.00000000	     -0.00000000	      6.55578371	      0.00000000	      0.00000000	      0.00000000	     -0.00000000	      0.00000000	     -0.00000000	     -0.00625306	      0.76736964	     -0.00000000
      0.04479291	      0.00000000	      0.88178256	     -0.00000000	     -0.00000000	     -0.00000000	     -0.00000000	     -0.02304134	      0.60811425	     -0.00000000	     -0.00000000	     -0.00000000	     -6.61554771	     -0.02306989	      0.21077432	     -0.00000000	     -0.00000000	     -0.00000000	      6.60731469	      0.00000000	      0.00000000	      0.00000000	     -0.00000000	      0.00000000	     -0.00000000	     -0.00630327	      0.76728643	     -0.00000000
      0.04548969	      0.00000000	      0.88168770	     -0.00000000	     -0.00000000	     -0.00000000	     -0.00000000	     -0.02322681	      0.60804099	     -0.00000000	     -0.00000000	     -0.00000000	     -6.66903864	     -0.02325928	      0.21074378	     -0.00000000	     -0.00000000	     -0.00000000	      6.65967142	      0.00000000	      0.00000000	      0.00000000	     -0.00000000	      0.00000000	     -0.00000000	     -0.00635429	      0.76720175	     -0.00000000
      0.04618647	      0.00000000	      0.88159111	     -0.00000000	     -0.00000000	     -0.00000000	     -0.00000000	     -0.02341520	      0.60796652	     -0.00000000	     -0.00000000	     -0.00000000	     -6.72338136	     -0.02345171	      0.21071303	     -0.00000000	     -0.00000000	     -0.00000000	      6.71285112	      0.00000000	      0.00000000	      0.00000000	     -0.00000000	      0.00000000	     -0.00000000	     -0.00640613	      0.76711556	     -0.00000000
      0.04688325	      0.00000000	      0.88149274	     -0.00000000	     -0.00000000	     -0.00000000	     -0.00000000	     -0.02360652	      0.60789080	     -0.00000000	     -0.00000000	     -0.00000000	     -6.77857288	     -0.02364716	      0.21068209	     -0.00000000	     -0.00000000	     -0.00000000	      6.76685092	      0.00000000	      0.00000000	      0.00000000	     -0.00000000	      0.00000000	     -0.00000000	     -0.00645877	      0.76702785	     -0.00000000
      0.04750840	      0.00000000	      0.88140297	     -0.00000000	     -0.00000000	     -0.00000000	     -0.00000000	     -0.02378065	      0.60782180	     -0.00000000	     -0.00000000	     -0.00000000	     -6.82881019	     -0.02382507	      0.21065415	     -0.00000000	     -0.00000000	     -0.00000000	      6.81599469	      0.00000000	      0.00000000	      0.00000000	     -0.00000000	      0.00000000	     -0.00000000	     -0.00650668	      0.76694784	     -0.00000000
      0.04813355	      0.00000000	      0.88131172	     -0.00000000	     -0.00000000	      0.00000000	     -0.00000000	     -0.02395711	      0.60775176	     -0.00000000	     -0.00000000	      0.00000000	     -6.87972594	     -0.02400539	      0.21062603	     -0.00000000	     -0.00000000	      0.00000000	      6.86579399	      0.00000000	      0.00000000	      0.00000000	     -0.00000000	      0.00000000	     -0.00000000	     -0.00655523	      0.76686656	     -0.00000000
      0.04875869	      0.00000000	      0.88121899	     -0.00000000	     -0.00000000	      0.00000000	     -0.00000000	     -0.02413589	      0.60768068	     -0.00000000	     -0.00000000	      0.00000000	     -6.93131774	     -0.02418812	      0.21059773	     -0.00000000	     -0.00000000	      0.00000000	      6.91624652	      0.00000000	      0.00000000	      0.00000000	     -0.00000000	      0.00000000	     -0.00000000	     -0.00660443	      0.76678399	     -0.00000000
      0.04938384	      0.00000000	      0.88112475	     -0.00000000	     -0.00000000	      0.00000000	      0.00000000	     -0.02431699	      0.60760854	     -0.00000000	     -0.00000000	      0.00000000	     -6.98358316	     -0.02437323	      0.21056925	     -0.00000000	     -0.00000000	      0.00000000	      6.96734994	      0.00000000	      0.00000000	      0.00000000	     -0.00000000	      0.00000000	     -0.00000000	     -0.00665426	      0.76670013	     -0.00000000
      0.05000899	      0.00000000	      0.88102898	     -0.00000000	     -0.00000000	      0.00000000	      0.00000000	     -0.02450039	      0.60753532	     -0.00000000	     -0.00000000	      0.00000000	     -7.03651968	     -0.02456073	      0.21054057	     -0.00000000	     -0.00000000	      0.00000000	      7.01910182	      0.00000000	      0.00000000	      0.00000000	     -0.00000000	      0.00000000	     -0.00000000	     -0.00670474	      0.76661494	     -0.00000000
      0.05063413	      0.00000000	      0.88093165	     -0.00000000	     -0.00000000	      0.00000000	      0.00000000	     -0.02468609	      0.60746101	     -0.00000000	     -0.00000000	      0.00000000	     -7.09012473	     -0.02475061	      0.21051170	     -0.00000000	     -0.00000000	      0.00000000	      7.07149967	      0.00000000	      0.00000000	      0.00000000	     -0.00000000	      0.00000000	     -0.00000000	     -0.00675584	      0.76652841	     -0.00000000
      0.05125928	      0.00000000	      0.88083276	     -0.00000000	     -0.00000000	      0.00000000	      0.00000000	     -0.02487407	      0.60738559	     -0.00000000	     -0.00000000	      0.00000000	     -7.14439567	     -0.02494284	      0.21048263	     -0.00000000	     -0.00000000	      0.00000000	      7.12454094	      0.00000000	      0.00000000	      0.00000000	     -0.00000000	      0.00000000	     -0.00000000	     -0.00680758	      0.76644052	     -0.00000000
      0.05188443	      0.00000000	      0.88073228	     -0.00000000	     -0.00000000	      0.00000000	      0.00000000	     -0.02506433	      0.60730904	     -0.00000000	     -0.00000000	      0.00000000	     -7.19932978	     -0.02513742	      0.21045336	     -0.00000000	     -0.00000000	      0.00000000	      7.17822301	      0.00000000	      0.00000000	      0.00000000	     -0.00000000	      0.00000000	     -0.00000000	     -0.00685994	      0.76635125	     -0.00000000
      0.05250958	      0.00000000	      0.88063017	     -0.00000000	     -0.00000000	      0.00000000	      0.00000000	     -0.02525685	      0.60723135	     -0.00000000	     -0.00000000	      0.00000000	     -7.25492429	     -0.02533435	      0.21042386	     -0.00000000	     -0.00000000	      0.00000000	      7.23254318	      0.00000000	      0.00000000	      0.00000000	     -0.00000000	      0.00000000	     -0.00000000	     -0.00691293	      0.76626059	     -0.00000000
      0.05313472	      0.00000000	      0.88052644	     -0.00000000	     -0.00000000	      0.00000000	      0.00000000	     -0.02545162	      0.60715251	     -0.00000000	     -0.00000000	      0.00000000	     -7.31117635	     -0.02553360	      0.21039415	     -0.00000000	     -0.00000000	      0.00000000	      7.28749870	      0.00000000	      0.00000000	      0.00000000	     -0.00000000	      0.00000000	     -0.00000000	     -0.00696654	      0.76616851	     -0.00000000
      0.05375987	      0.00000000	      0.88042104	     -0.00000000	     -0.00000000	      0.00000000	      0.00000000	     -0.02564863	      0.60707249	     -0.00000000	     -0.00000000	      0.00000000	     -7.36808306	     -0.02573517	      0.21036422	     -0.00000000	     -0.00000000	      0.00000000	      7.34308675	      0.00000000	      0.00000000	      0.00000000	     -0.00000000	      0.00000000	     -0.00000000	     -0.00702077	      0.76607499	     -0.00000000
      0.05438502	      0.00000000	      0.88031396	     -0.00000000	     -0.00000000	      0.00000000	      0.00000000	     -0.02584788	      0.60699128	     -0.00000000	     -0.00000000	      0.00000000	     -7.42564144	     -0.02593904	      0.21033405	     -0.00000000	     -0.00000000	      0.00000000	      7.39930443	      0.00000000	      0.00000000	      0.00000000	     -0.00000000	      0.00000000	     -0.00000000	     -0.00707562	      0.76598002	     -0.00000000
      0.05501016	      0.00000000	      0.88020519	     -0.00000000	     -0.00000000	      0.00000000	      0.00000000	     -0.02604934	      0.60690886	     -0.00000000	     -0.00000000	      0.00000000	     -7.48384845	     -0.02614521	      0.21030365	     -0.00000000	     -0.00000000	      0.00000000	      7.45614880	      0.00000000	      0.00000000	      0.00000000	     -0.00000000	      0.00000000	     -0.00000000	     -0.00713107	      0.76588358	     -0.00000000
      0.05563531	      0.00000000	      0.88009469	     -0.00000000	     -0.00000000	      0.00000000	      0.00000000	     -0.02625301	      0.60682523	     -0.00000000	     -0.00000000	      0.00000000	     -7.54270099	     -0.02635366	      0.21027300	     -0.00000000	     -0.00000000	      0.00000000	      7.51361683	      0.00000000	      0.00000000	      0.00000000	     -0.00000000	      0.00000000	     -0.00000000	     -0.00718714	      0.76578564	     -0.00000000
      0.05626046	      0.00000000	      0.87998244	     -0.00000000	     -0.00000000	      0.00000000	      0.00000000	     -0.02645888	      0.60674035	     -0.00000000	     -0.00000000	      0.00000000	     -7.60219590	     -0.02656438	      0.21024211	     -0.00000000	     -0.00000000	      0.00000000	      7.57170543	      0.00000000	      0.00000000	      0.00000000	     -0.00000000	      0.00000000	     -0.00000000	     -0.00724381	      0.76568619	     -0.00000000
      0.05688561	      0.00000000	      0.87986843	     -0.00000000	     -0.00000000	      0.00000000	      0.00000000	     -0.02666692	      0.60665421	     -0.00000000	     -0.00000000	      0.00000000	     -7.66232993	     -0.02677735	      0.21021096	     -0.00000000	     -0.00000000	      0.00000000	      7.63041147	      0.00000000	      0.00000000	      0.00000000	     -0.00000000	      0.00000000	     -0.00000000	     -0.00730109	      0.76558521	     -0.00000000
      0.05751075	      0.00000000	      0.87975262	     -0.00000000	     -0.00000000	      0.00000000	      0.00000000	     -0.02687714	      0.60656680	     -0.00000000	     -0.00000000	      0.00000000	     -7.72309981	     -0.02699257	      0.21017954	     -0.00000000	     -0.00000000	      0.00000000	      7.68973173	      0.00000000	      0.00000000	      0.00000000	     -0.00000000	      0.00000000	     -0.00000000	     -0.00735896	      0.76548267	     -0.00000000
      0.05813590	      0.00000000	      0.87963501	     -0.00000000	     -0.00000000	      0.00000000	      0.00000000	     -0.02708952	      0.60647811	     -0.00000000	     -0.00000000	      0.00000000	     -7.78450218	     -0.02721001	      0.21014786	     -0.00000000	     -0.00000000	      0.00000000	      7.74966293	      0.00000000	      0.00000000	      0.00000000	     -0.00000000	      0.00000000	     -0.00000000	     -0.00741743	      0.76537857	     -0.00000000
      0.05876105	      0.00000000	      0.87951556	     -0.00000000	     -0.00000000	      0.00000000	      0.00000000	     -0.02730404	      0.60638810	     -0.00000000	     -0.00000000	      0.00000000	     -7.84653362	     -0.02742968	      0.21011591	     -0.00000000	     -0.00000000	      0.00000000	      7.81020176	      0.00000000	      0.00000000	      0.00000000	     -0.00000000	      0.00000000	     -0.00000000	     -0.00747650	      0.76527287	     -0.00000000
      0.05938619	      0.00000000	      0.87939426	     -0.00000000	     -0.00000000	      0.00000000	      0.00000000	     -0.02752069	      0.60629678	     -0.00000000	     -0.00000000	      0.00000000	     -7.90919066	     -0.02765154	      0.21008368	     -0.00000000	     -0.00000000	      0.00000000	      7.87134481	      0.00000000	      0.00000000	      0.00000000	     -0.00000000	      0.00000000	     -0.00000000	     -0.00753615	      0.76516556	     -0.00000000
      0.06001134	      0.00000000	      0.87927107	     -0.00000000	     -0.00000000	      0.00000000	      0.00000000	     -0.02773945	      0.60620411	     -0.00000000	     -0.00000000	      0.00000000	     -7.97246979	     -0.02787560	      0.21005116	     -0.00000000	     -0.00000000	      0.00000000	      7.93308864	      0.00000000	      0.00000000	      0.00000000	     -0.00000000	      0.00000000	     -0.00000000	     -0.00759638	      0.76505663	     -0.00000000
      0.06063649	      0.00000000	      0.87914599	     -0.00000000	     -0.00000000	      0.00000000	      0.00000000	     -0.02796033	      0.60611009	     -0.00000000	     -0.00000000	      0.00000000	     -8.03636740	     -0.02810183	      0.21001835	     -0.00000000	     -0.00000000	      0.00000000	      7.99542974	      0.00000000	      0.00000000	      0.00000000	     -0.00000000	      0.00000000	     -0.00000000	     -0.00765720	      0.76494604	     -0.00000000
      0.06126164	      0.00000000	      0.87901899	     -0.00000000	     -0.00000000	      0.00000000	      0.00000000	     -0.02818329	      0.60601469	     -0.00000000	     -0.00000000	      0.00000000	     -8.10087986	     -0.02833022	      0.20998524	     -0.00000000	     -0.00000000	      0.00000000	      8.05836455	      0.00000000	      0.00000000	      0.00000000	     -0.00000000	      0.00000000	     -0.00000000	     -0.00771859	      0.76483378	     -0.00000000
      0.06188678	      0.00000000	      0.87889004	     -0.00000000	     -0.00000000	      0.00000000	      0.00000000	     -0.02840832	      0.60591791	     -0.00000000	     -0.00000000	      0.00000000	     -8.16600348	     -0.02856076	      0.20995182	     -0.00000000	     -0.00000000	      0.00000000	      8.12188945	      0.00000000	      0.00000000	      0.00000000	     -0.00000000	      0.00000000	     -0.00000000	     -0.00778056	      0.76471984	     -0.00000000
      0.06251193	      0.00000000	      0.87875913	     -0.00000000	     -0.00000000	      0.00000000	      0.00000000	     -0.02863542	      0.60581972	     -0.00000000	     -0.00000000	      0.00000000	     -8.23173451	     -0.02879343	      0.20991809	     -0.00000000	     -0.00000000	      0.00000000	      8.18600078	      0.00000000	      0.00000000	      0.00000000	     -0.00000000	      0.00000000	     -0.00000000	     -0.00784309	      0.76460419	     -0.00000000
      0.06313708	      0.00000000	      0.87862623	     -0.00000000	     -0.00000000	      0.00000000	      0.00000000	     -0.02886457	      0.60572010	     -0.00000000	     -0.00000000	      0.00000000	     -8.29806916	     -0.02902822	      0.20988404	     -0.00000000	     -0.00000000	      0.00000000	      8.25069482	      0.00000000	      0.00000000	      0.00000000	     -0.00000000	      0.00000000	     -0.00000000	     -0.00790620	      0.76448681	     -0.00000000
      0.06376222	      0.00000000	      0.87849133	     -0.00000000	     -0.00000000	      0.00000000	      0.00000000	     -0.02909575	      0.60561905	     -0.00000000	     -0.00000000	      0.00000000	     -8.36500358	     -0.02926511	      0.20984967	     -0.00000000	     -0.00000000	      0.00000000	      8.31596781	      0.00000000	      0.00000000	      0.00000000	     -0.00000000	      0.00000000	     -0.00000000	     -0.00796986	      0.76436768	     -0.00000000
      0.06438737	      0.00000000	      0.87835439	     -0.00000000	     -0.00000000	      0.00000000	      0.00000000	     -0.02932895	      0.60551654	     -0.00000000	     -0.00000000	      0.00000000	     -8.43253389	     -0.02950408	      0.20981497	     -0.00000000	     -0.00000000	      0.00000000	      8.38181592	      0.00000000	      0.00000000	      0.00000000	     -0.00000000	      0.00000000	     -0.00000000	     -0.00803408	      0.76424679	     -0.00000000
      0.06501252	      0.00000000	      0.87821539	     -0.00000000	     -0.00000000	      0.00000000	      0.00000000	     -0.02956415	      0.60541256	     -0.00000000	     -0.00000000	      0.00000000	     -8.50065614	     -0.02974513	      0.20977993	     -0.00000000	     -0.00000000	      0.00000000	      8.44823529	      0.00000000	      0.00000000	      0.00000000	     -0.00000000	      0.00000000	     -0.00000000	     -0.00809885	      0.76412411	     -0.00000000
      0.06563767	      0.00000000	      0.87807433	     -0.00000000	     -0.00000000	      0.00000000	      0.00000000	     -0.02980134	      0.60530709	     -0.00000000	     -0.00000000	      0.00000000	     -8.56936635	     -0.02998824	      0.20974454	     -0.00000000	     -0.00000000	      0.00000000	      8.51522203	      0.00000000	      0.00000000	      0.00000000	     -0.00000000	      0.00000000	     -0.00000000	     -0.00816417	      0.76399963	     -0.00000000
      0.06626281	      0.00000000	      0.87793117	     -0.00000000	     -0.00000000	      0.00000000	      0.00000000	     -0.03004050	      0.60520012	     -0.00000000	     -0.00000000	      0.00000000	     -8.63866051	     -0.03023338	      0.20970880	     -0.00000000	     -0.00000000	      0.00000000	      8.58277219	      0.00000000	      0.00000000	      0.00000000	     -0.00000000	      0.00000000	     -0.00000000	     -0.00823004	      0.76387332	     -0.00000000
      0.06688796	      0.00000000	      0.87778589	     -0.00000000	     -0.00000000	      0.00000000	      0.00000000	     -0.03028161	      0.60509162	     -0.00000000	     -0.00000000	      0.00000000	     -8.70853456	     -0.03048055	      0.20967271	     -0.00000000	     -0.00000000	      0.00000000	      8.65088178	      0.00000000	      0.00000000	      0.00000000	     -0.00000000	      0.00000000	     -0.00000000	     -0.00829644	      0.76374517	     -0.00000000
      0.06751311	      0.00000000	      0.87763847	     -0.00000000	     -0.00000000	      0.00000000	      0.00000000	     -0.03052467	      0.60498158	     -0.00000000	     -0.00000000	      0.00000000	     -8.77898440	     -0.03072973	      0.20963625	     -0.00000000	     -0.00000000	      0.00000000	      8.71954679	      0.00000000	      0.00000000	      0.00000000	     -0.00000000	      0.00000000	     -0.00000000	     -0.00836339	      0.76361516	     -0.00000000
      0.06813825	      0.00000000	      0.87748889	     -0.00000000	     -0.00000000	      0.00000000	      0.00000000	     -0.03076965	      0.60486999	     -0.00000000	     -0.00000000	      0.00000000	     -8.85000589	     -0.03098090	      0.20959942	     -0.00000000	     -0.00000000	      0.00000000	      8.78876315	      0.00000000	      0.00000000	      0.00000000	     -0.00000000	      0.00000000	     -0.00000000	     -0.00843086	      0.76348327	     -0.00000000
      0.06876340	      0.00000000	      0.87733713	     -0.00000000	     -0.00000000	      0.00000000	      0.00000000	     -0.03101655	      0.60475684	     -0.00000000	     -0.00000000	      0.00000000	     -8.92159487	     -0.03123405	      0.20956222	     -0.00000000	     -0.00000000	      0.00000000	      8.85852678	      0.00000000	      0.00000000	      0.00000000	     -0.00000000	      0.00000000	     -0.00000000	     -0.00849886	      0.76334948	     -0.00000000
      0.06938855	      0.00000000	      0.87718317	     -0.00000000	     -0.00000000	      0.00000000	      0.00000000	     -0.03126533	      0.60464209	     -0.00000000	     -0.00000000	      0.00000000	     -8.99374715	     -0.03148916	      0.20952463	     -0.00000000	     -0.00000000	      0.00000000	      8.92883356	      0.00000000	      0.00000000	      0.00000000	     -0.00000000	      0.00000000	     -0.00000000	     -0.00856739	      0.76321377	     -0.00000000
      0.07001370	      0.00000000	      0.87702699	     -0.00000000	     -0.00000000	      0.00000000	      0.00000000	     -0.03151600	      0.60452574	     -0.00000000	     -0.00000000	      0.00000000	     -9.06645849	     -0.03174621	      0.20948666	     -0.00000000	     -0.00000000	      0.00000000	      8.99967933	      0.00000000	      0.00000000	      0.00000000	     -0.00000000	      0.00000000	     -0.00000000	     -0.00863643	      0.76307612	     -0.00000000
      0.07063884	      0.00000000	      0.87686856	     -0.00000000	     -0.00000000	      0.00000000	      0.00000000	     -0.03176853	      0.60440778	     -0.00000000	     -0.00000000	      0.00000000	     -9.13972465	     -0.03200519	      0.20944828	     -0.00000000	     -0.00000000	      0.00000000	      9.07105993	      0.00000000	      0.00000000	      0.00000000	     -0.00000000	      0.00000000	     -0.00000000	     -0.00870599	      0.76293652	     -0.00000000
      0.07126399	      0.00000000	      0.87670787	     -0.00000000	     -0.00000000	      0.00000000	      0.00000000	     -0.03202290	      0.60428818	     -0.00000000	     -0.00000000	      0.00000000	     -9.21354135	     -0.03226608	      0.20940951	     -0.00000000	     -0.00000000	      0.00000000	      9.14297115	      0.00000000	      0.00000000	      0.00000000	     -0.00000000	      0.00000000	     -0.00000000	     -0.00877605	      0.76279494	     -0.00000000
      0.07188914	      0.00000000	      0.87654489	     -0.00000000	     -0.00000000	      0.00000000	      0.00000000	     -0.03227910	      0.60416693	     -0.00000000	     -0.00000000	      0.00000000	     -9.28790430	     -0.03252886	      0.20937032	     -0.00000000	     -0.00000000	      0.00000000	      9.21540878	      0.00000000	      0.00000000	      0.00000000	     -0.00000000	      0.00000000	     -0.00000000	     -0.00884663	      0.76265137	     -0.00000000
      0.07251429	      0.00000000	      0.87637961	     -0.00000000	     -0.00000000	      0.00000000	      0.00000000	     -0.03253711	      0.60404401	     -0.00000000	     -0.00000000	      0.00000000	     -9.36280916	     -0.03279352	      0.20933072	     -0.00000000	     -0.00000000	      0.00000000	      9.28836859	      0.00000000	      0.00000000	      0.00000000	     -0.00000000	      0.00000000	     -0.00000000	     -0.00891770	      0.76250579	     -0.00000000
      0.07313943	      0.00000000	      0.87621200	     -0.00000000	     -0.00000000	      0.00000000	      0.00000000	     -0.03279692	      0.60391942	     -0.00000000	     -0.00000000	      0.00000000	     -9.43825162	     -0.03306004	      0.20929070	     -0.00000000	     -0.00000000	      0.00000000	      9.36184631	      0.00000000	      0.00000000	      0.00000000	     -0.00000000	      0.00000000	     -0.00000000	     -0.00898927	      0.76235818	     -0.00000000
      0.07376458	      0.00000000	      0.87604205	     -0.00000000	     -0.00000000	      0.00000000	      0.00000000	     -0.03305850	      0.60379313	     -0.00000000	     -0.00000000	      0.00000000	     -9.51422731	     -0.03332840	      0.20925025	     -0.00000000	     -0.00000000	      0.00000000	      9.43583770	      0.00000000	      0.00000000	      0.00000000	     -0.00000000	      0.00000000	     -0.00000000	     -0.00906133	      0.76220853	     -0.00000000
      0.07438973	      0.00000000	      0.87586973	     -0.00000000	     -0.00000000	      0.00000000	      0.00000000	     -0.03332185	      0.60366513	     -0.00000000	     -0.00000000	      0.00000000	     -9.59073189	     -0.03359859	      0.20920936	     -0.00000000	     -0.00000000	      0.00000000	      9.51033846	      0.00000000	      0.00000000	      0.00000000	     -0.00000000	      0.00000000	     -0.00000000	     -0.00913387	      0.76205681	     -0.00000000
      0.07501487	      0.00000000	      0.87569502	     -0.00000000	     -0.00000000	      0.00000000	      0.00000000	     -0.03358694	      0.60353540	     -0.00000000	     -0.00000000	      0.00000000	     -9.66776098	     -0.03387058	      0.20916804	     -0.00000000	     -0.00000000	      0.00000000	      9.58534433	      0.00000000	      0.00000000	      0.00000000	     -0.00000000	      0.00000000	     -0.00000000	     -0.00920690	      0.76190301	     -0.00000000
      0.07564002	      0.00000000	      0.87551791	     -0.00000000	     -0.00000000	      0.00000000	      0.00000000	     -0.03385377	      0.60340393	     -0.00000000	     -0.00000000	      0.00000000	     -9.74531019	     -0.03414437	      0.20912627	     -0.00000000	     -0.00000000	      0.00000000	      9.66085100	      0.00000000	      0.00000000	      0.00000000	     -0.00000000	      0.00000000	     -0.00000000	     -0.00928041	      0.76174711	     -0.00000000
      0.07626517	      0.00000000	      0.87533837	     -0.00000000	     -0.00000000	      0.00000000	      0.00000000	     -0.03412230	      0.60327070	     -0.00000000	     -0.00000000	      0.00000000	     -9.82337516	     -0.03441993	      0.20908404	     -0.00000000	     -0.00000000	      0.00000000	      9.73685421	      0.00000000	      0.00000000	      0.00000000	     -0.00000000	      0.00000000	     -0.00000000	     -0.00935439	      0.76158910	     -0.00000000
      0.07689032	      0.00000000	      0.87515639	     -0.00000000	     -0.00000000	      0.00000000	      0.00000000	     -0.03439253	      0.60313570	     -0.00000000	     -0.00000000	      0.00000000	     -9.90195149	     -0.03469724	      0.20904136	     -0.00000000	     -0.00000000	      0.00000000	      9.81334965	      0.00000000	      0.00000000	      0.00000000	     -0.00000000	      0.00000000	     -0.00000000	     -0.00942884	      0.76142895	     -0.00000000
      0.07751546	      0.00000000	      0.87497195	     -0.00000000	     -0.00000000	      0.00000000	      0.00000000	     -0.03466444	      0.60299891	     -0.00000000	     -0.00000000	      0.00000000	     -9.98103480	     -0.03497630	      0.20899821	     -0.00000000	     -0.00000000	      0.00000000	      9.89033304	      0.00000000	      0.00000000	      0.00000000	     -0.00000000	      0.00000000	     -0.00000000	     -0.00950375	      0.76126665	     -0.00000000
      0.07814061	      0.00000000	      0.87478502	     -0.00000000	     -0.00000000	      0.00000000	      0.00000000	     -0.03493801	      0.60286033	     -0.00000000	     -0.00000000	      0.00000000	    -10.06062070	     -0.03525708	      0.20895459	     -0.00000000	     -0.00000000	      0.00000000	      9.96780010	      0.00000000	      0.00000000	      0.00000000	     -0.00000000	      0.00000000	     -0.00000000	     -0.00957912	      0.76110218	     -0.00000000
      0.07876576	      0.00000000	      0.87459559	     -0.00000000	     -0.00000000	      0.00000000	      0.00000000	     -0.03521322	      0.60271992	     -0.00000000	     -0.00000000	      0.00000000	    -10.14070482	     -0.03553956	      0.20891050	     -0.00000000	     -0.00000000	      0.00000000	     10.04574656	      0.00000000	      0.00000000	      0.00000000	     -0.00000000	      0.00000000	     -0.00000000	     -0.00965494	      0.76093552	     -0.00000000
      0.07939090	      0.00000000	      0.87440365	     -0.00000000	     -0.00000000	      0.00000000	      0.00000000	     -0.03549006	      0.60257769	     -0.00000000	     -0.00000000	      0.00000000	    -10.22128278	     -0.03582373	      0.20886592	     -0.00000000	     -0.00000000	      0.00000000	     10.12416815	      0.00000000	      0.00000000	      0.00000000	     -0.00000000	      0.00000000	     -0.00000000	     -0.00973122	      0.76076667	     -0.00000000
      0.08001605	      0.00000000	      0.87420916	     -0.00000000	     -0.00000000	      0.00000000	      0.00000000	     -0.03576851	      0.60243362	     -0.00000000	     -0.00000000	      0.00000000	    -10.30235022	     -0.03610957	      0.20882085	     -0.00000000	     -0.00000000	      0.00000000	     10.20306061	      0.00000000	      0.00000000	      0.00000000	     -0.00000000	      0.00000000	     -0.00000000	     -0.00980794	      0.76059559	     -0.00000000
      0.08064120	      0.00000000	      0.87401211	     -0.00000000	     -0.00000000	      0.00000000	      0.00000000	     -0.03604856	      0.60228768	     -0.00000000	     -0.00000000	      0.00000000	    -10.38390278	     -0.03639706	      0.20877528	     -0.00000000	     -0.00000000	      0.00000000	     10.28241970	      0.00000000	      0.00000000	      0.00000000	     -0.00000000	      0.00000000	     -0.00000000	     -0.00988510	      0.76042229	     -0.00000000
      0.08126635	      0.00000000	      0.87381249	     -0.00000000	     -0.00000000	      0.00000000	      0.00000000	     -0.03633018	      0.60213988	     -0.00000000	     -0.00000000	      0.00000000	    -10.46593612	     -0.03668619	      0.20872922	     -0.00000000	     -0.00000000	      0.00000000	     10.36224119	      0.00000000	      0.00000000	      0.00000000	     -0.00000000	      0.00000000	     -0.00000000	     -0.00996269	      0.76024673	     -0.00000000
      0.08189149	      0.00000000	      0.87361028	     -0.00000000	     -0.00000000	      0.00000000	      0.00000000	     -0.03661337	      0.60199019	     -0.00000000	     -0.00000000	      0.00000000	    -10.54844590	     -0.03697693	      0.20868265	     -0.00000000	     -0.00000000	      0.00000000	     10.44252085	      0.00000000	      0.00000000	      0.00000000	     -0.00000000	      0.00000000	     -0.00000000	     -0.01004072	      0.76006890	     -0.00000000
      0.08251664	      0.00000000	      0.87340546	     -0.00000000	     -0.00000000	      0.00000000	      0.00000000	     -0.03689810	      0.60183860	     -0.00000000	     -0.00000000	      0.00000000	    -10.63142780	     -0.03726928	      0.20863556	     -0.00000000	     -0.00000000	      0.00000000	     10.52325446	      0.00000000	      0.00000000	      0.00000000	     -0.00000000	      0.00000000	     -0.00000000	     -0.01011917	      0.75988879	     -0.00000000
      0.08314179	      0.00000000	      0.87319800	     -0.00000000	     -0.00000000	      0.00000000	      0.00000000	     -0.03718435	      0.60168509	     -0.00000000	     -0.00000000	      0.00000000	    -10.71487750	     -0.03756321	      0.20858796	     -0.00000000	     -0.00000000	      0.00000000	     10.60443782	      0.00000000	      0.00000000	      0.00000000	     -0.00000000	      0.00000000	     -0.00000000	     -0.01019805	      0.75970638	     -0.00000000
      0.08376693	      0.00000000	      0.87298790	     -0.00000000	     -0.00000000	      0.00000000	      0.00000000	     -0.03747212	      0.60152966	     -0.00000000	     -0.00000000	      0.00000000	    -10.79879071	     -0.03785870	      0.20853984	     -0.00000000	     -0.00000000	      0.00000000	     10.68606672	      0.00000000	      0.00000000	      0.00000000	     -0.00000000	      0.00000000	     -0.00000000	     -0.01027734	      0.75952166	     -0.00000000
      0.08439208	      0.00000000	      0.87277514	     -0.00000000	     -0.00000000	      0.00000000	      0.00000000	     -0.03776138	      0.60137229	     -0.00000000	     -0.00000000	      0.00000000	    -10.88316313	     -0.03815575	      0.20849118	     -0.00000000	     -0.00000000	      0.00000000	     10.76813696	      0.00000000	      0.00000000	      0.00000000	     -0.00000000	      0.00000000	     -0.00000000	     -0.01035705	      0.75933460	     -0.00000000
      0.08501723	      0.00000000	      0.87255969	     -0.00000000	     -0.00000000	      0.00000000	      0.00000000	     -0.03805211	      0.60121296	     -0.00000000	     -0.00000000	      0.00000000	    -10.96799048	     -0.03845432	      0.20844199	     -0.00000000	     -0.00000000	      0.00000000	     10.85064432	      0.00000000	      0.00000000	      0.00000000	     -0.00000000	      0.00000000	     -0.00000000	     -0.01043716	      0.75914520	     -0.00000000
      0.08564238	      0.00000000	      0.87234155	     -0.00000000	     -0.00000000	      0.00000000	      0.00000000	     -0.03834431	      0.60105167	     -0.00000000	     -0.00000000	      0.00000000	    -11.05326846	     -0.03875442	      0.20839226	     -0.00000000	     -0.00000000	      0.00000000	     10.93358458	      0.00000000	      0.00000000	      0.00000000	     -0.00000000	      0.00000000	     -0.00000000	     -0.01051768	      0.75895344	     -0.00000000
      0.08626752	      0.00000000	      0.87212069	     -0.00000000	     -0.00000000	      0.00000000	      0.00000000	     -0.03863795	      0.60088840	     -0.00000000	     -0.00000000	      0.00000000	    -11.13899279	     -0.03905601	      0.20834198	     -0.00000000	     -0.00000000	      0.00000000	     11.01695350	      0.00000000	      0.00000000	      0.00000000	     -0.00000000	      0.00000000	     -0.00000000	     -0.01059860	      0.75875931	     -0.00000000
      0.08689267	      0.00000000	      0.87189709	     -0.00000000	     -0.00000000	      0.00000000	      0.00000000	     -0.03893302	      0.60072314	     -0.00000000	     -0.00000000	      0.00000000	    -11.22515917	     -0.03935908	      0.20829116	     -0.00000000	     -0.00000000	      0.00000000	     11.10074683	      0.00000000	      0.00000000	      0.00000000	     -0.00000000	      0.00000000	     -0.00000000	     -0.01067991	      0.75856278	     -0.00000000
      0.08751782	      0.00000000	      0.87167075	     -0.00000000	     -0.00000000	      0.00000000	      0.00000000	     -0.03922949	      0.60055587	     -0.00000000	     -0.00000000	      0.00000000	    -11.31176335	     -0.03966362	      0.20823977	     -0.00000000	     -0.00000000	      0.00000000	     11.18496033	      0.00000000	      0.00000000	      0.00000000	     -0.00000000	      0.00000000	     -0.00000000	     -0.01076161	      0.75836385	     -0.00000000
      0.08814296	      0.00000000	      0.87144165	     -0.00000000	     -0.00000000	      0.00000000	      0.00000000	     -0.03952737	      0.60038659	     -0.00000000	     -0.00000000	      0.00000000	    -11.39880106	     -0.03996960	      0.20818782	     -0.00000000	     -0.00000000	      0.00000000	     11.26958977	      0.00000000	      0.00000000	      0.00000000	     -0.00000000	      0.00000000	     -0.00000000	     -0.01084369	      0.75816250	     -0.00000000
      0.08876811	      0.00000000	      0.87120976	     -0.00000000	     -0.00000000	      0.00000000	      0.00000000	     -0.03982661	      0.60021527	     -0.00000000	     -0.00000000	      0.00000000	    -11.48626804	     -0.04027702	      0.20813530	     -0.00000000	     -0.00000000	      0.00000000	     11.35463093	      0.00000000	      0.00000000	      0.00000000	     -0.00000000	      0.00000000	     -0.00000000	     -0.01092616	      0.75795872	     -0.00000000
      0.08939326	      0.00000000	      0.87097508	     -0.00000000	     -0.00000000	      0.00000000	      0.00000000	     -0.04012722	      0.60004192	     -0.00000000	     -0.00000000	      0.00000000	    -11.57416007	     -0.04058585	      0.20808222	     -0.00000000	     -0.00000000	      0.00000000	     11.44007962	      0.00000000	      0.00000000	      0.00000000	     -0.00000000	      0.00000000	     -0.00000000	     -0.01100900	      0.75775249	     -0.00000000
      0.09001841	      0.00000000	      0.87073759	     -0.00000000	     -0.00000000	      0.00000000	      0.00000000	     -0.04042918	      0.59986651	     -0.00000000	     -0.00000000	      0.00000000	    -11.66247294	     -0.04089607	      0.20802855	     -0.00000000	     -0.00000000	      0.00000000	     11.52593165	      0.00000000	      0.00000000	      0.00000000	     -0.00000000	      0.00000000	     -0.00000000	     -0.01109222	      0.75754379	     -0.00000000
      0.09064355	      0.00000000	      0.87049727	     -0.00000000	     -0.00000000	      0.00000000	      0.00000000	     -0.04073246	      0.59968903	     -0.00000000	     -0.00000000	      0.00000000	    -11.75120244	     -0.04120768	      0.20797430	     -0.00000000	     -0.00000000	      0.00000000	     11.61218286	      0.00000000	      0.00000000	      0.00000000	     -0.00000000	      0.00000000	     -0.00000000	     -0.01117580	      0.75733262	     -0.00000000
      0.09126870	      0.00000000	      0.87025411	     -0.00000000	     -0.00000000	      0.00000000	      0.00000000	     -0.04103705	      0.59950948	     -0.00000000	     -0.00000000	      0.00000000	    -11.84034440	     -0.04152065	      0.20791945	     -0.00000000	     -0.00000000	      0.00000000	     11.69882909	      0.00000000	      0.00000000	      0.00000000	     -0.00000000	      0.00000000	     -0.00000000	     -0.01125975	      0.75711896	     -0.00000000
      0.09189385	      0.00000000	      0.87000808	     -0.00000000	     -0.00000000	      0.00000000	      0.00000000	     -0.04134294	      0.59932783	     -0.00000000	     -0.00000000	      0.00000000	    -11.92989466	     -0.04183497	      0.20786402	     -0.00000000	     -0.00000000	      0.00000000	     11.78586622	      0.00000000	      0.00000000	      0.00000000	     -0.00000000	      0.00000000	     -0.00000000	     -0.01134405	      0.75690280	     -0.00000000
      0.09251899	      0.00000000	      0.86975919	     -0.00000000	     -0.00000000	      0.00000000	      0.00000000	     -0.04165011	      0.59914409	     -0.00000000	     -0.00000000	      0.00000000	    -12.01984911	     -0.04215061	      0.20780798	     -0.00000000	     -0.00000000	      0.00000000	     11.87329014	      0.00000000	      0.00000000	      0.00000000	     -0.00000000	      0.00000000	     -0.00000000	     -0.01142871	      0.75668412	     -0.00000000
      0.09314414	      0.00000000	      0.86950741	     -0.00000000	     -0.00000000	      0.00000000	      0.00000000	     -0.04195854	      0.59895823	     -0.00000000	     -0.00000000	      0.00000000	    -12.11020362	     -0.04246758	      0.20775135	     -0.00000000	     -0.00000000	      0.00000000	     11.96109678	      0.00000000	      0.00000000	      0.00000000	     -0.00000000	      0.00000000	     -0.00000000	     -0.01151371	      0.75646291	     -0.00000000
      0.09376929	      0.00000000	      0.86925273	     -0.00000000	     -0.00000000	      0.00000000	      0.00000000	     -0.04226821	      0.59877025	     -0.00000000	     -0.00000000	      0.00000000	    -12.20095411	     -0.04278584	      0.20769410	     -0.00000000	     -0.00000000	      0.00000000	     12.04928208	      0.00000000	      0.00000000	      0.00000000	     -0.00000000	      0.00000000	     -0.00000000	     -0.01159906	      0.75623916	     -0.00000000
      0.09439444	      0.00000000	      0.86899513	     -0.00000000	     -0.00000000	      0.00000000	      0.00000000	     -0.04257912	      0.59858014	     -0.00000000	     -0.00000000	      0.00000000	    -12.29209653	     -0.04310538	      0.20763624	     -0.00000000	     -0.00000000	      0.00000000	     12.13784200	      0.00000000	      0.00000000	      0.00000000	     -0.00000000	      0.00000000	     -0.00000000	     -0.01168476	      0.75601285	     -0.00000000
      0.09501958	      0.00000000	      0.86873460	     -0.00000000	     -0.00000000	      0.00000000	      0.00000000	     -0.04289124	      0.59838788	     -0.00000000	     -0.00000000	      0.00000000	    -12.38362685	     -0.04342619	      0.20757776	     -0.00000000	     -0.00000000	      0.00000000	     12.22677254	      0.00000000	      0.00000000	      0.00000000	     -0.00000000	      0.00000000	     -0.00000000	     -0.01177078	      0.75578398	     -0.00000000
      0.09564473	      0.00000000	      0.86847113	     -0.00000000	     -0.00000000	      0.00000000	      0.00000000	     -0.04320456	      0.59819347	     -0.00000000	     -0.00000000	      0.00000000	    -12.47554107	     -0.04374825	      0.20751865	     -0.00000000	     -0.00000000	      0.00000000	     12.31606971	      0.00000000	      0.00000000	      0.00000000	     -0.00000000	      0.00000000	     -0.00000000	     -0.01185714	      0.75555253	     -0.00000000
      0.09626988	      0.00000000	      0.86820471	     -0.00000000	     -0.00000000	      0.00000000	      0.00000000	     -0.04351907	      0.59799689	     -0.00000000	     -0.00000000	      0.00000000	    -12.56783520	     -0.04407154	      0.20745892	     -0.00000000	     -0.00000000	      0.00000000	     12.40572957	      0.00000000	      0.00000000	      0.00000000	     -0.00000000	      0.00000000	     -0.00000000	     -0.01194383	      0.75531849	     -0.00000000
      0.09689502	      0.00000000	      0.86793531	     -0.00000000	     -0.00000000	      0.00000000	      0.00000000	     -0.04383474	      0.59779814	     -0.00000000	     -0.00000000	      0.00000000	    -12.66050532	     -0.04439605	      0.20739855	     -0.00000000	     -0.00000000	      0.00000000	     12.49574819	      0.00000000	      0.00000000	      0.00000000	     -0.00000000	      0.00000000	     -0.00000000	     -0.01203084	      0.75508184	     -0.00000000
      0.09752017	      0.00000000	      0.86766293	     -0.00000000	     -0.00000000	      0.00000000	      0.00000000	     -0.04415156	      0.59759720	     -0.00000000	     -0.00000000	      0.00000000	    -12.75354749	     -0.04472176	      0.20733755	     -0.00000000	     -0.00000000	      0.00000000	     12.58612167	      0.00000000	      0.00000000	      0.00000000	     -0.00000000	      0.00000000	     -0.00000000	     -0.01211817	      0.75484257	     -0.00000000
      0.09814532	      0.00000000	      0.86738755	     -0.00000000	     -0.00000000	      0.00000000	      0.00000000	     -0.04446953	      0.59739406	     -0.00000000	     -0.00000000	      0.00000000	    -12.84695785	     -0.04504866	      0.20727591	     -0.00000000	     -0.00000000	      0.00000000	     12.67684617	      0.00000000	      0.00000000	      0.00000000	     -0.00000000	      0.00000000	     -0.00000000	     -0.01220581	      0.75460068	     -0.00000000
      0.09877047	      0.00000000	      0.86710916	     -0.00000000	     -0.00000000	      0.00000000	      0.00000000	     -0.04478861	      0.59718871	     -0.00000000	     -0.00000000	      0.00000000	    -12.94073254	     -0.04537673	      0.20721362	     -0.00000000	     -0.00000000	      0.00000000	     12.76791783	      0.00000000	      0.00000000	      0.00000000	     -0.00000000	      0.00000000	     -0.00000000	     -0.01229377	      0.75435615	     -0.00000000
      0.09939561	      0.00000000	      0.86682775	     -0.00000000	     -0.00000000	      0.00000000	      0.00000000	     -0.04510879	      0.59698115	     -0.00000000	     -0.00000000	      0.00000000	    -13.03486774	     -0.04570595	      0.20715067	     -0.00000000	     -0.00000000	      0.00000000	     12.85933286	      0.00000000	      0.00000000	      0.00000000	     -0.00000000	      0.00000000	     -0.00000000	     -0.01238203	      0.75410897	     -0.00000000
      0.10002076	      0.00000000	      0.86654331	     -0.00000000	     -0.00000000	      0.00000000	      0.00000000	     -0.04543007	      0.59677137	     -0.00000000	     -0.00000000	      0.00000000	    -13.12935967	     -0.04603631	      0.20708708	     -0.00000000	     -0.00000000	      0.00000000	     12.95108749	      0.00000000	      0.00000000	      0.00000000	     -0.00000000	      0.00000000	     -0.00000000	     -0.01247059	      0.75385913	     -0.00000000
      0.10024644	      0.00000000	      0.86643987	     -0.00000000	     -0.00000000	      0.00000000	      0.00000000	     -0.04554632	      0.59669508	     -0.00000000	     -0.00000000	      0.00000000	    -13.16355910	     -0.04615585	      0.20706396	     -0.00000000	     -0.00000000	      0.00000000	     12.98429452	      0.00000000	      0.00000000	      0.00000000	     -0.00000000	      0.00000000	     -0.00000000	     -0.01250264	      0.75376828	     -0.00000000
      0.10035984	      0.00000000	      0.86638775	     -0.00000000	     -0.00000000	      0.00000000	      0.00000000	     -0.04560479	      0.59665664	     -0.00000000	     -0.00000000	      0.00000000	    -13.18075990	     -0.04621597	      0.20705231	     -0.00000000	     -0.00000000	      0.00000000	     13.00099585	      0.00000000	      0.00000000	      0.00000000	     -0.00000000	      0.00000000	     -0.00000000	     -0.01251875	      0.75372250	     -0.00000000
      0.10047323	      0.00000000	      0.86633553	     -0.00000000	     -0.00000000	      0.00000000	      0.00000000	     -0.04566328	      0.59661813	     -0.00000000	     -0.00000000	      0.00000000	    -13.19797224	     -0.04627613	      0.20704064	     -0.00000000	     -0.00000000	      0.00000000	     13.01770816	      0.00000000	      0.00000000	      0.00000000	     -0.00000000	      0.00000000	     -0.00000000	     -0.01253488	      0.75367664	     -0.00000000
      0.10104021	      0.00000000	      0.86607291	     -0.00000000	     -0.00000000	      0.00000000	      0.00000000	     -0.04595629	      0.59642446	     -0.00000000	     -0.00000000	      0.00000000	    -13.28420639	     -0.04657745	      0.20698195	     -0.00000000	     -0.00000000	      0.00000000	     13.10143369	      0.00000000	      0.00000000	      0.00000000	     -0.00000000	      0.00000000	     -0.00000000	     -0.01261565	      0.75344597	     -0.00000000
      0.10160718	      0.00000000	      0.86580777	     -0.00000000	     -0.00000000	      0.00000000	      0.00000000	     -0.04625017	      0.59622894	     -0.00000000	     -0.00000000	      0.00000000	    -13.37072580	     -0.04687968	      0.20692272	     -0.00000000	     -0.00000000	      0.00000000	     13.18543015	      0.00000000	      0.00000000	      0.00000000	     -0.00000000	      0.00000000	     -0.00000000	     -0.01269666	      0.75321310	     -0.00000000
      0.10229672	      0.00000000	      0.86548191	     -0.00000000	     -0.00000000	      0.00000000	      0.00000000	     -0.04660872	      0.59598865	     -0.00000000	     -0.00000000	      0.00000000	    -13.47632799	     -0.04724845	      0.20684994	     -0.00000000	     -0.00000000	      0.00000000	     13.28794361	      0.00000000	      0.00000000	      0.00000000	     -0.00000000	      0.00000000	     -0.00000000	     -0.01279551	      0.75292689	     -0.00000000
      0.10298626	      0.00000000	      0.86515228	     -0.00000000	     -0.00000000	      0.00000000	      0.00000000	     -0.04696851	      0.59574560	     -0.00000000	     -0.00000000	      0.00000000	    -13.58234186	     -0.04761853	      0.20677633	     -0.00000000	     -0.00000000	      0.00000000	     13.39084439	      0.00000000	      0.00000000	      0.00000000	     -0.00000000	      0.00000000	     -0.00000000	     -0.01289469	      0.75263738	     -0.00000000
      0.10367579	      0.00000000	      0.86481889	     -0.00000000	     -0.00000000	      0.00000000	      0.00000000	     -0.04732951	      0.59549978	     -0.00000000	     -0.00000000	      0.00000000	    -13.68876138	     -0.04798990	      0.20670189	     -0.00000000	     -0.00000000	      0.00000000	     13.49412392	      0.00000000	      0.00000000	      0.00000000	     -0.00000000	      0.00000000	     -0.00000000	     -0.01299422	      0.75234457	     -0.00000000
      0.10436533	      0.00000000	      0.86448171	     -0.00000000	     -0.00000000	      0.00000000	      0.00000000	     -0.04769171	      0.59525117	     -0.00000000	     -0.00000000	      0.00000000	    -13.79558039	     -0.04836255	      0.20662661	     -0.00000000	     -0.00000000	      0.00000000	     13.59777343	      0.00000000	      0.00000000	      0.00000000	     -0.00000000	      0.00000000	     -0.00000000	     -0.01309408	      0.75204843	     -0.00000000
      0.10505487	      0.00000000	      0.86414073	     -0.00000000	     -0.00000000	      0.00000000	      0.00000000	     -0.04805507	      0.59499978	     -0.00000000	     -0.00000000	      0.00000000	    -13.90279269	     -0.04873646	      0.20655048	     -0.00000000	     -0.00000000	      0.00000000	     13.70178427	      0.00000000	      0.00000000	      0.00000000	     -0.00000000	      0.00000000	     -0.00000000	     -0.01319426	      0.75174896	     -0.00000000
      0.10574440	      0.00000000	      0.86379595	     -0.00000000	     -0.00000000	      0.00000000	      0.00000000	     -0.04841958	      0.59474559	     -0.00000000	     -0.00000000	      0.00000000	    -14.01039206	     -0.04911162	      0.20647349	     -0.00000000	     -0.00000000	      0.00000000	     13.80614796	      0.00000000	      0.00000000	      0.00000000	     -0.00000000	      0.00000000	     -0.00000000	     -0.01329477	      0.75144615	     -0.00000000
      0.10643394	      0.00000000	      0.86344736	     -0.00000000	     -0.00000000	      0.00000000	      0.00000000	     -0.04878520	      0.59448859	     -0.00000000	     -0.00000000	      0.00000000	    -14.11837235	     -0.04948801	      0.20639563	     -0.00000000	     -0.00000000	      0.00000000	     13.91085627	      0.00000000	      0.00000000	      0.00000000	     -0.00000000	      0.00000000	     -0.00000000	     -0.01339559	      0.75113999	     -0.00000000
      0.10712348	      0.00000000	      0.86309494	     -0.00000000	     -0.00000000	      0.00000000	      0.00000000	     -0.04915192	      0.59422877	     -0.00000000	     -0.00000000	      0.00000000	    -14.22672742	     -0.04986560	      0.20631690	     -0.00000000	     -0.00000000	      0.00000000	     14.01590125	      0.00000000	      0.00000000	      0.00000000	     -0.00000000	      0.00000000	     -0.00000000	     -0.01349671	      0.75083047	     -0.00000000
      0.10781302	      0.00000000	      0.86273868	     -0.00000000	     -0.00000000	      0.00000000	      0.00000000	     -0.04951971	      0.59396614	     -0.00000000	     -0.00000000	      0.00000000	    -14.33545123	     -0.05024439	      0.20623730	     -0.00000000	     -0.00000000	      0.00000000	     14.12127519	      0.00000000	      0.00000000	      0.00000000	     -0.00000000	      0.00000000	     -0.00000000	     -0.01359814	      0.75051758	     -0.00000000
      0.10850255	      0.00000000	      0.86237858	     -0.00000000	     -0.00000000	      0.00000000	      0.00000000	     -0.04988854	      0.59370067	     -0.00000000	     -0.00000000	      0.00000000	    -14.44453779	     -0.05062435	      0.20615681	     -0.00000000	     -0.00000000	      0.00000000	     14.22697066	      0.00000000	      0.00000000	      0.00000000	     -0.00000000	      0.00000000	     -0.00000000	     -0.01369987	      0.75020132	     -0.00000000
      0.10919209	      0.00000000	      0.86201464	     -0.00000000	     -0.00000000	      0.00000000	      0.00000000	     -0.05025841	      0.59343237	     -0.00000000	     -0.00000000	      0.00000000	    -14.55398120	     -0.05100546	      0.20607543	     -0.00000000	     -0.00000000	      0.00000000	     14.33298048	      0.00000000	      0.00000000	      0.00000000	     -0.00000000	      0.00000000	     -0.00000000	     -0.01380189	      0.74988167	     -0.00000000
      0.10988163	      0.00000000	      0.86164684	     -0.00000000	     -0.00000000	      0.00000000	      0.00000000	     -0.05062927	      0.59316124	     -0.00000000	     -0.00000000	      0.00000000	    -14.66377567	     -0.05138771	      0.20599317	     -0.00000000	     -0.00000000	      0.00000000	     14.43929770	      0.00000000	      0.00000000	      0.00000000	     -0.00000000	      0.00000000	     -0.00000000	     -0.01390419	      0.74955863	     -0.00000000
      0.11057116	      0.00000000	      0.86127517	     -0.00000000	     -0.00000000	      0.00000000	      0.00000000	     -0.05100111	      0.59288725	     -0.00000000	     -0.00000000	      0.00000000	    -14.77391547	     -0.05177107	      0.20591000	     -0.00000000	     -0.00000000	      0.00000000	     14.54591561	      0.00000000	      0.00000000	      0.00000000	     -0.00000000	      0.00000000	     -0.00000000	     -0.01400677	      0.74923221	     -0.00000000
      0.11126070	      0.00000000	      0.86089964	     -0.00000000	     -0.00000000	      0.00000000	      0.00000000	     -0.05137392	      0.59261042	     -0.00000000	     -0.00000000	      0.00000000	    -14.88439497	     -0.05215553	      0.20582594	     -0.00000000	     -0.00000000	      0.00000000	     14.65282767	      0.00000000	      0.00000000	      0.00000000	     -0.00000000	      0.00000000	     -0.00000000	     -0.01410962	      0.74890238	     -0.00000000
      0.11195024	      0.00000000	      0.86052023	     -0.00000000	     -0.00000000	      0.00000000	      0.00000000	     -0.05174765	      0.59233074	     -0.00000000	     -0.00000000	      0.00000000	    -14.99520862	     -0.05254107	      0.20574097	     -0.00000000	     -0.00000000	      0.00000000	     14.76002754	      0.00000000	      0.00000000	      0.00000000	     -0.00000000	      0.00000000	     -0.00000000	     -0.01421274	      0.74856915	     -0.00000000
      0.11263977	      0.00000000	      0.86013695	     -0.00000000	     -0.00000000	      0.00000000	      0.00000000	     -0.05212231	      0.59204820	     -0.00000000	     -0.00000000	      0.00000000	    -15.10635096	     -0.05292766	      0.20565510	     -0.00000000	     -0.00000000	      0.00000000	     14.86750906	      0.00000000	      0.00000000	      0.00000000	     -0.00000000	      0.00000000	     -0.00000000	     -0.01431612	      0.74823250	     -0.00000000
      0.11332931	      0.00000000	      0.85974978	     -0.00000000	     -0.00000000	      0.00000000	      0.00000000	     -0.05249785	      0.59176280	     -0.00000000	     -0.00000000	      0.00000000	    -15.21781662	     -0.05331529	      0.20556832	     -0.00000000	     -0.00000000	      0.00000000	     14.97526618	      0.00000000	      0.00000000	      0.00000000	     -0.00000000	      0.00000000	     -0.00000000	     -0.01441975	      0.74789245	     -0.00000000
      0.11401885	      0.00000000	      0.85935873	     -0.00000000	     -0.00000000	      0.00000000	      0.00000000	     -0.05287427	      0.59147453	     -0.00000000	     -0.00000000	      0.00000000	    -15.32960031	     -0.05370394	      0.20548063	     -0.00000000	     -0.00000000	      0.00000000	     15.08329304	      0.00000000	      0.00000000	      0.00000000	     -0.00000000	      0.00000000	     -0.00000000	     -0.01452364	      0.74754898	     -0.00000000
      0.11470838	      0.00000000	      0.85896378	     -0.00000000	     -0.00000000	      0.00000000	      0.00000000	     -0.05325153	      0.59118340	     -0.00000000	     -0.00000000	      0.00000000	    -15.44169680	     -0.05409358	      0.20539202	     -0.00000000	     -0.00000000	      0.00000000	     15.19158385	      0.00000000	      0.00000000	      0.00000000	     -0.00000000	      0.00000000	     -0.00000000	     -0.01462776	      0.74720208	     -0.00000000
      0.11539792	      0.00000000	      0.85856494	     -0.00000000	     -0.00000000	      0.00000000	      0.00000000	     -0.05362963	      0.59088940	     -0.00000000	     -0.00000000	      0.00000000	    -15.55410097	     -0.05448420	      0.20530250	     -0.00000000	     -0.00000000	      0.00000000	     15.30013296	      0.00000000	      0.00000000	      0.00000000	     -0.00000000	      0.00000000	     -0.00000000	     -0.01473213	      0.74685176	     -0.00000000
      0.11608746	      0.00000000	      0.85816219	     -0.00000000	     -0.00000000	      0.00000000	      0.00000000	     -0.05400854	      0.59059252	     -0.00000000	     -0.00000000	      0.00000000	    -15.66680776	     -0.05487579	      0.20521206	     -0.00000000	     -0.00000000	      0.00000000	     15.40893483	      0.00000000	      0.00000000	      0.00000000	     -0.00000000	      0.00000000	     -0.00000000	     -0.01483673	      0.74649802	     -0.00000000
      0.11677699	      0.00000000	      0.85775555	     -0.00000000	     -0.00000000	      0.00000000	      0.00000000	     -0.05438824	      0.59029277	     -0.00000000	     -0.00000000	      0.00000000	    -15.77981218	     -0.05526831	      0.20512070	     -0.00000000	     -0.00000000	      0.00000000	     15.51798400	      0.00000000	      0.00000000	      0.00000000	     -0.00000000	      0.00000000	     -0.00000000	     -0.01494156	      0.74614084	     -0.00000000
      0.11746653	      0.00000000	      0.85734500	     -0.00000000	     -0.00000000	      0.00000000	      0.00000000	     -0.05476871	      0.58999015	     -0.00000000	     -0.00000000	      0.00000000	    -15.89310931	     -0.05566176	      0.20502841	     -0.00000000	     -0.00000000	      0.00000000	     15.62727510	      0.00000000	      0.00000000	      0.00000000	     -0.00000000	      0.00000000	     -0.00000000	     -0.01504661	      0.74578023	     -0.00000000
      0.11815607	      0.00000000	      0.85693054	     -0.00000000	     -0.00000000	      0.00000000	      0.00000000	     -0.05514993	      0.58968464	     -0.00000000	     -0.00000000	      0.00000000	    -16.00669432	     -0.05605611	      0.20493520	     -0.00000000	     -0.00000000	      0.00000000	     15.73680288	      0.00000000	      0.00000000	      0.00000000	     -0.00000000	      0.00000000	     -0.00000000	     -0.01515188	      0.74541618	     -0.00000000
      0.11884560	      0.00000000	      0.85651217	     -0.00000000	     -0.00000000	      0.00000000	      0.00000000	     -0.05553189	      0.58937625	     -0.00000000	     -0.00000000	      0.00000000	    -16.12056243	     -0.05645135	      0.20484106	     -0.00000000	     -0.00000000	      0.00000000	     15.84656214	      0.00000000	      0.00000000	      0.00000000	     -0.00000000	      0.00000000	     -0.00000000	     -0.01525736	      0.74504869	     -0.00000000
      0.11953514	      0.00000000	      0.85608988	     -0.00000000	     -0.00000000	      0.00000000	      0.00000000	     -0.05591456	      0.58906498	     -0.00000000	     -0.00000000	      0.00000000	    -16.23470896	     -0.05684746	      0.20474599	     -0.00000000	     -0.00000000	      0.00000000	     15.95654783	      0.00000000	      0.00000000	      0.00000000	     -0.00000000	      0.00000000	     -0.00000000	     -0.01536305	      0.74467777	     -0.00000000
      0.12022468	      0.00000000	      0.85566369	     -0.00000000	     -0.00000000	      0.00000000	      0.00000000	     -0.05629792	      0.58875083	     -0.00000000	     -0.00000000	      0.00000000	    -16.34912928	     -0.05724442	      0.20464999	     -0.00000000	     -0.00000000	      0.00000000	     16.06675498	      0.00000000	      0.00000000	      0.00000000	     -0.00000000	      0.00000000	     -0.00000000	     -0.01546894	      0.74430340	     -0.00000000
      0.12091421	      0.00000000	      0.85523357	     -0.00000000	     -0.00000000	      0.00000000	      0.00000000	     -0.05668196	      0.58843379	     -0.00000000	     -0.00000000	      0.00000000	    -16.46381886	     -0.05764221	      0.20455307	     -0.00000000	     -0.00000000	      0.00000000	     16.17717876	      0.00000000	      0.00000000	      0.00000000	     -0.00000000	      0.00000000	     -0.00000000	     -0.01557503	      0.74392559	     -0.00000000
      0.12160375	      0.00000000	      0.85479954	     -0.00000000	     -0.00000000	      0.00000000	      0.00000000	     -0.05706666	      0.58811387	     -0.00000000	     -0.00000000	      0.00000000	    -16.57877326	     -0.05804081	      0.20445521	     -0.00000000	     -0.00000000	      0.00000000	     16.28781447	      0.00000000	      0.00000000	      0.00000000	     -0.00000000	      0.00000000	     -0.00000000	     -0.01568131	      0.74354433	     -0.00000000
      0.12229329	      0.00000000	      0.85436158	     -0.00000000	     -0.00000000	      0.00000000	      0.00000000	     -0.05745200	      0.58779106	     -0.00000000	     -0.00000000	      0.00000000	    -16.69398809	     -0.05844021	      0.20435641	     -0.00000000	     -0.00000000	      0.00000000	     16.39865756	      0.00000000	      0.00000000	      0.00000000	     -0.00000000	      0.00000000	     -0.00000000	     -0.01578777	      0.74315962	     -0.00000000
      0.12298282	      0.00000000	      0.85391971	     -0.00000000	     -0.00000000	      0.00000000	      0.00000000	     -0.05783797	      0.58746536	     -0.00000000	     -0.00000000	      0.00000000	    -16.80945910	     -0.05884039	      0.20425668	     -0.00000000	     -0.00000000	      0.00000000	     16.50970365	      0.00000000	      0.00000000	      0.00000000	     -0.00000000	      0.00000000	     -0.00000000	     -0.01589442	      0.74277147	     -0.00000000
      0.12367236	      0.00000000	      0.85347392	     -0.00000000	     -0.00000000	      0.00000000	      0.00000000	     -0.05822454	      0.58713677	     -0.00000000	     -0.00000000	      0.00000000	    -16.92518211	     -0.05924133	      0.20415602	     -0.00000000	     -0.00000000	      0.00000000	     16.62094851	      0.00000000	      0.00000000	      0.00000000	     -0.00000000	      0.00000000	     -0.00000000	     -0.01600125	      0.74237987	     -0.00000000
      0.12436190	      0.00000000	      0.85302420	     -0.00000000	     -0.00000000	      0.00000000	      0.00000000	     -0.05861170	      0.58680530	     -0.00000000	     -0.00000000	      0.00000000	    -17.04115302	     -0.05964302	      0.20405441	     -0.00000000	     -0.00000000	      0.00000000	     16.73238804	      0.00000000	      0.00000000	      0.00000000	     -0.00000000	      0.00000000	     -0.00000000	     -0.01610825	      0.74198482	     -0.00000000
      0.12505143	      0.00000000	      0.85257056	     -0.00000000	     -0.00000000	      0.00000000	      0.00000000	     -0.05899943	      0.58647093	     -0.00000000	     -0.00000000	      0.00000000	    -17.15736785	     -0.06004543	      0.20395188	     -0.00000000	     -0.00000000	      0.00000000	     16.84401833	      0.00000000	      0.00000000	      0.00000000	     -0.00000000	      0.00000000	     -0.00000000	     -0.01621542	      0.74158633	     -0.00000000
      0.12574097	      0.00000000	      0.85211299	     -0.00000000	     -0.00000000	      0.00000000	      0.00000000	     -0.05938773	      0.58613368	     -0.00000000	     -0.00000000	      0.00000000	    -17.27382269	     -0.06044856	      0.20384840	     -0.00000000	     -0.00000000	      0.00000000	     16.95583557	      0.00000000	      0.00000000	      0.00000000	     -0.00000000	      0.00000000	     -0.00000000	     -0.01632275	      0.74118438	     -0.00000000
      0.12643051	      0.00000000	      0.85165150	     -0.00000000	     -0.00000000	      0.00000000	      0.00000000	     -0.05977656	      0.58579354	     -0.00000000	     -0.00000000	      0.00000000	    -17.39051374	     -0.06085237	      0.20374399	     -0.00000000	     -0.00000000	      0.00000000	     17.06783611	      0.00000000	      0.00000000	      0.00000000	     -0.00000000	      0.00000000	     -0.00000000	     -0.01643025	      0.74077898	     -0.00000000
      0.12712004	      0.00000000	      0.85118609	     -0.00000000	     -0.00000000	      0.00000000	      0.00000000	     -0.06016592	      0.58545051	     -0.00000000	     -0.00000000	      0.00000000	    -17.50743728	     -0.06125687	      0.20363864	     -0.00000000	     -0.00000000	      0.00000000	     17.18001638	      0.00000000	      0.00000000	      0.00000000	     -0.00000000	      0.00000000	     -0.00000000	     -0.01653790	      0.74037013	     -0.00000000
      0.12780958	      0.00000000	      0.85071675	     -0.00000000	     -0.00000000	      0.00000000	      0.00000000	     -0.06055579	      0.58510459	     -0.00000000	     -0.00000000	      0.00000000	    -17.62458967	     -0.06166202	      0.20353235	     -0.00000000	     -0.00000000	      0.00000000	     17.29237296	      0.00000000	      0.00000000	      0.00000000	     -0.00000000	      0.00000000	     -0.00000000	     -0.01664570	      0.73995783	     -0.00000000
      0.12849912	      0.00000000	      0.85024348	     -0.00000000	     -0.00000000	      0.00000000	      0.00000000	     -0.06094615	      0.58475578	     -0.00000000	     -0.00000000	      0.00000000	    -17.74196736	     -0.06206782	      0.20342512	     -0.00000000	     -0.00000000	      0.00000000	     17.40490248	      0.00000000	      0.00000000	      0.00000000	     -0.00000000	      0.00000000	     -0.00000000	     -0.01675364	      0.73954207	     -0.00000000
      0.12918865	      0.00000000	      0.84976629	     -0.00000000	     -0.00000000	      0.00000000	      0.00000000	     -0.06133700	      0.58440408	     -0.00000000	     -0.00000000	      0.00000000	    -17.85956688	     -0.06247425	      0.20331696	     -0.00000000	     -0.00000000	      0.00000000	     17.51760168	      0.00000000	      0.00000000	      0.00000000	     -0.00000000	      0.00000000	     -0.00000000	     -0.01686173	      0.73912286	     -0.00000000
      0.12987819	      0.00000000	      0.84928517	     -0.00000000	     -0.00000000	      0.00000000	      0.00000000	     -0.06172832	      0.58404949	     -0.00000000	     -0.00000000	      0.00000000	    -17.97738482	     -0.06288129	      0.20320786	     -0.00000000	     -0.00000000	      0.00000000	     17.63046728	      0.00000000	      0.00000000	      0.00000000	     -0.00000000	      0.00000000	     -0.00000000	     -0.01696996	      0.73870021	     -0.00000000
      0.13056773	      0.00000000	      0.84880012	     -0.00000000	     -0.00000000	      0.00000000	      0.00000000	     -0.06212008	      0.58369201	     -0.00000000	     -0.00000000	      0.00000000	    -18.09541781	     -0.06328893	      0.20309781	     -0.00000000	     -0.00000000	      0.00000000	     17.74349600	      0.00000000	      0.00000000	      0.00000000	     -0.00000000	      0.00000000	     -0.00000000	     -0.01707833	      0.73827410	     -0.00000000
      0.13125726	      0.00000000	      0.84831115	     -0.00000000	     -0.00000000	      0.00000000	      0.00000000	     -0.06251229	      0.58333164	     -0.00000000	     -0.00000000	      0.00000000	    -18.21366255	     -0.06369715	      0.20298683	     -0.00000000	     -0.00000000	      0.00000000	     17.85668455	      0.00000000	      0.00000000	      0.00000000	     -0.00000000	      0.00000000	     -0.00000000	     -0.01718682	      0.73784453	     -0.00000000
      0.13187673	      0.00000000	      0.84786852	     -0.00000000	     -0.00000000	      0.00000000	      0.00000000	     -0.06286500	      0.58300543	     -0.00000000	     -0.00000000	      0.00000000	    -18.32006877	     -0.06406437	      0.20288633	     -0.00000000	     -0.00000000	      0.00000000	     17.95850408	      0.00000000	      0.00000000	      0.00000000	     -0.00000000	      0.00000000	     -0.00000000	     -0.01728440	      0.73745568	     -0.00000000
      0.13249619	      0.00000000	      0.84742272	     -0.00000000	     -0.00000000	      0.00000000	      0.00000000	     -0.06321804	      0.58267689	     -0.00000000	     -0.00000000	      0.00000000	    -18.42664091	     -0.06443204	      0.20278507	     -0.00000000	     -0.00000000	      0.00000000	     18.06044750	      0.00000000	      0.00000000	      0.00000000	     -0.00000000	      0.00000000	     -0.00000000	     -0.01738208	      0.73706404	     -0.00000000
      0.13311566	      0.00000000	      0.84697375	     -0.00000000	     -0.00000000	      0.00000000	      0.00000000	     -0.06357141	      0.58234602	     -0.00000000	     -0.00000000	      0.00000000	    -18.53337665	     -0.06480015	      0.20268305	     -0.00000000	     -0.00000000	      0.00000000	     18.16251236	      0.00000000	      0.00000000	      0.00000000	     -0.00000000	      0.00000000	     -0.00000000	     -0.01747986	      0.73666961	     -0.00000000
      0.13373512	      0.00000000	      0.84652162	     -0.00000000	     -0.00000000	      0.00000000	      0.00000000	     -0.06392509	      0.58201282	     -0.00000000	     -0.00000000	      0.00000000	    -18.64027371	     -0.06516869	      0.20258027	     -0.00000000	     -0.00000000	      0.00000000	     18.26469623	      0.00000000	      0.00000000	      0.00000000	     -0.00000000	      0.00000000	     -0.00000000	     -0.01757773	      0.73627240	     -0.00000000
      0.13435458	      0.00000000	      0.84606631	     -0.00000000	     -0.00000000	      0.00000000	      0.00000000	     -0.06427907	      0.58167729	     -0.00000000	     -0.00000000	      0.00000000	    -18.74732981	     -0.06553765	      0.20247673	     -0.00000000	     -0.00000000	      0.00000000	     18.36699664	      0.00000000	      0.00000000	      0.00000000	     -0.00000000	      0.00000000	     -0.00000000	     -0.01767569	      0.73587240	     -0.00000000
      0.13497405	      0.00000000	      0.84560784	     -0.00000000	     -0.00000000	      0.00000000	      0.00000000	     -0.06463334	      0.58133943	     -0.00000000	     -0.00000000	      0.00000000	    -18.85454272	     -0.06590702	      0.20237244	     -0.00000000	     -0.00000000	      0.00000000	     18.46941116	      0.00000000	      0.00000000	      0.00000000	     -0.00000000	      0.00000000	     -0.00000000	     -0.01777374	      0.73546962	     -0.00000000
      0.13559351	      0.00000000	      0.84514620	     -0.00000000	     -0.00000000	      0.00000000	      0.00000000	     -0.06498790	      0.58099924	     -0.00000000	     -0.00000000	      0.00000000	    -18.96191023	     -0.06627679	      0.20226738	     -0.00000000	     -0.00000000	      0.00000000	     18.57193739	      0.00000000	      0.00000000	      0.00000000	     -0.00000000	      0.00000000	     -0.00000000	     -0.01787188	      0.73506406	     -0.00000000
      0.13621298	      0.00000000	      0.84468140	     -0.00000000	     -0.00000000	      0.00000000	      0.00000000	     -0.06534274	      0.58065672	     -0.00000000	     -0.00000000	      0.00000000	    -19.06943014	     -0.06664695	      0.20216156	     -0.00000000	     -0.00000000	      0.00000000	     18.67457295	      0.00000000	      0.00000000	      0.00000000	     -0.00000000	      0.00000000	     -0.00000000	     -0.01797010	      0.73465571	     -0.00000000
      0.13683244	      0.00000000	      0.84421343	     -0.00000000	     -0.00000000	      0.00000000	      0.00000000	     -0.06569784	      0.58031188	     -0.00000000	     -0.00000000	      0.00000000	    -19.17710031	     -0.06701750	      0.20205498	     -0.00000000	     -0.00000000	      0.00000000	     18.77731552	      0.00000000	      0.00000000	      0.00000000	     -0.00000000	      0.00000000	     -0.00000000	     -0.01806840	      0.73424458	     -0.00000000
      0.13745190	      0.00000000	      0.84374229	     -0.00000000	     -0.00000000	      0.00000000	      0.00000000	     -0.06605319	      0.57996471	     -0.00000000	     -0.00000000	      0.00000000	    -19.28491862	     -0.06738841	      0.20194764	     -0.00000000	     -0.00000000	      0.00000000	     18.88016283	      0.00000000	      0.00000000	      0.00000000	     -0.00000000	      0.00000000	     -0.00000000	     -0.01816679	      0.73383066	     -0.00000000
      0.13807137	      0.00000000	      0.84326800	     -0.00000000	     -0.00000000	      0.00000000	      0.00000000	     -0.06640879	      0.57961522	     -0.00000000	     -0.00000000	      0.00000000	    -19.39288298	     -0.06775969	      0.20183953	     -0.00000000	     -0.00000000	      0.00000000	     18.98311269	      0.00000000	      0.00000000	      0.00000000	     -0.00000000	      0.00000000	     -0.00000000	     -0.01826525	      0.73341397	     -0.00000000
      0.13869083	      0.00000000	      0.84279054	     -0.00000000	     -0.00000000	      0.00000000	      0.00000000	     -0.06676463	      0.57926340	     -0.00000000	     -0.00000000	      0.00000000	    -19.50099136	     -0.06813133	      0.20173067	     -0.00000000	     -0.00000000	      0.00000000	     19.08616295	      0.00000000	      0.00000000	      0.00000000	     -0.00000000	      0.00000000	     -0.00000000	     -0.01836378	      0.73299450	     -0.00000000
      0.13931029	      0.00000000	      0.84230992	     -0.00000000	     -0.00000000	      0.00000000	      0.00000000	     -0.06712070	      0.57890926	     -0.00000000	     -0.00000000	      0.00000000	    -19.60924175	     -0.06850331	      0.20162105	     -0.00000000	     -0.00000000	      0.00000000	     19.18931155	      0.00000000	      0.00000000	      0.00000000	     -0.00000000	      0.00000000	     -0.00000000	     -0.01846239	      0.73257224	     -0.00000000
      0.13992976	      0.00000000	      0.84182615	     -0.00000000	     -0.00000000	      0.00000000	      0.00000000	     -0.06747699	      0.57855279	     -0.00000000	     -0.00000000	      0.00000000	    -19.71763218	     -0.06887563	      0.20151066	     -0.00000000	     -0.00000000	      0.00000000	     19.29255648	      0.00000000	      0.00000000	      0.00000000	     -0.00000000	      0.00000000	     -0.00000000	     -0.01856106	      0.73214721	     -0.00000000
      0.14054922	      0.00000000	      0.84133921	     -0.00000000	     -0.00000000	      0.00000000	      0.00000000	     -0.06783350	      0.57819401	     -0.00000000	     -0.00000000	      0.00000000	    -19.82616072	     -0.06924828	      0.20139952	     -0.00000000	     -0.00000000	      0.00000000	     19.39589582	      0.00000000	      0.00000000	      0.00000000	     -0.00000000	      0.00000000	     -0.00000000	     -0.01865980	      0.73171941	     -0.00000000
      0.14116869	      0.00000000	      0.84084912	     -0.00000000	     -0.00000000	      0.00000000	      0.00000000	     -0.06819020	      0.57783291	     -0.00000000	     -0.00000000	      0.00000000	    -19.93482548	     -0.06962125	      0.20128762	     -0.00000000	     -0.00000000	      0.00000000	     19.49932769	      0.00000000	      0.00000000	      0.00000000	     -0.00000000	      0.00000000	     -0.00000000	     -0.01875861	      0.73128883	     -0.00000000
      0.14178815	      0.00000000	      0.84035588	     -0.00000000	     -0.00000000	      0.00000000	      0.00000000	     -0.06854710	      0.57746949	     -0.00000000	     -0.00000000	      0.00000000	    -20.04362462	     -0.06999452	      0.20117495	     -0.00000000	     -0.00000000	      0.00000000	     19.60285027	      0.00000000	      0.00000000	      0.00000000	     -0.00000000	      0.00000000	     -0.00000000	     -0.01885748	      0.73085548	     -0.00000000
      0.14240761	      0.00000000	      0.83985948	     -0.00000000	     -0.00000000	      0.00000000	      0.00000000	     -0.06890419	      0.57710376	     -0.00000000	     -0.00000000	      0.00000000	    -20.15255631	     -0.07036810	      0.20106153	     -0.00000000	     -0.00000000	      0.00000000	     19.70646181	      0.00000000	      0.00000000	      0.00000000	     -0.00000000	      0.00000000	     -0.00000000	     -0.01895641	      0.73041935	     -0.00000000
      0.14302708	      0.00000000	      0.83935993	     -0.00000000	     -0.00000000	      0.00000000	      0.00000000	     -0.06926146	      0.57673571	     -0.00000000	     -0.00000000	      0.00000000	    -20.26161878	     -0.07074197	      0.20094734	     -0.00000000	     -0.00000000	      0.00000000	     19.81016059	      0.00000000	      0.00000000	      0.00000000	     -0.00000000	      0.00000000	     -0.00000000	     -0.01905539	      0.72998046	     -0.00000000
      0.14364654	      0.00000000	      0.83885723	     -0.00000000	     -0.00000000	      0.00000000	      0.00000000	     -0.06961890	      0.57636534	     -0.00000000	     -0.00000000	      0.00000000	    -20.37081030	     -0.07111612	      0.20083240	     -0.00000000	     -0.00000000	      0.00000000	     19.91394497	      0.00000000	      0.00000000	      0.00000000	     -0.00000000	      0.00000000	     -0.00000000	     -0.01915444	      0.72953880	     -0.00000000
      0.14426601	      0.00000000	      0.83835139	     -0.00000000	     -0.00000000	      0.00000000	      0.00000000	     -0.06997650	      0.57599267	     -0.00000000	     -0.00000000	      0.00000000	    -20.48012916	     -0.07149055	      0.20071670	     -0.00000000	     -0.00000000	      0.00000000	     20.01781333	      0.00000000	      0.00000000	      0.00000000	     -0.00000000	      0.00000000	     -0.00000000	     -0.01925353	      0.72909437	     -0.00000000
      0.14488547	      0.00000000	      0.83784239	     -0.00000000	     -0.00000000	      0.00000000	      0.00000000	     -0.07033426	      0.57561768	     -0.00000000	     -0.00000000	      0.00000000	    -20.58957370	     -0.07186524	      0.20060025	     -0.00000000	     -0.00000000	      0.00000000	     20.12176409	      0.00000000	      0.00000000	      0.00000000	     -0.00000000	      0.00000000	     -0.00000000	     -0.01935268	      0.72864717	     -0.00000000
      0.14550493	      0.00000000	      0.83733026	     -0.00000000	     -0.00000000	      0.00000000	      0.00000000	     -0.07069217	      0.57524039	     -0.00000000	     -0.00000000	      0.00000000	    -20.69914228	     -0.07224020	      0.20048303	     -0.00000000	     -0.00000000	      0.00000000	     20.22579574	      0.00000000	      0.00000000	      0.00000000	     -0.00000000	      0.00000000	     -0.00000000	     -0.01945187	      0.72819721	     -0.00000000
      0.14612440	      0.00000000	      0.83681497	     -0.00000000	     -0.00000000	      0.00000000	      0.00000000	     -0.07105022	      0.57486079	     -0.00000000	     -0.00000000	      0.00000000	    -20.80883332	     -0.07261540	      0.20036506	     -0.00000000	     -0.00000000	      0.00000000	     20.32990678	      0.00000000	      0.00000000	      0.00000000	     -0.00000000	      0.00000000	     -0.00000000	     -0.01955112	      0.72774448	     -0.00000000
      0.14674386	      0.00000000	      0.83629655	     -0.00000000	     -0.00000000	      0.00000000	      0.00000000	     -0.07140840	      0.57447888	     -0.00000000	     -0.00000000	      0.00000000	    -20.91864526	     -0.07299085	      0.20024634	     -0.00000000	     -0.00000000	      0.00000000	     20.43409574	      0.00000000	      0.00000000	      0.00000000	     -0.00000000	      0.00000000	     -0.00000000	     -0.01965040	      0.72728900	     -0.00000000
      0.14736332	      0.00000000	      0.83577499	     -0.00000000	     -0.00000000	      0.00000000	      0.00000000	     -0.07176671	      0.57409467	     -0.00000000	     -0.00000000	      0.00000000	    -21.02857657	     -0.07336653	      0.20012686	     -0.00000000	     -0.00000000	      0.00000000	     20.53836122	      0.00000000	      0.00000000	      0.00000000	     -0.00000000	      0.00000000	     -0.00000000	     -0.01974973	      0.72683075	     -0.00000000
      0.14798279	      0.00000000	      0.83525029	     -0.00000000	     -0.00000000	      0.00000000	      0.00000000	     -0.07212513	      0.57370816	     -0.00000000	     -0.00000000	      0.00000000	    -21.13862575	     -0.07374243	      0.20000662	     -0.00000000	     -0.00000000	      0.00000000	     20.64270183	      0.00000000	      0.00000000	      0.00000000	     -0.00000000	      0.00000000	     -0.00000000	     -0.01984911	      0.72636975	     -0.00000000
      0.14860225	      0.00000000	      0.83472245	     -0.00000000	     -0.00000000	      0.00000000	      0.00000000	     -0.07248368	      0.57331935	     -0.00000000	     -0.00000000	      0.00000000	    -21.24879135	     -0.07411856	      0.19988563	     -0.00000000	     -0.00000000	      0.00000000	     20.74711619	      0.00000000	      0.00000000	      0.00000000	     -0.00000000	      0.00000000	     -0.00000000	     -0.01994852	      0.72590599	     -0.00000000
      0.14922172	      0.00000000	      0.83419148	     -0.00000000	     -0.00000000	      0.00000000	      0.00000000	     -0.07284232	      0.57292823	     -0.00000000	     -0.00000000	      0.00000000	    -21.35907193	     -0.07449489	      0.19976389	     -0.00000000	     -0.00000000	      0.00000000	     20.85160298	      0.00000000	      0.00000000	      0.00000000	     -0.00000000	      0.00000000	     -0.00000000	     -0.02004796	      0.72543948	     -0.00000000
      0.14984118	      0.00000000	      0.83365737	     -0.00000000	     -0.00000000	      0.00000000	      0.00000000	     -0.07320107	      0.57253482	     -0.00000000	     -0.00000000	      0.00000000	    -21.46946610	     -0.07487143	      0.19964140	     -0.00000000	     -0.00000000	      0.00000000	     20.95616090	      0.00000000	      0.00000000	      0.00000000	     -0.00000000	      0.00000000	     -0.00000000	     -0.02014745	      0.72497021	     -0.00000000
      0.15046064	      0.00000000	      0.83312013	     -0.00000000	     -0.00000000	      0.00000000	      0.00000000	     -0.07355991	      0.57213911	     -0.00000000	     -0.00000000	      0.00000000	    -21.57997250	     -0.07524816	      0.19951815	     -0.00000000	     -0.00000000	      0.00000000	     21.06078866	      0.00000000	      0.00000000	      0.00000000	     -0.00000000	      0.00000000	     -0.00000000	     -0.02024696	      0.72449819	     -0.00000000
      0.15108011	      0.00000000	      0.83257977	     -0.00000000	     -0.00000000	      0.00000000	      0.00000000	     -0.07391883	      0.57174111	     -0.00000000	     -0.00000000	      0.00000000	    -21.69058978	     -0.07562509	      0.19939416	     -0.00000000	     -0.00000000	      0.00000000	     21.16548502	      0.00000000	      0.00000000	      0.00000000	     -0.00000000	      0.00000000	     -0.00000000	     -0.02034651	      0.72402342	     -0.00000000
      0.15169957	      0.00000000	      0.83203627	     -0.00000000	     -0.00000000	      0.00000000	      0.00000000	     -0.07427783	      0.57134081	     -0.00000000	     -0.00000000	      0.00000000	    -21.80131663	     -0.07600219	      0.19926941	     -0.00000000	     -0.00000000	      0.00000000	     21.27024875	      0.00000000	      0.00000000	      0.00000000	     -0.00000000	      0.00000000	     -0.00000000	     -0.02044609	      0.72354590	     -0.00000000
      0.15231904	      0.00000000	      0.83148965	     -0.00000000	     -0.00000000	      0.00000000	      0.00000000	     -0.07463691	      0.57093822	     -0.00000000	     -0.00000000	      0.00000000	    -21.91215178	     -0.07637947	      0.19914391	     -0.00000000	     -0.00000000	      0.00000000	     21.37507865	      0.00000000	      0.00000000	      0.00000000	     -0.00000000	      0.00000000	     -0.00000000	     -0.02054569	      0.72306563	     -0.00000000
      0.15293850	      0.00000000	      0.83093990	     -0.00000000	     -0.00000000	      0.00000000	      0.00000000	     -0.07499606	      0.57053335	     -0.00000000	     -0.00000000	      0.00000000	    -22.02309397	     -0.07675691	      0.19901767	     -0.00000000	     -0.00000000	      0.00000000	     21.47997352	      0.00000000	      0.00000000	      0.00000000	     -0.00000000	      0.00000000	     -0.00000000	     -0.02064533	      0.72258262	     -0.00000000
      0.15355796	      0.00000000	      0.83038704	     -0.00000000	     -0.00000000	      0.00000000	      0.00000000	     -0.07535526	      0.57012618	     -0.00000000	     -0.00000000	      0.00000000	    -22.13414199	     -0.07713452	      0.19889067	     -0.00000000	     -0.00000000	      0.00000000	     21.58493221	      0.00000000	      0.00000000	      0.00000000	     -0.00000000	      0.00000000	     -0.00000000	     -0.02074498	      0.72209686	     -0.00000000
      0.15417743	      0.00000000	      0.82983105	     -0.00000000	     -0.00000000	      0.00000000	      0.00000000	     -0.07571452	      0.56971673	     -0.00000000	     -0.00000000	      0.00000000	    -22.24529462	     -0.07751228	      0.19876293	     -0.00000000	     -0.00000000	      0.00000000	     21.68995358	      0.00000000	      0.00000000	      0.00000000	     -0.00000000	      0.00000000	     -0.00000000	     -0.02084466	      0.72160837	     -0.00000000
      0.15479689	      0.00000000	      0.82927194	     -0.00000000	     -0.00000000	      0.00000000	      0.00000000	     -0.07607383	      0.56930499	     -0.00000000	     -0.00000000	      0.00000000	    -22.35655070	     -0.07789018	      0.19863444	     -0.00000000	     -0.00000000	      0.00000000	     21.79503650	      0.00000000	      0.00000000	      0.00000000	     -0.00000000	      0.00000000	     -0.00000000	     -0.02094436	      0.72111713	     -0.00000000
      0.15541635	      0.00000000	      0.82870971	     -0.00000000	     -0.00000000	      0.00000000	     -0.00000000	     -0.07643318	      0.56889097	     -0.00000000	     -0.00000000	      0.00000000	    -22.46790908	     -0.07826823	      0.19850520	     -0.00000000	     -0.00000000	      0.00000000	     21.90017988	      0.00000000	      0.00000000	      0.00000000	     -0.00000000	      0.00000000	     -0.00000000	     -0.02104408	      0.72062315	     -0.00000000
      0.15603582	      0.00000000	      0.82814437	     -0.00000000	     -0.00000000	      0.00000000	     -0.00000000	     -0.07679257	      0.56847466	     -0.00000000	     -0.00000000	      0.00000000	    -22.57936863	     -0.07864641	      0.19837522	     -0.00000000	     -0.00000000	      0.00000000	     22.00538263	      0.00000000	      0.00000000	      0.00000000	     -0.00000000	      0.00000000	     -0.00000000	     -0.02114381	      0.72012643	     -0.00000000
      0.15665528	      0.00000000	      0.82757591	     -0.00000000	     -0.00000000	      0.00000000	     -0.00000000	     -0.07715199	      0.56805608	     -0.00000000	     -0.00000000	      0.00000000	    -22.69092826	     -0.07902471	      0.19824450	     -0.00000000	     -0.00000000	      0.00000000	     22.11064368	      0.00000000	      0.00000000	      0.00000000	     -0.00000000	      0.00000000	     -0.00000000	     -0.02124357	      0.71962698	     -0.00000000
      0.15727475	      0.00000000	      0.82700435	     -0.00000000	     -0.00000000	      0.00000000	     -0.00000000	     -0.07751144	      0.56763522	     -0.00000000	     -0.00000000	      0.00000000	    -22.80258690	     -0.07940314	      0.19811303	     -0.00000000	     -0.00000000	      0.00000000	     22.21596199	      0.00000000	      0.00000000	      0.00000000	     -0.00000000	      0.00000000	     -0.00000000	     -0.02134333	      0.71912480	     -0.00000000
      0.15789421	      0.00000000	      0.82642967	     -0.00000000	     -0.00000000	      0.00000000	     -0.00000000	     -0.07787091	      0.56721208	     -0.00000000	     -0.00000000	      0.00000000	    -22.91434348	     -0.07978168	      0.19798081	     -0.00000000	     -0.00000000	      0.00000000	     22.32133651	      0.00000000	      0.00000000	      0.00000000	     -0.00000000	      0.00000000	     -0.00000000	     -0.02144311	      0.71861988	     -0.00000000
      0.15851367	      0.00000000	      0.82585188	     -0.00000000	     -0.00000000	      0.00000000	     -0.00000000	     -0.07823039	      0.56678666	     -0.00000000	     -0.00000000	      0.00000000	    -23.02619698	     -0.08016034	      0.19784786	     -0.00000000	     -0.00000000	      0.00000000	     22.42676624	      0.00000000	      0.00000000	      0.00000000	     -0.00000000	      0.00000000	     -0.00000000	     -0.02154290	      0.71811224	     -0.00000000
      0.15913314	      0.00000000	      0.82527099	     -0.00000000	     -0.00000000	      0.00000000	     -0.00000000	     -0.07858989	      0.56635897	     -0.00000000	     -0.00000000	      0.00000000	    -23.13814639	     -0.08053909	      0.19771416	     -0.00000000	     -0.00000000	      0.00000000	     22.53225016	      0.00000000	      0.00000000	      0.00000000	     -0.00000000	      0.00000000	     -0.00000000	     -0.02164270	      0.71760186	     -0.00000000
      0.15975260	      0.00000000	      0.82468699	     -0.00000000	     -0.00000000	      0.00000000	     -0.00000000	     -0.07894938	      0.56592901	     -0.00000000	     -0.00000000	      0.00000000	    -23.25019071	     -0.08091794	      0.19757972	     -0.00000000	     -0.00000000	      0.00000000	     22.63778730	      0.00000000	      0.00000000	      0.00000000	     -0.00000000	      0.00000000	     -0.00000000	     -0.02174251	      0.71708876	     -0.00000000
      0.16037207	      0.00000000	      0.82409989	     -0.00000000	     -0.00000000	      0.00000000	     -0.00000000	     -0.07930888	      0.56549678	     -0.00000000	     -0.00000000	      0.00000000	    -23.36232898	     -0.08129689	      0.19744454	     -0.00000000	     -0.00000000	      0.00000000	     22.74337666	      0.00000000	      0.00000000	      0.00000000	     -0.00000000	      0.00000000	     -0.00000000	     -0.02184233	      0.71657293	     -0.00000000
      0.16099153	      0.00000000	      0.82350969	     -0.00000000	     -0.00000000	      0.00000000	     -0.00000000	     -0.07966837	      0.56506228	     -0.00000000	     -0.00000000	      0.00000000	    -23.47456026	     -0.08167592	      0.19730862	     -0.00000000	     -0.00000000	      0.00000000	     22.84901730	      0.00000000	      0.00000000	      0.00000000	     -0.00000000	      0.00000000	     -0.00000000	     -0.02194215	      0.71605437	     -0.00000000
      0.16161099	      0.00000000	      0.82291639	     -0.00000000	     -0.00000000	      0.00000000	     -0.00000000	     -0.08002785	      0.56462552	     -0.00000000	     -0.00000000	      0.00000000	    -23.58688360	     -0.08205503	      0.19717196	     -0.00000000	     -0.00000000	      0.00000000	     22.95470826	      0.00000000	      0.00000000	      0.00000000	     -0.00000000	      0.00000000	     -0.00000000	     -0.02204198	      0.71553310	     -0.00000000
      0.16223046	      0.00000000	      0.82231999	     -0.00000000	     -0.00000000	      0.00000000	     -0.00000000	     -0.08038731	      0.56418648	     -0.00000000	     -0.00000000	      0.00000000	    -23.69929811	     -0.08243421	      0.19703456	     -0.00000000	     -0.00000000	      0.00000000	     23.06044860	      0.00000000	      0.00000000	      0.00000000	     -0.00000000	      0.00000000	     -0.00000000	     -0.02214181	      0.71500910	     -0.00000000
      0.16284992	      0.00000000	      0.82172049	     -0.00000000	     -0.00000000	      0.00000000	     -0.00000000	     -0.08074675	      0.56374519	     -0.00000000	     -0.00000000	      0.00000000	    -23.81180287	     -0.08281346	      0.19689642	     -0.00000000	     -0.00000000	      0.00000000	     23.16623739	      0.00000000	      0.00000000	      0.00000000	     -0.00000000	      0.00000000	     -0.00000000	     -0.02224164	      0.71448239	     -0.00000000
      0.16346939	      0.00000000	      0.82111791	     -0.00000000	     -0.00000000	      0.00000000	     -0.00000000	     -0.08110617	      0.56330163	     -0.00000000	     -0.00000000	      0.00000000	    -23.92439703	     -0.08319278	      0.19675755	     -0.00000000	     -0.00000000	      0.00000000	     23.27207371	      0.00000000	      0.00000000	      0.00000000	     -0.00000000	      0.00000000	     -0.00000000	     -0.02234146	      0.71395296	     -0.00000000
      0.16408885	      0.00000000	      0.82051223	     -0.00000000	     -0.00000000	      0.00000000	     -0.00000000	     -0.08146555	      0.56285582	     -0.00000000	     -0.00000000	      0.00000000	    -24.03707971	     -0.08357215	      0.19661794	     -0.00000000	     -0.00000000	      0.00000000	     23.37795666	      0.00000000	      0.00000000	      0.00000000	     -0.00000000	      0.00000000	     -0.00000000	     -0.02244129	      0.71342081	     -0.00000000
      0.16470831	      0.00000000	      0.81990346	     -0.00000000	     -0.00000000	      0.00000000	     -0.00000000	     -0.08182490	      0.56240775	     -0.00000000	     -0.00000000	      0.00000000	    -24.14985008	     -0.08395158	      0.19647759	     -0.00000000	     -0.00000000	      0.00000000	     23.48388534	      0.00000000	      0.00000000	      0.00000000	     -0.00000000	      0.00000000	     -0.00000000	     -0.02254112	      0.71288596	     -0.00000000
      0.16532778	      0.00000000	      0.81929160	     -0.00000000	     -0.00000000	      0.00000000	     -0.00000000	     -0.08218421	      0.56195742	     -0.00000000	     -0.00000000	      0.00000000	    -24.26270731	     -0.08433106	      0.19633651	     -0.00000000	     -0.00000000	      0.00000000	     23.58985885	      0.00000000	      0.00000000	      0.00000000	     -0.00000000	      0.00000000	     -0.00000000	     -0.02264094	      0.71234839	     -0.00000000
      0.16594724	      0.00000000	      0.81867666	     -0.00000000	     -0.00000000	      0.00000000	     -0.00000000	     -0.08254347	      0.56150483	     -0.00000000	     -0.00000000	      0.00000000	    -24.37565058	     -0.08471057	      0.19619470	     -0.00000000	     -0.00000000	      0.00000000	     23.69587633	      0.00000000	      0.00000000	      0.00000000	     -0.00000000	      0.00000000	     -0.00000000	     -0.02274075	      0.71180811	     -0.00000000
      0.16656670	      0.00000000	      0.81805863	     -0.00000000	     -0.00000000	      0.00000000	     -0.00000000	     -0.08290269	      0.56105000	     -0.00000000	     -0.00000000	      0.00000000	    -24.48867910	     -0.08509013	      0.19605215	     -0.00000000	     -0.00000000	      0.00000000	     23.80193688	      0.00000000	      0.00000000	      0.00000000	     -0.00000000	      0.00000000	     -0.00000000	     -0.02284056	      0.71126512	     -0.00000000
      0.16718617	      0.00000000	      0.81743753	     -0.00000000	     -0.00000000	      0.00000000	     -0.00000000	     -0.08326185	      0.56059291	     -0.00000000	     -0.00000000	      0.00000000	    -24.60179208	     -0.08546972	      0.19590887	     -0.00000000	     -0.00000000	      0.00000000	     23.90803964	      0.00000000	      0.00000000	      0.00000000	     -0.00000000	      0.00000000	     -0.00000000	     -0.02294036	      0.71071943	     -0.00000000
      0.16780563	      0.00000000	      0.81681334	     -0.00000000	     -0.00000000	      0.00000000	     -0.00000000	     -0.08362095	      0.56013357	     -0.00000000	     -0.00000000	      0.00000000	    -24.71498875	     -0.08584933	      0.19576486	     -0.00000000	     -0.00000000	      0.00000000	     24.01418376	      0.00000000	      0.00000000	      0.00000000	     -0.00000000	      0.00000000	     -0.00000000	     -0.02304015	      0.71017103	     -0.00000000
      0.16842510	      0.00000000	      0.81618607	     -0.00000000	     -0.00000000	      0.00000000	     -0.00000000	     -0.08397998	      0.55967199	     -0.00000000	     -0.00000000	      0.00000000	    -24.82826835	     -0.08622897	      0.19562011	     -0.00000000	     -0.00000000	      0.00000000	     24.12036838	      0.00000000	      0.00000000	      0.00000000	     -0.00000000	      0.00000000	     -0.00000000	     -0.02313993	      0.70961993	     -0.00000000
      0.16904456	      0.00000000	      0.81555573	     -0.00000000	     -0.00000000	      0.00000000	     -0.00000000	     -0.08433895	      0.55920816	     -0.00000000	     -0.00000000	      0.00000000	    -24.94163014	     -0.08660863	      0.19547464	     -0.00000000	     -0.00000000	      0.00000000	     24.22659266	      0.00000000	      0.00000000	      0.00000000	     -0.00000000	      0.00000000	     -0.00000000	     -0.02323970	      0.70906613	     -0.00000000
      0.16966402	      0.00000000	      0.81492232	     -0.00000000	     -0.00000000	      0.00000000	     -0.00000000	     -0.08469784	      0.55874209	     -0.00000000	     -0.00000000	      0.00000000	    -25.05507340	     -0.08698830	      0.19532843	     -0.00000000	     -0.00000000	      0.00000000	     24.33285575	      0.00000000	      0.00000000	      0.00000000	     -0.00000000	      0.00000000	     -0.00000000	     -0.02333945	      0.70850963	     -0.00000000
      0.17028349	      0.00000000	      0.81428584	     -0.00000000	     -0.00000000	      0.00000000	     -0.00000000	     -0.08505666	      0.55827378	     -0.00000000	     -0.00000000	      0.00000000	    -25.16859739	     -0.08736798	      0.19518150	     -0.00000000	     -0.00000000	      0.00000000	     24.43915683	      0.00000000	      0.00000000	      0.00000000	     -0.00000000	      0.00000000	     -0.00000000	     -0.02343919	      0.70795044	     -0.00000000
      0.17090295	      0.00000000	      0.81364628	     -0.00000000	     -0.00000000	      0.00000000	     -0.00000000	     -0.08541540	      0.55780323	     -0.00000000	     -0.00000000	      0.00000000	    -25.28220141	     -0.08774767	      0.19503384	     -0.00000000	     -0.00000000	      0.00000000	     24.54549508	      0.00000000	      0.00000000	      0.00000000	     -0.00000000	      0.00000000	     -0.00000000	     -0.02353892	      0.70738855	     -0.00000000
      0.17152242	      0.00000000	      0.81300366	     -0.00000000	     -0.00000000	      0.00000000	     -0.00000000	     -0.08577405	      0.55733044	     -0.00000000	     -0.00000000	      0.00000000	    -25.39588477	     -0.08812735	      0.19488545	     -0.00000000	     -0.00000000	      0.00000000	     24.65186967	      0.00000000	      0.00000000	      0.00000000	     -0.00000000	      0.00000000	     -0.00000000	     -0.02363863	      0.70682398	     -0.00000000
      0.17214188	      0.00000000	      0.81235798	     -0.00000000	     -0.00000000	      0.00000000	     -0.00000000	     -0.08613261	      0.55685542	     -0.00000000	     -0.00000000	      0.00000000	    -25.50964679	     -0.08850703	      0.19473633	     -0.00000000	     -0.00000000	      0.00000000	     24.75827980	      0.00000000	      0.00000000	      0.00000000	     -0.00000000	      0.00000000	     -0.00000000	     -0.02373832	      0.70625671	     -0.00000000
      0.17276134	      0.00000000	      0.81170923	     -0.00000000	     -0.00000000	      0.00000000	     -0.00000000	     -0.08649108	      0.55637817	     -0.00000000	     -0.00000000	      0.00000000	    -25.62348678	     -0.08888670	      0.19458649	     -0.00000000	     -0.00000000	      0.00000000	     24.86472469	      0.00000000	      0.00000000	      0.00000000	     -0.00000000	      0.00000000	     -0.00000000	     -0.02383799	      0.70568675	     -0.00000000
      0.17338081	      0.00000000	      0.81105742	     -0.00000000	     -0.00000000	      0.00000000	     -0.00000000	     -0.08684945	      0.55589868	     -0.00000000	     -0.00000000	      0.00000000	    -25.73740410	     -0.08926635	      0.19443592	     -0.00000000	     -0.00000000	      0.00000000	     24.97120354	      0.00000000	      0.00000000	      0.00000000	     -0.00000000	      0.00000000	     -0.00000000	     -0.02393764	      0.70511411	     -0.00000000
      0.17400027	      0.00000000	      0.81040256	     -0.00000000	     -0.00000000	      0.00000000	     -0.00000000	     -0.08720771	      0.55541696	     -0.00000000	     -0.00000000	      0.00000000	    -25.85139810	     -0.08964599	      0.19428463	     -0.00000000	     -0.00000000	      0.00000000	     25.07771559	      0.00000000	      0.00000000	      0.00000000	     -0.00000000	      0.00000000	     -0.00000000	     -0.02403727	      0.70453878	     -0.00000000
      0.17461973	      0.00000000	      0.80974464	     -0.00000000	     -0.00000000	      0.00000000	     -0.00000000	     -0.08756587	      0.55493302	     -0.00000000	     -0.00000000	      0.00000000	    -25.96546814	     -0.09002561	      0.19413261	     -0.00000000	     -0.00000000	      0.00000000	     25.18426009	      0.00000000	      0.00000000	      0.00000000	     -0.00000000	      0.00000000	     -0.00000000	     -0.02413687	      0.70396077	     -0.00000000
      0.17523920	      0.00000000	      0.80908367	     -0.00000000	     -0.00000000	      0.00000000	     -0.00000000	     -0.08792392	      0.55444686	     -0.00000000	     -0.00000000	      0.00000000	    -26.07961360	     -0.09040519	      0.19397987	     -0.00000000	     -0.00000000	      0.00000000	     25.29083629	      0.00000000	      0.00000000	      0.00000000	     -0.00000000	      0.00000000	     -0.00000000	     -0.02423646	      0.70338008	     -0.00000000
      0.17585866	      0.00000000	      0.80841964	     -0.00000000	     -0.00000000	      0.00000000	     -0.00000000	     -0.08828186	      0.55395847	     -0.00000000	     -0.00000000	      0.00000000	    -26.19383388	     -0.09078475	      0.19382641	     -0.00000000	     -0.00000000	      0.00000000	     25.39744348	      0.00000000	      0.00000000	      0.00000000	     -0.00000000	      0.00000000	     -0.00000000	     -0.02433601	      0.70279672	     -0.00000000
      0.17647813	      0.00000000	      0.80775257	     -0.00000000	     -0.00000000	      0.00000000	     -0.00000000	     -0.08863967	      0.55346786	     -0.00000000	     -0.00000000	      0.00000000	    -26.30812838	     -0.09116427	      0.19367222	     -0.00000000	     -0.00000000	      0.00000000	     25.50408095	      0.00000000	      0.00000000	      0.00000000	     -0.00000000	      0.00000000	     -0.00000000	     -0.02443554	      0.70221068	     -0.00000000
      0.17709759	      0.00000000	      0.80708246	     -0.00000000	     -0.00000000	      0.00000000	     -0.00000000	     -0.08899737	      0.55297503	     -0.00000000	     -0.00000000	      0.00000000	    -26.42249652	     -0.09154375	      0.19351732	     -0.00000000	     -0.00000000	      0.00000000	     25.61074803	      0.00000000	      0.00000000	      0.00000000	     -0.00000000	      0.00000000	     -0.00000000	     -0.02453505	      0.70162197	     -0.00000000
      0.17771705	      0.00000000	      0.80640930	     -0.00000000	     -0.00000000	      0.00000000	     -0.00000000	     -0.08935493	      0.55247999	     -0.00000000	     -0.00000000	      0.00000000	    -26.53693774	     -0.09192319	      0.19336170	     -0.00000000	     -0.00000000	      0.00000000	     25.71744404	      0.00000000	      0.00000000	      0.00000000	     -0.00000000	      0.00000000	     -0.00000000	     -0.02463453	      0.70103059	     -0.00000000
      0.17833652	      0.00000000	      0.80573309	     -0.00000000	     -0.00000000	      0.00000000	     -0.00000000	     -0.08971237	      0.55198274	     -0.00000000	     -0.00000000	      0.00000000	    -26.65145149	     -0.09230258	      0.19320536	     -0.00000000	     -0.00000000	      0.00000000	     25.82416835	      0.00000000	      0.00000000	      0.00000000	     -0.00000000	      0.00000000	     -0.00000000	     -0.02473397	      0.70043653	     -0.00000000
      0.17895598	      0.00000000	      0.80505385	     -0.00000000	     -0.00000000	      0.00000000	     -0.00000000	     -0.09006967	      0.55148327	     -0.00000000	     -0.00000000	      0.00000000	    -26.76603723	     -0.09268191	      0.19304830	     -0.00000000	     -0.00000000	      0.00000000	     25.93092035	      0.00000000	      0.00000000	      0.00000000	     -0.00000000	      0.00000000	     -0.00000000	     -0.02483339	      0.69983982	     -0.00000000
      0.17957545	      0.00000000	      0.80437158	     -0.00000000	     -0.00000000	      0.00000000	     -0.00000000	     -0.09042684	      0.55098159	     -0.00000000	     -0.00000000	      0.00000000	    -26.88069444	     -0.09306119	      0.19289053	     -0.00000000	     -0.00000000	      0.00000000	     26.03769941	      0.00000000	      0.00000000	      0.00000000	     -0.00000000	      0.00000000	     -0.00000000	     -0.02493277	      0.69924044	     -0.00000000
      0.18019491	      0.00000000	      0.80368627	     -0.00000000	     -0.00000000	      0.00000000	     -0.00000000	     -0.09078386	      0.55047771	     -0.00000000	     -0.00000000	      0.00000000	    -26.99542262	     -0.09344041	      0.19273204	     -0.00000000	     -0.00000000	      0.00000000	     26.14450497	      0.00000000	      0.00000000	      0.00000000	     -0.00000000	      0.00000000	     -0.00000000	     -0.02503213	      0.69863839	     -0.00000000
      0.18081437	      0.00000000	      0.80299793	     -0.00000000	     -0.00000000	      0.00000000	     -0.00000000	     -0.09114074	      0.54997162	     -0.00000000	     -0.00000000	      0.00000000	    -27.11022127	     -0.09381956	      0.19257283	     -0.00000000	     -0.00000000	      0.00000000	     26.25133647	      0.00000000	      0.00000000	      0.00000000	     -0.00000000	      0.00000000	     -0.00000000	     -0.02513145	      0.69803369	     -0.00000000
      0.18143384	      0.00000000	      0.80230656	     -0.00000000	     -0.00000000	      0.00000000	     -0.00000000	     -0.09149747	      0.54946333	     -0.00000000	     -0.00000000	      0.00000000	    -27.22508993	     -0.09419865	      0.19241292	     -0.00000000	     -0.00000000	      0.00000000	     26.35819336	      0.00000000	      0.00000000	      0.00000000	     -0.00000000	      0.00000000	     -0.00000000	     -0.02523073	      0.69742633	     -0.00000000
      0.18205330	      0.00000000	      0.80161216	     -0.00000000	     -0.00000000	      0.00000000	     -0.00000000	     -0.09185405	      0.54895284	     -0.00000000	     -0.00000000	      0.00000000	    -27.34002813	     -0.09457766	      0.19225229	     -0.00000000	     -0.00000000	      0.00000000	     26.46507511	      0.00000000	      0.00000000	      0.00000000	     -0.00000000	      0.00000000	     -0.00000000	     -0.02532998	      0.69681632	     -0.00000000
      0.18267276	      0.00000000	      0.80091474	     -0.00000000	     -0.00000000	      0.00000000	     -0.00000000	     -0.09221047	      0.54844015	     -0.00000000	     -0.00000000	      0.00000000	    -27.45503544	     -0.09495659	      0.19209095	     -0.00000000	     -0.00000000	      0.00000000	     26.57198121	      0.00000000	      0.00000000	      0.00000000	     -0.00000000	      0.00000000	     -0.00000000	     -0.02542919	      0.69620365	     -0.00000000
      0.18329223	      0.00000000	      0.80021430	     -0.00000000	     -0.00000000	      0.00000000	     -0.00000000	     -0.09256674	      0.54792527	     -0.00000000	     -0.00000000	      0.00000000	    -27.57011141	     -0.09533544	      0.19192890	     -0.00000000	     -0.00000000	      0.00000000	     26.67891117	      0.00000000	      0.00000000	      0.00000000	     -0.00000000	      0.00000000	     -0.00000000	     -0.02552837	      0.69558834	     -0.00000000
      0.18391169	      0.00000000	      0.79951083	     -0.00000000	     -0.00000000	      0.00000000	     -0.00000000	     -0.09292284	      0.54740819	     -0.00000000	     -0.00000000	      0.00000000	    -27.68525564	     -0.09571421	      0.19176614	     -0.00000000	     -0.00000000	      0.00000000	     26.78586452	      0.00000000	      0.00000000	      0.00000000	     -0.00000000	      0.00000000	     -0.00000000	     -0.02562751	      0.69497037	     -0.00000000
      0.18453116	      0.00000000	      0.79880435	     -0.00000000	     -0.00000000	      0.00000000	     -0.00000000	     -0.09327877	      0.54688892	     -0.00000000	     -0.00000000	      0.00000000	    -27.80046773	     -0.09609289	      0.19160268	     -0.00000000	     -0.00000000	      0.00000000	     26.89284077	      0.00000000	      0.00000000	      0.00000000	     -0.00000000	      0.00000000	     -0.00000000	     -0.02572660	      0.69434976	     -0.00000000
      0.18515062	      0.00000000	      0.79809486	     -0.00000000	     -0.00000000	      0.00000000	     -0.00000000	     -0.09363454	      0.54636746	     -0.00000000	     -0.00000000	      0.00000000	    -27.91574729	     -0.09647148	      0.19143850	     -0.00000000	     -0.00000000	      0.00000000	     26.99983948	      0.00000000	      0.00000000	      0.00000000	     -0.00000000	      0.00000000	     -0.00000000	     -0.02582566	      0.69372651	     -0.00000000
      0.18577008	      0.00000000	      0.79738235	     -0.00000000	     -0.00000000	      0.00000000	     -0.00000000	     -0.09399013	      0.54584382	     -0.00000000	     -0.00000000	      0.00000000	    -28.03109396	     -0.09684997	      0.19127363	     -0.00000000	     -0.00000000	      0.00000000	     27.10686020	      0.00000000	      0.00000000	      0.00000000	     -0.00000000	      0.00000000	     -0.00000000	     -0.02592468	      0.69310061	     -0.00000000
      0.18638955	      0.00000000	      0.79666684	     -0.00000000	     -0.00000000	      0.00000000	     -0.00000000	     -0.09434555	      0.54531799	     -0.00000000	     -0.00000000	      0.00000000	    -28.14650735	     -0.09722836	      0.19110805	     -0.00000000	     -0.00000000	      0.00000000	     27.21390249	      0.00000000	      0.00000000	      0.00000000	     -0.00000000	      0.00000000	     -0.00000000	     -0.02602365	      0.69247208	     -0.00000000
      0.18700901	      0.00000000	      0.79594831	     -0.00000000	     -0.00000000	      0.00000000	     -0.00000000	     -0.09470079	      0.54478997	     -0.00000000	     -0.00000000	      0.00000000	    -28.26198715	     -0.09760664	      0.19094177	     -0.00000000	     -0.00000000	      0.00000000	     27.32096592	      0.00000000	      0.00000000	      0.00000000	     -0.00000000	      0.00000000	     -0.00000000	     -0.02612258	      0.69184090	     -0.00000000
      0.18762848	      0.00000000	      0.79522678	     -0.00000000	     -0.00000000	      0.00000000	     -0.00000000	     -0.09505585	      0.54425978	     -0.00000000	     -0.00000000	      0.00000000	    -28.37753299	     -0.09798482	      0.19077478	     -0.00000000	     -0.00000000	      0.00000000	     27.42805006	      0.00000000	      0.00000000	      0.00000000	     -0.00000000	      0.00000000	     -0.00000000	     -0.02622147	      0.69120710	     -0.00000000
      0.18824794	      0.00000000	      0.79450225	     -0.00000000	     -0.00000000	      0.00000000	     -0.00000000	     -0.09541072	      0.54372741	     -0.00000000	     -0.00000000	      0.00000000	    -28.49314457	     -0.09836289	      0.19060710	     -0.00000000	     -0.00000000	      0.00000000	     27.53515448	      0.00000000	      0.00000000	      0.00000000	     -0.00000000	      0.00000000	     -0.00000000	     -0.02632031	      0.69057065	     -0.00000000
      0.18886740	      0.00000000	      0.79377471	     -0.00000000	     -0.00000000	      0.00000000	     -0.00000000	     -0.09576541	      0.54319286	     -0.00000000	     -0.00000000	      0.00000000	    -28.60882157	     -0.09874084	      0.19043871	     -0.00000000	     -0.00000000	      0.00000000	     27.64227878	      0.00000000	      0.00000000	      0.00000000	     -0.00000000	      0.00000000	     -0.00000000	     -0.02641911	      0.68993158	     -0.00000000
      0.18948687	      0.00000000	      0.79304418	     -0.00000000	     -0.00000000	      0.00000000	     -0.00000000	     -0.09611990	      0.54265614	     -0.00000000	     -0.00000000	      0.00000000	    -28.72456368	     -0.09911868	      0.19026963	     -0.00000000	     -0.00000000	      0.00000000	     27.74942255	      0.00000000	      0.00000000	      0.00000000	     -0.00000000	      0.00000000	     -0.00000000	     -0.02651786	      0.68928988	     -0.00000000
      0.19010633	      0.00000000	      0.79231065	     -0.00000000	     -0.00000000	      0.00000000	     -0.00000000	     -0.09647420	      0.54211724	     -0.00000000	     -0.00000000	      0.00000000	    -28.84037062	     -0.09949639	      0.19009985	     -0.00000000	     -0.00000000	      0.00000000	     27.85658537	      0.00000000	      0.00000000	      0.00000000	     -0.00000000	      0.00000000	     -0.00000000	     -0.02661656	      0.68864555	     -0.00000000
      0.19072579	      0.00000000	      0.79157412	     -0.00000000	     -0.00000000	      0.00000000	     -0.00000000	     -0.09682830	      0.54157618	     -0.00000000	     -0.00000000	      0.00000000	    -28.95624210	     -0.09987399	      0.18992937	     -0.00000000	     -0.00000000	      0.00000000	     27.96376686	      0.00000000	      0.00000000	      0.00000000	     -0.00000000	      0.00000000	     -0.00000000	     -0.02671521	      0.68799860	     -0.00000000
      0.19128269	      0.00000000	      0.79090944	     -0.00000000	     -0.00000000	      0.00000000	     -0.00000000	     -0.09714647	      0.54108792	     -0.00000000	     -0.00000000	      0.00000000	    -29.06046447	     -0.10021333	      0.18977553	     -0.00000000	     -0.00000000	      0.00000000	     28.06013773	      0.00000000	      0.00000000	      0.00000000	     -0.00000000	      0.00000000	     -0.00000000	     -0.02680386	      0.68741476	     -0.00000000
      0.19183958	      0.00000000	      0.79024233	     -0.00000000	     -0.00000000	      0.00000000	     -0.00000000	     -0.09746447	      0.54059790	     -0.00000000	     -0.00000000	      0.00000000	    -29.16473858	     -0.10055256	      0.18962112	     -0.00000000	     -0.00000000	      0.00000000	     28.15652307	      0.00000000	      0.00000000	      0.00000000	     -0.00000000	      0.00000000	     -0.00000000	     -0.02689247	      0.68682879	     -0.00000000
      0.19239647	      0.00000000	      0.78957282	     -0.00000000	     -0.00000000	      0.00000000	     -0.00000000	     -0.09778230	      0.54010614	     -0.00000000	     -0.00000000	      0.00000000	    -29.26906427	     -0.10089169	      0.18946615	     -0.00000000	     -0.00000000	      0.00000000	     28.25292261	      0.00000000	      0.00000000	      0.00000000	     -0.00000000	      0.00000000	     -0.00000000	     -0.02698104	      0.68624072	     -0.00000000
      0.19295337	      0.00000000	      0.78890089	     -0.00000000	     -0.00000000	      0.00000000	     -0.00000000	     -0.09809997	      0.53961263	     -0.00000000	     -0.00000000	      0.00000000	    -29.37344134	     -0.10123071	      0.18931062	     -0.00000000	     -0.00000000	      0.00000000	     28.34933608	      0.00000000	      0.00000000	      0.00000000	     -0.00000000	      0.00000000	     -0.00000000	     -0.02706956	      0.68565052	     -0.00000000
      0.19351026	      0.00000000	      0.78822654	     -0.00000000	     -0.00000000	      0.00000000	     -0.00000000	     -0.09841747	      0.53911738	     -0.00000000	     -0.00000000	      0.00000000	    -29.47786963	     -0.10156961	      0.18915453	     -0.00000000	     -0.00000000	      0.00000000	     28.44576319	      0.00000000	      0.00000000	      0.00000000	     -0.00000000	      0.00000000	     -0.00000000	     -0.02715804	      0.68505822	     -0.00000000
      0.19406715	      0.00000000	      0.78754979	     -0.00000000	     -0.00000000	      0.00000000	     -0.00000000	     -0.09873480	      0.53862038	     -0.00000000	     -0.00000000	      0.00000000	    -29.58234897	     -0.10190840	      0.18899789	     -0.00000000	     -0.00000000	      0.00000000	     28.54220369	      0.00000000	      0.00000000	      0.00000000	     -0.00000000	      0.00000000	     -0.00000000	     -0.02724648	      0.68446380	     -0.00000000
      0.19462404	      0.00000000	      0.78687063	     -0.00000000	     -0.00000000	      0.00000000	     -0.00000000	     -0.09905195	      0.53812164	     -0.00000000	     -0.00000000	      0.00000000	    -29.68687920	     -0.10224707	      0.18884069	     -0.00000000	     -0.00000000	      0.00000000	     28.63865730	      0.00000000	      0.00000000	      0.00000000	     -0.00000000	      0.00000000	     -0.00000000	     -0.02733488	      0.68386727	     -0.00000000
      0.19518094	      0.00000000	      0.78618906	     -0.00000000	     -0.00000000	      0.00000000	     -0.00000000	     -0.09936892	      0.53762115	     -0.00000000	     -0.00000000	      0.00000000	    -29.79146016	     -0.10258562	      0.18868293	     -0.00000000	     -0.00000000	      0.00000000	     28.73512376	      0.00000000	      0.00000000	      0.00000000	     -0.00000000	      0.00000000	     -0.00000000	     -0.02742323	      0.68326863	     -0.00000000
      0.19573783	      0.00000000	      0.78550508	     -0.00000000	     -0.00000000	      0.00000000	     -0.00000000	     -0.09968572	      0.53711893	     -0.00000000	     -0.00000000	      0.00000000	    -29.89609170	     -0.10292405	      0.18852462	     -0.00000000	     -0.00000000	      0.00000000	     28.83160281	      0.00000000	      0.00000000	      0.00000000	     -0.00000000	      0.00000000	     -0.00000000	     -0.02751154	      0.68266788	     -0.00000000
      0.19629472	      0.00000000	      0.78481870	     -0.00000000	     -0.00000000	      0.00000000	     -0.00000000	     -0.10000234	      0.53661497	     -0.00000000	     -0.00000000	      0.00000000	    -30.00077368	     -0.10326236	      0.18836575	     -0.00000000	     -0.00000000	      0.00000000	     28.92809419	      0.00000000	      0.00000000	      0.00000000	     -0.00000000	      0.00000000	     -0.00000000	     -0.02759981	      0.68206503	     -0.00000000
      0.19685162	      0.00000000	      0.78412992	     -0.00000000	     -0.00000000	      0.00000000	     -0.00000000	     -0.10031877	      0.53610928	     -0.00000000	     -0.00000000	      0.00000000	    -30.10550595	     -0.10360054	      0.18820633	     -0.00000000	     -0.00000000	      0.00000000	     29.02459765	      0.00000000	      0.00000000	      0.00000000	     -0.00000000	      0.00000000	     -0.00000000	     -0.02768802	      0.68146007	     -0.00000000
      0.19740851	      0.00000000	      0.78343874	     -0.00000000	     -0.00000000	      0.00000000	     -0.00000000	     -0.10063503	      0.53560184	     -0.00000000	     -0.00000000	      0.00000000	    -30.21028839	     -0.10393859	      0.18804636	     -0.00000000	     -0.00000000	      0.00000000	     29.12111293	      0.00000000	      0.00000000	      0.00000000	     -0.00000000	      0.00000000	     -0.00000000	     -0.02777620	      0.68085301	     -0.00000000
      0.19796540	      0.00000000	      0.78274515	     -0.00000000	     -0.00000000	      0.00000000	     -0.00000000	     -0.10095109	      0.53509268	     -0.00000000	     -0.00000000	      0.00000000	    -30.31512085	     -0.10427651	      0.18788584	     -0.00000000	     -0.00000000	      0.00000000	     29.21763978	      0.00000000	      0.00000000	      0.00000000	     -0.00000000	      0.00000000	     -0.00000000	     -0.02786432	      0.68024385	     -0.00000000
      0.19852229	      0.00000000	      0.78204917	     -0.00000000	     -0.00000000	      0.00000000	     -0.00000000	     -0.10126697	      0.53458178	     -0.00000000	     -0.00000000	      0.00000000	    -30.42000322	     -0.10461430	      0.18772476	     -0.00000000	     -0.00000000	      0.00000000	     29.31417796	      0.00000000	      0.00000000	      0.00000000	     -0.00000000	      0.00000000	     -0.00000000	     -0.02795240	      0.67963258	     -0.00000000
      0.19907919	      0.00000000	      0.78135079	     -0.00000000	     -0.00000000	      0.00000000	     -0.00000000	     -0.10158266	      0.53406915	     -0.00000000	     -0.00000000	      0.00000000	    -30.52493538	     -0.10495195	      0.18756314	     -0.00000000	     -0.00000000	      0.00000000	     29.41072721	      0.00000000	      0.00000000	      0.00000000	     -0.00000000	      0.00000000	     -0.00000000	     -0.02804043	      0.67901922	     -0.00000000
      0.19939680	      0.00000000	      0.78095141	     -0.00000000	     -0.00000000	      0.00000000	     -0.00000000	     -0.10176262	      0.53377601	     -0.00000000	     -0.00000000	      0.00000000	    -30.58480344	     -0.10514446	      0.18747071	     -0.00000000	     -0.00000000	      0.00000000	     29.46579690	      0.00000000	      0.00000000	      0.00000000	     -0.00000000	      0.00000000	     -0.00000000	     -0.02809062	      0.67866846	     -0.00000000
      0.19955510	      0.00000000	      0.78075207	     -0.00000000	     -0.00000000	      0.00000000	     -0.00000000	     -0.10185229	      0.53362970	     -0.00000000	     -0.00000000	      0.00000000	    -30.61464833	     -0.10524039	      0.18742458	     -0.00000000	     -0.00000000	      0.00000000	     29.49324550	      0.00000000	      0.00000000	      0.00000000	     -0.00000000	      0.00000000	     -0.00000000	     -0.02811562	      0.67849339	     -0.00000000
      0.19971340	      0.00000000	      0.78055253	     -0.00000000	     -0.00000000	      0.00000000	     -0.00000000	     -0.10194195	      0.53348324	     -0.00000000	     -0.00000000	      0.00000000	    -30.64449722	     -0.10533631	      0.18737840	     -0.00000000	     -0.00000000	      0.00000000	     29.52069496	      0.00000000	      0.00000000	      0.00000000	     -0.00000000	      0.00000000	     -0.00000000	     -0.02814063	      0.67831814	     -0.00000000
      0.20024971	      0.00000000	      0.77987508	     -0.00000000	     -0.00000000	      0.00000000	     -0.00000000	     -0.10224557	      0.53298604	     -0.00000000	     -0.00000000	      0.00000000	    -30.74565208	     -0.10566120	      0.18722163	     -0.00000000	     -0.00000000	      0.00000000	     29.61369734	      0.00000000	      0.00000000	      0.00000000	     -0.00000000	      0.00000000	     -0.00000000	     -0.02822531	      0.67772317	     -0.00000000
      0.20078602	      0.00000000	      0.77919541	     -0.00000000	     -0.00000000	      0.00000000	     -0.00000000	     -0.10254902	      0.53248723	     -0.00000000	     -0.00000000	      0.00000000	    -30.84685279	     -0.10598596	      0.18706435	     -0.00000000	     -0.00000000	      0.00000000	     29.70670932	      0.00000000	      0.00000000	      0.00000000	     -0.00000000	      0.00000000	     -0.00000000	     -0.02830994	      0.67712626	     -0.00000000
      0.20132233	      0.00000000	      0.77851352	     -0.00000000	     -0.00000000	      0.00000000	     -0.00000000	     -0.10285228	      0.53198682	     -0.00000000	     -0.00000000	      0.00000000	    -30.94809927	     -0.10631059	      0.18690656	     -0.00000000	     -0.00000000	      0.00000000	     29.79973069	      0.00000000	      0.00000000	      0.00000000	     -0.00000000	      0.00000000	     -0.00000000	     -0.02839452	      0.67652740	     -0.00000000
      0.20185864	      0.00000000	      0.77782941	     -0.00000000	     -0.00000000	      0.00000000	     -0.00000000	     -0.10315536	      0.53148481	     -0.00000000	     -0.00000000	      0.00000000	    -31.04939142	     -0.10663508	      0.18674827	     -0.00000000	     -0.00000000	      0.00000000	     29.89276126	      0.00000000	      0.00000000	      0.00000000	     -0.00000000	      0.00000000	     -0.00000000	     -0.02847906	      0.67592660	     -0.00000000
      0.20239494	      0.00000000	      0.77714309	     -0.00000000	     -0.00000000	      0.00000000	     -0.00000000	     -0.10345825	      0.53098121	     -0.00000000	     -0.00000000	      0.00000000	    -31.15072917	     -0.10695943	      0.18658947	     -0.00000000	     -0.00000000	      0.00000000	     29.98580087	      0.00000000	      0.00000000	      0.00000000	     -0.00000000	      0.00000000	     -0.00000000	     -0.02856356	      0.67532387	     -0.00000000
      0.20293125	      0.00000000	      0.77645456	     -0.00000000	     -0.00000000	      0.00000000	     -0.00000000	     -0.10376096	      0.53047601	     -0.00000000	     -0.00000000	      0.00000000	    -31.25211245	     -0.10728364	      0.18643017	     -0.00000000	     -0.00000000	      0.00000000	     30.07884933	      0.00000000	      0.00000000	      0.00000000	     -0.00000000	      0.00000000	     -0.00000000	     -0.02864800	      0.67471920	     -0.00000000
      0.20346756	      0.00000000	      0.77576382	     -0.00000000	     -0.00000000	      0.00000000	     -0.00000000	     -0.10406347	      0.52996922	     -0.00000000	     -0.00000000	      0.00000000	    -31.35354118	     -0.10760772	      0.18627036	     -0.00000000	     -0.00000000	      0.00000000	     30.17190649	      0.00000000	      0.00000000	      0.00000000	     -0.00000000	      0.00000000	     -0.00000000	     -0.02873240	      0.67411259	     -0.00000000
      0.20400387	      0.00000000	      0.77507087	     -0.00000000	     -0.00000000	      0.00000000	     -0.00000000	     -0.10436579	      0.52946084	     -0.00000000	     -0.00000000	      0.00000000	    -31.45501532	     -0.10793165	      0.18611005	     -0.00000000	     -0.00000000	      0.00000000	     30.26497219	      0.00000000	      0.00000000	      0.00000000	     -0.00000000	      0.00000000	     -0.00000000	     -0.02881675	      0.67350405	     -0.00000000
      0.20454018	      0.00000000	      0.77437570	     -0.00000000	     -0.00000000	      0.00000000	     -0.00000000	     -0.10466793	      0.52895087	     -0.00000000	     -0.00000000	      0.00000000	    -31.55653480	     -0.10825544	      0.18594923	     -0.00000000	     -0.00000000	      0.00000000	     30.35804628	      0.00000000	      0.00000000	      0.00000000	     -0.00000000	      0.00000000	     -0.00000000	     -0.02890105	      0.67289358	     -0.00000000
      0.20507649	      0.00000000	      0.77367833	     -0.00000000	     -0.00000000	      0.00000000	     -0.00000000	     -0.10496986	      0.52843930	     -0.00000000	     -0.00000000	      0.00000000	    -31.65809958	     -0.10857908	      0.18578792	     -0.00000000	     -0.00000000	      0.00000000	     30.45112863	      0.00000000	      0.00000000	      0.00000000	     -0.00000000	      0.00000000	     -0.00000000	     -0.02898530	      0.67228117	     -0.00000000
      0.20561279	      0.00000000	      0.77297876	     -0.00000000	     -0.00000000	      0.00000000	     -0.00000000	     -0.10527160	      0.52792615	     -0.00000000	     -0.00000000	      0.00000000	    -31.75970960	     -0.10890257	      0.18562610	     -0.00000000	     -0.00000000	      0.00000000	     30.54421911	      0.00000000	      0.00000000	      0.00000000	     -0.00000000	      0.00000000	     -0.00000000	     -0.02906950	      0.67166683	     -0.00000000
      0.20614910	      0.00000000	      0.77227697	     -0.00000000	     -0.00000000	      0.00000000	     -0.00000000	     -0.10557315	      0.52741141	     -0.00000000	     -0.00000000	      0.00000000	    -31.86136484	     -0.10922591	      0.18546378	     -0.00000000	     -0.00000000	      0.00000000	     30.63731758	      0.00000000	      0.00000000	      0.00000000	     -0.00000000	      0.00000000	     -0.00000000	     -0.02915365	      0.67105056	     -0.00000000
      0.20668541	      0.00000000	      0.77157299	     -0.00000000	     -0.00000000	      0.00000000	     -0.00000000	     -0.10587449	      0.52689508	     -0.00000000	     -0.00000000	      0.00000000	    -31.96306526	     -0.10954910	      0.18530097	     -0.00000000	     -0.00000000	      0.00000000	     30.73042394	      0.00000000	      0.00000000	      0.00000000	     -0.00000000	      0.00000000	     -0.00000000	     -0.02923775	      0.67043236	     -0.00000000
      0.20722172	      0.00000000	      0.77086680	     -0.00000000	     -0.00000000	      0.00000000	     -0.00000000	     -0.10617564	      0.52637717	     -0.00000000	     -0.00000000	      0.00000000	    -32.06481083	     -0.10987214	      0.18513765	     -0.00000000	     -0.00000000	      0.00000000	     30.82353806	      0.00000000	      0.00000000	      0.00000000	     -0.00000000	      0.00000000	     -0.00000000	     -0.02932180	      0.66981224	     -0.00000000
      0.20775803	      0.00000000	      0.77015841	     -0.00000000	     -0.00000000	      0.00000000	     -0.00000000	     -0.10647659	      0.52585768	     -0.00000000	     -0.00000000	      0.00000000	    -32.16660154	     -0.11019503	      0.18497384	     -0.00000000	     -0.00000000	      0.00000000	     30.91665985	      0.00000000	      0.00000000	      0.00000000	     -0.00000000	      0.00000000	     -0.00000000	     -0.02940580	      0.66919019	     -0.00000000
      0.20829434	      0.00000000	      0.76944782	     -0.00000000	     -0.00000000	      0.00000000	     -0.00000000	     -0.10677733	      0.52533661	     -0.00000000	     -0.00000000	      0.00000000	    -32.26843737	     -0.11051775	      0.18480953	     -0.00000000	     -0.00000000	      0.00000000	     31.00978919	      0.00000000	      0.00000000	      0.00000000	     -0.00000000	      0.00000000	     -0.00000000	     -0.02948974	      0.66856621	     -0.00000000
      0.20883065	      0.00000000	      0.76873503	     -0.00000000	     -0.00000000	      0.00000000	     -0.00000000	     -0.10707786	      0.52481395	     -0.00000000	     -0.00000000	      0.00000000	    -32.37031831	     -0.11084032	      0.18464473	     -0.00000000	     -0.00000000	      0.00000000	     31.10292600	      0.00000000	      0.00000000	      0.00000000	     -0.00000000	      0.00000000	     -0.00000000	     -0.02957363	      0.66794032	     -0.00000000
      0.20936695	      0.00000000	      0.76802004	     -0.00000000	     -0.00000000	      0.00000000	     -0.00000000	     -0.10737820	      0.52428971	     -0.00000000	     -0.00000000	      0.00000000	    -32.47224436	     -0.11116273	      0.18447943	     -0.00000000	     -0.00000000	      0.00000000	     31.19607019	      0.00000000	      0.00000000	      0.00000000	     -0.00000000	      0.00000000	     -0.00000000	     -0.02965747	      0.66731249	     -0.00000000
      0.20990326	      0.00000000	      0.76730286	     -0.00000000	     -0.00000000	      0.00000000	     -0.00000000	     -0.10767832	      0.52376390	     -0.00000000	     -0.00000000	      0.00000000	    -32.57421552	     -0.11148497	      0.18431364	     -0.00000000	     -0.00000000	      0.00000000	     31.28922166	      0.00000000	      0.00000000	      0.00000000	     -0.00000000	      0.00000000	     -0.00000000	     -0.02974126	      0.66668275	     -0.00000000
      0.21043957	      0.00000000	      0.76658348	     -0.00000000	     -0.00000000	      0.00000000	     -0.00000000	     -0.10797824	      0.52323651	     -0.00000000	     -0.00000000	      0.00000000	    -32.67623180	     -0.11180705	      0.18414735	     -0.00000000	     -0.00000000	      0.00000000	     31.38238034	      0.00000000	      0.00000000	      0.00000000	     -0.00000000	      0.00000000	     -0.00000000	     -0.02982499	      0.66605108	     -0.00000000
      0.21097588	      0.00000000	      0.76586190	     -0.00000000	     -0.00000000	      0.00000000	     -0.00000000	     -0.10827794	      0.52270755	     -0.00000000	     -0.00000000	      0.00000000	    -32.77829322	     -0.11212897	      0.18398057	     -0.00000000	     -0.00000000	      0.00000000	     31.47554616	      0.00000000	      0.00000000	      0.00000000	     -0.00000000	      0.00000000	     -0.00000000	     -0.02990867	      0.66541750	     -0.00000000
      0.21151219	      0.00000000	      0.76513813	     -0.00000000	     -0.00000000	      0.00000000	     -0.00000000	     -0.10857744	      0.52217700	     -0.00000000	     -0.00000000	      0.00000000	    -32.88039979	     -0.11245071	      0.18381330	     -0.00000000	     -0.00000000	      0.00000000	     31.56871904	      0.00000000	      0.00000000	      0.00000000	     -0.00000000	      0.00000000	     -0.00000000	     -0.02999230	      0.66478200	     -0.00000000
      0.21204850	      0.00000000	      0.76441217	     -0.00000000	     -0.00000000	      0.00000000	     -0.00000000	     -0.10887672	      0.52164489	     -0.00000000	     -0.00000000	      0.00000000	    -32.98255154	     -0.11277229	      0.18364554	     -0.00000000	     -0.00000000	      0.00000000	     31.66189892	      0.00000000	      0.00000000	      0.00000000	     -0.00000000	      0.00000000	     -0.00000000	     -0.03007587	      0.66414458	     -0.00000000
      0.21258481	      0.00000000	      0.76368401	     -0.00000000	     -0.00000000	      0.00000000	     -0.00000000	     -0.10917579	      0.52111120	     -0.00000000	     -0.00000000	      0.00000000	    -33.08474850	     -0.11309370	      0.18347729	     -0.00000000	     -0.00000000	      0.00000000	     31.75508574	      0.00000000	      0.00000000	      0.00000000	     -0.00000000	      0.00000000	     -0.00000000	     -0.03015938	      0.66350524	     -0.00000000
      0.21312111	      0.00000000	      0.76295367	     -0.00000000	     -0.00000000	      0.00000000	     -0.00000000	     -0.10947464	      0.52057595	     -0.00000000	     -0.00000000	      0.00000000	    -33.18699070	     -0.11341494	      0.18330855	     -0.00000000	     -0.00000000	      0.00000000	     31.84827945	      0.00000000	      0.00000000	      0.00000000	     -0.00000000	      0.00000000	     -0.00000000	     -0.03024284	      0.66286399	     -0.00000000
      0.21365742	      0.00000000	      0.76222114	     -0.00000000	     -0.00000000	      0.00000000	     -0.00000000	     -0.10977328	      0.52003912	     -0.00000000	     -0.00000000	      0.00000000	    -33.28927820	     -0.11373600	      0.18313932	     -0.00000000	     -0.00000000	      0.00000000	     31.94147998	      0.00000000	      0.00000000	      0.00000000	     -0.00000000	      0.00000000	     -0.00000000	     -0.03032625	      0.66222083	     -0.00000000
      0.21419373	      0.00000000	      0.76148641	     -0.00000000	     -0.00000000	      0.00000000	     -0.00000000	     -0.11007170	      0.51950072	     -0.00000000	     -0.00000000	      0.00000000	    -33.39161103	     -0.11405688	      0.18296961	     -0.00000000	     -0.00000000	      0.00000000	     32.03468729	      0.00000000	      0.00000000	      0.00000000	     -0.00000000	      0.00000000	     -0.00000000	     -0.03040959	      0.66157575	     -0.00000000
      0.21473004	      0.00000000	      0.76074950	     -0.00000000	     -0.00000000	      0.00000000	     -0.00000000	     -0.11036990	      0.51896076	     -0.00000000	     -0.00000000	      0.00000000	    -33.49398924	     -0.11437759	      0.18279941	     -0.00000000	     -0.00000000	      0.00000000	     32.12790134	      0.00000000	      0.00000000	      0.00000000	     -0.00000000	      0.00000000	     -0.00000000	     -0.03049289	      0.66092875	     -0.00000000
      0.21526635	      0.00000000	      0.76001040	     -0.00000000	     -0.00000000	      0.00000000	     -0.00000000	     -0.11066788	      0.51841923	     -0.00000000	     -0.00000000	      0.00000000	    -33.59641291	     -0.11469812	      0.18262872	     -0.00000000	     -0.00000000	      0.00000000	     32.22112208	      0.00000000	      0.00000000	      0.00000000	     -0.00000000	      0.00000000	     -0.00000000	     -0.03057612	      0.66027985	     -0.00000000
      0.21580266	      0.00000000	      0.75926912	     -0.00000000	     -0.00000000	      0.00000000	     -0.00000000	     -0.11096564	      0.51787613	     -0.00000000	     -0.00000000	      0.00000000	    -33.69888208	     -0.11501847	      0.18245755	     -0.00000000	     -0.00000000	      0.00000000	     32.31434949	      0.00000000	      0.00000000	      0.00000000	     -0.00000000	      0.00000000	     -0.00000000	     -0.03065930	      0.65962904	     -0.00000000
      0.21633897	      0.00000000	      0.75852565	     -0.00000000	     -0.00000000	      0.00000000	     -0.00000000	     -0.11126317	      0.51733147	     -0.00000000	     -0.00000000	      0.00000000	    -33.80139682	     -0.11533864	      0.18228589	     -0.00000000	     -0.00000000	      0.00000000	     32.40758353	      0.00000000	      0.00000000	      0.00000000	     -0.00000000	      0.00000000	     -0.00000000	     -0.03074241	      0.65897631	     -0.00000000
      0.21687527	      0.00000000	      0.75778000	     -0.00000000	     -0.00000000	      0.00000000	     -0.00000000	     -0.11156049	      0.51678525	     -0.00000000	     -0.00000000	      0.00000000	    -33.90395722	     -0.11565863	      0.18211375	     -0.00000000	     -0.00000000	      0.00000000	     32.50082417	      0.00000000	      0.00000000	      0.00000000	     -0.00000000	      0.00000000	     -0.00000000	     -0.03082548	      0.65832168	     -0.00000000
      0.21741158	      0.00000000	      0.75703216	     -0.00000000	     -0.00000000	      0.00000000	     -0.00000000	     -0.11185757	      0.51623746	     -0.00000000	     -0.00000000	      0.00000000	    -34.00656334	     -0.11597842	      0.18194113	     -0.00000000	     -0.00000000	      0.00000000	     32.59407139	      0.00000000	      0.00000000	      0.00000000	     -0.00000000	      0.00000000	     -0.00000000	     -0.03090848	      0.65766514	     -0.00000000
      0.21794789	      0.00000000	      0.75628214	     -0.00000000	     -0.00000000	      0.00000000	     -0.00000000	     -0.11215443	      0.51568811	     -0.00000000	     -0.00000000	      0.00000000	    -34.10921527	     -0.11629804	      0.18176803	     -0.00000000	     -0.00000000	      0.00000000	     32.68732516	      0.00000000	      0.00000000	      0.00000000	     -0.00000000	      0.00000000	     -0.00000000	     -0.03099142	      0.65700669	     -0.00000000
      0.21848420	      0.00000000	      0.75552994	     -0.00000000	     -0.00000000	      0.00000000	     -0.00000000	     -0.11245107	      0.51513720	     -0.00000000	     -0.00000000	      0.00000000	    -34.21191311	     -0.11661746	      0.18159444	     -0.00000000	     -0.00000000	      0.00000000	     32.78058548	      0.00000000	      0.00000000	      0.00000000	     -0.00000000	      0.00000000	     -0.00000000	     -0.03107430	      0.65634634	     -0.00000000
      0.21902051	      0.00000000	      0.75477556	     -0.00000000	     -0.00000000	      0.00000000	     -0.00000000	     -0.11274747	      0.51458473	     -0.00000000	     -0.00000000	      0.00000000	    -34.31465693	     -0.11693670	      0.18142038	     -0.00000000	     -0.00000000	      0.00000000	     32.87385232	      0.00000000	      0.00000000	      0.00000000	     -0.00000000	      0.00000000	     -0.00000000	     -0.03115713	      0.65568408	     -0.00000000
      0.21955682	      0.00000000	      0.75401899	     -0.00000000	     -0.00000000	      0.00000000	     -0.00000000	     -0.11304365	      0.51403071	     -0.00000000	     -0.00000000	      0.00000000	    -34.41744685	     -0.11725574	      0.18124584	     -0.00000000	     -0.00000000	      0.00000000	     32.96712568	      0.00000000	      0.00000000	      0.00000000	     -0.00000000	      0.00000000	     -0.00000000	     -0.03123989	      0.65501991	     -0.00000000
      0.22009312	      0.00000000	      0.75326025	     -0.00000000	     -0.00000000	      0.00000000	     -0.00000000	     -0.11333959	      0.51347512	     -0.00000000	     -0.00000000	      0.00000000	    -34.52028297	     -0.11757459	      0.18107082	     -0.00000000	     -0.00000000	      0.00000000	     33.06040554	      0.00000000	      0.00000000	      0.00000000	     -0.00000000	      0.00000000	     -0.00000000	     -0.03132260	      0.65435384	     -0.00000000
      0.22062943	      0.00000000	      0.75249932	     -0.00000000	     -0.00000000	      0.00000000	     -0.00000000	     -0.11363530	      0.51291798	     -0.00000000	     -0.00000000	      0.00000000	    -34.62316538	     -0.11789325	      0.18089532	     -0.00000000	     -0.00000000	      0.00000000	     33.15369192	      0.00000000	      0.00000000	      0.00000000	     -0.00000000	      0.00000000	     -0.00000000	     -0.03140524	      0.65368587	     -0.00000000
      0.22116574	      0.00000000	      0.75173622	     -0.00000000	     -0.00000000	      0.00000000	     -0.00000000	     -0.11393078	      0.51235928	     -0.00000000	     -0.00000000	      0.00000000	    -34.72609421	     -0.11821171	      0.18071934	     -0.00000000	     -0.00000000	      0.00000000	     33.24698480	      0.00000000	      0.00000000	      0.00000000	     -0.00000000	      0.00000000	     -0.00000000	     -0.03148783	      0.65301599	     -0.00000000
      0.22170205	      0.00000000	      0.75097094	     -0.00000000	     -0.00000000	      0.00000000	     -0.00000000	     -0.11422602	      0.51179903	     -0.00000000	     -0.00000000	      0.00000000	    -34.82906958	     -0.11852998	      0.18054289	     -0.00000000	     -0.00000000	      0.00000000	     33.34028420	      0.00000000	      0.00000000	      0.00000000	     -0.00000000	      0.00000000	     -0.00000000	     -0.03157035	      0.65234421	     -0.00000000
      0.22223836	      0.00000000	      0.75020348	     -0.00000000	     -0.00000000	      0.00000000	     -0.00000000	     -0.11452103	      0.51123723	     -0.00000000	     -0.00000000	      0.00000000	    -34.93209160	     -0.11884805	      0.18036597	     -0.00000000	     -0.00000000	      0.00000000	     33.43359011	      0.00000000	      0.00000000	      0.00000000	     -0.00000000	      0.00000000	     -0.00000000	     -0.03165281	      0.65167053	     -0.00000000
      0.22277467	      0.00000000	      0.74943385	     -0.00000000	     -0.00000000	      0.00000000	     -0.00000000	     -0.11481580	      0.51067387	     -0.00000000	     -0.00000000	      0.00000000	    -35.03516040	     -0.11916591	      0.18018857	     -0.00000000	     -0.00000000	      0.00000000	     33.52690255	      0.00000000	      0.00000000	      0.00000000	     -0.00000000	      0.00000000	     -0.00000000	     -0.03173521	      0.65099495	     -0.00000000
      0.22331098	      0.00000000	      0.74866204	     -0.00000000	     -0.00000000	      0.00000000	     -0.00000000	     -0.11511034	      0.51010896	     -0.00000000	     -0.00000000	      0.00000000	    -35.13827612	     -0.11948358	      0.18001070	     -0.00000000	     -0.00000000	      0.00000000	     33.62022153	      0.00000000	      0.00000000	      0.00000000	     -0.00000000	      0.00000000	     -0.00000000	     -0.03181754	      0.65031747	     -0.00000000
      0.22384728	      0.00000000	      0.74788805	     -0.00000000	     -0.00000000	      0.00000000	     -0.00000000	     -0.11540463	      0.50954249	     -0.00000000	     -0.00000000	      0.00000000	    -35.24143889	     -0.11980104	      0.17983235	     -0.00000000	     -0.00000000	      0.00000000	     33.71354706	      0.00000000	      0.00000000	      0.00000000	     -0.00000000	      0.00000000	     -0.00000000	     -0.03189982	      0.64963809	     -0.00000000
      0.22438359	      0.00000000	      0.74711189	     -0.00000000	     -0.00000000	      0.00000000	     -0.00000000	     -0.11569869	      0.50897448	     -0.00000000	     -0.00000000	      0.00000000	    -35.34464885	     -0.12011830	      0.17965354	     -0.00000000	     -0.00000000	      0.00000000	     33.80687917	      0.00000000	      0.00000000	      0.00000000	     -0.00000000	      0.00000000	     -0.00000000	     -0.03198203	      0.64895681	     -0.00000000
      0.22491990	      0.00000000	      0.74633355	     -0.00000000	     -0.00000000	      0.00000000	     -0.00000000	     -0.11599250	      0.50840492	     -0.00000000	     -0.00000000	      0.00000000	    -35.44790615	     -0.12043535	      0.17947425	     -0.00000000	     -0.00000000	      0.00000000	     33.90021788	      0.00000000	      0.00000000	      0.00000000	     -0.00000000	      0.00000000	     -0.00000000	     -0.03206418	      0.64827363	     -0.00000000
      0.22545621	      0.00000000	      0.74555303	     -0.00000000	     -0.00000000	      0.00000000	     -0.00000000	     -0.11628608	      0.50783380	     -0.00000000	     -0.00000000	      0.00000000	    -35.55121093	     -0.12075220	      0.17929449	     -0.00000000	     -0.00000000	      0.00000000	     33.99356321	      0.00000000	      0.00000000	      0.00000000	     -0.00000000	      0.00000000	     -0.00000000	     -0.03214626	      0.64758856	     -0.00000000
      0.22599252	      0.00000000	      0.74477035	     -0.00000000	     -0.00000000	      0.00000000	     -0.00000000	     -0.11657941	      0.50726114	     -0.00000000	     -0.00000000	      0.00000000	    -35.65456335	     -0.12106884	      0.17911427	     -0.00000000	     -0.00000000	      0.00000000	     34.08691519	      0.00000000	      0.00000000	      0.00000000	     -0.00000000	      0.00000000	     -0.00000000	     -0.03222828	      0.64690158	     -0.00000000
      0.22652883	      0.00000000	      0.74398549	     -0.00000000	     -0.00000000	      0.00000000	     -0.00000000	     -0.11687249	      0.50668693	     -0.00000000	     -0.00000000	      0.00000000	    -35.75796358	     -0.12138527	      0.17893357	     -0.00000000	     -0.00000000	      0.00000000	     34.18027385	      0.00000000	      0.00000000	      0.00000000	     -0.00000000	      0.00000000	     -0.00000000	     -0.03231024	      0.64621271	     -0.00000000
      0.22706514	      0.00000000	      0.74319845	     -0.00000000	     -0.00000000	      0.00000000	     -0.00000000	     -0.11716533	      0.50611118	     -0.00000000	     -0.00000000	      0.00000000	    -35.86141176	     -0.12170148	      0.17875241	     -0.00000000	     -0.00000000	      0.00000000	     34.27363921	      0.00000000	      0.00000000	      0.00000000	     -0.00000000	      0.00000000	     -0.00000000	     -0.03239213	      0.64552194	     -0.00000000
      0.22760144	      0.00000000	      0.74240924	     -0.00000000	     -0.00000000	      0.00000000	     -0.00000000	     -0.11745793	      0.50553388	     -0.00000000	     -0.00000000	      0.00000000	    -35.96490807	     -0.12201749	      0.17857078	     -0.00000000	     -0.00000000	      0.00000000	     34.36701132	      0.00000000	      0.00000000	      0.00000000	     -0.00000000	      0.00000000	     -0.00000000	     -0.03247396	      0.64482928	     -0.00000000
      0.22813775	      0.00000000	      0.74161786	     -0.00000000	     -0.00000000	      0.00000000	     -0.00000000	     -0.11775028	      0.50495503	     -0.00000000	     -0.00000000	      0.00000000	    -36.06845269	     -0.12233328	      0.17838868	     -0.00000000	     -0.00000000	      0.00000000	     34.46039022	      0.00000000	      0.00000000	      0.00000000	     -0.00000000	      0.00000000	     -0.00000000	     -0.03255572	      0.64413472	     -0.00000000
      0.22867406	      0.00000000	      0.74082431	     -0.00000000	     -0.00000000	      0.00000000	     -0.00000000	     -0.11804238	      0.50437464	     -0.00000000	     -0.00000000	      0.00000000	    -36.17204578	     -0.12264886	      0.17820612	     -0.00000000	     -0.00000000	      0.00000000	     34.55377593	      0.00000000	      0.00000000	      0.00000000	     -0.00000000	      0.00000000	     -0.00000000	     -0.03263742	      0.64343826	     -0.00000000
      0.22921037	      0.00000000	      0.74002858	     -0.00000000	     -0.00000000	      0.00000000	     -0.00000000	     -0.11833423	      0.50379270	     -0.00000000	     -0.00000000	      0.00000000	    -36.27568752	     -0.12296422	      0.17802309	     -0.00000000	     -0.00000000	      0.00000000	     34.64716850	      0.00000000	      0.00000000	      0.00000000	     -0.00000000	      0.00000000	     -0.00000000	     -0.03271905	      0.64273991	     -0.00000000
      0.22974668	      0.00000000	      0.73923068	     -0.00000000	     -0.00000000	      0.00000000	     -0.00000000	     -0.11862583	      0.50320922	     -0.00000000	     -0.00000000	      0.00000000	    -36.37937810	     -0.12327936	      0.17783960	     -0.00000000	     -0.00000000	      0.00000000	     34.74056799	      0.00000000	      0.00000000	      0.00000000	     -0.00000000	      0.00000000	     -0.00000000	     -0.03280062	      0.64203967	     -0.00000000
      0.23028299	      0.00000000	      0.73843061	     -0.00000000	     -0.00000000	      0.00000000	     -0.00000000	     -0.11891718	      0.50262420	     -0.00000000	     -0.00000000	      0.00000000	    -36.48311771	     -0.12359429	      0.17765565	     -0.00000000	     -0.00000000	      0.00000000	     34.83397442	      0.00000000	      0.00000000	      0.00000000	     -0.00000000	      0.00000000	     -0.00000000	     -0.03288212	      0.64133752	     -0.00000000
      0.23081930	      0.00000000	      0.73762837	     -0.00000000	     -0.00000000	      0.00000000	     -0.00000000	     -0.11920828	      0.50203763	     -0.00000000	     -0.00000000	      0.00000000	    -36.58690654	     -0.12390899	      0.17747123	     -0.00000000	     -0.00000000	      0.00000000	     34.92738785	      0.00000000	      0.00000000	      0.00000000	     -0.00000000	      0.00000000	     -0.00000000	     -0.03296355	      0.64063349	     -0.00000000
      0.23135560	      0.00000000	      0.73682396	     -0.00000000	     -0.00000000	      0.00000000	     -0.00000000	     -0.11949913	      0.50144952	     -0.00000000	     -0.00000000	      0.00000000	    -36.69074478	     -0.12422347	      0.17728635	     -0.00000000	     -0.00000000	      0.00000000	     35.02080832	      0.00000000	      0.00000000	      0.00000000	     -0.00000000	      0.00000000	     -0.00000000	     -0.03304492	      0.63992756	     -0.00000000
      0.23189191	      0.00000000	      0.73601737	     -0.00000000	     -0.00000000	      0.00000000	     -0.00000000	     -0.11978972	      0.50085987	     -0.00000000	     -0.00000000	      0.00000000	    -36.79463263	     -0.12453773	      0.17710101	     -0.00000000	     -0.00000000	      0.00000000	     35.11423589	      0.00000000	      0.00000000	      0.00000000	     -0.00000000	      0.00000000	     -0.00000000	     -0.03312622	      0.63921974	     -0.00000000
      0.23242822	      0.00000000	      0.73520861	     -0.00000000	     -0.00000000	      0.00000000	     -0.00000000	     -0.12008005	      0.50026868	     -0.00000000	     -0.00000000	      0.00000000	    -36.89857030	     -0.12485177	      0.17691521	     -0.00000000	     -0.00000000	      0.00000000	     35.20767061	      0.00000000	      0.00000000	      0.00000000	     -0.00000000	      0.00000000	     -0.00000000	     -0.03320745	      0.63851002	     -0.00000000
      0.23296453	      0.00000000	      0.73439768	     -0.00000000	     -0.00000000	      0.00000000	     -0.00000000	     -0.12037014	      0.49967596	     -0.00000000	     -0.00000000	      0.00000000	    -37.00255799	     -0.12516558	      0.17672895	     -0.00000000	     -0.00000000	      0.00000000	     35.30111252	      0.00000000	      0.00000000	      0.00000000	     -0.00000000	      0.00000000	     -0.00000000	     -0.03328862	      0.63779841	     -0.00000000
      0.23350084	      0.00000000	      0.73358458	     -0.00000000	     -0.00000000	      0.00000000	     -0.00000000	     -0.12065996	      0.49908169	     -0.00000000	     -0.00000000	      0.00000000	    -37.10659591	     -0.12547916	      0.17654223	     -0.00000000	     -0.00000000	      0.00000000	     35.39456169	      0.00000000	      0.00000000	      0.00000000	     -0.00000000	      0.00000000	     -0.00000000	     -0.03336971	      0.63708491	     -0.00000000
      0.23403715	      0.00000000	      0.73276931	     -0.00000000	     -0.00000000	      0.00000000	     -0.00000000	     -0.12094953	      0.49848588	     -0.00000000	     -0.00000000	      0.00000000	    -37.21068428	     -0.12579252	      0.17635506	     -0.00000000	     -0.00000000	      0.00000000	     35.48801817	      0.00000000	      0.00000000	      0.00000000	     -0.00000000	      0.00000000	     -0.00000000	     -0.03345074	      0.63636951	     -0.00000000
      0.23457345	      0.00000000	      0.73195187	     -0.00000000	     -0.00000000	      0.00000000	     -0.00000000	     -0.12123884	      0.49788853	     -0.00000000	     -0.00000000	      0.00000000	    -37.31482331	     -0.12610564	      0.17616742	     -0.00000000	     -0.00000000	      0.00000000	     35.58148201	      0.00000000	      0.00000000	      0.00000000	     -0.00000000	      0.00000000	     -0.00000000	     -0.03353170	      0.63565222	     -0.00000000
      0.23510976	      0.00000000	      0.73113225	     -0.00000000	     -0.00000000	      0.00000000	     -0.00000000	     -0.12152789	      0.49728964	     -0.00000000	     -0.00000000	      0.00000000	    -37.41901322	     -0.12641854	      0.17597933	     -0.00000000	     -0.00000000	      0.00000000	     35.67495326	      0.00000000	      0.00000000	      0.00000000	     -0.00000000	      0.00000000	     -0.00000000	     -0.03361260	      0.63493304	     -0.00000000
      0.23564607	      0.00000000	      0.73031046	     -0.00000000	     -0.00000000	      0.00000000	     -0.00000000	     -0.12181667	      0.49668922	     -0.00000000	     -0.00000000	      0.00000000	    -37.52325424	     -0.12673121	      0.17579078	     -0.00000000	     -0.00000000	      0.00000000	     35.76843200	      0.00000000	      0.00000000	      0.00000000	     -0.00000000	      0.00000000	     -0.00000000	     -0.03369342	      0.63421197	     -0.00000000
      0.23618238	      0.00000000	      0.72948650	     -0.00000000	     -0.00000000	      0.00000000	     -0.00000000	     -0.12210520	      0.49608726	     -0.00000000	     -0.00000000	      0.00000000	    -37.62754660	     -0.12704364	      0.17560178	     -0.00000000	     -0.00000000	      0.00000000	     35.86191826	      0.00000000	      0.00000000	      0.00000000	     -0.00000000	      0.00000000	     -0.00000000	     -0.03377417	      0.63348900	     -0.00000000
      0.23671869	      0.00000000	      0.72866037	     -0.00000000	     -0.00000000	      0.00000000	     -0.00000000	     -0.12239347	      0.49548376	     -0.00000000	     -0.00000000	      0.00000000	    -37.73189051	     -0.12735584	      0.17541232	     -0.00000000	     -0.00000000	      0.00000000	     35.95541212	      0.00000000	      0.00000000	      0.00000000	     -0.00000000	      0.00000000	     -0.00000000	     -0.03385486	      0.63276414	     -0.00000000
      0.23725500	      0.00000000	      0.72783207	     -0.00000000	     -0.00000000	      0.00000000	     -0.00000000	     -0.12268147	      0.49487873	     -0.00000000	     -0.00000000	      0.00000000	    -37.83628623	     -0.12766780	      0.17522241	     -0.00000000	     -0.00000000	      0.00000000	     36.04891363	      0.00000000	      0.00000000	      0.00000000	     -0.00000000	      0.00000000	     -0.00000000	     -0.03393547	      0.63203739	     -0.00000000
      0.23779131	      0.00000000	      0.72700159	     -0.00000000	     -0.00000000	      0.00000000	     -0.00000000	     -0.12296921	      0.49427216	     -0.00000000	     -0.00000000	      0.00000000	    -37.94073399	     -0.12797953	      0.17503204	     -0.00000000	     -0.00000000	      0.00000000	     36.14242283	      0.00000000	      0.00000000	      0.00000000	     -0.00000000	      0.00000000	     -0.00000000	     -0.03401602	      0.63130874	     -0.00000000
      0.23832761	      0.00000000	      0.72616894	     -0.00000000	     -0.00000000	      0.00000000	     -0.00000000	     -0.12325668	      0.49366405	     -0.00000000	     -0.00000000	      0.00000000	    -38.04523402	     -0.12829102	      0.17484122	     -0.00000000	     -0.00000000	      0.00000000	     36.23593981	      0.00000000	      0.00000000	      0.00000000	     -0.00000000	      0.00000000	     -0.00000000	     -0.03409649	      0.63057820	     -0.00000000
      0.23886392	      0.00000000	      0.72533412	     -0.00000000	     -0.00000000	      0.00000000	     -0.00000000	     -0.12354389	      0.49305441	     -0.00000000	     -0.00000000	      0.00000000	    -38.14978657	     -0.12860227	      0.17464995	     -0.00000000	     -0.00000000	      0.00000000	     36.32946460	      0.00000000	      0.00000000	      0.00000000	     -0.00000000	      0.00000000	     -0.00000000	     -0.03417689	      0.62984577	     -0.00000000
      0.23940023	      0.00000000	      0.72449713	     -0.00000000	     -0.00000000	      0.00000000	     -0.00000000	     -0.12383083	      0.49244323	     -0.00000000	     -0.00000000	      0.00000000	    -38.25439188	     -0.12891328	      0.17445823	     -0.00000000	     -0.00000000	      0.00000000	     36.42299727	      0.00000000	      0.00000000	      0.00000000	     -0.00000000	      0.00000000	     -0.00000000	     -0.03425723	      0.62911145	     -0.00000000
      0.23993654	      0.00000000	      0.72365796	     -0.00000000	     -0.00000000	      0.00000000	     -0.00000000	     -0.12411750	      0.49183052	     -0.00000000	     -0.00000000	      0.00000000	    -38.35905020	     -0.12922405	      0.17426605	     -0.00000000	     -0.00000000	      0.00000000	     36.51653787	      0.00000000	      0.00000000	      0.00000000	     -0.00000000	      0.00000000	     -0.00000000	     -0.03433749	      0.62837523	     -0.00000000
      0.24047285	      0.00000000	      0.72281662	     -0.00000000	     -0.00000000	      0.00000000	     -0.00000000	     -0.12440391	      0.49121627	     -0.00000000	     -0.00000000	      0.00000000	    -38.46376179	     -0.12953457	      0.17407343	     -0.00000000	     -0.00000000	      0.00000000	     36.61008645	      0.00000000	      0.00000000	      0.00000000	     -0.00000000	      0.00000000	     -0.00000000	     -0.03441768	      0.62763712	     -0.00000000
      0.24100916	      0.00000000	      0.72197311	     -0.00000000	     -0.00000000	      0.00000000	     -0.00000000	     -0.12469004	      0.49060049	     -0.00000000	     -0.00000000	      0.00000000	    -38.56852690	     -0.12984486	      0.17388035	     -0.00000000	     -0.00000000	      0.00000000	     36.70364308	      0.00000000	      0.00000000	      0.00000000	     -0.00000000	      0.00000000	     -0.00000000	     -0.03449780	      0.62689712	     -0.00000000
      0.24154547	      0.00000000	      0.72112742	     -0.00000000	     -0.00000000	      0.00000000	     -0.00000000	     -0.12497591	      0.48998318	     -0.00000000	     -0.00000000	      0.00000000	    -38.67334578	     -0.13015490	      0.17368683	     -0.00000000	     -0.00000000	      0.00000000	     36.79720781	      0.00000000	      0.00000000	      0.00000000	     -0.00000000	      0.00000000	     -0.00000000	     -0.03457784	      0.62615523	     -0.00000000
      0.24208177	      0.00000000	      0.72027955	     -0.00000000	     -0.00000000	      0.00000000	     -0.00000000	     -0.12526150	      0.48936433	     -0.00000000	     -0.00000000	      0.00000000	    -38.77821869	     -0.13046469	      0.17349286	     -0.00000000	     -0.00000000	      0.00000000	     36.89078069	      0.00000000	      0.00000000	      0.00000000	     -0.00000000	      0.00000000	     -0.00000000	     -0.03465782	      0.62541144	     -0.00000000
      0.24261808	      0.00000000	      0.71942952	     -0.00000000	     -0.00000000	      0.00000000	     -0.00000000	     -0.12554682	      0.48874395	     -0.00000000	     -0.00000000	      0.00000000	    -38.88314590	     -0.13077424	      0.17329844	     -0.00000000	     -0.00000000	      0.00000000	     36.98436177	      0.00000000	      0.00000000	      0.00000000	     -0.00000000	      0.00000000	     -0.00000000	     -0.03473772	      0.62466576	     -0.00000000
      0.24315439	      0.00000000	      0.71857731	     -0.00000000	     -0.00000000	      0.00000000	     -0.00000000	     -0.12583187	      0.48812204	     -0.00000000	     -0.00000000	      0.00000000	    -38.98812767	     -0.13108354	      0.17310357	     -0.00000000	     -0.00000000	      0.00000000	     37.07795110	      0.00000000	      0.00000000	      0.00000000	     -0.00000000	      0.00000000	     -0.00000000	     -0.03481755	      0.62391818	     -0.00000000
      0.24336421	      0.00000000	      0.71824330	     -0.00000000	     -0.00000000	      0.00000000	     -0.00000000	     -0.12594331	      0.48787831	     -0.00000000	     -0.00000000	      0.00000000	    -39.02921438	     -0.13120447	      0.17302721	     -0.00000000	     -0.00000000	      0.00000000	     37.11456813	      0.00000000	      0.00000000	      0.00000000	     -0.00000000	      0.00000000	     -0.00000000	     -0.03484876	      0.62362520	     -0.00000000
      0.24345996	      0.00000000	      0.71809077	     -0.00000000	     -0.00000000	      0.00000000	     -0.00000000	     -0.12599416	      0.48776700	     -0.00000000	     -0.00000000	      0.00000000	    -39.04796773	     -0.13125965	      0.17299234	     -0.00000000	     -0.00000000	      0.00000000	     37.13127930	      0.00000000	      0.00000000	      0.00000000	     -0.00000000	      0.00000000	     -0.00000000	     -0.03486300	      0.62349139	     -0.00000000
      0.24355572	      0.00000000	      0.71793816	     -0.00000000	     -0.00000000	      0.00000000	     -0.00000000	     -0.12604500	      0.48765565	     -0.00000000	     -0.00000000	      0.00000000	    -39.06672283	     -0.13131482	      0.17295745	     -0.00000000	     -0.00000000	      0.00000000	     37.14799074	      0.00000000	      0.00000000	      0.00000000	     -0.00000000	      0.00000000	     -0.00000000	     -0.03487724	      0.62335753	     -0.00000000
      0.24403449	      0.00000000	      0.71717409	     -0.00000000	     -0.00000000	      0.00000000	     -0.00000000	     -0.12629905	      0.48709814	     -0.00000000	     -0.00000000	      0.00000000	    -39.16052468	     -0.13159056	      0.17278281	     -0.00000000	     -0.00000000	      0.00000000	     37.23155184	      0.00000000	      0.00000000	      0.00000000	     -0.00000000	      0.00000000	     -0.00000000	     -0.03494839	      0.62268729	     -0.00000000
      0.24451326	      0.00000000	      0.71640828	     -0.00000000	     -0.00000000	      0.00000000	     -0.00000000	     -0.12655288	      0.48653940	     -0.00000000	     -0.00000000	      0.00000000	    -39.25437028	     -0.13186610	      0.17260782	     -0.00000000	     -0.00000000	      0.00000000	     37.31511892	      0.00000000	      0.00000000	      0.00000000	     -0.00000000	      0.00000000	     -0.00000000	     -0.03501949	      0.62201554	     -0.00000000
      0.24499203	      0.00000000	      0.71564074	     -0.00000000	     -0.00000000	      0.00000000	     -0.00000000	     -0.12680649	      0.48597945	     -0.00000000	     -0.00000000	      0.00000000	    -39.34825900	     -0.13214144	      0.17243246	     -0.00000000	     -0.00000000	      0.00000000	     37.39869050	      0.00000000	      0.00000000	      0.00000000	     -0.00000000	      0.00000000	     -0.00000000	     -0.03509052	      0.62134229	     -0.00000000
      0.24547080	      0.00000000	      0.71487147	     -0.00000000	     -0.00000000	      0.00000000	     -0.00000000	     -0.12705987	      0.48541827	     -0.00000000	     -0.00000000	      0.00000000	    -39.44218944	     -0.13241657	      0.17225673	     -0.00000000	     -0.00000000	      0.00000000	     37.48226460	      0.00000000	      0.00000000	      0.00000000	     -0.00000000	      0.00000000	     -0.00000000	     -0.03516150	      0.62066753	     -0.00000000
      0.24594957	      0.00000000	      0.71410047	     -0.00000000	     -0.00000000	      0.00000000	     -0.00000000	     -0.12731301	      0.48485587	     -0.00000000	     -0.00000000	      0.00000000	    -39.53615950	     -0.13269149	      0.17208062	     -0.00000000	     -0.00000000	      0.00000000	     37.56583904	      0.00000000	      0.00000000	      0.00000000	     -0.00000000	      0.00000000	     -0.00000000	     -0.03523241	      0.61999126	     -0.00000000
      0.24642834	      0.00000000	      0.71332775	     -0.00000000	     -0.00000000	      0.00000000	     -0.00000000	     -0.12756592	      0.48429225	     -0.00000000	     -0.00000000	      0.00000000	    -39.63016640	     -0.13296619	      0.17190411	     -0.00000000	     -0.00000000	      0.00000000	     37.64941173	      0.00000000	      0.00000000	      0.00000000	     -0.00000000	      0.00000000	     -0.00000000	     -0.03530326	      0.61931348	     -0.00000000
      0.24690711	      0.00000000	      0.71255332	     -0.00000000	     -0.00000000	      0.00000000	     -0.00000000	     -0.12781856	      0.48372739	     -0.00000000	     -0.00000000	      0.00000000	    -39.72420679	     -0.13324065	      0.17172719	     -0.00000000	     -0.00000000	      0.00000000	     37.73298074	      0.00000000	      0.00000000	      0.00000000	     -0.00000000	      0.00000000	     -0.00000000	     -0.03537404	      0.61863421	     -0.00000000
      0.24738588	      0.00000000	      0.71177717	     -0.00000000	     -0.00000000	      0.00000000	     -0.00000000	     -0.12807095	      0.48316132	     -0.00000000	     -0.00000000	      0.00000000	    -39.81827686	     -0.13351486	      0.17154986	     -0.00000000	     -0.00000000	      0.00000000	     37.81654437	      0.00000000	      0.00000000	      0.00000000	     -0.00000000	      0.00000000	     -0.00000000	     -0.03544475	      0.61795344	     -0.00000000
      0.24786465	      0.00000000	      0.71099933	     -0.00000000	     -0.00000000	      0.00000000	     -0.00000000	     -0.12832306	      0.48259401	     -0.00000000	     -0.00000000	      0.00000000	    -39.91237244	     -0.13378879	      0.17137208	     -0.00000000	     -0.00000000	      0.00000000	     37.90010114	      0.00000000	      0.00000000	      0.00000000	     -0.00000000	      0.00000000	     -0.00000000	     -0.03551538	      0.61727117	     -0.00000000
      0.24834342	      0.00000000	      0.71021980	     -0.00000000	     -0.00000000	      0.00000000	     -0.00000000	     -0.12857487	      0.48202547	     -0.00000000	     -0.00000000	      0.00000000	    -40.00648911	     -0.13406243	      0.17119386	     -0.00000000	     -0.00000000	      0.00000000	     37.98364980	      0.00000000	      0.00000000	      0.00000000	     -0.00000000	      0.00000000	     -0.00000000	     -0.03558593	      0.61658742	     -0.00000000
      0.24882219	      0.00000000	      0.70943859	     -0.00000000	     -0.00000000	      0.00000000	     -0.00000000	     -0.12882639	      0.48145571	     -0.00000000	     -0.00000000	      0.00000000	    -40.10062230	     -0.13433575	      0.17101518	     -0.00000000	     -0.00000000	      0.00000000	     38.06718924	      0.00000000	      0.00000000	      0.00000000	     -0.00000000	      0.00000000	     -0.00000000	     -0.03565640	      0.61590220	     -0.00000000
      0.24930097	      0.00000000	      0.70865571	     -0.00000000	     -0.00000000	      0.00000000	     -0.00000000	     -0.12907759	      0.48088472	     -0.00000000	     -0.00000000	      0.00000000	    -40.19476739	     -0.13460873	      0.17083602	     -0.00000000	     -0.00000000	      0.00000000	     38.15071850	      0.00000000	      0.00000000	      0.00000000	     -0.00000000	      0.00000000	     -0.00000000	     -0.03572678	      0.61521549	     -0.00000000
      0.24977974	      0.00000000	      0.70787118	     -0.00000000	     -0.00000000	      0.00000000	     -0.00000000	     -0.12932846	      0.48031250	     -0.00000000	     -0.00000000	      0.00000000	    -40.28891972	     -0.13488134	      0.17065638	     -0.00000000	     -0.00000000	      0.00000000	     38.23423670	      0.00000000	      0.00000000	      0.00000000	     -0.00000000	      0.00000000	     -0.00000000	     -0.03579707	      0.61452733	     -0.00000000
      0.25025851	      0.00000000	      0.70708501	     -0.00000000	     -0.00000000	      0.00000000	     -0.00000000	     -0.12957898	      0.47973906	     -0.00000000	     -0.00000000	      0.00000000	    -40.38307472	     -0.13515356	      0.17047623	     -0.00000000	     -0.00000000	      0.00000000	     38.31774301	      0.00000000	      0.00000000	      0.00000000	     -0.00000000	      0.00000000	     -0.00000000	     -0.03586726	      0.61383771	     -0.00000000
      0.25073728	      0.00000000	      0.70629720	     -0.00000000	     -0.00000000	      0.00000000	     -0.00000000	     -0.12982916	      0.47916440	     -0.00000000	     -0.00000000	      0.00000000	    -40.47722791	     -0.13542537	      0.17029558	     -0.00000000	     -0.00000000	      0.00000000	     38.40123660	      0.00000000	      0.00000000	      0.00000000	     -0.00000000	      0.00000000	     -0.00000000	     -0.03593735	      0.61314665	     -0.00000000
      0.25121605	      0.00000000	      0.70550779	     -0.00000000	     -0.00000000	      0.00000000	     -0.00000000	     -0.13007896	      0.47858852	     -0.00000000	     -0.00000000	      0.00000000	    -40.57137495	     -0.13569675	      0.17011442	     -0.00000000	     -0.00000000	      0.00000000	     38.48471662	      0.00000000	      0.00000000	      0.00000000	     -0.00000000	      0.00000000	     -0.00000000	     -0.03600734	      0.61245415	     -0.00000000
      0.25169482	      0.00000000	      0.70471678	     -0.00000000	     -0.00000000	      0.00000000	     -0.00000000	     -0.13032839	      0.47801143	     -0.00000000	     -0.00000000	      0.00000000	    -40.66551165	     -0.13596767	      0.16993273	     -0.00000000	     -0.00000000	      0.00000000	     38.56818218	      0.00000000	      0.00000000	      0.00000000	     -0.00000000	      0.00000000	     -0.00000000	     -0.03607721	      0.61176023	     -0.00000000
      0.25217359	      0.00000000	      0.70392418	     -0.00000000	     -0.00000000	      0.00000000	     -0.00000000	     -0.13057742	      0.47743314	     -0.00000000	     -0.00000000	      0.00000000	    -40.75963402	     -0.13623813	      0.16975050	     -0.00000000	     -0.00000000	      0.00000000	     38.65163229	      0.00000000	      0.00000000	      0.00000000	     -0.00000000	      0.00000000	     -0.00000000	     -0.03614697	      0.61106490	     -0.00000000
      0.25265236	      0.00000000	      0.70313001	     -0.00000000	     -0.00000000	      0.00000000	     -0.00000000	     -0.13082606	      0.47685364	     -0.00000000	     -0.00000000	      0.00000000	    -40.85373825	     -0.13650809	      0.16956774	     -0.00000000	     -0.00000000	      0.00000000	     38.73506593	      0.00000000	      0.00000000	      0.00000000	     -0.00000000	      0.00000000	     -0.00000000	     -0.03621662	      0.61036816	     -0.00000000
      0.25313113	      0.00000000	      0.70233430	     -0.00000000	     -0.00000000	      0.00000000	     -0.00000000	     -0.13107429	      0.47627295	     -0.00000000	     -0.00000000	      0.00000000	    -40.94782071	     -0.13677754	      0.16938444	     -0.00000000	     -0.00000000	      0.00000000	     38.81848196	      0.00000000	      0.00000000	      0.00000000	     -0.00000000	      0.00000000	     -0.00000000	     -0.03628614	      0.60967004	     -0.00000000
      0.25360990	      0.00000000	      0.70153705	     -0.00000000	     -0.00000000	      0.00000000	     -0.00000000	     -0.13132210	      0.47569107	     -0.00000000	     -0.00000000	      0.00000000	    -41.04187798	     -0.13704647	      0.16920059	     -0.00000000	     -0.00000000	      0.00000000	     38.90187916	      0.00000000	      0.00000000	      0.00000000	     -0.00000000	      0.00000000	     -0.00000000	     -0.03635555	      0.60897055	     -0.00000000
      0.25408867	      0.00000000	      0.70073828	     -0.00000000	     -0.00000000	      0.00000000	     -0.00000000	     -0.13156947	      0.47510802	     -0.00000000	     -0.00000000	      0.00000000	    -41.13590684	     -0.13731487	      0.16901619	     -0.00000000	     -0.00000000	      0.00000000	     38.98525621	      0.00000000	      0.00000000	      0.00000000	     -0.00000000	      0.00000000	     -0.00000000	     -0.03642482	      0.60826969	     -0.00000000
      0.25456744	      0.00000000	      0.69993800	     -0.00000000	     -0.00000000	      0.00000000	     -0.00000000	     -0.13181642	      0.47452380	     -0.00000000	     -0.00000000	      0.00000000	    -41.22990423	     -0.13758272	      0.16883124	     -0.00000000	     -0.00000000	      0.00000000	     39.06861172	      0.00000000	      0.00000000	      0.00000000	     -0.00000000	      0.00000000	     -0.00000000	     -0.03649397	      0.60756748	     -0.00000000
      0.25504621	      0.00000000	      0.69913625	     -0.00000000	     -0.00000000	      0.00000000	     -0.00000000	     -0.13206291	      0.47393842	     -0.00000000	     -0.00000000	      0.00000000	    -41.32386730	     -0.13785000	      0.16864573	     -0.00000000	     -0.00000000	      0.00000000	     39.15194422	      0.00000000	      0.00000000	      0.00000000	     -0.00000000	      0.00000000	     -0.00000000	     -0.03656299	      0.60686395	     -0.00000000
      0.25552498	      0.00000000	      0.69833302	     -0.00000000	     -0.00000000	      0.00000000	     -0.00000000	     -0.13230896	      0.47335189	     -0.00000000	     -0.00000000	      0.00000000	    -41.41779337	     -0.13811672	      0.16845967	     -0.00000000	     -0.00000000	      0.00000000	     39.23525218	      0.00000000	      0.00000000	      0.00000000	     -0.00000000	      0.00000000	     -0.00000000	     -0.03663188	      0.60615909	     -0.00000000
      0.25600375	      0.00000000	      0.69752835	     -0.00000000	     -0.00000000	      0.00000000	     -0.00000000	     -0.13255454	      0.47276423	     -0.00000000	     -0.00000000	      0.00000000	    -41.51167993	     -0.13838285	      0.16827304	     -0.00000000	     -0.00000000	      0.00000000	     39.31853401	      0.00000000	      0.00000000	      0.00000000	     -0.00000000	      0.00000000	     -0.00000000	     -0.03670063	      0.60545292	     -0.00000000
      0.25648252	      0.00000000	      0.69672225	     -0.00000000	     -0.00000000	      0.00000000	     -0.00000000	     -0.13279966	      0.47217543	     -0.00000000	     -0.00000000	      0.00000000	    -41.60552465	     -0.13864840	      0.16808587	     -0.00000000	     -0.00000000	      0.00000000	     39.40178811	      0.00000000	      0.00000000	      0.00000000	     -0.00000000	      0.00000000	     -0.00000000	     -0.03676924	      0.60474547	     -0.00000000
      0.25696129	      0.00000000	      0.69591473	     -0.00000000	     -0.00000000	      0.00000000	     -0.00000000	     -0.13304431	      0.47158553	     -0.00000000	     -0.00000000	      0.00000000	    -41.69932538	     -0.13891335	      0.16789814	     -0.00000000	     -0.00000000	      0.00000000	     39.48501283	      0.00000000	      0.00000000	      0.00000000	     -0.00000000	      0.00000000	     -0.00000000	     -0.03683772	      0.60403675	     -0.00000000
      0.25744006	      0.00000000	      0.69510582	     -0.00000000	     -0.00000000	      0.00000000	     -0.00000000	     -0.13328849	      0.47099452	     -0.00000000	     -0.00000000	      0.00000000	    -41.79308012	     -0.13917771	      0.16770985	     -0.00000000	     -0.00000000	      0.00000000	     39.56820654	      0.00000000	      0.00000000	      0.00000000	     -0.00000000	      0.00000000	     -0.00000000	     -0.03690605	      0.60332676	     -0.00000000
      0.25791884	      0.00000000	      0.69429552	     -0.00000000	     -0.00000000	      0.00000000	     -0.00000000	     -0.13353218	      0.47040242	     -0.00000000	     -0.00000000	      0.00000000	    -41.88678707	     -0.13944145	      0.16752102	     -0.00000000	     -0.00000000	      0.00000000	     39.65136760	      0.00000000	      0.00000000	      0.00000000	     -0.00000000	      0.00000000	     -0.00000000	     -0.03697425	      0.60261553	     -0.00000000
      0.25839761	      0.00000000	      0.69348387	     -0.00000000	     -0.00000000	     -0.00000000	     -0.00000000	     -0.13377539	      0.46980924	     -0.00000000	     -0.00000000	     -0.00000000	    -41.98044459	     -0.13970459	      0.16733164	     -0.00000000	     -0.00000000	     -0.00000000	     39.73449436	      0.00000000	      0.00000000	      0.00000000	     -0.00000000	      0.00000000	     -0.00000000	     -0.03704230	      0.60190308	     -0.00000000
      0.25887638	      0.00000000	      0.69267088	     -0.00000000	     -0.00000000	     -0.00000000	     -0.00000000	     -0.13401810	      0.46921500	     -0.00000000	     -0.00000000	     -0.00000000	    -42.07405119	     -0.13996711	      0.16714172	     -0.00000000	     -0.00000000	     -0.00000000	     39.81758522	      0.00000000	      0.00000000	      0.00000000	     -0.00000000	      0.00000000	     -0.00000000	     -0.03711021	      0.60118941	     -0.00000000
      0.25935515	      0.00000000	      0.69185656	     -0.00000000	     -0.00000000	     -0.00000000	     -0.00000000	     -0.13426033	      0.46861971	     -0.00000000	     -0.00000000	     -0.00000000	    -42.16760553	     -0.14022902	      0.16695126	     -0.00000000	     -0.00000000	     -0.00000000	     39.90063856	      0.00000000	      0.00000000	      0.00000000	     -0.00000000	      0.00000000	     -0.00000000	     -0.03717797	      0.60047455	     -0.00000000
      0.25983392	      0.00000000	      0.69104094	     -0.00000000	     -0.00000000	     -0.00000000	     -0.00000000	     -0.13450206	      0.46802339	     -0.00000000	     -0.00000000	     -0.00000000	    -42.26110644	     -0.14049031	      0.16676027	     -0.00000000	     -0.00000000	     -0.00000000	     39.98365278	      0.00000000	      0.00000000	      0.00000000	     -0.00000000	      0.00000000	     -0.00000000	     -0.03724559	      0.59975850	     -0.00000000
      0.26031269	      0.00000000	      0.69022404	     -0.00000000	     -0.00000000	     -0.00000000	     -0.00000000	     -0.13474329	      0.46742604	     -0.00000000	     -0.00000000	     -0.00000000	    -42.35455285	     -0.14075098	      0.16656876	     -0.00000000	     -0.00000000	     -0.00000000	     40.06662629	      0.00000000	      0.00000000	      0.00000000	     -0.00000000	      0.00000000	     -0.00000000	     -0.03731307	      0.59904130	     -0.00000000
      0.26079146	      0.00000000	      0.68940586	     -0.00000000	     -0.00000000	     -0.00000000	     -0.00000000	     -0.13498401	      0.46682769	     -0.00000000	     -0.00000000	     -0.00000000	    -42.44794380	     -0.14101103	      0.16637672	     -0.00000000	     -0.00000000	     -0.00000000	     40.14955752	      0.00000000	      0.00000000	      0.00000000	     -0.00000000	      0.00000000	     -0.00000000	     -0.03738039	      0.59832295	     -0.00000000
      0.26127023	      0.00000000	      0.68858643	     -0.00000000	     -0.00000000	     -0.00000000	     -0.00000000	     -0.13522424	      0.46622834	     -0.00000000	     -0.00000000	     -0.00000000	    -42.54127843	     -0.14127046	      0.16618418	     -0.00000000	     -0.00000000	     -0.00000000	     40.23244490	      0.00000000	      0.00000000	      0.00000000	     -0.00000000	      0.00000000	     -0.00000000	     -0.03744757	      0.59760346	     -0.00000000
      0.26174900	      0.00000000	      0.68776576	     -0.00000000	     -0.00000000	     -0.00000000	     -0.00000000	     -0.13546396	      0.46562802	     -0.00000000	     -0.00000000	     -0.00000000	    -42.63455595	     -0.14152927	      0.16599113	     -0.00000000	     -0.00000000	     -0.00000000	     40.31528688	      0.00000000	      0.00000000	      0.00000000	     -0.00000000	      0.00000000	     -0.00000000	     -0.03751461	      0.59688287	     -0.00000000
      0.26222777	      0.00000000	      0.68694388	     -0.00000000	     -0.00000000	     -0.00000000	     -0.00000000	     -0.13570317	      0.46502673	     -0.00000000	     -0.00000000	     -0.00000000	    -42.72777565	     -0.14178746	      0.16579758	     -0.00000000	     -0.00000000	     -0.00000000	     40.39808192	      0.00000000	      0.00000000	      0.00000000	     -0.00000000	      0.00000000	     -0.00000000	     -0.03758149	      0.59616117	     -0.00000000
      0.26270654	      0.00000000	      0.68612081	     -0.00000000	     -0.00000000	     -0.00000000	     -0.00000000	     -0.13594188	      0.46442450	     -0.00000000	     -0.00000000	     -0.00000000	    -42.82093686	     -0.14204504	      0.16560354	     -0.00000000	     -0.00000000	     -0.00000000	     40.48082851	      0.00000000	      0.00000000	      0.00000000	     -0.00000000	      0.00000000	     -0.00000000	     -0.03764823	      0.59543839	     -0.00000000
      0.26318531	      0.00000000	      0.68529655	     -0.00000000	     -0.00000000	     -0.00000000	     -0.00000000	     -0.13618007	      0.46382133	     -0.00000000	     -0.00000000	     -0.00000000	    -42.91403891	     -0.14230199	      0.16540902	     -0.00000000	     -0.00000000	     -0.00000000	     40.56352508	      0.00000000	      0.00000000	      0.00000000	     -0.00000000	      0.00000000	     -0.00000000	     -0.03771482	      0.59471454	     -0.00000000
      0.26366408	      0.00000000	      0.68447112	     -0.00000000	     -0.00000000	     -0.00000000	     -0.00000000	     -0.13641775	      0.46321724	     -0.00000000	     -0.00000000	     -0.00000000	    -43.00708114	     -0.14255833	      0.16521403	     -0.00000000	     -0.00000000	     -0.00000000	     40.64617007	      0.00000000	      0.00000000	      0.00000000	     -0.00000000	      0.00000000	     -0.00000000	     -0.03778127	      0.59398965	     -0.00000000
      0.26414285	      0.00000000	      0.68364455	     -0.00000000	     -0.00000000	     -0.00000000	     -0.00000000	     -0.13665491	      0.46261225	     -0.00000000	     -0.00000000	     -0.00000000	    -43.10006287	     -0.14281405	      0.16501856	     -0.00000000	     -0.00000000	     -0.00000000	     40.72876187	      0.00000000	      0.00000000	      0.00000000	     -0.00000000	      0.00000000	     -0.00000000	     -0.03784756	      0.59326371	     -0.00000000
      0.26462162	      0.00000000	      0.68281686	     -0.00000000	     -0.00000000	     -0.00000000	     -0.00000000	     -0.13689157	      0.46200637	     -0.00000000	     -0.00000000	     -0.00000000	    -43.19298333	     -0.14306916	      0.16482264	     -0.00000000	     -0.00000000	     -0.00000000	     40.81129884	      0.00000000	      0.00000000	      0.00000000	     -0.00000000	      0.00000000	     -0.00000000	     -0.03791371	      0.59253676	     -0.00000000
      0.26510039	      0.00000000	      0.68198805	     -0.00000000	     -0.00000000	     -0.00000000	     -0.00000000	     -0.13712770	      0.46139961	     -0.00000000	     -0.00000000	     -0.00000000	    -43.28584172	     -0.14332365	      0.16462626	     -0.00000000	     -0.00000000	     -0.00000000	     40.89377935	      0.00000000	      0.00000000	      0.00000000	     -0.00000000	      0.00000000	     -0.00000000	     -0.03797970	      0.59180881	     -0.00000000
      0.26557916	      0.00000000	      0.68115815	     -0.00000000	     -0.00000000	     -0.00000000	     -0.00000000	     -0.13736331	      0.46079199	     -0.00000000	     -0.00000000	     -0.00000000	    -43.37863719	     -0.14357752	      0.16442942	     -0.00000000	     -0.00000000	     -0.00000000	     40.97620177	      0.00000000	      0.00000000	      0.00000000	     -0.00000000	      0.00000000	     -0.00000000	     -0.03804555	      0.59107987	     -0.00000000
      0.26605793	      0.00000000	      0.68032717	     -0.00000000	     -0.00000000	     -0.00000000	     -0.00000000	     -0.13759840	      0.46018352	     -0.00000000	     -0.00000000	     -0.00000000	    -43.47136880	     -0.14383078	      0.16423215	     -0.00000000	     -0.00000000	     -0.00000000	     41.05856445	      0.00000000	      0.00000000	      0.00000000	     -0.00000000	      0.00000000	     -0.00000000	     -0.03811124	      0.59034996	     -0.00000000
      0.26653671	      0.00000000	      0.67949514	     -0.00000000	     -0.00000000	     -0.00000000	     -0.00000000	     -0.13783297	      0.45957422	     -0.00000000	     -0.00000000	     -0.00000000	    -43.56403558	     -0.14408343	      0.16403444	     -0.00000000	     -0.00000000	     -0.00000000	     41.14086578	      0.00000000	      0.00000000	      0.00000000	     -0.00000000	      0.00000000	     -0.00000000	     -0.03817679	      0.58961910	     -0.00000000
      0.26701548	      0.00000000	      0.67866207	     -0.00000000	     -0.00000000	     -0.00000000	     -0.00000000	     -0.13806701	      0.45896410	     -0.00000000	     -0.00000000	     -0.00000000	    -43.65663651	     -0.14433546	      0.16383629	     -0.00000000	     -0.00000000	     -0.00000000	     41.22310420	      0.00000000	      0.00000000	      0.00000000	     -0.00000000	      0.00000000	     -0.00000000	     -0.03824219	      0.58888729	     -0.00000000
      0.26749425	      0.00000000	      0.67782798	     -0.00000000	     -0.00000000	     -0.00000000	     -0.00000000	     -0.13830052	      0.45835318	     -0.00000000	     -0.00000000	     -0.00000000	    -43.74917057	     -0.14458686	      0.16363772	     -0.00000000	     -0.00000000	     -0.00000000	     41.30527818	      0.00000000	      0.00000000	      0.00000000	     -0.00000000	      0.00000000	     -0.00000000	     -0.03830743	      0.58815457	     -0.00000000
      0.26797302	      0.00000000	      0.67699288	     -0.00000000	     -0.00000000	     -0.00000000	     -0.00000000	     -0.13853350	      0.45774147	     -0.00000000	     -0.00000000	     -0.00000000	    -43.84163673	     -0.14483765	      0.16343873	     -0.00000000	     -0.00000000	     -0.00000000	     41.38738626	      0.00000000	      0.00000000	      0.00000000	     -0.00000000	      0.00000000	     -0.00000000	     -0.03837252	      0.58742094	     -0.00000000
      0.26845179	      0.00000000	      0.67615681	     -0.00000000	     -0.00000000	     -0.00000000	     -0.00000000	     -0.13876594	      0.45712899	     -0.00000000	     -0.00000000	     -0.00000000	    -43.93403399	     -0.14508782	      0.16323933	     -0.00000000	     -0.00000000	     -0.00000000	     41.46942702	      0.00000000	      0.00000000	      0.00000000	     -0.00000000	      0.00000000	     -0.00000000	     -0.03843746	      0.58668643	     -0.00000000
      0.26893056	      0.00000000	      0.67531977	     -0.00000000	     -0.00000000	     -0.00000000	     -0.00000000	     -0.13899785	      0.45651574	     -0.00000000	     -0.00000000	     -0.00000000	    -44.02636138	     -0.14533737	      0.16303952	     -0.00000000	     -0.00000000	     -0.00000000	     41.55139913	      0.00000000	      0.00000000	      0.00000000	     -0.00000000	      0.00000000	     -0.00000000	     -0.03850224	      0.58595104	     -0.00000000
      0.26940933	      0.00000000	      0.67448178	     -0.00000000	     -0.00000000	     -0.00000000	     -0.00000000	     -0.13922922	      0.45590175	     -0.00000000	     -0.00000000	     -0.00000000	    -44.11861799	     -0.14558630	      0.16283931	     -0.00000000	     -0.00000000	     -0.00000000	     41.63330130	      0.00000000	      0.00000000	      0.00000000	     -0.00000000	      0.00000000	     -0.00000000	     -0.03856688	      0.58521479	     -0.00000000
      0.26988810	      0.00000000	      0.67364286	     -0.00000000	     -0.00000000	     -0.00000000	     -0.00000000	     -0.13946005	      0.45528703	     -0.00000000	     -0.00000000	     -0.00000000	    -44.21080296	     -0.14583460	      0.16263871	     -0.00000000	     -0.00000000	     -0.00000000	     41.71513230	      0.00000000	      0.00000000	      0.00000000	     -0.00000000	      0.00000000	     -0.00000000	     -0.03863135	      0.58447771	     -0.00000000
      0.27036687	      0.00000000	      0.67280303	     -0.00000000	     -0.00000000	     -0.00000000	     -0.00000000	     -0.13969034	      0.45467159	     -0.00000000	     -0.00000000	     -0.00000000	    -44.30291547	     -0.14608228	      0.16243772	     -0.00000000	     -0.00000000	     -0.00000000	     41.79689092	      0.00000000	      0.00000000	      0.00000000	     -0.00000000	      0.00000000	     -0.00000000	     -0.03869568	      0.58373980	     -0.00000000
      0.27084564	      0.00000000	      0.67196231	     -0.00000000	     -0.00000000	     -0.00000000	     -0.00000000	     -0.13992008	      0.45405545	     -0.00000000	     -0.00000000	     -0.00000000	    -44.39495477	     -0.14632933	      0.16223636	     -0.00000000	     -0.00000000	     -0.00000000	     41.87857602	      0.00000000	      0.00000000	      0.00000000	     -0.00000000	      0.00000000	     -0.00000000	     -0.03875984	      0.58300109	     -0.00000000
      0.27132441	      0.00000000	      0.67112072	     -0.00000000	     -0.00000000	     -0.00000000	     -0.00000000	     -0.14014928	      0.45343863	     -0.00000000	     -0.00000000	     -0.00000000	    -44.48692017	     -0.14657576	      0.16203462	     -0.00000000	     -0.00000000	     -0.00000000	     41.96018647	      0.00000000	      0.00000000	      0.00000000	     -0.00000000	      0.00000000	     -0.00000000	     -0.03882386	      0.58226159	     -0.00000000
      0.27180318	      0.00000000	      0.67027827	     -0.00000000	     -0.00000000	     -0.00000000	     -0.00000000	     -0.14037794	      0.45282113	     -0.00000000	     -0.00000000	     -0.00000000	    -44.57881099	     -0.14682156	      0.16183252	     -0.00000000	     -0.00000000	     -0.00000000	     42.04172115	      0.00000000	      0.00000000	      0.00000000	     -0.00000000	      0.00000000	     -0.00000000	     -0.03888771	      0.58152131	     -0.00000000
      0.27228195	      0.00000000	      0.66943498	     -0.00000000	     -0.00000000	     -0.00000000	     -0.00000000	     -0.14060604	      0.45220298	     -0.00000000	     -0.00000000	     -0.00000000	    -44.67062663	     -0.14706674	      0.16163007	     -0.00000000	     -0.00000000	     -0.00000000	     42.12317898	      0.00000000	      0.00000000	      0.00000000	     -0.00000000	      0.00000000	     -0.00000000	     -0.03895141	      0.58078028	     -0.00000000
      0.27276072	      0.00000000	      0.66859087	     -0.00000000	     -0.00000000	     -0.00000000	     -0.00000000	     -0.14083360	      0.45158418	     -0.00000000	     -0.00000000	     -0.00000000	    -44.76236647	     -0.14731129	      0.16142727	     -0.00000000	     -0.00000000	     -0.00000000	     42.20455888	      0.00000000	      0.00000000	      0.00000000	     -0.00000000	      0.00000000	     -0.00000000	     -0.03901496	      0.58003851	     -0.00000000
      0.27323949	      0.00000000	      0.66774595	     -0.00000000	     -0.00000000	     -0.00000000	     -0.00000000	     -0.14106060	      0.45096476	     -0.00000000	     -0.00000000	     -0.00000000	    -44.85402993	     -0.14755522	      0.16122414	     -0.00000000	     -0.00000000	     -0.00000000	     42.28585980	      0.00000000	      0.00000000	      0.00000000	     -0.00000000	      0.00000000	     -0.00000000	     -0.03907835	      0.57929601	     -0.00000000
      0.27371826	      0.00000000	      0.66690025	     -0.00000000	     -0.00000000	     -0.00000000	     -0.00000000	     -0.14128706	      0.45034473	     -0.00000000	     -0.00000000	     -0.00000000	    -44.94561646	     -0.14779852	      0.16102067	     -0.00000000	     -0.00000000	     -0.00000000	     42.36708070	      0.00000000	      0.00000000	      0.00000000	     -0.00000000	      0.00000000	     -0.00000000	     -0.03914158	      0.57855281	     -0.00000000
      0.27419703	      0.00000000	      0.66605378	     -0.00000000	     -0.00000000	     -0.00000000	     -0.00000000	     -0.14151296	      0.44972409	     -0.00000000	     -0.00000000	     -0.00000000	    -45.03712549	     -0.14804120	      0.16081689	     -0.00000000	     -0.00000000	     -0.00000000	     42.44822055	      0.00000000	      0.00000000	      0.00000000	     -0.00000000	      0.00000000	     -0.00000000	     -0.03920466	      0.57780891	     -0.00000000
      0.27467581	      0.00000000	      0.66520656	     -0.00000000	     -0.00000000	     -0.00000000	     -0.00000000	     -0.14173831	      0.44910288	     -0.00000000	     -0.00000000	     -0.00000000	    -45.12855646	     -0.14828325	      0.16061278	     -0.00000000	     -0.00000000	     -0.00000000	     42.52927832	      0.00000000	      0.00000000	      0.00000000	     -0.00000000	      0.00000000	     -0.00000000	     -0.03926757	      0.57706433	     -0.00000000
      0.27515458	      0.00000000	      0.66435861	     -0.00000000	     -0.00000000	     -0.00000000	     -0.00000000	     -0.14196311	      0.44848109	     -0.00000000	     -0.00000000	     -0.00000000	    -45.21990884	     -0.14852468	      0.16040838	     -0.00000000	     -0.00000000	     -0.00000000	     42.61025301	      0.00000000	      0.00000000	      0.00000000	     -0.00000000	      0.00000000	     -0.00000000	     -0.03933034	      0.57631909	     -0.00000000
      0.27563335	      0.00000000	      0.66350994	     -0.00000000	     -0.00000000	     -0.00000000	     -0.00000000	     -0.14218735	      0.44785875	     -0.00000000	     -0.00000000	     -0.00000000	    -45.31118205	     -0.14876548	      0.16020367	     -0.00000000	     -0.00000000	     -0.00000000	     42.69114362	      0.00000000	      0.00000000	      0.00000000	     -0.00000000	      0.00000000	     -0.00000000	     -0.03939294	      0.57557321	     -0.00000000
      0.27611212	      0.00000000	      0.66266057	     -0.00000000	     -0.00000000	     -0.00000000	     -0.00000000	     -0.14241103	      0.44723586	     -0.00000000	     -0.00000000	     -0.00000000	    -45.40237553	     -0.14900566	      0.15999867	     -0.00000000	     -0.00000000	     -0.00000000	     42.77194916	      0.00000000	      0.00000000	      0.00000000	     -0.00000000	      0.00000000	     -0.00000000	     -0.03945539	      0.57482670	     -0.00000000
      0.27659089	      0.00000000	      0.66181052	     -0.00000000	     -0.00000000	     -0.00000000	     -0.00000000	     -0.14263416	      0.44661245	     -0.00000000	     -0.00000000	     -0.00000000	    -45.49348873	     -0.14924522	      0.15979339	     -0.00000000	     -0.00000000	     -0.00000000	     42.85266867	      0.00000000	      0.00000000	      0.00000000	     -0.00000000	      0.00000000	     -0.00000000	     -0.03951768	      0.57407957	     -0.00000000
      0.27706966	      0.00000000	      0.66095980	     -0.00000000	     -0.00000000	     -0.00000000	     -0.00000000	     -0.14285673	      0.44598853	     -0.00000000	     -0.00000000	     -0.00000000	    -45.58452107	     -0.14948415	      0.15958784	     -0.00000000	     -0.00000000	     -0.00000000	     42.93330117	      0.00000000	      0.00000000	      0.00000000	     -0.00000000	      0.00000000	     -0.00000000	     -0.03957981	      0.57333184	     -0.00000000
      0.27754843	      0.00000000	      0.66010843	     -0.00000000	     -0.00000000	     -0.00000000	     -0.00000000	     -0.14307874	      0.44536411	     -0.00000000	     -0.00000000	     -0.00000000	    -45.67547197	     -0.14972246	      0.15938201	     -0.00000000	     -0.00000000	     -0.00000000	     43.01384571	      0.00000000	      0.00000000	      0.00000000	     -0.00000000	      0.00000000	     -0.00000000	     -0.03964179	      0.57258353	     -0.00000000
      0.27802720	      0.00000000	      0.65925643	     -0.00000000	     -0.00000000	     -0.00000000	     -0.00000000	     -0.14330019	      0.44473920	     -0.00000000	     -0.00000000	     -0.00000000	    -45.76634084	     -0.14996014	      0.15917593	     -0.00000000	     -0.00000000	     -0.00000000	     43.09430134	      0.00000000	      0.00000000	      0.00000000	     -0.00000000	      0.00000000	     -0.00000000	     -0.03970360	      0.57183466	     -0.00000000
      0.27850597	      0.00000000	      0.65840381	     -0.00000000	     -0.00000000	     -0.00000000	     -0.00000000	     -0.14352107	      0.44411382	     -0.00000000	     -0.00000000	     -0.00000000	    -45.85712709	     -0.15019720	      0.15896959	     -0.00000000	     -0.00000000	     -0.00000000	     43.17466714	      0.00000000	      0.00000000	      0.00000000	     -0.00000000	      0.00000000	     -0.00000000	     -0.03976526	      0.57108522	     -0.00000000
      0.27898474	      0.00000000	      0.65755060	     -0.00000000	     -0.00000000	     -0.00000000	     -0.00000000	     -0.14374140	      0.44348798	     -0.00000000	     -0.00000000	     -0.00000000	    -45.94783013	     -0.15043363	      0.15876300	     -0.00000000	     -0.00000000	     -0.00000000	     43.25494218	      0.00000000	      0.00000000	      0.00000000	     -0.00000000	      0.00000000	     -0.00000000	     -0.03982676	      0.57033526	     -0.00000000
      0.27946351	      0.00000000	      0.65669680	     -0.00000000	     -0.00000000	     -0.00000000	     -0.00000000	     -0.14396116	      0.44286170	     -0.00000000	     -0.00000000	     -0.00000000	    -46.03844935	     -0.15066944	      0.15855617	     -0.00000000	     -0.00000000	     -0.00000000	     43.33512553	      0.00000000	      0.00000000	      0.00000000	     -0.00000000	      0.00000000	     -0.00000000	     -0.03988810	      0.56958476	     -0.00000000
      0.27994228	      0.00000000	      0.65584244	     -0.00000000	     -0.00000000	     -0.00000000	     -0.00000000	     -0.14418036	      0.44223499	     -0.00000000	     -0.00000000	     -0.00000000	    -46.12898413	     -0.15090463	      0.15834911	     -0.00000000	     -0.00000000	     -0.00000000	     43.41521630	      0.00000000	      0.00000000	      0.00000000	     -0.00000000	      0.00000000	     -0.00000000	     -0.03994928	      0.56883376	     -0.00000000
      0.28042105	      0.00000000	      0.65498753	     -0.00000000	     -0.00000000	     -0.00000000	     -0.00000000	     -0.14439899	      0.44160786	     -0.00000000	     -0.00000000	     -0.00000000	    -46.21943387	     -0.15113919	      0.15814182	     -0.00000000	     -0.00000000	     -0.00000000	     43.49521357	      0.00000000	      0.00000000	      0.00000000	     -0.00000000	      0.00000000	     -0.00000000	     -0.04001030	      0.56808227	     -0.00000000
      0.28089982	      0.00000000	      0.65413208	     -0.00000000	     -0.00000000	     -0.00000000	     -0.00000000	     -0.14461706	      0.44098033	     -0.00000000	     -0.00000000	     -0.00000000	    -46.30979794	     -0.15137312	      0.15793432	     -0.00000000	     -0.00000000	     -0.00000000	     43.57511647	      0.00000000	      0.00000000	      0.00000000	     -0.00000000	      0.00000000	     -0.00000000	     -0.04007116	      0.56733030	     -0.00000000
      0.28137859	      0.00000000	      0.65327612	     -0.00000000	     -0.00000000	     -0.00000000	     -0.00000000	     -0.14483455	      0.44035240	     -0.00000000	     -0.00000000	     -0.00000000	    -46.40007572	     -0.15160642	      0.15772660	     -0.00000000	     -0.00000000	     -0.00000000	     43.65492410	      0.00000000	      0.00000000	      0.00000000	     -0.00000000	      0.00000000	     -0.00000000	     -0.04013187	      0.56657787	     -0.00000000
      0.28185736	      0.00000000	      0.65241966	     -0.00000000	     -0.00000000	     -0.00000000	     -0.00000000	     -0.14505148	      0.43972410	     -0.00000000	     -0.00000000	     -0.00000000	    -46.49026658	     -0.15183910	      0.15751867	     -0.00000000	     -0.00000000	     -0.00000000	     43.73463559	      0.00000000	      0.00000000	      0.00000000	     -0.00000000	      0.00000000	     -0.00000000	     -0.04019241	      0.56582499	     -0.00000000
      0.28233613	      0.00000000	      0.65156272	     -0.00000000	     -0.00000000	     -0.00000000	     -0.00000000	     -0.14526785	      0.43909544	     -0.00000000	     -0.00000000	     -0.00000000	    -46.58036989	     -0.15207116	      0.15731055	     -0.00000000	     -0.00000000	     -0.00000000	     43.81425007	      0.00000000	      0.00000000	      0.00000000	     -0.00000000	      0.00000000	     -0.00000000	     -0.04025279	      0.56507167	     -0.00000000
      0.28281490	      0.00000000	      0.65070531	     -0.00000000	     -0.00000000	     -0.00000000	     -0.00000000	     -0.14548364	      0.43846642	     -0.00000000	     -0.00000000	     -0.00000000	    -46.67038501	     -0.15230258	      0.15710223	     -0.00000000	     -0.00000000	     -0.00000000	     43.89376667	      0.00000000	      0.00000000	      0.00000000	     -0.00000000	      0.00000000	     -0.00000000	     -0.04031301	      0.56431794	     -0.00000000
      0.28329368	      0.00000000	      0.64984745	     -0.00000000	     -0.00000000	     -0.00000000	     -0.00000000	     -0.14569885	      0.43783707	     -0.00000000	     -0.00000000	     -0.00000000	    -46.76031130	     -0.15253338	      0.15689372	     -0.00000000	     -0.00000000	     -0.00000000	     43.97318454	      0.00000000	      0.00000000	      0.00000000	     -0.00000000	      0.00000000	     -0.00000000	     -0.04037308	      0.56356380	     -0.00000000
      0.28377245	      0.00000000	      0.64898915	     -0.00000000	     -0.00000000	     -0.00000000	     -0.00000000	     -0.14591350	      0.43720739	     -0.00000000	     -0.00000000	     -0.00000000	    -46.85014811	     -0.15276355	      0.15668504	     -0.00000000	     -0.00000000	     -0.00000000	     44.05250282	      0.00000000	      0.00000000	      0.00000000	     -0.00000000	      0.00000000	     -0.00000000	     -0.04043298	      0.56280928	     -0.00000000
      0.28425122	      0.00000000	      0.64813044	     -0.00000000	     -0.00000000	     -0.00000000	     -0.00000000	     -0.14612757	      0.43657740	     -0.00000000	     -0.00000000	     -0.00000000	    -46.93989482	     -0.15299309	      0.15647618	     -0.00000000	     -0.00000000	     -0.00000000	     44.13172067	      0.00000000	      0.00000000	      0.00000000	     -0.00000000	      0.00000000	     -0.00000000	     -0.04049272	      0.56205438	     -0.00000000
      0.28472999	      0.00000000	      0.64727132	     -0.00000000	     -0.00000000	     -0.00000000	     -0.00000000	     -0.14634107	      0.43594711	     -0.00000000	     -0.00000000	     -0.00000000	    -47.02955075	     -0.15322200	      0.15626715	     -0.00000000	     -0.00000000	     -0.00000000	     44.21083725	      0.00000000	      0.00000000	      0.00000000	     -0.00000000	      0.00000000	     -0.00000000	     -0.04055229	      0.56129912	     -0.00000000
      0.28520876	      0.00000000	      0.64641182	     -0.00000000	     -0.00000000	     -0.00000000	     -0.00000000	     -0.14655399	      0.43531653	     -0.00000000	     -0.00000000	     -0.00000000	    -47.11911528	     -0.15345028	      0.15605796	     -0.00000000	     -0.00000000	     -0.00000000	     44.28985172	      0.00000000	      0.00000000	      0.00000000	     -0.00000000	      0.00000000	     -0.00000000	     -0.04061171	      0.56054351	     -0.00000000
      0.28568753	      0.00000000	      0.64555195	     -0.00000000	     -0.00000000	     -0.00000000	     -0.00000000	     -0.14676634	      0.43468568	     -0.00000000	     -0.00000000	     -0.00000000	    -47.20858773	     -0.15367793	      0.15584861	     -0.00000000	     -0.00000000	     -0.00000000	     44.36876326	      0.00000000	      0.00000000	      0.00000000	     -0.00000000	      0.00000000	     -0.00000000	     -0.04067097	      0.55978758	     -0.00000000
      0.28616630	      0.00000000	      0.64469172	     -0.00000000	     -0.00000000	     -0.00000000	     -0.00000000	     -0.14697811	      0.43405457	     -0.00000000	     -0.00000000	     -0.00000000	    -47.29796746	     -0.15390495	      0.15563912	     -0.00000000	     -0.00000000	     -0.00000000	     44.44757103	      0.00000000	      0.00000000	      0.00000000	     -0.00000000	      0.00000000	     -0.00000000	     -0.04073006	      0.55903133	     -0.00000000
      0.28664507	      0.00000000	      0.64383116	     -0.00000000	     -0.00000000	     -0.00000000	     -0.00000000	     -0.14718930	      0.43342321	     -0.00000000	     -0.00000000	     -0.00000000	    -47.38725381	     -0.15413134	      0.15542948	     -0.00000000	     -0.00000000	     -0.00000000	     44.52627422	      0.00000000	      0.00000000	      0.00000000	     -0.00000000	      0.00000000	     -0.00000000	     -0.04078899	      0.55827477	     -0.00000000
      0.28712384	      0.00000000	      0.64297027	     -0.00000000	     -0.00000000	     -0.00000000	     -0.00000000	     -0.14739991	      0.43279162	     -0.00000000	     -0.00000000	     -0.00000000	    -47.47644611	     -0.15435710	      0.15521971	     -0.00000000	     -0.00000000	     -0.00000000	     44.60487200	      0.00000000	      0.00000000	      0.00000000	     -0.00000000	      0.00000000	     -0.00000000	     -0.04084776	      0.55751793	     -0.00000000
      0.28732971	      0.00000000	      0.64259999	     -0.00000000	     -0.00000000	     -0.00000000	     -0.00000000	     -0.14749029	      0.43251997	     -0.00000000	     -0.00000000	     -0.00000000	    -47.51476979	     -0.15445398	      0.15512946	     -0.00000000	     -0.00000000	     -0.00000000	     44.63863650	      0.00000000	      0.00000000	      0.00000000	     -0.00000000	      0.00000000	     -0.00000000	     -0.04087298	      0.55719240	     -0.00000000
      0.28753558	      0.00000000	      0.64222966	     -0.00000000	     -0.00000000	     -0.00000000	     -0.00000000	     -0.14758057	      0.43224827	     -0.00000000	     -0.00000000	     -0.00000000	    -47.55307590	     -0.15455074	      0.15503919	     -0.00000000	     -0.00000000	     -0.00000000	     44.67238129	      0.00000000	      0.00000000	      0.00000000	     -0.00000000	      0.00000000	     -0.00000000	     -0.04089817	      0.55686683	     -0.00000000
      0.28799882	      0.00000000	      0.64139618	     -0.00000000	     -0.00000000	     -0.00000000	     -0.00000000	     -0.14778331	      0.43163679	     -0.00000000	     -0.00000000	     -0.00000000	    -47.63920450	     -0.15476804	      0.15483599	     -0.00000000	     -0.00000000	     -0.00000000	     44.74823853	      0.00000000	      0.00000000	      0.00000000	     -0.00000000	      0.00000000	     -0.00000000	     -0.04095474	      0.55613407	     -0.00000000
      0.28846205	      0.00000000	      0.64056243	     -0.00000000	     -0.00000000	     -0.00000000	     -0.00000000	     -0.14798551	      0.43102511	     -0.00000000	     -0.00000000	     -0.00000000	    -47.72524319	     -0.15498475	      0.15463268	     -0.00000000	     -0.00000000	     -0.00000000	     44.82399496	      0.00000000	      0.00000000	      0.00000000	     -0.00000000	      0.00000000	     -0.00000000	     -0.04101115	      0.55540108	     -0.00000000
      0.28892529	      0.00000000	      0.63972844	     -0.00000000	     -0.00000000	     -0.00000000	     -0.00000000	     -0.14818716	      0.43041327	     -0.00000000	     -0.00000000	     -0.00000000	    -47.81119115	     -0.15520087	      0.15442926	     -0.00000000	     -0.00000000	     -0.00000000	     44.89964985	      0.00000000	      0.00000000	      0.00000000	     -0.00000000	      0.00000000	     -0.00000000	     -0.04106742	      0.55466787	     -0.00000000
      0.28938852	      0.00000000	      0.63889422	     -0.00000000	     -0.00000000	     -0.00000000	     -0.00000000	     -0.14838826	      0.42980125	     -0.00000000	     -0.00000000	     -0.00000000	    -47.89704746	     -0.15541638	      0.15422573	     -0.00000000	     -0.00000000	     -0.00000000	     44.97520248	      0.00000000	      0.00000000	      0.00000000	     -0.00000000	      0.00000000	     -0.00000000	     -0.04112353	      0.55393446	     -0.00000000
      0.28985176	      0.00000000	      0.63805979	     -0.00000000	     -0.00000000	     -0.00000000	     -0.00000000	     -0.14858881	      0.42918909	     -0.00000000	     -0.00000000	     -0.00000000	    -47.98281109	     -0.15563130	      0.15402211	     -0.00000000	     -0.00000000	     -0.00000000	     45.05065216	      0.00000000	      0.00000000	      0.00000000	     -0.00000000	      0.00000000	     -0.00000000	     -0.04117949	      0.55320086	     -0.00000000
      0.29031499	      0.00000000	      0.63722516	     -0.00000000	     -0.00000000	     -0.00000000	     -0.00000000	     -0.14878881	      0.42857678	     -0.00000000	     -0.00000000	     -0.00000000	    -48.06848096	     -0.15584561	      0.15381838	     -0.00000000	     -0.00000000	     -0.00000000	     45.12599817	      0.00000000	      0.00000000	      0.00000000	     -0.00000000	      0.00000000	     -0.00000000	     -0.04123529	      0.55246708	     -0.00000000
      0.29077823	      0.00000000	      0.63639034	     -0.00000000	     -0.00000000	     -0.00000000	     -0.00000000	     -0.14898826	      0.42796434	     -0.00000000	     -0.00000000	     -0.00000000	    -48.15405595	     -0.15605932	      0.15361456	     -0.00000000	     -0.00000000	     -0.00000000	     45.20123980	      0.00000000	      0.00000000	      0.00000000	     -0.00000000	      0.00000000	     -0.00000000	     -0.04129093	      0.55173313	     -0.00000000
      0.29124146	      0.00000000	      0.63555536	     -0.00000000	     -0.00000000	     -0.00000000	     -0.00000000	     -0.14918715	      0.42735177	     -0.00000000	     -0.00000000	     -0.00000000	    -48.23953492	     -0.15627242	      0.15341064	     -0.00000000	     -0.00000000	     -0.00000000	     45.27637634	      0.00000000	      0.00000000	      0.00000000	     -0.00000000	      0.00000000	     -0.00000000	     -0.04134643	      0.55099903	     -0.00000000
      0.29170470	      0.00000000	      0.63472022	     -0.00000000	     -0.00000000	     -0.00000000	     -0.00000000	     -0.14938548	      0.42673910	     -0.00000000	     -0.00000000	     -0.00000000	    -48.32491670	     -0.15648490	      0.15320664	     -0.00000000	     -0.00000000	     -0.00000000	     45.35140707	      0.00000000	      0.00000000	      0.00000000	     -0.00000000	      0.00000000	     -0.00000000	     -0.04140176	      0.55026479	     -0.00000000
      0.29216793	      0.00000000	      0.63388494	     -0.00000000	     -0.00000000	     -0.00000000	     -0.00000000	     -0.14958326	      0.42612632	     -0.00000000	     -0.00000000	     -0.00000000	    -48.41020016	     -0.15669678	      0.15300256	     -0.00000000	     -0.00000000	     -0.00000000	     45.42633126	      0.00000000	      0.00000000	      0.00000000	     -0.00000000	      0.00000000	     -0.00000000	     -0.04145694	      0.54953042	     -0.00000000
      0.29263117	      0.00000000	      0.63304954	     -0.00000000	     -0.00000000	     -0.00000000	     -0.00000000	     -0.14978047	      0.42551346	     -0.00000000	     -0.00000000	     -0.00000000	    -48.49538416	     -0.15690804	      0.15279839	     -0.00000000	     -0.00000000	     -0.00000000	     45.50114817	      0.00000000	      0.00000000	      0.00000000	     -0.00000000	      0.00000000	     -0.00000000	     -0.04151195	      0.54879595	     -0.00000000
      0.29309440	      0.00000000	      0.63221403	     -0.00000000	     -0.00000000	     -0.00000000	     -0.00000000	     -0.14997712	      0.42490052	     -0.00000000	     -0.00000000	     -0.00000000	    -48.58046761	     -0.15711867	      0.15259414	     -0.00000000	     -0.00000000	     -0.00000000	     45.57585706	      0.00000000	      0.00000000	      0.00000000	     -0.00000000	      0.00000000	     -0.00000000	     -0.04156681	      0.54806137	     -0.00000000
      0.29355764	      0.00000000	      0.63137843	     -0.00000000	     -0.00000000	     -0.00000000	     -0.00000000	     -0.15017320	      0.42428751	     -0.00000000	     -0.00000000	     -0.00000000	    -48.66544940	     -0.15732869	      0.15238982	     -0.00000000	     -0.00000000	     -0.00000000	     45.65045717	      0.00000000	      0.00000000	      0.00000000	     -0.00000000	      0.00000000	     -0.00000000	     -0.04162152	      0.54732671	     -0.00000000
      0.29402087	      0.00000000	      0.63054275	     -0.00000000	     -0.00000000	     -0.00000000	     -0.00000000	     -0.15036872	      0.42367445	     -0.00000000	     -0.00000000	     -0.00000000	    -48.75032850	     -0.15753808	      0.15218543	     -0.00000000	     -0.00000000	     -0.00000000	     45.72494774	      0.00000000	      0.00000000	      0.00000000	     -0.00000000	      0.00000000	     -0.00000000	     -0.04167606	      0.54659198	     -0.00000000
      0.29448411	      0.00000000	      0.62970701	     -0.00000000	     -0.00000000	     -0.00000000	     -0.00000000	     -0.15056367	      0.42306134	     -0.00000000	     -0.00000000	     -0.00000000	    -48.83510386	     -0.15774685	      0.15198097	     -0.00000000	     -0.00000000	     -0.00000000	     45.79932801	      0.00000000	      0.00000000	      0.00000000	     -0.00000000	      0.00000000	     -0.00000000	     -0.04173044	      0.54585720	     -0.00000000
      0.29494734	      0.00000000	      0.62887123	     -0.00000000	     -0.00000000	     -0.00000000	     -0.00000000	     -0.15075805	      0.42244821	     -0.00000000	     -0.00000000	     -0.00000000	    -48.91977448	     -0.15795498	      0.15177645	     -0.00000000	     -0.00000000	     -0.00000000	     45.87359719	      0.00000000	      0.00000000	      0.00000000	     -0.00000000	      0.00000000	     -0.00000000	     -0.04178466	      0.54512237	     -0.00000000
      0.29541057	      0.00000000	      0.62803543	     -0.00000000	     -0.00000000	     -0.00000000	     -0.00000000	     -0.15095185	      0.42183505	     -0.00000000	     -0.00000000	     -0.00000000	    -49.00433938	     -0.15816249	      0.15157188	     -0.00000000	     -0.00000000	     -0.00000000	     45.94775452	      0.00000000	      0.00000000	      0.00000000	     -0.00000000	      0.00000000	     -0.00000000	     -0.04183872	      0.54438751	     -0.00000000
      0.29587381	      0.00000000	      0.62719960	     -0.00000000	     -0.00000000	     -0.00000000	     -0.00000000	     -0.15114509	      0.42122189	     -0.00000000	     -0.00000000	     -0.00000000	    -49.08879760	     -0.15836937	      0.15136724	     -0.00000000	     -0.00000000	     -0.00000000	     46.02179920	      0.00000000	      0.00000000	      0.00000000	     -0.00000000	      0.00000000	     -0.00000000	     -0.04189262	      0.54365264	     -0.00000000
      0.29633704	      0.00000000	      0.62636379	     -0.00000000	     -0.00000000	     -0.00000000	     -0.00000000	     -0.15133775	      0.42060873	     -0.00000000	     -0.00000000	     -0.00000000	    -49.17314821	     -0.15857561	      0.15116256	     -0.00000000	     -0.00000000	     -0.00000000	     46.09573046	      0.00000000	      0.00000000	      0.00000000	     -0.00000000	      0.00000000	     -0.00000000	     -0.04194636	      0.54291777	     -0.00000000
      0.29680028	      0.00000000	      0.62552799	     -0.00000000	     -0.00000000	     -0.00000000	     -0.00000000	     -0.15152983	      0.41999558	     -0.00000000	     -0.00000000	     -0.00000000	    -49.25739028	     -0.15878122	      0.15095784	     -0.00000000	     -0.00000000	     -0.00000000	     46.16954750	      0.00000000	      0.00000000	      0.00000000	     -0.00000000	      0.00000000	     -0.00000000	     -0.04199994	      0.54218291	     -0.00000000
      0.29726351	      0.00000000	      0.62469222	     -0.00000000	     -0.00000000	     -0.00000000	     -0.00000000	     -0.15172134	      0.41938246	     -0.00000000	     -0.00000000	     -0.00000000	    -49.34152293	     -0.15898619	      0.15075307	     -0.00000000	     -0.00000000	     -0.00000000	     46.24324954	      0.00000000	      0.00000000	      0.00000000	     -0.00000000	      0.00000000	     -0.00000000	     -0.04205335	      0.54144808	     -0.00000000
      0.29772675	      0.00000000	      0.62385651	     -0.00000000	     -0.00000000	     -0.00000000	     -0.00000000	     -0.15191228	      0.41876939	     -0.00000000	     -0.00000000	     -0.00000000	    -49.42554526	     -0.15919053	      0.15054827	     -0.00000000	     -0.00000000	     -0.00000000	     46.31683579	      0.00000000	      0.00000000	      0.00000000	     -0.00000000	      0.00000000	     -0.00000000	     -0.04210660	      0.54071329	     -0.00000000
      0.29818998	      0.00000000	      0.62302087	     -0.00000000	     -0.00000000	     -0.00000000	     -0.00000000	     -0.15210263	      0.41815636	     -0.00000000	     -0.00000000	     -0.00000000	    -49.50945642	     -0.15939422	      0.15034344	     -0.00000000	     -0.00000000	     -0.00000000	     46.39030547	      0.00000000	      0.00000000	      0.00000000	     -0.00000000	      0.00000000	     -0.00000000	     -0.04215969	      0.53997855	     -0.00000000
      0.29865322	      0.00000000	      0.62218530	     -0.00000000	     -0.00000000	     -0.00000000	     -0.00000000	     -0.15229240	      0.41754340	     -0.00000000	     -0.00000000	     -0.00000000	    -49.59325555	     -0.15959728	      0.15013858	     -0.00000000	     -0.00000000	     -0.00000000	     46.46365780	      0.00000000	      0.00000000	      0.00000000	     -0.00000000	      0.00000000	     -0.00000000	     -0.04221261	      0.53924389	     -0.00000000
      0.29911645	      0.00000000	      0.62134984	     -0.00000000	     -0.00000000	     -0.00000000	     -0.00000000	     -0.15248159	      0.41693051	     -0.00000000	     -0.00000000	     -0.00000000	    -49.67694182	     -0.15979970	      0.14993370	     -0.00000000	     -0.00000000	     -0.00000000	     46.53689200	      0.00000000	      0.00000000	      0.00000000	     -0.00000000	      0.00000000	     -0.00000000	     -0.04226538	      0.53850931	     -0.00000000
      0.29957969	      0.00000000	      0.62051449	     -0.00000000	     -0.00000000	     -0.00000000	     -0.00000000	     -0.15267021	      0.41631771	     -0.00000000	     -0.00000000	     -0.00000000	    -49.76051440	     -0.16000148	      0.14972881	     -0.00000000	     -0.00000000	     -0.00000000	     46.61000729	      0.00000000	      0.00000000	      0.00000000	     -0.00000000	      0.00000000	     -0.00000000	     -0.04231798	      0.53777483	     -0.00000000
      0.30004292	      0.00000000	      0.61967927	     -0.00000000	     -0.00000000	     -0.00000000	     -0.00000000	     -0.15285823	      0.41570501	     -0.00000000	     -0.00000000	     -0.00000000	    -49.84397249	     -0.16020261	      0.14952391	     -0.00000000	     -0.00000000	     -0.00000000	     46.68300291	      0.00000000	      0.00000000	      0.00000000	     -0.00000000	      0.00000000	     -0.00000000	     -0.04237041	      0.53704046	     -0.00000000
      0.30050616	      0.00000000	      0.61884420	     -0.00000000	     -0.00000000	     -0.00000000	     -0.00000000	     -0.15304568	      0.41509242	     -0.00000000	     -0.00000000	     -0.00000000	    -49.92731529	     -0.16040311	      0.14931899	     -0.00000000	     -0.00000000	     -0.00000000	     46.75587808	      0.00000000	      0.00000000	      0.00000000	     -0.00000000	      0.00000000	     -0.00000000	     -0.04242268	      0.53630621	     -0.00000000
      0.30096939	      0.00000000	      0.61800929	     -0.00000000	     -0.00000000	     -0.00000000	     -0.00000000	     -0.15323254	      0.41447996	     -0.00000000	     -0.00000000	     -0.00000000	    -50.01054200	     -0.16060296	      0.14911408	     -0.00000000	     -0.00000000	     -0.00000000	     46.82863206	      0.00000000	      0.00000000	      0.00000000	     -0.00000000	      0.00000000	     -0.00000000	     -0.04247479	      0.53557211	     -0.00000000
      0.30143263	      0.00000000	      0.61717456	     -0.00000000	     -0.00000000	     -0.00000000	     -0.00000000	     -0.15341882	      0.41386763	     -0.00000000	     -0.00000000	     -0.00000000	    -50.09365187	     -0.16080216	      0.14890918	     -0.00000000	     -0.00000000	     -0.00000000	     46.90126408	      0.00000000	      0.00000000	      0.00000000	     -0.00000000	      0.00000000	     -0.00000000	     -0.04252673	      0.53483816	     -0.00000000
      0.30189586	      0.00000000	      0.61634002	     -0.00000000	     -0.00000000	     -0.00000000	     -0.00000000	     -0.15360451	      0.41325546	     -0.00000000	     -0.00000000	     -0.00000000	    -50.17664413	     -0.16100072	      0.14870428	     -0.00000000	     -0.00000000	     -0.00000000	     46.97377339	      0.00000000	      0.00000000	      0.00000000	     -0.00000000	      0.00000000	     -0.00000000	     -0.04257850	      0.53410438	     -0.00000000
      0.30235910	      0.00000000	      0.61550569	     -0.00000000	     -0.00000000	     -0.00000000	     -0.00000000	     -0.15378961	      0.41264344	     -0.00000000	     -0.00000000	     -0.00000000	    -50.25951804	     -0.16119864	      0.14849940	     -0.00000000	     -0.00000000	     -0.00000000	     47.04615925	      0.00000000	      0.00000000	      0.00000000	     -0.00000000	      0.00000000	     -0.00000000	     -0.04263012	      0.53337078	     -0.00000000
      0.30282233	      0.00000000	      0.61467159	     -0.00000000	     -0.00000000	     -0.00000000	     -0.00000000	     -0.15397413	      0.41203159	     -0.00000000	     -0.00000000	     -0.00000000	    -50.34227285	     -0.16139591	      0.14829453	     -0.00000000	     -0.00000000	     -0.00000000	     47.11842093	      0.00000000	      0.00000000	      0.00000000	     -0.00000000	      0.00000000	     -0.00000000	     -0.04268156	      0.53263738	     -0.00000000
      0.30328557	      0.00000000	      0.61383773	     -0.00000000	     -0.00000000	     -0.00000000	     -0.00000000	     -0.15415805	      0.41141993	     -0.00000000	     -0.00000000	     -0.00000000	    -50.42490783	     -0.16159253	      0.14808970	     -0.00000000	     -0.00000000	     -0.00000000	     47.19055768	      0.00000000	      0.00000000	      0.00000000	     -0.00000000	      0.00000000	     -0.00000000	     -0.04273284	      0.53190419	     -0.00000000
      0.30374880	      0.00000000	      0.61300412	     -0.00000000	     -0.00000000	     -0.00000000	     -0.00000000	     -0.15434140	      0.41080847	     -0.00000000	     -0.00000000	     -0.00000000	    -50.50742229	     -0.16178851	      0.14788489	     -0.00000000	     -0.00000000	     -0.00000000	     47.26256877	      0.00000000	      0.00000000	      0.00000000	     -0.00000000	      0.00000000	     -0.00000000	     -0.04278396	      0.53117123	     -0.00000000
      0.30421204	      0.00000000	      0.61217079	     -0.00000000	     -0.00000000	     -0.00000000	     -0.00000000	     -0.15452415	      0.41019721	     -0.00000000	     -0.00000000	     -0.00000000	    -50.58981549	     -0.16198384	      0.14768012	     -0.00000000	     -0.00000000	     -0.00000000	     47.33445349	      0.00000000	      0.00000000	      0.00000000	     -0.00000000	      0.00000000	     -0.00000000	     -0.04283491	      0.53043850	     -0.00000000
      0.30467527	      0.00000000	      0.61133774	     -0.00000000	     -0.00000000	     -0.00000000	     -0.00000000	     -0.15470631	      0.40958618	     -0.00000000	     -0.00000000	     -0.00000000	    -50.67208676	     -0.16217853	      0.14747539	     -0.00000000	     -0.00000000	     -0.00000000	     47.40621111	      0.00000000	      0.00000000	      0.00000000	     -0.00000000	      0.00000000	     -0.00000000	     -0.04288570	      0.52970602	     -0.00000000
      0.30513851	      0.00000000	      0.61050499	     -0.00000000	     -0.00000000	     -0.00000000	     -0.00000000	     -0.15488788	      0.40897538	     -0.00000000	     -0.00000000	     -0.00000000	    -50.75423539	     -0.16237257	      0.14727070	     -0.00000000	     -0.00000000	     -0.00000000	     47.47784092	      0.00000000	      0.00000000	      0.00000000	     -0.00000000	      0.00000000	     -0.00000000	     -0.04293632	      0.52897382	     -0.00000000
      0.30569583	      0.00000000	      0.60950353	     -0.00000000	     -0.00000000	     -0.00000000	     -0.00000000	     -0.15510555	      0.40824083	     -0.00000000	     -0.00000000	     -0.00000000	    -50.85290651	     -0.16260516	      0.14702451	     -0.00000000	     -0.00000000	     -0.00000000	     47.56384972	      0.00000000	      0.00000000	      0.00000000	     -0.00000000	      0.00000000	     -0.00000000	     -0.04299700	      0.52809325	     -0.00000000
      0.30625316	      0.00000000	      0.60850254	     -0.00000000	     -0.00000000	     -0.00000000	     -0.00000000	     -0.15532237	      0.40750667	     -0.00000000	     -0.00000000	     -0.00000000	    -50.95139795	     -0.16283681	      0.14677840	     -0.00000000	     -0.00000000	     -0.00000000	     47.64967127	      0.00000000	      0.00000000	      0.00000000	     -0.00000000	      0.00000000	     -0.00000000	     -0.04305744	      0.52721312	     -0.00000000
      0.30667229	      0.00000000	      0.60775011	     -0.00000000	     -0.00000000	     -0.00000000	     -0.00000000	     -0.15548486	      0.40695481	     -0.00000000	     -0.00000000	     -0.00000000	    -51.02534775	     -0.16301041	      0.14659338	     -0.00000000	     -0.00000000	     -0.00000000	     47.71408782	      0.00000000	      0.00000000	      0.00000000	     -0.00000000	      0.00000000	     -0.00000000	     -0.04310273	      0.52655153	     -0.00000000
      0.30718971	      0.00000000	      0.60682164	     -0.00000000	     -0.00000000	     -0.00000000	     -0.00000000	     -0.15568479	      0.40627385	     -0.00000000	     -0.00000000	     -0.00000000	    -51.11649814	     -0.16322398	      0.14636504	     -0.00000000	     -0.00000000	     -0.00000000	     47.79346328	      0.00000000	      0.00000000	      0.00000000	     -0.00000000	      0.00000000	     -0.00000000	     -0.04315846	      0.52573515	     -0.00000000
      0.30770713	      0.00000000	      0.60589364	     -0.00000000	     -0.00000000	     -0.00000000	     -0.00000000	     -0.15588398	      0.40559326	     -0.00000000	     -0.00000000	     -0.00000000	    -51.20749097	     -0.16343675	      0.14613679	     -0.00000000	     -0.00000000	     -0.00000000	     47.87267451	      0.00000000	      0.00000000	      0.00000000	     -0.00000000	      0.00000000	     -0.00000000	     -0.04321399	      0.52491919	     -0.00000000
      0.30820751	      0.00000000	      0.60499668	     -0.00000000	     -0.00000000	     -0.00000000	     -0.00000000	     -0.15607590	      0.40493545	     -0.00000000	     -0.00000000	     -0.00000000	    -51.29533654	     -0.16364174	      0.14591616	     -0.00000000	     -0.00000000	     -0.00000000	     47.94912007	      0.00000000	      0.00000000	      0.00000000	     -0.00000000	      0.00000000	     -0.00000000	     -0.04326748	      0.52413053	     -0.00000000
      0.30870789	      0.00000000	      0.60410022	     -0.00000000	     -0.00000000	     -0.00000000	     -0.00000000	     -0.15626714	      0.40427802	     -0.00000000	     -0.00000000	     -0.00000000	    -51.38303303	     -0.16384597	      0.14569562	     -0.00000000	     -0.00000000	     -0.00000000	     48.02541027	      0.00000000	      0.00000000	      0.00000000	     -0.00000000	      0.00000000	     -0.00000000	     -0.04332079	      0.52334230	     -0.00000000
      0.30923029	      0.00000000	      0.60316485	     -0.00000000	     -0.00000000	     -0.00000000	     -0.00000000	     -0.15646605	      0.40359208	     -0.00000000	     -0.00000000	     -0.00000000	    -51.47442762	     -0.16405839	      0.14546550	     -0.00000000	     -0.00000000	     -0.00000000	     48.10489000	      0.00000000	      0.00000000	      0.00000000	     -0.00000000	      0.00000000	     -0.00000000	     -0.04337623	      0.52251987	     -0.00000000
      0.30975268	      0.00000000	      0.60223006	     -0.00000000	     -0.00000000	     -0.00000000	     -0.00000000	     -0.15666420	      0.40290658	     -0.00000000	     -0.00000000	     -0.00000000	    -51.56565786	     -0.16426997	      0.14523549	     -0.00000000	     -0.00000000	     -0.00000000	     48.18419848	      0.00000000	      0.00000000	      0.00000000	     -0.00000000	      0.00000000	     -0.00000000	     -0.04343146	      0.52169794	     -0.00000000
      0.31021250	      0.00000000	      0.60140775	     -0.00000000	     -0.00000000	     -0.00000000	     -0.00000000	     -0.15683799	      0.40230358	     -0.00000000	     -0.00000000	     -0.00000000	    -51.64582243	     -0.16445553	      0.14503315	     -0.00000000	     -0.00000000	     -0.00000000	     48.25386370	      0.00000000	      0.00000000	      0.00000000	     -0.00000000	      0.00000000	     -0.00000000	     -0.04347989	      0.52097492	     -0.00000000
      0.31078009	      0.00000000	      0.60039334	     -0.00000000	     -0.00000000	     -0.00000000	     -0.00000000	     -0.15705172	      0.40155975	     -0.00000000	     -0.00000000	     -0.00000000	    -51.74460019	     -0.16468371	      0.14478352	     -0.00000000	     -0.00000000	     -0.00000000	     48.33967360	      0.00000000	      0.00000000	      0.00000000	     -0.00000000	      0.00000000	     -0.00000000	     -0.04353946	      0.52008299	     -0.00000000
      0.31134769	      0.00000000	      0.59937968	     -0.00000000	     -0.00000000	     -0.00000000	     -0.00000000	     -0.15726455	      0.40081649	     -0.00000000	     -0.00000000	     -0.00000000	    -51.84318054	     -0.16491091	      0.14453405	     -0.00000000	     -0.00000000	     -0.00000000	     48.42527791	      0.00000000	      0.00000000	      0.00000000	     -0.00000000	      0.00000000	     -0.00000000	     -0.04359877	      0.51919174	     -0.00000000
      0.31178335	      0.00000000	      0.59860217	     -0.00000000	     -0.00000000	     -0.00000000	     -0.00000000	     -0.15742730	      0.40024641	     -0.00000000	     -0.00000000	     -0.00000000	    -51.91871141	     -0.16508463	      0.14434269	     -0.00000000	     -0.00000000	     -0.00000000	     48.49084343	      0.00000000	      0.00000000	      0.00000000	     -0.00000000	      0.00000000	     -0.00000000	     -0.04364413	      0.51850812	     -0.00000000
      0.31221901	      0.00000000	      0.59782514	     -0.00000000	     -0.00000000	     -0.00000000	     -0.00000000	     -0.15758952	      0.39967668	     -0.00000000	     -0.00000000	     -0.00000000	    -51.99412465	     -0.16525779	      0.14415144	     -0.00000000	     -0.00000000	     -0.00000000	     48.55628653	      0.00000000	      0.00000000	      0.00000000	     -0.00000000	      0.00000000	     -0.00000000	     -0.04368934	      0.51782492	     -0.00000000
      0.31273977	      0.00000000	      0.59689697	     -0.00000000	     -0.00000000	     -0.00000000	     -0.00000000	     -0.15778274	      0.39899617	     -0.00000000	     -0.00000000	     -0.00000000	    -52.08411296	     -0.16546401	      0.14392297	     -0.00000000	     -0.00000000	     -0.00000000	     48.63435100	      0.00000000	      0.00000000	      0.00000000	     -0.00000000	      0.00000000	     -0.00000000	     -0.04374319	      0.51700883	     -0.00000000
      0.31326052	      0.00000000	      0.59596950	     -0.00000000	     -0.00000000	     -0.00000000	     -0.00000000	     -0.15797521	      0.39831620	     -0.00000000	     -0.00000000	     -0.00000000	    -52.17393134	     -0.16566941	      0.14369467	     -0.00000000	     -0.00000000	     -0.00000000	     48.71223882	      0.00000000	      0.00000000	      0.00000000	     -0.00000000	      0.00000000	     -0.00000000	     -0.04379682	      0.51619337	     -0.00000000
      0.31371117	      0.00000000	      0.59516750	     -0.00000000	     -0.00000000	     -0.00000000	     -0.00000000	     -0.15814116	      0.39772824	     -0.00000000	     -0.00000000	     -0.00000000	    -52.25151955	     -0.16584649	      0.14349724	     -0.00000000	     -0.00000000	     -0.00000000	     48.77949725	      0.00000000	      0.00000000	      0.00000000	     -0.00000000	      0.00000000	     -0.00000000	     -0.04384307	      0.51548822	     -0.00000000
      0.31416181	      0.00000000	      0.59436605	     -0.00000000	     -0.00000000	     -0.00000000	     -0.00000000	     -0.15830655	      0.39714070	     -0.00000000	     -0.00000000	     -0.00000000	    -52.32897910	     -0.16602296	      0.14329994	     -0.00000000	     -0.00000000	     -0.00000000	     48.84662208	      0.00000000	      0.00000000	      0.00000000	     -0.00000000	      0.00000000	     -0.00000000	     -0.04388915	      0.51478357	     -0.00000000
      0.31465116	      0.00000000	      0.59349645	     -0.00000000	     -0.00000000	     -0.00000000	     -0.00000000	     -0.15848549	      0.39650321	     -0.00000000	     -0.00000000	     -0.00000000	    -52.41294334	     -0.16621389	      0.14308586	     -0.00000000	     -0.00000000	     -0.00000000	     48.91935865	      0.00000000	      0.00000000	      0.00000000	     -0.00000000	      0.00000000	     -0.00000000	     -0.04393901	      0.51401900	     -0.00000000
      0.31514050	      0.00000000	      0.59262754	     -0.00000000	     -0.00000000	     -0.00000000	     -0.00000000	     -0.15866377	      0.39586626	     -0.00000000	     -0.00000000	     -0.00000000	    -52.49675424	     -0.16640409	      0.14287194	     -0.00000000	     -0.00000000	     -0.00000000	     48.99193618	      0.00000000	      0.00000000	      0.00000000	     -0.00000000	      0.00000000	     -0.00000000	     -0.04398869	      0.51325504	     -0.00000000
      0.31555120	      0.00000000	      0.59189882	     -0.00000000	     -0.00000000	     -0.00000000	     -0.00000000	     -0.15881288	      0.39533210	     -0.00000000	     -0.00000000	     -0.00000000	    -52.56697669	     -0.16656317	      0.14269253	     -0.00000000	     -0.00000000	     -0.00000000	     49.05272624	      0.00000000	      0.00000000	      0.00000000	     -0.00000000	      0.00000000	     -0.00000000	     -0.04403024	      0.51261434	     -0.00000000
      0.31614785	      0.00000000	      0.59084108	     -0.00000000	     -0.00000000	     -0.00000000	     -0.00000000	     -0.15902867	      0.39455678	     -0.00000000	     -0.00000000	     -0.00000000	    -52.66879987	     -0.16679336	      0.14243211	     -0.00000000	     -0.00000000	     -0.00000000	     49.14083929	      0.00000000	      0.00000000	      0.00000000	     -0.00000000	      0.00000000	     -0.00000000	     -0.04409037	      0.51168436	     -0.00000000
      0.31662547	      0.00000000	      0.58999516	     -0.00000000	     -0.00000000	     -0.00000000	     -0.00000000	     -0.15920070	      0.39393676	     -0.00000000	     -0.00000000	     -0.00000000	    -52.75014133	     -0.16697684	      0.14222383	     -0.00000000	     -0.00000000	     -0.00000000	     49.21120010	      0.00000000	      0.00000000	      0.00000000	     -0.00000000	      0.00000000	     -0.00000000	     -0.04413830	      0.51094063	     -0.00000000
      0.31710308	      0.00000000	      0.58914998	     -0.00000000	     -0.00000000	     -0.00000000	     -0.00000000	     -0.15937209	      0.39331730	     -0.00000000	     -0.00000000	     -0.00000000	    -52.83133345	     -0.16715964	      0.14201573	     -0.00000000	     -0.00000000	     -0.00000000	     49.28140640	      0.00000000	      0.00000000	      0.00000000	     -0.00000000	      0.00000000	     -0.00000000	     -0.04418605	      0.51019755	     -0.00000000
      0.31758070	      0.00000000	      0.58830554	     -0.00000000	     -0.00000000	     -0.00000000	     -0.00000000	     -0.15954284	      0.39269840	     -0.00000000	     -0.00000000	     -0.00000000	    -52.91237545	     -0.16734174	      0.14180781	     -0.00000000	     -0.00000000	     -0.00000000	     49.35145756	      0.00000000	      0.00000000	      0.00000000	     -0.00000000	      0.00000000	     -0.00000000	     -0.04423362	      0.50945513	     -0.00000000
      0.31805832	      0.00000000	      0.58746187	     -0.00000000	     -0.00000000	     -0.00000000	     -0.00000000	     -0.15971296	      0.39208009	     -0.00000000	     -0.00000000	     -0.00000000	    -52.99326654	     -0.16752315	      0.14160008	     -0.00000000	     -0.00000000	     -0.00000000	     49.42135279	      0.00000000	      0.00000000	      0.00000000	     -0.00000000	      0.00000000	     -0.00000000	     -0.04428102	      0.50871338	     -0.00000000
      0.31853593	      0.00000000	      0.58661897	     -0.00000000	     -0.00000000	     -0.00000000	     -0.00000000	     -0.15988244	      0.39146238	     -0.00000000	     -0.00000000	     -0.00000000	    -53.07400596	     -0.16770387	      0.14139253	     -0.00000000	     -0.00000000	     -0.00000000	     49.49109148	      0.00000000	      0.00000000	      0.00000000	     -0.00000000	      0.00000000	     -0.00000000	     -0.04432824	      0.50797232	     -0.00000000
      0.31895596	      0.00000000	      0.58587836	     -0.00000000	     -0.00000000	     -0.00000000	     -0.00000000	     -0.16003095	      0.39091964	     -0.00000000	     -0.00000000	     -0.00000000	    -53.14488401	     -0.16786223	      0.14121017	     -0.00000000	     -0.00000000	     -0.00000000	     49.55229121	      0.00000000	      0.00000000	      0.00000000	     -0.00000000	      0.00000000	     -0.00000000	     -0.04436961	      0.50732120	     -0.00000000
      0.31937598	      0.00000000	      0.58513838	     -0.00000000	     -0.00000000	     -0.00000000	     -0.00000000	     -0.16017898	      0.39037739	     -0.00000000	     -0.00000000	     -0.00000000	    -53.21564365	     -0.16802006	      0.14102796	     -0.00000000	     -0.00000000	     -0.00000000	     49.61336884	      0.00000000	      0.00000000	      0.00000000	     -0.00000000	      0.00000000	     -0.00000000	     -0.04441085	      0.50667062	     -0.00000000
      0.31988783	      0.00000000	      0.58423749	     -0.00000000	     -0.00000000	     -0.00000000	     -0.00000000	     -0.16035870	      0.38971725	     -0.00000000	     -0.00000000	     -0.00000000	    -53.30171095	     -0.16821166	      0.14080613	     -0.00000000	     -0.00000000	     -0.00000000	     49.68763263	      0.00000000	      0.00000000	      0.00000000	     -0.00000000	      0.00000000	     -0.00000000	     -0.04446092	      0.50587859	     -0.00000000
      0.32039968	      0.00000000	      0.58333756	     -0.00000000	     -0.00000000	     -0.00000000	     -0.00000000	     -0.16053769	      0.38905784	     -0.00000000	     -0.00000000	     -0.00000000	    -53.38760067	     -0.16840246	      0.14058454	     -0.00000000	     -0.00000000	     -0.00000000	     49.76171354	      0.00000000	      0.00000000	      0.00000000	     -0.00000000	      0.00000000	     -0.00000000	     -0.04451078	      0.50508742	     -0.00000000
      0.32080750	      0.00000000	      0.58262123	     -0.00000000	     -0.00000000	     -0.00000000	     -0.00000000	     -0.16067977	      0.38853299	     -0.00000000	     -0.00000000	     -0.00000000	    -53.45590713	     -0.16855392	      0.14040815	     -0.00000000	     -0.00000000	     -0.00000000	     49.82060731	      0.00000000	      0.00000000	      0.00000000	     -0.00000000	      0.00000000	     -0.00000000	     -0.04455036	      0.50445765	     -0.00000000
      0.32121532	      0.00000000	      0.58190554	     -0.00000000	     -0.00000000	     -0.00000000	     -0.00000000	     -0.16082140	      0.38800861	     -0.00000000	     -0.00000000	     -0.00000000	    -53.52409980	     -0.16870488	      0.14023193	     -0.00000000	     -0.00000000	     -0.00000000	     49.87938401	      0.00000000	      0.00000000	      0.00000000	     -0.00000000	      0.00000000	     -0.00000000	     -0.04458982	      0.50382845	     -0.00000000
      0.32174580	      0.00000000	      0.58097556	     -0.00000000	     -0.00000000	     -0.00000000	     -0.00000000	     -0.16100492	      0.38732727	     -0.00000000	     -0.00000000	     -0.00000000	    -53.61263038	     -0.16890048	      0.14000294	     -0.00000000	     -0.00000000	     -0.00000000	     49.95566191	      0.00000000	      0.00000000	      0.00000000	     -0.00000000	      0.00000000	     -0.00000000	     -0.04464094	      0.50301086	     -0.00000000
      0.32220987	      0.00000000	      0.58016290	     -0.00000000	     -0.00000000	     -0.00000000	     -0.00000000	     -0.16116482	      0.38673191	     -0.00000000	     -0.00000000	     -0.00000000	    -53.68991873	     -0.16907089	      0.13980284	     -0.00000000	     -0.00000000	     -0.00000000	     50.02222706	      0.00000000	      0.00000000	      0.00000000	     -0.00000000	      0.00000000	     -0.00000000	     -0.04468548	      0.50229643	     -0.00000000
      0.32267393	      0.00000000	      0.57935112	     -0.00000000	     -0.00000000	     -0.00000000	     -0.00000000	     -0.16132412	      0.38613721	     -0.00000000	     -0.00000000	     -0.00000000	    -53.76705761	     -0.16924065	      0.13960296	     -0.00000000	     -0.00000000	     -0.00000000	     50.08863865	      0.00000000	      0.00000000	      0.00000000	     -0.00000000	      0.00000000	     -0.00000000	     -0.04472985	      0.50158277	     -0.00000000
      0.32313800	      0.00000000	      0.57854021	     -0.00000000	     -0.00000000	     -0.00000000	     -0.00000000	     -0.16148282	      0.38554318	     -0.00000000	     -0.00000000	     -0.00000000	    -53.84404632	     -0.16940976	      0.13940329	     -0.00000000	     -0.00000000	     -0.00000000	     50.15489616	      0.00000000	      0.00000000	      0.00000000	     -0.00000000	      0.00000000	     -0.00000000	     -0.04477406	      0.50086988	     -0.00000000
      0.32355014	      0.00000000	      0.57782078	     -0.00000000	     -0.00000000	     -0.00000000	     -0.00000000	     -0.16162326	      0.38501619	     -0.00000000	     -0.00000000	     -0.00000000	    -53.91229405	     -0.16955941	      0.13922615	     -0.00000000	     -0.00000000	     -0.00000000	     50.21361012	      0.00000000	      0.00000000	      0.00000000	     -0.00000000	      0.00000000	     -0.00000000	     -0.04481318	      0.50023742	     -0.00000000
      0.32396228	      0.00000000	      0.57710206	     -0.00000000	     -0.00000000	     -0.00000000	     -0.00000000	     -0.16176322	      0.38448973	     -0.00000000	     -0.00000000	     -0.00000000	    -53.98042230	     -0.16970853	      0.13904920	     -0.00000000	     -0.00000000	     -0.00000000	     50.27220162	      0.00000000	      0.00000000	      0.00000000	     -0.00000000	      0.00000000	     -0.00000000	     -0.04485216	      0.49960559	     -0.00000000
      0.32448527	      0.00000000	      0.57619110	     -0.00000000	     -0.00000000	     -0.00000000	     -0.00000000	     -0.16194014	      0.38382249	     -0.00000000	     -0.00000000	     -0.00000000	    -54.06670001	     -0.16989702	      0.13882491	     -0.00000000	     -0.00000000	     -0.00000000	     50.34637353	      0.00000000	      0.00000000	      0.00000000	     -0.00000000	      0.00000000	     -0.00000000	     -0.04490144	      0.49880476	     -0.00000000
      0.32490336	      0.00000000	      0.57546370	     -0.00000000	     -0.00000000	     -0.00000000	     -0.00000000	     -0.16208103	      0.38328972	     -0.00000000	     -0.00000000	     -0.00000000	    -54.13553420	     -0.17004711	      0.13864582	     -0.00000000	     -0.00000000	     -0.00000000	     50.40552655	      0.00000000	      0.00000000	      0.00000000	     -0.00000000	      0.00000000	     -0.00000000	     -0.04494068	      0.49816530	     -0.00000000
      0.32532145	      0.00000000	      0.57473706	     -0.00000000	     -0.00000000	     -0.00000000	     -0.00000000	     -0.16222143	      0.38275754	     -0.00000000	     -0.00000000	     -0.00000000	    -54.20424376	     -0.17019668	      0.13846692	     -0.00000000	     -0.00000000	     -0.00000000	     50.46455203	      0.00000000	      0.00000000	      0.00000000	     -0.00000000	      0.00000000	     -0.00000000	     -0.04497978	      0.49752652	     -0.00000000
      0.32573954	      0.00000000	      0.57401119	     -0.00000000	     -0.00000000	     -0.00000000	     -0.00000000	     -0.16236134	      0.38222594	     -0.00000000	     -0.00000000	     -0.00000000	    -54.27282818	     -0.17034571	      0.13828821	     -0.00000000	     -0.00000000	     -0.00000000	     50.52344958	      0.00000000	      0.00000000	      0.00000000	     -0.00000000	      0.00000000	     -0.00000000	     -0.04501875	      0.49688842	     -0.00000000
      0.32629149	      0.00000000	      0.57305415	     -0.00000000	     -0.00000000	     -0.00000000	     -0.00000000	     -0.16254530	      0.38152507	     -0.00000000	     -0.00000000	     -0.00000000	    -54.36317802	     -0.17054165	      0.13805260	     -0.00000000	     -0.00000000	     -0.00000000	     50.60100696	      0.00000000	      0.00000000	      0.00000000	     -0.00000000	      0.00000000	     -0.00000000	     -0.04506999	      0.49604711	     -0.00000000
      0.32667243	      0.00000000	      0.57239444	     -0.00000000	     -0.00000000	     -0.00000000	     -0.00000000	     -0.16267176	      0.38104197	     -0.00000000	     -0.00000000	     -0.00000000	    -54.42540609	     -0.17067634	      0.13789019	     -0.00000000	     -0.00000000	     -0.00000000	     50.65440345	      0.00000000	      0.00000000	      0.00000000	     -0.00000000	      0.00000000	     -0.00000000	     -0.04510521	      0.49546718	     -0.00000000
      0.32705336	      0.00000000	      0.57173541	     -0.00000000	     -0.00000000	     -0.00000000	     -0.00000000	     -0.16279782	      0.38055938	     -0.00000000	     -0.00000000	     -0.00000000	    -54.48752891	     -0.17081059	      0.13772796	     -0.00000000	     -0.00000000	     -0.00000000	     50.70769251	      0.00000000	      0.00000000	      0.00000000	     -0.00000000	      0.00000000	     -0.00000000	     -0.04514031	      0.49488785	     -0.00000000
      0.32757533	      0.00000000	      0.57083349	     -0.00000000	     -0.00000000	     -0.00000000	     -0.00000000	     -0.16296989	      0.37989897	     -0.00000000	     -0.00000000	     -0.00000000	    -54.57247952	     -0.17099384	      0.13750593	     -0.00000000	     -0.00000000	     -0.00000000	     50.78053553	      0.00000000	      0.00000000	      0.00000000	     -0.00000000	      0.00000000	     -0.00000000	     -0.04518824	      0.49409501	     -0.00000000
      0.32803790	      0.00000000	      0.57003530	     -0.00000000	     -0.00000000	     -0.00000000	     -0.00000000	     -0.16312175	      0.37931453	     -0.00000000	     -0.00000000	     -0.00000000	    -54.64759614	     -0.17115554	      0.13730945	     -0.00000000	     -0.00000000	     -0.00000000	     50.84491925	      0.00000000	      0.00000000	      0.00000000	     -0.00000000	      0.00000000	     -0.00000000	     -0.04523053	      0.49339336	     -0.00000000
      0.32850047	      0.00000000	      0.56923814	     -0.00000000	     -0.00000000	     -0.00000000	     -0.00000000	     -0.16327300	      0.37873088	     -0.00000000	     -0.00000000	     -0.00000000	    -54.72255548	     -0.17131660	      0.13711323	     -0.00000000	     -0.00000000	     -0.00000000	     50.90914287	      0.00000000	      0.00000000	      0.00000000	     -0.00000000	      0.00000000	     -0.00000000	     -0.04527265	      0.49269263	     -0.00000000
      0.32896304	      0.00000000	      0.56844203	     -0.00000000	     -0.00000000	     -0.00000000	     -0.00000000	     -0.16342366	      0.37814802	     -0.00000000	     -0.00000000	     -0.00000000	    -54.79735685	     -0.17147701	      0.13691727	     -0.00000000	     -0.00000000	     -0.00000000	     50.97320576	      0.00000000	      0.00000000	      0.00000000	     -0.00000000	      0.00000000	     -0.00000000	     -0.04531460	      0.49199282	     -0.00000000
      0.32933804	      0.00000000	      0.56779740	     -0.00000000	     -0.00000000	     -0.00000000	     -0.00000000	     -0.16354536	      0.37767610	     -0.00000000	     -0.00000000	     -0.00000000	    -54.85788123	     -0.17160658	      0.13675861	     -0.00000000	     -0.00000000	     -0.00000000	     51.02502268	      0.00000000	      0.00000000	      0.00000000	     -0.00000000	      0.00000000	     -0.00000000	     -0.04534849	      0.49142618	     -0.00000000
      0.32971304	      0.00000000	      0.56715349	     -0.00000000	     -0.00000000	     -0.00000000	     -0.00000000	     -0.16366667	      0.37720471	     -0.00000000	     -0.00000000	     -0.00000000	    -54.91830095	     -0.17173572	      0.13660012	     -0.00000000	     -0.00000000	     -0.00000000	     51.07673326	      0.00000000	      0.00000000	      0.00000000	     -0.00000000	      0.00000000	     -0.00000000	     -0.04538227	      0.49086016	     -0.00000000
      0.33022086	      0.00000000	      0.56628263	     -0.00000000	     -0.00000000	     -0.00000000	     -0.00000000	     -0.16383032	      0.37656721	     -0.00000000	     -0.00000000	     -0.00000000	    -54.99995341	     -0.17190993	      0.13638579	     -0.00000000	     -0.00000000	     -0.00000000	     51.14658937	      0.00000000	      0.00000000	      0.00000000	     -0.00000000	      0.00000000	     -0.00000000	     -0.04542784	      0.49009467	     -0.00000000
      0.33067095	      0.00000000	      0.56551189	     -0.00000000	     -0.00000000	     -0.00000000	     -0.00000000	     -0.16397476	      0.37600303	     -0.00000000	     -0.00000000	     -0.00000000	    -55.07216176	     -0.17206368	      0.13619610	     -0.00000000	     -0.00000000	     -0.00000000	     51.20834008	      0.00000000	      0.00000000	      0.00000000	     -0.00000000	      0.00000000	     -0.00000000	     -0.04546806	      0.48941718	     -0.00000000
      0.33112105	      0.00000000	      0.56474220	     -0.00000000	     -0.00000000	     -0.00000000	     -0.00000000	     -0.16411864	      0.37543964	     -0.00000000	     -0.00000000	     -0.00000000	    -55.14421742	     -0.17221683	      0.13600668	     -0.00000000	     -0.00000000	     -0.00000000	     51.26993611	      0.00000000	      0.00000000	      0.00000000	     -0.00000000	      0.00000000	     -0.00000000	     -0.04550813	      0.48874062	     -0.00000000
      0.33151212	      0.00000000	      0.56407430	     -0.00000000	     -0.00000000	     -0.00000000	     -0.00000000	     -0.16424319	      0.37495079	     -0.00000000	     -0.00000000	     -0.00000000	    -55.20670026	     -0.17234939	      0.13584231	     -0.00000000	     -0.00000000	     -0.00000000	     51.32332926	      0.00000000	      0.00000000	      0.00000000	     -0.00000000	      0.00000000	     -0.00000000	     -0.04554281	      0.48815354	     -0.00000000
      0.33190319	      0.00000000	      0.56340721	     -0.00000000	     -0.00000000	     -0.00000000	     -0.00000000	     -0.16436732	      0.37446255	     -0.00000000	     -0.00000000	     -0.00000000	    -55.26906692	     -0.17248150	      0.13567815	     -0.00000000	     -0.00000000	     -0.00000000	     51.37660489	      0.00000000	      0.00000000	      0.00000000	     -0.00000000	      0.00000000	     -0.00000000	     -0.04557737	      0.48756718	     -0.00000000
      0.33229427	      0.00000000	      0.56274094	     -0.00000000	     -0.00000000	     -0.00000000	     -0.00000000	     -0.16449102	      0.37397493	     -0.00000000	     -0.00000000	     -0.00000000	    -55.33131696	     -0.17261314	      0.13551420	     -0.00000000	     -0.00000000	     -0.00000000	     51.42976261	      0.00000000	      0.00000000	      0.00000000	     -0.00000000	      0.00000000	     -0.00000000	     -0.04561182	      0.48698155	     -0.00000000
      0.33284014	      0.00000000	      0.56181233	     -0.00000000	      0.00000000	     -0.00000000	     -0.00000000	     -0.16466297	      0.37329534	     -0.00000000	      0.00000000	     -0.00000000	    -55.41801216	     -0.17279613	      0.13528570	     -0.00000000	      0.00000000	     -0.00000000	     51.50376445	      0.00000000	      0.00000000	      0.00000000	     -0.00000000	      0.00000000	     -0.00000000	     -0.04565969	      0.48616533	     -0.00000000
      0.33319451	      0.00000000	      0.56121038	     -0.00000000	      0.00000000	     -0.00000000	     -0.00000000	     -0.16477415	      0.37285483	     -0.00000000	      0.00000000	     -0.00000000	    -55.47416926	     -0.17291443	      0.13513759	     -0.00000000	      0.00000000	     -0.00000000	     51.55168027	      0.00000000	      0.00000000	      0.00000000	     -0.00000000	      0.00000000	     -0.00000000	     -0.04569065	      0.48563624	     -0.00000000
      0.33354887	      0.00000000	      0.56060912	     -0.00000000	      0.00000000	     -0.00000000	     -0.00000000	     -0.16488498	      0.37241485	     -0.00000000	      0.00000000	     -0.00000000	    -55.53022946	     -0.17303236	      0.13498966	     -0.00000000	      0.00000000	     -0.00000000	     51.59949839	      0.00000000	      0.00000000	      0.00000000	     -0.00000000	      0.00000000	     -0.00000000	     -0.04572151	      0.48510776	     -0.00000000
      0.33404685	      0.00000000	      0.55976539	     -0.00000000	      0.00000000	     -0.00000000	     -0.00000000	     -0.16504014	      0.37179746	     -0.00000000	      0.00000000	     -0.00000000	    -55.60884497	     -0.17319744	      0.13478207	     -0.00000000	      0.00000000	     -0.00000000	     51.66653026	      0.00000000	      0.00000000	      0.00000000	     -0.00000000	      0.00000000	     -0.00000000	     -0.04576471	      0.48436616	     -0.00000000
      0.33450967	      0.00000000	      0.55898249	     -0.00000000	      0.00000000	     -0.00000000	     -0.00000000	     -0.16518372	      0.37122462	     -0.00000000	      0.00000000	     -0.00000000	    -55.68173577	     -0.17335020	      0.13458946	     -0.00000000	      0.00000000	     -0.00000000	     51.72865430	      0.00000000	      0.00000000	      0.00000000	     -0.00000000	      0.00000000	     -0.00000000	     -0.04580468	      0.48367805	     -0.00000000
      0.33500477	      0.00000000	      0.55814633	     -0.00000000	      0.00000000	     -0.00000000	     -0.00000000	     -0.16533667	      0.37061284	     -0.00000000	      0.00000000	     -0.00000000	    -55.75952763	     -0.17351290	      0.13438375	     -0.00000000	      0.00000000	     -0.00000000	     51.79492699	      0.00000000	      0.00000000	      0.00000000	     -0.00000000	      0.00000000	     -0.00000000	     -0.04584726	      0.48294312	     -0.00000000
      0.33537675	      0.00000000	      0.55751906	     -0.00000000	      0.00000000	     -0.00000000	     -0.00000000	     -0.16545112	      0.37015391	     -0.00000000	      0.00000000	     -0.00000000	    -55.81784592	     -0.17363466	      0.13422944	     -0.00000000	      0.00000000	     -0.00000000	     51.84459039	      0.00000000	      0.00000000	      0.00000000	     -0.00000000	      0.00000000	     -0.00000000	     -0.04587913	      0.48239179	     -0.00000000
      0.33574872	      0.00000000	      0.55689259	     -0.00000000	      0.00000000	     -0.00000000	     -0.00000000	     -0.16556519	      0.36969559	     -0.00000000	      0.00000000	     -0.00000000	    -55.87605529	     -0.17375599	      0.13407533	     -0.00000000	      0.00000000	     -0.00000000	     51.89414439	      0.00000000	      0.00000000	      0.00000000	     -0.00000000	      0.00000000	     -0.00000000	     -0.04591088	      0.48184118	     -0.00000000
      0.33627010	      0.00000000	      0.55601586	     -0.00000000	      0.00000000	     -0.00000000	     -0.00000000	     -0.16572444	      0.36905421	     -0.00000000	      0.00000000	     -0.00000000	    -55.95746199	     -0.17392537	      0.13385967	     -0.00000000	      0.00000000	     -0.00000000	     51.96341851	      0.00000000	      0.00000000	      0.00000000	     -0.00000000	      0.00000000	     -0.00000000	     -0.04595522	      0.48107061	     -0.00000000
      0.33661620	      0.00000000	      0.55543478	     -0.00000000	      0.00000000	     -0.00000000	     -0.00000000	     -0.16582973	      0.36862914	     -0.00000000	      0.00000000	     -0.00000000	    -56.01138147	     -0.17403735	      0.13371674	     -0.00000000	      0.00000000	     -0.00000000	     52.00928396	      0.00000000	      0.00000000	      0.00000000	     -0.00000000	      0.00000000	     -0.00000000	     -0.04598453	      0.48055990	     -0.00000000
      0.33696230	      0.00000000	      0.55485441	     -0.00000000	      0.00000000	     -0.00000000	     -0.00000000	     -0.16593469	      0.36820460	     -0.00000000	      0.00000000	     -0.00000000	    -56.06520558	     -0.17414898	      0.13357399	     -0.00000000	      0.00000000	     -0.00000000	     52.05505393	      0.00000000	      0.00000000	      0.00000000	     -0.00000000	      0.00000000	     -0.00000000	     -0.04601375	      0.48004982	     -0.00000000
      0.33743059	      0.00000000	      0.55407032	     -0.00000000	      0.00000000	     -0.00000000	     -0.00000000	     -0.16607617	      0.36763107	     -0.00000000	      0.00000000	     -0.00000000	    -56.13787892	     -0.17429944	      0.13338114	     -0.00000000	      0.00000000	     -0.00000000	     52.11682965	      0.00000000	      0.00000000	      0.00000000	     -0.00000000	      0.00000000	     -0.00000000	     -0.04605313	      0.47936069	     -0.00000000
      0.33784504	      0.00000000	      0.55337748	     -0.00000000	      0.00000000	     -0.00000000	     -0.00000000	     -0.16620088	      0.36712431	     -0.00000000	      0.00000000	     -0.00000000	    -56.20205158	     -0.17443205	      0.13321074	     -0.00000000	      0.00000000	     -0.00000000	     52.17135745	      0.00000000	      0.00000000	      0.00000000	     -0.00000000	      0.00000000	     -0.00000000	     -0.04608785	      0.47875176	     -0.00000000
      0.33844038	      0.00000000	      0.55238412	     -0.00000000	      0.00000000	     -0.00000000	     -0.00000000	     -0.16637918	      0.36639778	     -0.00000000	      0.00000000	     -0.00000000	    -56.29398900	     -0.17462164	      0.13296644	     -0.00000000	      0.00000000	     -0.00000000	     52.24944100	      0.00000000	      0.00000000	      0.00000000	     -0.00000000	      0.00000000	     -0.00000000	     -0.04613748	      0.47787873	     -0.00000000
      0.33895058	      0.00000000	      0.55153458	     -0.00000000	      0.00000000	     -0.00000000	     -0.00000000	     -0.16653121	      0.36577648	     -0.00000000	      0.00000000	     -0.00000000	    -56.37255133	     -0.17478328	      0.13275752	     -0.00000000	      0.00000000	     -0.00000000	     52.31613111	      0.00000000	      0.00000000	      0.00000000	     -0.00000000	      0.00000000	     -0.00000000	     -0.04617980	      0.47713210	     -0.00000000
      0.33964399	      0.00000000	      0.55038262	     -0.00000000	      0.00000000	     -0.00000000	     -0.00000000	     -0.16673667	      0.36493406	     -0.00000000	      0.00000000	     -0.00000000	    -56.47898511	     -0.17500171	      0.13247425	     -0.00000000	      0.00000000	     -0.00000000	     52.40643069	      0.00000000	      0.00000000	      0.00000000	     -0.00000000	      0.00000000	     -0.00000000	     -0.04623699	      0.47611970	     -0.00000000
      0.33992185	      0.00000000	      0.54992187	     -0.00000000	      0.00000000	     -0.00000000	     -0.00000000	     -0.16681862	      0.36459714	     -0.00000000	      0.00000000	     -0.00000000	    -56.52152521	     -0.17508883	      0.13236096	     -0.00000000	      0.00000000	     -0.00000000	     52.44250603	      0.00000000	      0.00000000	      0.00000000	     -0.00000000	      0.00000000	     -0.00000000	     -0.04625981	      0.47571477	     -0.00000000
      0.34027209	      0.00000000	      0.54934183	     -0.00000000	      0.00000000	     -0.00000000	     -0.00000000	     -0.16692162	      0.36417300	     -0.00000000	      0.00000000	     -0.00000000	    -56.57505476	     -0.17519832	      0.13221834	     -0.00000000	      0.00000000	     -0.00000000	     52.48788754	      0.00000000	      0.00000000	      0.00000000	     -0.00000000	      0.00000000	     -0.00000000	     -0.04628848	      0.47520501	     -0.00000000
      0.34086031	      0.00000000	      0.54836943	     -0.00000000	      0.00000000	     -0.00000000	     -0.00000000	     -0.16709385	      0.36346199	     -0.00000000	      0.00000000	     -0.00000000	    -56.66473158	     -0.17538139	      0.13197925	     -0.00000000	      0.00000000	     -0.00000000	     52.56388110	      0.00000000	      0.00000000	      0.00000000	     -0.00000000	      0.00000000	     -0.00000000	     -0.04633641	      0.47435044	     -0.00000000
      0.34116856	      0.00000000	      0.54786078	     -0.00000000	      0.00000000	     -0.00000000	     -0.00000000	     -0.16718372	      0.36309009	     -0.00000000	      0.00000000	     -0.00000000	    -56.71161072	     -0.17547690	      0.13185419	     -0.00000000	      0.00000000	     -0.00000000	     52.60359065	      0.00000000	      0.00000000	      0.00000000	     -0.00000000	      0.00000000	     -0.00000000	     -0.04636143	      0.47390343	     -0.00000000
      0.34147681	      0.00000000	      0.54735275	     -0.00000000	      0.00000000	     -0.00000000	     -0.00000000	     -0.16727333	      0.36271866	     -0.00000000	      0.00000000	     -0.00000000	    -56.75841111	     -0.17557214	      0.13172929	     -0.00000000	      0.00000000	     -0.00000000	     52.64322214	      0.00000000	      0.00000000	      0.00000000	     -0.00000000	      0.00000000	     -0.00000000	     -0.04638637	      0.47345697	     -0.00000000
      0.34196052	      0.00000000	      0.54655683	     -0.00000000	      0.00000000	     -0.00000000	     -0.00000000	     -0.16741341	      0.36213677	     -0.00000000	      0.00000000	     -0.00000000	    -56.83169239	     -0.17572101	      0.13153362	     -0.00000000	      0.00000000	     -0.00000000	     52.70525525	      0.00000000	      0.00000000	      0.00000000	     -0.00000000	      0.00000000	     -0.00000000	     -0.04642536	      0.47275750	     -0.00000000
      0.34244423	      0.00000000	      0.54576247	     -0.00000000	      0.00000000	     -0.00000000	     -0.00000000	     -0.16755285	      0.36155605	     -0.00000000	      0.00000000	     -0.00000000	    -56.90477841	     -0.17586919	      0.13133834	     -0.00000000	      0.00000000	     -0.00000000	     52.76709508	      0.00000000	      0.00000000	      0.00000000	     -0.00000000	      0.00000000	     -0.00000000	     -0.04646416	      0.47205942	     -0.00000000
      0.34275831	      0.00000000	      0.54524755	     -0.00000000	      0.00000000	     -0.00000000	     -0.00000000	     -0.16764304	      0.36117963	     -0.00000000	      0.00000000	     -0.00000000	    -56.95212843	     -0.17596503	      0.13121176	     -0.00000000	      0.00000000	     -0.00000000	     52.80714413	      0.00000000	      0.00000000	      0.00000000	     -0.00000000	      0.00000000	     -0.00000000	     -0.04648927	      0.47160691	     -0.00000000
      0.34307238	      0.00000000	      0.54473330	     -0.00000000	      0.00000000	     -0.00000000	     -0.00000000	     -0.16773296	      0.36080372	     -0.00000000	      0.00000000	     -0.00000000	    -56.99939556	     -0.17606057	      0.13108535	     -0.00000000	      0.00000000	     -0.00000000	     52.84711128	      0.00000000	      0.00000000	      0.00000000	     -0.00000000	      0.00000000	     -0.00000000	     -0.04651429	      0.47115500	     -0.00000000
      0.34345870	      0.00000000	      0.54410168	     -0.00000000	      0.00000000	     -0.00000000	     -0.00000000	     -0.16784320	      0.36034203	     -0.00000000	      0.00000000	     -0.00000000	    -57.05742173	     -0.17617769	      0.13093010	     -0.00000000	      0.00000000	     -0.00000000	     52.89615971	      0.00000000	      0.00000000	      0.00000000	     -0.00000000	      0.00000000	     -0.00000000	     -0.04654497	      0.47059995	     -0.00000000
      0.34396827	      0.00000000	      0.54327015	     -0.00000000	      0.00000000	     -0.00000000	     -0.00000000	     -0.16798797	      0.35973425	     -0.00000000	      0.00000000	     -0.00000000	    -57.13376654	     -0.17633150	      0.13072571	     -0.00000000	      0.00000000	     -0.00000000	     52.96066539	      0.00000000	      0.00000000	      0.00000000	     -0.00000000	      0.00000000	     -0.00000000	     -0.04658526	      0.46986922	     -0.00000000
      0.34445389	      0.00000000	      0.54247941	     -0.00000000	      0.00000000	     -0.00000000	     -0.00000000	     -0.16812527	      0.35915630	     -0.00000000	      0.00000000	     -0.00000000	    -57.20631722	     -0.17647736	      0.13053136	     -0.00000000	      0.00000000	     -0.00000000	     53.02193666	      0.00000000	      0.00000000	      0.00000000	     -0.00000000	      0.00000000	     -0.00000000	     -0.04662347	      0.46917435	     -0.00000000
      0.34498869	      0.00000000	      0.54161049	     -0.00000000	      0.00000000	     -0.00000000	     -0.00000000	     -0.16827572	      0.35852126	     -0.00000000	      0.00000000	     -0.00000000	    -57.28598511	     -0.17663718	      0.13031780	     -0.00000000	      0.00000000	     -0.00000000	     53.08918635	      0.00000000	      0.00000000	      0.00000000	     -0.00000000	      0.00000000	     -0.00000000	     -0.04666534	      0.46841078	     -0.00000000
      0.34530032	      0.00000000	      0.54110511	     -0.00000000	      0.00000000	     -0.00000000	     -0.00000000	     -0.16836303	      0.35815193	     -0.00000000	      0.00000000	     -0.00000000	    -57.33229419	     -0.17672992	      0.13019360	     -0.00000000	      0.00000000	     -0.00000000	     53.12826148	      0.00000000	      0.00000000	      0.00000000	     -0.00000000	      0.00000000	     -0.00000000	     -0.04668964	      0.46796668	     -0.00000000
      0.34561195	      0.00000000	      0.54060043	     -0.00000000	      0.00000000	     -0.00000000	     -0.00000000	     -0.16845007	      0.35778312	     -0.00000000	      0.00000000	     -0.00000000	    -57.37852011	     -0.17682236	      0.13006958	     -0.00000000	      0.00000000	     -0.00000000	     53.16725497	      0.00000000	      0.00000000	      0.00000000	     -0.00000000	      0.00000000	     -0.00000000	     -0.04671386	      0.46752320	     -0.00000000
      0.34596812	      0.00000000	      0.54002446	     -0.00000000	      0.00000000	     -0.00000000	     -0.00000000	     -0.16854923	      0.35736223	     -0.00000000	      0.00000000	     -0.00000000	    -57.43125258	     -0.17692768	      0.12992804	     -0.00000000	      0.00000000	     -0.00000000	     53.21172303	      0.00000000	      0.00000000	      0.00000000	     -0.00000000	      0.00000000	     -0.00000000	     -0.04674145	      0.46701708	     -0.00000000
      0.34647207	      0.00000000	      0.53921111	     -0.00000000	      0.00000000	     -0.00000000	     -0.00000000	     -0.16868893	      0.35676790	     -0.00000000	      0.00000000	     -0.00000000	    -57.50567577	     -0.17707604	      0.12972818	     -0.00000000	      0.00000000	     -0.00000000	     53.27445693	      0.00000000	      0.00000000	      0.00000000	     -0.00000000	      0.00000000	     -0.00000000	     -0.04678033	      0.46630237	     -0.00000000
      0.34689787	      0.00000000	      0.53852533	     -0.00000000	      0.00000000	     -0.00000000	     -0.00000000	     -0.16880643	      0.35626682	     -0.00000000	      0.00000000	     -0.00000000	    -57.56838769	     -0.17720081	      0.12955968	     -0.00000000	      0.00000000	     -0.00000000	     53.32729578	      0.00000000	      0.00000000	      0.00000000	     -0.00000000	      0.00000000	     -0.00000000	     -0.04681302	      0.46569976	     -0.00000000
      0.34724212	      0.00000000	      0.53797187	     -0.00000000	      0.00000000	     -0.00000000	     -0.00000000	     -0.16890106	      0.35586244	     -0.00000000	      0.00000000	     -0.00000000	    -57.61897415	     -0.17730130	      0.12942371	     -0.00000000	      0.00000000	     -0.00000000	     53.36990267	      0.00000000	      0.00000000	      0.00000000	     -0.00000000	      0.00000000	     -0.00000000	     -0.04683935	      0.46521344	     -0.00000000
      0.34758637	      0.00000000	      0.53741929	     -0.00000000	      0.00000000	     -0.00000000	     -0.00000000	     -0.16899537	      0.35545872	     -0.00000000	      0.00000000	     -0.00000000	    -57.66945804	     -0.17740143	      0.12928795	     -0.00000000	      0.00000000	     -0.00000000	     53.41240929	      0.00000000	      0.00000000	      0.00000000	     -0.00000000	      0.00000000	     -0.00000000	     -0.04686559	      0.46472788	     -0.00000000
      0.34799315	      0.00000000	      0.53676747	     -0.00000000	      0.00000000	     -0.00000000	     -0.00000000	     -0.16910640	      0.35498252	     -0.00000000	      0.00000000	     -0.00000000	    -57.72897997	     -0.17751931	      0.12912783	     -0.00000000	      0.00000000	     -0.00000000	     53.46250801	      0.00000000	      0.00000000	      0.00000000	     -0.00000000	      0.00000000	     -0.00000000	     -0.04689649	      0.46415513	     -0.00000000
      0.34839993	      0.00000000	      0.53611688	     -0.00000000	      0.00000000	     -0.00000000	     -0.00000000	     -0.16921697	      0.35450724	     -0.00000000	      0.00000000	     -0.00000000	    -57.78835820	     -0.17763670	      0.12896803	     -0.00000000	      0.00000000	     -0.00000000	     53.51246649	      0.00000000	      0.00000000	      0.00000000	     -0.00000000	      0.00000000	     -0.00000000	     -0.04692725	      0.46358348	     -0.00000000
      0.34880671	      0.00000000	      0.53546755	     -0.00000000	      0.00000000	     -0.00000000	     -0.00000000	     -0.16932710	      0.35403291	     -0.00000000	      0.00000000	     -0.00000000	    -57.84759248	     -0.17775360	      0.12880855	     -0.00000000	      0.00000000	     -0.00000000	     53.56228464	      0.00000000	      0.00000000	      0.00000000	     -0.00000000	      0.00000000	     -0.00000000	     -0.04695789	      0.46301292	     -0.00000000
      0.34915854	      0.00000000	      0.53490695	     -0.00000000	      0.00000000	     -0.00000000	     -0.00000000	     -0.16942199	      0.35362341	     -0.00000000	      0.00000000	     -0.00000000	    -57.89870819	     -0.17785432	      0.12867087	     -0.00000000	      0.00000000	     -0.00000000	     53.60525924	      0.00000000	      0.00000000	      0.00000000	     -0.00000000	      0.00000000	     -0.00000000	     -0.04698429	      0.46252034	     -0.00000000
      0.34951036	      0.00000000	      0.53434728	     -0.00000000	      0.00000000	     -0.00000000	     -0.00000000	     -0.16951654	      0.35321462	     -0.00000000	      0.00000000	     -0.00000000	    -57.94971589	     -0.17795468	      0.12853344	     -0.00000000	      0.00000000	     -0.00000000	     53.64812873	      0.00000000	      0.00000000	      0.00000000	     -0.00000000	      0.00000000	     -0.00000000	     -0.04701060	      0.46202860	     -0.00000000
      0.34986219	      0.00000000	      0.53378857	     -0.00000000	      0.00000000	     -0.00000000	     -0.00000000	     -0.16961076	      0.35280654	     -0.00000000	      0.00000000	     -0.00000000	    -58.00061545	     -0.17805468	      0.12839626	     -0.00000000	      0.00000000	     -0.00000000	     53.69089298	      0.00000000	      0.00000000	      0.00000000	     -0.00000000	      0.00000000	     -0.00000000	     -0.04703681	      0.46153768	     -0.00000000
      0.35025575	      0.00000000	      0.53316472	     -0.00000000	      0.00000000	     -0.00000000	     -0.00000000	     -0.16971575	      0.35235091	     -0.00000000	      0.00000000	     -0.00000000	    -58.05742355	     -0.17816611	      0.12824309	     -0.00000000	      0.00000000	     -0.00000000	     53.73860446	      0.00000000	      0.00000000	      0.00000000	     -0.00000000	      0.00000000	     -0.00000000	     -0.04706603	      0.46098955	     -0.00000000
      0.35064930	      0.00000000	      0.53254207	     -0.00000000	      0.00000000	     -0.00000000	     -0.00000000	     -0.16982033	      0.35189618	     -0.00000000	      0.00000000	     -0.00000000	    -58.11409601	     -0.17827709	      0.12809024	     -0.00000000	      0.00000000	     -0.00000000	     53.78618412	      0.00000000	      0.00000000	      0.00000000	     -0.00000000	      0.00000000	     -0.00000000	     -0.04709512	      0.46044247	     -0.00000000
      0.35104286	      0.00000000	      0.53192062	     -0.00000000	      0.00000000	     -0.00000000	     -0.00000000	     -0.16992450	      0.35144235	     -0.00000000	      0.00000000	     -0.00000000	    -58.17063266	     -0.17838762	      0.12793770	     -0.00000000	      0.00000000	     -0.00000000	     53.83363194	      0.00000000	      0.00000000	      0.00000000	     -0.00000000	      0.00000000	     -0.00000000	     -0.04712410	      0.45989645	     -0.00000000
      0.35143641	      0.00000000	      0.53130038	     -0.00000000	      0.00000000	     -0.00000000	     -0.00000000	     -0.17002825	      0.35098943	     -0.00000000	      0.00000000	     -0.00000000	    -58.22703335	     -0.17849771	      0.12778548	     -0.00000000	      0.00000000	     -0.00000000	     53.88094780	      0.00000000	      0.00000000	      0.00000000	     -0.00000000	      0.00000000	     -0.00000000	     -0.04715296	      0.45935150	     -0.00000000
      0.35175591	      0.00000000	      0.53079774	     -0.00000000	      0.00000000	     -0.00000000	     -0.00000000	     -0.17011217	      0.35062241	     -0.00000000	      0.00000000	     -0.00000000	    -58.27272046	     -0.17858675	      0.12766214	     -0.00000000	      0.00000000	     -0.00000000	     53.91926273	      0.00000000	      0.00000000	      0.00000000	     -0.00000000	      0.00000000	     -0.00000000	     -0.04717631	      0.45890989	     -0.00000000
      0.35207540	      0.00000000	      0.53029592	     -0.00000000	      0.00000000	     -0.00000000	     -0.00000000	     -0.17019581	      0.35025599	     -0.00000000	      0.00000000	     -0.00000000	    -58.31831780	     -0.17867549	      0.12753900	     -0.00000000	      0.00000000	     -0.00000000	     53.95749065	      0.00000000	      0.00000000	      0.00000000	     -0.00000000	      0.00000000	     -0.00000000	     -0.04719958	      0.45846899	     -0.00000000
      0.35247398	      0.00000000	      0.52967100	     -0.00000000	      0.00000000	     -0.00000000	     -0.00000000	     -0.17029978	      0.34979973	     -0.00000000	      0.00000000	     -0.00000000	    -58.37507560	     -0.17878579	      0.12738569	     -0.00000000	      0.00000000	     -0.00000000	     54.00505891	      0.00000000	      0.00000000	      0.00000000	     -0.00000000	      0.00000000	     -0.00000000	     -0.04722850	      0.45791996	     -0.00000000
      0.35287256	      0.00000000	      0.52904735	     -0.00000000	      0.00000000	     -0.00000000	     -0.00000000	     -0.17040333	      0.34934441	     -0.00000000	      0.00000000	     -0.00000000	    -58.43169343	     -0.17889563	      0.12723271	     -0.00000000	      0.00000000	     -0.00000000	     54.05249168	      0.00000000	      0.00000000	      0.00000000	     -0.00000000	      0.00000000	     -0.00000000	     -0.04725730	      0.45737204	     -0.00000000
      0.35327114	      0.00000000	      0.52842497	     -0.00000000	      0.00000000	     -0.00000000	     -0.00000000	     -0.17050646	      0.34889005	     -0.00000000	      0.00000000	     -0.00000000	    -58.48817117	     -0.17900501	      0.12708006	     -0.00000000	      0.00000000	     -0.00000000	     54.09978899	      0.00000000	      0.00000000	      0.00000000	     -0.00000000	      0.00000000	     -0.00000000	     -0.04728599	      0.45682524	     -0.00000000
      0.35362231	      0.00000000	      0.52787766	     -0.00000000	      0.00000000	     -0.00000000	     -0.00000000	     -0.17059697	      0.34849052	     -0.00000000	      0.00000000	     -0.00000000	    -58.53781551	     -0.17910101	      0.12694585	     -0.00000000	      0.00000000	     -0.00000000	     54.14134864	      0.00000000	      0.00000000	      0.00000000	     -0.00000000	      0.00000000	     -0.00000000	     -0.04731116	      0.45634440	     -0.00000000
      0.35397348	      0.00000000	      0.52733134	     -0.00000000	      0.00000000	     -0.00000000	     -0.00000000	     -0.17068715	      0.34809173	     -0.00000000	      0.00000000	     -0.00000000	    -58.58735092	     -0.17919666	      0.12681190	     -0.00000000	      0.00000000	     -0.00000000	     54.18280311	      0.00000000	      0.00000000	      0.00000000	     -0.00000000	      0.00000000	     -0.00000000	     -0.04733625	      0.45586444	     -0.00000000
      0.35432466	      0.00000000	      0.52678602	     -0.00000000	      0.00000000	     -0.00000000	     -0.00000000	     -0.17077701	      0.34769369	     -0.00000000	      0.00000000	     -0.00000000	    -58.63677735	     -0.17929195	      0.12667821	     -0.00000000	      0.00000000	     -0.00000000	     54.22415236	      0.00000000	      0.00000000	      0.00000000	     -0.00000000	      0.00000000	     -0.00000000	     -0.04736124	      0.45538536	     -0.00000000
      0.35469741	      0.00000000	      0.52620827	     -0.00000000	      0.00000000	     -0.00000000	     -0.00000000	     -0.17087204	      0.34727200	     -0.00000000	      0.00000000	     -0.00000000	    -58.68912236	     -0.17939272	      0.12653660	     -0.00000000	      0.00000000	     -0.00000000	     54.26792799	      0.00000000	      0.00000000	      0.00000000	     -0.00000000	      0.00000000	     -0.00000000	     -0.04738768	      0.45487780	     -0.00000000
      0.35507017	      0.00000000	      0.52563164	     -0.00000000	      0.00000000	     -0.00000000	     -0.00000000	     -0.17096670	      0.34685116	     -0.00000000	      0.00000000	     -0.00000000	    -58.74134443	     -0.17949310	      0.12639528	     -0.00000000	      0.00000000	     -0.00000000	     54.31158508	      0.00000000	      0.00000000	      0.00000000	     -0.00000000	      0.00000000	     -0.00000000	     -0.04741401	      0.45437124	     -0.00000000
      0.35544293	      0.00000000	      0.52505615	     -0.00000000	      0.00000000	     -0.00000000	     -0.00000000	     -0.17106100	      0.34643118	     -0.00000000	      0.00000000	     -0.00000000	    -58.79344347	     -0.17959308	      0.12625427	     -0.00000000	      0.00000000	     -0.00000000	     54.35512366	      0.00000000	      0.00000000	      0.00000000	     -0.00000000	      0.00000000	     -0.00000000	     -0.04744023	      0.45386568	     -0.00000000
      0.35581569	      0.00000000	      0.52448180	     -0.00000000	      0.00000000	     -0.00000000	     -0.00000000	     -0.17115493	      0.34601204	     -0.00000000	      0.00000000	     -0.00000000	    -58.84541942	     -0.17969266	      0.12611356	     -0.00000000	      0.00000000	     -0.00000000	     54.39854372	      0.00000000	      0.00000000	      0.00000000	     -0.00000000	      0.00000000	     -0.00000000	     -0.04746636	      0.45336112	     -0.00000000
      0.35618844	      0.00000000	      0.52390858	     -0.00000000	      0.00000000	     -0.00000000	     -0.00000000	     -0.17124850	      0.34559377	     -0.00000000	      0.00000000	     -0.00000000	    -58.89727221	     -0.17979186	      0.12597315	     -0.00000000	      0.00000000	     -0.00000000	     54.44184531	      0.00000000	      0.00000000	      0.00000000	     -0.00000000	      0.00000000	     -0.00000000	     -0.04749238	      0.45285757	     -0.00000000
      0.35656120	      0.00000000	      0.52333651	     -0.00000000	      0.00000000	     -0.00000000	     -0.00000000	     -0.17134171	      0.34517635	     -0.00000000	      0.00000000	     -0.00000000	    -58.94900179	     -0.17989066	      0.12583305	     -0.00000000	      0.00000000	     -0.00000000	     54.48502841	      0.00000000	      0.00000000	      0.00000000	     -0.00000000	      0.00000000	     -0.00000000	     -0.04751830	      0.45235503	     -0.00000000
      0.35688672	      0.00000000	      0.52283787	     -0.00000000	      0.00000000	     -0.00000000	     -0.00000000	     -0.17142281	      0.34481253	     -0.00000000	      0.00000000	     -0.00000000	    -58.99407526	     -0.17997663	      0.12571095	     -0.00000000	      0.00000000	     -0.00000000	     54.52264240	      0.00000000	      0.00000000	      0.00000000	     -0.00000000	      0.00000000	     -0.00000000	     -0.04754086	      0.45191701	     -0.00000000
      0.35721224	      0.00000000	      0.52234011	     -0.00000000	      0.00000000	     -0.00000000	     -0.00000000	     -0.17150363	      0.34444937	     -0.00000000	      0.00000000	     -0.00000000	    -59.03905469	     -0.18006229	      0.12558909	     -0.00000000	      0.00000000	     -0.00000000	     54.56016607	      0.00000000	      0.00000000	      0.00000000	     -0.00000000	      0.00000000	     -0.00000000	     -0.04756334	      0.45147976	     -0.00000000
      0.35759600	      0.00000000	      0.52175442	     -0.00000000	      0.00000000	     -0.00000000	     -0.00000000	     -0.17159857	      0.34402209	     -0.00000000	      0.00000000	     -0.00000000	    -59.09196046	     -0.18016291	      0.12544573	     -0.00000000	      0.00000000	     -0.00000000	     54.60428708	      0.00000000	      0.00000000	      0.00000000	     -0.00000000	      0.00000000	     -0.00000000	     -0.04758974	      0.45096528	     -0.00000000
      0.35797976	      0.00000000	      0.52116996	     -0.00000000	      0.00000000	     -0.00000000	     -0.00000000	     -0.17169312	      0.34359573	     -0.00000000	      0.00000000	     -0.00000000	    -59.14473543	     -0.18026311	      0.12530269	     -0.00000000	      0.00000000	     -0.00000000	     54.64828264	      0.00000000	      0.00000000	      0.00000000	     -0.00000000	      0.00000000	     -0.00000000	     -0.04761603	      0.45045188	     -0.00000000
      0.35836352	      0.00000000	      0.52058672	     -0.00000000	      0.00000000	     -0.00000000	     -0.00000000	     -0.17178730	      0.34317029	     -0.00000000	      0.00000000	     -0.00000000	    -59.19737956	     -0.18036290	      0.12515998	     -0.00000000	      0.00000000	     -0.00000000	     54.69215283	      0.00000000	      0.00000000	      0.00000000	     -0.00000000	      0.00000000	     -0.00000000	     -0.04764222	      0.44993957	     -0.00000000
      0.35870723	      0.00000000	      0.52006540	     -0.00000000	      0.00000000	     -0.00000000	     -0.00000000	     -0.17187132	      0.34279004	     -0.00000000	      0.00000000	     -0.00000000	    -59.24441867	     -0.18045193	      0.12503245	     -0.00000000	      0.00000000	     -0.00000000	     54.73133831	      0.00000000	      0.00000000	      0.00000000	     -0.00000000	      0.00000000	     -0.00000000	     -0.04766559	      0.44948165	     -0.00000000
      0.35905094	      0.00000000	      0.51954507	     -0.00000000	      0.00000000	     -0.00000000	     -0.00000000	     -0.17195504	      0.34241053	     -0.00000000	      0.00000000	     -0.00000000	    -59.29135276	     -0.18054064	      0.12490519	     -0.00000000	      0.00000000	     -0.00000000	     54.77042331	      0.00000000	      0.00000000	      0.00000000	     -0.00000000	      0.00000000	     -0.00000000	     -0.04768887	      0.44902461	     -0.00000000
      0.35939465	      0.00000000	      0.51902573	     -0.00000000	      0.00000000	     -0.00000000	     -0.00000000	     -0.17203846	      0.34203177	     -0.00000000	      0.00000000	     -0.00000000	    -59.33818180	     -0.18062901	      0.12477819	     -0.00000000	      0.00000000	     -0.00000000	     54.80940782	      0.00000000	      0.00000000	      0.00000000	     -0.00000000	      0.00000000	     -0.00000000	     -0.04771206	      0.44856844	     -0.00000000
      0.35975484	      0.00000000	      0.51848257	     -0.00000000	      0.00000000	     -0.00000000	     -0.00000000	     -0.17212556	      0.34163566	     -0.00000000	      0.00000000	     -0.00000000	    -59.38714317	     -0.18072128	      0.12464538	     -0.00000000	      0.00000000	     -0.00000000	     54.85015356	      0.00000000	      0.00000000	      0.00000000	     -0.00000000	      0.00000000	     -0.00000000	     -0.04773628	      0.44809135	     -0.00000000
      0.36011503	      0.00000000	      0.51794049	     -0.00000000	      0.00000000	     -0.00000000	     -0.00000000	     -0.17221232	      0.34124036	     -0.00000000	      0.00000000	     -0.00000000	    -59.43598915	     -0.18081319	      0.12451288	     -0.00000000	      0.00000000	     -0.00000000	     54.89078906	      0.00000000	      0.00000000	      0.00000000	     -0.00000000	      0.00000000	     -0.00000000	     -0.04776041	      0.44761523	     -0.00000000
      0.36046445	      0.00000000	      0.51741568	     -0.00000000	      0.00000000	     -0.00000000	     -0.00000000	     -0.17229618	      0.34085767	     -0.00000000	      0.00000000	     -0.00000000	    -59.48326476	     -0.18090201	      0.12438461	     -0.00000000	      0.00000000	     -0.00000000	     54.93010464	      0.00000000	      0.00000000	      0.00000000	     -0.00000000	      0.00000000	     -0.00000000	     -0.04778372	      0.44715428	     -0.00000000
      0.36081387	      0.00000000	      0.51689190	     -0.00000000	      0.00000000	     -0.00000000	     -0.00000000	     -0.17237972	      0.34047576	     -0.00000000	      0.00000000	     -0.00000000	    -59.53043173	     -0.18099049	      0.12425663	     -0.00000000	      0.00000000	     -0.00000000	     54.96931656	      0.00000000	      0.00000000	      0.00000000	     -0.00000000	      0.00000000	     -0.00000000	     -0.04780695	      0.44669423	     -0.00000000
      0.36117250	      0.00000000	      0.51635540	     -0.00000000	      0.00000000	     -0.00000000	     -0.00000000	     -0.17246515	      0.34008461	     -0.00000000	      0.00000000	     -0.00000000	    -59.57872788	     -0.18108096	      0.12412556	     -0.00000000	      0.00000000	     -0.00000000	     55.00945344	      0.00000000	      0.00000000	      0.00000000	     -0.00000000	      0.00000000	     -0.00000000	     -0.04783071	      0.44622303	     -0.00000000
      0.36153112	      0.00000000	      0.51582000	     -0.00000000	      0.00000000	     -0.00000000	     -0.00000000	     -0.17255025	      0.33969428	     -0.00000000	      0.00000000	     -0.00000000	    -59.62690956	     -0.18117108	      0.12399479	     -0.00000000	      0.00000000	     -0.00000000	     55.04948125	      0.00000000	      0.00000000	      0.00000000	     -0.00000000	      0.00000000	     -0.00000000	     -0.04785437	      0.44575280	     -0.00000000
      0.36188169	      0.00000000	      0.51529769	     -0.00000000	      0.00000000	     -0.00000000	     -0.00000000	     -0.17263312	      0.33931351	     -0.00000000	      0.00000000	     -0.00000000	    -59.67389804	     -0.18125883	      0.12386725	     -0.00000000	      0.00000000	     -0.00000000	     55.08850438	      0.00000000	      0.00000000	      0.00000000	     -0.00000000	      0.00000000	     -0.00000000	     -0.04787741	      0.44529407	     -0.00000000
      0.36223225	      0.00000000	      0.51477643	     -0.00000000	      0.00000000	     -0.00000000	     -0.00000000	     -0.17271569	      0.33893353	     -0.00000000	      0.00000000	     -0.00000000	    -59.72077711	     -0.18134625	      0.12373998	     -0.00000000	      0.00000000	     -0.00000000	     55.12742340	      0.00000000	      0.00000000	      0.00000000	     -0.00000000	      0.00000000	     -0.00000000	     -0.04790036	      0.44483627	     -0.00000000
      0.36258722	      0.00000000	      0.51424971	     -0.00000000	      0.00000000	     -0.00000000	     -0.00000000	     -0.17279898	      0.33854960	     -0.00000000	      0.00000000	     -0.00000000	    -59.76813305	     -0.18143443	      0.12361141	     -0.00000000	      0.00000000	     -0.00000000	     55.16672488	      0.00000000	      0.00000000	      0.00000000	     -0.00000000	      0.00000000	     -0.00000000	     -0.04792352	      0.44437368	     -0.00000000
      0.36294218	      0.00000000	      0.51372407	     -0.00000000	      0.00000000	     -0.00000000	     -0.00000000	     -0.17288195	      0.33816647	     -0.00000000	      0.00000000	     -0.00000000	    -59.81537682	     -0.18152227	      0.12348313	     -0.00000000	      0.00000000	     -0.00000000	     55.20591976	      0.00000000	      0.00000000	      0.00000000	     -0.00000000	      0.00000000	     -0.00000000	     -0.04794659	      0.44391204	     -0.00000000
      0.36329243	      0.00000000	      0.51320648	     -0.00000000	      0.00000000	     -0.00000000	     -0.00000000	     -0.17296352	      0.33778924	     -0.00000000	      0.00000000	     -0.00000000	    -59.86188199	     -0.18160861	      0.12335685	     -0.00000000	      0.00000000	     -0.00000000	     55.24448871	      0.00000000	      0.00000000	      0.00000000	     -0.00000000	      0.00000000	     -0.00000000	     -0.04796926	      0.44345749	     -0.00000000
      0.36364267	      0.00000000	      0.51268996	     -0.00000000	      0.00000000	     -0.00000000	     -0.00000000	     -0.17304477	      0.33741281	     -0.00000000	      0.00000000	     -0.00000000	    -59.90827796	     -0.18169462	      0.12323084	     -0.00000000	      0.00000000	     -0.00000000	     55.28295402	      0.00000000	      0.00000000	      0.00000000	     -0.00000000	      0.00000000	     -0.00000000	     -0.04799185	      0.44300387	     -0.00000000
      0.36399443	      0.00000000	      0.51217225	     -0.00000000	      0.00000000	     -0.00000000	     -0.00000000	     -0.17312608	      0.33703554	     -0.00000000	      0.00000000	     -0.00000000	    -59.95476579	     -0.18178067	      0.12310458	     -0.00000000	      0.00000000	     -0.00000000	     55.32148239	      0.00000000	      0.00000000	      0.00000000	     -0.00000000	      0.00000000	     -0.00000000	     -0.04801445	      0.44254923	     -0.00000000
      0.36434620	      0.00000000	      0.51165562	     -0.00000000	      0.00000000	     -0.00000000	     -0.00000000	     -0.17320708	      0.33665907	     -0.00000000	      0.00000000	     -0.00000000	    -60.00114347	     -0.18186639	      0.12297861	     -0.00000000	      0.00000000	     -0.00000000	     55.35990637	      0.00000000	      0.00000000	      0.00000000	     -0.00000000	      0.00000000	     -0.00000000	     -0.04803697	      0.44209553	     -0.00000000
      0.36469529	      0.00000000	      0.51114397	     -0.00000000	      0.00000000	     -0.00000000	     -0.00000000	     -0.17328716	      0.33628627	     -0.00000000	      0.00000000	     -0.00000000	    -60.04705925	     -0.18195113	      0.12285388	     -0.00000000	      0.00000000	     -0.00000000	     55.39793478	      0.00000000	      0.00000000	      0.00000000	     -0.00000000	      0.00000000	     -0.00000000	     -0.04805923	      0.44164622	     -0.00000000
      0.36504438	      0.00000000	      0.51063339	     -0.00000000	      0.00000000	     -0.00000000	     -0.00000000	     -0.17336694	      0.33591425	     -0.00000000	      0.00000000	     -0.00000000	    -60.09286657	     -0.18203555	      0.12272943	     -0.00000000	      0.00000000	     -0.00000000	     55.43586053	      0.00000000	      0.00000000	      0.00000000	     -0.00000000	      0.00000000	     -0.00000000	     -0.04808140	      0.44119785	     -0.00000000
      0.36539352	      0.00000000	      0.51012379	     -0.00000000	      0.00000000	     -0.00000000	     -0.00000000	     -0.17344643	      0.33554298	     -0.00000000	      0.00000000	     -0.00000000	    -60.13857229	     -0.18211966	      0.12260525	     -0.00000000	      0.00000000	     -0.00000000	     55.47368940	      0.00000000	      0.00000000	      0.00000000	     -0.00000000	      0.00000000	     -0.00000000	     -0.04810350	      0.44075035	     -0.00000000
      0.36574266	      0.00000000	      0.50961525	     -0.00000000	      0.00000000	     -0.00000000	     -0.00000000	     -0.17352562	      0.33517251	     -0.00000000	      0.00000000	     -0.00000000	    -60.18416953	     -0.18220344	      0.12248136	     -0.00000000	      0.00000000	     -0.00000000	     55.51141573	      0.00000000	      0.00000000	      0.00000000	     -0.00000000	      0.00000000	     -0.00000000	     -0.04812551	      0.44030378	     -0.00000000
      0.36609016	      0.00000000	      0.50911016	     -0.00000000	      0.00000000	     -0.00000000	     -0.00000000	     -0.17360415	      0.33480457	     -0.00000000	      0.00000000	     -0.00000000	    -60.22944427	     -0.18228651	      0.12235834	     -0.00000000	      0.00000000	     -0.00000000	     55.54886264	      0.00000000	      0.00000000	      0.00000000	     -0.00000000	      0.00000000	     -0.00000000	     -0.04814734	      0.43986026	     -0.00000000
      0.36643765	      0.00000000	      0.50860612	     -0.00000000	      0.00000000	     -0.00000000	     -0.00000000	     -0.17368238	      0.33443742	     -0.00000000	      0.00000000	     -0.00000000	    -60.27461159	     -0.18236926	      0.12223559	     -0.00000000	      0.00000000	     -0.00000000	     55.58620815	      0.00000000	      0.00000000	      0.00000000	     -0.00000000	      0.00000000	     -0.00000000	     -0.04816908	      0.43941766	     -0.00000000
      0.36678454	      0.00000000	      0.50810402	     -0.00000000	      0.00000000	     -0.00000000	     -0.00000000	     -0.17376018	      0.33407170	     -0.00000000	      0.00000000	     -0.00000000	    -60.31959326	     -0.18245155	      0.12211335	     -0.00000000	      0.00000000	     -0.00000000	     55.62338773	      0.00000000	      0.00000000	      0.00000000	     -0.00000000	      0.00000000	     -0.00000000	     -0.04819070	      0.43897677	     -0.00000000
      0.36713144	      0.00000000	      0.50760297	     -0.00000000	      0.00000000	     -0.00000000	     -0.00000000	     -0.17383769	      0.33370677	     -0.00000000	      0.00000000	     -0.00000000	    -60.36446791	     -0.18253352	      0.12199139	     -0.00000000	      0.00000000	     -0.00000000	     55.66046642	      0.00000000	      0.00000000	      0.00000000	     -0.00000000	      0.00000000	     -0.00000000	     -0.04821225	      0.43853681	     -0.00000000
      0.36747713	      0.00000000	      0.50710470	     -0.00000000	      0.00000000	     -0.00000000	     -0.00000000	     -0.17391464	      0.33334389	     -0.00000000	      0.00000000	     -0.00000000	    -60.40908142	     -0.18261490	      0.12187013	     -0.00000000	      0.00000000	     -0.00000000	     55.69731705	      0.00000000	      0.00000000	      0.00000000	     -0.00000000	      0.00000000	     -0.00000000	     -0.04823363	      0.43809929	     -0.00000000
      0.36782283	      0.00000000	      0.50660747	     -0.00000000	      0.00000000	     -0.00000000	     -0.00000000	     -0.17399131	      0.33298179	     -0.00000000	      0.00000000	     -0.00000000	    -60.45358868	     -0.18269597	      0.12174915	     -0.00000000	      0.00000000	     -0.00000000	     55.73406767	      0.00000000	      0.00000000	      0.00000000	     -0.00000000	      0.00000000	     -0.00000000	     -0.04825494	      0.43766270	     -0.00000000
      0.36816767	      0.00000000	      0.50611253	     -0.00000000	      0.00000000	     -0.00000000	     -0.00000000	     -0.17406749	      0.33262138	     -0.00000000	      0.00000000	     -0.00000000	    -60.49787935	     -0.18277653	      0.12162876	     -0.00000000	      0.00000000	     -0.00000000	     55.77062731	      0.00000000	      0.00000000	      0.00000000	     -0.00000000	      0.00000000	     -0.00000000	     -0.04827611	      0.43722813	     -0.00000000
      0.36851250	      0.00000000	      0.50561864	     -0.00000000	      0.00000000	     -0.00000000	     -0.00000000	     -0.17414340	      0.33226175	     -0.00000000	      0.00000000	     -0.00000000	    -60.54206433	     -0.18285677	      0.12150865	     -0.00000000	      0.00000000	     -0.00000000	     55.80708761	      0.00000000	      0.00000000	      0.00000000	     -0.00000000	      0.00000000	     -0.00000000	     -0.04829721	      0.43679448	     -0.00000000
      0.36885630	      0.00000000	      0.50512728	     -0.00000000	      0.00000000	     -0.00000000	     -0.00000000	     -0.17421879	      0.33190399	     -0.00000000	      0.00000000	     -0.00000000	    -60.58601078	     -0.18293647	      0.12138918	     -0.00000000	      0.00000000	     -0.00000000	     55.84333910	      0.00000000	      0.00000000	      0.00000000	     -0.00000000	      0.00000000	     -0.00000000	     -0.04831816	      0.43636306	     -0.00000000
      0.36920009	      0.00000000	      0.50463696	     -0.00000000	      0.00000000	     -0.00000000	     -0.00000000	     -0.17429389	      0.33154701	     -0.00000000	      0.00000000	     -0.00000000	    -60.62985222	     -0.18301586	      0.12126999	     -0.00000000	      0.00000000	     -0.00000000	     55.87949203	      0.00000000	      0.00000000	      0.00000000	     -0.00000000	      0.00000000	     -0.00000000	     -0.04833903	      0.43593256	     -0.00000000
      0.36954291	      0.00000000	      0.50414908	     -0.00000000	      0.00000000	     -0.00000000	     -0.00000000	     -0.17436851	      0.33119182	     -0.00000000	      0.00000000	     -0.00000000	    -60.67346480	     -0.18309473	      0.12115142	     -0.00000000	      0.00000000	     -0.00000000	     55.91544441	      0.00000000	      0.00000000	      0.00000000	     -0.00000000	      0.00000000	     -0.00000000	     -0.04835976	      0.43550421	     -0.00000000
      0.36988574	      0.00000000	      0.50366223	     -0.00000000	      0.00000000	     -0.00000000	     -0.00000000	     -0.17444284	      0.33083742	     -0.00000000	      0.00000000	     -0.00000000	    -60.71697300	     -0.18317329	      0.12103312	     -0.00000000	      0.00000000	     -0.00000000	     55.95129896	      0.00000000	      0.00000000	      0.00000000	     -0.00000000	      0.00000000	     -0.00000000	     -0.04838042	      0.43507677	     -0.00000000
      0.37022750	      0.00000000	      0.50317793	     -0.00000000	      0.00000000	     -0.00000000	     -0.00000000	     -0.17451667	      0.33048488	     -0.00000000	      0.00000000	     -0.00000000	    -60.76024312	     -0.18325131	      0.12091547	     -0.00000000	      0.00000000	     -0.00000000	     55.98694564	      0.00000000	      0.00000000	      0.00000000	     -0.00000000	      0.00000000	     -0.00000000	     -0.04840093	      0.43465157	     -0.00000000
      0.37056926	      0.00000000	      0.50269465	     -0.00000000	      0.00000000	     -0.00000000	     -0.00000000	     -0.17459022	      0.33013311	     -0.00000000	      0.00000000	     -0.00000000	    -60.80340957	     -0.18332903	      0.12079810	     -0.00000000	      0.00000000	     -0.00000000	     56.02249530	      0.00000000	      0.00000000	      0.00000000	     -0.00000000	      0.00000000	     -0.00000000	     -0.04842137	      0.43422728	     -0.00000000
      0.37090989	      0.00000000	      0.50221401	     -0.00000000	      0.00000000	     -0.00000000	     -0.00000000	     -0.17466326	      0.32978328	     -0.00000000	      0.00000000	     -0.00000000	    -60.84633004	     -0.18340620	      0.12068139	     -0.00000000	      0.00000000	     -0.00000000	     56.05783088	      0.00000000	      0.00000000	      0.00000000	     -0.00000000	      0.00000000	     -0.00000000	     -0.04844166	      0.43380531	     -0.00000000
      0.37125053	      0.00000000	      0.50173440	     -0.00000000	      0.00000000	     -0.00000000	     -0.00000000	     -0.17473602	      0.32943423	     -0.00000000	      0.00000000	     -0.00000000	    -60.88914757	     -0.18348307	      0.12056495	     -0.00000000	      0.00000000	     -0.00000000	     56.09307027	      0.00000000	      0.00000000	      0.00000000	     -0.00000000	      0.00000000	     -0.00000000	     -0.04846188	      0.43338424	     -0.00000000
      0.37158981	      0.00000000	      0.50125772	     -0.00000000	      0.00000000	     -0.00000000	     -0.00000000	     -0.17480822	      0.32908732	     -0.00000000	      0.00000000	     -0.00000000	    -60.93169302	     -0.18355935	      0.12044926	     -0.00000000	      0.00000000	     -0.00000000	     56.12807440	      0.00000000	      0.00000000	      0.00000000	     -0.00000000	      0.00000000	     -0.00000000	     -0.04848194	      0.43296576	     -0.00000000
      0.37192909	      0.00000000	      0.50078206	     -0.00000000	      0.00000000	     -0.00000000	     -0.00000000	     -0.17488015	      0.32874118	     -0.00000000	      0.00000000	     -0.00000000	    -60.97413640	     -0.18363533	      0.12033383	     -0.00000000	      0.00000000	     -0.00000000	     56.16298328	      0.00000000	      0.00000000	      0.00000000	     -0.00000000	      0.00000000	     -0.00000000	     -0.04850192	      0.43254818	     -0.00000000
      0.37226645	      0.00000000	      0.50031010	     -0.00000000	      0.00000000	     -0.00000000	     -0.00000000	     -0.17495142	      0.32839776	     -0.00000000	      0.00000000	     -0.00000000	    -61.01623857	     -0.18371060	      0.12021933	     -0.00000000	      0.00000000	     -0.00000000	     56.19760042	      0.00000000	      0.00000000	      0.00000000	     -0.00000000	      0.00000000	     -0.00000000	     -0.04852172	      0.43213386	     -0.00000000
      0.37260381	      0.00000000	      0.49983917	     -0.00000000	      0.00000000	     -0.00000000	     -0.00000000	     -0.17502241	      0.32805510	     -0.00000000	      0.00000000	     -0.00000000	    -61.05823990	     -0.18378557	      0.12010511	     -0.00000000	      0.00000000	     -0.00000000	     56.23212358	      0.00000000	      0.00000000	      0.00000000	     -0.00000000	      0.00000000	     -0.00000000	     -0.04854144	      0.43172044	     -0.00000000
      0.37293719	      0.00000000	      0.49937480	     -0.00000000	      0.00000000	     -0.00000000	     -0.00000000	     -0.17509231	      0.32771724	     -0.00000000	      0.00000000	     -0.00000000	    -61.09964530	     -0.18385939	      0.11999250	     -0.00000000	      0.00000000	     -0.00000000	     56.26614612	      0.00000000	      0.00000000	      0.00000000	     -0.00000000	      0.00000000	     -0.00000000	     -0.04856086	      0.43131279	     -0.00000000
      0.37327056	      0.00000000	      0.49891142	     -0.00000000	      0.00000000	     -0.00000000	     -0.00000000	     -0.17516195	      0.32738012	     -0.00000000	      0.00000000	     -0.00000000	    -61.14095228	     -0.18393292	      0.11988015	     -0.00000000	      0.00000000	     -0.00000000	     56.30007709	      0.00000000	      0.00000000	      0.00000000	     -0.00000000	      0.00000000	     -0.00000000	     -0.04858021	      0.43090601	     -0.00000000
      0.37358312	      0.00000000	      0.49847787	     -0.00000000	      0.00000000	     -0.00000000	     -0.00000000	     -0.17522701	      0.32706471	     -0.00000000	      0.00000000	     -0.00000000	    -61.17959178	     -0.18400161	      0.11977506	     -0.00000000	      0.00000000	     -0.00000000	     56.33180724	      0.00000000	      0.00000000	      0.00000000	     -0.00000000	      0.00000000	     -0.00000000	     -0.04859828	      0.43052542	     -0.00000000
      0.37399408	      0.00000000	      0.49790916	     -0.00000000	      0.00000000	     -0.00000000	     -0.00000000	     -0.17531220	      0.32665101	     -0.00000000	      0.00000000	     -0.00000000	    -61.23026372	     -0.18409155	      0.11963724	     -0.00000000	      0.00000000	     -0.00000000	     56.37340404	      0.00000000	      0.00000000	      0.00000000	     -0.00000000	      0.00000000	     -0.00000000	     -0.04862194	      0.43002620	     -0.00000000
      0.37448949	      0.00000000	      0.49722559	     -0.00000000	      0.00000000	     -0.00000000	     -0.00000000	     -0.17541439	      0.32615380	     -0.00000000	      0.00000000	     -0.00000000	    -61.29114944	     -0.18419942	      0.11947163	     -0.00000000	      0.00000000	     -0.00000000	     56.42336408	      0.00000000	      0.00000000	      0.00000000	     -0.00000000	      0.00000000	     -0.00000000	     -0.04865033	      0.42942617	     -0.00000000
      0.37476358	      0.00000000	      0.49684835	     -0.00000000	      0.00000000	     -0.00000000	     -0.00000000	     -0.17547069	      0.32587942	     -0.00000000	      0.00000000	     -0.00000000	    -61.32474173	     -0.18425884	      0.11938026	     -0.00000000	      0.00000000	     -0.00000000	     56.45091844	      0.00000000	      0.00000000	      0.00000000	     -0.00000000	      0.00000000	     -0.00000000	     -0.04866597	      0.42909503	     -0.00000000
      0.37503767	      0.00000000	      0.49647179	     -0.00000000	      0.00000000	     -0.00000000	     -0.00000000	     -0.17552682	      0.32560554	     -0.00000000	      0.00000000	     -0.00000000	    -61.35826762	     -0.18431807	      0.11928907	     -0.00000000	      0.00000000	     -0.00000000	     56.47841125	      0.00000000	      0.00000000	      0.00000000	     -0.00000000	      0.00000000	     -0.00000000	     -0.04868156	      0.42876449	     -0.00000000
      0.37538619	      0.00000000	      0.49599394	     -0.00000000	      0.00000000	     -0.00000000	     -0.00000000	     -0.17559793	      0.32525802	     -0.00000000	      0.00000000	     -0.00000000	    -61.40080100	     -0.18439312	      0.11917337	     -0.00000000	      0.00000000	     -0.00000000	     56.51328049	      0.00000000	      0.00000000	      0.00000000	     -0.00000000	      0.00000000	     -0.00000000	     -0.04870131	      0.42834505	     -0.00000000
      0.37573470	      0.00000000	      0.49551719	     -0.00000000	      0.00000000	     -0.00000000	     -0.00000000	     -0.17566878	      0.32491132	     -0.00000000	      0.00000000	     -0.00000000	    -61.44322709	     -0.18446787	      0.11905796	     -0.00000000	      0.00000000	     -0.00000000	     56.54805045	      0.00000000	      0.00000000	      0.00000000	     -0.00000000	      0.00000000	     -0.00000000	     -0.04872098	      0.42792658	     -0.00000000
      0.37605533	      0.00000000	      0.49507954	     -0.00000000	      0.00000000	     -0.00000000	     -0.00000000	     -0.17573371	      0.32459308	     -0.00000000	      0.00000000	     -0.00000000	    -61.48216404	     -0.18453638	      0.11895205	     -0.00000000	      0.00000000	     -0.00000000	     56.57995097	      0.00000000	      0.00000000	      0.00000000	     -0.00000000	      0.00000000	     -0.00000000	     -0.04873902	      0.42754243	     -0.00000000
      0.37644701	      0.00000000	      0.49454617	     -0.00000000	      0.00000000	     -0.00000000	     -0.00000000	     -0.17581271	      0.32420525	     -0.00000000	      0.00000000	     -0.00000000	    -61.52960623	     -0.18461972	      0.11882299	     -0.00000000	      0.00000000	     -0.00000000	     56.61880685	      0.00000000	      0.00000000	      0.00000000	     -0.00000000	      0.00000000	     -0.00000000	     -0.04876096	      0.42707428	     -0.00000000
      0.37680952	      0.00000000	      0.49405374	     -0.00000000	      0.00000000	     -0.00000000	     -0.00000000	     -0.17588552	      0.32384722	     -0.00000000	      0.00000000	     -0.00000000	    -61.57339499	     -0.18469653	      0.11870388	     -0.00000000	      0.00000000	     -0.00000000	     56.65465797	      0.00000000	      0.00000000	      0.00000000	     -0.00000000	      0.00000000	     -0.00000000	     -0.04878118	      0.42664207	     -0.00000000
      0.37724882	      0.00000000	      0.49345860	     -0.00000000	      0.00000000	     -0.00000000	     -0.00000000	     -0.17597337	      0.32341453	     -0.00000000	      0.00000000	     -0.00000000	    -61.62630321	     -0.18478917	      0.11855995	     -0.00000000	      0.00000000	     -0.00000000	     56.69795937	      0.00000000	      0.00000000	      0.00000000	     -0.00000000	      0.00000000	     -0.00000000	     -0.04880557	      0.42611971	     -0.00000000
      0.37754092	      0.00000000	      0.49306383	     -0.00000000	      0.00000000	     -0.00000000	     -0.00000000	     -0.17603153	      0.32312755	     -0.00000000	      0.00000000	     -0.00000000	    -61.66138930	     -0.18485051	      0.11846450	     -0.00000000	      0.00000000	     -0.00000000	     56.72666500	      0.00000000	      0.00000000	      0.00000000	     -0.00000000	      0.00000000	     -0.00000000	     -0.04882173	      0.42577323	     -0.00000000
      0.37793508	      0.00000000	      0.49253237	     -0.00000000	      0.00000000	     -0.00000000	     -0.00000000	     -0.17610972	      0.32274120	     -0.00000000	      0.00000000	     -0.00000000	    -61.70861438	     -0.18493296	      0.11833603	     -0.00000000	      0.00000000	     -0.00000000	     56.76528992	      0.00000000	      0.00000000	      0.00000000	     -0.00000000	      0.00000000	     -0.00000000	     -0.04884344	      0.42530678	     -0.00000000
      0.37832923	      0.00000000	      0.49200230	     -0.00000000	      0.00000000	     -0.00000000	     -0.00000000	     -0.17618757	      0.32235591	     -0.00000000	      0.00000000	     -0.00000000	    -61.75570263	     -0.18501503	      0.11820793	     -0.00000000	      0.00000000	     -0.00000000	     56.80378897	      0.00000000	      0.00000000	      0.00000000	     -0.00000000	      0.00000000	     -0.00000000	     -0.04886505	      0.42484156	     -0.00000000
      0.37862816	      0.00000000	      0.49160123	     -0.00000000	      0.00000000	     -0.00000000	     -0.00000000	     -0.17624638	      0.32206439	     -0.00000000	      0.00000000	     -0.00000000	    -61.79132369	     -0.18507703	      0.11811103	     -0.00000000	      0.00000000	     -0.00000000	     56.83290327	      0.00000000	      0.00000000	      0.00000000	     -0.00000000	      0.00000000	     -0.00000000	     -0.04888138	      0.42448956	     -0.00000000
      0.37892709	      0.00000000	      0.49120097	     -0.00000000	      0.00000000	     -0.00000000	     -0.00000000	     -0.17630499	      0.32177347	     -0.00000000	      0.00000000	     -0.00000000	    -61.82686612	     -0.18513881	      0.11801433	     -0.00000000	      0.00000000	     -0.00000000	     56.86194535	      0.00000000	      0.00000000	      0.00000000	     -0.00000000	      0.00000000	     -0.00000000	     -0.04889766	      0.42413828	     -0.00000000
      0.37922540	      0.00000000	      0.49080235	     -0.00000000	      0.00000000	     -0.00000000	     -0.00000000	     -0.17636328	      0.32148377	     -0.00000000	      0.00000000	     -0.00000000	    -61.86225519	     -0.18520025	      0.11791806	     -0.00000000	      0.00000000	     -0.00000000	     56.89085424	      0.00000000	      0.00000000	      0.00000000	     -0.00000000	      0.00000000	     -0.00000000	     -0.04891384	      0.42378844	     -0.00000000
      0.37963153	      0.00000000	      0.49026093	     -0.00000000	      0.00000000	     -0.00000000	     -0.00000000	     -0.17644232	      0.32109031	     -0.00000000	      0.00000000	     -0.00000000	    -61.91031122	     -0.18528355	      0.11778732	     -0.00000000	      0.00000000	     -0.00000000	     56.93009802	      0.00000000	      0.00000000	      0.00000000	     -0.00000000	      0.00000000	     -0.00000000	     -0.04893579	      0.42331329	     -0.00000000
      0.38003766	      0.00000000	      0.48972101	     -0.00000000	      0.00000000	     -0.00000000	     -0.00000000	     -0.17652101	      0.32069796	     -0.00000000	      0.00000000	     -0.00000000	    -61.95822228	     -0.18536646	      0.11765698	     -0.00000000	      0.00000000	     -0.00000000	     56.96920897	      0.00000000	      0.00000000	      0.00000000	     -0.00000000	      0.00000000	     -0.00000000	     -0.04895763	      0.42283945	     -0.00000000
      0.38030964	      0.00000000	      0.48936026	     -0.00000000	      0.00000000	     -0.00000000	     -0.00000000	     -0.17657350	      0.32043582	     -0.00000000	      0.00000000	     -0.00000000	    -61.99022685	     -0.18542177	      0.11756990	     -0.00000000	      0.00000000	     -0.00000000	     56.99532707	      0.00000000	      0.00000000	      0.00000000	     -0.00000000	      0.00000000	     -0.00000000	     -0.04897220	      0.42252286	     -0.00000000
      0.38058163	      0.00000000	      0.48900018	     -0.00000000	      0.00000000	     -0.00000000	     -0.00000000	     -0.17662583	      0.32017419	     -0.00000000	      0.00000000	     -0.00000000	    -62.02216647	     -0.18547690	      0.11748301	     -0.00000000	      0.00000000	     -0.00000000	     57.02138574	      0.00000000	      0.00000000	      0.00000000	     -0.00000000	      0.00000000	     -0.00000000	     -0.04898673	      0.42220686	     -0.00000000
      0.38089189	      0.00000000	      0.48859024	     -0.00000000	      0.00000000	     -0.00000000	     -0.00000000	     -0.17668533	      0.31987634	     -0.00000000	      0.00000000	     -0.00000000	    -62.05852204	     -0.18553958	      0.11738410	     -0.00000000	      0.00000000	     -0.00000000	     57.05103948	      0.00000000	      0.00000000	      0.00000000	     -0.00000000	      0.00000000	     -0.00000000	     -0.04900325	      0.42184711	     -0.00000000
      0.38129692	      0.00000000	      0.48805640	     -0.00000000	      0.00000000	     -0.00000000	     -0.00000000	     -0.17676269	      0.31948850	     -0.00000000	      0.00000000	     -0.00000000	    -62.10585449	     -0.18562106	      0.11725533	     -0.00000000	      0.00000000	     -0.00000000	     57.08963421	      0.00000000	      0.00000000	      0.00000000	     -0.00000000	      0.00000000	     -0.00000000	     -0.04902472	      0.42137864	     -0.00000000
      0.38170194	      0.00000000	      0.48752405	     -0.00000000	      0.00000000	     -0.00000000	     -0.00000000	     -0.17683969	      0.31910176	     -0.00000000	      0.00000000	     -0.00000000	    -62.15304308	     -0.18570215	      0.11712694	     -0.00000000	      0.00000000	     -0.00000000	     57.12809764	      0.00000000	      0.00000000	      0.00000000	     -0.00000000	      0.00000000	     -0.00000000	     -0.04904610	      0.42091148	     -0.00000000
      0.38199382	      0.00000000	      0.48714134	     -0.00000000	      0.00000000	     -0.00000000	     -0.00000000	     -0.17689496	      0.31882375	     -0.00000000	      0.00000000	     -0.00000000	    -62.18695957	     -0.18576035	      0.11703467	     -0.00000000	      0.00000000	     -0.00000000	     57.15573439	      0.00000000	      0.00000000	      0.00000000	     -0.00000000	      0.00000000	     -0.00000000	     -0.04906144	      0.42057565	     -0.00000000
      0.38228569	      0.00000000	      0.48675941	     -0.00000000	      0.00000000	     -0.00000000	     -0.00000000	     -0.17695005	      0.31854632	     -0.00000000	      0.00000000	     -0.00000000	    -62.22080142	     -0.18581835	      0.11694260	     -0.00000000	      0.00000000	     -0.00000000	     57.18330313	      0.00000000	      0.00000000	      0.00000000	     -0.00000000	      0.00000000	     -0.00000000	     -0.04907673	      0.42024049	     -0.00000000
      0.38258023	      0.00000000	      0.48637478	     -0.00000000	      0.00000000	     -0.00000000	     -0.00000000	     -0.17700545	      0.31826694	     -0.00000000	      0.00000000	     -0.00000000	    -62.25487605	     -0.18587668	      0.11684989	     -0.00000000	      0.00000000	     -0.00000000	     57.21105426	      0.00000000	      0.00000000	      0.00000000	     -0.00000000	      0.00000000	     -0.00000000	     -0.04909211	      0.41990298	     -0.00000000
      0.38298622	      0.00000000	      0.48584588	     -0.00000000	      0.00000000	     -0.00000000	     -0.00000000	     -0.17708152	      0.31788279	     -0.00000000	      0.00000000	     -0.00000000	    -62.30172054	     -0.18595675	      0.11672244	     -0.00000000	      0.00000000	     -0.00000000	     57.24919361	      0.00000000	      0.00000000	      0.00000000	     -0.00000000	      0.00000000	     -0.00000000	     -0.04911322	      0.41943888	     -0.00000000
      0.38339221	      0.00000000	      0.48531849	     -0.00000000	      0.00000000	     -0.00000000	     -0.00000000	     -0.17715723	      0.31749976	     -0.00000000	      0.00000000	     -0.00000000	    -62.34842082	     -0.18603644	      0.11659538	     -0.00000000	      0.00000000	     -0.00000000	     57.28720189	      0.00000000	      0.00000000	      0.00000000	     -0.00000000	      0.00000000	     -0.00000000	     -0.04913423	      0.41897610	     -0.00000000
      0.38364316	      0.00000000	      0.48499324	     -0.00000000	      0.00000000	     -0.00000000	     -0.00000000	     -0.17720385	      0.31726356	     -0.00000000	      0.00000000	     -0.00000000	    -62.37721543	     -0.18608551	      0.11651704	     -0.00000000	      0.00000000	     -0.00000000	     57.31063040	      0.00000000	      0.00000000	      0.00000000	     -0.00000000	      0.00000000	     -0.00000000	     -0.04914717	      0.41869070	     -0.00000000
      0.38389411	      0.00000000	      0.48466856	     -0.00000000	      0.00000000	     -0.00000000	     -0.00000000	     -0.17725035	      0.31702778	     -0.00000000	      0.00000000	     -0.00000000	    -62.40595499	     -0.18613443	      0.11643885	     -0.00000000	      0.00000000	     -0.00000000	     57.33400895	      0.00000000	      0.00000000	      0.00000000	     -0.00000000	      0.00000000	     -0.00000000	     -0.04916007	      0.41840581	     -0.00000000
      0.38424075	      0.00000000	      0.48422104	     -0.00000000	      0.00000000	     -0.00000000	     -0.00000000	     -0.17731434	      0.31670280	     -0.00000000	      0.00000000	     -0.00000000	    -62.44556131	     -0.18620176	      0.11633109	     -0.00000000	      0.00000000	     -0.00000000	     57.36621877	      0.00000000	      0.00000000	      0.00000000	     -0.00000000	      0.00000000	     -0.00000000	     -0.04917783	      0.41801313	     -0.00000000
      0.38458738	      0.00000000	      0.48377461	     -0.00000000	      0.00000000	     -0.00000000	     -0.00000000	     -0.17737808	      0.31637864	     -0.00000000	      0.00000000	     -0.00000000	    -62.48506269	     -0.18626882	      0.11622361	     -0.00000000	      0.00000000	     -0.00000000	     57.39833351	      0.00000000	      0.00000000	      0.00000000	     -0.00000000	      0.00000000	     -0.00000000	     -0.04919552	      0.41762142	     -0.00000000
      0.38490018	      0.00000000	      0.48337269	     -0.00000000	      0.00000000	     -0.00000000	     -0.00000000	     -0.17743539	      0.31608681	     -0.00000000	      0.00000000	     -0.00000000	    -62.52061876	     -0.18632910	      0.11612687	     -0.00000000	      0.00000000	     -0.00000000	     57.42723242	      0.00000000	      0.00000000	      0.00000000	     -0.00000000	      0.00000000	     -0.00000000	     -0.04921142	      0.41726876	     -0.00000000
      0.38521298	      0.00000000	      0.48297165	     -0.00000000	      0.00000000	     -0.00000000	     -0.00000000	     -0.17749249	      0.31579564	     -0.00000000	      0.00000000	     -0.00000000	    -62.55608946	     -0.18638916	      0.11603036	     -0.00000000	      0.00000000	     -0.00000000	     57.45605411	      0.00000000	      0.00000000	      0.00000000	     -0.00000000	      0.00000000	     -0.00000000	     -0.04922727	      0.41691688	     -0.00000000
      0.38551720	      0.00000000	      0.48258248	     -0.00000000	      0.00000000	     -0.00000000	     -0.00000000	     -0.17754782	      0.31551310	     -0.00000000	      0.00000000	     -0.00000000	    -62.59050473	     -0.18644735	      0.11593673	     -0.00000000	      0.00000000	     -0.00000000	     57.48401074	      0.00000000	      0.00000000	      0.00000000	     -0.00000000	      0.00000000	     -0.00000000	     -0.04924262	      0.41657542	     -0.00000000
      0.38590379	      0.00000000	      0.48208914	     -0.00000000	      0.00000000	     -0.00000000	     -0.00000000	     -0.17761786	      0.31515495	     -0.00000000	      0.00000000	     -0.00000000	    -62.63412259	     -0.18652099	      0.11581805	     -0.00000000	      0.00000000	     -0.00000000	     57.51943238	      0.00000000	      0.00000000	      0.00000000	     -0.00000000	      0.00000000	     -0.00000000	     -0.04926205	      0.41614257	     -0.00000000
      0.38639442	      0.00000000	      0.48146499	     -0.00000000	      0.00000000	     -0.00000000	     -0.00000000	     -0.17770630	      0.31470186	     -0.00000000	      0.00000000	     -0.00000000	    -62.68929175	     -0.18661397	      0.11566794	     -0.00000000	      0.00000000	     -0.00000000	     57.56421786	      0.00000000	      0.00000000	      0.00000000	     -0.00000000	      0.00000000	     -0.00000000	     -0.04928659	      0.41559495	     -0.00000000
      0.38688816	      0.00000000	      0.48083910	     -0.00000000	      0.00000000	     -0.00000000	     -0.00000000	     -0.17779479	      0.31424756	     -0.00000000	      0.00000000	     -0.00000000	    -62.74459824	     -0.18670699	      0.11551746	     -0.00000000	      0.00000000	     -0.00000000	     57.60909593	      0.00000000	      0.00000000	      0.00000000	     -0.00000000	      0.00000000	     -0.00000000	     -0.04931114	      0.41504582	     -0.00000000
      0.38712853	      0.00000000	      0.48053520	     -0.00000000	      0.00000000	     -0.00000000	     -0.00000000	     -0.17783769	      0.31402698	     -0.00000000	      0.00000000	     -0.00000000	    -62.77144685	     -0.18675208	      0.11544441	     -0.00000000	      0.00000000	     -0.00000000	     57.63087525	      0.00000000	      0.00000000	      0.00000000	     -0.00000000	      0.00000000	     -0.00000000	     -0.04932304	      0.41477919	     -0.00000000
      0.38736890	      0.00000000	      0.48023182	     -0.00000000	      0.00000000	     -0.00000000	     -0.00000000	     -0.17788047	      0.31380679	     -0.00000000	      0.00000000	     -0.00000000	    -62.79824522	     -0.18679704	      0.11537149	     -0.00000000	      0.00000000	     -0.00000000	     57.65260939	      0.00000000	      0.00000000	      0.00000000	     -0.00000000	      0.00000000	     -0.00000000	     -0.04933491	      0.41451302	     -0.00000000
      0.38772369	      0.00000000	      0.47978499	     -0.00000000	      0.00000000	     -0.00000000	     -0.00000000	     -0.17794340	      0.31348249	     -0.00000000	      0.00000000	     -0.00000000	    -62.83770841	     -0.18686316	      0.11526412	     -0.00000000	      0.00000000	     -0.00000000	     57.68460695	      0.00000000	      0.00000000	      0.00000000	     -0.00000000	      0.00000000	     -0.00000000	     -0.04935236	      0.41412100	     -0.00000000
      0.38807848	      0.00000000	      0.47933930	     -0.00000000	      0.00000000	     -0.00000000	     -0.00000000	     -0.17800607	      0.31315905	     -0.00000000	      0.00000000	     -0.00000000	    -62.87706223	     -0.18692900	      0.11515704	     -0.00000000	      0.00000000	     -0.00000000	     57.71650630	      0.00000000	      0.00000000	      0.00000000	     -0.00000000	      0.00000000	     -0.00000000	     -0.04936975	      0.41373000	     -0.00000000
      0.38838919	      0.00000000	      0.47894993	     -0.00000000	      0.00000000	     -0.00000000	     -0.00000000	     -0.17806074	      0.31287649	     -0.00000000	      0.00000000	     -0.00000000	    -62.91143672	     -0.18698643	      0.11506350	     -0.00000000	      0.00000000	     -0.00000000	     57.74436175	      0.00000000	      0.00000000	      0.00000000	     -0.00000000	      0.00000000	     -0.00000000	     -0.04938491	      0.41338840	     -0.00000000
      0.38869990	      0.00000000	      0.47856144	     -0.00000000	      0.00000000	     -0.00000000	     -0.00000000	     -0.17811522	      0.31259459	     -0.00000000	      0.00000000	     -0.00000000	    -62.94572743	     -0.18704364	      0.11497020	     -0.00000000	      0.00000000	     -0.00000000	     57.77214208	      0.00000000	      0.00000000	      0.00000000	     -0.00000000	      0.00000000	     -0.00000000	     -0.04940002	      0.41304758	     -0.00000000
      0.38902011	      0.00000000	      0.47816200	     -0.00000000	      0.00000000	     -0.00000000	     -0.00000000	     -0.17817115	      0.31230475	     -0.00000000	      0.00000000	     -0.00000000	    -62.98097841	     -0.18710238	      0.11487428	     -0.00000000	      0.00000000	     -0.00000000	     57.80069288	      0.00000000	      0.00000000	      0.00000000	     -0.00000000	      0.00000000	     -0.00000000	     -0.04941553	      0.41269715	     -0.00000000
      0.38934031	      0.00000000	      0.47776349	     -0.00000000	      0.00000000	     -0.00000000	     -0.00000000	     -0.17822688	      0.31201560	     -0.00000000	      0.00000000	     -0.00000000	    -63.01614050	     -0.18716089	      0.11477861	     -0.00000000	      0.00000000	     -0.00000000	     57.82916412	      0.00000000	      0.00000000	      0.00000000	     -0.00000000	      0.00000000	     -0.00000000	     -0.04943099	      0.41234755	     -0.00000000
      0.38965583	      0.00000000	      0.47737174	     -0.00000000	      0.00000000	     -0.00000000	     -0.00000000	     -0.17828158	      0.31173136	     -0.00000000	      0.00000000	     -0.00000000	    -63.05070047	     -0.18721833	      0.11468457	     -0.00000000	      0.00000000	     -0.00000000	     57.85714047	      0.00000000	      0.00000000	      0.00000000	     -0.00000000	      0.00000000	     -0.00000000	     -0.04944616	      0.41200387	     -0.00000000
      0.38997134	      0.00000000	      0.47698089	     -0.00000000	      0.00000000	     -0.00000000	     -0.00000000	     -0.17833609	      0.31144780	     -0.00000000	      0.00000000	     -0.00000000	    -63.08517421	     -0.18727554	      0.11459076	     -0.00000000	      0.00000000	     -0.00000000	     57.88503978	      0.00000000	      0.00000000	      0.00000000	     -0.00000000	      0.00000000	     -0.00000000	     -0.04946127	      0.41166100	     -0.00000000
      0.39028055	      0.00000000	      0.47659873	     -0.00000000	      0.00000000	     -0.00000000	     -0.00000000	     -0.17838931	      0.31117056	     -0.00000000	      0.00000000	     -0.00000000	    -63.11887560	     -0.18733140	      0.11449906	     -0.00000000	      0.00000000	     -0.00000000	     57.91230705	      0.00000000	      0.00000000	      0.00000000	     -0.00000000	      0.00000000	     -0.00000000	     -0.04947603	      0.41132575	     -0.00000000
      0.39058976	      0.00000000	      0.47621745	     -0.00000000	      0.00000000	     -0.00000000	     -0.00000000	     -0.17844233	      0.31089395	     -0.00000000	      0.00000000	     -0.00000000	    -63.15249426	     -0.18738706	      0.11440758	     -0.00000000	      0.00000000	     -0.00000000	     57.93950053	      0.00000000	      0.00000000	      0.00000000	     -0.00000000	      0.00000000	     -0.00000000	     -0.04949074	      0.41099127	     -0.00000000
      0.39089698	      0.00000000	      0.47583947	     -0.00000000	      0.00000000	     -0.00000000	     -0.00000000	     -0.17849483	      0.31061977	     -0.00000000	      0.00000000	     -0.00000000	    -63.18581475	     -0.18744214	      0.11431691	     -0.00000000	      0.00000000	     -0.00000000	     57.96644607	      0.00000000	      0.00000000	      0.00000000	     -0.00000000	      0.00000000	     -0.00000000	     -0.04950529	      0.41065970	     -0.00000000
      0.39128926	      0.00000000	      0.47535810	     -0.00000000	      0.00000000	     -0.00000000	     -0.00000000	     -0.17856159	      0.31027060	     -0.00000000	      0.00000000	     -0.00000000	    -63.22824207	     -0.18751218	      0.11420145	     -0.00000000	      0.00000000	     -0.00000000	     58.00074640	      0.00000000	      0.00000000	      0.00000000	     -0.00000000	      0.00000000	     -0.00000000	     -0.04952381	      0.41023743	     -0.00000000
      0.39176652	      0.00000000	      0.47477434	     -0.00000000	      0.00000000	     -0.00000000	     -0.00000000	     -0.17864240	      0.30984719	     -0.00000000	      0.00000000	     -0.00000000	    -63.27968120	     -0.18759695	      0.11406148	     -0.00000000	      0.00000000	     -0.00000000	     58.04231777	      0.00000000	      0.00000000	      0.00000000	     -0.00000000	      0.00000000	     -0.00000000	     -0.04954621	      0.40972535	     -0.00000000
      0.39203331	      0.00000000	      0.47444893	     -0.00000000	      0.00000000	     -0.00000000	     -0.00000000	     -0.17868737	      0.30961117	     -0.00000000	      0.00000000	     -0.00000000	    -63.30834963	     -0.18764411	      0.11398346	     -0.00000000	      0.00000000	     -0.00000000	     58.06547974	      0.00000000	      0.00000000	      0.00000000	     -0.00000000	      0.00000000	     -0.00000000	     -0.04955868	      0.40943990	     -0.00000000
      0.39237081	      0.00000000	      0.47403819	     -0.00000000	      0.00000000	     -0.00000000	     -0.00000000	     -0.17874406	      0.30931328	     -0.00000000	      0.00000000	     -0.00000000	    -63.34452910	     -0.18770356	      0.11388501	     -0.00000000	      0.00000000	     -0.00000000	     58.09470303	      0.00000000	      0.00000000	      0.00000000	     -0.00000000	      0.00000000	     -0.00000000	     -0.04957440	      0.40907961	     -0.00000000
      0.39282197	      0.00000000	      0.47349075	     -0.00000000	      0.00000000	     -0.00000000	     -0.00000000	     -0.17881950	      0.30891627	     -0.00000000	      0.00000000	     -0.00000000	    -63.39273923	     -0.18778265	      0.11375381	     -0.00000000	      0.00000000	     -0.00000000	     58.13363172	      0.00000000	      0.00000000	      0.00000000	     -0.00000000	      0.00000000	     -0.00000000	     -0.04959531	      0.40859940	     -0.00000000
      0.39310980	      0.00000000	      0.47314247	     -0.00000000	      0.00000000	     -0.00000000	     -0.00000000	     -0.17886741	      0.30866371	     -0.00000000	      0.00000000	     -0.00000000	    -63.42340387	     -0.18783288	      0.11367036	     -0.00000000	      0.00000000	     -0.00000000	     58.15838556	      0.00000000	      0.00000000	      0.00000000	     -0.00000000	      0.00000000	     -0.00000000	     -0.04960859	      0.40829391	     -0.00000000
      0.39339762	      0.00000000	      0.47279495	     -0.00000000	      0.00000000	     -0.00000000	     -0.00000000	     -0.17891516	      0.30841171	     -0.00000000	      0.00000000	     -0.00000000	    -63.45399716	     -0.18788293	      0.11358710	     -0.00000000	      0.00000000	     -0.00000000	     58.18307625	      0.00000000	      0.00000000	      0.00000000	     -0.00000000	      0.00000000	     -0.00000000	     -0.04962183	      0.40798908	     -0.00000000
      0.39368545	      0.00000000	      0.47244818	     -0.00000000	      0.00000000	     -0.00000000	     -0.00000000	     -0.17896275	      0.30816026	     -0.00000000	      0.00000000	     -0.00000000	    -63.48451913	     -0.18793280	      0.11350404	     -0.00000000	      0.00000000	     -0.00000000	     58.20770383	      0.00000000	      0.00000000	      0.00000000	     -0.00000000	      0.00000000	     -0.00000000	     -0.04963502	      0.40768491	     -0.00000000
      0.39395139	      0.00000000	      0.47212844	     -0.00000000	      0.00000000	     -0.00000000	     -0.00000000	     -0.17900658	      0.30792842	     -0.00000000	      0.00000000	     -0.00000000	    -63.51265786	     -0.18797873	      0.11342746	     -0.00000000	      0.00000000	     -0.00000000	     58.23040355	      0.00000000	      0.00000000	      0.00000000	     -0.00000000	      0.00000000	     -0.00000000	     -0.04964716	      0.40740445	     -0.00000000
      0.39434310	      0.00000000	      0.47165868	     -0.00000000	      0.00000000	     -0.00000000	     -0.00000000	     -0.17907089	      0.30758782	     -0.00000000	      0.00000000	     -0.00000000	    -63.55399216	     -0.18804610	      0.11331497	     -0.00000000	      0.00000000	     -0.00000000	     58.26373976	      0.00000000	      0.00000000	      0.00000000	     -0.00000000	      0.00000000	     -0.00000000	     -0.04966499	      0.40699241	     -0.00000000
      0.39466136	      0.00000000	      0.47127804	     -0.00000000	      0.00000000	     -0.00000000	     -0.00000000	     -0.17912291	      0.30731185	     -0.00000000	      0.00000000	     -0.00000000	    -63.58747801	     -0.18810059	      0.11322383	     -0.00000000	      0.00000000	     -0.00000000	     58.29073878	      0.00000000	      0.00000000	      0.00000000	     -0.00000000	      0.00000000	     -0.00000000	     -0.04967941	      0.40665854	     -0.00000000
      0.39497961	      0.00000000	      0.47089832	     -0.00000000	      0.00000000	     -0.00000000	     -0.00000000	     -0.17917474	      0.30703656	     -0.00000000	      0.00000000	     -0.00000000	    -63.62087683	     -0.18815488	      0.11313293	     -0.00000000	      0.00000000	     -0.00000000	     58.31766111	      0.00000000	      0.00000000	      0.00000000	     -0.00000000	      0.00000000	     -0.00000000	     -0.04969377	      0.40632549	     -0.00000000
      0.39529786	      0.00000000	      0.47051952	     -0.00000000	      0.00000000	     -0.00000000	     -0.00000000	     -0.17922638	      0.30676195	     -0.00000000	      0.00000000	     -0.00000000	    -63.65418869	     -0.18820895	      0.11304227	     -0.00000000	      0.00000000	     -0.00000000	     58.34450680	      0.00000000	      0.00000000	      0.00000000	     -0.00000000	      0.00000000	     -0.00000000	     -0.04970808	      0.40599325	     -0.00000000
      0.39561612	      0.00000000	      0.47014165	     -0.00000000	      0.00000000	     -0.00000000	     -0.00000000	     -0.17927782	      0.30648803	     -0.00000000	      0.00000000	     -0.00000000	    -63.68741361	     -0.18826280	      0.11295184	     -0.00000000	      0.00000000	     -0.00000000	     58.37127602	      0.00000000	      0.00000000	      0.00000000	     -0.00000000	      0.00000000	     -0.00000000	     -0.04972233	      0.40566182	     -0.00000000
      0.39593437	      0.00000000	      0.46976470	     -0.00000000	      0.00000000	     -0.00000000	     -0.00000000	     -0.17932906	      0.30621478	     -0.00000000	      0.00000000	     -0.00000000	    -63.72055166	     -0.18831645	      0.11286164	     -0.00000000	      0.00000000	     -0.00000000	     58.39796882	      0.00000000	      0.00000000	      0.00000000	     -0.00000000	      0.00000000	     -0.00000000	     -0.04973653	      0.40533120	     -0.00000000
      0.39625262	      0.00000000	      0.46938867	     -0.00000000	      0.00000000	     -0.00000000	     -0.00000000	     -0.17938011	      0.30594222	     -0.00000000	      0.00000000	     -0.00000000	    -63.75360286	     -0.18836988	      0.11277168	     -0.00000000	      0.00000000	     -0.00000000	     58.42458536	      0.00000000	      0.00000000	      0.00000000	     -0.00000000	      0.00000000	     -0.00000000	     -0.04975068	      0.40500140	     -0.00000000
      0.39657088	      0.00000000	      0.46901357	     -0.00000000	      0.00000000	     -0.00000000	     -0.00000000	     -0.17943097	      0.30567033	     -0.00000000	      0.00000000	     -0.00000000	    -63.78656728	     -0.18842310	      0.11268195	     -0.00000000	      0.00000000	     -0.00000000	     58.45112569	      0.00000000	      0.00000000	      0.00000000	     -0.00000000	      0.00000000	     -0.00000000	     -0.04976477	      0.40467241	     -0.00000000
      0.39688913	      0.00000000	      0.46863939	     -0.00000000	      0.00000000	     -0.00000000	     -0.00000000	     -0.17948163	      0.30539913	     -0.00000000	      0.00000000	     -0.00000000	    -63.81944496	     -0.18847612	      0.11259246	     -0.00000000	      0.00000000	     -0.00000000	     58.47758997	      0.00000000	      0.00000000	      0.00000000	     -0.00000000	      0.00000000	     -0.00000000	     -0.04977880	      0.40434423	     -0.00000000
      0.39720739	      0.00000000	      0.46826613	     -0.00000000	      0.00000000	     -0.00000000	     -0.00000000	     -0.17953210	      0.30512860	     -0.00000000	      0.00000000	     -0.00000000	    -63.85223594	     -0.18852892	      0.11250320	     -0.00000000	      0.00000000	     -0.00000000	     58.50397827	      0.00000000	      0.00000000	      0.00000000	     -0.00000000	      0.00000000	     -0.00000000	     -0.04979279	      0.40401687	     -0.00000000
      0.39748994	      0.00000000	      0.46793552	     -0.00000000	      0.00000000	     -0.00000000	     -0.00000000	     -0.17957675	      0.30488899	     -0.00000000	      0.00000000	     -0.00000000	    -63.88127613	     -0.18857562	      0.11242415	     -0.00000000	      0.00000000	     -0.00000000	     58.52734303	      0.00000000	      0.00000000	      0.00000000	     -0.00000000	      0.00000000	     -0.00000000	     -0.04980516	      0.40372690	     -0.00000000
      0.39777250	      0.00000000	      0.46760563	     -0.00000000	      0.00000000	     -0.00000000	     -0.00000000	     -0.17962125	      0.30464992	     -0.00000000	      0.00000000	     -0.00000000	    -63.91024806	     -0.18862216	      0.11234528	     -0.00000000	      0.00000000	     -0.00000000	     58.55064807	      0.00000000	      0.00000000	      0.00000000	     -0.00000000	      0.00000000	     -0.00000000	     -0.04981748	      0.40343758	     -0.00000000
      0.39808970	      0.00000000	      0.46723615	     -0.00000000	      0.00000000	     -0.00000000	     -0.00000000	     -0.17967103	      0.30438217	     -0.00000000	      0.00000000	     -0.00000000	    -63.94269135	     -0.18867421	      0.11225696	     -0.00000000	      0.00000000	     -0.00000000	     58.57673982	      0.00000000	      0.00000000	      0.00000000	     -0.00000000	      0.00000000	     -0.00000000	     -0.04983127	      0.40311354	     -0.00000000
      0.39840690	      0.00000000	      0.46686760	     -0.00000000	      0.00000000	     -0.00000000	     -0.00000000	     -0.17972061	      0.30411509	     -0.00000000	      0.00000000	     -0.00000000	    -63.97504868	     -0.18872605	      0.11216888	     -0.00000000	      0.00000000	     -0.00000000	     58.60275650	      0.00000000	      0.00000000	      0.00000000	     -0.00000000	      0.00000000	     -0.00000000	     -0.04984501	      0.40279031	     -0.00000000
      0.39870987	      0.00000000	      0.46651643	     -0.00000000	      0.00000000	     -0.00000000	     -0.00000000	     -0.17976780	      0.30386063	     -0.00000000	      0.00000000	     -0.00000000	    -64.00587352	     -0.18877537	      0.11208496	     -0.00000000	      0.00000000	     -0.00000000	     58.62753550	      0.00000000	      0.00000000	      0.00000000	     -0.00000000	      0.00000000	     -0.00000000	     -0.04985808	      0.40248234	     -0.00000000
      0.39901283	      0.00000000	      0.46616611	     -0.00000000	      0.00000000	     -0.00000000	     -0.00000000	     -0.17981481	      0.30360679	     -0.00000000	      0.00000000	     -0.00000000	    -64.03662003	     -0.18882451	      0.11200125	     -0.00000000	      0.00000000	     -0.00000000	     58.65224621	      0.00000000	      0.00000000	      0.00000000	     -0.00000000	      0.00000000	     -0.00000000	     -0.04987110	      0.40217511	     -0.00000000
      0.39928014	      0.00000000	      0.46585771	     -0.00000000	      0.00000000	     -0.00000000	     -0.00000000	     -0.17985615	      0.30338333	     -0.00000000	      0.00000000	     -0.00000000	    -64.06368246	     -0.18886771	      0.11192757	     -0.00000000	      0.00000000	     -0.00000000	     58.67399168	      0.00000000	      0.00000000	      0.00000000	     -0.00000000	      0.00000000	     -0.00000000	     -0.04988254	      0.40190465	     -0.00000000
      0.39966820	      0.00000000	      0.46541116	     -0.00000000	      0.00000000	     -0.00000000	     -0.00000000	     -0.17991592	      0.30305979	     -0.00000000	      0.00000000	     -0.00000000	    -64.10286156	     -0.18893016	      0.11182090	     -0.00000000	      0.00000000	     -0.00000000	     58.70546604	      0.00000000	      0.00000000	      0.00000000	     -0.00000000	      0.00000000	     -0.00000000	     -0.04989910	      0.40151303	     -0.00000000
      0.39998377	      0.00000000	      0.46504903	     -0.00000000	      0.00000000	     -0.00000000	     -0.00000000	     -0.17996432	      0.30279742	     -0.00000000	      0.00000000	     -0.00000000	    -64.13462822	     -0.18898072	      0.11173441	     -0.00000000	      0.00000000	     -0.00000000	     58.73097937	      0.00000000	      0.00000000	      0.00000000	     -0.00000000	      0.00000000	     -0.00000000	     -0.04991250	      0.40119545	     -0.00000000
      0.40029935	      0.00000000	      0.46468780	     -0.00000000	      0.00000000	     -0.00000000	     -0.00000000	     -0.18001254	      0.30253572	     -0.00000000	      0.00000000	     -0.00000000	    -64.16631008	     -0.18903108	      0.11164814	     -0.00000000	      0.00000000	     -0.00000000	     58.75641906	      0.00000000	      0.00000000	      0.00000000	     -0.00000000	      0.00000000	     -0.00000000	     -0.04992585	      0.40087866	     -0.00000000
      0.40061492	      0.00000000	      0.46432748	     -0.00000000	      0.00000000	     -0.00000000	     -0.00000000	     -0.18006057	      0.30227468	     -0.00000000	      0.00000000	     -0.00000000	    -64.19790718	     -0.18908124	      0.11156210	     -0.00000000	      0.00000000	     -0.00000000	     58.78178518	      0.00000000	      0.00000000	      0.00000000	     -0.00000000	      0.00000000	     -0.00000000	     -0.04993915	      0.40056267	     -0.00000000
      0.40093050	      0.00000000	      0.46396806	     -0.00000000	      0.00000000	     -0.00000000	     -0.00000000	     -0.18010843	      0.30201431	     -0.00000000	      0.00000000	     -0.00000000	    -64.22941958	     -0.18913120	      0.11147629	     -0.00000000	      0.00000000	     -0.00000000	     58.80707788	      0.00000000	      0.00000000	      0.00000000	     -0.00000000	      0.00000000	     -0.00000000	     -0.04995240	      0.40024749	     -0.00000000
      0.40124607	      0.00000000	      0.46360956	     -0.00000000	      0.00000000	     -0.00000000	     -0.00000000	     -0.18015609	      0.30175461	     -0.00000000	      0.00000000	     -0.00000000	    -64.26084731	     -0.18918096	      0.11139071	     -0.00000000	      0.00000000	     -0.00000000	     58.83229721	      0.00000000	      0.00000000	      0.00000000	     -0.00000000	      0.00000000	     -0.00000000	     -0.04996560	      0.39993309	     -0.00000000
      0.40152622	      0.00000000	      0.46329205	     -0.00000000	      0.00000000	     -0.00000000	     -0.00000000	     -0.18019826	      0.30152462	     -0.00000000	      0.00000000	     -0.00000000	    -64.28867629	     -0.18922497	      0.11131493	     -0.00000000	      0.00000000	     -0.00000000	     58.85462425	      0.00000000	      0.00000000	      0.00000000	     -0.00000000	      0.00000000	     -0.00000000	     -0.04997727	      0.39965466	     -0.00000000
      0.40180637	      0.00000000	      0.46297526	     -0.00000000	      0.00000000	     -0.00000000	     -0.00000000	     -0.18024028	      0.30129515	     -0.00000000	      0.00000000	     -0.00000000	    -64.31643861	     -0.18926882	      0.11123932	     -0.00000000	      0.00000000	     -0.00000000	     58.87689363	      0.00000000	      0.00000000	      0.00000000	     -0.00000000	      0.00000000	     -0.00000000	     -0.04998891	      0.39937685	     -0.00000000
      0.40212029	      0.00000000	      0.46262113	     -0.00000000	      0.00000000	     -0.00000000	     -0.00000000	     -0.18028720	      0.30103864	     -0.00000000	      0.00000000	     -0.00000000	    -64.34746796	     -0.18931777	      0.11115481	     -0.00000000	      0.00000000	     -0.00000000	     58.90177875	      0.00000000	      0.00000000	      0.00000000	     -0.00000000	      0.00000000	     -0.00000000	     -0.05000190	      0.39906631	     -0.00000000
      0.40243421	      0.00000000	      0.46226790	     -0.00000000	      0.00000000	     -0.00000000	     -0.00000000	     -0.18033393	      0.30078280	     -0.00000000	      0.00000000	     -0.00000000	    -64.37841371	     -0.18936652	      0.11107053	     -0.00000000	      0.00000000	     -0.00000000	     58.92659168	      0.00000000	      0.00000000	      0.00000000	     -0.00000000	      0.00000000	     -0.00000000	     -0.05001483	      0.39875656	     -0.00000000
      0.40273404	      0.00000000	      0.46193135	     -0.00000000	      0.00000000	     -0.00000000	     -0.00000000	     -0.18037841	      0.30053905	     -0.00000000	      0.00000000	     -0.00000000	    -64.40789304	     -0.18941291	      0.11099024	     -0.00000000	      0.00000000	     -0.00000000	     58.95022408	      0.00000000	      0.00000000	      0.00000000	     -0.00000000	      0.00000000	     -0.00000000	     -0.05002714	      0.39846144	     -0.00000000
      0.40303388	      0.00000000	      0.46159562	     -0.00000000	      0.00000000	     -0.00000000	     -0.00000000	     -0.18042272	      0.30029589	     -0.00000000	      0.00000000	     -0.00000000	    -64.43729618	     -0.18945912	      0.11091015	     -0.00000000	      0.00000000	     -0.00000000	     58.97379081	      0.00000000	      0.00000000	      0.00000000	     -0.00000000	      0.00000000	     -0.00000000	     -0.05003941	      0.39816703	     -0.00000000
      0.40330604	      0.00000000	      0.46129158	     -0.00000000	      0.00000000	     -0.00000000	     -0.00000000	     -0.18046280	      0.30007570	     -0.00000000	      0.00000000	     -0.00000000	    -64.46392009	     -0.18950091	      0.11083763	     -0.00000000	      0.00000000	     -0.00000000	     58.99512606	      0.00000000	      0.00000000	      0.00000000	     -0.00000000	      0.00000000	     -0.00000000	     -0.05005050	      0.39790042	     -0.00000000
      0.40368861	      0.00000000	      0.46086533	     -0.00000000	      0.00000000	     -0.00000000	     -0.00000000	     -0.18051892	      0.29976701	     -0.00000000	      0.00000000	     -0.00000000	    -64.50123830	     -0.18955940	      0.11073597	     -0.00000000	      0.00000000	     -0.00000000	     59.02502501	      0.00000000	      0.00000000	      0.00000000	     -0.00000000	      0.00000000	     -0.00000000	     -0.05006603	      0.39752665	     -0.00000000
      0.40401985	      0.00000000	      0.46049736	     -0.00000000	      0.00000000	     -0.00000000	     -0.00000000	     -0.18056729	      0.29950054	     -0.00000000	      0.00000000	     -0.00000000	    -64.53344850	     -0.18960981	      0.11064822	     -0.00000000	      0.00000000	     -0.00000000	     59.05082563	      0.00000000	      0.00000000	      0.00000000	     -0.00000000	      0.00000000	     -0.00000000	     -0.05007942	      0.39720399	     -0.00000000
      0.40429781	      0.00000000	      0.46018934	     -0.00000000	      0.00000000	     -0.00000000	     -0.00000000	     -0.18060773	      0.29927749	     -0.00000000	      0.00000000	     -0.00000000	    -64.56040732	     -0.18965196	      0.11057477	     -0.00000000	      0.00000000	     -0.00000000	     59.07241575	      0.00000000	      0.00000000	      0.00000000	     -0.00000000	      0.00000000	     -0.00000000	     -0.05009061	      0.39693389	     -0.00000000
      0.40457578	      0.00000000	      0.45988201	     -0.00000000	      0.00000000	     -0.00000000	     -0.00000000	     -0.18064804	      0.29905494	     -0.00000000	      0.00000000	     -0.00000000	    -64.58730084	     -0.18969395	      0.11050150	     -0.00000000	      0.00000000	     -0.00000000	     59.09394983	      0.00000000	      0.00000000	      0.00000000	     -0.00000000	      0.00000000	     -0.00000000	     -0.05010176	      0.39666441	     -0.00000000
      0.40488499	      0.00000000	      0.45954097	     -0.00000000	      0.00000000	     -0.00000000	     -0.00000000	     -0.18069271	      0.29880799	     -0.00000000	      0.00000000	     -0.00000000	    -64.61714065	     -0.18974048	      0.11042020	     -0.00000000	      0.00000000	     -0.00000000	     59.11783874	      0.00000000	      0.00000000	      0.00000000	     -0.00000000	      0.00000000	     -0.00000000	     -0.05011412	      0.39636536	     -0.00000000
      0.40519420	      0.00000000	      0.45920079	     -0.00000000	      0.00000000	     -0.00000000	     -0.00000000	     -0.18073722	      0.29856167	     -0.00000000	      0.00000000	     -0.00000000	    -64.64689973	     -0.18978683	      0.11033912	     -0.00000000	      0.00000000	     -0.00000000	     59.14165850	      0.00000000	      0.00000000	      0.00000000	     -0.00000000	      0.00000000	     -0.00000000	     -0.05012644	      0.39606707	     -0.00000000
      0.40548373	      0.00000000	      0.45888306	     -0.00000000	      0.00000000	     -0.00000000	     -0.00000000	     -0.18077874	      0.29833162	     -0.00000000	      0.00000000	     -0.00000000	    -64.67469082	     -0.18983005	      0.11026339	     -0.00000000	      0.00000000	     -0.00000000	     59.16389902	      0.00000000	      0.00000000	      0.00000000	     -0.00000000	      0.00000000	     -0.00000000	     -0.05013792	      0.39578847	     -0.00000000
      0.40584473	      0.00000000	      0.45848794	     -0.00000000	      0.00000000	     -0.00000000	     -0.00000000	     -0.18083030	      0.29804554	     -0.00000000	      0.00000000	     -0.00000000	    -64.70924440	     -0.18988373	      0.11016923	     -0.00000000	      0.00000000	     -0.00000000	     59.19154597	      0.00000000	      0.00000000	      0.00000000	     -0.00000000	      0.00000000	     -0.00000000	     -0.05015219	      0.39544202	     -0.00000000
      0.40632188	      0.00000000	      0.45796753	     -0.00000000	      0.00000000	     -0.00000000	     -0.00000000	     -0.18089810	      0.29766876	     -0.00000000	      0.00000000	     -0.00000000	    -64.75474606	     -0.18995429	      0.11004522	     -0.00000000	      0.00000000	     -0.00000000	     59.22794363	      0.00000000	      0.00000000	      0.00000000	     -0.00000000	      0.00000000	     -0.00000000	     -0.05017094	      0.39498570	     -0.00000000
      0.40657078	      0.00000000	      0.45769688	     -0.00000000	      0.00000000	     -0.00000000	     -0.00000000	     -0.18093330	      0.29747282	     -0.00000000	      0.00000000	     -0.00000000	    -64.77840532	     -0.18999092	      0.10998074	     -0.00000000	      0.00000000	     -0.00000000	     59.24686507	      0.00000000	      0.00000000	      0.00000000	     -0.00000000	      0.00000000	     -0.00000000	     -0.05018068	      0.39474839	     -0.00000000
      0.40681968	      0.00000000	      0.45742679	     -0.00000000	      0.00000000	     -0.00000000	     -0.00000000	     -0.18096840	      0.29727729	     -0.00000000	      0.00000000	     -0.00000000	    -64.80201241	     -0.19002743	      0.10991639	     -0.00000000	      0.00000000	     -0.00000000	     59.26574207	      0.00000000	      0.00000000	      0.00000000	     -0.00000000	      0.00000000	     -0.00000000	     -0.05019039	      0.39451157	     -0.00000000
      0.40716022	      0.00000000	      0.45705817	     -0.00000000	      0.00000000	     -0.00000000	     -0.00000000	     -0.18101625	      0.29701043	     -0.00000000	      0.00000000	     -0.00000000	    -64.83422663	     -0.19007720	      0.10982859	     -0.00000000	      0.00000000	     -0.00000000	     59.29149724	      0.00000000	      0.00000000	      0.00000000	     -0.00000000	      0.00000000	     -0.00000000	     -0.05020362	      0.39418836	     -0.00000000
      0.40750076	      0.00000000	      0.45669060	     -0.00000000	      0.00000000	     -0.00000000	     -0.00000000	     -0.18106389	      0.29674434	     -0.00000000	      0.00000000	     -0.00000000	    -64.86634330	     -0.19012674	      0.10974104	     -0.00000000	      0.00000000	     -0.00000000	     59.31716942	      0.00000000	      0.00000000	      0.00000000	     -0.00000000	      0.00000000	     -0.00000000	     -0.05021679	      0.39386607	     -0.00000000
      0.40778951	      0.00000000	      0.45637975	     -0.00000000	      0.00000000	     -0.00000000	     -0.00000000	     -0.18110413	      0.29651932	     -0.00000000	      0.00000000	     -0.00000000	    -64.89350008	     -0.19016858	      0.10966700	     -0.00000000	      0.00000000	     -0.00000000	     59.33887310	      0.00000000	      0.00000000	      0.00000000	     -0.00000000	      0.00000000	     -0.00000000	     -0.05022792	      0.39359352	     -0.00000000
      0.40807827	      0.00000000	      0.45606965	     -0.00000000	      0.00000000	     -0.00000000	     -0.00000000	     -0.18114423	      0.29629485	     -0.00000000	      0.00000000	     -0.00000000	    -64.92058681	     -0.19021026	      0.10959315	     -0.00000000	      0.00000000	     -0.00000000	     59.36051730	      0.00000000	      0.00000000	      0.00000000	     -0.00000000	      0.00000000	     -0.00000000	     -0.05023901	      0.39332162	     -0.00000000
      0.40837283	      0.00000000	      0.45575410	     -0.00000000	      0.00000000	     -0.00000000	     -0.00000000	     -0.18118499	      0.29606643	     -0.00000000	      0.00000000	     -0.00000000	    -64.94814540	     -0.19025261	      0.10951802	     -0.00000000	      0.00000000	     -0.00000000	     59.38253500	      0.00000000	      0.00000000	      0.00000000	     -0.00000000	      0.00000000	     -0.00000000	     -0.05025028	      0.39304495	     -0.00000000
      0.40874680	      0.00000000	      0.45535461	     -0.00000000	      0.00000000	     -0.00000000	     -0.00000000	     -0.18123651	      0.29577727	     -0.00000000	      0.00000000	     -0.00000000	    -64.98302910	     -0.19030615	      0.10942290	     -0.00000000	      0.00000000	     -0.00000000	     59.41039993	      0.00000000	      0.00000000	      0.00000000	     -0.00000000	      0.00000000	     -0.00000000	     -0.05026453	      0.39269468	     -0.00000000
      0.40920584	      0.00000000	      0.45486597	     -0.00000000	      0.00000000	     -0.00000000	     -0.00000000	     -0.18129943	      0.29542359	     -0.00000000	      0.00000000	     -0.00000000	    -65.02568767	     -0.19037150	      0.10930657	     -0.00000000	      0.00000000	     -0.00000000	     59.44446773	      0.00000000	      0.00000000	      0.00000000	     -0.00000000	      0.00000000	     -0.00000000	     -0.05028192	      0.39226626	     -0.00000000
      0.40945960	      0.00000000	      0.45459667	     -0.00000000	      0.00000000	     -0.00000000	     -0.00000000	     -0.18133406	      0.29522868	     -0.00000000	      0.00000000	     -0.00000000	    -65.04919314	     -0.19040746	      0.10924246	     -0.00000000	      0.00000000	     -0.00000000	     59.46323601	      0.00000000	      0.00000000	      0.00000000	     -0.00000000	      0.00000000	     -0.00000000	     -0.05029149	      0.39203015	     -0.00000000
      0.40981971	      0.00000000	      0.45421550	     -0.00000000	      0.00000000	     -0.00000000	     -0.00000000	     -0.18138301	      0.29495280	     -0.00000000	      0.00000000	     -0.00000000	    -65.08245804	     -0.19045828	      0.10915173	     -0.00000000	      0.00000000	     -0.00000000	     59.48979255	      0.00000000	      0.00000000	      0.00000000	     -0.00000000	      0.00000000	     -0.00000000	     -0.05030503	      0.39169595	     -0.00000000
      0.41017982	      0.00000000	      0.45383551	     -0.00000000	      0.00000000	     -0.00000000	     -0.00000000	     -0.18143174	      0.29467779	     -0.00000000	      0.00000000	     -0.00000000	    -65.11561436	     -0.19050886	      0.10906129	     -0.00000000	      0.00000000	     -0.00000000	     59.51625744	      0.00000000	      0.00000000	      0.00000000	     -0.00000000	      0.00000000	     -0.00000000	     -0.05031850	      0.39136279	     -0.00000000
      0.41043912	      0.00000000	      0.45356261	     -0.00000000	      0.00000000	     -0.00000000	     -0.00000000	     -0.18146670	      0.29448029	     -0.00000000	      0.00000000	     -0.00000000	    -65.13942171	     -0.19054513	      0.10899635	     -0.00000000	      0.00000000	     -0.00000000	     59.53525712	      0.00000000	      0.00000000	      0.00000000	     -0.00000000	      0.00000000	     -0.00000000	     -0.05032816	      0.39112352	     -0.00000000
      0.41069843	      0.00000000	      0.45329033	     -0.00000000	      0.00000000	     -0.00000000	     -0.00000000	     -0.18150154	      0.29428323	     -0.00000000	      0.00000000	     -0.00000000	    -65.16317282	     -0.19058128	      0.10893155	     -0.00000000	      0.00000000	     -0.00000000	     59.55420942	      0.00000000	      0.00000000	      0.00000000	     -0.00000000	      0.00000000	     -0.00000000	     -0.05033778	      0.39088480	     -0.00000000
      0.41091770	      0.00000000	      0.45306055	     -0.00000000	      0.00000000	     -0.00000000	     -0.00000000	     -0.18153091	      0.29411694	     -0.00000000	      0.00000000	     -0.00000000	    -65.18321354	     -0.19061175	      0.10887687	     -0.00000000	      0.00000000	     -0.00000000	     59.57019908	      0.00000000	      0.00000000	      0.00000000	     -0.00000000	      0.00000000	     -0.00000000	     -0.05034590	      0.39068334	     -0.00000000
      0.41126210	      0.00000000	      0.45270052	     -0.00000000	      0.00000000	     -0.00000000	     -0.00000000	     -0.18157688	      0.29385640	     -0.00000000	      0.00000000	     -0.00000000	    -65.21460908	     -0.19065943	      0.10879121	     -0.00000000	      0.00000000	     -0.00000000	     59.59524478	      0.00000000	      0.00000000	      0.00000000	     -0.00000000	      0.00000000	     -0.00000000	     -0.05035861	      0.39036769	     -0.00000000
      0.41160650	      0.00000000	      0.45234157	     -0.00000000	      0.00000000	     -0.00000000	     -0.00000000	     -0.18162265	      0.29359664	     -0.00000000	      0.00000000	     -0.00000000	    -65.24590554	     -0.19070688	      0.10870581	     -0.00000000	      0.00000000	     -0.00000000	     59.62020722	      0.00000000	      0.00000000	      0.00000000	     -0.00000000	      0.00000000	     -0.00000000	     -0.05037125	      0.39005299	     -0.00000000
      0.41187347	      0.00000000	      0.45206405	     -0.00000000	      0.00000000	     -0.00000000	     -0.00000000	     -0.18165800	      0.29339582	     -0.00000000	      0.00000000	     -0.00000000	    -65.27009819	     -0.19074352	      0.10863979	     -0.00000000	      0.00000000	     -0.00000000	     59.63950073	      0.00000000	      0.00000000	      0.00000000	     -0.00000000	      0.00000000	     -0.00000000	     -0.05038102	      0.38980968	     -0.00000000
      0.41214045	      0.00000000	      0.45178717	     -0.00000000	      0.00000000	     -0.00000000	     -0.00000000	     -0.18169322	      0.29319547	     -0.00000000	      0.00000000	     -0.00000000	    -65.29423136	     -0.19078003	      0.10857392	     -0.00000000	      0.00000000	     -0.00000000	     59.65874436	      0.00000000	      0.00000000	      0.00000000	     -0.00000000	      0.00000000	     -0.00000000	     -0.05039075	      0.38956693	     -0.00000000
      0.41243401	      0.00000000	      0.45148347	     -0.00000000	      0.00000000	     -0.00000000	     -0.00000000	     -0.18173182	      0.29297570	     -0.00000000	      0.00000000	     -0.00000000	    -65.32069931	     -0.19082003	      0.10850168	     -0.00000000	      0.00000000	     -0.00000000	     59.67984694	      0.00000000	      0.00000000	      0.00000000	     -0.00000000	      0.00000000	     -0.00000000	     -0.05040141	      0.38930066	     -0.00000000
      0.41272757	      0.00000000	      0.45118053	     -0.00000000	      0.00000000	     -0.00000000	     -0.00000000	     -0.18177027	      0.29275650	     -0.00000000	      0.00000000	     -0.00000000	    -65.34709542	     -0.19085986	      0.10842962	     -0.00000000	      0.00000000	     -0.00000000	     59.70088938	      0.00000000	      0.00000000	      0.00000000	     -0.00000000	      0.00000000	     -0.00000000	     -0.05041204	      0.38903508	     -0.00000000
      0.41303839	      0.00000000	      0.45086064	     -0.00000000	      0.00000000	     -0.00000000	     -0.00000000	     -0.18181083	      0.29252504	     -0.00000000	      0.00000000	     -0.00000000	    -65.37496479	     -0.19090187	      0.10835354	     -0.00000000	      0.00000000	     -0.00000000	     59.72310320	      0.00000000	      0.00000000	      0.00000000	     -0.00000000	      0.00000000	     -0.00000000	     -0.05042324	      0.38875462	     -0.00000000
      0.41334921	      0.00000000	      0.45054163	     -0.00000000	      0.00000000	     -0.00000000	     -0.00000000	     -0.18185122	      0.29229421	     -0.00000000	      0.00000000	     -0.00000000	    -65.40275372	     -0.19094370	      0.10827767	     -0.00000000	      0.00000000	     -0.00000000	     59.74524978	      0.00000000	      0.00000000	      0.00000000	     -0.00000000	      0.00000000	     -0.00000000	     -0.05043440	      0.38847494	     -0.00000000
      0.41360897	      0.00000000	      0.45027567	     -0.00000000	      0.00000000	     -0.00000000	     -0.00000000	     -0.18188486	      0.29210178	     -0.00000000	      0.00000000	     -0.00000000	    -65.42591649	     -0.19097852	      0.10821442	     -0.00000000	      0.00000000	     -0.00000000	     59.76370717	      0.00000000	      0.00000000	      0.00000000	     -0.00000000	      0.00000000	     -0.00000000	     -0.05044369	      0.38824178	     -0.00000000
      0.41398608	      0.00000000	      0.44989067	     -0.00000000	      0.00000000	     -0.00000000	     -0.00000000	     -0.18193350	      0.29182322	     -0.00000000	      0.00000000	     -0.00000000	    -65.45944256	     -0.19102886	      0.10812287	     -0.00000000	      0.00000000	     -0.00000000	     59.79041890	      0.00000000	      0.00000000	      0.00000000	     -0.00000000	      0.00000000	     -0.00000000	     -0.05045712	      0.38790424	     -0.00000000
      0.41429055	      0.00000000	      0.44958076	     -0.00000000	      0.00000000	     -0.00000000	     -0.00000000	     -0.18197260	      0.29159899	     -0.00000000	      0.00000000	     -0.00000000	    -65.48642458	     -0.19106932	      0.10804918	     -0.00000000	      0.00000000	     -0.00000000	     59.81191350	      0.00000000	      0.00000000	      0.00000000	     -0.00000000	      0.00000000	     -0.00000000	     -0.05046792	      0.38763254	     -0.00000000
      0.41459502	      0.00000000	      0.44927168	     -0.00000000	      0.00000000	     -0.00000000	     -0.00000000	     -0.18201154	      0.29137537	     -0.00000000	      0.00000000	     -0.00000000	    -65.51332958	     -0.19110961	      0.10797569	     -0.00000000	      0.00000000	     -0.00000000	     59.83334399	      0.00000000	      0.00000000	      0.00000000	     -0.00000000	      0.00000000	     -0.00000000	     -0.05047867	      0.38736158	     -0.00000000
      0.41489949	      0.00000000	      0.44896344	     -0.00000000	      0.00000000	     -0.00000000	     -0.00000000	     -0.18205034	      0.29115236	     -0.00000000	      0.00000000	     -0.00000000	    -65.54015760	     -0.19114973	      0.10790240	     -0.00000000	      0.00000000	     -0.00000000	     59.85471041	      0.00000000	      0.00000000	      0.00000000	     -0.00000000	      0.00000000	     -0.00000000	     -0.05048939	      0.38709134	     -0.00000000
      0.41520395	      0.00000000	      0.44865603	     -0.00000000	      0.00000000	     -0.00000000	     -0.00000000	     -0.18208898	      0.29092996	     -0.00000000	      0.00000000	     -0.00000000	    -65.56690869	     -0.19118969	      0.10782932	     -0.00000000	      0.00000000	     -0.00000000	     59.87601289	      0.00000000	      0.00000000	      0.00000000	     -0.00000000	      0.00000000	     -0.00000000	     -0.05050006	      0.38682184	     -0.00000000
      0.41550842	      0.00000000	      0.44834945	     -0.00000000	      0.00000000	     -0.00000000	     -0.00000000	     -0.18212748	      0.29070817	     -0.00000000	      0.00000000	     -0.00000000	    -65.59358289	     -0.19122948	      0.10775644	     -0.00000000	      0.00000000	     -0.00000000	     59.89725149	      0.00000000	      0.00000000	      0.00000000	     -0.00000000	      0.00000000	     -0.00000000	     -0.05051068	      0.38655307	     -0.00000000
      0.41581289	      0.00000000	      0.44804371	     -0.00000000	      0.00000000	     -0.00000000	     -0.00000000	     -0.18216582	      0.29048698	     -0.00000000	      0.00000000	     -0.00000000	    -65.62018026	     -0.19126911	      0.10768376	     -0.00000000	      0.00000000	     -0.00000000	     59.91842633	      0.00000000	      0.00000000	      0.00000000	     -0.00000000	      0.00000000	     -0.00000000	     -0.05052127	      0.38628504	     -0.00000000
[truncated: 4,935,169 more chars]
