# Supplementary material for: Musculoskeletal simulations to examine the effects of accentuated eccentric loading (AEL) on jump height
Source: PeerJ. 2023 Jan 23;11:e14687. doi: 10.7717/peerj.14687 (PMC9879160; doi:10.7717/peerj.14687)
Supplement: Supplemental Information 3 — Added30 folder contains the code and simulation results for a complete jump with an additional 30% model mass. Dropped30 folder contains the code and simulation results for the push-off phase with the original model mass. [file peerj-11-14687-s003.zip › Supplementary Simulation code and output results AEL30/Added30/Optimized_for_J_Results/TwoSegment_Two_Segment_TendonForce.sto]

TendonForce
version=1
nRows=11206
nColumns=5
inDegrees=no

This analysis gathers basic information about muscles during a simulation (e.g., forces, tendon lengths, moment arms, etc).
Units are S.I. units (second, meters, Newtons, ...)
Angles are in degrees.

endheader
time	vastus	recfem	glut	ham
      0.00000000	     68.06913601	     21.93930261	      0.00059054	     67.70307771
      0.00010000	     68.07584328	     21.94018479	      0.00059334	     67.70085370
      0.00022775	     68.10101666	     21.94347275	      0.00060465	     67.69252344
      0.00035551	     68.14068434	     21.94861062	      0.00062426	     67.67942514
      0.00048326	     68.19152651	     21.95513800	      0.00065215	     67.66267417
      0.00061102	     68.25111615	     21.96271935	      0.00068865	     67.64308449
      0.00073877	     68.31768158	     21.97111090	      0.00073438	     67.62124828
      0.00090160	     68.41063393	     21.98270757	      0.00080745	     67.59082511
      0.00106443	     68.51097873	     21.99508506	      0.00089946	     67.55805581
      0.00122727	     68.61747237	     22.00807863	      0.00101366	     67.52334256
      0.00143196	     68.75882459	     22.02512731	      0.00119506	     67.47733706
      0.00163665	     68.90756037	     22.04285671	      0.00142832	     67.42897668
      0.00188399	     69.09624145	     22.06508944	      0.00179826	     67.36764129
      0.00213133	     69.29408607	     22.08814873	      0.00229296	     67.30327903
      0.00244952	     69.56138456	     22.11898095	      0.00317639	     67.21614673
      0.00276770	     69.84248788	     22.15110273	      0.00444146	     67.12419606
      0.00319857	     70.24425936	     22.19663277	      0.00703727	     66.99205280
      0.00362945	     70.66930282	     22.24447593	      0.01113984	     66.85118736
      0.00422764	     71.29599495	     22.31467006	      0.02080890	     66.64129674
      0.00482583	     71.96271856	     22.38914306	      0.03796000	     66.41499791
      0.00564354	     72.93398020	     22.49760085	      0.08233502	     66.07974816
      0.00650068	     74.01976482	     22.61910874	      0.17379546	     65.69729018
      0.00735781	     75.16775088	     22.74808102	      0.34239504	     65.28446363
      0.00811487	     76.22803768	     22.86774561	      0.58744963	     64.89581520
      0.00887194	     77.32722636	     22.99238756	      0.95220977	     64.48579581
      0.00979351	     78.71185185	     23.15026095	      1.58617681	     63.95947499
      0.01058353	     79.93462616	     23.29047857	      2.29800353	     63.48595425
      0.01125028	     80.98911756	     23.41199328	      3.00288026	     63.07127061
      0.01191703	     82.06178895	     23.53616061	      3.77780780	     62.64359057
      0.01250231	     83.01668653	     23.64716308	      4.49374058	     62.25801429
      0.01337770	     84.46504574	     23.81636075	      5.58686726	     61.66463487
      0.01407208	     85.62863299	     23.95301199	      6.44592741	     61.18058161
      0.01476646	     86.80316734	     24.09159576	      7.28148652	     60.68542996
      0.01546084	     87.98688856	     24.23191820	      8.08612779	     60.17981124
      0.01616453	     89.19420249	     24.37571282	      8.86799390	     59.65733572
      0.01686821	     90.40776624	     24.52093808	      9.61771656	     59.12527545
      0.01760856	     91.68977459	     24.67510057	     10.37583330	     58.55571726
      0.01834891	     92.97567333	     24.83050009	     11.10759842	     57.97668368
      0.01908926	     94.26413496	     24.98697969	     11.81816128	     57.38868340
      0.01982961	     95.55395853	     25.14439259	     12.51212017	     56.79218480
      0.02047932	     96.68615837	     25.28319671	     13.11049377	     56.26204768
      0.02112903	     97.81795112	     25.42253067	     13.70114517	     55.72595602
      0.02177874	     98.94877671	     25.56231577	     14.28574292	     55.18414936
      0.02250922	    100.21840948	     25.71992460	     14.93738809	     54.56843681
      0.02323970	    101.48557900	     25.87791102	     15.58439602	     53.94606595
      0.02388406	    102.60089780	     26.01751202	     16.15208195	     53.39174777
      0.02452842	    103.71359456	     26.15727636	     16.71743512	     52.83261253
      0.02525103	    104.95797062	     26.31413760	     17.34910205	     52.20003592
      0.02597364	    106.19843841	     26.47106180	     17.97863735	     51.56177580
      0.02664909	    107.35420658	     26.61774113	     18.56537132	     50.96018237
      0.02732453	    108.50620420	     26.76436383	     19.15057892	     50.35389854
      0.02804574	    109.73195127	     26.92080194	     19.77384029	     49.70149287
      0.02876695	    110.95316265	     27.07706427	     20.39551745	     49.04399680
      0.02946373	    112.12863336	     27.22781805	     20.99466618	     48.40404313
      0.03016051	    113.29975692	     27.37831514	     21.59238236	     47.75953964
      0.03085729	    114.46650586	     27.52851414	     22.18867000	     47.11057311
      0.03155407	    115.62886862	     27.67837646	     22.78352731	     46.45722301
      0.03225085	    116.78684231	     27.82786562	     23.37694908	     45.79956362
      0.03294763	    117.94043261	     27.97694749	     23.96892925	     45.13766421
      0.03364441	    119.08964897	     28.12558985	     24.55946224	     44.47159066
      0.03434120	    120.23450409	     28.27376246	     25.14854444	     43.80140588
      0.03503798	    121.37501084	     28.42143678	     25.73617517	     43.12717100
      0.03573476	    122.51118158	     28.56858593	     26.32235770	     42.44894605
      0.03643154	    123.64302634	     28.71518454	     26.90710003	     41.76679065
      0.03712832	    124.77055218	     28.86120867	     27.49041588	     41.08076492
      0.03782510	    125.89376215	     29.00663568	     28.07232545	     40.39093010
      0.03852188	    127.01265481	     29.15144417	     28.65285637	     39.69734923
      0.03921866	    128.12722370	     29.29561389	     29.23204460	     39.00008779
      0.03991544	    129.23745706	     29.43912562	     29.80993541	     38.29921434
      0.04061222	    130.34333762	     29.58196114	     30.38658431	     37.59480106
      0.04130900	    131.44484247	     29.72410316	     30.96205811	     36.88692438
      0.04200579	    132.54194308	     29.86553522	     31.53643578	     36.17566548
      0.04270257	    133.63460531	     30.00624164	     32.10980934	     35.46111086
      0.04339935	    134.72278955	     30.14620749	     32.68228456	     34.74335287
      0.04409613	    135.80645090	     30.28541851	     33.25398143	     34.02249021
      0.04479291	    136.88553931	     30.42386107	     33.82503426	     33.29862845
      0.04548969	    137.95999991	     30.56152212	     34.39559130	     32.57188059
      0.04618647	    139.02977321	     30.69838915	     34.96581380	     31.84236751
      0.04688325	    140.09479543	     30.83445014	     35.53587421	     31.11021856
      0.04750840	    141.04622911	     30.95582794	     36.04734034	     30.45120912
      0.04813355	    141.99373034	     31.07653932	     36.55895530	     29.79029608
      0.04875869	    142.93724782	     31.19657681	     37.07085436	     29.12759188
      0.04938384	    143.87672577	     31.31593287	     37.58316959	     28.46321643
      0.05000899	    144.81210692	     31.43460021	     38.09602668	     27.79729684
      0.05063413	    145.74333243	     31.55257180	     38.60954098	     27.12996790
      0.05125928	    146.67034217	     31.66984079	     39.12381339	     26.46137247
      0.05188443	    147.59307492	     31.78640058	     39.63892645	     25.79166194
      0.05250958	    148.51146858	     31.90224473	     40.15494078	     25.12099672
      0.05313472	    149.42546044	     32.01736704	     40.67189217	     24.44954675
      0.05375987	    150.33498733	     32.13176149	     41.18978966	     23.77749208
      0.05438502	    151.23998590	     32.24542226	     41.70861452	     23.10502347
      0.05501016	    152.14039280	     32.35834374	     42.22832049	     22.43234308
      0.05563531	    153.03614487	     32.47052048	     42.74883500	     21.75966516
      0.05626046	    153.92717938	     32.58194726	     43.27006132	     21.08721693
      0.05688561	    154.81343419	     32.69261907	     43.79188195	     20.41523936
      0.05751075	    155.69484796	     32.80253108	     44.31416157	     19.74398823
      0.05813590	    156.57136027	     32.91167867	     44.83675100	     19.07373514
      0.05876105	    157.44291186	     33.02005746	     45.35949097	     18.40476869
      0.05938619	    158.30944470	     33.12766325	     45.88221568	     17.73739576
      0.06001134	    159.17090218	     33.23449209	     46.40475602	     17.07194293
      0.06063649	    160.02722923	     33.34054023	     46.92694242	     16.40875806
      0.06126164	    160.87837245	     33.44580418	     47.44860722	     15.74821191
      0.06188678	    161.72428018	     33.55028065	     47.96958651	     15.09070010
      0.06251193	    162.56490268	     33.65396663	     48.48972163	     14.43664508
      0.06313708	    163.40019216	     33.75685931	     49.00886016	     13.78649840
      0.06376222	    164.23010289	     33.85895617	     49.52685668	     13.14074309
      0.06438737	    165.05459132	     33.96025493	     50.04357315	     12.49989630
      0.06501252	    165.87361611	     34.06075355	     50.55887909	     11.86451217
      0.06563767	    166.68713822	     34.16045030	     51.07265165	     11.23518479
      0.06626281	    167.49512100	     34.25934368	     51.58477545	     10.61255154
      0.06688796	    168.29753023	     34.35743250	     52.09514239	      9.99729644
      0.06751311	    169.09433422	     34.45471583	     52.60365140	      9.39015380
      0.06813825	    169.88550381	     34.55119306	     53.11020811	      8.79191188
      0.06876340	    170.67101250	     34.64686385	     53.61472456	      8.20341670
      0.06938855	    171.45083644	     34.74172818	     54.11711885	      7.62557573
      0.07001370	    172.22495452	     34.83578633	     54.61731485	      7.05936143
      0.07063884	    172.99334839	     34.92903891	     55.11524186	      6.50581443
      0.07126399	    173.75600255	     35.02148685	     55.61083436	      5.96604612
      0.07188914	    174.51290434	     35.11313140	     56.10403170	      5.44124036
      0.07251429	    175.26404401	     35.20397416	     56.59477787	      4.93265379
      0.07313943	    176.00941472	     35.29401706	     57.08302127	      4.44161442
      0.07376458	    176.74901259	     35.38326239	     57.56871447	      3.96951761
      0.07438973	    177.48283672	     35.47171278	     58.05181403	      3.51781896
      0.07501487	    178.21088916	     35.55937121	     58.53228031	      3.08802272
      0.07564002	    178.93317491	     35.64624102	     59.01007727	      2.68166511
      0.07626517	    179.64970188	     35.73232588	     59.48517235	      2.30029072
      0.07689032	    180.36048085	     35.81762982	     59.95753623	      1.94542108
      0.07751546	    181.06552537	     35.90215721	     60.42714275	      1.61851348
      0.07814061	    181.76485160	     35.98591270	     60.89396867	      1.32090894
      0.07876576	    182.45847817	     36.06890127	     61.35799352	      1.05376789
      0.07939090	    183.14642595	     36.15112815	     61.81919941	      0.81799301
      0.08001605	    183.82871772	     36.23259877	     62.27757083	      0.61413919
      0.08064120	    184.50537783	     36.31331878	     62.73309437	      0.44231180
      0.08126635	    185.17643177	     36.39329388	     63.18575853	      0.30205617
      0.08189149	    185.84190559	     36.47252987	     63.63555338	      0.19224299
      0.08251664	    186.50182540	     36.55103246	     64.08247028	      0.11095628
      0.08314179	    187.15621660	     36.62880721	     64.52650153	      0.05539314
      0.08376693	    187.80510328	     36.70585948	     64.96764001	      0.02178574
      0.08439208	    188.44850741	     36.78219422	     65.40620268	      0.00535700
      0.08501723	    189.08644499	     36.85781565	     65.84693452	      0.00032086
      0.08564238	    189.71892571	     36.93272716	     66.28904225	      0.00000000
      0.08626752	    190.34595778	     37.00693168	     66.73070174	      0.00000000
      0.08689267	    190.96755098	     37.08043213	     67.17091288	      0.00000000
      0.08751782	    191.58371942	     37.15323179	     67.60912757	      0.00000000
      0.08814296	    192.19448155	     37.22533447	     68.04504581	      0.00000000
      0.08876811	    192.79985940	     37.29674438	     68.47850385	      0.00000000
      0.08939326	    193.39987786	     37.36746614	     68.90941297	      0.00000000
      0.09001841	    193.99456422	     37.43750470	     69.33772601	      0.00000000
      0.09064355	    194.58394774	     37.50686529	     69.76341902	      0.00000000
      0.09126870	    195.16805947	     37.57555340	     70.18648127	      0.00000000
      0.09189385	    195.74693207	     37.64357473	     70.60690970	      0.00000000
      0.09251899	    196.32059976	     37.71093521	     71.02470598	      0.00000000
      0.09314414	    196.88909747	     37.77764091	     71.43987476	      0.00000000
      0.09376929	    197.45246179	     37.84369808	     71.85242281	      0.00000000
      0.09439444	    198.01073044	     37.90911312	     72.26235841	      0.00000000
      0.09501958	    198.56394216	     37.97389254	     72.66969112	      0.00000000
      0.09564473	    199.11213664	     38.03804297	     73.07443154	      0.00000000
      0.09626988	    199.65535450	     38.10157118	     73.47659121	      0.00000000
      0.09689502	    200.19363719	     38.16448400	     73.87618248	      0.00000000
      0.09752017	    200.72702696	     38.22678836	     74.27321852	      0.00000000
      0.09814532	    201.25556676	     38.28849129	     74.66771318	      0.00000000
      0.09877047	    201.77930025	     38.34959985	     75.05968102	      0.00000000
      0.09939561	    202.29827169	     38.41012121	     75.44913720	      0.00000000
      0.10002076	    202.81252593	     38.47006256	     75.83609750	      0.00000000
      0.10024644	    202.99702850	     38.49156108	     75.97518648	      0.00000000
      0.10035984	    203.08950233	     38.50233491	     76.04494974	      0.00000000
      0.10047323	    203.18182313	     38.51423473	     76.11463158	      0.00000000
      0.10104021	    203.64112917	     38.69392886	     76.46181756	      0.00000000
      0.10160718	    204.09652761	     39.28858812	     76.80695236	      0.00000000
      0.10229672	    204.64471258	     40.82608030	     77.22382122	      0.00000000
      0.10298626	    205.18609257	     43.35476581	     77.63737967	      0.00000000
      0.10367579	    205.72008040	     46.83979891	     78.04745323	      0.00000000
      0.10436533	    206.24627857	     51.19618051	     78.45391160	      0.00000000
      0.10505487	    206.76448322	     56.33949612	     78.85667318	      0.00000000
      0.10574440	    207.27463355	     62.19056990	     79.25569476	      0.00000000
      0.10643394	    207.77676447	     68.67181808	     79.65096106	      0.00000000
      0.10712348	    208.27097474	     75.71053752	     80.04247747	      0.00000000
      0.10781302	    208.75740429	     83.24125665	     80.43026452	      0.00000000
      0.10850255	    209.23621715	     91.20646228	     80.81435352	      0.00000000
      0.10919209	    209.70758905	     99.55652370	     81.19478306	      0.00000000
      0.10988163	    210.17169888	    108.24923931	     81.57159647	      0.00000000
      0.11057116	    210.62872305	    117.24922540	     81.94483995	      0.00000000
      0.11126070	    211.07883203	    126.52726185	     82.31456119	      0.00000000
      0.11195024	    211.52218834	    136.05965152	     82.68080847	      0.00000000
      0.11263977	    211.95894554	    145.82761494	     83.04363000	      0.00000000
      0.11332931	    212.38924785	    155.81671761	     83.40307344	      0.00000000
      0.11401885	    212.81323021	    166.01630953	     83.75918557	      0.00000000
      0.11470838	    213.23101865	    176.41894258	     84.11201217	      0.00000000
      0.11539792	    213.64273090	    187.01972152	     84.46159784	      0.00000000
      0.11608746	    214.04847727	    197.81554142	     84.80798601	      0.00000000
      0.11677699	    214.44836176	    208.80417387	     85.15121909	      0.00000000
      0.11746653	    214.84248365	    219.98319404	     85.49133864	      0.00000000
      0.11815607	    215.23093934	    231.34879545	     85.82838575	      0.00000000
      0.11884560	    215.61382467	    242.89461479	     86.16240150	      0.00000000
      0.11953514	    215.99123735	    254.61076403	     86.49342756	      0.00000000
      0.12022468	    216.36327948	    266.48329981	     86.82150677	      0.00000000
      0.12091421	    216.73005946	    278.49431283	     87.14668369	      0.00000000
      0.12160375	    217.09169323	    290.62268132	     87.46900491	      0.00000000
      0.12229329	    217.44830426	    302.84535135	     87.78851922	      0.00000000
      0.12298282	    217.80002247	    315.13886259	     88.10527741	      0.00000000
      0.12367236	    218.14698217	    327.48080039	     88.41933188	      0.00000000
      0.12436190	    218.48931949	    339.85092678	     88.73073608	      0.00000000
      0.12505143	    218.82716975	    352.23187537	     89.03954391	      0.00000000
      0.12574097	    219.16066516	    364.60942099	     89.34580917	      0.00000000
      0.12643051	    219.48993320	    376.97241449	     89.64958511	      0.00000000
      0.12712004	    219.81509553	    389.31250002	     89.95092413	      0.00000000
      0.12780958	    220.13626759	    401.62377795	     90.24987753	      0.00000000
      0.12849912	    220.45355773	    413.91083010	     90.54649520	      0.00000000
      0.12918865	    220.76705932	    426.19774962	     90.84082335	      0.00000000
      0.12987819	    221.07684331	    438.51315896	     91.13290207	      0.00000000
      0.13056773	    221.38296034	    450.88769007	     91.42276563	      0.00000000
      0.13125726	    221.68544562	    463.35295873	     91.71044362	      0.00000000
      0.13187673	    221.95411907	    474.65437357	     91.96705068	      0.00000000
      0.13249619	    222.21988945	    486.07457261	     92.22192773	      0.00000000
      0.13311566	    222.48276922	    497.63090230	     92.47509144	      0.00000000
      0.13373512	    222.74276887	    509.33630043	     92.72655648	      0.00000000
      0.13435458	    222.99990103	    521.19847427	     92.97633671	      0.00000000
      0.13497405	    223.25418308	    533.21961038	     93.22444600	      0.00000000
      0.13559351	    223.50563900	    545.39664529	     93.47089882	      0.00000000
      0.13621298	    223.75430034	    557.72200435	     93.71571062	      0.00000000
      0.13683244	    224.00020641	    570.18463568	     93.95889803	      0.00000000
      0.13745190	    224.24340375	    582.77114698	     94.20047886	      0.00000000
      0.13807137	    224.48394502	    595.46688369	     94.44047204	      0.00000000
      0.13869083	    224.72188764	    608.25684379	     94.67889741	      0.00000000
      0.13931029	    224.95729225	    621.12638261	     94.91577546	      0.00000000
      0.13992976	    225.19022131	    634.06170575	     95.15112716	      0.00000000
      0.14054922	    225.42073791	    647.05017582	     95.38497365	      0.00000000
      0.14116869	    225.64890473	    660.08047053	     95.61733609	      0.00000000
      0.14178815	    225.87478334	    673.14263067	     95.84823551	      0.00000000
      0.14240761	    226.09843369	    686.22803301	     96.07769262	      0.00000000
      0.14302708	    226.31991377	    699.32931538	     96.30572777	      0.00000000
      0.14364654	    226.53927948	    712.44027512	     96.53236083	      0.00000000
      0.14426601	    226.75658454	    725.55575550	     96.75761113	      0.00000000
      0.14488547	    226.97188052	    738.67153005	     96.98149742	      0.00000000
      0.14550493	    227.18521690	    751.78419104	     97.20403781	      0.00000000
      0.14612440	    227.39664119	    764.89104581	     97.42524972	      0.00000000
      0.14674386	    227.60619902	    777.99002261	     97.64514989	      0.00000000
      0.14736332	    227.81393424	    791.07958688	     97.86375433	      0.00000000
      0.14798279	    228.01988906	    804.15866760	     98.08107824	      0.00000000
      0.14860225	    228.22410417	    817.22659334	     98.29713608	      0.00000000
      0.14922172	    228.42661879	    830.28303732	     98.51194144	      0.00000000
      0.14984118	    228.62747080	    843.32797039	     98.72550708	      0.00000000
      0.15046064	    228.82669679	    856.36162133	     98.93784488	      0.00000000
      0.15108011	    229.02433215	    869.38444348	     99.14896580	      0.00000000
      0.15169957	    229.22041114	    882.39708692	     99.35887986	      0.00000000
      0.15231904	    229.41496691	    895.40037556	     99.56759608	      0.00000000
      0.15293850	    229.60803158	    908.39528853	     99.77512251	      0.00000000
      0.15355796	    229.79963627	    921.38294526	     99.98146612	      0.00000000
      0.15417743	    229.98981114	    934.36459376	    100.18663278	      0.00000000
      0.15479689	    230.17858541	    947.34160177	    100.39062725	      0.00000000
      0.15541635	    230.36598740	    960.31545030	    100.59345308	      0.00000000
      0.15603582	    230.55204454	    973.28772936	    100.79511262	      0.00000000
      0.15665528	    230.73678342	    986.26013536	    100.99560690	      0.00000000
      0.15727475	    230.92022978	    999.23447021	    101.19493562	      0.00000000
      0.15789421	    231.10240851	   1012.21264159	    101.39309704	      0.00000000
      0.15851367	    231.28334371	   1025.19666426	    101.59008797	      0.00000000
      0.15913314	    231.46305868	   1038.18866209	    101.78590362	      0.00000000
      0.15975260	    231.64157591	   1051.19087050	    101.98053757	      0.00000000
      0.16037207	    231.81891711	   1064.20563896	    102.17398164	      0.00000000
      0.16099153	    231.99510321	   1077.23543319	    102.36622583	      0.00000000
      0.16161099	    232.17015438	   1090.28283649	    102.55725817	      0.00000000
      0.16223046	    232.34409001	   1103.35054964	    102.74706463	      0.00000000
      0.16284992	    232.51692876	   1116.44138870	    102.93562896	      0.00000000
      0.16346939	    232.68868852	   1129.55827986	    103.12293261	      0.00000000
      0.16408885	    232.85938647	   1142.70425030	    103.30895450	      0.00000000
      0.16470831	    233.02903907	   1155.88241396	    103.49367093	      0.00000000
      0.16532778	    233.19766209	   1169.09595090	    103.67705539	      0.00000000
      0.16594724	    233.36527062	   1182.34807888	    103.85907834	      0.00000000
      0.16656670	    233.53187916	   1195.64201557	    104.03970708	      0.00000000
      0.16718617	    233.69750160	   1208.98093011	    104.21890550	      0.00000000
      0.16780563	    233.86215132	   1222.36788273	    104.39663387	      0.00000000
      0.16842510	    234.02584127	   1235.80575167	    104.57284864	      0.00000000
      0.16904456	    234.18858404	   1249.29714733	    104.74750221	      0.00000000
      0.16966402	    234.35039196	   1262.84431468	    104.92054269	      0.00000000
      0.17028349	    234.51127725	   1276.44902632	    105.09191367	      0.00000000
      0.17090295	    234.67125215	   1290.11247025	    105.26155400	      0.00000000
      0.17152242	    234.83032904	   1303.83513826	    105.42939757	      0.00000000
      0.17214188	    234.98852050	   1317.61672271	    105.59537312	      0.00000000
      0.17276134	    235.14583941	   1331.45603057	    105.75940407	      0.00000000
      0.17338081	    235.30229921	   1345.35092436	    105.92140835	      0.00000000
      0.17400027	    235.45791403	   1359.29829861	    106.08129837	      0.00000000
      0.17461973	    235.61269887	   1373.29409876	    106.23898097	      0.00000000
      0.17523920	    235.76666968	   1387.33338576	    106.39435746	      0.00000000
      0.17585866	    235.91984338	   1401.41044528	    106.54732385	      0.00000000
      0.17647813	    236.07223785	   1415.51893598	    106.69777109	      0.00000000
      0.17709759	    236.22387187	   1429.65206686	    106.84558558	      0.00000000
      0.17771705	    236.37476497	   1443.80279109	    106.99064984	      0.00000000
      0.17833652	    236.52493732	   1457.96400239	    107.13284333	      0.00000000
      0.17895598	    236.67440951	   1472.12872079	    107.27204365	      0.00000000
      0.17957545	    236.82320237	   1486.29025698	    107.40812789	      0.00000000
      0.18019491	    236.97133677	   1500.44234758	    107.54097434	      0.00000000
      0.18081437	    237.11883342	   1514.57925692	    107.67046438	      0.00000000
      0.18143384	    237.26571273	   1528.69584440	    107.79648473	      0.00000000
      0.18205330	    237.41199465	   1542.78760151	    107.91892972	      0.00000000
      0.18267276	    237.55769855	   1556.85066219	    108.03770385	      0.00000000
      0.18329223	    237.70284315	   1570.88179087	    108.15272418	      0.00000000
      0.18391169	    237.84744645	   1584.87835345	    108.26392275	      0.00000000
      0.18453116	    237.99152571	   1598.83828617	    108.37124863	      0.00000000
      0.18515062	    238.13509736	   1612.76105463	    108.47466973	      0.00000000
      0.18577008	    238.27817649	   1626.64824663	    108.57417389	      0.00000000
      0.18638955	    238.42077665	   1640.50159124	    108.66976950	      0.00000000
      0.18700901	    238.56291011	   1654.32273373	    108.76148569	      0.00000000
      0.18762848	    238.70458829	   1668.11324044	    108.84937172	      0.00000000
      0.18824794	    238.84582198	   1681.87460324	    108.93349591	      0.00000000
      0.18886740	    238.98662148	   1695.60824379	    109.01394402	      0.00000000
      0.18948687	    239.12699670	   1709.31551749	    109.09081713	      0.00000000
      0.19010633	    239.26695719	   1722.99771710	    109.16422932	      0.00000000
      0.19072579	    239.40651219	   1736.65607626	    109.23430514	      0.00000000
      0.19128269	    239.53163685	   1748.91545096	    109.29456809	      0.00000000
      0.19183958	    239.65644325	   1761.15732848	    109.35233968	      0.00000000
      0.19239647	    239.78094112	   1773.38249606	    109.40772347	      0.00000000
      0.19295337	    239.90513687	   1785.59170870	    109.46082317	      0.00000000
      0.19351026	    240.02903634	   1797.78569147	    109.51174217	      0.00000000
      0.19406715	    240.15264518	   1809.96514105	    109.56058264	      0.00000000
      0.19462404	    240.27596887	   1822.13072700	    109.60744480	      0.00000000
      0.19518094	    240.39901277	   1834.28309310	    109.65242631	      0.00000000
      0.19573783	    240.52178206	   1846.42285852	    109.69562172	      0.00000000
      0.19629472	    240.64428179	   1858.55061891	    109.73712212	      0.00000000
      0.19685162	    240.76651689	   1870.66694755	    109.77701484	      0.00000000
      0.19740851	    240.88849211	   1882.77239630	    109.81538330	      0.00000000
      0.19796540	    241.01021211	   1894.86749658	    109.85230693	      0.00000000
      0.19852229	    241.13168139	   1906.95276032	    109.88786108	      0.00000000
      0.19907919	    241.25290433	   1919.02868080	    109.92211712	      0.00000000
      0.19939680	    241.32193721	   1925.91192510	    109.94110257	      0.00000000
      0.19955510	    241.35631350	   1929.34154315	    109.95041899	      0.00000000
      0.19971340	    241.39067006	   1932.77034185	    109.95964015	      0.00000000
      0.20024971	    241.50691848	   1944.37822021	    109.99018748	      0.00000000
      0.20078602	    241.62295601	   1955.96767800	    110.01971497	      0.00000000
      0.20132233	    241.73878605	   1967.53232926	    110.04827259	      0.00000000
      0.20185864	    241.85441614	   1979.06627217	    110.07590826	      0.00000000
      0.20239494	    241.96985484	   1990.56404657	    110.10266747	      0.00000000
      0.20293125	    242.08511104	   2002.02059607	    110.12859334	      0.00000000
      0.20346756	    242.20019372	   2013.43123367	    110.15372664	      0.00000000
      0.20400387	    242.31511180	   2024.79161042	    110.17810599	      0.00000000
      0.20454018	    242.42987410	   2036.09768687	    110.20176789	      0.00000000
      0.20507649	    242.54448924	   2047.34570686	    110.22474688	      0.00000000
      0.20561279	    242.65896565	   2058.53217348	    110.24707564	      0.00000000
      0.20614910	    242.77331155	   2069.65382707	    110.26878508	      0.00000000
      0.20668541	    242.88753495	   2080.70762490	    110.28990450	      0.00000000
      0.20722172	    243.00164363	   2091.69072250	    110.31046161	      0.00000000
      0.20775803	    243.11564516	   2102.60045649	    110.33048270	      0.00000000
      0.20829434	    243.22954688	   2113.43432869	    110.34999268	      0.00000000
      0.20883065	    243.34335595	   2124.18999156	    110.36901521	      0.00000000
      0.20936695	    243.45707928	   2134.86523468	    110.38757271	      0.00000000
      0.20990326	    243.57072361	   2145.45797241	    110.40568652	      0.00000000
      0.21043957	    243.68429545	   2155.96623247	    110.42337691	      0.00000000
      0.21097588	    243.79780113	   2166.38814544	    110.44066316	      0.00000000
      0.21151219	    243.91124677	   2176.72193517	    110.45756364	      0.00000000
      0.21204850	    244.02463831	   2186.96590998	    110.47409584	      0.00000000
      0.21258481	    244.13798147	   2197.11845465	    110.49027643	      0.00000000
      0.21312111	    244.25128181	   2207.17802313	    110.50612134	      0.00000000
      0.21365742	    244.36454465	   2217.14313199	    110.52164576	      0.00000000
      0.21419373	    244.47777515	   2227.01235447	    110.53686421	      0.00000000
      0.21473004	    244.59097827	   2236.78431527	    110.55179059	      0.00000000
      0.21526635	    244.70415875	   2246.45768587	    110.56643818	      0.00000000
      0.21580266	    244.81732115	   2256.03118053	    110.58081972	      0.00000000
      0.21633897	    244.93046980	   2265.50355281	    110.59494740	      0.00000000
      0.21687527	    245.04360883	   2274.87359271	    110.60883294	      0.00000000
      0.21741158	    245.15674216	   2284.14012434	    110.62248756	      0.00000000
      0.21794789	    245.26987347	   2293.30200407	    110.63592207	      0.00000000
      0.21848420	    245.38300620	   2302.35811933	    110.64914682	      0.00000000
      0.21902051	    245.49614356	   2311.30738779	    110.66217179	      0.00000000
      0.21955682	    245.60928849	   2320.14875710	    110.67500659	      0.00000000
      0.22009312	    245.72244368	   2328.88120508	    110.68766047	      0.00000000
      0.22062943	    245.83561152	   2337.50374042	    110.70014233	      0.00000000
      0.22116574	    245.94879411	   2346.01540371	    110.71246076	      0.00000000
      0.22170205	    246.06199322	   2354.41526902	    110.72462406	      0.00000000
      0.22223836	    246.17521030	   2362.70244581	    110.73664022	      0.00000000
      0.22277467	    246.28844643	   2370.87608121	    110.74851698	      0.00000000
      0.22331098	    246.40170231	   2378.93536265	    110.76026181	      0.00000000
      0.22384728	    246.51497823	   2386.87952085	    110.77188191	      0.00000000
      0.22438359	    246.62827403	   2394.70783302	    110.78338428	      0.00000000
      0.22491990	    246.74158908	   2402.41962633	    110.79477566	      0.00000000
      0.22545621	    246.85492225	   2410.01428163	    110.80606260	      0.00000000
      0.22599252	    246.96827184	   2417.49123725	    110.81725141	      0.00000000
      0.22652883	    247.08163558	   2424.84999297	    110.82834824	      0.00000000
      0.22706514	    247.19501053	   2432.09011406	    110.83935900	      0.00000000
      0.22760144	    247.30839306	   2439.21123529	    110.85028946	      0.00000000
      0.22813775	    247.42177879	   2446.21306496	    110.86114518	      0.00000000
      0.22867406	    247.53516252	   2453.09538881	    110.87193156	      0.00000000
      0.22921037	    247.64853816	   2459.85807379	    110.88265383	      0.00000000
      0.22974668	    247.76189863	   2466.50107167	    110.89331707	      0.00000000
      0.23028299	    247.87523582	   2473.02442235	    110.90392617	      0.00000000
      0.23081930	    247.98854044	   2479.42825695	    110.91448591	      0.00000000
      0.23135560	    248.10180197	   2485.71280045	    110.92500090	      0.00000000
      0.23189191	    248.21500851	   2491.87837410	    110.93547559	      0.00000000
      0.23242822	    248.32814666	   2497.92539723	    110.94591433	      0.00000000
      0.23296453	    248.44120139	   2503.85438874	    110.95632130	      0.00000000
      0.23350084	    248.55415587	   2509.66596803	    110.96670056	      0.00000000
      0.23403715	    248.66699134	   2515.36085543	    110.97705604	      0.00000000
      0.23457345	    248.77968688	   2520.93987213	    110.98739154	      0.00000000
      0.23510976	    248.89221926	   2526.40393952	    110.99771074	      0.00000000
      0.23564607	    249.00456268	   2531.75407800	    111.00801720	      0.00000000
      0.23618238	    249.11668860	   2536.99140533	    111.01831435	      0.00000000
      0.23671869	    249.22856542	   2542.11713429	    111.02860552	      0.00000000
      0.23725500	    249.34015827	   2547.13257004	    111.03889392	      0.00000000
      0.23779131	    249.45142871	   2552.03910678	    111.04918266	      0.00000000
      0.23832761	    249.56233449	   2556.83822412	    111.05947473	      0.00000000
      0.23886392	    249.67282920	   2561.53148292	    111.06977302	      0.00000000
      0.23940023	    249.78286204	   2566.12052082	    111.08008034	      0.00000000
      0.23993654	    249.89237756	   2570.60704739	    111.09039937	      0.00000000
      0.24047285	    250.00131541	   2574.99283898	    111.10073271	      0.00000000
      0.24100916	    250.10961018	   2579.27973337	    111.11108288	      0.00000000
      0.24154547	    250.21719133	   2583.46962416	    111.12145229	      0.00000000
      0.24208177	    250.32398318	   2587.56445507	    111.13184328	      0.00000000
      0.24261808	    250.42990507	   2591.56621412	    111.14225810	      0.00000000
      0.24315439	    250.53487172	   2595.47692778	    111.15269892	      0.00000000
      0.24336421	    250.57566230	   2596.98257797	    111.15679339	      0.00000000
      0.24345996	    250.59422225	   2597.66521206	    111.15866324	      0.00000000
      0.24355572	    250.62006984	   2598.34504710	    111.16053392	      0.00000000
      0.24403449	    251.34673429	   2601.70264364	    111.16989110	      0.00000000
      0.24451326	    254.01302213	   2604.99195977	    111.17918578	      0.00000000
      0.24499203	    259.41795693	   2608.21428708	    111.18819610	      0.00000000
      0.24547080	    267.94079638	   2611.37086231	    111.19657403	      0.00000000
      0.24594957	    279.69688762	   2614.46291783	    111.20389489	      0.00000000
      0.24642834	    294.63774631	   2617.49171127	    111.20970716	      0.00000000
      0.24690711	    312.61589652	   2620.45853824	    111.21357212	      0.00000000
      0.24738588	    333.42797391	   2623.36473451	    111.21509151	      0.00000000
      0.24786465	    356.84408284	   2626.21167180	    111.21392449	      0.00000000
      0.24834342	    382.62786386	   2629.00074995	    111.20979609	      0.00000000
      0.24882219	    410.54983145	   2631.73338749	    111.20249926	      0.00000000
      0.24930097	    440.39566749	   2634.41101159	    111.19189240	      0.00000000
      0.24977974	    471.97077629	   2637.03504849	    111.17789405	      0.00000000
      0.25025851	    505.10217836	   2639.60691473	    111.16047587	      0.00000000
      0.25073728	    539.63861171	   2642.12800968	    111.13965486	      0.00000000
      0.25121605	    575.44948983	   2644.59970931	    111.11548543	      0.00000000
      0.25169482	    612.42315449	   2647.02336130	    111.08805176	      0.00000000
      0.25217359	    650.46467817	   2649.40028139	    111.05746086	      0.00000000
      0.25265236	    689.49332902	   2651.73175089	    111.02383625	      0.00000000
      0.25313113	    729.43971855	   2654.01901513	    110.98731259	      0.00000000
      0.25360990	    770.24261797	   2656.26328283	    110.94803121	      0.00000000
      0.25408867	    811.84546432	   2658.46572625	    110.90613650	      0.00000000
      0.25456744	    854.19269188	   2660.62748199	    110.86177335	      0.00000000
      0.25504621	    897.22620805	   2662.74965234	    110.81508537	      0.00000000
      0.25552498	    940.88253224	   2664.83330710	    110.76621406	      0.00000000
      0.25600375	    985.09122807	   2666.87948566	    110.71529857	      0.00000000
      0.25648252	   1029.77515797	   2668.88919919	    110.66247598	      0.00000000
      0.25696129	   1074.85271619	   2670.86343268	    110.60788176	      0.00000000
      0.25744006	   1120.24164379	   2672.80314668	    110.55165002	      0.00000000
      0.25791884	   1165.86353934	   2674.70927853	    110.49391342	      0.00000000
      0.25839761	   1211.64799978	   2676.58274316	    110.43480248	      0.00000000
      0.25887638	   1257.53553973	   2678.42443351	    110.37444433	      0.00000000
      0.25935515	   1303.47890608	   2680.23522058	    110.31296114	      0.00000000
      0.25983392	   1349.44288666	   2682.01595355	    110.25046829	      0.00000000
      0.26031269	   1395.40302343	   2683.76745976	    110.18707278	      0.00000000
      0.26079146	   1441.34373404	   2685.49054500	    110.12287185	      0.00000000
      0.26127023	   1487.25627745	   2687.18599370	    110.05795215	      0.00000000
      0.26174900	   1533.13685991	   2688.85456947	    109.99238933	      0.00000000
      0.26222777	   1578.99117069	   2690.49701550	    109.92624811	      0.00000000
      0.26270654	   1624.88108433	   2692.11405344	    109.85958160	      0.00000000
      0.26318531	   1670.89195260	   2693.70637970	    109.79242774	      0.00000000
      0.26366408	   1717.10286507	   2695.27466438	    109.72480694	      0.00000000
      0.26414285	   1763.58641173	   2696.81955263	    109.65672285	      0.00000000
      0.26462162	   1810.40595219	   2698.34166624	    109.58816443	      0.00000000
      0.26510039	   1857.61080403	   2699.84160518	    109.51910904	      0.00000000
      0.26557916	   1905.23067619	   2701.31994944	    109.44952600	      0.00000000
      0.26605793	   1953.27112973	   2702.77726119	    109.37938066	      0.00000000
      0.26653671	   2001.71178868	   2704.21408711	    109.30863866	      0.00000000
      0.26701548	   2050.50828023	   2705.63096079	    109.23727010	      0.00000000
      0.26749425	   2099.59769955	   2707.02840467	    109.16525306	      0.00000000
      0.26797302	   2148.90631453	   2708.40693145	    109.09257617	      0.00000000
      0.26845179	   2198.35772753	   2709.76704476	    109.01923970	      0.00000000
      0.26893056	   2247.87990687	   2711.10923905	    108.94525535	      0.00000000
      0.26940933	   2297.41014250	   2712.43399915	    108.87064477	      0.00000000
      0.26988810	   2346.89769862	   2713.74179933	    108.79543730	      0.00000000
      0.27036687	   2396.30446704	   2715.03310250	    108.71966726	      0.00000000
      0.27084564	   2445.60418327	   2716.30835931	    108.64337134	      0.00000000
      0.27132441	   2494.78080094	   2717.56800761	    108.56658611	      0.00000000
      0.27180318	   2543.82651618	   2718.81247203	    108.48934611	      0.00000000
      0.27228195	   2592.73978828	   2720.04216377	    108.41168251	      0.00000000
      0.27276072	   2641.52356051	   2721.25748066	    108.33362223	      0.00000000
      0.27323949	   2690.18377542	   2722.45880725	    108.25518757	      0.00000000
      0.27371826	   2738.72820493	   2723.64651510	    108.17639626	      0.00000000
      0.27419703	   2787.16557290	   2724.82096308	    108.09726172	      0.00000000
      0.27467581	   2835.50492713	   2725.98249773	    108.01779350	      0.00000000
      0.27515458	   2883.75521213	   2727.13145364	    107.93799785	      0.00000000
      0.27563335	   2931.92499600	   2728.26815379	    107.85787831	      0.00000000
      0.27611212	   2980.02231118	   2729.39290997	    107.77743621	      0.00000000
      0.27659089	   3028.05457623	   2730.50602314	    107.69667125	      0.00000000
      0.27706966	   3076.02857323	   2731.60778376	    107.61558190	      0.00000000
      0.27754843	   3123.95046149	   2732.69847214	    107.53416580	      0.00000000
      0.27802720	   3171.82581375	   2733.77835878	    107.45242006	      0.00000000
      0.27850597	   3219.65966508	   2734.84770467	    107.37034152	      0.00000000
      0.27898474	   3267.45656769	   2735.90676162	    107.28792689	      0.00000000
      0.27946351	   3315.22064731	   2736.95577253	    107.20517295	      0.00000000
      0.27994228	   3362.95565818	   2737.99497168	    107.12207660	      0.00000000
      0.28042105	   3410.66503520	   2739.02458501	    107.03863492	      0.00000000
      0.28089982	   3458.35194225	   2740.04483040	    106.95484525	      0.00000000
      0.28137859	   3506.01931630	   2741.05591790	    106.87070514	      0.00000000
      0.28185736	   3553.66990737	   2742.05805000	    106.78621242	      0.00000000
      0.28233613	   3601.30631438	   2743.05142189	    106.70136513	      0.00000000
      0.28281490	   3648.93101730	   2744.03622164	    106.61616156	      0.00000000
      0.28329368	   3696.54640570	   2745.01263048	    106.53060017	      0.00000000
      0.28377245	   3744.15480422	   2745.98082302	    106.44467963	      0.00000000
      0.28425122	   3791.75849494	   2746.94096740	    106.35839874	      0.00000000
      0.28472999	   3839.35973720	   2747.89322560	    106.27175645	      0.00000000
      0.28520876	   3886.96078463	   2748.83775353	    106.18475181	      0.00000000
      0.28568753	   3934.56389982	   2749.77470132	    106.09738395	      0.00000000
      0.28616630	   3982.17136630	   2750.70421341	    106.00965208	      0.00000000
      0.28664507	   4029.78549793	   2751.62642883	    105.92155545	      0.00000000
      0.28712384	   4077.40864540	   2752.54148129	    105.83309334	      0.00000000
      0.28732971	   4097.89000314	   2752.93278556	    105.80338770	      0.00000000
      0.28753558	   4118.37365742	   2753.32279839	    105.82396576	      0.00000000
      0.28799882	   4164.47361601	   2754.19570046	    106.26176327	      0.00000000
      0.28846205	   4210.58837026	   2755.06222621	    107.47906347	      0.00000000
      0.28892529	   4256.72004561	   2755.92247743	    109.63218676	      0.00000000
      0.28938852	   4302.87074241	   2756.77655350	    112.77743167	      0.00000000
      0.28985176	   4349.04252680	   2757.62454924	    116.91201759	      0.00000000
      0.29031499	   4395.23742660	   2758.46655485	    121.99904700	      0.00000000
      0.29077823	   4441.45741536	   2759.30265582	    127.98284398	      0.00000000
      0.29124146	   4487.70438469	   2760.13293286	    134.79851264	      0.00000000
      0.29170470	   4533.98010432	   2760.95746195	    142.37796401	      0.00000000
      0.29216793	   4580.28617029	   2761.77631449	    150.65371186	      0.00000000
      0.29263117	   4626.62394191	   2762.58955749	    159.56120501	      0.00000000
      0.29309440	   4672.99446832	   2763.39725377	    169.04017292	      0.00000000
      0.29355764	   4719.39840640	   2764.19946227	    179.03530064	      0.00000000
      0.29402087	   4765.83593200	   2764.99623830	    189.49645395	      0.00000000
      0.29448411	   4812.30664778	   2765.78763383	    200.37861389	      0.00000000
      0.29494734	   4858.80949151	   2766.57369774	    211.64163085	      0.00000000
      0.29541057	   4905.34265015	   2767.35447612	    223.24987744	      0.00000000
      0.29587381	   4951.90348576	   2768.13001250	    235.17185015	      0.00000000
      0.29633704	   4998.48848016	   2768.90034812	    247.37975100	      0.00000000
      0.29680028	   5045.09320539	   2769.66552214	    259.84906615	      0.00000000
      0.29726351	   5091.71232683	   2770.42557185	    272.55814865	      0.00000000
      0.29772675	   5138.33964428	   2771.18053287	    285.48780764	      0.00000000
      0.29818998	   5184.96817441	   2771.93043932	    298.62090136	      0.00000000
      0.29865322	   5231.59027482	   2772.67532398	    311.94193446	      0.00000000
      0.29911645	   5278.19780661	   2773.41521841	    325.43666106	      0.00000000
      0.29957969	   5324.78232839	   2774.15015308	    339.09170180	      0.00000000
      0.30004292	   5371.33531184	   2774.88015744	    352.89418826	      0.00000000
      0.30050616	   5417.84836589	   2775.60525998	    366.83145820	      0.00000000
      0.30096939	   5464.31345617	   2776.32548832	    380.89082792	      0.00000000
      0.30143263	   5510.72310619	   2777.04086917	    395.05946865	      0.00000000
      0.30189586	   5557.07056885	   2777.75142839	    409.32440600	      0.00000000
      0.30235910	   5603.34995976	   2778.45719096	    423.67264537	      0.00000000
      0.30282233	   5649.55634743	   2779.15818098	    438.09140564	      0.00000000
      0.30328557	   5695.68579928	   2779.85442165	    452.56842224	      0.00000000
      0.30374880	   5741.73538571	   2780.54593523	    467.09226801	      0.00000000
      0.30421204	   5787.70314725	   2781.23274303	    481.65263837	      0.00000000
      0.30467527	   5833.58803173	   2781.91486537	    496.24055849	      0.00000000
      0.30513851	   5879.38980895	   2782.59232156	    510.84848917	      0.00000000
      0.30569583	   5934.38540531	   2783.40122231	    528.44156313	      0.00000000
      0.30625316	   5989.26349054	   2784.20342937	    546.04678359	      0.00000000
      0.30667229	   6030.45800514	   2784.80231737	    559.29103178	      0.00000000
      0.30718971	   6081.22632329	   2785.53646731	    575.64393528	      0.00000000
      0.30770713	   6131.90170437	   2786.26490538	    591.99794771	      0.00000000
      0.30820751	   6180.82326682	   2786.96393492	    607.81338853	      0.00000000
      0.30870789	   6229.66612357	   2787.65765247	    623.62834363	      0.00000000
      0.30923029	   6280.58435388	   2788.37623160	    640.13841917	      0.00000000
      0.30975268	   6331.43774690	   2789.08904710	    656.64856331	      0.00000000
      0.31021250	   6376.15184566	   2789.71170639	    671.19026315	      0.00000000
      0.31078009	   6431.29249640	   2790.47417663	    689.17349968	      0.00000000
      0.31134769	   6486.37859892	   2791.22987077	    707.21289369	      0.00000000
      0.31178335	   6528.62599589	   2791.80530792	    721.10841872	      0.00000000
      0.31221901	   6570.84564204	   2792.37675764	    735.05441794	      0.00000000
      0.31273977	   6621.27727136	   2793.05459192	    751.79853807	      0.00000000
      0.31326052	   6671.67282630	   2793.72672968	    768.62992256	      0.00000000
      0.31371117	   6715.25551996	   2794.30377332	    783.26858240	      0.00000000
      0.31416181	   6758.81288016	   2794.87654681	    797.97519899	      0.00000000
      0.31465116	   6806.08227521	   2795.49365905	    814.01859168	      0.00000000
      0.31514050	   6853.32297960	   2796.10572649	    830.13284136	      0.00000000
      0.31555120	   6892.94966167	   2796.61552604	    843.70554833	      0.00000000
      0.31614785	   6950.48342442	   2797.34979967	    863.48831688	      0.00000000
      0.31662547	   6996.50904516	   2797.93215189	    879.36660664	      0.00000000
      0.31710308	   7042.50851879	   2798.50965716	    895.27068088	      0.00000000
      0.31758070	   7088.48211386	   2799.08231900	    911.19025401	      0.00000000
      0.31805832	   7134.42990796	   2799.65011120	    927.11624509	      0.00000000
      0.31853593	   7180.35214602	   2800.21303676	    943.04105820	      0.00000000
      0.31895596	   7220.71608609	   2800.70403985	    957.03991095	      0.00000000
      0.31937598	   7261.06046221	   2801.19125723	    971.03007897	      0.00000000
      0.31988783	   7310.19801445	   2801.77984095	    988.06362386	      0.00000000
      0.32039968	   7359.30683025	   2802.36276594	   1005.07829220	      0.00000000
      0.32080750	   7398.41466970	   2802.82314801	   1018.62058261	      0.00000000
      0.32121532	   7437.50448219	   2803.27991392	   1032.14978076	      0.00000000
      0.32174580	   7488.32370648	   2803.86861217	   1049.72847048	      0.00000000
      0.32220987	   7532.75631615	   2804.37855703	   1065.08907092	      0.00000000
      0.32267393	   7577.16593240	   2804.88375263	   1080.43416035	      0.00000000
      0.32313800	   7621.55276462	   2805.38419264	   1095.76464941	      0.00000000
      0.32355014	   7660.95393406	   2805.82462038	   1109.36832080	      0.00000000
      0.32396228	   7700.33729468	   2806.26126484	   1122.96196910	      0.00000000
      0.32448527	   7750.28671265	   2806.80985712	   1140.19813902	      0.00000000
      0.32490336	   7790.19775174	   2807.24400072	   1153.96755670	      0.00000000
      0.32532145	   7830.09055458	   2807.67418624	   1167.72895041	      0.00000000
      0.32573954	   7869.96517377	   2808.10040354	   1181.48295162	      0.00000000
      0.32629149	   7922.57807687	   2808.65695968	   1199.63009456	      0.00000000
      0.32667243	   7958.87118556	   2809.03700146	   1212.14837731	      0.00000000
      0.32705336	   7995.14903314	   2809.41369002	   1224.66197483	      0.00000000
      0.32757533	   8044.83299111	   2809.92437370	   1241.80143466	      0.00000000
      0.32803790	   8088.83864374	   2810.37162529	   1256.98424367	      0.00000000
      0.32850047	   8132.82130916	   2810.81385746	   1272.16176828	      0.00000000
      0.32896304	   8176.78065481	   2811.25102816	   1287.33445782	      0.00000000
      0.32933804	   8212.40085407	   2811.60171327	   1299.63155228	      0.00000000
      0.32971304	   8248.00534526	   2811.94903351	   1311.92592925	      0.00000000
      0.33022086	   8296.19535976	   2812.41398683	   1328.57086882	      0.00000000
      0.33067095	   8338.88229691	   2812.82086488	   1343.32002488	      0.00000000
      0.33112105	   8381.54559123	   2813.22281382	   1358.06609076	      0.00000000
      0.33151212	   8418.59505645	   2813.56801847	   1370.87624121	      0.00000000
      0.33190319	   8455.62608368	   2813.90945470	   1383.68437135	      0.00000000
      0.33229427	   8492.63833980	   2814.24709202	   1396.49061125	      0.00000000
      0.33284014	   8544.26956496	   2814.71199094	   1414.36311436	      0.00000000
      0.33319451	   8577.76659613	   2815.00976898	   1425.96366057	      0.00000000
      0.33354887	   8611.24743290	   2815.30436854	   1437.56295677	      0.00000000
      0.33404685	   8658.26929288	   2815.71294552	   1453.86116434	      0.00000000
      0.33450967	   8701.94081574	   2816.08695611	   1469.00648691	      0.00000000
      0.33500477	   8748.62745419	   2816.48091636	   1485.20678057	      0.00000000
      0.33537675	   8783.68070009	   2816.77268979	   1497.37684526	      0.00000000
      0.33574872	   8818.71450325	   2817.06081982	   1509.54599525	      0.00000000
      0.33627010	   8867.78742416	   2817.45851608	   1526.60181472	      0.00000000
      0.33661620	   8900.34077108	   2817.71849685	   1537.92281864	      0.00000000
      0.33696230	   8932.87657968	   2817.97525854	   1549.24324072	      0.00000000
      0.33743059	   8976.87019314	   2818.31749585	   1564.55929840	      0.00000000
      0.33784504	   9015.77909519	   2818.61539673	   1578.11405980	      0.00000000
      0.33844038	   9071.62302297	   2819.03502309	   1597.58363152	      0.00000000
      0.33895058	   9119.43754573	   2819.38679206	   1614.26847605	      0.00000000
      0.33964399	   9184.35568859	   2819.85311789	   1636.94417355	      0.00000000
      0.33992185	   9210.34816766	   2820.03614996	   1646.03077789	      0.00000000
      0.34027209	   9243.09252384	   2820.26369247	   1657.48405773	      0.00000000
      0.34086031	   9298.04193524	   2820.63786910	   1676.72042257	      0.00000000
      0.34116856	   9326.81398093	   2820.82991102	   1686.80112333	      0.00000000
      0.34147681	   9355.57003496	   2821.01915978	   1696.88209901	      0.00000000
      0.34196052	   9400.66225381	   2821.31045359	   1712.70216724	      0.00000000
      0.34244423	   9445.71409164	   2821.59474123	   1728.52331727	      0.00000000
      0.34275831	   9474.93740825	   2821.77555091	   1738.79673593	      0.00000000
      0.34307238	   9504.10191108	   2821.95335536	   1749.07079385	      0.00000000
      0.34345870	   9539.83926262	   2822.16791653	   1761.70922279	      0.00000000
      0.34396827	   9586.65098625	   2822.44388076	   1778.38150936	      0.00000000
      0.34445389	   9630.81512044	   2822.69935388	   1794.27235406	      0.00000000
      0.34498869	   9678.84190931	   2822.97214573	   1811.77607509	      0.00000000
      0.34530032	   9706.49325525	   2823.12693812	   1821.97701295	      0.00000000
      0.34561195	   9733.87818657	   2823.27864509	   1832.17931441	      0.00000000
      0.34596812	   9764.83317284	   2823.44824889	   1843.84196685	      0.00000000
      0.34647207	   9807.96646259	   2823.68127048	   1860.34667029	      0.00000000
      0.34689787	   9843.77462481	   2823.87177676	   1874.29556404	      0.00000000
      0.34724212	   9872.28168404	   2824.02150682	   1885.57543286	      0.00000000
      0.34758637	   9900.38189515	   2824.16737885	   1896.85771723	      0.00000000
      0.34799315	   9933.05090620	   2824.33476096	   1910.19272178	      0.00000000
      0.34839993	   9965.12920125	   2824.49671134	   1923.53144195	      0.00000000
      0.34880671	   9996.60828364	   2824.65321267	   1936.87403352	      0.00000000
      0.34915854	  10023.34651928	   2824.78414996	   1948.41732344	      0.00000000
      0.34951036	  10049.62905238	   2824.91097902	   1959.96367510	      0.00000000
      0.34986219	  10075.45412822	   2825.03367749	   1971.51313777	      0.00000000
      0.35025575	  10103.79920954	   2825.16602094	   1984.43611415	      0.00000000
      0.35064930	  10131.57120905	   2825.29315685	   1997.36301362	      0.00000000
      0.35104286	  10158.77162545	   2825.41507086	   2010.29379096	      0.00000000
      0.35143641	  10185.40296549	   2825.53173350	   2023.22835736	      0.00000000
      0.35175591	  10206.60675665	   2825.62257465	   2033.73158605	      0.00000000
      0.35207540	  10227.44012563	   2825.70993086	   2044.23711575	      0.00000000
      0.35247398	  10252.91503860	   2825.81401355	   2057.34604198	      0.00000000
      0.35287256	  10277.82343015	   2825.91263682	   2070.45803844	      0.00000000
      0.35327114	  10302.17178795	   2826.00578565	   2083.57272801	      0.00000000
      0.35362231	  10323.16569684	   2826.08329530	   2095.12949191	      0.00000000
      0.35397348	  10343.73541873	   2826.15652663	   2106.68765180	      0.00000000
      0.35432466	  10363.88626733	   2826.22545822	   2118.24681741	      0.00000000
      0.35469741	  10384.82362948	   2826.29391304	   2130.51706101	      0.00000000
      0.35507017	  10405.30221203	   2826.35749225	   2142.78737876	      0.00000000
      0.35544293	  10425.32912053	   2826.41618555	   2155.05715092	      0.00000000
      0.35581569	  10444.91154113	   2826.46997053	   2167.32571547	      0.00000000
      0.35618844	  10464.05685797	   2826.51883908	   2179.59236555	      0.00000000
      0.35656120	  10482.77244958	   2826.56276732	   2191.85636273	      0.00000000
      0.35688672	  10498.77077916	   2826.59708412	   2202.56346521	      0.00000000
      0.35721224	  10514.45211594	   2826.62761304	   2213.26742929	      0.00000000
      0.35759600	  10532.53869323	   2826.65873161	   2225.88165332	      0.00000000
      0.35797976	  10550.19989958	   2826.68455897	   2238.48987697	      0.00000000
      0.35836352	  10567.44395753	   2826.70508673	   2251.09120530	      0.00000000
      0.35870723	  10582.54094322	   2826.71895459	   2262.37088545	      0.00000000
      0.35905094	  10597.31565386	   2826.72855186	   2273.64369540	      0.00000000
      0.35939465	  10611.77381228	   2826.73386215	   2284.90902481	      0.00000000
      0.35975484	  10626.59170334	   2826.73482345	   2296.70575988	      0.00000000
      0.36011503	  10641.07474536	   2826.73105895	   2308.49297337	      0.00000000
      0.36046445	  10654.81099661	   2826.72288759	   2319.91816492	      0.00000000
      0.36081387	  10668.24395580	   2826.71025326	   2331.33327435	      0.00000000
      0.36117250	  10681.72131371	   2826.69264280	   2343.03799661	      0.00000000
      0.36153112	  10694.89128711	   2826.67031770	   2354.73107223	      0.00000000
      0.36188169	  10707.47401225	   2826.64393588	   2366.14972725	      0.00000000
      0.36223225	  10719.77421674	   2826.61303847	   2377.55643054	      0.00000000
      0.36258722	  10731.94647255	   2826.57715233	   2389.09375583	      0.00000000
      0.36294218	  10743.84010567	   2826.53662901	   2400.61815645	      0.00000000
      0.36329243	  10755.30767823	   2826.49210132	   2411.97626810	      0.00000000
      0.36364267	  10766.51433296	   2826.44305469	   2423.32130189	      0.00000000
      0.36399443	  10777.51215111	   2826.38924925	   2434.70231992	      0.00000000
      0.36434620	  10788.25675428	   2826.33088439	   2446.06979624	      0.00000000
      0.36469529	  10798.67404593	   2826.26846079	   2457.33723723	      0.00000000
      0.36504438	  10808.85137498	   2826.20154909	   2468.59112572	      0.00000000
      0.36539352	  10818.79477972	   2826.13014432	   2479.83308201	      0.00000000
      0.36574266	  10828.50713829	   2826.05425567	   2491.06137470	      0.00000000
      0.36609016	  10837.94866389	   2825.97427991	   2502.22318884	      0.00000000
      0.36643765	  10847.16981945	   2825.88987125	   2513.37144931	      0.00000000
      0.36678454	  10856.15926517	   2825.80119717	   2524.48683399	      0.00000000
      0.36713144	  10864.93718717	   2825.70811777	   2535.58876139	      0.00000000
      0.36747713	  10873.47832100	   2825.61098740	   2546.63907855	      0.00000000
      0.36782283	  10881.81703973	   2825.50949742	   2557.67612952	      0.00000000
      0.36816767	  10889.93704547	   2825.40392889	   2568.67256424	      0.00000000
      0.36851250	  10897.86289819	   2825.29404101	   2579.65593041	      0.00000000
      0.36885630	  10905.57505856	   2825.18019862	   2590.59321477	      0.00000000
      0.36920009	  10913.10110824	   2825.06208452	   2601.51772482	      0.00000000
      0.36954291	  10920.42381115	   2824.94006691	   2612.39902482	      0.00000000
      0.36988574	  10927.56796672	   2824.81382634	   2623.26865843	      0.00000000
      0.37022750	  10934.51549993	   2824.68378813	   2634.09360248	      0.00000000
      0.37056926	  10941.29174777	   2824.54958029	   2644.90779402	      0.00000000
      0.37090989	  10947.87810655	   2824.41168512	   2655.67582002	      0.00000000
      0.37125053	  10954.30014147	   2824.26967775	   2666.43375299	      0.00000000
      0.37158981	  10960.53616881	   2824.12416431	   2677.13921053	      0.00000000
      0.37192909	  10966.61467979	   2823.97460344	   2687.83505639	      0.00000000
      0.37226645	  10972.50527290	   2823.82189467	   2698.46102448	      0.00000000
      0.37260381	  10978.24530590	   2823.66521834	   2709.07775215	      0.00000000
      0.37293719	  10983.77198994	   2823.50651785	   2719.55989437	      0.00000000
      0.37327056	  10989.15645000	   2823.34397857	   2730.03317233	      0.00000000
      0.37358312	  10994.07772030	   2823.18811494	   2739.84476884	      0.00000000
      0.37399408	  11000.36419800	   2822.97810077	   2752.73338869	      0.00000000
      0.37448949	  11007.66992780	   2822.71730097	   2768.25276240	      0.00000000
      0.37476358	  11011.58628962	   2822.56945216	   2776.83068932	      0.00000000
      0.37503767	  11015.41463962	   2822.41907939	   2785.40270347	      0.00000000
      0.37538619	  11020.15721494	   2822.22425159	   2796.29374711	      0.00000000
      0.37573470	  11024.76163456	   2822.02538729	   2807.17519852	      0.00000000
      0.37605533	  11028.87758678	   2821.83889154	   2817.17755331	      0.00000000
      0.37644701	  11033.75202347	   2821.60648961	   2829.38532693	      0.00000000
      0.37680952	  11038.11544236	   2821.38693709	   2840.67312213	      0.00000000
      0.37724882	  11043.21580050	   2821.11518150	   2854.33761353	      0.00000000
      0.37754092	  11046.49548590	   2820.93105088	   2863.41491855	      0.00000000
      0.37793508	  11050.78198024	   2820.67827533	   2875.65261145	      0.00000000
      0.37832923	  11054.91134162	   2820.42057775	   2887.87760853	      0.00000000
      0.37862816	  11057.94002717	   2820.22188158	   2897.14066474	      0.00000000
      0.37892709	  11060.88109229	   2820.02039361	   2906.39632784	      0.00000000
      0.37922540	  11063.72977031	   2819.81656703	   2915.62505081	      0.00000000
      0.37963153	  11067.47183876	   2819.53465183	   2928.17787276	      0.00000000
      0.38003766	  11071.05917730	   2819.24769196	   2940.71678860	      0.00000000
      0.38030964	  11073.37645200	   2819.05272304	   2949.10615317	      0.00000000
      0.38058163	  11075.62634669	   2818.85552421	   2957.48919942	      0.00000000
      0.38089189	  11078.11164328	   2818.62786840	   2967.04433272	      0.00000000
      0.38129692	  11081.22753212	   2818.32637655	   2979.50534219	      0.00000000
      0.38170194	  11084.20020688	   2818.02005071	   2991.95206976	      0.00000000
      0.38199382	  11086.25501047	   2817.79633271	   3000.91266929	      0.00000000
      0.38228569	  11088.23759999	   2817.57014378	   3009.86575255	      0.00000000
      0.38258023	  11090.16595604	   2817.33940745	   3018.89276320	      0.00000000
      0.38298622	  11092.70660546	   2817.01729445	   3031.32303294	      0.00000000
      0.38339221	  11095.11319631	   2816.69051013	   3043.73848655	      0.00000000
      0.38364316	  11096.53473074	   2816.48620382	   3051.40535201	      0.00000000
      0.38389411	  11097.90640790	   2816.28013967	   3059.06648820	      0.00000000
      0.38424075	  11099.72002121	   2815.99264398	   3069.63903846	      0.00000000
      0.38458738	  11101.44081628	   2815.70184487	   3080.20053989	      0.00000000
      0.38490018	  11102.91508021	   2815.43661704	   3089.72171202	      0.00000000
      0.38521298	  11104.31574769	   2815.16874190	   3099.23378289	      0.00000000
      0.38551720	  11105.60825871	   2814.90570094	   3108.47599176	      0.00000000
      0.38590379	  11107.15288453	   2814.56787852	   3120.20825739	      0.00000000
      0.38639442	  11108.95793130	   2814.13346533	   3135.07763067	      0.00000000
      0.38688816	  11110.60217260	   2813.68996860	   3150.01786375	      0.00000000
      0.38712853	  11111.34113961	   2813.47178246	   3157.28288878	      0.00000000
      0.38736890	  11112.04031625	   2813.25211597	   3164.54234180	      0.00000000
      0.38772369	  11113.00040994	   2812.92520057	   3175.24722113	      0.00000000
      0.38807848	  11113.87580790	   2812.59510902	   3185.93985169	      0.00000000
      0.38838919	  11114.57380456	   2812.30344654	   3195.29385352	      0.00000000
      0.38869990	  11115.20849051	   2812.00938768	   3204.63837047	      0.00000000
      0.38902011	  11115.79714293	   2811.70385811	   3214.25848088	      0.00000000
      0.38934031	  11116.32016728	   2811.39582375	   3223.86842890	      0.00000000
      0.38965583	  11116.77212603	   2811.08987467	   3233.32758567	      0.00000000
      0.38997134	  11117.16189295	   2810.78153213	   3242.77679138	      0.00000000
      0.39028055	  11117.48425677	   2810.47704755	   3252.02752046	      0.00000000
      0.39058976	  11117.74828865	   2810.17029995	   3261.26861503	      0.00000000
      0.39089698	  11117.95352748	   2809.86330272	   3270.44068251	      0.00000000
      0.39128926	  11118.13389958	   2809.46811228	   3282.13827848	      0.00000000
      0.39176652	  11118.23159889	   2808.98252512	   3296.34875841	      0.00000000
      0.39203331	  11118.22880658	   2808.70881848	   3304.28214492	      0.00000000
      0.39237081	  11118.16707393	   2808.36025157	   3314.30790642	      0.00000000
      0.39282197	  11117.98434605	   2807.89030489	   3327.69163760	      0.00000000
      0.39310980	  11117.80865130	   2807.58812699	   3336.21893853	      0.00000000
      0.39339762	  11117.58750626	   2807.28412267	   3344.73761458	      0.00000000
      0.39368545	  11117.32137438	   2806.97830131	   3353.24764084	      0.00000000
      0.39395139	  11117.03590357	   2806.69412146	   3361.10313969	      0.00000000
      0.39434310	  11116.54702916	   2806.27277476	   3372.65984776	      0.00000000
      0.39466136	  11116.09053259	   2805.92801783	   3382.03744488	      0.00000000
      0.39497961	  11115.58156700	   2805.58110959	   3391.40433248	      0.00000000
      0.39529786	  11115.02071117	   2805.23206037	   3400.76048001	      0.00000000
      0.39561612	  11114.40860284	   2804.88089187	   3410.10585434	      0.00000000
      0.39593437	  11113.74580535	   2804.52761392	   3419.44042596	      0.00000000
      0.39625262	  11113.03294265	   2804.17224796	   3428.76416270	      0.00000000
      0.39657088	  11112.27056259	   2803.81480320	   3438.07703609	      0.00000000
      0.39688913	  11111.45927672	   2803.45530091	   3447.37901481	      0.00000000
      0.39720739	  11110.59961728	   2803.09374955	   3456.67007142	      0.00000000
      0.39748994	  11109.79633174	   2802.77105340	   3464.90977188	      0.00000000
      0.39777250	  11108.95575399	   2802.44676461	   3473.14082031	      0.00000000
      0.39808970	  11107.96816473	   2802.08082807	   3482.37086137	      0.00000000
      0.39840690	  11106.93460854	   2801.71291203	   3491.58994600	      0.00000000
      0.39870987	  11105.90502381	   2801.35967528	   3500.38499682	      0.00000000
      0.39901283	  11104.83445354	   2801.00465721	   3509.17000473	      0.00000000
      0.39928014	  11103.85623257	   2800.68995832	   3516.91259807	      0.00000000
      0.39966820	  11102.38060755	   2800.23066454	   3528.13882500	      0.00000000
      0.39998377	  11101.13269744	   2799.85504442	   3537.25598977	      0.00000000
      0.40029935	  11099.84238204	   2799.47754690	   3546.36215446	      0.00000000
      0.40061492	  11098.51012189	   2799.09817873	   3555.45729578	      0.00000000
      0.40093050	  11097.13643778	   2798.71695783	   3564.54138767	      0.00000000
      0.40124607	  11095.72177771	   2798.33389012	   3573.61440744	      0.00000000
      0.40152622	  11094.43199694	   2797.99228990	   3581.65965696	      0.00000000
      0.40180637	  11093.11063531	   2797.64925239	   3589.69614471	      0.00000000
      0.40212029	  11091.59291285	   2797.26317394	   3598.69083596	      0.00000000
      0.40243421	  11090.03641308	   2796.87531302	   3607.67448181	      0.00000000
      0.40273404	  11088.51396568	   2796.50320100	   3616.24473798	      0.00000000
      0.40303388	  11086.95694697	   2796.12948226	   3624.80487673	      0.00000000
      0.40330604	  11085.51400546	   2795.78886739	   3632.56631795	      0.00000000
      0.40368861	  11083.43865040	   2795.30786629	   3643.46213969	      0.00000000
      0.40401985	  11081.59791054	   2794.88933734	   3652.88239175	      0.00000000
      0.40429781	  11080.02215720	   2794.53663771	   3660.77815121	      0.00000000
      0.40457578	  11078.41838727	   2794.18259599	   3668.66512782	      0.00000000
      0.40488499	  11076.60179957	   2793.78719176	   3677.42830995	      0.00000000
      0.40519420	  11074.75131313	   2793.39014516	   3686.18058345	      0.00000000
      0.40548373	  11072.98828165	   2793.01689983	   3694.36567155	      0.00000000
      0.40584473	  11070.74931284	   2792.54950691	   3704.55818237	      0.00000000
      0.40632188	  11067.72179149	   2791.92837022	   3718.00689040	      0.00000000
      0.40657078	  11066.11210577	   2791.60284466	   3725.01184608	      0.00000000
      0.40681968	  11064.48184240	   2791.27628742	   3732.00965941	      0.00000000
      0.40716022	  11062.21835843	   2790.82783276	   3741.57231593	      0.00000000
      0.40750076	  11059.91720080	   2790.37746147	   3751.12155585	      0.00000000
      0.40778951	  11057.93680557	   2789.99407891	   3759.20825206	      0.00000000
      0.40807827	  11055.92997665	   2789.60933189	   3767.28526499	      0.00000000
      0.40837283	  11053.85592068	   2789.21545918	   3775.51450161	      0.00000000
      0.40874680	  11051.18398892	   2788.71336926	   3785.94784212	      0.00000000
      0.40920584	  11047.84593869	   2788.09398424	   3798.73219432	      0.00000000
      0.40945960	  11045.97350360	   2787.75014454	   3805.78868667	      0.00000000
      0.40981971	  11043.28349532	   2787.26042683	   3815.78985087	      0.00000000
      0.41017982	  11040.55552477	   2786.76864962	   3825.77577161	      0.00000000
      0.41043912	  11038.56803044	   2786.41327345	   3832.95678097	      0.00000000
      0.41069843	  11036.56132984	   2786.05683827	   3840.12985786	      0.00000000
      0.41091770	  11034.84957444	   2785.75460450	   3846.18940883	      0.00000000
      0.41126210	  11032.13388888	   2785.27838980	   3855.69526433	      0.00000000
      0.41160650	  11029.38542244	   2784.80032801	   3865.18705838	      0.00000000
      0.41187347	  11027.23258138	   2784.42847553	   3872.53532844	      0.00000000
      0.41214045	  11025.06051890	   2784.05552158	   3879.87511824	      0.00000000
      0.41243401	  11022.65021222	   2783.64416050	   3887.93606575	      0.00000000
      0.41272757	  11020.21719185	   2783.23147801	   3895.98516383	      0.00000000
      0.41303839	  11017.61671075	   2782.79310461	   3904.48876671	      0.00000000
      0.41334921	  11014.99138536	   2782.35326067	   3912.96692689	      0.00000000
      0.41360897	  11012.77845582	   2781.98453978	   3920.02868069	      0.00000000
      0.41398608	  11009.53577816	   2781.44744475	   3930.23487772	      0.00000000
      0.41429055	  11006.89200643	   2781.01224093	   3938.43035365	      0.00000000
      0.41459502	  11004.22560706	   2780.57564862	   3946.58107354	      0.00000000
      0.41489949	  11001.53683811	   2780.13766777	   3954.68301265	      0.00000000
      0.41520395	  10998.82600800	   2779.69830738	   3962.73244866	      0.00000000
      0.41550842	  10996.09336951	   2779.25756712	   3970.72594426	      0.00000000
      0.41581289	  10993.33922655	   2778.81545589	   3978.66032226	      0.00000000
      0.41611736	  10990.56382621	   2778.37197305	   3986.53265227	      0.00000000
      0.41642183	  10987.76746822	   2777.92712746	   3994.34022926	      0.00000000
      0.41672630	  10984.95039350	   2777.48091813	   4002.08056355	      0.00000000
      0.41699993	  10982.40115309	   2777.07873723	   4008.97781740	      0.00000000
      0.41727357	  10979.83559050	   2776.67546134	   4015.81736884	      0.00000000
      0.41757898	  10976.95313447	   2776.22407716	   4023.38112604	      0.00000000
      0.41788438	  10974.05085001	   2775.77133688	   4030.86942316	      0.00000000
      0.41817757	  10971.24629186	   2775.33544148	   4037.98555682	      0.00000000
      0.41847076	  10968.42392725	   2774.89830294	   4045.02928483	      0.00000000
      0.41875185	  10965.70152812	   2774.47804046	   4051.71322775	      0.00000000
      0.41910746	  10962.23442215	   2773.94471446	   4060.07098335	      0.00000000
      0.41956175	  10957.76885336	   2773.26078301	   4070.58494064	      0.00000000
      0.41991023	  10954.31602110	   2772.73414293	   4078.52467408	      0.00000000
      0.42017320	  10951.69495744	   2772.33557948	   4084.44329271	      0.00000000
      0.42043617	  10949.06076215	   2771.93603164	   4090.29864772	      0.00000000
      0.42072589	  10946.14363859	   2771.49471144	   4096.67581051	      0.00000000
      0.42108017	  10942.55536537	   2770.95343428	   4104.36832684	      0.00000000
      0.42142870	  10939.00300341	   2770.41921377	   4111.82185423	      0.00000000
      0.42177723	  10935.42883019	   2769.88328199	   4119.16164345	      0.00000000
      0.42205192	  10932.59675187	   2769.45969291	   4124.86598465	      0.00000000
      0.42232661	  10929.75149562	   2769.03504556	   4130.49927667	      0.00000000
      0.42253534	  10927.58064466	   2768.71164562	   4134.73250557	      0.00000000
      0.42287195	  10924.06438746	   2768.18886560	   4141.47219518	      0.00000000
      0.42320855	  10920.52905414	   2767.66450554	   4148.10494584	      0.00000000
      0.42347009	  10917.76912469	   2767.25599133	   4153.18480281	      0.00000000
      0.42373163	  10914.99798305	   2766.84652702	   4158.20018676	      0.00000000
      0.42402586	  10911.86725163	   2766.38475253	   4163.76548562	      0.00000000
      0.42432009	  10908.72268677	   2765.92178113	   4169.24946725	      0.00000000
      0.42455304	  10906.22335632	   2765.55438654	   4173.53375345	      0.00000000
      0.42493116	  10902.14852030	   2764.95645016	   4180.37999102	      0.00000000
      0.42519378	  10899.30538026	   2764.53999161	   4185.05677030	      0.00000000
      0.42545641	  10896.45179860	   2764.12258900	   4189.66960337	      0.00000000
      0.42571903	  10893.58788639	   2763.70424171	   4194.21874133	      0.00000000
      0.42599776	  10890.53723427	   2763.25921563	   4198.97741121	      0.00000000
      0.42636278	  10886.52492891	   2762.67480295	   4205.10195352	      0.00000000
      0.42672781	  10882.49347620	   2762.08857663	   4211.10540667	      0.00000000
      0.42700032	  10879.47148566	   2761.64974755	   4215.50891127	      0.00000000
      0.42727283	  10876.43912659	   2761.20991129	   4219.84582361	      0.00000000
      0.42756970	  10873.12401622	   2760.72960854	   4224.49517597	      0.00000000
      0.42786658	  10869.79691901	   2760.24811523	   4229.06654020	      0.00000000
      0.42815215	  10866.58529486	   2759.78382700	   4233.39086381	      0.00000000
      0.42849571	  10862.70730130	   2759.22381801	   4238.49899905	      0.00000000
      0.42878919	  10859.38236088	   2758.74417943	   4242.78180092	      0.00000000
      0.42916643	  10855.09223078	   2758.12595646	   4248.17861473	      0.00000000
      0.42962772	  10849.82193804	   2757.36742129	   4254.61396296	      0.00000000
      0.42985953	  10847.16346766	   2756.98516130	   4257.78065051	      0.00000000
      0.43009133	  10844.49841262	   2756.60218508	   4260.90275525	      0.00000000
      0.43040970	  10840.82765693	   2756.07504541	   4265.11856316	      0.00000000
      0.43072807	  10837.14479262	   2755.54655974	   4269.25175764	      0.00000000
      0.43100820	  10833.89430292	   2755.08042541	   4272.82099661	      0.00000000
      0.43128834	  10830.63468947	   2754.61325238	   4276.32754730	      0.00000000
      0.43157997	  10827.23172103	   2754.12580339	   4279.91207971	      0.00000000
      0.43187161	  10823.81911977	   2753.63723259	   4283.43001866	      0.00000000
      0.43214878	  10820.56693174	   2753.17185138	   4286.71242425	      0.00000000
      0.43249956	  10816.43886123	   2752.58142304	   4290.78219463	      0.00000000
      0.43297244	  10810.85288811	   2751.78294000	   4296.12125468	      0.00000000
      0.43319792	  10808.18102310	   2751.40118219	   4298.60824901	      0.00000000
      0.43342339	  10805.50381546	   2751.01876129	   4301.05776530	      0.00000000
      0.43376550	  10801.43167456	   2750.43725889	   4304.70350556	      0.00000000
      0.43410760	  10797.34752108	   2749.85423049	   4308.26486830	      0.00000000
      0.43435199	  10794.42270805	   2749.43680542	   4310.75794360	      0.00000000
      0.43459638	  10791.49192216	   2749.01860371	   4313.20896190	      0.00000000
      0.43485569	  10788.37572781	   2748.57401933	   4315.76411986	      0.00000000
      0.43521971	  10783.99010200	   2747.94843593	   4319.27294095	      0.00000000
      0.43554152	  10780.10251197	   2747.39398134	   4322.29977834	      0.00000000
      0.43580064	  10776.96501905	   2746.94655362	   4324.68654829	      0.00000000
      0.43605976	  10773.82123016	   2746.49825934	   4327.02880097	      0.00000000
      0.43635926	  10770.17984209	   2745.97903636	   4329.68119735	      0.00000000
      0.43665876	  10766.53025101	   2745.45865961	   4332.27552792	      0.00000000
      0.43694567	  10763.02651898	   2744.95908273	   4334.70701698	      0.00000000
      0.43723257	  10759.51544954	   2744.45845005	   4337.08656054	      0.00000000
      0.43752212	  10755.96468247	   2743.95213583	   4339.43602861	      0.00000000
      0.43781167	  10752.40662729	   2743.44474935	   4341.73391468	      0.00000000
      0.43809719	  10748.89106293	   2742.94337892	   4343.94994293	      0.00000000
      0.43838271	  10745.36858582	   2742.44096880	   4346.11708324	      0.00000000
      0.43864595	  10742.11493320	   2741.97684443	   4348.07233567	      0.00000000
      0.43900374	  10737.68347029	   2741.34460676	   4350.66495341	      0.00000000
      0.43936152	  10733.24156199	   2740.71074307	   4353.18387837	      0.00000000
      0.43960691	  10730.18911756	   2740.27506872	   4354.86950398	      0.00000000
      0.43985230	  10727.13188074	   2739.83863122	   4356.52140620	      0.00000000
      0.44012086	  10723.78055072	   2739.36011271	   4358.29107781	      0.00000000
      0.44047948	  10719.29671300	   2738.71971731	   4360.59272995	      0.00000000
      0.44083809	  10714.80301036	   2738.07769942	   4362.82519515	      0.00000000
      0.44109683	  10711.55470745	   2737.61347024	   4364.39362289	      0.00000000
      0.44135558	  10708.30139503	   2737.14839830	   4365.92705117	      0.00000000
      0.44165014	  10704.59167514	   2736.61791918	   4367.63069645	      0.00000000
      0.44194470	  10700.87560935	   2736.08635090	   4369.29013692	      0.00000000
      0.44223035	  10697.26599726	   2735.56982855	   4370.85772063	      0.00000000
      0.44251601	  10693.65055426	   2735.05228446	   4372.38484930	      0.00000000
      0.44280096	  10690.03819185	   2734.53498705	   4373.86848241	      0.00000000
      0.44308591	  10686.42015657	   2734.01667539	   4375.31292369	      0.00000000
      0.44335830	  10682.95640455	   2733.52027052	   4376.65752111	      0.00000000
      0.44370899	  10678.48958010	   2732.87981917	   4378.33730602	      0.00000000
      0.44417748	  10672.50934966	   2732.02184201	   4380.49279460	      0.00000000
      0.44443390	  10669.22989863	   2731.55107379	   4381.63042221	      0.00000000
      0.44469033	  10665.94614053	   2731.07949105	   4382.73866958	      0.00000000
      0.44494676	  10662.65810794	   2730.60709314	   4383.81789195	      0.00000000
      0.44521058	  10659.27081113	   2730.12021878	   4384.89832296	      0.00000000
      0.44557412	  10654.59590974	   2729.44790360	   4386.33810568	      0.00000000
      0.44593767	  10649.91268952	   2728.77395536	   4387.72194293	      0.00000000
      0.44615830	  10647.06648306	   2728.36414842	   4388.53490845	      0.00000000
      0.44637893	  10644.21727381	   2727.95374095	   4389.32783185	      0.00000000
      0.44668330	  10640.28179621	   2727.38658383	   4390.38919158	      0.00000000
      0.44698768	  10636.34071497	   2726.81828724	   4391.41334574	      0.00000000
      0.44726875	  10632.69630217	   2726.29246928	   4392.32654444	      0.00000000
      0.44754983	  10629.04720552	   2725.76568159	   4393.20888213	      0.00000000
      0.44783877	  10625.29134186	   2725.22316943	   4394.08413066	      0.00000000
      0.44812770	  10621.53062365	   2724.67963485	   4394.92763767	      0.00000000
      0.44841426	  10617.79599570	   2724.13954887	   4395.73330052	      0.00000000
      0.44870082	  10614.05668223	   2723.59845927	   4396.50857770	      0.00000000
      0.44898818	  10610.30236429	   2723.05486647	   4397.25589847	      0.00000000
      0.44927553	  10606.54342119	   2722.51026661	   4397.97348078	      0.00000000
      0.44956232	  10602.78733515	   2721.96573989	   4398.66039386	      0.00000000
      0.44984911	  10599.02672449	   2721.42021215	   4399.31847493	      0.00000000
      0.45013564	  10595.26502512	   2720.87417773	   4399.94755544	      0.00000000
      0.45042217	  10591.49888782	   2720.32714612	   4400.54861938	      0.00000000
      0.45070813	  10587.73580562	   2719.78020246	   4401.12093457	      0.00000000
      0.45099410	  10583.96837771	   2719.23226755	   4401.66608077	      0.00000000
      0.45127963	  10580.20239112	   2718.68417986	   4402.18364893	      0.00000000
      0.45156516	  10576.43214313	   2718.13510595	   4402.67484251	      0.00000000
      0.45185023	  10572.66368411	   2717.58592402	   4403.13928925	      0.00000000
      0.45213531	  10568.89104486	   2717.03576098	   4403.57813254	      0.00000000
      0.45242003	  10565.11902250	   2716.48531353	   4403.99120283	      0.00000000
      0.45270474	  10561.34289469	   2715.93388938	   4404.37939816	      0.00000000
      0.45298911	  10557.56726651	   2715.38215837	   4404.74261816	      0.00000000
      0.45327349	  10553.78760387	   2714.82945496	   4405.08166497	      0.00000000
      0.45355756	  10550.00788555	   2714.27635847	   4405.39653579	      0.00000000
      0.45384164	  10546.22419917	   2713.72229352	   4405.68790411	      0.00000000
      0.45412543	  10542.44043438	   2713.16782740	   4405.95581150	      0.00000000
      0.45440921	  10538.65276463	   2712.61239673	   4406.20086393	      0.00000000
      0.45469274	  10534.86475346	   2712.05652189	   4406.42315731	      0.00000000
      0.45497626	  10531.07289676	   2711.49968620	   4406.62321811	      0.00000000
      0.45525952	  10527.28080454	   2710.94241782	   4406.80117163	      0.00000000
      0.45554278	  10523.48492345	   2710.38419230	   4406.95749509	      0.00000000
      0.45582578	  10519.68870002	   2709.82551468	   4407.09235017	      0.00000000
      0.45610878	  10515.88874127	   2709.26588352	   4407.20615613	      0.00000000
      0.45639153	  10512.08852418	   2708.70580928	   4407.29910239	      0.00000000
      0.45667427	  10508.28462270	   2708.14478512	   4407.37156175	      0.00000000
      0.45695677	  10504.48042553	   2707.58330937	   4407.42375257	      0.00000000
      0.45723926	  10500.67259216	   2707.02088726	   4407.45599935	      0.00000000
      0.45752151	  10496.86452606	   2706.45802021	   4407.46854673	      0.00000000
      0.45780376	  10493.05286948	   2705.89421034	   4407.46167533	      0.00000000
      0.45808576	  10489.24097063	   2705.32995181	   4407.43565498	      0.00000000
      0.45836776	  10485.42552452	   2704.76475399	   4407.39072336	      0.00000000
      0.45864951	  10481.60988263	   2704.19911240	   4407.32717486	      0.00000000
      0.45893127	  10477.79073440	   2703.63253503	   4407.24520604	      0.00000000
      0.45921278	  10473.97139184	   2703.06551244	   4407.14513406	      0.00000000
      0.45949429	  10470.14858157	   2702.49755756	   4407.02711628	      0.00000000
      0.45977557	  10466.32561146	   2701.92916121	   4406.89149265	      0.00000000
      0.46005684	  10462.49921011	   2701.35983606	   4406.73838226	      0.00000000
      0.46033787	  10458.67265426	   2700.79006917	   4406.56814587	      0.00000000
      0.46061890	  10454.84270154	   2700.21937696	   4406.38086652	      0.00000000
      0.46089970	  10451.01262004	   2699.64824605	   4406.17692596	      0.00000000
      0.46118049	  10447.17917402	   2699.07619328	   4405.95637173	      0.00000000
      0.46146105	  10443.34560512	   2698.50370219	   4405.71960476	      0.00000000
      0.46174161	  10439.50870212	   2697.93029270	   4405.46663927	      0.00000000
      0.46202193	  10435.67169535	   2697.35644751	   4405.19789549	      0.00000000
      0.46230226	  10431.83138304	   2696.78168738	   4404.91335480	      0.00000000
      0.46258235	  10427.99097210	   2696.20649232	   4404.61345512	      0.00000000
      0.46286244	  10424.14728241	   2695.63038579	   4404.29814699	      0.00000000
      0.46314230	  10420.30350771	   2695.05384665	   4403.96788605	      0.00000000
      0.46342216	  10416.45647933	   2694.47639949	   4403.62259251	      0.00000000
      0.46370179	  10412.60936948	   2693.89852076	   4403.26273829	      0.00000000
      0.46398143	  10408.75902937	   2693.31973746	   4402.88821509	      0.00000000
      0.46426083	  10404.90861709	   2692.74052473	   4402.49951110	      0.00000000
      0.46454023	  10401.05499641	   2692.16041090	   4402.09648999	      0.00000000
      0.46481941	  10397.20130516	   2691.57986884	   4401.67965496	      0.00000000
      0.46509859	  10393.34442585	   2690.99842915	   4401.24884328	      0.00000000
      0.46537754	  10389.48748151	   2690.41656325	   4400.80457312	      0.00000000
      0.46565649	  10385.62736803	   2689.83380319	   4400.34665585	      0.00000000
      0.46593522	  10381.76718916	   2689.25061826	   4399.87562345	      0.00000000
      0.46621395	  10377.90385868	   2688.66654264	   4399.39126291	      0.00000000
      0.46649246	  10374.04046509	   2688.08204409	   4398.89411991	      0.00000000
      0.46677097	  10370.17393610	   2687.49665834	   4398.38395754	      0.00000000
      0.46704926	  10366.30734160	   2686.91085108	   4397.86133418	      0.00000000
      0.46732754	  10362.43762665	   2686.32416012	   4397.32599040	      0.00000000
      0.46760561	  10358.56784568	   2685.73704954	   4396.77849713	      0.00000000
      0.46788368	  10354.69495801	   2685.14905877	   4396.21857291	      0.00000000
      0.46816154	  10350.82199999	   2684.56064988	   4395.64680031	      0.00000000
      0.46843939	  10346.94594789	   2683.97136431	   4395.06287706	      0.00000000
      0.46871703	  10343.06982242	   2683.38166248	   4394.46739726	      0.00000000
      0.46899466	  10339.19061441	   2682.79108751	   4393.86003832	      0.00000000
      0.46927209	  10335.31132692	   2682.20009785	   4393.24140500	      0.00000000
      0.46954951	  10331.42896740	   2681.60823859	   4392.61115552	      0.00000000
      0.46982672	  10327.54652325	   2681.01596650	   4391.96990520	      0.00000000
      0.47010393	  10323.66101662	   2680.42282837	   4391.31729350	      0.00000000
      0.47038093	  10319.77541742	   2679.82927901	   4390.65394551	      0.00000000
      0.47065793	  10315.88676435	   2679.23486720	   4389.97948301	      0.00000000
      0.47093472	  10311.99801178	   2678.64004602	   4389.29454072	      0.00000000
      0.47121151	  10308.10621309	   2678.04436601	   4388.59872319	      0.00000000
      0.47148809	  10304.21430541	   2677.44827826	   4387.89267403	      0.00000000
      0.47176467	  10300.31935854	   2676.85133529	   4387.17598150	      0.00000000
      0.47204105	  10296.42429411	   2676.25398650	   4386.44929804	      0.00000000
      0.47231742	  10292.52619664	   2675.65578612	   4385.71219602	      0.00000000
      0.47259359	  10288.62797084	   2675.05718161	   4384.96533599	      0.00000000
      0.47286977	  10284.72671744	   2674.45772918	   4384.20827535	      0.00000000
      0.47314573	  10280.82532547	   2673.85787451	   4383.44168263	      0.00000000
      0.47342170	  10276.92091067	   2673.25717561	   4382.66510067	      0.00000000
      0.47369746	  10273.01634550	   2672.65607623	   4381.87920540	      0.00000000
      0.47397323	  10269.10876162	   2672.05413634	   4381.08352590	      0.00000000
      0.47424879	  10265.20101586	   2671.45179787	   4380.27874533	      0.00000000
      0.47452435	  10261.29025493	   2670.84862263	   4379.46437940	      0.00000000
      0.47479972	  10257.37931940	   2670.24505064	   4378.64111801	      0.00000000
      0.47507508	  10253.46537170	   2669.64064565	   4377.80846421	      0.00000000
      0.47535024	  10249.55123669	   2669.03584583	   4376.96711443	      0.00000000
      0.47562541	  10245.63409201	   2668.43021679	   4376.11655951	      0.00000000
      0.47590038	  10241.71674648	   2667.82419482	   4375.25750196	      0.00000000
      0.47617535	  10237.79639332	   2667.21734745	   4374.38942103	      0.00000000
      0.47645012	  10233.87582577	   2666.61010911	   4373.51302512	      0.00000000
      0.47672489	  10229.95225222	   2666.00204923	   4372.62778229	      0.00000000
      0.47699947	  10226.02844999	   2665.39360031	   4371.73440643	      0.00000000
      0.47727405	  10222.10164301	   2664.78433373	   4370.83235502	      0.00000000
      0.47754844	  10218.17459313	   2664.17468012	   4369.92234720	      0.00000000
      0.47782283	  10214.24453942	   2663.56421275	   4369.00383027	      0.00000000
      0.47809702	  10210.31422805	   2662.95336037	   4368.07752830	      0.00000000
      0.47837122	  10206.38091346	   2662.34169817	   4367.14287891	      0.00000000
      0.47864523	  10202.44732628	   2661.72965299	   4366.20061084	      0.00000000
      0.47891923	  10198.51073624	   2661.11680197	   4365.25015246	      0.00000000
      0.47919305	  10194.57385854	   2660.50357003	   4364.29223693	      0.00000000
      0.47946687	  10190.63397811	   2659.88953627	   4363.32628379	      0.00000000
      0.47974050	  10186.69379475	   2659.27512370	   4362.35303037	      0.00000000
      0.48001413	  10182.75060860	   2658.65991333	   4361.37188779	      0.00000000
      0.48028757	  10178.80710414	   2658.04432628	   4360.38359727	      0.00000000
      0.48056102	  10174.86059667	   2657.42794552	   4359.38756196	      0.00000000
      0.48083428	  10170.91375534	   2656.81119021	   4358.38452671	      0.00000000
      0.48110754	  10166.96391069	   2656.19364530	   4357.37388707	      0.00000000
      0.48138061	  10163.01371670	   2655.57572806	   4356.35639136	      0.00000000
      0.48165369	  10159.06051897	   2654.95702535	   4355.33142785	      0.00000000
      0.48192659	  10155.10695630	   2654.33795252	   4354.29974806	      0.00000000
      0.48219948	  10151.15038943	   2653.71809841	   4353.26073342	      0.00000000
      0.48247238	  10147.19082223	   2653.09746569	   4352.21444401	      0.00000000
      0.48274527	  10143.22824635	   2652.47605488	   4351.16093965	      0.00000000
      0.48301817	  10139.26266570	   2651.85386867	   4350.10027894	      0.00000000
      0.48329106	  10135.29407189	   2651.23090762	   4349.03252025	      0.00000000
      0.48356396	  10131.32246890	   2650.60717445	   4347.95772072	      0.00000000
      0.48383685	  10127.34784833	   2649.98266973	   4346.87593733	      0.00000000
      0.48410975	  10123.37021429	   2649.35739624	   4345.78722585	      0.00000000
      0.48438264	  10119.38955830	   2648.73135454	   4344.69164187	      0.00000000
      0.48465554	  10115.40588469	   2648.10454747	   4343.58923983	      0.00000000
      0.48492843	  10111.41918485	   2647.47697560	   4342.48007404	      0.00000000
      0.48520133	  10107.42946340	   2646.84864182	   4341.36419763	      0.00000000
      0.48547422	  10103.43671158	   2646.21954669	   4340.24166364	      0.00000000
      0.48574712	  10099.44093436	   2645.58969319	   4339.11252397	      0.00000000
      0.48602002	  10095.44212276	   2644.95908186	   4337.97683046	      0.00000000
      0.48629291	  10091.44028221	   2644.32771574	   4336.83463376	      0.00000000
      0.48656581	  10087.43540346	   2643.69559536	   4335.68598459	      0.00000000
      0.48683870	  10083.42749248	   2643.06272387	   4334.53093243	      0.00000000
      0.48711160	  10079.41653967	   2642.42910172	   4333.36952687	      0.00000000
      0.48738449	  10075.40255166	   2641.79473221	   4332.20181627	      0.00000000
      0.48765739	  10071.38551840	   2641.15961572	   4331.02784914	      0.00000000
      0.48793028	  10067.36544731	   2640.52375568	   4329.84767275	      0.00000000
      0.48820318	  10063.34232781	   2639.88715239	   4328.66133460	      0.00000000
      0.48847607	  10059.31616821	   2639.24980945	   4327.46888090	      0.00000000
      0.48874897	  10055.28695730	   2638.61172704	   4326.27035815	      0.00000000
      0.48899448	  10051.65946688	   2638.03704567	   4325.18695508	      0.00000000
      0.48923999	  10048.02950633	   2637.46176902	   4324.09870963	      0.00000000
      0.48953482	  10043.66706953	   2636.77014237	   4322.78549457	      0.00000000
      0.48982965	  10039.30106946	   2636.07766202	   4321.46539890	      0.00000000
      0.49007215	  10035.70738314	   2635.50746217	   4320.37450618	      0.00000000
      0.49031465	  10032.11128479	   2634.93668786	   4319.27902650	      0.00000000
      0.49061299	  10027.68378201	   2634.23369211	   4317.92503379	      0.00000000
      0.49091133	  10023.25262820	   2633.52983192	   4316.56419946	      0.00000000
      0.49115105	  10019.68939804	   2632.96363163	   4315.46580013	      0.00000000
      0.49139078	  10016.12380964	   2632.39687628	   4314.36304714	      0.00000000
      0.49169129	  10011.65081915	   2631.68563585	   4312.97457757	      0.00000000
      0.49199180	  10007.17412384	   2630.97352848	   4311.57936520	      0.00000000
      0.49222943	  10003.63156707	   2630.40981980	   4310.47136471	      0.00000000
      0.49246706	  10000.08669355	   2629.84557218	   4309.35920836	      0.00000000
      0.49277004	   9995.56357345	   2629.12536972	   4307.93520652	      0.00000000
      0.49307302	   9991.03668929	   2628.40429662	   4306.50454525	      0.00000000
      0.49330646	   9987.54616995	   2627.84811982	   4305.39771378	      0.00000000
      0.49353991	   9984.05341656	   2627.29142924	   4304.28698476	      0.00000000
      0.49384639	   9979.46444597	   2626.55978155	   4302.82284713	      0.00000000
      0.49415288	   9974.87162840	   2625.82725412	   4301.35208664	      0.00000000
      0.49438183	   9971.43828080	   2625.27948351	   4300.24913573	      0.00000000
      0.49461077	   9968.00278778	   2624.73122506	   4299.14254104	      0.00000000
      0.49492032	   9963.35443578	   2623.98918158	   4297.64061789	      0.00000000
      0.49522987	   9958.70216752	   2623.24625245	   4296.13212743	      0.00000000
      0.49545585	   9955.30329335	   2622.70331753	   4295.02673054	      0.00000000
      0.49568184	   9951.90233386	   2622.15991362	   4293.91788232	      0.00000000
      0.49599357	   9947.20753610	   2621.40956012	   4292.38267778	      0.00000000
      0.49630530	   9942.50877790	   2620.65832065	   4290.84099777	      0.00000000
      0.49652873	   9939.13856145	   2620.11933524	   4289.73205933	      0.00000000
      0.49675216	   9935.76631321	   2619.57989775	   4288.61984063	      0.00000000
      0.49706589	   9931.02781319	   2618.82169720	   4287.05263916	      0.00000000
      0.49737961	   9926.28531688	   2618.06261204	   4285.47906047	      0.00000000
      0.49760048	   9922.94407238	   2617.52766635	   4284.36741776	      0.00000000
      0.49782136	   9919.60085063	   2616.99228526	   4283.25265802	      0.00000000
      0.49813692	   9914.82094376	   2616.22663052	   4281.65461969	      0.00000000
      0.49845248	   9910.03701270	   2615.46009402	   4280.05030728	      0.00000000
      0.49867120	   9906.71874050	   2614.92826484	   4278.93464429	      0.00000000
      0.49888993	   9903.39853928	   2614.39601510	   4277.81600881	      0.00000000
      0.49920728	   9898.57796486	   2613.62304996	   4276.18777205	      0.00000000
      0.49952462	   9893.75334393	   2612.84920679	   4274.55336521	      0.00000000
      0.49974099	   9890.46150094	   2612.32108322	   4273.43547901	      0.00000000
      0.49995736	   9887.16778197	   2611.79255454	   4272.31476430	      0.00000000
      0.50027627	   9882.30976958	   2611.01282280	   4270.65782248	      0.00000000
      0.50059518	   9877.44769842	   2610.23221856	   4268.99482159	      0.00000000
      0.50080995	   9874.17110132	   2609.70603881	   4267.87149880	      0.00000000
      0.50102471	   9870.89266953	   2609.17946646	   4266.74546638	      0.00000000
      0.50134549	   9865.99262492	   2608.39225490	   4265.05861992	      0.00000000
      0.50166626	   9861.08850657	   2607.60417534	   4263.36581333	      0.00000000
      0.50187815	   9857.84689081	   2607.08314020	   4262.24439331	      0.00000000
      0.50209003	   9854.60350441	   2606.56172942	   4261.12040914	      0.00000000
      0.50241154	   9849.67875870	   2605.76984931	   4259.41005769	      0.00000000
      0.50273305	   9844.74995822	   2604.97711239	   4257.69388540	      0.00000000
      0.50294578	   9841.48647505	   2604.45211014	   4256.55516050	      0.00000000
      0.50315851	   9838.22122459	   2603.92673596	   4255.41392319	      0.00000000
      0.50348392	   9833.22311837	   2603.12238011	   4253.66339671	      0.00000000
      0.50376699	   9828.87188466	   2602.42196381	   4252.13588553	      0.00000000
      0.50402001	   9824.98001606	   2601.79536461	   4250.76687049	      0.00000000
      0.50427303	   9821.08567617	   2601.16824917	   4249.39440216	      0.00000000
      0.50457921	   9816.36993208	   2600.40870458	   4247.72902339	      0.00000000
      0.50481947	   9812.66679040	   2599.81213689	   4246.41864773	      0.00000000
      0.50505974	   9808.96144674	   2599.21511140	   4245.10522451	      0.00000000
      0.50530001	   9805.25390293	   2598.61762931	   4243.78877376	      0.00000000
      0.50561753	   9800.35083558	   2597.82733011	   4242.04440623	      0.00000000
      0.50589081	   9796.12788607	   2597.14651590	   4240.53892044	      0.00000000
      0.50616409	   9791.90212693	   2596.46512123	   4239.02960579	      0.00000000
      0.50643737	   9787.67356034	   2595.78314769	   4237.51649137	      0.00000000
      0.50667643	   9783.97234622	   2595.18612210	   4236.18980465	      0.00000000
      0.50691548	   9780.26900031	   2594.58865809	   4234.86025138	      0.00000000
      0.50723533	   9775.31061553	   2593.78857137	   4233.07686039	      0.00000000
      0.50747592	   9771.57850583	   2593.18624765	   4231.73209126	      0.00000000
      0.50771650	   9767.84426919	   2592.58348798	   4230.38448268	      0.00000000
      0.50795709	   9764.10790935	   2591.98029373	   4229.03405403	      0.00000000
      0.50827791	   9759.12222875	   2591.17526894	   4227.22891715	      0.00000000
      0.50854463	   9754.97444566	   2590.50541547	   4225.72442539	      0.00000000
      0.50881135	   9750.82409510	   2589.83503802	   4224.21654816	      0.00000000
      0.50907807	   9746.67118212	   2589.16413833	   4222.70531162	      0.00000000
      0.50934479	   9742.51572667	   2588.49272070	   4221.19074123	      0.00000000
      0.50961151	   9738.35773387	   2587.82078682	   4219.67286300	      0.00000000
      0.50987823	   9734.19722462	   2587.14834110	   4218.15170224	      0.00000000
      0.51014495	   9730.03420405	   2586.47538516	   4216.62728482	      0.00000000
      0.51041167	   9725.86869406	   2585.80192354	   4215.09963592	      0.00000000
      0.51067839	   9721.70069976	   2585.12795780	   4213.56878130	      0.00000000
      0.51094511	   9717.53024413	   2584.45349260	   4212.03474597	      0.00000000
      0.51121183	   9713.35733212	   2583.77852942	   4210.49755563	      0.00000000
      0.51147855	   9709.18198795	   2583.10307306	   4208.95723512	      0.00000000
      0.51174527	   9705.00421630	   2582.42712490	   4207.41381004	      0.00000000
      0.51198462	   9701.25308709	   2581.82012230	   4206.02613561	      0.00000000
      0.51222397	   9697.50002730	   2581.21272868	   4204.63599938	      0.00000000
      0.51253292	   9692.65271627	   2580.42812656	   4202.83798883	      0.00000000
      0.51278431	   9688.70630070	   2579.78925114	   4201.37203829	      0.00000000
      0.51303570	   9684.75780401	   2579.14995400	   4199.90343847	      0.00000000
      0.51328708	   9680.80723435	   2578.51023686	   4198.43221045	      0.00000000
      0.51360653	   9675.78405828	   2577.69671134	   4196.55887790	      0.00000000
      0.51383533	   9672.18441000	   2577.11364974	   4195.21462545	      0.00000000
      0.51406412	   9668.58308638	   2576.53024821	   4193.86825054	      0.00000000
      0.51436398	   9663.86050487	   2575.76510359	   4192.10044334	      0.00000000
      0.51465558	   9659.26542551	   2575.02050486	   4190.37794558	      0.00000000
      0.51494718	   9654.66768212	   2574.27536476	   4188.65209123	      0.00000000
      0.51519265	   9650.79505620	   2573.64765733	   4187.19661209	      0.00000000
      0.51543813	   9646.92057242	   2573.01957172	   4185.73879614	      0.00000000
      0.51574266	   9642.11160062	   2572.23989136	   4183.92711075	      0.00000000
      0.51599079	   9638.19104415	   2571.60416309	   4182.44828930	      0.00000000
      0.51623892	   9634.26864426	   2570.96805811	   4180.96714345	      0.00000000
      0.51648706	   9630.34441133	   2570.33157821	   4179.48369310	      0.00000000
      0.51681430	   9625.16639751	   2569.49162652	   4177.52384124	      0.00000000
      0.51704021	   9621.58988772	   2568.91138444	   4176.16854666	      0.00000000
      0.51726612	   9618.01190585	   2568.33083968	   4174.81139430	      0.00000000
      0.51757208	   9613.16367603	   2567.54408936	   4172.97037712	      0.00000000
      0.51786561	   9608.51001108	   2566.78880237	   4171.20104476	      0.00000000
      0.51815914	   9603.85393114	   2566.03301596	   4169.42866747	      0.00000000
      0.51840079	   9600.01908017	   2565.41045290	   4167.96731590	      0.00000000
      0.51864244	   9596.18262670	   2564.78755690	   4166.50394070	      0.00000000
      0.51894898	   9591.31345188	   2563.99688102	   4164.64462812	      0.00000000
      0.51919970	   9587.32924209	   2563.34982213	   4163.12158463	      0.00000000
      0.51945042	   9583.34337149	   2562.70241509	   4161.59642651	      0.00000000
      0.51970114	   9579.35585332	   2562.05466188	   4160.06917406	      0.00000000
      0.52001489	   9574.36346055	   2561.24356081	   4158.15500182	      0.00000000
      0.52024887	   9570.63876943	   2560.63833955	   4156.72542621	      0.00000000
      0.52048285	   9566.91270112	   2560.03282575	   4155.29408189	      0.00000000
      0.52077725	   9562.22257123	   2559.27054677	   4153.49065677	      0.00000000
      0.52105697	   9557.76433181	   2558.54585514	   4151.77461378	      0.00000000
      0.52133669	   9553.30419632	   2557.82075606	   4150.05612348	      0.00000000
      0.52158760	   9549.30175026	   2557.16998040	   4148.51253170	      0.00000000
      0.52183852	   9545.29782070	   2556.51888306	   4146.96701299	      0.00000000
      0.52208944	   9541.29243355	   2555.86746797	   4145.41958713	      0.00000000
      0.52234035	   9537.28560568	   2555.21573746	   4143.87027424	      0.00000000
      0.52267992	   9531.86083198	   2554.33324119	   4141.77058765	      0.00000000
      0.52289539	   9528.41726413	   2553.77296746	   4140.43649958	      0.00000000
      0.52311086	   9524.97268790	   2553.21246894	   4139.10106703	      0.00000000
      0.52343739	   9519.75084012	   2552.36265785	   4137.07480309	      0.00000000
      0.52374737	   9514.79155861	   2551.55544651	   4135.14843934	      0.00000000
      0.52405734	   9509.83029531	   2550.74778433	   4133.21939649	      0.00000000
      0.52428472	   9506.18988779	   2550.15506701	   4131.80272672	      0.00000000
      0.52451209	   9502.54845207	   2549.56211228	   4130.38465044	      0.00000000
      0.52483889	   9497.31295874	   2548.70946511	   4128.34405525	      0.00000000
      0.52509111	   9493.27098862	   2548.05109361	   4126.76725571	      0.00000000
      0.52534332	   9489.22783369	   2547.39244108	   4125.18878976	      0.00000000
      0.52559553	   9485.18351236	   2546.73350975	   4123.60867774	      0.00000000
      0.52590330	   9480.24674729	   2545.92905353	   4121.67828950	      0.00000000
      0.52613996	   9476.44952424	   2545.31019660	   4120.19230669	      0.00000000
      0.52637662	   9472.65134575	   2544.69110383	   4118.70493027	      0.00000000
      0.52666820	   9467.97038125	   2543.92800812	   4116.87046622	      0.00000000
      0.52695979	   9463.28803314	   2543.16456297	   4115.03394286	      0.00000000
      0.52720443	   9459.35844440	   2542.52375679	   4113.49151276	      0.00000000
      0.52744907	   9455.42793265	   2541.88271120	   4111.94767305	      0.00000000
      0.52769371	   9451.49651572	   2541.24142826	   4110.40244221	      0.00000000
      0.52801753	   9446.29137710	   2540.39223966	   4108.35500015	      0.00000000
      0.52825168	   9442.52665677	   2539.77794710	   4106.87303934	      0.00000000
      0.52848583	   9438.76118159	   2539.16344668	   4105.38985882	      0.00000000
      0.52878427	   9433.96079469	   2538.37993149	   4103.49771544	      0.00000000
      0.52908271	   9429.15925662	   2537.59608787	   4101.60364968	      0.00000000
      0.52931677	   9425.39255654	   2536.98108043	   4100.11678235	      0.00000000
      0.52955084	   9421.62519732	   2536.36587704	   4098.62876865	      0.00000000
      0.52984419	   9416.90294774	   2535.59461556	   4096.76236005	      0.00000000
      0.53013753	   9412.17973637	   2534.82305517	   4094.89420733	      0.00000000
      0.53037877	   9408.29465045	   2534.18829920	   4093.35654559	      0.00000000
      0.53062002	   9404.40896758	   2533.55334758	   4091.81774268	      0.00000000
      0.53086126	   9400.52270681	   2532.91820234	   4090.27781614	      0.00000000
      0.53119540	   9395.13914428	   2532.03818207	   4088.14312008	      0.00000000
      0.53142760	   9391.39734801	   2531.42641722	   4086.65842851	      0.00000000
      0.53165980	   9387.65509530	   2530.81448258	   4085.17274955	      0.00000000
      0.53196380	   9382.75512961	   2530.01309272	   4083.22625228	      0.00000000
      0.53226779	   9377.85446646	   2529.21142173	   4081.27812370	      0.00000000
      0.53249142	   9374.24887625	   2528.62149614	   4079.84396360	      0.00000000
      0.53271506	   9370.64295625	   2528.03142403	   4078.40895304	      0.00000000
      0.53302458	   9365.65163383	   2527.21449037	   4076.42143516	      0.00000000
      0.53330338	   9361.15520407	   2526.47840069	   4074.62982497	      0.00000000
      0.53358219	   9356.65836719	   2525.74209498	   4072.83697054	      0.00000000
      0.53383025	   9352.65700925	   2525.08679121	   4071.24075646	      0.00000000
      0.53407832	   9348.65538682	   2524.43132297	   4069.64359701	      0.00000000
      0.53432639	   9344.65353305	   2523.77569434	   4068.04551058	      0.00000000
      0.53462642	   9339.81294779	   2522.98248953	   4066.11138584	      0.00000000
      0.53487905	   9335.73717360	   2522.31446842	   4064.48192346	      0.00000000
      0.53513167	   9331.66124810	   2521.64629062	   4062.85156211	      0.00000000
      0.53538429	   9327.58520660	   2520.97796039	   4061.22032113	      0.00000000
      0.53563691	   9323.50907469	   2520.30948033	   4059.58822022	      0.00000000
      0.53594785	   9318.49185954	   2519.48647622	   4057.57818317	      0.00000000
      0.53618188	   9314.71564527	   2518.86690264	   4056.06451895	      0.00000000
      0.53641591	   9310.93943983	   2518.24721029	   4054.55016933	      0.00000000
      0.53671393	   9306.13066533	   2517.45789254	   4052.62074890	      0.00000000
      0.53701196	   9301.32199351	   2516.66839181	   4050.69027389	      0.00000000
      0.53723573	   9297.71137238	   2516.07545716	   4049.24005384	      0.00000000
      0.53745951	   9294.10086008	   2515.48242497	   4047.78927051	      0.00000000
      0.53776893	   9289.10884405	   2514.66228621	   4045.78238024	      0.00000000
      0.53804225	   9284.69941406	   2513.93767249	   4044.00875444	      0.00000000
      0.53831558	   9280.29025557	   2513.21292456	   4042.23436058	      0.00000000
      0.53858890	   9275.88141510	   2512.48804788	   4040.45922268	      0.00000000
      0.53882490	   9272.07485743	   2511.86204769	   4038.92589069	      0.00000000
      0.53906091	   9268.26859232	   2511.23595744	   4037.39203765	      0.00000000
      0.53934794	   9263.63971862	   2510.47436838	   4035.52583808	      0.00000000
      0.53963497	   9259.01136060	   2509.71265483	   4033.65891879	      0.00000000
      0.53987228	   9255.18517171	   2509.08279844	   4032.11487509	      0.00000000
      0.54010960	   9251.35939454	   2508.45286329	   4030.57037417	      0.00000000
      0.54039878	   9246.69796218	   2507.68513251	   4028.68767897	      0.00000000
      0.54068796	   9242.03722738	   2506.91729377	   4026.80435651	      0.00000000
      0.54091818	   9238.32731584	   2506.30593831	   4025.30460381	      0.00000000
      0.54114840	   9234.61790214	   2505.69452033	   4023.80448568	      0.00000000
      0.54144736	   9229.80175173	   2504.90046208	   4021.85595794	      0.00000000
      0.54174632	   9224.98653388	   2504.10630799	   4019.90686906	      0.00000000
      0.54196853	   9221.40809137	   2503.51596645	   4018.45779809	      0.00000000
      0.54219074	   9217.83021691	   2502.92557752	   4017.00844684	      0.00000000
      0.54250450	   9212.77926000	   2502.09187066	   4014.96150957	      0.00000000
      0.54278470	   9208.26958852	   2501.34726460	   4013.13308750	      0.00000000
      0.54306490	   9203.76094165	   2500.60259515	   4011.30429381	      0.00000000
      0.54329183	   9200.11021601	   2499.99945168	   4009.82291426	      0.00000000
      0.54351877	   9196.46021513	   2499.39627203	   4008.34132080	      0.00000000
      0.54381820	   9191.64534024	   2498.60035039	   4006.38611229	      0.00000000
      0.54411762	   9186.83182565	   2497.80437601	   4004.43058494	      0.00000000
      0.54434481	   9183.18055655	   2497.20040597	   4002.94664995	      0.00000000
      0.54457200	   9179.53012497	   2496.59641103	   4001.46256217	      0.00000000
      0.54487516	   9174.66036996	   2495.79041147	   3999.48199181	      0.00000000
      0.54517832	   9169.79220809	   2494.98437806	   3997.50120412	      0.00000000
      0.54539919	   9166.24649574	   2494.39711638	   3996.05795995	      0.00000000
      0.54562006	   9162.70168037	   2493.80984186	   3994.61462903	      0.00000000
      0.54593282	   9157.68377080	   2492.97823887	   3992.57073303	      0.00000000
      0.54620621	   9153.29892141	   2492.25128025	   3990.78396284	      0.00000000
      0.54647960	   9148.91557745	   2491.52431571	   3988.99712634	      0.00000000
      0.54675300	   9144.53377429	   2490.79734830	   3987.21024629	      0.00000000
      0.54698710	   9140.78297882	   2490.17486140	   3985.68015523	      0.00000000
      0.54722120	   9137.03337030	   2489.55237813	   3984.15006272	      0.00000000
      0.54750712	   9132.45546922	   2488.79212279	   3982.28131395	      0.00000000
      0.54779304	   9127.87942829	   2488.03188200	   3980.41260923	      0.00000000
      0.54803339	   9124.03420134	   2487.39282491	   3978.84179301	      0.00000000
      0.54827374	   9120.19035059	   2486.75378420	   3977.27104084	      0.00000000
      0.54851409	   9116.34790954	   2486.11476357	   3975.70036746	      0.00000000
      0.54883792	   9111.17316922	   2485.25383133	   3973.58431179	      0.00000000
      0.54907424	   9107.39855242	   2484.62558996	   3972.04023238	      0.00000000
      0.54931055	   9103.62538640	   2483.99737645	   3970.49627703	      0.00000000
      0.54960427	   9098.93777533	   2483.21661181	   3968.57748378	      0.00000000
      0.54989799	   9094.25250069	   2482.43589974	   3966.65893048	      0.00000000
      0.55012104	   9090.69608637	   2481.84306373	   3965.20215118	      0.00000000
      0.55034409	   9087.14107154	   2481.25026315	   3963.74553727	      0.00000000
      0.55064751	   9082.30737154	   2480.44392064	   3961.76434747	      0.00000000
      0.55092310	   9077.91944513	   2479.71161735	   3959.96521923	      0.00000000
      0.55119869	   9073.53378781	   2478.97938185	   3958.16640645	      0.00000000
      0.55144518	   9069.61306024	   2478.32450568	   3956.55777292	      0.00000000
      0.55169168	   9065.69421397	   2477.66969034	   3954.94942431	      0.00000000
      0.55193817	   9061.77727439	   2477.01493792	   3953.34137612	      0.00000000
      0.55218466	   9057.86227612	   2476.36025215	   3951.73364344	      0.00000000
      0.55251313	   9052.64843656	   2475.48796298	   3949.59178680	      0.00000000
      0.55273598	   9049.11303479	   2474.89621527	   3948.13895372	      0.00000000
      0.55295883	   9045.57929704	   2474.30452938	   3946.68641858	      0.00000000
      0.55326857	   9040.67075148	   2473.48228398	   3944.66813130	      0.00000000
      0.55354244	   9036.33319781	   2472.75533227	   3942.88400737	      0.00000000
      0.55381632	   9031.99828722	   2472.02848727	   3941.10039326	      0.00000000
      0.55409019	   9027.66605477	   2471.30175193	   3939.31730942	      0.00000000
      0.55432249	   9023.99374944	   2470.68545160	   3937.80539267	      0.00000000
      0.55455478	   9020.32342584	   2470.06923560	   3936.29388406	      0.00000000
      0.55483884	   9015.83785138	   2469.31580581	   3934.44608495	      0.00000000
      0.55512290	   9011.35532665	   2468.56251079	   3932.59893637	      0.00000000
      0.55537051	   9007.45061571	   2467.90600765	   3930.98939748	      0.00000000
      0.55561811	   9003.54828616	   2467.24961316	   3929.38038409	      0.00000000
      0.55586572	   8999.64837405	   2466.59333131	   3927.77191041	      0.00000000
      0.55611332	   8995.75090549	   2465.93716435	   3926.16399093	      0.00000000
      0.55642120	   8990.90822633	   2465.12144770	   3924.16548767	      0.00000000
      0.55666618	   8987.05759686	   2464.47250239	   3922.57589156	      0.00000000
      0.55691116	   8983.20945955	   2463.82367980	   3920.98688267	      0.00000000
      0.55715614	   8979.36383892	   2463.17498203	   3919.39847475	      0.00000000
      0.55746174	   8974.57023826	   2462.36595126	   3917.41789542	      0.00000000
      0.55771206	   8970.64676726	   2461.70342214	   3915.79632400	      0.00000000
      0.55796237	   8966.72602747	   2461.04103398	   3914.17542567	      0.00000000
      0.55821269	   8962.80804448	   2460.37878894	   3912.55521478	      0.00000000
      0.55846301	   8958.89285313	   2459.71669078	   3910.93570526	      0.00000000
      0.55877835	   8953.96459163	   2458.88280608	   3908.89650093	      0.00000000
      0.55900128	   8950.48336234	   2458.29344995	   3907.45561376	      0.00000000
      0.55922421	   8947.00441917	   2457.70421719	   3906.01531778	      0.00000000
      0.55952687	   8942.28483738	   2456.90443106	   3904.06082292	      0.00000000
      0.55980458	   8937.95822802	   2456.17080478	   3902.26849300	      0.00000000
      0.56008229	   8933.63529225	   2455.43738302	   3900.47713415	      0.00000000
      0.56032624	   8929.84088865	   2454.79328336	   3898.90433986	      0.00000000
      0.56057019	   8926.04937978	   2454.14934757	   3897.33232146	      0.00000000
      0.56081414	   8922.26078813	   2453.50557756	   3895.76109142	      0.00000000
      0.56111362	   8917.61374955	   2452.71548346	   3893.83326324	      0.00000000
      0.56136889	   8913.65644029	   2452.04226005	   3892.19107021	      0.00000000
      0.56162415	   8909.70242815	   2451.36922888	   3890.54978371	      0.00000000
      0.56187941	   8905.75173842	   2450.69639207	   3888.90941767	      0.00000000
      0.56213468	   8901.80440734	   2450.02375369	   3887.26998553	      0.00000000
      0.56238994	   8897.86046068	   2449.35131597	   3885.63150099	      0.00000000
      0.56264520	   8893.91993375	   2448.67908282	   3883.99397725	      0.00000000
      0.56290047	   8889.98285266	   2448.00705657	   3882.35742762	      0.00000000
      0.56315573	   8886.04925191	   2447.33524103	   3880.72186493	      0.00000000
      0.56346453	   8881.29531835	   2446.52280585	   3878.74460167	      0.00000000
      0.56368434	   8877.91459713	   2445.94470285	   3877.33807578	      0.00000000
      0.56390415	   8874.53652088	   2445.36676233	   3875.93231052	      0.00000000
      0.56420711	   8869.88488343	   2444.57045594	   3873.99600049	      0.00000000
      0.56449137	   8865.52500535	   2443.82358859	   3872.18054927	      0.00000000
      0.56477563	   8861.16967440	   2443.07700617	   3870.36641698	      0.00000000
      0.56501128	   8857.56258607	   2442.45830914	   3868.86351713	      0.00000000
      0.56524693	   8853.95867436	   2441.83981330	   3867.36154373	      0.00000000
      0.56554347	   8849.42821210	   2441.06181360	   3865.47285646	      0.00000000
      0.56579511	   8845.58753608	   2440.40183644	   3863.87123581	      0.00000000
      0.56604676	   8841.75056242	   2439.74209654	   3862.27070504	      0.00000000
      0.56629841	   8837.91732446	   2439.08259776	   3860.67127426	      0.00000000
      0.56655006	   8834.08784431	   2438.42334205	   3859.07295382	      0.00000000
      0.56680170	   8830.26215345	   2437.76433301	   3857.47575359	      0.00000000
      0.56711084	   8825.56771934	   2436.95511676	   3855.51522739	      0.00000000
      0.56733265	   8822.20290277	   2436.37471547	   3854.10955309	      0.00000000
      0.56755447	   8818.84109065	   2435.79451187	   3852.70477273	      0.00000000
      0.56785281	   8814.32419721	   2435.01444864	   3850.81675075	      0.00000000
      0.56813487	   8810.05892124	   2434.27730049	   3849.03329478	      0.00000000
      0.56841692	   8805.79861570	   2433.54048434	   3847.25132107	      0.00000000
      0.56865478	   8802.20982855	   2432.91939483	   3845.74976252	      0.00000000
      0.56889264	   8798.62462462	   2432.29854665	   3844.24927443	      0.00000000
      0.56918650	   8794.20014901	   2431.53183640	   3842.39694004	      0.00000000
      0.56943590	   8790.44947098	   2430.88142916	   3840.82617630	      0.00000000
      0.56968531	   8786.70280368	   2430.23129446	   3839.25661570	      0.00000000
      0.56993471	   8782.96017709	   2429.58143594	   3837.68826607	      0.00000000
      0.57018411	   8779.22161024	   2428.93185541	   3836.12113548	      0.00000000
      0.57043351	   8775.48713035	   2428.28255615	   3834.55523160	      0.00000000
      0.57075934	   8770.61452682	   2427.43472672	   3832.51136694	      0.00000000
      0.57097019	   8767.46512378	   2426.88633923	   3831.18986858	      0.00000000
      0.57118103	   8764.31868885	   2426.33815795	   3829.86926408	      0.00000000
      0.57149719	   8759.60642824	   2425.51658959	   3827.89079522	      0.00000000
      0.57179665	   8755.14913750	   2424.73882531	   3826.01863840	      0.00000000
      0.57210645	   8750.54435682	   2423.93465743	   3824.08377102	      0.00000000
      0.57234478	   8747.00639827	   2423.31633280	   3822.59663981	      0.00000000
      0.57258311	   8743.47234375	   2422.69828547	   3821.11068582	      0.00000000
      0.57288575	   8738.99022474	   2421.91385178	   3819.22543315	      0.00000000
      0.57312514	   8735.44940325	   2421.29369260	   3817.73557088	      0.00000000
      0.57336453	   8731.91257159	   2420.67381948	   3816.24691538	      0.00000000
      0.57360392	   8728.37975122	   2420.05423542	   3814.75947209	      0.00000000
      0.57393442	   8723.50900493	   2419.19932437	   3812.70793095	      0.00000000
      0.57414977	   8720.33941516	   2418.64257235	   3811.37241757	      0.00000000
      0.57436512	   8717.17311025	   2418.08605933	   3810.03789964	      0.00000000
      0.57467329	   8712.64786066	   2417.29010743	   3808.12993949	      0.00000000
      0.57496795	   8708.32737710	   2416.52952144	   3806.30756163	      0.00000000
      0.57526260	   8704.01312921	   2415.76939525	   3804.48707358	      0.00000000
      0.57549826	   8700.56725012	   2415.16180637	   3803.03247896	      0.00000000
      0.57573391	   8697.12539184	   2414.55451635	   3801.57910354	      0.00000000
      0.57603667	   8692.70928833	   2413.77472488	   3799.71363726	      0.00000000
      0.57627784	   8689.19636049	   2413.15392883	   3798.22912466	      0.00000000
      0.57651901	   8685.68768395	   2412.53345172	   3796.74590458	      0.00000000
      0.57676019	   8682.18327729	   2411.91329654	   3795.26398144	      0.00000000
      0.57708298	   8677.49950230	   2411.08375605	   3793.28253848	      0.00000000
      0.57730103	   8674.33999815	   2410.52373740	   3791.94540965	      0.00000000
      0.57751907	   8671.18401483	   2409.96398674	   3790.60935282	      0.00000000
      0.57782053	   8666.82660170	   2409.19056109	   3788.76398828	      0.00000000
      0.57811019	   8662.64607163	   2408.44788837	   3786.99277406	      0.00000000
      0.57839985	   8658.47182166	   2407.70569984	   3785.22347153	      0.00000000
      0.57863645	   8655.06676591	   2407.09980598	   3783.77964485	      0.00000000
      0.57887306	   8651.66592616	   2406.49423965	   3782.33710200	      0.00000000
      0.57917383	   8647.34899907	   2405.72494055	   3780.50525337	      0.00000000
      0.57941448	   8643.89979610	   2405.10978136	   3779.04102538	      0.00000000
      0.57965514	   8640.45498460	   2404.49496649	   3777.57813780	      0.00000000
      0.57989579	   8637.01458010	   2403.88049880	   3776.11659404	      0.00000000
      0.58022028	   8632.38270139	   2403.05253361	   3774.14805595	      0.00000000
      0.58043621	   8629.30487733	   2402.50191775	   3772.83945197	      0.00000000
      0.58065214	   8626.23062360	   2401.95158580	   3771.53193901	      0.00000000
      0.58095551	   8621.91747096	   2401.17887472	   3769.69678318	      0.00000000
      0.58124769	   8617.77011939	   2400.43520415	   3767.93136889	      0.00000000
      0.58153987	   8613.62935908	   2399.69206418	   3766.16796801	      0.00000000
      0.58178350	   8610.18173004	   2399.07282178	   3764.69914107	      0.00000000
      0.58202713	   8606.73870541	   2398.45395286	   3763.23172089	      0.00000000
      0.58232014	   8602.60400730	   2397.71015761	   3761.46877481	      0.00000000
      0.58255867	   8599.24284856	   2397.10503022	   3760.03505299	      0.00000000
      0.58279721	   8595.88612489	   2396.50026583	   3758.60268903	      0.00000000
      0.58303575	   8592.53384905	   2395.89586711	   3757.17168545	      0.00000000
      0.58336765	   8587.87691434	   2395.05551988	   3755.18286125	      0.00000000
      0.58357846	   8584.92343631	   2394.52212428	   3753.92098341	      0.00000000
      0.58378928	   8581.97344743	   2393.98901815	   3752.66017476	      0.00000000
      0.58410022	   8577.62870821	   2393.20323837	   3750.80248389	      0.00000000
      0.58440504	   8573.37696071	   2392.43355733	   3748.98365668	      0.00000000
      0.58475951	   8568.44188242	   2391.53927896	   3746.87139039	      0.00000000
      0.58497805	   8565.40420061	   2390.98834477	   3745.57062881	      0.00000000
      0.58519659	   8562.37030642	   2390.43773105	   3744.27102742	      0.00000000
      0.58555832	   8557.35702080	   2389.52707757	   3742.12251880	      0.00000000
      0.58575951	   8554.57306726	   2389.02094334	   3740.92886882	      0.00000000
      0.58596071	   8551.79233369	   2388.51508387	   3739.73620710	      0.00000000
      0.58629257	   8547.21274313	   2387.68130518	   3737.77115063	      0.00000000
      0.58661501	   8542.77159310	   2386.87192226	   3735.86446674	      0.00000000
      0.58684985	   8539.54213196	   2386.28286302	   3734.47734787	      0.00000000
      0.58708470	   8536.31708771	   2385.69418623	   3733.09158355	      0.00000000
      0.58740190	   8531.96813440	   2384.89968740	   3731.22202815	      0.00000000
      0.58762667	   8528.89132329	   2384.33712562	   3729.89874697	      0.00000000
      0.58785144	   8525.81856740	   2383.77491778	   3728.57671158	      0.00000000
      0.58813972	   8521.88356980	   2383.05438247	   3726.88296830	      0.00000000
      0.58841924	   8518.07442881	   2382.35628428	   3725.24261018	      0.00000000
      0.58869877	   8514.27158623	   2381.65874142	   3723.60418544	      0.00000000
      0.58894269	   8510.95819840	   2381.05048836	   3722.17600280	      0.00000000
      0.58918662	   8507.64961705	   2380.44266167	   3720.74929562	      0.00000000
      0.58943055	   8504.34584147	   2379.83526205	   3719.32406548	      0.00000000
      0.58972331	   8500.38698185	   2379.10682346	   3717.61544602	      0.00000000
      0.58998635	   8496.83588163	   2378.45285383	   3716.08207845	      0.00000000
      0.59024940	   8493.29038997	   2377.79938744	   3714.55043337	      0.00000000
      0.59051244	   8489.75050454	   2377.14642495	   3713.02051249	      0.00000000
      0.59077549	   8486.21623740	   2376.49396953	   3711.49231703	      0.00000000
      0.59101015	   8483.06803393	   2375.91233822	   3710.13046224	      0.00000000
      0.59124482	   8479.92430726	   2375.33111305	   3708.76998272	      0.00000000
      0.59154307	   8475.93508062	   2374.59296120	   3707.04279611	      0.00000000
      0.59178463	   8472.70957863	   2373.99562819	   3705.64560683	      0.00000000
      0.59202618	   8469.48882285	   2373.39872873	   3704.24987800	      0.00000000
      0.59226774	   8466.27282096	   2372.80226501	   3702.85561033	      0.00000000
      0.59258842	   8462.01065899	   2372.01108516	   3701.00686549	      0.00000000
      0.59280245	   8459.17072940	   2371.48347627	   3699.77443431	      0.00000000
      0.59301648	   8456.33453323	   2370.95621192	   3698.54315234	      0.00000000
      0.59331728	   8452.35468796	   2370.21574723	   3696.81457632	      0.00000000
      0.59355815	   8449.17321119	   2369.62332531	   3695.43208292	      0.00000000
      0.59395816	   8443.90018252	   2368.64046128	   3693.13938870	      0.00000000
      0.59420126	   8440.70186623	   2368.04371814	   3691.74795905	      0.00000000
      0.59444437	   8437.50837802	   2367.44742681	   3690.35801561	      0.00000000
      0.59468748	   8434.31972342	   2366.85158920	   3688.96955872	      0.00000000
      0.59498418	   8430.43453977	   2366.12498926	   3687.27697181	      0.00000000
      0.59524210	   8427.06324468	   2365.49395338	   3685.80751138	      0.00000000
      0.59550001	   8423.69738868	   2364.86343148	   3684.33972574	      0.00000000
      0.59575792	   8420.33698010	   2364.23342616	   3682.87361508	      0.00000000
      0.59601583	   8416.98201251	   2363.60393747	   3681.40917996	      0.00000000
      0.59627374	   8413.63249441	   2362.97496804	   3679.94642044	      0.00000000
      0.59653165	   8410.28841866	   2362.34651782	   3678.48533703	      0.00000000
      0.59678956	   8406.94979398	   2361.71858947	   3677.02592968	      0.00000000
      0.59704747	   8403.61661252	   2361.09118283	   3675.56819881	      0.00000000
      0.59730539	   8400.28888321	   2360.46430063	   3674.11214430	      0.00000000
      0.59756330	   8396.96659748	   2359.83794257	   3672.65776649	      0.00000000
      0.59782121	   8393.64976450	   2359.21211144	   3671.20506514	      0.00000000
      0.59807912	   8390.33837499	   2358.58680682	   3669.75404053	      0.00000000
      0.59833703	   8387.03243839	   2357.96203157	   3668.30469233	      0.00000000
      0.59859494	   8383.73194464	   2357.33778514	   3666.85702076	      0.00000000
      0.59885285	   8380.43690350	   2356.71407044	   3665.41102539	      0.00000000
      0.59908384	   8377.49042382	   2356.15591092	   3664.11738839	      0.00000000
      0.59931483	   8374.54831585	   2355.59817943	   3662.82509569	      0.00000000
      0.59961962	   8370.67295797	   2354.86292142	   3661.12200400	      0.00000000
      0.59985661	   8367.66490954	   2354.29173440	   3659.79937229	      0.00000000
      0.60009359	   8364.66145485	   2353.72099965	   3658.47815507	      0.00000000
      0.60033058	   8361.66259789	   2353.15071882	   3657.15835192	      0.00000000
      0.60063188	   8357.85653324	   2352.42632906	   3655.48241731	      0.00000000
      0.60088924	   8354.61152538	   2351.80818623	   3654.05275296	      0.00000000
      0.60114659	   8351.37193014	   2351.19058089	   3652.62475502	      0.00000000
      0.60140394	   8348.13775323	   2350.57351527	   3651.19842276	      0.00000000
      0.60166129	   8344.90898595	   2349.95698912	   3649.77375587	      0.00000000
      0.60191865	   8341.68563404	   2349.34100467	   3648.35075356	      0.00000000
      0.60217600	   8338.46768841	   2348.72556160	   3646.92941545	      0.00000000
      0.60243335	   8335.25515479	   2348.11066215	   3645.50974067	      0.00000000
      0.60269071	   8332.04802370	   2347.49630593	   3644.09172879	      0.00000000
      0.60294806	   8328.84630089	   2346.88249520	   3642.67537885	      0.00000000
      0.60320541	   8325.64997649	   2346.26922951	   3641.26069037	      0.00000000
      0.60346276	   8322.45905628	   2345.65651111	   3639.84766232	      0.00000000
      0.60372012	   8319.27353001	   2345.04433950	   3638.43629414	      0.00000000
      0.60397747	   8316.09340346	   2344.43271694	   3637.02658475	      0.00000000
      0.60423482	   8312.91866601	   2343.82164287	   3635.61853353	      0.00000000
      0.60449217	   8309.74932348	   2343.21111955	   3634.21213933	      0.00000000
      0.60474953	   8306.58536487	   2342.60114636	   3632.80740145	      0.00000000
      0.60500688	   8303.42679603	   2341.99172558	   3631.40431870	      0.00000000
      0.60526423	   8300.27360558	   2341.38285651	   3630.00289031	      0.00000000
      0.60552159	   8297.12579943	   2340.77454146	   3628.60311503	      0.00000000
      0.60577894	   8293.98336582	   2340.16677967	   3627.20499203	      0.00000000
      0.60603629	   8290.84631070	   2339.55957344	   3625.80851999	      0.00000000
      0.60629364	   8287.71462193	   2338.95292196	   3624.41369805	      0.00000000
      0.60655100	   8284.58830554	   2338.34682755	   3623.02052480	      0.00000000
      0.60680835	   8281.46734901	   2337.74128932	   3621.62899933	      0.00000000
      0.60706570	   8278.35175843	   2337.13630963	   3620.23912018	      0.00000000
      0.60732305	   8275.24152089	   2336.53188751	   3618.85088638	      0.00000000
      0.60758041	   8272.13664258	   2335.92802532	   3617.46429641	      0.00000000
      0.60783776	   8269.03711021	   2335.32472206	   3616.07934925	      0.00000000
      0.60809511	   8265.94293004	   2334.72198008	   3614.69604331	      0.00000000
      0.60835247	   8262.85408841	   2334.11979833	   3613.31437754	      0.00000000
      0.60860982	   8259.77059166	   2333.51817918	   3611.93435028	      0.00000000
      0.60886717	   8256.69242576	   2332.91712150	   3610.55596044	      0.00000000
      0.60912452	   8253.61959716	   2332.31662769	   3609.17920629	      0.00000000
      0.60935546	   8250.86666478	   2331.77824160	   3607.94513998	      0.00000000
      0.60958641	   8248.11802294	   2331.24031026	   3606.71238866	      0.00000000
      0.60989499	   8244.45196425	   2330.52223416	   3605.06723366	      0.00000000
      0.61012598	   8241.71278235	   2329.98525874	   3603.83730495	      0.00000000
      0.61035696	   8238.97787692	   2329.44873865	   3602.60868825	      0.00000000
      0.61058795	   8236.24724922	   2328.91267503	   3601.38138232	      0.00000000
      0.61089238	   8232.65490260	   2328.20685923	   3599.76583638	      0.00000000
      0.61116285	   8229.46958703	   2327.58045973	   3598.33244738	      0.00000000
      0.61143331	   8226.29011511	   2326.95468687	   3596.90085007	      0.00000000
      0.61166649	   8223.55374110	   2326.41570391	   3595.66808609	      0.00000000
      0.61189966	   8220.82170271	   2325.87718746	   3594.43665109	      0.00000000
      0.61213283	   8218.09400154	   2325.33913876	   3593.20654364	      0.00000000
      0.61243361	   8214.58182095	   2324.64577778	   3591.62173512	      0.00000000
      0.61269819	   8211.49831714	   2324.03651332	   3590.22949409	      0.00000000
      0.61296277	   8208.42037580	   2323.42785157	   3588.83895673	      0.00000000
      0.61322734	   8205.34800012	   2322.81979449	   3587.45012083	      0.00000000
      0.61345399	   8202.72055885	   2322.29940111	   3586.26176939	      0.00000000
      0.61368063	   8200.09719359	   2321.77945196	   3585.07466378	      0.00000000
      0.61400240	   8196.37970110	   2321.04202503	   3583.39142789	      0.00000000
      0.61422297	   8193.83613090	   2320.53704361	   3582.23903227	      0.00000000
      0.61444354	   8191.29640470	   2320.03248290	   3581.08781264	      0.00000000
      0.61473095	   8187.99284741	   2319.37566062	   3579.58950783	      0.00000000
      0.61500338	   8184.86754706	   2318.75374451	   3578.17116004	      0.00000000
      0.61534774	   8180.92540919	   2317.96853819	   3576.38086617	      0.00000000
      0.61557006	   8178.38526536	   2317.46214414	   3575.22654145	      0.00000000
      0.61579238	   8175.84901077	   2316.95617978	   3574.07340360	      0.00000000
      0.61609937	   8172.35324187	   2316.25823209	   3572.48305863	      0.00000000
      0.61636296	   8169.35759055	   2315.65961099	   3571.11934936	      0.00000000
      0.61662655	   8166.36738179	   2315.06159382	   3569.75730201	      0.00000000
      0.61689014	   8163.38261775	   2314.46418234	   3568.39691412	      0.00000000
      0.61712087	   8160.77438781	   2313.94173963	   3567.20747121	      0.00000000
      0.61735160	   8158.17032025	   2313.41976135	   3566.01929656	      0.00000000
      0.61766671	   8154.62066905	   2312.70764795	   3564.39865934	      0.00000000
      0.61788991	   8152.11099232	   2312.20375347	   3563.25212278	      0.00000000
      0.61811311	   8149.60519233	   2311.70029329	   3562.10676832	      0.00000000
      0.61839595	   8146.43543763	   2311.06293903	   3560.65708309	      0.00000000
      0.61867194	   8143.34844114	   2310.44169414	   3559.24433210	      0.00000000
      0.61894794	   8140.26735695	   2309.82111516	   3557.83338053	      0.00000000
      0.61920792	   8137.37040189	   2309.23714428	   3556.50592074	      0.00000000
      0.61946790	   8134.47868118	   2308.65376495	   3555.18005282	      0.00000000
      0.61972788	   8131.59218355	   2308.07097655	   3553.85577454	      0.00000000
      0.61998786	   8128.71090792	   2307.48878019	   3552.53308336	      0.00000000
      0.62024784	   8125.83484219	   2306.90717511	   3551.21197704	      0.00000000
      0.62050782	   8122.96398598	   2306.32616253	   3549.89245300	      0.00000000
      0.62076780	   8120.09832628	   2305.74574154	   3548.57450896	      0.00000000
      0.62102778	   8117.23786350	   2305.16591349	   3547.25814229	      0.00000000
      0.62128776	   8114.38258360	   2304.58667729	   3545.94335072	      0.00000000
      0.62154774	   8111.53248793	   2304.00803445	   3544.63013155	      0.00000000
      0.62180773	   8108.68756130	   2303.42998367	   3543.31848249	      0.00000000
      0.62206771	   8105.84780609	   2302.85252666	   3542.00840079	      0.00000000
      0.62230052	   8103.30913802	   2302.33590785	   3540.83653123	      0.00000000
      0.62253334	   8100.77460588	   2301.81976525	   3539.66591476	      0.00000000
      0.62284548	   8097.38302454	   2301.12851734	   3538.09842885	      0.00000000
      0.62306923	   8094.95643262	   2300.63354368	   3536.97620441	      0.00000000
      0.62329297	   8092.53364020	   2300.13900915	   3535.85513181	      0.00000000
      0.62357398	   8089.49623031	   2299.51854512	   3534.44880300	      0.00000000
      0.62384819	   8086.53796182	   2298.91373835	   3533.07819299	      0.00000000
      0.62412241	   8083.58538278	   2298.30959244	   3531.70930415	      0.00000000
      0.62438531	   8080.75997462	   2297.73099695	   3530.39851653	      0.00000000
      0.62464821	   8077.93978212	   2297.15300923	   3529.08930530	      0.00000000
      0.62491111	   8075.12479289	   2296.57562846	   3527.78166782	      0.00000000
      0.62517401	   8072.31500531	   2295.99885569	   3526.47560114	      0.00000000
      0.62543691	   8069.51040535	   2295.42268983	   3525.17110262	      0.00000000
      0.62569981	   8066.71099310	   2294.84713221	   3523.86816925	      0.00000000
      0.62596271	   8063.91675244	   2294.27218137	   3522.56679840	      0.00000000
      0.62622561	   8061.12768569	   2293.69783903	   3521.26698697	      0.00000000
      0.62644890	   8058.76291009	   2293.21051203	   3520.16424707	      0.00000000
      0.62667219	   8056.40185554	   2292.72362379	   3519.06262827	      0.00000000
      0.62697261	   8053.23104669	   2292.06923441	   3517.58222839	      0.00000000
      0.62723436	   8050.47390601	   2291.49973513	   3516.29405622	      0.00000000
      0.62749610	   8047.72184829	   2290.93083745	   3515.00741615	      0.00000000
      0.62775785	   8044.97487404	   2290.36254275	   3513.72230509	      0.00000000
      0.62801960	   8042.23296659	   2289.79484944	   3512.43872035	      0.00000000
      0.62828134	   8039.49612826	   2289.22775920	   3511.15665877	      0.00000000
      0.62850754	   8037.13503990	   2288.73816795	   3510.04993473	      0.00000000
      0.62873374	   8034.77772542	   2288.24902684	   3508.94434417	      0.00000000
      0.62906261	   8031.35720656	   2287.53868000	   3507.33897577	      0.00000000
      0.62927490	   8029.15337255	   2287.08063288	   3506.30392481	      0.00000000
      0.62948719	   8026.95284231	   2286.62298121	   3505.26986662	      0.00000000
      0.62978396	   8023.88225351	   2285.98389310	   3503.82601632	      0.00000000
      0.63019481	   8019.64189808	   2285.10040325	   3501.83030963	      0.00000000
      0.63042558	   8017.26552361	   2284.60480315	   3500.71095396	      0.00000000
      0.63065635	   8014.89302695	   2284.10967019	   3499.59276106	      0.00000000
      0.63094282	   8011.95324285	   2283.49567144	   3498.20627048	      0.00000000
      0.63121417	   8009.17421186	   2282.91476349	   3496.89464972	      0.00000000
      0.63148551	   8006.40052147	   2282.33450190	   3495.58462654	      0.00000000
      0.63174688	   8003.73390988	   2281.77619795	   3494.32430535	      0.00000000
      0.63200824	   8001.07223770	   2281.21849356	   3493.06546006	      0.00000000
      0.63226960	   7998.41549147	   2280.66138767	   3491.80808772	      0.00000000
      0.63253096	   7995.76366899	   2280.10488114	   3490.55218508	      0.00000000
      0.63279233	   7993.11675569	   2279.54897272	   3489.29774918	      0.00000000
      0.63305369	   7990.47475048	   2278.99366346	   3488.04477672	      0.00000000
      0.63331505	   7987.83763750	   2278.43895187	   3486.79326476	      0.00000000
      0.63357641	   7985.20541694	   2277.88483921	   3485.54320994	      0.00000000
      0.63383778	   7982.57807145	   2277.33132375	   3484.29460933	      0.00000000
      0.63409914	   7979.95560275	   2276.77840700	   3483.04745952	      0.00000000
      0.63433025	   7977.64070739	   2276.28998226	   3481.94586179	      0.00000000
      0.63456136	   7975.32961201	   2275.80202520	   3480.84539381	      0.00000000
      0.63488027	   7972.14676006	   2275.12946116	   3479.32871295	      0.00000000
      0.63509977	   7969.96031649	   2274.66707852	   3478.28608465	      0.00000000
      0.63531926	   7967.77727735	   2274.20511629	   3477.24446883	      0.00000000
      0.63560659	   7964.92470799	   2273.60101978	   3475.88246619	      0.00000000
      0.63584754	   7962.53708396	   2273.09499156	   3474.74164845	      0.00000000
      0.63622120	   7958.84247126	   2272.31125275	   3472.97488228	      0.00000000
      0.63646992	   7956.38859618	   2271.79023398	   3471.80044871	      0.00000000
      0.63671865	   7953.93905361	   2271.26975410	   3470.62729984	      0.00000000
      0.63696738	   7951.49384188	   2270.74981386	   3469.45543272	      0.00000000
      0.63724417	   7948.77774656	   2270.17182764	   3468.15281505	      0.00000000
      0.63752097	   7946.06699596	   2269.59450924	   3466.85177736	      0.00000000
      0.63775745	   7943.75534371	   2269.10181724	   3465.74151233	      0.00000000
      0.63799392	   7941.44757915	   2268.60961231	   3464.63239516	      0.00000000
      0.63831021	   7938.36691643	   2267.95202955	   3463.15070003	      0.00000000
      0.63852859	   7936.24401773	   2267.49853102	   3462.12890434	      0.00000000
      0.63874697	   7934.12441090	   2267.04544627	   3461.10808081	      0.00000000
      0.63903560	   7931.32791208	   2266.44722636	   3459.76031614	      0.00000000
      0.63931136	   7928.66143143	   2265.87634889	   3458.47421017	      0.00000000
      0.63968341	   7925.07224063	   2265.10719754	   3456.74150354	      0.00000000
      0.63991585	   7922.83471420	   2264.62728023	   3455.66041520	      0.00000000
      0.64019621	   7920.14082491	   2264.04904758	   3454.35789871	      0.00000000
      0.64046822	   7917.53227022	   2263.48868114	   3453.09567030	      0.00000000
      0.64074022	   7914.92876051	   2262.92895548	   3451.83492296	      0.00000000
      0.64101223	   7912.33028035	   2262.36986927	   3450.57565297	      0.00000000
      0.64128424	   7909.73682754	   2261.81142344	   3449.31785634	      0.00000000
      0.64151444	   7907.54595651	   2261.33932139	   3448.25455839	      0.00000000
      0.64174463	   7905.35867275	   2260.86767745	   3447.19231053	      0.00000000
      0.64207148	   7902.25918935	   2260.19879651	   3445.68587243	      0.00000000
      0.64228502	   7900.23802705	   2259.76228003	   3444.70277540	      0.00000000
      0.64249856	   7898.21992850	   2259.32615605	   3443.72057540	      0.00000000
      0.64279507	   7895.42285795	   2258.72124549	   3442.35826554	      0.00000000
      0.64317984	   7891.80194796	   2257.93739618	   3440.59299411	      0.00000000
      0.64343054	   7889.44811915	   2257.42737537	   3439.44440901	      0.00000000
      0.64368123	   7887.09847807	   2256.91789420	   3438.29704617	      0.00000000
      0.64393192	   7884.75302290	   2256.40895336	   3437.15090239	      0.00000000
      0.64420646	   7882.18923896	   2255.85221706	   3435.89712465	      0.00000000
      0.64448100	   7879.63045566	   2255.29612796	   3434.64480118	      0.00000000
      0.64472178	   7877.39045219	   2254.80895781	   3433.54768224	      0.00000000
      0.64496255	   7875.15428043	   2254.32228486	   3432.45167600	      0.00000000
      0.64527153	   7872.29029148	   2253.69848492	   3431.04684447	      0.00000000
      0.64549471	   7870.22549650	   2253.24841295	   3430.03324571	      0.00000000
      0.64571789	   7868.16396787	   2252.79876618	   3429.02059547	      0.00000000
      0.64600088	   7865.55465979	   2252.22922962	   3427.73792296	      0.00000000
      0.64627202	   7863.05954822	   2251.68418796	   3426.51039528	      0.00000000
      0.64661090	   7859.94783226	   2251.00386133	   3424.97814787	      0.00000000
      0.64684422	   7857.80974306	   2250.53602150	   3423.92444466	      0.00000000
      0.64707754	   7855.67519273	   2250.06864568	   3422.87176338	      0.00000000
      0.64737400	   7852.96801108	   2249.47544151	   3421.53564215	      0.00000000
      0.64767047	   7850.26651960	   2248.88298540	   3420.20116154	      0.00000000
      0.64788280	   7848.33520055	   2248.45912794	   3419.24641542	      0.00000000
      0.64809512	   7846.40678929	   2248.03565373	   3418.29250621	      0.00000000
      0.64840313	   7843.61460005	   2247.42204437	   3416.91025583	      0.00000000
      0.64867899	   7841.11891991	   2246.87314242	   3415.67371681	      0.00000000
      0.64892079	   7838.93544897	   2246.39255689	   3414.59103725	      0.00000000
      0.64916259	   7836.75571712	   2245.91246667	   3413.50943080	      0.00000000
      0.64947119	   7833.97910236	   2245.30043737	   3412.13051409	      0.00000000
      0.64969465	   7831.97243786	   2244.85779094	   3411.13317269	      0.00000000
      0.64991810	   7829.96894014	   2244.41556534	   3410.13674006	      0.00000000
      0.65020124	   7827.43484503	   2243.85582430	   3408.87545707	      0.00000000
      0.65047270	   7825.01005922	   2243.31981088	   3407.66757359	      0.00000000
      0.65081172	   7821.98827783	   2242.65125604	   3406.16091598	      0.00000000
      0.65104532	   7819.91037410	   2242.19116103	   3405.12398012	      0.00000000
      0.65127891	   7817.83589959	   2241.73152498	   3404.08802226	      0.00000000
      0.65157561	   7815.20600717	   2241.14839472	   3402.77364340	      0.00000000
      0.65187231	   7812.58162266	   2240.56600354	   3401.46083266	      0.00000000
      0.65208510	   7810.70274608	   2240.14875607	   3400.52022523	      0.00000000
      0.65229790	   7808.82669158	   2239.73188825	   3399.58041968	      0.00000000
      0.65260608	   7806.11470456	   2239.12883587	   3398.22077590	      0.00000000
      0.65288226	   7803.68924037	   2238.58905820	   3397.00369038	      0.00000000
      0.65312429	   7801.56767247	   2238.11657217	   3395.93825501	      0.00000000
      0.65336631	   7799.44972261	   2237.64457530	   3394.87384439	      0.00000000
      0.65367551	   7796.74920799	   2237.04229169	   3393.51550787	      0.00000000
      0.65389902	   7794.80070535	   2236.60740559	   3392.53462026	      0.00000000
      0.65412253	   7792.85526132	   2236.17293433	   3391.55459871	      0.00000000
      0.65440620	   7790.39060230	   2235.62212295	   3390.31204722	      0.00000000
      0.65467671	   7788.04486365	   2235.09748817	   3389.12843471	      0.00000000
      0.65501787	   7785.09290231	   2234.43671341	   3387.63751957	      0.00000000
      0.65525573	   7783.03889851	   2233.97657424	   3386.59919365	      0.00000000
      0.65549359	   7780.98832504	   2233.51690363	   3385.56183243	      0.00000000
      0.65578670	   7778.46614085	   2232.95110239	   3384.28483336	      0.00000000
      0.65607981	   7775.94914190	   2232.38601124	   3383.00928966	      0.00000000
      0.65629755	   7774.08269027	   2231.96668217	   3382.06267087	      0.00000000
      0.65651529	   7772.21908802	   2231.54774429	   3381.11685012	      0.00000000
      0.65682303	   7769.59010281	   2230.95632523	   3379.78148017	      0.00000000
      0.65709363	   7767.28299737	   2230.43690783	   3378.60853803	      0.00000000
      0.65736424	   7764.98025127	   2229.91809090	   3377.43681637	      0.00000000
      0.65760511	   7762.93419384	   2229.45678656	   3376.39486363	      0.00000000
      0.65784598	   7760.89157418	   2228.99595691	   3375.35387166	      0.00000000
      0.65808685	   7758.85239236	   2228.53560275	   3374.31383735	      0.00000000
      0.65837636	   7756.40602029	   2227.98292790	   3373.06507750	      0.00000000
      0.65866586	   7753.96459103	   2227.43093847	   3371.81769166	      0.00000000
      0.65888799	   7752.09474723	   2227.00788914	   3370.86156728	      0.00000000
      0.65911011	   7750.22780027	   2226.58524252	   3369.90624638	      0.00000000
      0.65941577	   7747.66340352	   2226.00429299	   3368.59293455	      0.00000000
      0.65968379	   7745.41933943	   2225.49552143	   3367.44261919	      0.00000000
      0.65995180	   7743.17945192	   2224.98733242	   3366.29346163	      0.00000000
      0.66021982	   7740.94374265	   2224.47972732	   3365.14545758	      0.00000000
      0.66044577	   7739.06215941	   2224.05224299	   3364.17852807	      0.00000000
      0.66067172	   7737.18353117	   2223.62517258	   3363.21241302	      0.00000000
      0.66097387	   7734.67595282	   2223.05472160	   3361.92175404	      0.00000000
      0.66123871	   7732.48236299	   2222.55532366	   3360.79167033	      0.00000000
      0.66150354	   7730.29279237	   2222.05649056	   3359.66269380	      0.00000000
      0.66176838	   7728.10724227	   2221.55822356	   3358.53482029	      0.00000000
      0.66200439	   7726.16299616	   2221.11467616	   3357.53066159	      0.00000000
      0.66224039	   7724.22192674	   2220.67157711	   3356.52737283	      0.00000000
      0.66255705	   7721.62242713	   2220.07774210	   3355.18255265	      0.00000000
      0.66278007	   7719.79508313	   2219.66000290	   3354.23636394	      0.00000000
      0.66300309	   7717.97054747	   2219.24266134	   3353.29094387	      0.00000000
      0.66328952	   7715.63135266	   2218.70723950	   3352.07783272	      0.00000000
      0.66354664	   7713.53543940	   2218.22716101	   3350.98992125	      0.00000000
      0.66390250	   7710.64084228	   2217.56360870	   3349.48593197	      0.00000000
      0.66412165	   7708.86171996	   2217.15545963	   3348.56065384	      0.00000000
      0.66450879	   7705.72541477	   2216.43539061	   3346.92791267	      0.00000000
      0.66470853	   7704.11049803	   2216.06433612	   3346.08638136	      0.00000000
      0.66490828	   7702.49779175	   2215.69359757	   3345.24544998	      0.00000000
      0.66523635	   7699.85379252	   2215.08536348	   3343.86555801	      0.00000000
      0.66552194	   7697.55701996	   2214.55658686	   3342.66566312	      0.00000000
      0.66576251	   7695.62575016	   2214.11165663	   3341.65583901	      0.00000000
      0.66600308	   7693.69766237	   2213.66718383	   3340.64687173	      0.00000000
      0.66632185	   7691.14775873	   2213.07894415	   3339.31127066	      0.00000000
      0.66653989	   7689.40681963	   2212.67704811	   3338.39857542	      0.00000000
      0.66675792	   7687.66846695	   2212.27552512	   3337.48657604	      0.00000000
      0.66705085	   7685.33710644	   2211.73667766	   3336.26242080	      0.00000000
      0.66737023	   7682.80049833	   2211.14993298	   3334.92913114	      0.00000000
      0.66768395	   7680.31424395	   2210.57437163	   3333.62092170	      0.00000000
      0.66791655	   7678.47427212	   2210.14812739	   3332.65188640	      0.00000000
      0.66814915	   7676.63721072	   2209.72230602	   3331.68362657	      0.00000000
      0.66844757	   7674.28456752	   2209.17660897	   3330.44251380	      0.00000000
      0.66874599	   7671.93668866	   2208.63160600	   3329.20266704	      0.00000000
      0.66895869	   7670.26612803	   2208.24357639	   3328.31973526	      0.00000000
      0.66917139	   7668.59797595	   2207.85589859	   3327.43744151	      0.00000000
      0.66947921	   7666.18801917	   2207.29545969	   3326.16168376	      0.00000000
      0.66978704	   7663.78307692	   2206.73575510	   3324.88725150	      0.00000000
      0.66999825	   7662.13579665	   2206.35213341	   3324.01355617	      0.00000000
      0.67020947	   7660.49086576	   2205.96885668	   3323.14047976	      0.00000000
      0.67051551	   7658.11155075	   2205.41410795	   3321.87650750	      0.00000000
      0.67082156	   7655.73713832	   2204.86008089	   3320.61382397	      0.00000000
      0.67103944	   7654.04966985	   2204.46608456	   3319.71565070	      0.00000000
      0.67125733	   7652.36467379	   2204.07245318	   3318.81812509	      0.00000000
      0.67156474	   7649.99149576	   2203.51769647	   3317.55290201	      0.00000000
      0.67187216	   7647.62320997	   2202.96366381	   3316.28895715	      0.00000000
      0.67208077	   7646.01886298	   2202.58810803	   3315.43197013	      0.00000000
      0.67228938	   7644.41675764	   2202.21288492	   3314.57556671	      0.00000000
      0.67259312	   7642.08806620	   2201.66714907	   3313.32967459	      0.00000000
      0.67289687	   7639.76409670	   2201.12211576	   3312.08500913	      0.00000000
      0.67312345	   7638.03353636	   2200.71599108	   3311.15731725	      0.00000000
      0.67335003	   7636.30558981	   2200.31025639	   3310.23030187	      0.00000000
      0.67365365	   7633.99426668	   2199.76719206	   3308.98918267	      0.00000000
      0.67392633	   7631.92239810	   2199.28005015	   3307.87553529	      0.00000000
      0.67419901	   7629.85427029	   2198.79346849	   3306.76285441	      0.00000000
      0.67443893	   7628.03772979	   2198.36581551	   3305.78466058	      0.00000000
      0.67467885	   7626.22406823	   2197.93859485	   3304.80720831	      0.00000000
      0.67491877	   7624.41328612	   2197.51180733	   3303.83049436	      0.00000000
      0.67521265	   7622.19912926	   2196.98961511	   3302.63510009	      0.00000000
      0.67550653	   7619.98926735	   2196.46807078	   3301.44080321	      0.00000000
      0.67572896	   7618.31951117	   2196.07375430	   3300.53759319	      0.00000000
      0.67595139	   7616.65220193	   2195.67980797	   3299.63500602	      0.00000000
      0.67625773	   7614.35991706	   2195.13785635	   3298.39295001	      0.00000000
      0.67653121	   7612.31742552	   2194.65463178	   3297.28512021	      0.00000000
      0.67677705	   7610.48446073	   2194.22071404	   3296.29003659	      0.00000000
      0.67702289	   7608.65444898	   2193.78724555	   3295.29569942	      0.00000000
      0.67733100	   7606.36510994	   2193.24462725	   3294.05058316	      0.00000000
      0.67755755	   7604.68471129	   2192.84609132	   3293.13579526	      0.00000000
      0.67778409	   7603.00678946	   2192.44793365	   3292.22163221	      0.00000000
      0.67806734	   7600.91238473	   2191.95065419	   3291.07953881	      0.00000000
      0.67834138	   7598.88979831	   2191.47011763	   3289.97552864	      0.00000000
      0.67867809	   7596.40949654	   2190.88042010	   3288.62022189	      0.00000000
      0.67891409	   7594.67428158	   2190.46759773	   3287.67109671	      0.00000000
      0.67915010	   7592.94171992	   2190.05518379	   3286.72263219	      0.00000000
      0.67944739	   7590.76300761	   2189.53625417	   3285.52880822	      0.00000000
      0.67974467	   7588.58847882	   2189.01797047	   3284.33602174	      0.00000000
      0.67996357	   7586.98996877	   2188.63675427	   3283.45839931	      0.00000000
      0.68018248	   7585.39371384	   2188.25588730	   3282.58133365	      0.00000000
      0.68049000	   7583.15496598	   2187.72140468	   3281.35010309	      0.00000000
      0.68079753	   7580.92063847	   2187.18760861	   3280.11995991	      0.00000000
      0.68100734	   7579.39879531	   2186.82381983	   3279.28131965	      0.00000000
      0.68121715	   7577.87899799	   2186.46034977	   3278.44318022	      0.00000000
      0.68152046	   7575.68551599	   2185.93546414	   3277.23241396	      0.00000000
      0.68182377	   7573.49627834	   2185.41124167	   3276.02268343	      0.00000000
      0.68205372	   7571.83936842	   2185.01425406	   3275.10623978	      0.00000000
      0.68228367	   7570.18488324	   2184.61764651	   3274.19038482	      0.00000000
      0.68258530	   7568.01829651	   2184.09797711	   3272.98991563	      0.00000000
      0.68288693	   7565.85585339	   2183.57895923	   3271.79044806	      0.00000000
      0.68309979	   7564.33229708	   2183.21307906	   3270.94458545	      0.00000000
      0.68331265	   7562.81079205	   2182.84752243	   3270.09921616	      0.00000000
      0.68361877	   7560.62621808	   2182.32236252	   3268.88431021	      0.00000000
      0.68392489	   7558.44585512	   2181.79786884	   3267.67041316	      0.00000000
      0.68414542	   7556.87778281	   2181.42045093	   3266.79658178	      0.00000000
      0.68436594	   7555.31188232	   2181.04337776	   3265.92326788	      0.00000000
      0.68467253	   7553.13840474	   2180.51970462	   3264.70995799	      0.00000000
      0.68497912	   7550.96909455	   2179.99669511	   3263.49763663	      0.00000000
      0.68519198	   7549.46542976	   2179.63397068	   3262.65653006	      0.00000000
      0.68540484	   7547.96376142	   2179.27156523	   3261.81589438	      0.00000000
      0.68570998	   7545.81447046	   2178.75258397	   3260.61159754	      0.00000000
      0.68601513	   7543.66925087	   2178.23425527	   3259.40825695	      0.00000000
      0.68623927	   7542.09611832	   2177.85394558	   3258.52498353	      0.00000000
      0.68646341	   7540.52516830	   2177.47398690	   3257.64221963	      0.00000000
      0.68676882	   7538.38804669	   2176.95680864	   3256.44015993	      0.00000000
      0.68707424	   7536.25494723	   2176.44027946	   3255.23903441	      0.00000000
      0.68728683	   7534.77250439	   2176.08111682	   3254.40350796	      0.00000000
      0.68749942	   7533.29199799	   2175.72226775	   3253.56842849	      0.00000000
      0.68780418	   7531.17300705	   2175.20839180	   3252.37209340	      0.00000000
      0.68810894	   7529.05796357	   2174.69515722	   3251.17666523	      0.00000000
      0.68833502	   7527.49145761	   2174.31482790	   3250.29042252	      0.00000000
      0.68856110	   7525.92710961	   2173.93485046	   3249.40467231	      0.00000000
      0.68886558	   7523.82368323	   2173.42366211	   3248.21254477	      0.00000000
      0.68917007	   7521.72414073	   2172.91310933	   3247.02129855	      0.00000000
      0.68938357	   7520.25422584	   2172.55548309	   3246.18651097	      0.00000000
      0.68959707	   7518.78620799	   2172.19816840	   3245.35215092	      0.00000000
      0.68990215	   7516.69184855	   2171.68814443	   3244.16068255	      0.00000000
      0.69020722	   7514.60133011	   2171.17875352	   3242.97007524	      0.00000000
      0.69043245	   7513.06041630	   2170.80309111	   3242.09163791	      0.00000000
      0.69065767	   7511.52158152	   2170.42777266	   3241.21366322	      0.00000000
      0.69096257	   7509.44166781	   2169.92022897	   3240.02583305	      0.00000000
      0.69126747	   7507.36553354	   2169.41331290	   3238.83883851	      0.00000000
      0.69148187	   7505.90787268	   2169.05723084	   3238.00465907	      0.00000000
      0.69169628	   7504.45206774	   2168.70145814	   3237.17088685	      0.00000000
      0.69200141	   7502.38337512	   2168.19566059	   3235.98497674	      0.00000000
      0.69230654	   7500.31840914	   2167.69048661	   3234.79987936	      0.00000000
      0.69253168	   7498.79710600	   2167.31813198	   3233.92594985	      0.00000000
      0.69275683	   7497.27781723	   2166.94611575	   3233.05245604	      0.00000000
      0.69306174	   7495.22351815	   2166.44285159	   3231.87022123	      0.00000000
      0.69336664	   7493.17288234	   2165.94020529	   3230.68877303	      0.00000000
      0.69358204	   7491.72640520	   2165.58548214	   3229.85461235	      0.00000000
      0.69379744	   7490.28174311	   2165.23106635	   3229.02083809	      0.00000000
      0.69410267	   7488.23767405	   2164.72936579	   3227.83999650	      0.00000000
      0.69440790	   7486.19721701	   2164.22827938	   3226.65991847	      0.00000000
      0.69463274	   7484.69642939	   2163.85955033	   3225.79111168	      0.00000000
      0.69485759	   7483.19758708	   2163.49115345	   3224.92271234	      0.00000000
      0.69516256	   7481.16770688	   2162.99200346	   3223.74549768	      0.00000000
      0.69546753	   7479.14137403	   2162.49346177	   3222.56901986	      0.00000000
      0.69568403	   7477.70497095	   2162.13990313	   3221.73425638	      0.00000000
      0.69590053	   7476.27034221	   2161.78665006	   3220.89985789	      0.00000000
      0.69620583	   7474.25036671	   2161.28904476	   3219.72388838	      0.00000000
      0.69651112	   7472.23388634	   2160.79204401	   3218.54863193	      0.00000000
      0.69673566	   7470.75298354	   2160.42688511	   3217.68468554	      0.00000000
      0.69696020	   7469.27395664	   2160.06205214	   3216.82111784	      0.00000000
      0.69726520	   7467.26798810	   2159.56702163	   3215.64874160	      0.00000000
      0.69757019	   7465.26544859	   2159.07258963	   3214.47705102	      0.00000000
      0.69778790	   7463.83806571	   2158.72001579	   3213.64108530	      0.00000000
      0.69800561	   7462.41241624	   2158.36774589	   3212.80546235	      0.00000000
      0.69831092	   7460.41605063	   2157.87424850	   3211.63419626	      0.00000000
      0.69861623	   7458.42306076	   2157.38134583	   3210.46359120	      0.00000000
      0.69884049	   7456.96128592	   2157.01967166	   3209.60416613	      0.00000000
      0.69906474	   7455.50131743	   2156.65831726	   3208.74509050	      0.00000000
      0.69936971	   7453.51877525	   2156.16741999	   3207.57738450	      0.00000000
      0.69967468	   7451.53954127	   2155.67711122	   3206.41031137	      0.00000000
      0.69989370	   7450.12015639	   2155.32535178	   3205.57255252	      0.00000000
      0.70011272	   7448.70246351	   2154.97389481	   3204.73511319	      0.00000000
      0.70041797	   7446.72932811	   2154.48454703	   3203.56844419	      0.00000000
      0.70072323	   7444.75944616	   2153.99578384	   3202.40238245	      0.00000000
      0.70094727	   7443.31573932	   2153.63743492	   3201.54695540	      0.00000000
      0.70117131	   7441.87376983	   2153.27939978	   3200.69184806	      0.00000000
      0.70147620	   7439.91420370	   2152.79266146	   3199.52866518	      0.00000000
      0.70178108	   7437.95782224	   2152.30650140	   3198.36606065	      0.00000000
      0.70200147	   7436.54559305	   2151.95543270	   3197.52601449	      0.00000000
      0.70222187	   7435.13501330	   2151.60466509	   3196.68626334	      0.00000000
      0.70252699	   7433.18482559	   2151.11953647	   3195.52414484	      0.00000000
      0.70283211	   7431.23776574	   2150.63498198	   3194.36257789	      0.00000000
      0.70305606	   7429.81063575	   2150.27969217	   3193.51035871	      0.00000000
      0.70328002	   7428.38517549	   2149.92471054	   3192.65842906	      0.00000000
      0.70358476	   7426.44814050	   2149.44216178	   3191.49962554	      0.00000000
      0.70388951	   7424.51416389	   2148.96018079	   3190.34134396	      0.00000000
      0.70411128	   7423.10861619	   2148.60977385	   3189.49872864	      0.00000000
      0.70433306	   7421.70467318	   2148.25966652	   3188.65638220	      0.00000000
      0.70463796	   7419.77717483	   2147.77883674	   3187.49878487	      0.00000000
      0.70494285	   7417.85267537	   2147.29857027	   3186.34168132	      0.00000000
      0.70516693	   7416.44017227	   2146.94595908	   3185.49158764	      0.00000000
      0.70539100	   7415.02927340	   2146.59365104	   3184.64175279	      0.00000000
      0.70569555	   7413.11428828	   2146.11531711	   3183.48716249	      0.00000000
      0.70600009	   7411.20223253	   2145.63754024	   3182.33303562	      0.00000000
      0.70622318	   7409.80337355	   2145.28789051	   3181.48785639	      0.00000000
      0.70644628	   7408.40607104	   2144.93853862	   3180.64291793	      0.00000000
      0.70675086	   7406.50089244	   2144.46206376	   3179.48974754	      0.00000000
      0.70705544	   7404.59858072	   2143.98614112	   3178.33701099	      0.00000000
      0.70727991	   7403.19847481	   2143.63575793	   3177.48776731	      0.00000000
      0.70750437	   7401.79991001	   2143.28567353	   3176.63875104	      0.00000000
      0.70780865	   7399.90644000	   2142.81157020	   3175.48817363	      0.00000000
      0.70811294	   7398.01576772	   2142.33801305	   3174.33799892	      0.00000000
      0.70833722	   7396.62393515	   2141.98930410	   3173.49046479	      0.00000000
      0.70856151	   7395.23360658	   2141.64089078	   3172.64314111	      0.00000000
      0.70886573	   7393.35016370	   2141.16877729	   3171.49417256	      0.00000000
      0.70916995	   7391.46945324	   2140.69720478	   3170.34557564	      0.00000000
      0.70939505	   7390.07960116	   2140.34862081	   3169.49593067	      0.00000000
      0.70962015	   7388.69122876	   2140.00033190	   3168.64648055	      0.00000000
      0.70992412	   7386.81870007	   2139.53046921	   3167.49968876	      0.00000000
      0.71022810	   7384.94883489	   2139.06114167	   3166.35323647	      0.00000000
      0.71045345	   7383.56428771	   2138.71354334	   3165.50351498	      0.00000000
      0.71067880	   7382.18118794	   2138.36623799	   3164.65397128	      0.00000000
      0.71098263	   7380.31871786	   2137.89845130	   3163.50886516	      0.00000000
      0.71128646	   7378.45884371	   2137.43119428	   3162.36406602	      0.00000000
      0.71151239	   7377.07750783	   2137.08408401	   3161.51298979	      0.00000000
      0.71173832	   7375.69759058	   2136.73726546	   3160.66207425	      0.00000000
      0.71204193	   7373.84539635	   2136.27164937	   3159.51881594	      0.00000000
      0.71234554	   7371.99572882	   2135.80655724	   3158.37583125	      0.00000000
      0.71257191	   7370.61831277	   2135.46014137	   3157.52383948	      0.00000000
      0.71279827	   7369.24228421	   2135.11401560	   3156.67199050	      0.00000000
      0.71310169	   7367.39997200	   2134.65051190	   3155.53036690	      0.00000000
      0.71340511	   7365.56011723	   2134.18752656	   3154.38898292	      0.00000000
      0.71363198	   7364.18601201	   2133.84168101	   3153.53570221	      0.00000000
      0.71385886	   7362.81326342	   2133.49612412	   3152.68254587	      0.00000000
      0.71416206	   7360.98075004	   2133.03475316	   3151.54253373	      0.00000000
      0.71446526	   7359.15062398	   2132.57389490	   3150.40272639	      0.00000000
      0.71469264	   7357.77976136	   2132.22863217	   3149.54811586	      0.00000000
      0.71492001	   7356.41022371	   2131.88365660	   3148.69361062	      0.00000000
      0.71522299	   7354.58728595	   2131.42440412	   3147.55509902	      0.00000000
      0.71552597	   7352.76666490	   2130.96565866	   3146.41675662	      0.00000000
      0.71575387	   7351.39877629	   2130.62094147	   3145.56064946	      0.00000000
      0.71598176	   7350.03218052	   2130.27650996	   3144.70462784	      0.00000000
      0.71628451	   7348.21865015	   2129.81937607	   3143.56753860	      0.00000000
      0.71658726	   7346.40736520	   2129.36274351	   3142.43058213	      0.00000000
      0.71681568	   7345.04223239	   2129.01854792	   3141.57284102	      0.00000000
      0.71704410	   7343.67835969	   2128.67463654	   3140.71516500	      0.00000000
      0.71734661	   7341.87405232	   2128.21961790	   3139.57940850	      0.00000000
      0.71764912	   7340.07191846	   2127.76509489	   3138.44374748	      0.00000000
      0.71787809	   7338.70930504	   2127.42139308	   3137.58422182	      0.00000000
      0.71810705	   7337.34791840	   2127.07797403	   3136.72474002	      0.00000000
      0.71840931	   7335.55265490	   2126.62506921	   3135.59022844	      0.00000000
      0.71871156	   7333.75949232	   2126.17265429	   3134.45577413	      0.00000000
      0.71894109	   7332.39915551	   2125.82941756	   3133.59430723	      0.00000000
      0.71917062	   7331.04001154	   2125.48646217	   3132.73286215	      0.00000000
      0.71947260	   7329.25361422	   2125.03567073	   3131.59950703	      0.00000000
      0.71977459	   7327.46924457	   2124.58536345	   3130.46617001	      0.00000000
      0.72000469	   7326.11093413	   2124.24256201	   3129.60259828	      0.00000000
      0.72023480	   7324.75378191	   2123.90004048	   3128.73902547	      0.00000000
      0.72053650	   7322.97607531	   2123.45136317	   3127.60673811	      0.00000000
      0.72083821	   7321.20032242	   2123.00316427	   3126.47442873	      0.00000000
      0.72106890	   7319.84377907	   2122.66076682	   3125.60858047	      0.00000000
      0.72129960	   7318.48835866	   2122.31864789	   3124.74270736	      0.00000000
      0.72160101	   7316.71917046	   2121.87208692	   3123.61139941	      0.00000000
      0.72190242	   7314.95186134	   2121.42599856	   3122.48002829	      0.00000000
      0.72213373	   7313.59681605	   2121.08397222	   3121.61172317	      0.00000000
      0.72236504	   7312.24285771	   2120.74222303	   3120.74336845	      0.00000000
      0.72266614	   7310.48201951	   2120.29778221	   3119.61295230	      0.00000000
      0.72296724	   7308.72298503	   2119.85380821	   3118.48243081	      0.00000000
      0.72319918	   7307.36915782	   2119.51211821	   3117.61147884	      0.00000000
      0.72343113	   7306.01638083	   2119.17070401	   3116.74045154	      0.00000000
      0.72373190	   7304.26372917	   2118.72838909	   3115.61084099	      0.00000000
      0.72403266	   7302.51280513	   2118.28653515	   3114.48108192	      0.00000000
      0.72426526	   7301.15990364	   2117.94514454	   3113.60728239	      0.00000000
      0.72449786	   7299.80801486	   2117.60402840	   3112.73338077	      0.00000000
      0.72479828	   7298.06339254	   2117.16384736	   3111.60449192	      0.00000000
      0.72509870	   7296.32042101	   2116.72412144	   3110.47541029	      0.00000000
      0.72533198	   7294.96813865	   2116.38299064	   3109.59855044	      0.00000000
      0.72556525	   7293.61683070	   2116.04213303	   3108.72156062	      0.00000000
      0.72586530	   7291.88008845	   2115.60409653	   3107.59331298	      0.00000000
      0.72616536	   7290.14491942	   2115.16650926	   3106.46482726	      0.00000000
      0.72639933	   7288.79293329	   2114.82559562	   3105.58468069	      0.00000000
      0.72663331	   7287.44188246	   2114.48495391	   3104.70437514	      0.00000000
      0.72693297	   7285.71288109	   2114.04907581	   3103.57669310	      0.00000000
      0.72723263	   7283.98537460	   2113.61364102	   3102.44872665	      0.00000000
      0.72746734	   7282.63334271	   2113.27289817	   3101.56505134	      0.00000000
      0.72770205	   7281.28220612	   2112.93242602	   3100.68118684	      0.00000000
      0.72800129	   7279.56081919	   2112.49872405	   3099.55400158	      0.00000000
      0.72830054	   7277.84084804	   2112.06545943	   3098.42648455	      0.00000000
      0.72853601	   7276.48840581	   2111.72483644	   3097.53902042	      0.00000000
      0.72877148	   7275.13681801	   2111.38448298	   3096.65133565	      0.00000000
      0.72907027	   7273.42293547	   2110.95297966	   3095.52458772	      0.00000000
      0.72936907	   7271.71038883	   2110.52190766	   3094.39745971	      0.00000000
      0.72960534	   7270.35714454	   2110.18134798	   3093.50592534	      0.00000000
      0.72984161	   7269.00471287	   2109.84105673	   3092.61413762	      0.00000000
      0.73013992	   7267.29824578	   2109.41178048	   3091.48778034	      0.00000000
      0.73043824	   7265.59303394	   2108.98292950	   3090.36099378	      0.00000000
      0.73067535	   7264.23856260	   2108.64236951	   3089.46508224	      0.00000000
      0.73091246	   7262.88486111	   2108.30207691	   3088.56888327	      0.00000000
      0.73121025	   7261.18574821	   2107.87506373	   3087.44288750	      0.00000000
      0.73150805	   7259.48780914	   2107.44846968	   3086.31641243	      0.00000000
      0.73174604	   7258.13164429	   2107.10783672	   3085.41578553	      0.00000000
      0.73198404	   7256.77620552	   2106.76747018	   3084.51483575	      0.00000000
      0.73228127	   7255.08442216	   2106.34276581	   3083.38919629	      0.00000000
      0.73257850	   7253.39373046	   2105.91847432	   3082.26302683	      0.00000000
      0.73281744	   7252.03535251	   2105.57768390	   3081.35730711	      0.00000000
      0.73305638	   7250.67765586	   2105.23715900	   3080.45122760	      0.00000000
      0.73335298	   7248.99322692	   2104.81482204	   3079.32597253	      0.00000000
      0.73364959	   7247.30980666	   2104.39289164	   3078.20013622	      0.00000000
      0.73388954	   7245.94862641	   2104.05184339	   3077.28889550	      0.00000000
      0.73412950	   7244.58808157	   2103.71105991	   3076.37725660	      0.00000000
      0.73442541	   7242.91110021	   2103.29116647	   3075.25246069	      0.00000000
      0.73472132	   7241.23504380	   2102.87167312	   3074.12703200	      0.00000000
      0.73496237	   7239.87037777	   2102.53024487	   3073.20977439	      0.00000000
      0.73520342	   7238.50630017	   2102.18908080	   3072.29207863	      0.00000000
      0.73549856	   7236.83695624	   2101.77173140	   3071.16788368	      0.00000000
      0.73579369	   7235.16845278	   2101.35477546	   3070.04300437	      0.00000000
      0.73603594	   7233.79948553	   2101.01281406	   3069.11914013	      0.00000000
      0.73627820	   7232.43105860	   2100.67111643	   3068.19479606	      0.00000000
      0.73657244	   7230.76968338	   2100.25644695	   3067.07144267	      0.00000000
      0.73686668	   7229.10906344	   2099.84216407	   3065.94735366	      0.00000000
      0.73711028	   7227.73478709	   2099.49947065	   3065.01615720	      0.00000000
      0.73735388	   7226.36100175	   2099.15704084	   3064.08443736	      0.00000000
      0.73764708	   7224.70814145	   2098.74524050	   3062.96231690	      0.00000000
      0.73794027	   7223.05595049	   2098.33381956	   3061.83941039	      0.00000000
      0.73818541	   7221.67506324	   2097.99012475	   3060.89994962	      0.00000000
      0.73843055	   7220.29461651	   2097.64669379	   3059.95991976	      0.00000000
      0.73872249	   7218.65115942	   2097.23803616	   3058.83966411	      0.00000000
      0.73901443	   7217.00828504	   2096.82975030	   3057.71857350	      0.00000000
      0.73926138	   7215.61901061	   2096.48467021	   3056.76958383	      0.00000000
      0.73950833	   7214.23012492	   2096.13985473	   3055.81997669	      0.00000000
      0.73979869	   7212.59753584	   2095.73475509	   3054.70262307	      0.00000000
      0.74008906	   7210.96544219	   2095.33001888	   3053.58438817	      0.00000000
      0.74033824	   7209.56518700	   2094.98297136	   3052.62403289	      0.00000000
      0.74058742	   7208.16526753	   2094.63619006	   3051.66300817	      0.00000000
      0.74087571	   7206.54605158	   2094.23531865	   3050.55032494	      0.00000000
      0.74116400	   7204.92724314	   2093.83480123	   3049.43671845	      0.00000000
      0.74141611	   7203.51189201	   2093.48483397	   3048.46209554	      0.00000000
      0.74166822	   7202.09682222	   2093.13513597	   3047.48674570	      0.00000000
      0.74195356	   7200.49552577	   2092.73966236	   3046.38193506	      0.00000000
      0.74223890	   7198.89454839	   2092.34453140	   3045.27616670	      0.00000000
      0.74249518	   7197.45687525	   2091.98993424	   3044.28219430	      0.00000000
      0.74275146	   7196.01942769	   2091.63561196	   3043.28742790	      0.00000000
      0.74303220	   7194.44502324	   2091.24778684	   3042.19680091	      0.00000000
      0.74331294	   7192.87084917	   2090.86028940	   3041.10519579	      0.00000000
      0.74359367	   7191.29687114	   2090.47311629	   3040.01259921	      0.00000000
      0.74387441	   7189.72308625	   2090.08626944	   3038.91899822	      0.00000000
      0.74410947	   7188.40549622	   2089.76261567	   3038.00255997	      0.00000000
      0.74434453	   7187.08801365	   2089.43918907	   3037.08540078	      0.00000000
      0.74464280	   7185.41635768	   2089.02911082	   3035.92054998	      0.00000000
      0.74494107	   7183.74482677	   2088.61939557	   3034.75451064	      0.00000000
      0.74518570	   7182.37393407	   2088.28362330	   3033.79724982	      0.00000000
      0.74543034	   7181.00309606	   2087.94809392	   3032.83917076	      0.00000000
      0.74572312	   7179.36247519	   2087.54683831	   3031.69142436	      0.00000000
      0.74601591	   7177.72188707	   2087.14592818	   3030.54247970	      0.00000000
      0.74626677	   7176.31621175	   2086.80269652	   3029.55708886	      0.00000000
      0.74651764	   7174.91052899	   2086.45971710	   3028.57079920	      0.00000000
      0.74680509	   7173.29976353	   2086.06701561	   3027.43952641	      0.00000000
      0.74709255	   7171.68894418	   2085.67464301	   3026.30704895	      0.00000000
      0.74734915	   7170.25090067	   2085.32464962	   3025.29506569	      0.00000000
      0.74760576	   7168.81278072	   2084.97491684	   3024.28210309	      0.00000000
      0.74788715	   7167.23570364	   2084.59171708	   3023.17021146	      0.00000000
      0.74816853	   7165.65849218	   2084.20882852	   3022.05711971	      0.00000000
      0.74844991	   7164.08111087	   2083.82624781	   3020.94281611	      0.00000000
      0.74873129	   7162.50355573	   2083.44397691	   3019.82728940	      0.00000000
      0.74896830	   7161.17460885	   2083.12222583	   3018.88672050	      0.00000000
      0.74920531	   7159.84550891	   2082.80069301	   3017.94526915	      0.00000000
      0.74950230	   7158.17978353	   2082.39808973	   3016.76429355	      0.00000000
      0.74979930	   7156.51376827	   2081.99582644	   3015.58190912	      0.00000000
      0.75004808	   7155.11794281	   2081.65912118	   3014.59036672	      0.00000000
      0.75029686	   7153.72188198	   2081.32265318	   3013.59781966	      0.00000000
      0.75058662	   7152.09552153	   2080.93105552	   3012.44049574	      0.00000000
      0.75087639	   7150.46879536	   2080.53977738	   3011.28178799	      0.00000000
      0.75113302	   7149.02771596	   2080.19349796	   3010.25439062	      0.00000000
      0.75138966	   7147.58631512	   2079.84746772	   3009.22589170	      0.00000000
      0.75167180	   7146.00126032	   2079.46733258	   3008.09389742	      0.00000000
      0.75195394	   7144.41577296	   2079.08749646	   3006.96055330	      0.00000000
      0.75223608	   7142.82981676	   2078.70795604	   3005.82584980	      0.00000000
      0.75251822	   7141.24338703	   2078.32871328	   3004.68977796	      0.00000000
      0.75275597	   7139.90616525	   2078.00936814	   3003.73138661	      0.00000000
      0.75299372	   7138.56857648	   2077.69023282	   3002.77201199	      0.00000000
      0.75329003	   7136.90096009	   2077.29277738	   3001.57493567	      0.00000000
      0.75358634	   7135.23272302	   2076.89564518	   3000.37631424	      0.00000000
      0.75383856	   7133.81221658	   2076.55786220	   2999.35483538	      0.00000000
      0.75409077	   7132.39122659	   2076.22031210	   2998.33222451	      0.00000000
      0.75437789	   7130.77298490	   2075.83633377	   2997.16672412	      0.00000000
      0.75466501	   7129.15407000	   2075.45265496	   2995.99974156	      0.00000000
      0.75495213	   7127.53444323	   2075.06927217	   2994.83126890	      0.00000000
      0.75520842	   7126.08807774	   2074.72729716	   2993.78696590	      0.00000000
      0.75546472	   7124.64110659	   2074.38555607	   2992.74146438	      0.00000000
      0.75572101	   7123.19352765	   2074.04405067	   2991.69475953	      0.00000000
      0.75600388	   7121.59516479	   2073.66741797	   2990.53815820	      0.00000000
      0.75628674	   7119.99601612	   2073.29107018	   2989.38007891	      0.00000000
      0.75656960	   7118.39604456	   2072.91500397	   2988.22051539	      0.00000000
      0.75685246	   7116.79524494	   2072.53922133	   2987.05946205	      0.00000000
      0.75709129	   7115.44295295	   2072.22215164	   2986.07797826	      0.00000000
      0.75733012	   7114.09003892	   2071.90528259	   2985.09542510	      0.00000000
      0.75762554	   7112.41570712	   2071.51361752	   2983.87860760	      0.00000000
      0.75792095	   7110.74037233	   2071.12225676	   2982.66014351	      0.00000000
      0.75817718	   7109.28639770	   2070.78304695	   2981.60194996	      0.00000000
      0.75843341	   7107.83163282	   2070.44406473	   2980.54251025	      0.00000000
      0.75871729	   7106.21893051	   2070.06876628	   2979.36728885	      0.00000000
      0.75900117	   7104.60521207	   2069.69374506	   2978.19052981	      0.00000000
      0.75928505	   7102.99044009	   2069.31899774	   2977.01222903	      0.00000000
      0.75956893	   7101.37460916	   2068.94452634	   2975.83238316	      0.00000000
      0.75980738	   7100.01655262	   2068.63020179	   2974.84018468	      0.00000000
      0.76004582	   7098.65771725	   2068.31607040	   2973.84689182	      0.00000000
      0.76034098	   7096.97454181	   2067.92748078	   2972.61580464	      0.00000000
      0.76063615	   7095.29012138	   2067.53918449	   2971.38303460	      0.00000000
      0.76089542	   7093.80946398	   2067.19834354	   2970.29877637	      0.00000000
      0.76115469	   7092.32780928	   2066.85772758	   2969.21321570	      0.00000000
      0.76143600	   7090.71901471	   2066.48840211	   2968.03387932	      0.00000000
      0.76171732	   7089.10900074	   2066.11933943	   2966.85300582	      0.00000000
      0.76199863	   7087.49773117	   2065.75053636	   2965.67059334	      0.00000000
      0.76227995	   7085.88519940	   2065.38199464	   2964.48664070	      0.00000000
      0.76253036	   7084.44872567	   2065.05415770	   2963.43146140	      0.00000000
      0.76278077	   7083.01121678	   2064.72652625	   2962.37506004	      0.00000000
      0.76306914	   7081.35449588	   2064.34948441	   2961.15701588	      0.00000000
      0.76335750	   7079.69635397	   2063.97271275	   2959.93734958	      0.00000000
      0.76364587	   7078.03675168	   2063.59620778	   2958.71606039	      0.00000000
      0.76393424	   7076.37568554	   2063.21997196	   2957.49314841	      0.00000000
      0.76416022	   7075.07290852	   2062.92531349	   2956.53366106	      0.00000000
      0.76438620	   7073.76920437	   2062.63081896	   2955.57317710	      0.00000000
      0.76467616	   7072.09504889	   2062.25319404	   2954.33933266	      0.00000000
      0.76496611	   7070.41931622	   2061.87583604	   2953.10384809	      0.00000000
      0.76523504	   7068.86370334	   2061.52608825	   2951.95652100	      0.00000000
      0.76550396	   7067.30669394	   2061.17656853	   2950.80778441	      0.00000000
      0.76578354	   7065.68644330	   2060.81343091	   2949.61201067	      0.00000000
      0.76606313	   7064.06463992	   2060.45053798	   2948.41471548	      0.00000000
      0.76633310	   7062.49709688	   2060.10035255	   2947.25714566	      0.00000000
      0.76660307	   7060.92806614	   2059.75039363	   2946.09815973	      0.00000000
      0.76687973	   7059.31856135	   2059.39199093	   2944.90897239	      0.00000000
      0.76715639	   7057.70745204	   2059.03382432	   2943.71830104	      0.00000000
      0.76742717	   7056.12905274	   2058.68350773	   2942.55153947	      0.00000000
      0.76769794	   7054.54907654	   2058.33341560	   2941.38336001	      0.00000000
      0.76797353	   7052.93934778	   2057.97732439	   2940.19294878	      0.00000000
      0.76824912	   7051.32794409	   2057.62146390	   2939.00107305	      0.00000000
      0.76852076	   7049.73798876	   2057.27093197	   2937.82486590	      0.00000000
      0.76879240	   7048.14636633	   2056.92062248	   2936.64724064	      0.00000000
      0.76906742	   7046.53317531	   2056.56617041	   2935.45349425	      0.00000000
      0.76934244	   7044.91823452	   2056.21194458	   2934.25829942	      0.00000000
      0.76961482	   7043.31710020	   2055.86135244	   2933.07319674	      0.00000000
      0.76988719	   7041.71421001	   2055.51098047	   2931.88667904	      0.00000000
      0.77016187	   7040.09590707	   2055.15785523	   2930.68866115	      0.00000000
      0.77043656	   7038.47577811	   2054.80495214	   2929.48921025	      0.00000000
      0.77070952	   7036.86396249	   2054.45447800	   2928.29585940	      0.00000000
      0.77098248	   7035.25030433	   2054.10422151	   2927.10109994	      0.00000000
      0.77125698	   7033.62567876	   2053.75221123	   2925.89820122	      0.00000000
      0.77153148	   7031.99915032	   2053.40041930	   2924.69388496	      0.00000000
      0.77180491	   7030.37703295	   2053.05021155	   2923.49285205	      0.00000000
      0.77207834	   7028.75298861	   2052.70021872	   2922.29041988	      0.00000000
      0.77235276	   7027.12105722	   2052.34916366	   2921.08220171	      0.00000000
      0.77262719	   7025.48714590	   2051.99832334	   2919.87258173	      0.00000000
      0.77290099	   7023.85495278	   2051.64849342	   2918.66432344	      0.00000000
      0.77317479	   7022.22075042	   2051.29887551	   2917.45467766	      0.00000000
      0.77344923	   7020.58070363	   2050.94865509	   2916.24083185	      0.00000000
      0.77372367	   7018.93860009	   2050.59864591	   2915.02560038	      0.00000000
      0.77399777	   7017.29641620	   2050.24927172	   2913.81047152	      0.00000000
      0.77427187	   7015.65214292	   2049.90010651	   2912.59396891	      0.00000000
      0.77454638	   7014.00331423	   2049.55063166	   2911.37429437	      0.00000000
      0.77482089	   7012.35235259	   2049.20136467	   2910.15325081	      0.00000000
      0.77509525	   7010.70014704	   2048.85249659	   2908.93152144	      0.00000000
      0.77536960	   7009.04577399	   2048.50383438	   2907.70843361	      0.00000000
      0.77564422	   7007.38761216	   2048.15504076	   2906.48281482	      0.00000000
      0.77591884	   7005.72724212	   2047.80645166	   2905.25584422	      0.00000000
      0.77619342	   7004.06489572	   2047.45811896	   2904.02771875	      0.00000000
      0.77646799	   7002.40030573	   2047.10998896	   2902.79825135	      0.00000000
      0.77674275	   7000.73234868	   2046.76183066	   2901.56663808	      0.00000000
      0.77701751	   6999.06210945	   2046.41387355	   2900.33369076	      0.00000000
      0.77729228	   6997.38944081	   2046.06609028	   2899.09932615	      0.00000000
      0.77756706	   6995.71445454	   2045.71850647	   2897.86363709	      0.00000000
      0.77784197	   6994.03630657	   2045.37095064	   2896.62602645	      0.00000000
      0.77811688	   6992.35580405	   2045.02359270	   2895.38710001	      0.00000000
      0.77839184	   6990.67259188	   2044.67636254	   2894.14662121	      0.00000000
      0.77866681	   6988.98699009	   2044.32932858	   2892.90483615	      0.00000000
      0.77894188	   6987.29830392	   2043.98235121	   2891.66125820	      0.00000000
      0.77921695	   6985.60719263	   2043.63556842	   2890.41638312	      0.00000000
      0.77949209	   6983.91319361	   2043.28888855	   2889.16989531	      0.00000000
      0.77976724	   6982.21673515	   2042.94240160	   2887.92211995	      0.00000000
      0.78004248	   6980.51719876	   2042.59598444	   2886.67262693	      0.00000000
      0.78031771	   6978.81516869	   2042.24975856	   2885.42185580	      0.00000000
      0.78059303	   6977.11013106	   2041.90362247	   2884.16945344	      0.00000000
      0.78086835	   6975.40256640	   2041.55767597	   2882.91578262	      0.00000000
      0.78114376	   6973.69189461	   2041.21180455	   2881.66044176	      0.00000000
      0.78141916	   6971.97866281	   2040.86612107	   2880.40384204	      0.00000000
      0.78169465	   6970.26233648	   2040.52052055	   2879.14561546	      0.00000000
      0.78197014	   6968.54341790	   2040.17510629	   2877.88613975	      0.00000000
      0.78224571	   6966.82134819	   2039.82976879	   2876.62502917	      0.00000000
      0.78252128	   6965.09665452	   2039.48461585	   2875.36267916	      0.00000000
      0.78279694	   6963.36879903	   2039.13954255	   2874.09871951	      0.00000000
      0.78307259	   6961.63828859	   2038.79465212	   2872.83353019	      0.00000000
      0.78334833	   6959.90458054	   2038.44983904	   2871.56673762	      0.00000000
      0.78362407	   6958.16818716	   2038.10520712	   2870.29872512	      0.00000000
      0.78389989	   6956.42857919	   2037.76065386	   2869.02912903	      0.00000000
      0.78417570	   6954.68625622	   2037.41628005	   2867.75832275	      0.00000000
      0.78445160	   6952.94069512	   2037.07198474	   2866.48594725	      0.00000000
      0.78472750	   6951.19239005	   2036.72786715	   2865.21237129	      0.00000000
      0.78500347	   6949.44083280	   2036.38382960	   2863.93724683	      0.00000000
      0.78527944	   6947.68650333	   2036.03996804	   2862.66093164	      0.00000000
      0.78555549	   6945.92890968	   2035.69618827	   2861.38308959	      0.00000000
      0.78583154	   6944.16851633	   2035.35258276	   2860.10406650	      0.00000000
      0.78610765	   6942.40485550	   2035.00906231	   2858.82354392	      0.00000000
      0.78638377	   6940.63836828	   2034.66571434	   2857.54184998	      0.00000000
      0.78665995	   6938.86861926	   2034.32245623	   2856.25868976	      0.00000000
      0.78693613	   6937.09601798	   2033.97936883	   2854.97436782	      0.00000000
      0.78721237	   6935.32017550	   2033.63637874	   2853.68862293	      0.00000000
      0.78748860	   6933.54145579	   2033.29355755	   2852.40172597	      0.00000000
      0.78776489	   6931.75953740	   2032.95084505	   2851.11346445	      0.00000000
      0.78804117	   6929.97471779	   2032.60829965	   2849.82406051	      0.00000000
      0.78831749	   6928.18677800	   2032.26588088	   2848.53337552	      0.00000000
      0.78859380	   6926.39591409	   2031.92362735	   2847.24155781	      0.00000000
      0.78887012	   6924.60207025	   2031.58152977	   2845.94858605	      0.00000000
      0.78914644	   6922.80528071	   2031.23959553	   2844.65449136	      0.00000000
      0.78942273	   6921.00576678	   2030.89786786	   2843.35945132	      0.00000000
      0.78969901	   6919.20328724	   2030.55630158	   2842.06329837	      0.00000000
      0.78997518	   6917.39857611	   2030.21503648	   2840.76657753	      0.00000000
      0.79025135	   6915.59088198	   2029.87393071	   2839.46875430	      0.00000000
      0.79052724	   6913.78200769	   2029.53332443	   2838.17113867	      0.00000000
      0.79080313	   6911.97013732	   2029.19287521	   2836.87243230	      0.00000000
      0.79107834	   6910.15973288	   2028.85341975	   2835.57584600	      0.00000000
      0.79135355	   6908.34632890	   2028.51411864	   2834.27818359	      0.00000000
      0.79162674	   6906.54326375	   2028.17746054	   2832.98899357	      0.00000000
      0.79189993	   6904.73722571	   2027.84095257	   2831.69875212	      0.00000000
      0.79216247	   6902.99877735	   2027.51770223	   2830.45782072	      0.00000000
      0.79249562	   6900.78881090	   2027.10771303	   2828.88176520	      0.00000000
      0.79289261	   6898.14946983	   2026.61943298	   2827.00164162	      0.00000000
      0.79317582	   6896.26277116	   2026.27129864	   2825.65909131	      0.00000000
      0.79345902	   6894.37281735	   2025.92331758	   2824.31543707	      0.00000000
      0.79374222	   6892.47962343	   2025.57549249	   2822.97068429	      0.00000000
      0.79399170	   6890.80919411	   2025.26921761	   2821.78518162	      0.00000000
      0.79424117	   6889.13623734	   2024.96306180	   2820.59883321	      0.00000000
      0.79452788	   6887.21044657	   2024.61135540	   2819.23437869	      0.00000000
      0.79481459	   6885.28129988	   2024.25980349	   2817.86881585	      0.00000000
      0.79508492	   6883.45932071	   2023.92848284	   2816.58028836	      0.00000000
      0.79535524	   6881.63434685	   2023.59729762	   2815.29078367	      0.00000000
      0.79563300	   6879.75605938	   2023.25714471	   2813.96480877	      0.00000000
      0.79591075	   6877.87459806	   2022.91713260	   2812.63781036	      0.00000000
      0.79618519	   6876.01247648	   2022.58131722	   2811.32565882	      0.00000000
      0.79645963	   6874.14724575	   2022.24563722	   2810.01251597	      0.00000000
      0.79673088	   6872.30062139	   2021.91398859	   2808.71366077	      0.00000000
      0.79700213	   6870.45094973	   2021.58247012	   2807.41384462	      0.00000000
      0.79720857	   6869.04115332	   2021.33024410	   2806.42393841	      0.00000000
      0.79753018	   6866.84133009	   2020.93745373	   2804.88068370	      0.00000000
      0.79785180	   6864.63721133	   2020.54484315	   2803.33609329	      0.00000000
      0.79808116	   6863.06263580	   2020.26494767	   2802.23370978	      0.00000000
      0.79831053	   6861.48587181	   2019.98514244	   2801.13065208	      0.00000000
      0.79851738	   6860.06200168	   2019.73287939	   2800.13529664	      0.00000000
      0.79883841	   6857.84869778	   2019.34152370	   2798.58948623	      0.00000000
      0.79915943	   6855.63109131	   2018.95034033	   2797.04236858	      0.00000000
      0.79939063	   6854.03126882	   2018.66870999	   2795.92731402	      0.00000000
      0.79962184	   6852.42921214	   2018.38716780	   2794.81158643	      0.00000000
      0.79984212	   6850.90071419	   2018.11899967	   2793.74791683	      0.00000000
      0.80019558	   6848.44389847	   2017.68887173	   2792.03993392	      0.00000000
      0.80044490	   6846.70779523	   2017.38559472	   2790.83424265	      0.00000000
      0.80069422	   6844.96907008	   2017.08241407	   2789.62777886	      0.00000000
      0.80094354	   6843.22773540	   2016.77933122	   2788.42054544	      0.00000000
      0.80118273	   6841.55469195	   2016.48865293	   2787.26164103	      0.00000000
      0.80152768	   6839.13765738	   2016.06960332	   2785.58907902	      0.00000000
      0.80181798	   6837.09966577	   2015.71708282	   2784.18036190	      0.00000000
      0.80207268	   6835.30867801	   2015.40789779	   2782.94356035	      0.00000000
      0.80232738	   6833.51496389	   2015.09881047	   2781.70596934	      0.00000000
      0.80261112	   6831.51346399	   2014.75458558	   2780.32631212	      0.00000000
      0.80289487	   6829.50857534	   2014.41047901	   2778.94568133	      0.00000000
      0.80316730	   6827.58041905	   2014.08019991	   2777.61918014	      0.00000000
      0.80343973	   6825.64913811	   2013.75002759	   2776.29178732	      0.00000000
      0.80371243	   6823.71285610	   2013.41964111	   2774.96222306	      0.00000000
      0.80398512	   6821.77344241	   2013.08935919	   2773.63177103	      0.00000000
      0.80421695	   6820.12221077	   2012.80865542	   2772.50000992	      0.00000000
      0.80456292	   6817.65375581	   2012.38987937	   2770.80982341	      0.00000000
      0.80483884	   6815.68152942	   2012.05601830	   2769.46086636	      0.00000000
      0.80511476	   6813.70608480	   2011.72225703	   2768.11101133	      0.00000000
      0.80539067	   6811.72744506	   2011.38859798	   2766.76026176	      0.00000000
      0.80566659	   6809.74559127	   2011.05503662	   2765.40861960	      0.00000000
      0.80594251	   6807.76054329	   2010.72157478	   2764.05608812	      0.00000000
      0.80621842	   6805.77228585	   2010.38820846	   2762.70266930	      0.00000000
      0.80649434	   6803.78083607	   2010.05493897	   2761.34836622	      0.00000000
      0.80676737	   6801.80707219	   2009.72524893	   2760.00736718	      0.00000000
      0.80704040	   6799.83018475	   2009.39565102	   2758.66550707	      0.00000000
      0.80731655	   6797.82753409	   2009.06237960	   2757.30744806	      0.00000000
      0.80759270	   6795.82169139	   2008.72919972	   2755.94851293	      0.00000000
      0.80786434	   6793.84545176	   2008.40154204	   2754.61089451	      0.00000000
      0.80813598	   6791.86612735	   2008.07397031	   2753.27243277	      0.00000000
      0.80833780	   6790.39357683	   2007.83065322	   2752.27746930	      0.00000000
      0.80865423	   6788.08133528	   2007.44924806	   2750.71653226	      0.00000000
      0.80897066	   6785.76492336	   2007.06795536	   2749.15445945	      0.00000000
      0.80921389	   6783.98154814	   2006.77494445	   2747.95298918	      0.00000000
      0.80945712	   6782.19571554	   2006.48199815	   2746.75085127	      0.00000000
      0.80972385	   6780.23447360	   2006.16081400	   2745.43177672	      0.00000000
      0.81005462	   6777.79829683	   2005.76262713	   2743.79492516	      0.00000000
      0.81043558	   6774.98677193	   2005.30414832	   2741.90814152	      0.00000000
      0.81073967	   6772.73828511	   2004.93829246	   2740.40093406	      0.00000000
      0.81099137	   6770.87424681	   2004.63553021	   2739.15259636	      0.00000000
      0.81124307	   6769.00759797	   2004.33282990	   2737.90355435	      0.00000000
      0.81152166	   6766.93852248	   2003.99786742	   2736.52028352	      0.00000000
      0.81180024	   6764.86625316	   2003.66297734	   2735.13615334	      0.00000000
      0.81205587	   6762.96199949	   2003.35575535	   2733.86536896	      0.00000000
      0.81238708	   6760.49063773	   2002.95776944	   2732.21772252	      0.00000000
      0.81271829	   6758.01478182	   2002.55987921	   2730.56886923	      0.00000000
      0.81297456	   6756.09607989	   2002.25208693	   2729.29229327	      0.00000000
      0.81323082	   6754.17469804	   2001.94434944	   2728.01499792	      0.00000000
      0.81351290	   6752.05665441	   2001.60567109	   2726.60819586	      0.00000000
      0.81379498	   6749.93537344	   2001.26705594	   2725.20052534	      0.00000000
      0.81406035	   6747.93682677	   2000.94855976	   2723.87546962	      0.00000000
      0.81440221	   6745.35799740	   2000.53833616	   2722.16734366	      0.00000000
      0.81474407	   6742.77444226	   2000.12819817	   2720.45794962	      0.00000000
      0.81499298	   6740.89032929	   1999.82961940	   2719.21250924	      0.00000000
      0.81524190	   6739.00372294	   1999.53108365	   2717.96639909	      0.00000000
      0.81551475	   6736.93285979	   1999.20389165	   2716.59971132	      0.00000000
      0.81585178	   6734.37066018	   1998.79978765	   2714.91037563	      0.00000000
      0.81629465	   6730.99704830	   1998.26890690	   2712.68875670	      0.00000000
      0.81651105	   6729.34574412	   1998.00954385	   2711.60242991	      0.00000000
      0.81672745	   6727.69256507	   1997.75020608	   2710.51560076	      0.00000000
      0.81704738	   6725.24502053	   1997.36683703	   2708.90786697	      0.00000000
      0.81736731	   6722.79342254	   1996.98352348	   2707.29903925	      0.00000000
      0.81761642	   6720.88175778	   1996.68510431	   2706.04562517	      0.00000000
      0.81786553	   6718.96764880	   1996.38671631	   2704.79154982	      0.00000000
      0.81813059	   6716.92821295	   1996.06924155	   2703.45639934	      0.00000000
      0.81845885	   6714.39876870	   1995.67612728	   2701.80192659	      0.00000000
      0.81888291	   6711.12479206	   1995.16833934	   2699.66286417	      0.00000000
      0.81912941	   6709.21842634	   1994.87319861	   2698.41856314	      0.00000000
      0.81937592	   6707.30968314	   1994.57807850	   2697.17361821	      0.00000000
      0.81962243	   6705.39858046	   1994.28297987	   2695.92803053	      0.00000000
      0.81991247	   6703.14693009	   1993.93578749	   2694.46163294	      0.00000000
      0.82020251	   6700.89202772	   1993.58862081	   2692.99434724	      0.00000000
      0.82044663	   6698.99157922	   1993.29643159	   2691.75865917	      0.00000000
      0.82078080	   6696.38647286	   1992.89649908	   2690.06619725	      0.00000000
      0.82111496	   6693.77708929	   1992.49659311	   2688.37256013	      0.00000000
      0.82135229	   6691.92131263	   1992.21259373	   2687.16903327	      0.00000000
      0.82158961	   6690.06339270	   1991.92860529	   2685.96491480	      0.00000000
      0.82185193	   6688.00730241	   1991.61471740	   2684.63329250	      0.00000000
      0.82218789	   6685.37013088	   1991.21271578	   2682.92675099	      0.00000000
      0.82252386	   6682.72869142	   1990.81072636	   2681.21902624	      0.00000000
      0.82277730	   6680.73325371	   1990.50748356	   2679.92999240	      0.00000000
      0.82303074	   6678.73540299	   1990.20424447	   2678.64028623	      0.00000000
      0.82331546	   6676.48809958	   1989.86358095	   2677.19060232	      0.00000000
      0.82360018	   6674.23776610	   1989.52291782	   2675.74007081	      0.00000000
      0.82386107	   6672.17308953	   1989.21076009	   2674.41017981	      0.00000000
      0.82420050	   6669.48317339	   1988.80463989	   2672.67893856	      0.00000000
      0.82453992	   6666.78899375	   1988.39851108	   2670.94649480	      0.00000000
      0.82479099	   6664.79334080	   1988.09808457	   2669.66421801	      0.00000000
      0.82504206	   6662.79537232	   1987.79765018	   2668.38128395	      0.00000000
      0.82527796	   6660.91602620	   1987.51536077	   2667.17527665	      0.00000000
      0.82561685	   6658.21267735	   1987.10981807	   2665.44176813	      0.00000000
      0.82591621	   6655.82112007	   1986.75155094	   2663.90942903	      0.00000000
      0.82616765	   6653.80985161	   1986.45061292	   2662.62165096	      0.00000000
      0.82641910	   6651.79629718	   1986.14965857	   2661.33321469	      0.00000000
      0.82668632	   6649.65383341	   1985.82979047	   2659.96317608	      0.00000000
      0.82701029	   6647.05299716	   1985.44197147	   2658.30123213	      0.00000000
      0.82737717	   6644.10311806	   1985.00273815	   2656.41783940	      0.00000000
      0.82770234	   6641.48461381	   1984.61340073	   2654.74741200	      0.00000000
      0.82794452	   6639.53193639	   1984.32339742	   2653.50259003	      0.00000000
      0.82818670	   6637.57718124	   1984.03336814	   2652.25715792	      0.00000000
      0.82843704	   6635.55437854	   1983.73353658	   2650.96912216	      0.00000000
      0.82877375	   6632.83020606	   1983.33021001	   2649.23567757	      0.00000000
      0.82911045	   6630.10205634	   1982.92682248	   2647.50105324	      0.00000000
      0.82934745	   6628.17943672	   1982.64285373	   2646.27941610	      0.00000000
      0.82958444	   6626.25486481	   1982.35885156	   2645.05719444	      0.00000000
      0.82985912	   6624.02184236	   1982.02964760	   2643.63990814	      0.00000000
      0.83019056	   6621.32386153	   1981.63234166	   2641.92867348	      0.00000000
      0.83056018	   6618.31065850	   1981.18918034	   2640.01898316	      0.00000000
      0.83089076	   6615.61174561	   1980.79273821	   2638.30977937	      0.00000000
      0.83113113	   6613.64697146	   1980.50442210	   2637.06626907	      0.00000000
      0.83137150	   6611.68024905	   1980.21605983	   2635.82215648	      0.00000000
      0.83163835	   6609.49462410	   1979.89587862	   2634.44030707	      0.00000000
      0.83197065	   6606.76955729	   1979.49707290	   2632.71846599	      0.00000000
      0.83230295	   6604.04082147	   1979.09816633	   2630.99547199	      0.00000000
      0.83250422	   6602.38628978	   1978.85650294	   2629.95131797	      0.00000000
      0.83281482	   6599.83037861	   1978.48348528	   2628.33913180	      0.00000000
      0.83312543	   6597.27133093	   1978.11037050	   2626.72593713	      0.00000000
      0.83338987	   6595.09017516	   1977.79263128	   2625.35172107	      0.00000000
      0.83365430	   6592.90678155	   1977.47481685	   2623.97677323	      0.00000000
      0.83392413	   6590.67663024	   1977.15044947	   2622.57307439	      0.00000000
      0.83419395	   6588.44418066	   1976.82599818	   2621.16861254	      0.00000000
      0.83448079	   6586.06840743	   1976.48098529	   2619.67472232	      0.00000000
      0.83476763	   6583.69008178	   1976.13587159	   2618.17996859	      0.00000000
      0.83504101	   6581.42102195	   1975.80685790	   2616.75456476	      0.00000000
      0.83537732	   6578.62649131	   1975.40196938	   2614.99994655	      0.00000000
      0.83571363	   6575.82856134	   1974.99692868	   2613.24413828	      0.00000000
      0.83596106	   6573.76798234	   1974.69884038	   2611.95163289	      0.00000000
      0.83630347	   6570.91340948	   1974.28617490	   2610.16188696	      0.00000000
      0.83660733	   6568.37733363	   1973.91981883	   2608.57257079	      0.00000000
      0.83685774	   6566.28535678	   1973.61779738	   2607.26207910	      0.00000000
      0.83710816	   6564.19162012	   1973.31567990	   2605.95092478	      0.00000000
      0.83734194	   6562.23539494	   1973.03354232	   2604.72627283	      0.00000000
      0.83767776	   6559.42264371	   1972.62809494	   2602.96604239	      0.00000000
      0.83801359	   6556.60686455	   1972.22246190	   2601.20461673	      0.00000000
      0.83823430	   6554.75460664	   1971.95576029	   2600.04630066	      0.00000000
      0.83845502	   6552.90108604	   1971.68897489	   2598.88746730	      0.00000000
      0.83875078	   6550.41536398	   1971.33134002	   2597.33379250	      0.00000000
      0.83904654	   6547.92744229	   1970.97354668	   2595.77918638	      0.00000000
      0.83930424	   6545.75794073	   1970.66166645	   2594.42389113	      0.00000000
      0.83962135	   6543.08608771	   1970.27771291	   2592.75517751	      0.00000000
      0.84000601	   6539.84186128	   1969.81170105	   2590.72953056	      0.00000000
      0.84039068	   6536.59425825	   1969.34539320	   2588.70230186	      0.00000000
      0.84062555	   6534.60967001	   1969.06051761	   2587.46371145	      0.00000000
      0.84086042	   6532.62389484	   1968.77552693	   2586.22453197	      0.00000000
      0.84115371	   6530.14259403	   1968.41948877	   2584.67632444	      0.00000000
      0.84144700	   6527.65953365	   1968.06326337	   2583.12719862	      0.00000000
      0.84168018	   6525.68409369	   1967.77990092	   2581.89487451	      0.00000000
      0.84201264	   6522.86582458	   1967.37568712	   2580.13690356	      0.00000000
      0.84234510	   6520.04551004	   1966.97121880	   2578.37775348	      0.00000000
      0.84257477	   6518.09605576	   1966.69165571	   2577.16183644	      0.00000000
      0.84280443	   6516.14569416	   1966.41196662	   2575.94535678	      0.00000000
      0.84309442	   6513.68182623	   1966.05863514	   2574.40857846	      0.00000000
      0.84338440	   6511.21660516	   1965.70509439	   2572.87090259	      0.00000000
      0.84361896	   6509.22164016	   1965.41897415	   2571.62648713	      0.00000000
      0.84395587	   6506.35469135	   1965.00774848	   2569.83801170	      0.00000000
      0.84425783	   6503.78377167	   1964.63892581	   2568.23402121	      0.00000000
      0.84450915	   6501.64304244	   1964.33176515	   2566.89827273	      0.00000000
      0.84476048	   6499.50151062	   1964.02443307	   2565.56184933	      0.00000000
      0.84498096	   6497.62217098	   1963.75467552	   2564.38889002	      0.00000000
      0.84532026	   6494.72886365	   1963.33926526	   2562.58275532	      0.00000000
      0.84560114	   6492.33278334	   1962.99513277	   2561.08667055	      0.00000000
      0.84588203	   6489.93587509	   1962.65076742	   2559.58973975	      0.00000000
      0.84616291	   6487.53821659	   1962.30616979	   2558.09196390	      0.00000000
      0.84644379	   6485.13983353	   1961.96133217	   2556.59334111	      0.00000000
      0.84672468	   6482.74079474	   1961.61625388	   2555.09387188	      0.00000000
      0.84699444	   6480.43610541	   1961.28459874	   2553.65294341	      0.00000000
      0.84726421	   6478.13089346	   1960.95271387	   2552.21123273	      0.00000000
      0.84752167	   6475.93039544	   1960.63575197	   2550.83456701	      0.00000000
      0.84785224	   6473.10442821	   1960.22846487	   2549.06592328	      0.00000000
      0.84818281	   6470.27786652	   1959.82081571	   2547.29610163	      0.00000000
      0.84843458	   6468.12472680	   1959.51009213	   2545.94737385	      0.00000000
      0.84868635	   6465.97131399	   1959.19915187	   2544.59796136	      0.00000000
      0.84897717	   6463.48362321	   1958.83971360	   2543.03841796	      0.00000000
      0.84926798	   6460.99564978	   1958.47997733	   2541.47795887	      0.00000000
      0.84952894	   6458.76289948	   1958.15691589	   2540.07692739	      0.00000000
      0.84986075	   6455.92371796	   1957.74578477	   2538.29444562	      0.00000000
      0.85019256	   6453.08433673	   1957.33424773	   2536.51076725	      0.00000000
      0.85044445	   6450.92872997	   1957.02155488	   2535.15589801	      0.00000000
      0.85069634	   6448.77306787	   1956.70862116	   2533.80033727	      0.00000000
      0.85098977	   6446.26190013	   1956.34377680	   2532.22037664	      0.00000000
      0.85128320	   6443.75072657	   1955.97859630	   2530.63947495	      0.00000000
      0.85153152	   6441.62556255	   1955.66928058	   2529.30083699	      0.00000000
      0.85186367	   6438.78308532	   1955.25516296	   2527.50926558	      0.00000000
      0.85219582	   6435.94074279	   1954.84059682	   2525.71648288	      0.00000000
      0.85244119	   6433.84108962	   1954.53404530	   2524.39130247	      0.00000000
      0.85268657	   6431.74155804	   1954.22724243	   2523.06545888	      0.00000000
      0.85296644	   6429.34701895	   1953.87699436	   2521.55240618	      0.00000000
      0.85324630	   6426.95268544	   1953.52641028	   2520.03848764	      0.00000000
      0.85354107	   6424.43116885	   1953.15679857	   2518.44305799	      0.00000000
      0.85383583	   6421.90994365	   1952.78680434	   2516.84666445	      0.00000000
      0.85410601	   6419.59930476	   1952.44733210	   2515.38258619	      0.00000000
      0.85443712	   6416.76792072	   1952.03084405	   2513.58718739	      0.00000000
      0.85476823	   6413.93702506	   1951.61385380	   2511.79056509	      0.00000000
      0.85500548	   6411.90896306	   1951.31475996	   2510.50250254	      0.00000000
      0.85532786	   6409.15363886	   1950.90791827	   2508.75123645	      0.00000000
      0.85565023	   6406.39889519	   1950.50058282	   2506.99880365	      0.00000000
      0.85591364	   6404.14855175	   1950.16739214	   2505.56609411	      0.00000000
      0.85617704	   6401.89864684	   1949.83386388	   2504.13260245	      0.00000000
      0.85641826	   6399.83854693	   1949.52811326	   2502.81910232	      0.00000000
      0.85674805	   6397.02283137	   1949.10965169	   2501.02235080	      0.00000000
      0.85707783	   6394.20791674	   1948.69064284	   2499.22436560	      0.00000000
      0.85732244	   6392.12051591	   1948.37948773	   2497.88993334	      0.00000000
      0.85756705	   6390.03360030	   1948.06802475	   2496.55481937	      0.00000000
      0.85784997	   6387.62045424	   1947.70739136	   2495.00975018	      0.00000000
      0.85813289	   6385.20800573	   1947.34633668	   2493.46376481	      0.00000000
      0.85842304	   6382.73466147	   1946.97561266	   2491.87732098	      0.00000000
      0.85871319	   6380.26211389	   1946.60443581	   2490.28990902	      0.00000000
      0.85900117	   6377.80893312	   1946.23559063	   2488.71344859	      0.00000000
      0.85928914	   6375.35660043	   1945.86628975	   2487.13602989	      0.00000000
      0.85958436	   6372.84343235	   1945.48721186	   2485.51789843	      0.00000000
      0.85987959	   6370.33122371	   1945.10764497	   2483.89875484	      0.00000000
      0.86015937	   6367.95135405	   1944.74747855	   2482.36338149	      0.00000000
      0.86043915	   6365.57240478	   1944.38686384	   2480.82709453	      0.00000000
      0.86074640	   6362.96092589	   1943.99031337	   2479.13888491	      0.00000000
      0.86105365	   6360.35063102	   1943.59321160	   2477.44956779	      0.00000000
      0.86127077	   6358.50681974	   1943.31226704	   2476.25515817	      0.00000000
      0.86160236	   6355.69208607	   1942.88265639	   2474.42994307	      0.00000000
      0.86193395	   6352.87885865	   1942.45238686	   2472.60342869	      0.00000000
      0.86215880	   6350.97206736	   1942.16023932	   2471.36412930	      0.00000000
      0.86238365	   6349.06600150	   1941.86778342	   2470.12422940	      0.00000000
      0.86267878	   6346.56532693	   1941.48345031	   2468.49590205	      0.00000000
      0.86297390	   6344.06594010	   1941.09857569	   2466.86653451	      0.00000000
      0.86319774	   6342.17112396	   1940.80629870	   2465.63002902	      0.00000000
      0.86352978	   6339.36179358	   1940.37215563	   2463.79471276	      0.00000000
      0.86386182	   6336.55418644	   1939.93731058	   2461.95806959	      0.00000000
      0.86408884	   6334.63557358	   1939.63959034	   2460.70156715	      0.00000000
      0.86431586	   6332.71778720	   1939.34153656	   2459.44444105	      0.00000000
      0.86461033	   6330.23145992	   1938.95442904	   2457.81289500	      0.00000000
      0.86490480	   6327.74653858	   1938.56675043	   2456.18029364	      0.00000000
      0.86514717	   6325.70228988	   1938.24722464	   2454.83572763	      0.00000000
      0.86547493	   6322.93932932	   1937.81449574	   2453.01629471	      0.00000000
      0.86580270	   6320.17814388	   1937.38104275	   2451.19554315	      0.00000000
      0.86605388	   6318.06324168	   1937.04836065	   2449.79927857	      0.00000000
      0.86630507	   6315.94938462	   1936.71524665	   2448.40223494	      0.00000000
      0.86658671	   6313.58052679	   1936.34123542	   2446.83491998	      0.00000000
      0.86686834	   6311.21297101	   1935.96667270	   2445.26661986	      0.00000000
      0.86716490	   6308.72135301	   1935.57166050	   2443.61414770	      0.00000000
      0.86746146	   6306.23116146	   1935.17602778	   2441.96057658	      0.00000000
      0.86774012	   6303.89261548	   1934.80371371	   2440.40584713	      0.00000000
      0.86801877	   6301.55530344	   1934.43084375	   2438.85014144	      0.00000000
      0.86832787	   6298.96406654	   1934.01658306	   2437.12333345	      0.00000000
      0.86863696	   6296.37430887	   1933.60162904	   2435.39531687	      0.00000000
      0.86883234	   6294.73810231	   1933.33898118	   2434.30243377	      0.00000000
      0.86913103	   6292.23772279	   1932.93689438	   2432.63066402	      0.00000000
      0.86942973	   6289.73865847	   1932.53414830	   2430.95775598	      0.00000000
      0.86967970	   6287.64818354	   1932.19658057	   2429.55682928	      0.00000000
      0.86999086	   6285.04728181	   1931.77573770	   2427.81190020	      0.00000000
      0.87030202	   6282.44770531	   1931.35416507	   2426.06572403	      0.00000000
      0.87056668	   6280.23756588	   1930.99500508	   2424.57947721	      0.00000000
      0.87089388	   6277.50652912	   1930.55025464	   2422.74085304	      0.00000000
      0.87122107	   6274.77682536	   1930.10468214	   2420.90083638	      0.00000000
      0.87147025	   6272.69877579	   1929.76478443	   2419.49856933	      0.00000000
      0.87177297	   6270.17520734	   1929.35120821	   2417.79392417	      0.00000000
      0.87207570	   6267.65265120	   1928.93691526	   2416.08807518	      0.00000000
      0.87238221	   6265.09945545	   1928.51669397	   2414.35961309	      0.00000000
      0.87268873	   6262.54720360	   1928.09572951	   2412.62990855	      0.00000000
      0.87296256	   6260.26788743	   1927.71902571	   2411.08361326	      0.00000000
      0.87323639	   6257.98924757	   1927.34172221	   2409.53631991	      0.00000000
      0.87354924	   6255.38670442	   1926.90991888	   2407.76733009	      0.00000000
      0.87386208	   6252.78494450	   1926.47732509	   2405.99702920	      0.00000000
      0.87409352	   6250.86067200	   1926.15678741	   2404.68654466	      0.00000000
      0.87441284	   6248.20632569	   1925.71381796	   2402.87726215	      0.00000000
      0.87473216	   6245.55263710	   1925.27001341	   2401.06660082	      0.00000000
      0.87498474	   6243.45393792	   1924.91836013	   2399.63335843	      0.00000000
      0.87523733	   6241.35558073	   1924.56617923	   2398.19924769	      0.00000000
      0.87553198	   6238.90818883	   1924.15468238	   2396.52522913	      0.00000000
      0.87582662	   6236.46117028	   1923.74246099	   2394.85002152	      0.00000000
      0.87610065	   6234.18569919	   1923.35843589	   2393.29098739	      0.00000000
      0.87637467	   6231.91046842	   1922.97377837	   2391.73091813	      0.00000000
      0.87668548	   6229.33010225	   1922.53672426	   2389.96020589	      0.00000000
      0.87699628	   6226.74994177	   1922.09885010	   2388.18815346	      0.00000000
      0.87720693	   6225.00128118	   1921.80160518	   2386.98635289	      0.00000000
      0.87753651	   6222.26545782	   1921.33577997	   2385.10480299	      0.00000000
      0.87786609	   6219.52970736	   1920.86902354	   2383.22173246	      0.00000000
      0.87809577	   6217.62322837	   1920.54319822	   2381.90857398	      0.00000000
      0.87832544	   6215.71673170	   1920.21691723	   2380.59467236	      0.00000000
      0.87861876	   6213.28185581	   1919.79955424	   2378.91559475	      0.00000000
      0.87891208	   6210.84686393	   1919.38144170	   2377.23529733	      0.00000000
      0.87918098	   6208.61444855	   1918.99747666	   2375.69381600	      0.00000000
      0.87944988	   6206.38186397	   1918.61287692	   2374.15130286	      0.00000000
      0.87976125	   6203.79632167	   1918.16672251	   2372.36381366	      0.00000000
      0.88007263	   6201.21046250	   1917.71971174	   2370.57493210	      0.00000000
      0.88026994	   6199.57174695	   1917.43601892	   2369.44068811	      0.00000000
      0.88056557	   6197.11606697	   1917.01029892	   2367.74013990	      0.00000000
      0.88086120	   6194.65998906	   1916.58380019	   2366.03832529	      0.00000000
      0.88108688	   6192.78471516	   1916.25768358	   2364.73830214	      0.00000000
      0.88141076	   6190.09304132	   1915.78887866	   2362.87135834	      0.00000000
      0.88173464	   6187.40075682	   1915.31913157	   2361.00288050	      0.00000000
      0.88198490	   6185.31997658	   1914.95551098	   2359.55806643	      0.00000000
      0.88223516	   6183.23877600	   1914.59132446	   2358.11233044	      0.00000000
      0.88252269	   6180.84703716	   1914.17219319	   2356.45012293	      0.00000000
      0.88281022	   6178.45467171	   1913.75231006	   2354.78669063	      0.00000000
      0.88310147	   6176.03065291	   1913.32622123	   2353.10046980	      0.00000000
      0.88339273	   6173.60592057	   1912.89935668	   2351.41298399	      0.00000000
      0.88369076	   6171.12400077	   1912.46175589	   2349.68492824	      0.00000000
      0.88398878	   6168.64126111	   1912.02333865	   2347.95553914	      0.00000000
      0.88428009	   6166.21373590	   1911.59402668	   2346.26389810	      0.00000000
      0.88457139	   6163.78535844	   1911.16393071	   2344.57097470	      0.00000000
      0.88487323	   6161.26819883	   1910.71744693	   2342.81545584	      0.00000000
      0.88517506	   6158.75005223	   1910.27011745	   2341.05855096	      0.00000000
      0.88546117	   6156.36221878	   1909.84532246	   2339.39194460	      0.00000000
      0.88574727	   6153.97343380	   1909.41976401	   2337.72408454	      0.00000000
      0.88605401	   6151.41125952	   1908.96266123	   2335.93453219	      0.00000000
      0.88636075	   6148.84792042	   1908.50467728	   2334.14352918	      0.00000000
      0.88663482	   6146.55657470	   1908.09472420	   2332.54205072	      0.00000000
      0.88690889	   6144.26424108	   1907.68406446	   2330.93940634	      0.00000000
      0.88721992	   6141.66151495	   1907.21716222	   2329.11920282	      0.00000000
      0.88753095	   6139.05744785	   1906.74934674	   2327.29748791	      0.00000000
      0.88778164	   6136.95764039	   1906.37163471	   2325.82813735	      0.00000000
      0.88810075	   6134.28329688	   1905.88995284	   2323.95625578	      0.00000000
      0.88841986	   6131.60743182	   1905.40730454	   2322.08276733	      0.00000000
      0.88866660	   6129.53738098	   1905.03345684	   2320.63308570	      0.00000000
      0.88896605	   6127.02376568	   1904.57895471	   2318.87237205	      0.00000000
      0.88926551	   6124.50871037	   1904.12359642	   2317.11022894	      0.00000000
      0.88956578	   6121.98532720	   1903.66613709	   2315.34185084	      0.00000000
      0.88986604	   6119.46043054	   1903.20781401	   2313.57202556	      0.00000000
      0.89016112	   6116.97768925	   1902.75657377	   2311.83139437	      0.00000000
      0.89045619	   6114.49342321	   1902.30449663	   2310.08935595	      0.00000000
      0.89075701	   6111.95922342	   1901.84276153	   2308.31197618	      0.00000000
      0.89105783	   6109.42337442	   1901.38015398	   2306.53312379	      0.00000000
      0.89135067	   6106.95309808	   1900.92896419	   2304.79998741	      0.00000000
      0.89164351	   6104.48119705	   1900.47694499	   2303.06544570	      0.00000000
      0.89194650	   6101.92193096	   1900.00839443	   2301.26934170	      0.00000000
      0.89224949	   6099.36086102	   1899.53895357	   2299.47172288	      0.00000000
      0.89253895	   6096.91236713	   1899.08962964	   2297.75291002	      0.00000000
      0.89282842	   6094.46216652	   1898.63949069	   2296.03270482	      0.00000000
      0.89313422	   6091.87176845	   1898.16305549	   2294.21388180	      0.00000000
      0.89344003	   6089.27940041	   1897.68570844	   2292.39349398	      0.00000000
      0.89372408	   6086.86964042	   1897.24149874	   2290.70119350	      0.00000000
      0.89400813	   6084.45812239	   1896.79650007	   2289.00753336	      0.00000000
      0.89431660	   6081.83725564	   1896.31234892	   2287.16672236	      0.00000000
      0.89462507	   6079.21425024	   1895.82726532	   2285.32429672	      0.00738838
      0.89491570	   6076.74093643	   1895.36937853	   2283.58693286	      0.07873066
      0.89520634	   6074.26568091	   1894.91066494	   2281.84812584	      0.29871622
      0.89553321	   6071.47942972	   1894.39376503	   2279.89075531	      0.83685645
      0.89586009	   6068.69075800	   1893.87583625	   2277.93154809	      1.79914349
      0.89618696	   6065.89969869	   1893.35689047	   2275.97049742	      3.27639995
      0.89645353	   6063.62192114	   1892.93295820	   2274.36990803	      4.89372733
      0.89672009	   6061.34265379	   1892.50837352	   2272.76808982	      6.87954061
      0.89705765	   6058.45432010	   1891.96979600	   2270.73790036	      9.88238662
      0.89739521	   6055.56379000	   1891.43021595	   2268.70574969	     13.34933040
      0.89766717	   6053.23342451	   1890.99477370	   2267.06706055	     16.40771637
      0.89793914	   6050.90172697	   1890.55870290	   2265.42711467	     19.63964883
      0.89821111	   6048.56875239	   1890.12201495	   2263.78592508	     22.98912981
      0.89850664	   6046.03214149	   1889.64678389	   2262.00109406	     26.70261835
      0.89880218	   6043.49407131	   1889.17083732	   2260.21482913	     30.43696987
      0.89908249	   6041.08541780	   1888.71875306	   2258.51928487	     33.95406182
      0.89942954	   6038.10152009	   1888.15815497	   2256.41833895	     38.22406297
      0.89977659	   6035.11563113	   1887.59658272	   2254.31551071	     42.35516558
      0.90002445	   6032.98190018	   1887.19491558	   2252.81255788	     45.20072919
      0.90033848	   6030.27702228	   1886.68529801	   2250.90702050	     48.66488498
      0.90065251	   6027.57045742	   1886.17488041	   2249.00001784	     51.96067305
      0.90092189	   6025.24734554	   1885.73639519	   2247.36300908	     54.64884778
      0.90124729	   6022.43939188	   1885.20593099	   2245.38417051	     57.72288739
      0.90157269	   6019.62951504	   1884.67459859	   2243.40382499	     60.60873495
      0.90181345	   6017.54920184	   1884.28090123	   2241.93759985	     62.62520828
      0.90213504	   6014.76886619	   1883.75430339	   2239.97795106	     65.16566973
      0.90245662	   6011.98651811	   1883.22684710	   2238.01687378	     67.53791111
      0.90270799	   6009.81015291	   1882.81394093	   2236.48294557	     69.28035878
      0.90295937	   6007.63249290	   1882.40050510	   2234.94815436	     70.92917395
      0.90325958	   6005.03005199	   1881.90605646	   2233.11408481	     72.78162851
      0.90355978	   6002.42567284	   1881.41084608	   2231.27879133	     74.51413640
      0.90384187	   5999.97670443	   1880.94483414	   2229.55318363	     76.03938070
      0.90412395	   5997.52593246	   1880.47814360	   2227.82649582	     77.47134622
      0.90443321	   5994.83693826	   1879.96571148	   2225.93222721	     78.94106867
      0.90474247	   5992.14566396	   1879.45245749	   2224.03665487	     80.31327879
      0.90502661	   5989.67084544	   1878.98015024	   2222.29384515	     81.49427217
      0.90531076	   5987.19399952	   1878.50714361	   2220.54992513	     82.60430368
      0.90562103	   5984.48703253	   1877.98984233	   2218.64437894	     83.74126218
      0.90593130	   5981.77752657	   1877.47170163	   2216.73749291	     84.80576785
      0.90621632	   5979.28631297	   1876.99500187	   2214.98466603	     85.72472604
      0.90650133	   5976.79284732	   1876.51758882	   2213.23069147	     86.59162688
      0.90681153	   5974.07638520	   1875.99716847	   2211.32038693	     87.48057339
      0.90712173	   5971.35712678	   1875.47589831	   2209.40869980	     88.31722505
      0.90740842	   5968.84142024	   1874.99337875	   2207.64066773	     89.04776267
      0.90769511	   5966.32320845	   1874.51012881	   2205.87143246	     89.74057920
      0.90800508	   5963.59765222	   1873.98681862	   2203.95718465	     90.45064424
      0.90831504	   5960.86903204	   1873.46265029	   2202.04150278	     91.12357551
      0.90860394	   5958.32302391	   1872.97332957	   2200.25470949	     91.72016784
      0.90889284	   5955.77422957	   1872.48325923	   2198.46664484	     92.28968939
      0.90920253	   5953.03890858	   1871.95709820	   2196.54852150	     92.87263704
      0.90951221	   5950.30024346	   1871.43007182	   2194.62890720	     93.42953629
      0.90980350	   5947.72108635	   1870.93355007	   2192.82191376	     93.93165766
      0.91009479	   5945.13883723	   1870.43625878	   2191.01357353	     94.41454008
      0.91040414	   5942.39305213	   1869.90729531	   2189.09164519	     94.90810633
      0.91071349	   5939.64362909	   1869.37746019	   2187.16816664	     95.38359331
      0.91100716	   5937.03013437	   1868.87367417	   2185.34074390	     95.81974018
      0.91130083	   5934.41321811	   1868.36909889	   2183.51189534	     96.24235335
      0.91160979	   5931.65623102	   1867.83738960	   2181.58624171	     96.67366185
      0.91191876	   5928.89529680	   1867.30480310	   2179.65897821	     97.09255155
      0.91221468	   5926.24711056	   1866.79387077	   2177.81153607	     97.48318170
      0.91251060	   5923.59514908	   1866.28213008	   2175.96258778	     97.86439855
      0.91281914	   5920.82604811	   1865.74771469	   2174.03321464	     98.25275481
      0.91312767	   5918.05267273	   1865.21241704	   2172.10217276	     98.63267659
      0.91342566	   5915.36989476	   1864.69456629	   2170.23550110	     98.99236612
      0.91372366	   5912.68296237	   1864.17588893	   2168.36724340	     99.34559602
      0.91403175	   5909.90054314	   1863.63876879	   2166.43401229	     99.70464341
      0.91433984	   5907.11350053	   1863.10076158	   2164.49905498	    100.05804125
      0.91463968	   5904.39649595	   1862.57629575	   2162.61420029	    100.39708901
      0.91493953	   5901.67493039	   1862.05098612	   2160.72768142	    100.73178101
      0.91524719	   5898.87760336	   1861.51110819	   2158.79025844	    101.07111639
      0.91555485	   5896.07527769	   1860.97033837	   2156.85105332	    101.40673828
      0.91585630	   5893.32453633	   1860.43961104	   2154.94922915	    101.73235891
      0.91615775	   5890.56879766	   1859.90802386	   2153.04566536	    102.05511405
      0.91646503	   5887.75453550	   1859.36527314	   2151.10349917	    102.38147230
      0.91677231	   5884.93486781	   1858.82162543	   2149.15949622	    102.70545747
      0.91707511	   5882.15085067	   1858.28501276	   2147.24198566	    103.02266367
      0.91737792	   5879.36136712	   1857.74752541	   2145.32266330	    103.33805484
      0.91768072	   5876.56630065	   1857.20916073	   2143.40151488	    103.65184328
      0.91798353	   5873.76554317	   1856.66991775	   2141.47852720	    103.96422079
      0.91828633	   5870.95897403	   1856.12979393	   2139.55368623	    104.27536412
      0.91858914	   5868.14647961	   1855.58878819	   2137.62697893	    104.58543282
      0.91889194	   5865.32793476	   1855.04689804	   2135.69839154	    104.89457400
      0.91919475	   5862.50322011	   1854.50412232	   2133.76791114	    105.20292037
      0.91949755	   5859.67220570	   1853.96045861	   2131.83552422	    105.51059435
      0.91980036	   5856.83476619	   1853.41590565	   2129.90121801	    105.81770632
      0.92010316	   5853.99076652	   1852.87046108	   2127.96497922	    106.12435812
      0.92040597	   5851.14007513	   1852.32412354	   2126.02679524	    106.43064155
      0.92070877	   5848.28255159	   1851.77689074	   2124.08665301	    106.73664136
      0.92101158	   5845.41805795	   1851.22876122	   2122.14454002	    107.04243388
      0.92131438	   5842.54644813	   1850.67973276	   2120.20044344	    107.34808962
      0.92161719	   5839.66757765	   1850.12980380	   2118.25435090	    107.65367209
      0.92191999	   5836.78129454	   1849.57897215	   2116.30624976	    107.95923995
      0.92222280	   5833.88744767	   1849.02723622	   2114.35612778	    108.26484602
      0.92252561	   5830.98587901	   1848.47459381	   2112.40397251	    108.57053914
      0.92282841	   5828.07643070	   1847.92104326	   2110.44977185	    108.87636327
      0.92313122	   5825.15893855	   1847.36658244	   2108.49351350	    109.18235905
      0.92343402	   5822.23323795	   1846.81120959	   2106.53518549	    109.48856309
      0.92373683	   5819.29915848	   1846.25492261	   2104.57477570	    109.79500923
      0.92403963	   5816.35652889	   1845.69771970	   2102.61227229	    110.10172796
      0.92434244	   5813.40517256	   1845.13959875	   2100.64766327	    110.40874749
      0.92464524	   5810.44491171	   1844.58055792	   2098.68093692	    110.71609323
      0.92494805	   5807.47556372	   1844.02059511	   2096.71208141	    111.02378869
      0.92525085	   5804.49694453	   1843.45970844	   2094.74108513	    111.33185508
      0.92555366	   5801.50886574	   1842.89789581	   2092.76793640	    111.64031203
      0.92585646	   5798.51113744	   1842.33515530	   2090.79262370	    111.94917723
      0.92615927	   5795.50356582	   1841.77148480	   2088.81513550	    112.25846709
      0.92646207	   5792.48595560	   1841.20688237	   2086.83546040	    112.56819640
      0.92676488	   5789.45810816	   1840.64134590	   2084.85358696	    112.87837888
      0.92706768	   5786.41982348	   1840.07487341	   2082.86950391	    113.18902693
      0.92737049	   5783.37089881	   1839.50746277	   2080.88319994	    113.50015203
      0.92767329	   5780.31113023	   1838.93911199	   2078.89466387	    113.81176458
      0.92797610	   5777.24031170	   1838.36981893	   2076.90388449	    114.12387423
      0.92827890	   5774.15823639	   1837.79958156	   2074.91085074	    114.43648971
      0.92858171	   5771.06469599	   1837.22839775	   2072.91555153	    114.74961913
      0.92888451	   5767.95948188	   1836.65626543	   2070.91797587	    115.06326987
      0.92918732	   5764.84238470	   1836.08318246	   2068.91811280	    115.37744874
      0.92949012	   5761.71319533	   1835.50914676	   2066.91595141	    115.69216199
      0.92979293	   5758.57170468	   1834.93415618	   2064.91148084	    116.00741538
      0.93009573	   5755.41770457	   1834.35820860	   2062.90469029	    116.32321420
      0.93039854	   5752.25098768	   1833.78130186	   2060.89556898	    116.63956334
      0.93070134	   5749.07134832	   1833.20343383	   2058.88410620	    116.95646731
      0.93100415	   5745.87858251	   1832.62460234	   2056.87029126	    117.27393027
      0.93130695	   5742.67248871	   1832.04480522	   2054.85411354	    117.59195605
      0.93160976	   5739.45286797	   1831.46404031	   2052.83556244	    117.91054824
      0.93191256	   5736.21952458	   1830.88230541	   2050.81462741	    118.22971012
      0.93221537	   5732.97226633	   1830.29959834	   2048.79129795	    118.54944477
      0.93251817	   5729.71090507	   1829.71591690	   2046.76556357	    118.86975501
      0.93282098	   5726.43525703	   1829.13125887	   2044.73741385	    119.19064352
      0.93312378	   5723.14514332	   1828.54562205	   2042.70683838	    119.51211274
      0.93342659	   5719.84039024	   1827.95900420	   2040.67382680	    119.83416500
      0.93372939	   5716.52082979	   1827.37140310	   2038.63836876	    120.15680244
      0.93403220	   5713.18629990	   1826.78281649	   2036.60045398	    120.48002707
      0.93433500	   5709.83664493	   1826.19324214	   2034.56007218	    120.80384080
      0.93463781	   5706.47171589	   1825.60267776	   2032.51721311	    121.12824541
      0.93494061	   5703.09137080	   1825.01112111	   2030.47186655	    121.45324257
      0.93524342	   5699.69547497	   1824.41856989	   2028.42402230	    121.77883386
      0.93554622	   5696.28390125	   1823.82502182	   2026.37367019	    122.10502077
      0.93584903	   5692.85653025	   1823.23047459	   2024.32080007	    122.43180474
      0.93615183	   5689.41325056	   1822.63492590	   2022.26540180	    122.75918710
      0.93645464	   5685.95395887	   1822.03837342	   2020.20746524	    123.08716914
      0.93675744	   5682.47856016	   1821.44081483	   2018.14698031	    123.41575207
      0.93706025	   5678.98696775	   1820.84224777	   2016.08393689	    123.74493708
      0.93736305	   5675.47910344	   1820.24266990	   2014.01832490	    124.07472527
      0.93766586	   5671.95489745	   1819.64207884	   2011.95013425	    124.40511773
      0.93796866	   5668.41428853	   1819.04047221	   2009.87935486	    124.73611549
      0.93827147	   5664.85722389	   1818.43784763	   2007.80597664	    125.06771956
      0.93857428	   5661.28365914	   1817.83420267	   2005.72998952	    125.39993088
      0.93887708	   5657.69355826	   1817.22953494	   2003.65138341	    125.73275041
      0.93917989	   5654.08689345	   1816.62384198	   2001.57014820	    126.06617906
      0.93948269	   5650.46364505	   1816.01712134	   1999.48627380	    126.40021770
      0.93978550	   5646.82380136	   1815.40937057	   1997.39975008	    126.73486720
      0.94008830	   5643.16735848	   1814.80058718	   1995.31056691	    127.07012841
      0.94039111	   5639.49432013	   1814.19076868	   1993.21871412	    127.40600215
      0.94069391	   5635.80469744	   1813.57991254	   1991.12418156	    127.74248924
      0.94099672	   5632.09850875	   1812.96801624	   1989.02695900	    128.07959047
      0.94129952	   5628.37577935	   1812.35507722	   1986.92703623	    128.41730662
      0.94160233	   5624.63654125	   1811.74109292	   1984.82440299	    128.75563848
      0.94190513	   5620.88083292	   1811.12606075	   1982.71904897	    129.09458681
      0.94220794	   5617.10869907	   1810.50997809	   1980.61096386	    129.43415236
      0.94251074	   5613.32019031	   1809.89284233	   1978.50013728	    129.77433589
      0.94281355	   5609.51536294	   1809.27465081	   1976.38655882	    130.11513815
      0.94311635	   5605.69427865	   1808.65540086	   1974.27021803	    130.45655988
      0.94341916	   5601.85700427	   1808.03508979	   1972.15110439	    130.79860181
      0.94372196	   5598.00361143	   1807.41371488	   1970.02920736	    131.14126468
      0.94402477	   5594.13417636	   1806.79127339	   1967.90451633	    131.48454923
      0.94432757	   5590.24877955	   1806.16776256	   1965.77702062	    131.82845619
      0.94463038	   5586.34750555	   1805.54317959	   1963.64670952	    132.17298628
      0.94493318	   5582.43044260	   1804.91752168	   1961.51357225	    132.51814026
      0.94523599	   5578.49768248	   1804.29078599	   1959.37759794	    132.86391884
      0.94553879	   5574.54932016	   1803.66296964	   1957.23877568	    133.21032276
      0.94584160	   5570.58545358	   1803.03406975	   1955.09709447	    133.55735277
      0.94614440	   5566.60618341	   1802.40408340	   1952.95254327	    133.90500960
      0.94644721	   5562.61161281	   1801.77300763	   1950.80511093	    134.25329397
      0.94675001	   5558.60184715	   1801.14083947	   1948.65478624	    134.60220662
      0.94705282	   5554.57699384	   1800.50757591	   1946.50155790	    134.95174826
      0.94735562	   5550.53716209	   1799.87321390	   1944.34541453	    135.30191959
      0.94765843	   5546.48246265	   1799.23775039	   1942.18634466	    135.65272132
      0.94796123	   5542.41300770	   1798.60118226	   1940.02433676	    136.00415415
      0.94826404	   5538.32891056	   1797.96350639	   1937.85937917	    136.35621876
      0.94856684	   5534.23028553	   1797.32471961	   1935.69146015	    136.70891586
      0.94886965	   5530.11724775	   1796.68481872	   1933.52056789	    137.06224613
      0.94917245	   5525.98991295	   1796.04380049	   1931.34669044	    137.41621024
      0.94947526	   5521.84839735	   1795.40166165	   1929.16981579	    137.77080889
      0.94977806	   5517.69281745	   1794.75839890	   1926.98993181	    138.12604276
      0.95008087	   5513.52328992	   1794.11400889	   1924.80702626	    138.48191253
      0.95038367	   5509.33993141	   1793.46848826	   1922.62108680	    138.83841886
      0.95068648	   5505.14285847	   1792.82183359	   1920.43210098	    139.19556245
      0.95098928	   5500.93218735	   1792.17404143	   1918.24005625	    139.55334397
      0.95129209	   5496.70803393	   1791.52510830	   1916.04493993	    139.91176409
      0.95159489	   5492.47051359	   1790.87503067	   1913.84673923	    140.27082349
      0.95189770	   5488.21974109	   1790.22380497	   1911.64544126	    140.63052285
      0.95220050	   5483.95583047	   1789.57142759	   1909.44103299	    140.99086283
      0.95250331	   5479.67889494	   1788.91789490	   1907.23350128	    141.35184413
      0.95280611	   5475.38904682	   1788.26320321	   1905.02283285	    141.71346740
      0.95310892	   5471.08639743	   1787.60734878	   1902.80901432	    142.07573334
      0.95341172	   5466.77105699	   1786.95032785	   1900.59203217	    142.43864260
      0.95371453	   5462.44313458	   1786.29213661	   1898.37187275	    142.80219587
      0.95401734	   5458.10273807	   1785.63277120	   1896.14852229	    143.16639383
      0.95432014	   5453.74997400	   1784.97222771	   1893.92196686	    143.53123714
      0.95462295	   5449.38494760	   1784.31050221	   1891.69219242	    143.89672649
      0.95492575	   5445.00776266	   1783.64759071	   1889.45918479	    144.26286254
      0.95522856	   5440.61852152	   1782.98348918	   1887.22292965	    144.62964598
      0.95553136	   5436.21732500	   1782.31819352	   1884.98341253	    144.99707746
      0.95583417	   5431.80427237	   1781.65169963	   1882.74061883	    145.36515768
      0.95613697	   5427.37946130	   1780.98400332	   1880.49453379	    145.73388729
      0.95643978	   5422.94298783	   1780.31510038	   1878.24514252	    146.10326697
      0.95674258	   5418.49494633	   1779.64498653	   1875.99242998	    146.47329738
      0.95704539	   5414.03542947	   1778.97365747	   1873.73638097	    146.84397920
      0.95734819	   5409.56452819	   1778.30110882	   1871.47698013	    147.21531309
      0.95765100	   5405.08233169	   1777.62733617	   1869.21421198	    147.58729971
      0.95795380	   5400.58892736	   1776.95233506	   1866.94806085	    147.95993972
      0.95825661	   5396.08440085	   1776.27610097	   1864.67851092	    148.33323379
      0.95855941	   5391.56883595	   1775.59862933	   1862.40554622	    148.70718257
      0.95886222	   5387.04231467	   1774.91991553	   1860.12915061	    149.08178671
      0.95916502	   5382.50491713	   1774.23995490	   1857.84930778	    149.45704686
      0.95946783	   5377.95672166	   1773.55874271	   1855.56600128	    149.83296367
      0.95977063	   5373.39780468	   1772.87627420	   1853.27921446	    150.20953777
      0.96007344	   5368.82824078	   1772.19254452	   1850.98893052	    150.58676982
      0.96037624	   5364.24810267	   1771.50754881	   1848.69513247	    150.96466043
      0.96067905	   5359.65746120	   1770.82128213	   1846.39780316	    151.34321023
      0.96098185	   5355.05638533	   1770.13373947	   1844.09692527	    151.72241985
      0.96128466	   5350.44494216	   1769.44491581	   1841.79248129	    152.10228990
      0.96158746	   5345.82319692	   1768.75480603	   1839.48445351	    152.48282100
      0.96189027	   5341.19121295	   1768.06340498	   1837.17282408	    152.86401373
      0.96219307	   5336.54905177	   1767.37070744	   1834.85757494	    153.24586871
      0.96249588	   5331.89677298	   1766.67670813	   1832.53868783	    153.62838650
      0.96279868	   5327.23443438	   1765.98140174	   1830.21614433	    154.01156770
      0.96310149	   5322.56209188	   1765.28478287	   1827.88992579	    154.39541286
      0.96340429	   5317.87979959	   1764.58684608	   1825.56001341	    154.77992256
      0.96370710	   5313.18760976	   1763.88758585	   1823.22638816	    155.16509734
      0.96400990	   5308.48557282	   1763.18699662	   1820.88903082	    155.55093773
      0.96431271	   5303.77373741	   1762.48507278	   1818.54792196	    155.93744427
      0.96461551	   5299.05215034	   1761.78180862	   1816.20304196	    156.32461747
      0.96491832	   5294.32085665	   1761.07719841	   1813.85437098	    156.71245784
      0.96522112	   5289.57989960	   1760.37123633	   1811.50188898	    157.10096586
      0.96552393	   5284.82932069	   1759.66391652	   1809.14557570	    157.49014201
      0.96582673	   5280.06915964	   1758.95523305	   1806.78541066	    157.87998675
      0.96612954	   5275.29945448	   1758.24517990	   1804.42137316	    158.27050052
      0.96643234	   5270.52024146	   1757.53375104	   1802.05344230	    158.66168376
      0.96673515	   5265.73155516	   1756.82094033	   1799.68159692	    159.05353688
      0.96703795	   5260.93342846	   1756.10674159	   1797.30581566	    159.44606027
      0.96734076	   5256.12589252	   1755.39114857	   1794.92607692	    159.83925430
      0.96764356	   5251.30897688	   1754.67415494	   1792.54235886	    160.23311933
      0.96794637	   5246.48270941	   1753.95575432	   1790.15463942	    160.62765570
      0.96824917	   5241.64711633	   1753.23594028	   1787.76289627	    161.02286371
      0.96855198	   5236.80222226	   1752.51470628	   1785.36710686	    161.41874366
      0.96885478	   5231.94805020	   1751.79204574	   1782.96724837	    161.81529581
      0.96915759	   5227.08462156	   1751.06795203	   1780.56329776	    162.21252040
      0.96946039	   5222.21195619	   1750.34241840	   1778.15523171	    162.61041764
      0.96976320	   5217.33007236	   1749.61543808	   1775.74302663	    163.00898773
      0.97006601	   5212.43898682	   1748.88700422	   1773.32665870	    163.40823082
      0.97036881	   5207.53871477	   1748.15710987	   1770.90610380	    163.80814703
      0.97067162	   5202.62926992	   1747.42574805	   1768.48133757	    164.20873647
      0.97097442	   5197.71066447	   1746.69291169	   1766.05233534	    164.60999919
      0.97127723	   5192.78290914	   1745.95859364	   1763.61907219	    165.01193523
      0.97158003	   5187.84601319	   1745.22278670	   1761.18152289	    165.41454457
      0.97188284	   5182.89998444	   1744.48548359	   1758.73966193	    165.81782717
      0.97218564	   5177.94482926	   1743.74667694	   1756.29346352	    166.22178296
      0.97248845	   5172.98055262	   1743.00635933	   1753.84290156	    166.62641179
      0.97279125	   5168.00715807	   1742.26452325	   1751.38794963	    167.03171351
      0.97309406	   5163.02464779	   1741.52116113	   1748.92858103	    167.43768789
      0.97339686	   5158.03302258	   1740.77626531	   1746.46476872	    167.84433469
      0.97369967	   5153.03228188	   1740.02982807	   1743.99648536	    168.25165359
      0.97400247	   5148.02242380	   1739.28184159	   1741.52370328	    168.65964423
      0.97430528	   5143.00344510	   1738.53229801	   1739.04639446	    169.06830620
      0.97460808	   5137.97534126	   1737.78118936	   1736.56453056	    169.47763902
      0.97491089	   5132.93810643	   1737.02850760	   1734.07808291	    169.88764218
      0.97521369	   5127.89173349	   1736.27424462	   1731.58702247	    170.29831508
      0.97551650	   5122.83621406	   1735.51839222	   1729.09131984	    170.70965707
      0.97581930	   5117.77153848	   1734.76094215	   1726.59094527	    171.12166744
      0.97612211	   5112.69769588	   1734.00188603	   1724.08586865	    171.53434539
      0.97642491	   5107.61467412	   1733.24121544	   1721.57605947	    171.94769008
      0.97672772	   5102.52245988	   1732.47892186	   1719.06148686	    172.36170055
      0.97703052	   5097.42103861	   1731.71499670	   1716.54211954	    172.77637581
      0.97733333	   5092.31039459	   1730.94943128	   1714.01792584	    173.19171475
      0.97763613	   5087.19051092	   1730.18221683	   1711.48887369	    173.60771619
      0.97793894	   5082.06136952	   1729.41334450	   1708.95493059	    174.02437887
      0.97824174	   5076.92295118	   1728.64280538	   1706.41606364	    174.44170141
      0.97854455	   5071.77523553	   1727.87059044	   1703.87223949	    174.85968235
      0.97884735	   5066.61820107	   1727.09669057	   1701.32342436	    175.27832013
      0.97915016	   5061.45182521	   1726.32109660	   1698.76958401	    175.69761308
      0.97945296	   5056.27608423	   1725.54379925	   1696.21068374	    176.11755940
      0.97975577	   5051.09095330	   1724.76478916	   1693.64668841	    176.53815721
      0.98005857	   5045.89640656	   1723.98405686	   1691.07756237	    176.95940447
      0.98036138	   5040.69241702	   1723.20159284	   1688.50326950	    177.38129903
      0.98066418	   5035.47895666	   1722.41738745	   1685.92377316	    177.80383861
      0.98096699	   5030.25599639	   1721.63143097	   1683.33903622	    178.22702078
      0.98126979	   5025.02350610	   1720.84371360	   1680.74902102	    178.65084298
      0.98157260	   5019.78145463	   1720.05422543	   1678.15368937	    179.07530249
      0.98187540	   5014.52980980	   1719.26295646	   1675.55300253	    179.50039641
      0.98217821	   5009.26853841	   1718.46989660	   1672.94692121	    179.92612171
      0.98248101	   5003.99760627	   1717.67503568	   1670.33540553	    180.35247515
      0.98278382	   4998.71697819	   1716.87836341	   1667.71841504	    180.77945334
      0.98308662	   4993.42661799	   1716.07986942	   1665.09590869	    181.20705267
      0.98338943	   4988.12648850	   1715.27954324	   1662.46784482	    181.63526935
      0.98369223	   4982.81655160	   1714.47737429	   1659.83418114	    182.06409937
      0.98399504	   4977.49676820	   1713.67335192	   1657.19487470	    182.49353851
      0.98429784	   4972.16709825	   1712.86746535	   1654.54988192	    182.92358232
      0.98460065	   4966.82750076	   1712.05970373	   1651.89915854	    183.35422609
      0.98490345	   4961.47793379	   1711.25005608	   1649.24265958	    183.78546490
      0.98520626	   4956.11835449	   1710.43851134	   1646.58033937	    184.21729352
      0.98550907	   4950.74871906	   1709.62505834	   1643.91215153	    184.64970648
      0.98581187	   4945.36898278	   1708.80968581	   1641.23804890	    185.08269801
      0.98611468	   4939.97910003	   1707.99238237	   1638.55798357	    185.51626203
      0.98641748	   4934.57902429	   1707.17313654	   1635.87190684	    185.95039217
      0.98672029	   4929.16870812	   1706.35193673	   1633.17976921	    186.38508169
      0.98702309	   4923.74810319	   1705.52877125	   1630.48152034	    186.82032355
      0.98732590	   4918.31716029	   1704.70362828	   1627.77710905	    187.25611032
      0.98762870	   4912.87582931	   1703.87649593	   1625.06648327	    187.69243419
      0.98793151	   4907.42405927	   1703.04736217	   1622.34959004	    188.12928696
      0.98823431	   4901.96179832	   1702.21621487	   1619.62637547	    188.56666002
      0.98853712	   4896.48899374	   1701.38304178	   1616.89678473	    189.00454431
      0.98883992	   4891.00559192	   1700.54783055	   1614.16076200	    189.44293034
      0.98914273	   4885.51153841	   1699.71056872	   1611.41825046	    189.88180813
      0.98944553	   4880.00677791	   1698.87124368	   1608.66919225	    190.32116719
      0.98974834	   4874.49125424	   1698.02984274	   1605.91352846	    190.76099653
      0.99005114	   4868.96491039	   1697.18635310	   1603.15119906	    191.20128462
      0.99035395	   4863.42768849	   1696.34076179	   1600.38214290	    191.64201934
      0.99065675	   4857.87952984	   1695.49305579	   1597.60629768	    192.08318799
      0.99095956	   4852.32037488	   1694.64322190	   1594.82359987	    192.52477726
      0.99126236	   4846.75016322	   1693.79124683	   1592.03398473	    192.96677318
      0.99156517	   4841.16883364	   1692.93711716	   1589.23738624	    193.40916111
      0.99186797	   4835.57632406	   1692.08081934	   1586.43373705	    193.85192572
      0.99217078	   4829.97257160	   1691.22233972	   1583.62296848	    194.29505094
      0.99247358	   4824.35751252	   1690.36166449	   1580.80501043	    194.73851994
      0.99277639	   4818.73108227	   1689.49877973	   1577.97979137	    195.18231510
      0.99307919	   4813.09321546	   1688.63367139	   1575.14723826	    195.62641800
      0.99338200	   4807.44384587	   1687.76632529	   1572.30727654	    196.07080935
      0.99368480	   4801.78290646	   1686.89672711	   1569.45983006	    196.51546899
      0.99398761	   4796.11032935	   1686.02486242	   1566.60482101	    196.96037585
      0.99429041	   4790.42604586	   1685.15071663	   1563.74216989	    197.40550794
      0.99456265	   4785.30547565	   1684.36284655	   1561.16187854	    197.80588155
      0.99483489	   4780.17533036	   1683.57310906	   1558.57528334	    198.20640265
      0.99510713	   4775.03556504	   1682.78149439	   1555.98232366	    198.60705151
      0.99537938	   4769.88612589	   1681.98799130	   1553.38293650	    199.00780984
      0.99565162	   4764.72696057	   1681.19258880	   1550.77705783	    199.40865814
      0.99592386	   4759.55801575	   1680.39527571	   1548.16462222	    199.80957634
      0.99619610	   4754.37923763	   1679.59604079	   1545.54556286	    200.21054365
      0.99646834	   4749.19057186	   1678.79487271	   1542.91981152	    200.61153855
      0.99674058	   4743.99196357	   1677.99176002	   1540.28729850	    201.01253882
      0.99701282	   4738.78335730	   1677.18669118	   1537.64795256	    201.41352152
      0.99728506	   4733.56469708	   1676.37965458	   1535.00170091	    201.81446300
      0.99755730	   4728.33592638	   1675.57063848	   1532.34846913	    202.21533891
      0.99782954	   4723.09698811	   1674.75963105	   1529.68818114	    202.61612418
      0.99810178	   4717.84782464	   1673.94662037	   1527.02075910	    203.01679309
      0.99837402	   4712.58837779	   1673.13159441	   1524.34612340	    203.41731924
      0.99864626	   4707.31858883	   1672.31454103	   1521.66419259	    203.81767560
      0.99891850	   4702.03839845	   1671.49544801	   1518.97488331	    204.21783455
      0.99919074	   4696.74774680	   1670.67430301	   1516.27811020	    204.61776788
      0.99946298	   4691.44657348	   1669.85109358	   1513.57378588	    205.01744688
      0.99973522	   4686.13481750	   1669.02580717	   1510.86182087	    205.41684237
      1.00000746	   4680.81241733	   1668.19843114	   1508.14212348	    205.81592475
      1.00027971	   4675.47931087	   1667.36895271	   1505.41459978	    206.21466409
      1.00055195	   4670.13543544	   1666.53735902	   1502.67915350	    206.61303018
      1.00082419	   4664.78072780	   1665.70363708	   1499.93568595	    207.01099263
      1.00109643	   4659.41512412	   1664.86777380	   1497.18409593	    207.40852096
      1.00136867	   4654.03856001	   1664.02975598	   1494.42427968	    207.80558467
      1.00164091	   4648.65097050	   1663.18957028	   1491.65613073	    208.20215338
      1.00191315	   4643.25229003	   1662.34720329	   1488.87953986	    208.59819692
      1.00218539	   4637.84245246	   1661.50264144	   1486.09439496	    208.99368545
      1.00245763	   4632.42139107	   1660.65587108	   1483.30058096	    209.38858959
      1.00272987	   4626.98903854	   1659.80687842	   1480.49797972	    209.78288053
      1.00300211	   4621.54532695	   1658.95564955	   1477.68646990	    210.17653017
      1.00327435	   4616.09018781	   1658.10217046	   1474.86592687	    210.56951126
      1.00354659	   4610.62355200	   1657.24642699	   1472.03622260	    210.96179751
      1.00381883	   4605.14534983	   1656.38840489	   1469.19722552	    211.35336376
      1.00409107	   4599.65551098	   1655.52808977	   1466.34880040	    211.74418604
      1.00436331	   4594.15396453	   1654.66546710	   1463.49080823	    212.13424179
      1.00463555	   4588.64063897	   1653.80052225	   1460.62310607	    212.52350990
      1.00490780	   4583.11546214	   1652.93324045	   1457.74554696	    212.91197085
      1.00518004	   4577.57836129	   1652.06360681	   1454.85797971	    213.29960684
      1.00545228	   4572.02926304	   1651.19160629	   1451.96024882	    213.68640184
      1.00572452	   4566.46809340	   1650.31722376	   1449.05219430	    214.07234172
      1.00599676	   4560.89477774	   1649.44044392	   1446.13365151	    214.45741428
      1.00626900	   4555.30924080	   1648.56125135	   1443.20445102	    214.84160935
      1.00654124	   4549.71140670	   1647.67963049	   1440.26441847	    215.22491882
      1.00681348	   4544.10119893	   1646.79556567	   1437.31337434	    215.60733664
      1.00708572	   4538.47854032	   1645.90904105	   1434.35113388	    215.98885890
      1.00735796	   4532.84335307	   1645.02004068	   1431.37750685	    216.36948378
      1.00763020	   4527.19555875	   1644.12854845	   1428.39229739	    216.74921159
      1.00790244	   4521.53507826	   1643.23454813	   1425.39530387	    217.12804469
      1.00817468	   4515.86183187	   1642.33802333	   1422.38631867	    217.50598749
      1.00844692	   4510.17573917	   1641.43895752	   1419.36512802	    217.88304641
      1.00871916	   4504.47671912	   1640.53733404	   1416.33151182	    218.25922978
      1.00899140	   4498.76469001	   1639.63313608	   1413.28524350	    218.63454780
      1.00926364	   4493.03956946	   1638.72634667	   1410.22608980	    219.00901247
      1.00953588	   4487.30127443	   1637.81694872	   1407.15381060	    219.38263747
      1.00980813	   4481.54972120	   1636.90492496	   1404.06815878	    219.75543809
      1.01008037	   4475.78482539	   1635.99025799	   1400.96888005	    220.12743112
      1.01035261	   4470.00650193	   1635.07293025	   1397.85571278	    220.49863476
      1.01062485	   4464.21466507	   1634.15292403	   1394.72838785	    220.86906851
      1.01089709	   4458.40922838	   1633.23022147	   1391.58662852	    221.23875304
      1.01116933	   4452.59010474	   1632.30480455	   1388.43015031	    221.60771010
      1.01144157	   4446.75720633	   1631.37665509	   1385.25866085	    221.97596243
      1.01171381	   4440.91044464	   1630.44575475	   1382.07185984	    222.34353362
      1.01198605	   4435.04973044	   1629.51208504	   1378.86943890	    222.71044801
      1.01225829	   4429.17497383	   1628.57562730	   1375.65108157	    223.07673060
      1.01253053	   4423.28608416	   1627.63636272	   1372.41646324	    223.44240696
      1.01280277	   4417.38297010	   1626.69427231	   1369.16525114	    223.80750308
      1.01307501	   4411.46553956	   1625.74933692	   1365.89710438	    224.17204536
      1.01334725	   4405.53369977	   1624.80153723	   1362.61167398	    224.53606046
      1.01361949	   4399.58735721	   1623.85085376	   1359.30860299	    224.89957522
      1.01389173	   4393.62641761	   1622.89726685	   1355.98752657	    225.26261662
      1.01416397	   4387.65078600	   1621.94075667	   1352.64807220	    225.62521169
      1.01443622	   4381.66036662	   1620.98130323	   1349.28985989	    225.98738742
      1.01470846	   4375.65506300	   1620.01888634	   1345.91250243	    226.34917073
      1.01498070	   4369.63477789	   1619.05348565	   1342.51560573	    226.71058839
      1.01525294	   4363.59941329	   1618.08508063	   1339.09876917	    227.07166699
      1.01552518	   4357.54887043	   1617.11365056	   1335.66158608	    227.43243287
      1.01576996	   4352.09557984	   1616.23760471	   1332.55338410	    227.75656339
      1.01601474	   4346.62986083	   1615.35908035	   1329.42809605	    228.08048206
      1.01625952	   4341.15164445	   1614.47806279	   1326.28541653	    228.40420614
      1.01650430	   4335.66085659	   1613.59453645	   1323.12503690	    228.72775393
      1.01674908	   4330.15742282	   1612.70848565	   1319.94664647	    229.05114339
      1.01699386	   4324.64126815	   1611.81989459	   1316.74993296	    229.37439222
      1.01723864	   4319.11231707	   1610.92874732	   1313.53458299	    229.69751783
      1.01748343	   4313.57049354	   1610.03502779	   1310.30028259	    230.02053732
      1.01772821	   4308.01572097	   1609.13871981	   1307.04671784	    230.34346748
      1.01797299	   4302.44792225	   1608.23980707	   1303.77357544	    230.66632479
      1.01821777	   4296.86701967	   1607.33827312	   1300.48054334	    230.98912540
      1.01846255	   4291.27293501	   1606.43410137	   1297.16731144	    231.31188514
      1.01870733	   4285.66558946	   1605.52727513	   1293.83357226	    231.63461949
      1.01895211	   4280.04490366	   1604.61777755	   1290.47902166	    231.95734363
      1.01919689	   4274.41079766	   1603.70559164	   1287.10335955	    232.28007237
      1.01944167	   4268.76319094	   1602.79070029	   1283.70629071	    232.60282021
      1.01968645	   4263.10200238	   1601.87308625	   1280.28752547	    232.92560129
      1.01993124	   4257.42715028	   1600.95273211	   1276.84678051	    233.24842946
      1.02017602	   4251.73855232	   1600.02962035	   1273.38377966	    233.57131819
      1.02042080	   4246.03612559	   1599.10373329	   1269.89825461	    233.89428066
      1.02066558	   4240.31978655	   1598.17505310	   1266.38994571	    234.21732970
      1.02091036	   4234.58945103	   1597.24356182	   1262.85860271	    234.54047784
      1.02115514	   4228.84503423	   1596.30924134	   1259.30398547	    234.86373729
      1.02139992	   4223.08645070	   1595.37207340	   1255.72586469	    235.18711993
      1.02164470	   4217.31361436	   1594.43203966	   1252.12402257	    235.51063736
      1.02188948	   4211.52643843	   1593.48912230	   1248.49825347	    235.83430086
      1.02213426	   4205.72483548	   1592.54330364	   1244.84836451	    236.15812143
      1.02237904	   4199.90871740	   1591.59456585	   1241.17417614	    236.48210976
      1.02262383	   4194.07799536	   1590.64289096	   1237.47552267	    236.80627629
      1.02286861	   4188.23257986	   1589.68826088	   1233.75225275	    237.13063114
      1.02311339	   4182.37238064	   1588.73065736	   1230.00422979	    237.45518421
      1.02335817	   4176.49730675	   1587.77006198	   1226.23133234	    237.77994509
      1.02360295	   4170.60726648	   1586.80645622	   1222.43345440	    238.10492313
      1.02384773	   4164.70216736	   1585.83982137	   1218.61050572	    238.43012745
      1.02409251	   4158.78191610	   1584.87013859	   1214.76241197	    238.75556689
      1.02433729	   4152.84641856	   1583.89738890	   1210.88911493	    239.08125008
      1.02458207	   4146.89557976	   1582.92155313	   1206.99057258	    239.40718540
      1.02482685	   4140.92930384	   1581.94261198	   1203.06675911	    239.73338102
      1.02507164	   4134.94749404	   1580.96054598	   1199.11766500	    240.05984489
      1.02531642	   4128.95005271	   1579.97533552	   1195.14329686	    240.38658473
      1.02556120	   4122.93688131	   1578.98696081	   1191.14367740	    240.71360808
      1.02580598	   4116.90788033	   1577.99540190	   1187.11884525	    241.04092227
      1.02605076	   4110.86294934	   1577.00063868	   1183.06885475	    241.36853442
      1.02629554	   4104.80198697	   1576.00265086	   1178.99377573	    241.69645150
      1.02654032	   4098.72489083	   1575.00141799	   1174.89369322	    242.02468028
      1.02678510	   4092.63155758	   1573.99691946	   1170.76870718	    242.35322734
      1.02702988	   4086.52188285	   1572.98913445	   1166.61893210	    242.68209911
      1.02727466	   4080.39576128	   1571.97804201	   1162.44449665	    243.01130185
      1.02751945	   4074.25308643	   1570.96362098	   1158.24554333	    243.34084167
      1.02776423	   4068.09375083	   1569.94585003	   1154.02222799	    243.67072452
      1.02800901	   4061.91764593	   1568.92470764	   1149.77471943	    244.00095620
      1.02825379	   4055.72466209	   1567.90017210	   1145.50319897	    244.33154236
      1.02849857	   4049.51468856	   1566.87222154	   1141.20785997	    244.66248854
      1.02874335	   4043.28761345	   1565.84083386	   1136.88890734	    244.99380012
      1.02898813	   4037.04332374	   1564.80598679	   1132.54655712	    245.32548236
      1.02923291	   4030.78170525	   1563.76765787	   1128.18103598	    245.65754041
      1.02947769	   4024.50264260	   1562.72582442	   1123.79258072	    245.98997928
      1.02972247	   4018.20601920	   1561.68046356	   1119.38143783	    246.32280388
      1.02996725	   4011.89171727	   1560.63155223	   1114.94786300	    246.65601900
      1.03021204	   4005.55961775	   1559.57906715	   1110.49212067	    246.98962933
      1.03045682	   3999.20960035	   1558.52298480	   1106.01448354	    247.32363946
      1.03070160	   3992.84154346	   1557.46328150	   1101.51523215	    247.65805387
      1.03094638	   3986.45532420	   1556.39993332	   1096.99465442	    247.99287696
      1.03119116	   3980.05081835	   1555.33291611	   1092.45304521	    248.32811302
      1.03143594	   3973.62790035	   1554.26220550	   1087.89070593	    248.66376628
      1.03168072	   3967.18644326	   1553.18777692	   1083.30794409	    248.99984084
      1.03192550	   3960.72631876	   1552.10960554	   1078.70507292	    249.33634077
      1.03217028	   3954.24739713	   1551.02766630	   1074.08241099	    249.67327002
      1.03241506	   3947.74954720	   1549.94193392	   1069.44028182	    250.01063249
      1.03265985	   3941.23263635	   1548.85238288	   1064.77901352	    250.34843200
      1.03290463	   3934.69653049	   1547.75898740	   1060.09893842	    250.68667229
      1.03314941	   3928.14109402	   1546.66172148	   1055.40039276	    251.02535704
      1.03339419	   3921.56618983	   1545.56055885	   1050.68371631	    251.36448988
      1.03363897	   3914.97167925	   1544.45547298	   1045.94925207	    251.70407434
      1.03388375	   3908.35742203	   1543.34643712	   1041.19734594	    252.04411394
      1.03412853	   3901.72327636	   1542.23342423	   1036.42834639	    252.38461209
      1.03437331	   3895.06909877	   1541.11640700	   1031.64260417	    252.72557218
      1.03461809	   3888.39474418	   1539.99535788	   1026.84047194	    253.06699754
      1.03486287	   3881.70006583	   1538.87024903	   1022.02230402	    253.40889144
      1.03510766	   3874.98491526	   1537.74105233	   1017.18845602	    253.75125710
      1.03535244	   3868.24914230	   1536.60773940	   1012.33928453	    254.09409769
      1.03559722	   3861.49259503	   1535.47028155	   1007.47514678	    254.43741636
      1.03584200	   3854.71511978	   1534.32864983	   1002.59640029	    254.78121617
      1.03608678	   3847.91656105	   1533.18281498	    997.70340247	    255.12550017
      1.03633156	   3841.09676155	   1532.03274744	    992.79651031	    255.47027137
      1.03657634	   3834.25556212	   1530.87841737	    987.87607987	    255.81553271
      1.03682112	   3827.39280172	   1529.71979459	    982.94246591	    256.16128713
      1.03706590	   3820.50831744	   1528.55684866	    977.99602139	    256.50753750
      1.03731068	   3813.60194441	   1527.38954878	    973.03709699	    256.85428666
      1.03753087	   3807.37054376	   1526.33576981	    968.56596641	    257.16662908
      1.03775107	   3801.12116976	   1525.27841906	    964.08526914	    257.47938049
      1.03797126	   3794.85370179	   1524.21747406	    959.59525388	    257.79254188
      1.03819145	   3788.56801466	   1523.15291156	    955.09616579	    258.10611515
      1.03841164	   3782.26398158	   1522.08470807	    950.58824651	    258.42010228
      1.03863183	   3775.94147437	   1521.01283983	    946.07173374	    258.73450518
      1.03885202	   3769.60036347	   1519.93728290	    941.54686068	    259.04932577
      1.03907221	   3763.24051793	   1518.85801307	    937.01385556	    259.36456596
      1.03929240	   3756.86180536	   1517.77500592	    932.47294098	    259.68022761
      1.03951259	   3750.46409193	   1516.68823681	    927.92433333	    259.99631258
      1.03973278	   3744.04724238	   1515.59768083	    923.36824211	    260.31282272
      1.03995297	   3737.61111994	   1514.50331284	    918.80486918	    260.62975983
      1.04017316	   3731.15558638	   1513.40510746	    914.23440808	    260.94712573
      1.04039335	   3724.68050193	   1512.30303906	    909.65704315	    261.26492219
      1.04061354	   3718.18572533	   1511.19708177	    905.07294873	    261.58315097
      1.04083373	   3711.67111374	   1510.08720945	    900.48228827	    261.90181382
      1.04105392	   3705.13652278	   1508.97339570	    895.88521337	    262.22091246
      1.04127411	   3698.58180647	   1507.85561387	    891.28186288	    262.54044860
      1.04149430	   3692.00681724	   1506.73383705	    886.67236182	    262.86042393
      1.04171449	   3685.41140592	   1505.60803805	    882.05682045	    263.18084012
      1.04193469	   3678.79542166	   1504.47818941	    877.43533312	    263.50169881
      1.04215488	   3672.15871201	   1503.34426340	    872.80797731	    263.82300164
      1.04237507	   3665.50112281	   1502.20623201	    868.17481249	    264.14475020
      1.04259526	   3658.82249822	   1501.06406695	    863.53587906	    264.46694610
      1.04281545	   3652.12268071	   1499.91773964	    858.89119735	    264.78959089
      1.04303564	   3645.40151101	   1498.76722122	    854.24076656	    265.11268612
      1.04325583	   3638.65882812	   1497.61248252	    849.58456377	    265.43623332
      1.04347602	   3631.89446927	   1496.45349408	    844.92254302	    265.76023398
      1.04369621	   3625.10826991	   1495.29022614	    840.25463449	    266.08468957
      1.04391640	   3618.30006371	   1494.12264865	    835.58074366	    266.40960154
      1.04413659	   3611.46968253	   1492.95073124	    830.90075071	    266.73497133
      1.04435678	   3604.61695640	   1491.77444320	    826.21450995	    267.06080031
      1.04457697	   3597.74171351	   1490.59375355	    821.52184941	    267.38708988
      1.04479716	   3590.84378017	   1489.40863096	    816.82257059	    267.71384135
      1.04501735	   3583.92298083	   1488.21904379	    812.11644839	    268.04105606
      1.04523754	   3576.97913805	   1487.02496005	    807.40323122	    268.36873526
      1.04545773	   3570.01207247	   1485.82634745	    802.68264128	    268.69688021
      1.04567792	   3563.02160281	   1484.62317332	    797.95437513	    269.02549212
      1.04589811	   3556.00754584	   1483.41540468	    793.21810435	    269.35457217
      1.04611831	   3548.96971638	   1482.20300819	    788.47347656	    269.68412150
      1.04633850	   3541.90792725	   1480.98595018	    783.72011660	    270.01414121
      1.04655869	   3534.82198931	   1479.76419658	    778.95762789	    270.34463237
      1.04677888	   3527.71171138	   1478.53771300	    774.18559412	    270.67559599
      1.04699907	   3520.57690027	   1477.30646468	    769.40358106	    271.00703305
      1.04721926	   3513.41736072	   1476.07041646	    764.61113863	    271.33894450
      1.04743945	   3506.23289544	   1474.82953283	    759.80780311	    271.67133123
      1.04765964	   3499.02330503	   1473.58377791	    754.99309953	    272.00419407
      1.04787983	   3491.78838799	   1472.33311540	    750.16654424	    272.33753384
      1.04810002	   3484.52794070	   1471.07750864	    745.32764751	    272.67135127
      1.04832021	   3477.24175740	   1469.81692055	    740.47591633	    273.00564707
      1.04854040	   3469.92963016	   1468.55131366	    735.61085719	    273.34042188
      1.04876059	   3462.59134887	   1467.28065010	    730.73197890	    273.67567630
      1.04898078	   3455.22670121	   1466.00489157	    725.83879545	    274.01141087
      1.04920097	   3447.83547261	   1464.72399935	    720.93082882	    274.34762607
      1.04942116	   3440.41744625	   1463.43793430	    716.00761165	    274.68432233
      1.04964135	   3432.97240304	   1462.14665685	    711.06869000	    275.02150004
      1.04986154	   3425.50012156	   1460.85012696	    706.11362579	    275.35915950
      1.05008174	   3418.00037807	   1459.54830419	    701.14199923	    275.69730097
      1.05030193	   3410.47294643	   1458.24114760	    696.15341103	    276.03592465
      1.05052212	   3402.91759813	   1456.92861581	    691.14748447	    276.37503069
      1.05074231	   3395.33410223	   1455.61066697	    686.12386720	    276.71461916
      1.05096250	   3387.72222531	   1454.28725874	    681.08223292	    277.05469008
      1.05118269	   3380.08173147	   1452.95834830	    676.02228276	    277.39524342
      1.05140288	   3372.41238228	   1451.62389234	    670.94374648	    277.73627906
      1.05162307	   3364.71393674	   1450.28384701	    665.84638343	    278.07779687
      1.05184326	   3356.98615124	   1448.93816800	    660.72998329	    278.41979660
      1.05206345	   3349.22877955	   1447.58681042	    655.59436657	    278.76227798
      1.05228364	   3341.44157274	   1446.22972889	    650.43938493	    279.10524067
      1.05250383	   3333.62427919	   1444.86687745	    645.26494038	    279.44868426
      1.05272402	   3325.77664448	   1443.49820961	    640.07134810	    279.79260830
      1.05294421	   3317.89841140	   1442.12367830	    634.85928520	    280.13701227
      1.05316440	   3309.98931977	   1440.74323585	    629.62943533	    280.48189560
      1.05338459	   3302.04910648	   1439.35683401	    624.38247556	    280.82725769
      1.05360478	   3294.07750535	   1437.96442393	    619.11907712	    281.17309790
      1.05382497	   3286.07424709	   1436.56595610	    613.83990615	    281.51941553
      1.05404516	   3278.03905926	   1435.16138041	    608.54562435	    281.86620985
      1.05426536	   3269.97166619	   1433.75064608	    603.23688964	    282.21348010
      1.05448555	   3261.87178894	   1432.33370166	    597.91435674	    282.56122548
      1.05470574	   3253.73914522	   1430.91049502	    592.57867763	    282.90944515
      1.05492593	   3245.57344939	   1429.48097333	    587.23050205	    283.25813825
      1.05512394	   3238.20168803	   1428.18998719	    582.41082300	    283.57211565
      1.05532196	   3230.80274705	   1426.89381063	    577.58203132	    283.88647549
      1.05551997	   3223.37641438	   1425.59240420	    572.74459643	    284.20121625
      1.05571798	   3215.92247314	   1424.28572756	    567.89898650	    284.51633707
      1.05591600	   3208.44070370	   1422.97373974	    563.04566866	    284.83183722
      1.05611401	   3200.93088396	   1421.65639929	    558.18510902	    285.14771594
      1.05631203	   3193.39278936	   1420.33366417	    553.31777244	    285.46397246
      1.05651004	   3185.82619288	   1419.00549183	    548.44412232	    285.78060601
      1.05670806	   3178.23086489	   1417.67183912	    543.56462019	    286.09722442
      1.05690607	   3170.60657032	   1416.33266209	    538.67972395	    286.41190998
      1.05710409	   3162.95307032	   1414.98791618	    533.78988781	    286.72454658
      1.05730210	   3155.27012432	   1413.63755631	    528.89556302	    287.03529043
      1.05750011	   3147.55748944	   1412.28153681	    523.99719699	    287.34428669
      1.05769813	   3139.81492035	   1410.91981137	    519.09523249	    287.65167029
      1.05789614	   3132.04216921	   1409.55233302	    514.19010666	    287.95756661
      1.05809416	   3124.23898555	   1408.17905411	    509.28225000	    288.26209214
      1.05829217	   3116.40511629	   1406.79992634	    504.37208524	    288.56535511
      1.05849019	   3108.54030564	   1405.41490066	    499.46002613	    288.86745609
      1.05868820	   3100.64429505	   1404.02392733	    494.54647612	    289.16848844
      1.05888621	   3092.71682321	   1402.62695588	    489.63182709	    289.46853890
      1.05908423	   3084.75762597	   1401.22393505	    484.71645783	    289.76768801
      1.05928224	   3076.76643627	   1399.81481283	    479.80073268	    290.06601054
      1.05948026	   3068.74298418	   1398.39953640	    474.88499998	    290.36357588
      1.05967827	   3060.68699678	   1396.97805214	    469.96959058	    290.66044846
      1.05987629	   3052.59819816	   1395.55030556	    465.05481638	    290.95668807
      1.06007430	   3044.47630936	   1394.11624132	    460.14096882	    291.25235017
      1.06027232	   3036.32104836	   1392.67580319	    455.22831751	    291.54748622
      1.06047033	   3028.13213002	   1391.22893404	    450.31710885	    291.84214397
      1.06066834	   3019.90926603	   1389.77557577	    445.40756481	    292.13636770
      1.06086636	   3011.65216490	   1388.31566934	    440.49988181	    292.43019848
      1.06106437	   3003.36053189	   1386.84915469	    435.59422969	    292.72367440
      1.06126239	   2995.03406900	   1385.37597075	    430.69075093	    293.01683079
      1.06146040	   2986.67247492	   1383.89605538	    425.78955998	    293.30970039
      1.06165842	   2978.27544498	   1382.40934536	    420.89074280	    293.60231358
      1.06185643	   2969.84267110	   1380.91577633	    415.99435663	    293.89469853
      1.06205444	   2961.37384178	   1379.41528279	    411.10042997	    294.18688136
      1.06225246	   2952.86864205	   1377.90779802	    406.20896278	    294.47888636
      1.06245047	   2944.32675339	   1376.39325408	    401.31992689	    294.77073605
      1.06264849	   2935.74785372	   1374.87158172	    396.43326669	    295.06245138
      1.06284650	   2927.13161733	   1373.34271040	    391.54889998	    295.35405186
      1.06304452	   2918.47771485	   1371.80656820	    386.66671913	    295.64555565
      1.06324253	   2909.78581319	   1370.26308177	    381.78659231	    295.93697974
      1.06344055	   2901.05557545	   1368.71217631	    376.90836505	    296.22833998
      1.06363856	   2892.28666093	   1367.15377549	    372.03186186	    296.51965129
      1.06383657	   2883.47872500	   1365.58780140	    367.15688808	    296.81092768
      1.06403459	   2874.63141907	   1364.01417451	    362.28323177	    297.10218238
      1.06423260	   2865.74439051	   1362.43281358	    357.41066556	    297.39342799
      1.06443062	   2856.81728257	   1360.84363559	    352.53894891	    297.68467647
      1.06462863	   2847.84973430	   1359.24655571	    347.66783030	    297.97593934
      1.06482665	   2838.84138045	   1357.64148719	    342.79704951	    298.26722771
      1.06502466	   2829.79185142	   1356.02834130	    337.92633999	    298.55855240
      1.06522268	   2820.70077309	   1354.40702722	    333.05543110	    298.84992400
      1.06542069	   2811.56776675	   1352.77745201	    328.18405049	    299.14135301
      1.06559888	   2803.31282045	   1351.30385749	    323.79966847	    299.40366658
      1.06577708	   2795.02332391	   1349.82342434	    319.41448756	    299.66604359
      1.06595527	   2786.69899334	   1348.33608034	    315.02831482	    299.92849120
      1.06613346	   2778.33953983	   1346.84175130	    310.64096134	    300.19101718
      1.06631166	   2769.94467062	   1345.34036121	    306.25224370	    300.45362966
      1.06648985	   2761.51408933	   1343.83183224	    301.86198507	    300.71633709
      1.06666804	   2753.04749586	   1342.31608467	    297.47001638	    300.97914822
      1.06684623	   2744.54458631	   1340.79303681	    293.07617733	    301.24207228
      1.06702443	   2736.00505285	   1339.26260489	    288.68031741	    301.50511891
      1.06720262	   2727.42858358	   1337.72470301	    284.28229684	    301.76829837
      1.06738081	   2718.81486234	   1336.17924301	    279.88198747	    302.03162150
      1.06755901	   2710.16356857	   1334.62613437	    275.47927363	    302.29509988
      1.06773720	   2701.47437712	   1333.06528413	    271.07405292	    302.55874588
      1.06791539	   2692.74695806	   1331.49659670	    266.66623698	    302.82257273
      1.06809359	   2683.98097641	   1329.91997384	    262.25575223	    303.08659468
      1.06827178	   2675.17609198	   1328.33531442	    257.84254047	    303.35082702
      1.06844997	   2666.33195905	   1326.74251435	    253.42655963	    303.61528627
      1.06862817	   2657.44822613	   1325.14146639	    249.00778429	    303.87999021
      1.06880636	   2648.52453563	   1323.53206004	    244.58620635	    304.14495809
      1.06898455	   2639.56052358	   1321.91418128	    240.16183553	    304.41021067
      1.06916274	   2630.55581921	   1320.28771248	    235.73469998	    304.67577043
      1.06934094	   2621.51004463	   1318.65253217	    231.30484679	    304.94166170
      1.06951913	   2612.42281436	   1317.00851479	    226.87234259	    305.20791079
      1.06969732	   2603.29373492	   1315.35553055	    222.43727402	    305.47454620
      1.06987552	   2594.12240431	   1313.69344514	    217.99974837	    305.74159878
      1.07005371	   2584.90841149	   1312.02211947	    213.55989410	    306.00910193
      1.07023190	   2575.65133583	   1310.34140945	    209.11786148	    306.27709182
      1.07041010	   2566.35074645	   1308.65116567	    204.67382323	    306.54560758
      1.07058829	   2557.00620159	   1306.95123309	    200.22797518	    306.81469158
      1.07074823	   2548.58112932	   1305.41706247	    196.23620801	    307.05673065
      1.07090817	   2540.11994219	   1303.87483572	    192.24333501	    307.29930080
      1.07106811	   2531.62229713	   1302.32442817	    188.24954870	    307.54243982
      1.07122804	   2523.08784071	   1300.76571038	    184.25505852	    307.78618869
      1.07138798	   2514.51620949	   1299.19854810	    180.26009157	    308.03059145
      1.07154792	   2505.90702978	   1297.62280205	    176.26489335	    308.27569532
      1.07170786	   2497.25991698	   1296.03832765	    172.26972846	    308.52155095
      1.07186780	   2488.57447496	   1294.44497478	    168.27488148	    308.76821258
      1.07202774	   2479.85029538	   1292.84258742	    164.28065787	    309.01573830
      1.07218768	   2471.08695686	   1291.23100342	    160.28738504	    309.26419032
      1.07234761	   2462.28402424	   1289.61005410	    156.29541345	    309.51363518
      1.07250755	   2453.44104768	   1287.97956394	    152.30511795	    309.76414407
      1.07266749	   2444.55756179	   1286.33935018	    148.31689919	    310.01579311
      1.07282743	   2435.63308464	   1284.68922251	    144.33118530	    310.26866363
      1.07298737	   2426.66711682	   1283.02898258	    140.34843366	    310.52284250
      1.07314731	   2417.65914032	   1281.35842366	    136.36913305	    310.77842248
      1.07330725	   2408.60861748	   1279.67733015	    132.39380591	    311.03550249
      1.07346719	   2399.51498982	   1277.98547715	    128.42301109	    311.29418804
      1.07361071	   2391.31728459	   1276.45787226	    124.86400787	    311.52778823
      1.07375424	   2383.08396200	   1274.92123683	    121.30959709	    311.76285861
      1.07389777	   2374.81457225	   1273.37538758	    117.76027052	    311.99948991
      1.07404130	   2366.50864793	   1271.82013380	    114.21655243	    312.23777833
      1.07418482	   2358.16570391	   1270.25527716	    110.67900258	    312.47782555
      1.07432835	   2349.78523678	   1268.68061145	    107.14821950	    312.71973889
      1.07447188	   2341.36672405	   1267.09592227	    103.62484430	    312.96363153
      1.07461540	   2332.90962333	   1265.50098668	    100.10956489	    313.20962274
      1.07475893	   2324.41337152	   1263.89557292	     96.60312088	    313.45783805
      1.07490246	   2315.87738386	   1262.27944003	     93.10630917	    313.70840957
      1.07504599	   2307.30105311	   1260.65233753	     89.61999035	    313.96147612
      1.07518951	   2298.68374865	   1259.01400510	     86.14509606	    314.21718348
      1.07533304	   2290.02481557	   1257.36417222	     82.68263756	    314.47568460
      1.07547657	   2281.32357377	   1255.70255783	     79.23371560	    314.73713977
      1.07562010	   2272.57931709	   1254.02887005	     75.79953189	    315.00171683
      1.07574809	   2264.74443891	   1252.52586965	     72.75047661	    315.24043794
      1.07587609	   2256.87422855	   1251.01280360	     69.71520702	    315.48191167
      1.07600408	   2248.96813051	   1249.48944205	     66.69483560	    315.72627245
      1.07613208	   2241.02556974	   1247.95554733	     63.69057901	    315.97366012
      1.07626008	   2233.04595167	   1246.41087396	     60.70377183	    316.22421980
      1.07638807	   2225.02866197	   1244.85516846	     57.73588250	    316.47810187
      1.07651607	   2216.97306599	   1243.28816927	     54.78853192	    316.73546200
      1.07664406	   2208.87850831	   1241.70960656	     51.86351500	    316.99646119
      1.07677206	   2200.74431212	   1240.11920210	     48.96282599	    317.26126579
      1.07690005	   2192.56977870	   1238.51666916	     46.08868803	    317.53004749
      1.07702805	   2184.35418675	   1236.90171232	     43.24358788	    317.80298337
      1.07715604	   2176.09679183	   1235.27402742	     40.43031661	    318.08025583
      1.07728404	   2167.79682560	   1233.63330139	     37.65201742	    318.36205265
      1.07741204	   2159.45349516	   1231.97921218	     34.91224170	    318.64856689
      1.07754003	   2151.06598222	   1230.31142865	     32.21501465	    318.93999691
      1.07765442	   2143.53176389	   1228.80902043	     29.84415910	    319.20478091
      1.07776882	   2135.96095793	   1227.29515266	     27.51462991	    319.47380331
      1.07788321	   2128.35292643	   1225.76957038	     25.23058689	    319.74721594
      1.07799760	   2120.70701220	   1224.23201248	     22.99671899	    320.02517412
      1.07811200	   2113.02253858	   1222.68221173	     20.81831487	    320.30783650
      1.07822639	   2105.29880891	   1221.11989478	     18.70133799	    320.59536496
      1.07834078	   2097.53510574	   1219.54478213	     16.65250306	    320.88792457
      1.07845518	   2089.73068996	   1217.95658809	     14.67934812	    321.18568357
      1.07856957	   2081.88479983	   1216.35502071	     12.79029232	    321.48881336
      1.07868396	   2073.99664993	   1214.73978178	     10.99466384	    321.79748844
      1.07879836	   2066.06543000	   1213.11056671	      9.30267447	    322.11188643
      1.07891275	   2058.09030367	   1211.46706451	      7.72530672	    322.43218807
      1.07902714	   2050.07040714	   1209.80895774	      6.27406789	    322.75857718
      1.07914154	   2042.00484769	   1208.13592242	      4.96055439	    323.09124071
      1.07925593	   2033.89270212	   1206.44762796	      3.79576550	    323.43036874
      1.07937032	   2025.73301510	   1204.74373707	      2.78911806	    323.77615447
      1.07948471	   2017.52479739	   1203.02390569	      1.94715511	    324.12879432
      1.07959911	   2009.26702398	   1201.28778288	      1.27202369	    324.48848792
      1.07971350	   2000.95857294	   1199.53499835	      0.75991606	    324.85545660
      1.07981422	   1993.59910055	   1197.97736516	      0.43537784	    325.18507932
      1.07991495	   1986.19680278	   1196.40586533	      0.21622459	    325.52123872
      1.08001567	   1978.75062396	   1194.82017160	      0.08534042	    325.86416056
      1.08011640	   1971.25967316	   1193.21999149	      0.02172438	    326.21401282
      1.08021712	   1963.72309862	   1191.60504235	      0.00161954	    326.57094419
      1.08031784	   1956.14004470	   1189.97504288	      0.00000000	    326.93509706
      1.08041857	   1948.50963638	   1188.32971018	      0.00000000	    327.30661208
      1.08051929	   1940.83097272	   1186.66875863	      0.00000000	    327.68562981
      1.08062001	   1933.10312340	   1184.99189941	      0.00000000	    328.07229143
      1.08072074	   1925.32512638	   1183.29884023	      0.00000000	    328.46673912
      1.08082146	   1917.49598600	   1181.58928515	      0.00000000	    328.86911617
      1.08092218	   1909.61467117	   1179.86293448	      0.00000000	    329.27956726
      1.08102291	   1901.68011359	   1178.11948455	      0.00000000	    329.69823852
      1.08112363	   1893.69120594	   1176.35862762	      0.00000000	    330.12527777
      1.08122435	   1885.64679999	   1174.58005165	      0.00000000	    330.56083465
      1.08132508	   1877.54570476	   1172.78344015	      0.00000000	    331.00506087
      1.08142580	   1869.38668453	   1170.96847192	      0.00000000	    331.45811040
      1.08152652	   1861.16845692	   1169.13482085	      0.00000000	    331.92013972
      1.08162725	   1852.88969088	   1167.28215566	      0.00000000	    332.39130804
      1.08174834	   1842.85485092	   1165.02923245	      0.00000000	    332.97007515
      1.08186943	   1832.72801495	   1162.74774556	      0.00000000	    333.56257344
      1.08199052	   1822.50656507	   1160.43708598	      0.00000000	    334.16909930
      1.08211161	   1812.18776362	   1158.09663120	      0.00000000	    334.78995754
      1.08223270	   1801.76874772	   1155.72574419	      0.00000000	    335.42546245
      1.08235379	   1791.24652420	   1153.32377243	      0.00000000	    336.07593876
      1.08247488	   1780.61796447	   1150.89004682	      0.00000000	    336.74172271
      1.08259597	   1769.87979958	   1148.42388058	      0.00000000	    337.42316310
      1.08271706	   1759.02861529	   1145.92456800	      0.00000000	    338.12062249
      1.08283815	   1748.06084718	   1143.39138321	      0.00000000	    338.83447835
      1.08295924	   1736.97277588	   1140.82357882	      0.00000000	    339.56512436
      1.08308033	   1725.76052220	   1138.22038446	      0.00000000	    340.31297171
      1.08320142	   1714.42004241	   1135.58100532	      0.00000000	    341.07845051
      1.08332251	   1702.94712334	   1132.90462046	      0.00000000	    341.86201124
      1.08344360	   1691.33737752	   1130.19038122	      0.00000000	    342.66412629
      1.08351852	   1684.08368631	   1128.49168767	      0.00000000	    343.16991780
      1.08355840	   1680.19961411	   1127.58124097	      0.00000000	    343.44219645
      1.08359829	   1676.29990242	   1126.66653870	      0.00000000	    343.71653654
      1.08379771	   1656.57078486	   1122.03019823	      0.00000000	    345.11669973
      1.08479485	   1552.57582888	   1097.38840118	      0.00000000	    352.58198820
      1.08579198	   1440.99377460	   1070.63603608	      0.00000000	    360.20230088
      1.08715263	   1281.33733831	   1031.50030043	      0.00000000	    369.67719361
      1.08851328	   1120.13861507	    990.26817959	      0.00000000	    377.04170415
      1.08987393	    964.38451528	    947.89496819	      0.00000000	    381.54393625
      1.09109506	    832.82328966	    909.60331431	      0.00000000	    382.77971387
      1.09231620	    710.01810310	    871.63509840	      0.00000000	    381.18822614
      1.09353734	    595.87797478	    834.47127142	      0.00000000	    376.71583464
      1.09475848	    490.30772809	    798.52565037	      0.00000000	    369.39743579
      1.09597962	    393.48301698	    764.14567745	      0.00000000	    359.33835454
      1.09720076	    305.75797893	    731.61233569	      0.00000000	    346.69602522
      1.09735375	    295.42802898	    727.67782029	      0.00000000	    344.93943509
      1.09743025	    290.31914933	    725.72283513	      0.00000000	    344.04719508
      1.09781274	    265.33925288	    716.07227751	      0.00000000	    339.44866275
      1.09782948	    264.26801871	    715.65486463	      0.00000000	    339.24232464
      1.09783948	    263.62870259	    715.40560606	      0.00000000	    339.11880996
      1.09784948	    262.99003549	    715.15649179	      0.00000000	    338.99514253
      1.09785948	    262.35201778	    714.90752194	      0.00000000	    338.87132243
      1.09786948	    261.71465557	    714.65869797	      0.00000000	    338.74734839
      1.09787948	    261.07797824	    714.41002681	      0.00000000	    338.62321359
      1.09788948	    260.44206018	    714.16152595	      0.00000000	    338.49890055
      1.09789948	    259.80704178	    713.91322838	      0.00000000	    338.37437618
      1.09790948	    259.17314974	    713.66518740	      0.00000000	    338.24958698
      1.09791948	    258.54071644	    713.41748123	      0.00000000	    338.12445452
      1.09792948	    257.91019858	    713.17021741	      0.00000000	    337.99887110
      1.09793948	    257.28219485	    712.92353705	      0.00000000	    337.87269564
      1.09794948	    256.65746259	    712.67761878	      0.00000000	    337.74574982
      1.09795948	    256.03693339	    712.43268255	      0.00000000	    337.61781448
      1.09796948	    255.42172748	    712.18899306	      0.00000000	    337.48862639
      1.09797948	    254.81316669	    711.94686294	      0.00000000	    337.35787524
      1.09798948	    254.21278595	    711.70665555	      0.00000000	    337.22520115
      1.09799948	    253.62234294	    711.46878735	      0.00000000	    337.09019246
      1.09801251	    252.87109583	    711.16308982	      0.00000000	    336.90996746
      1.09802280	    252.29540983	    710.92582422	      0.00000000	    336.76351213
      1.09803309	    251.73824696	    710.69293489	      0.00000000	    336.61271666
      1.09804309	    251.21750887	    710.47152750	      0.00000000	    336.46137019
      1.09805309	    250.72015097	    710.25565378	      0.00000000	    336.30455572
      1.09806309	    250.24942916	    710.04608935	      0.00000000	    336.14151803
      1.09807309	    249.80881950	    709.84366286	      0.00000000	    335.97145242
      1.09808309	    249.40200515	    709.64925294	      0.00000000	    335.79350816
      1.09809309	    249.03286004	    709.46378431	      0.00000000	    335.60679264
      1.09810309	    248.70542897	    709.28822296	      0.00000000	    335.41037640
      1.09811309	    248.42390453	    709.12357067	      0.00000000	    335.20329902
      1.09812309	    248.19260071	    708.97085855	      0.00000000	    334.98457565
      1.09813309	    248.01592359	    708.83113999	      0.00000000	    334.75320437
      1.09814309	    247.89833939	    708.70548282	      0.00000000	    334.50817411
      1.09815309	    247.84434023	    708.59496098	      0.00000000	    334.24847312
      1.09816309	    247.85840807	    708.50064571	      0.00000000	    333.97309788
      1.09817309	    247.94497745	    708.42359638	      0.00000000	    333.68106221
      1.09818309	    248.10839749	    708.36485116	      0.00000000	    333.37140662
      1.09819513	    248.41289479	    708.31984996	      0.00000000	    332.97412599
      1.09820716	    248.84182937	    708.30448777	      0.00000000	    332.54847536
      1.09821919	    249.40182044	    708.32033659	      0.00000000	    332.09304936
      1.09823515	    250.35667616	    708.39192043	      0.00000000	    331.44118854
      1.09825435	    251.84325833	    708.55834337	      0.00000000	    330.58073103
      1.09827096	    253.43938103	    708.77605073	      0.00000000	    329.76711695
      1.09828757	    255.33256141	    709.06429702	      0.00000000	    328.88764068
      1.09830418	    257.52867942	    709.42438108	      0.00000000	    327.94155246
      1.09831904	    259.75346023	    709.80805071	      0.00000000	    327.03832889
      1.09833391	    262.22354408	    710.24970373	      0.00000000	    326.08214624
      1.09834877	    264.93742511	    710.74888036	      0.00000000	    325.07385385
      1.09836363	    267.89197105	    711.30473006	      0.00000000	    324.01468231
      1.09837850	    271.08256354	    711.91604798	      0.00000000	    322.90620352
      1.09839336	    274.50326013	    712.58131664	      0.00000000	    321.75028603
      1.09840823	    278.14697058	    713.29875075	      0.00000000	    320.54904764
      1.09842309	    282.00564025	    714.06634346	      0.00000000	    319.30480714
      1.09843796	    286.07043419	    714.88191235	      0.00000000	    318.02003676
      1.09845282	    290.33191648	    715.74314378	      0.00000000	    316.69731679
      1.09846769	    294.78022028	    716.64763455	      0.00000000	    315.33929336
      1.09848255	    299.40520524	    717.59293000	      0.00000000	    313.94864016
      1.09849741	    304.19659992	    718.57655813	      0.00000000	    312.52802454
      1.09851228	    309.14412782	    719.59605930	      0.00000000	    311.08007834
      1.09852714	    314.23761633	    720.64901163	      0.00000000	    309.60737328
      1.09854201	    319.46708882	    721.73305202	      0.00000000	    308.11240098
      1.09855687	    324.82284047	    722.84589307	      0.00000000	    306.59755707
      1.09857174	    330.29549873	    723.98533630	      0.00000000	    305.06512936
      1.09858660	    335.87606985	    725.14928186	      0.00000000	    303.51728935
      1.09860147	    341.55597283	    726.33573528	      0.00000000	    301.95608688
      1.09861633	    347.32706235	    727.54281163	      0.00000000	    300.38344730
      1.09863119	    353.18164212	    728.76873737	      0.00000000	    298.80117091
      1.09864606	    359.11247023	    730.01185048	      0.00000000	    297.21093417
      1.09866092	    365.11275770	    731.27059897	      0.00000000	    295.61429237
      1.09867579	    371.17616165	    732.54353826	      0.00000000	    294.01268339
      1.09869373	    378.56970549	    734.09683466	      0.00000000	    292.07497916
      1.09871167	    386.03702788	    735.66668931	      0.00000000	    290.13408605
      1.09872961	    393.56940244	    737.25113682	      0.00000000	    288.19191255
      1.09874755	    401.15890130	    738.84839791	      0.00000000	    286.25016870
      1.09876549	    408.79834324	    740.45686605	      0.00000000	    284.31038143
      1.09878343	    416.48124075	    742.07509399	      0.00000000	    282.37390963
      1.09880137	    424.20174732	    743.70178064	      0.00000000	    280.44195875
      1.09881931	    431.95460587	    745.33575839	      0.00000000	    278.51559478
      1.09883725	    439.73509919	    746.97598107	      0.00000000	    276.59575739
      1.09885920	    449.28798013	    748.99034894	      0.00000000	    274.25642569
      1.09888115	    458.86910926	    751.01115855	      0.00000000	    271.92940468
      1.09890311	    468.47254130	    753.03709179	      0.00000000	    269.61579913
      1.09892506	    478.09312097	    755.06700331	      0.00000000	    267.31653768
      1.09895163	    489.75256730	    757.52751468	      0.00000000	    264.55424957
      1.09897820	    501.42391693	    759.99089745	      0.00000000	    261.81521486
      1.09900477	    513.10157960	    762.45588525	      0.00000000	    259.10031048
      1.09903134	    524.78092482	    764.92141470	      0.00000000	    256.41021206
      1.09906366	    538.98650053	    767.92036101	      0.00000000	    253.17168193
      1.09909598	    553.18345654	    770.91747298	      0.00000000	    249.97124777
      1.09912830	    567.36753254	    773.91168273	      0.00000000	    246.80930296
      1.09916063	    581.53548548	    776.90212943	      0.00000000	    243.68604528
      1.09920014	    598.83236530	    780.55224418	      0.00000000	    239.92005473
      1.09923966	    616.09850242	    784.19470562	      0.00000000	    236.21178713
      1.09927918	    633.33198922	    787.82874693	      0.00000000	    232.56087349
      1.09931870	    650.53181150	    791.45378027	      0.00000000	    228.96679392
      1.09936809	    671.97844923	    795.97060617	      0.00000000	    224.55423773
      1.09941747	    693.37242168	    800.47201574	      0.00000000	    220.22805436
      1.09946686	    714.71493628	    804.95754386	      0.00000000	    215.98672224
      1.09952616	    740.27454356	    810.32172113	      0.00000000	    211.00414916
      1.09958545	    765.76565815	    815.66214782	      0.00000000	    206.13875330
      1.09964475	    791.19142698	    820.97857947	      0.00000000	    201.38766641
      1.09971945	    823.13263014	    827.64161776	      0.00000000	    195.56073670
      1.09979415	    854.97723845	    834.26620958	      0.00000000	    189.90503604
      1.09986885	    886.72513508	    840.85233071	      0.00000000	    184.41504506
      1.09996498	    927.43523005	    849.27208251	      0.00000000	    177.58470122
      1.10006112	    967.95973449	    857.62845874	      0.00000000	    171.00885694
      1.10015726	   1008.26878386	    865.92181559	      0.00000000	    164.67685210
      1.10027796	   1058.51216635	    876.24608061	      0.00000000	    157.05619128
      1.10039867	   1108.25763378	    886.47268675	      0.00000000	    149.78437360
      1.10051937	   1157.40173727	    896.60275241	      0.00000000	    142.84286082
      1.10064008	   1205.84262712	    906.63749610	      0.00000000	    136.21391865
      1.10079613	   1267.27763296	    919.47138436	      0.00000000	    128.07959978
      1.10095218	   1327.22540439	    932.15112636	      0.00000000	    120.40411559
      1.10115407	   1402.40330633	    948.33238898	      0.00000000	    111.09984628
      1.10134053	   1469.35007629	    963.05837737	      0.00000000	    103.07890163
      1.10152699	   1533.88545806	    977.58068787	      0.00000000	     95.55441344
      1.10171346	   1596.05930631	    991.90528045	      0.00000000	     88.47961969
      1.10189992	   1656.10155223	   1006.03821008	      0.00000000	     81.81464912
      1.10208638	   1714.30290522	   1019.98558649	      0.00000000	     75.52806092
      1.10227284	   1770.93410307	   1033.75354226	      0.00000000	     69.59626863
      1.10249825	   1837.63516966	   1050.16682460	      0.00000000	     62.87367858
      1.10268784	   1892.47058844	   1063.78336215	      0.00000000	     57.58159695
      1.10287743	   1946.29559344	   1077.23475768	      0.00000000	     52.60545699
      1.10306702	   1999.18679573	   1090.52732862	      0.00000000	     47.93233629
      1.10325660	   2051.17122031	   1103.66732139	      0.00000000	     43.55016411
      1.10344619	   2102.23867420	   1116.66089768	      0.00000000	     39.44756653
      1.10363578	   2152.35555625	   1129.51412004	      0.00000000	     35.61373289
      1.10382537	   2201.47735396	   1142.23293609	      0.00000000	     32.03830715
      1.10401496	   2249.55829546	   1154.82316107	      0.00000000	     28.71130392
      1.10420454	   2296.55779240	   1167.29045834	      0.00000000	     25.62304596
      1.10439413	   2342.44405585	   1179.64031790	      0.00000000	     22.76411825
      1.10462601	   2397.02118253	   1194.59284328	      0.00000000	     19.56587387
      1.10485788	   2449.88304514	   1209.38682847	      0.00000000	     16.68052721
      1.10514038	   2511.97309261	   1227.20906826	      0.00000000	     13.56480322
      1.10538796	   2564.32693651	   1242.65652231	      0.00000000	     11.17407563
      1.10563554	   2614.80081073	   1257.95268583	      0.00000000	      9.08096120
      1.10588312	   2663.45019383	   1273.10507372	      0.00000000	      7.26657547
      1.10610113	   2704.82881508	   1286.33375128	      0.00000000	      5.88458034
      1.10631913	   2744.88848480	   1299.45940441	      0.00000000	      4.69085966
      1.10653714	   2783.67741144	   1312.48478469	      0.00000000	      3.67206343
      1.10675515	   2821.24441451	   1325.41186455	      0.00000000	      2.81457538
      1.10685048	   2837.30014411	   1331.03405152	      0.00000000	      2.48676612
      1.10694581	   2853.13567330	   1336.63775175	      0.00000000	      2.18596796
      1.10702543	   2866.19541678	   1341.30368287	      0.00000000	      1.95458855
      1.10710505	   2879.10719917	   1345.95680524	      0.00000000	      1.74052289
      1.10717370	   2890.12368841	   1349.95870370	      0.00000000	      1.56930904
      1.10724235	   2901.03405984	   1353.95113549	      0.00000000	      1.40999657
      1.10731100	   2911.84021747	   1357.93412482	      0.00000000	      1.26213459
      1.10737965	   2922.54412593	   1361.90769315	      0.00000000	      1.12527204
      1.10743981	   2931.84200472	   1365.38219146	      0.00000000	      1.01402068
      1.10749997	   2941.06430240	   1368.84947637	      0.00000000	      0.91056734
      1.10756013	   2950.21244079	   1372.30955246	      0.00000000	      0.81460940
      1.10762029	   2959.28786783	   1375.76241991	      0.00000000	      0.72584495
      1.10768046	   2968.29205521	   1379.20807386	      0.00000000	      0.64397294
      1.10774062	   2977.22649596	   1382.64650381	      0.00000000	      0.56869335
      1.10780078	   2986.09270212	   1386.07769303	      0.00000000	      0.49970737
      1.10786094	   2994.89220231	   1389.50161798	      0.00000000	      0.43671759
      1.10791481	   3002.71606069	   1392.56126095	      0.00000000	      0.38516164
      1.10796868	   3010.48878899	   1395.61502751	      0.00000000	      0.33796490
      1.10802255	   3018.21150909	   1398.66288482	      0.00000000	      0.29491749
      1.10807642	   3025.88534766	   1401.70479437	      0.00000000	      0.25581098
      1.10813029	   3033.51143471	   1404.74071177	      0.00000000	      0.22043846
      1.10818416	   3041.09090219	   1407.77058646	      0.00000000	      0.18859477
      1.10823803	   3048.62488249	   1410.79436149	      0.00000000	      0.16007660
      1.10829190	   3056.11450705	   1413.81197327	      0.00000000	      0.13468272
      1.10834577	   3063.56090483	   1416.82335136	      0.00000000	      0.11221410
      1.10839963	   3070.96520089	   1419.82841830	      0.00000000	      0.09247414
      1.10845350	   3078.32851484	   1422.82708938	      0.00000000	      0.07526886
      1.10850737	   3085.65195938	   1425.81927252	      0.00000000	      0.06040710
      1.10856124	   3092.93663877	   1428.80486808	      0.00000000	      0.04770074
      1.10861511	   3100.18364732	   1431.78376879	      0.00000000	      0.03696492
      1.10866898	   3107.39406786	   1434.75585955	      0.00000000	      0.02801825
      1.10872285	   3114.56897022	   1437.72101742	      0.00000000	      0.02068308
      1.10877672	   3121.70940970	   1440.67911154	      0.00000000	      0.01478568
      1.10883059	   3128.81642555	   1443.63000302	      0.00000000	      0.01015651
      1.10888446	   3135.89103946	   1446.57354499	      0.00000000	      0.00663047
      1.10893833	   3142.93425405	   1449.50958256	      0.00000000	      0.00404707
      1.10899220	   3149.94705138	   1452.43795284	      0.00000000	      0.00225075
      1.10904607	   3156.93039146	   1455.35848498	      0.00000000	      0.00109101
      1.10909994	   3163.88521086	   1458.27100027	      0.00000000	      0.00042273
      1.10915381	   3170.81242121	   1461.17531220	      0.00000000	      0.00010631
      1.10920768	   3177.71290787	   1464.07122658	      0.00000000	      0.00000790
      1.10926154	   3184.58752854	   1466.95854172	      0.00000000	      0.00000000
      1.10931541	   3191.43711198	   1469.83704856	      0.00000000	      0.00000000
      1.10936928	   3198.26245671	   1472.70653086	      0.00000000	      0.00000000
      1.10942315	   3205.06432986	   1475.56676547	      0.00000000	      0.00000000
      1.10947702	   3211.84346596	   1478.41752254	      0.00000000	      0.00000000
      1.10953089	   3218.60056585	   1481.25856576	      0.00000000	      0.00000000
      1.10958476	   3225.33629571	   1484.08965272	      0.00000000	      0.00000000
      1.10963863	   3232.05128604	   1486.91053518	      0.00000000	      0.00000000
      1.10969250	   3238.74613083	   1489.72095944	      0.00000000	      0.00000000
      1.10974637	   3245.42138673	   1492.52066665	      0.00000000	      0.00000000
      1.10980024	   3252.07757236	   1495.30939326	      0.00000000	      0.00000000
      1.10985411	   3258.71516765	   1498.08687138	      0.00000000	      0.00000000
      1.10990798	   3265.33461335	   1500.85282920	      0.00000000	      0.00000000
      1.10996185	   3271.93631055	   1503.60699144	      0.00000000	      0.00000000
      1.11001572	   3278.52062035	   1506.34907982	      0.00000000	      0.00000000
      1.11006959	   3285.08786362	   1509.07881348	      0.00000000	      0.00000000
      1.11012346	   3291.63832082	   1511.79590950	      0.00000000	      0.00000000
      1.11017732	   3298.17223200	   1514.50008338	      0.00000000	      0.00000000
      1.11024228	   3306.02907028	   1517.74317375	      0.00000000	      0.00000000
      1.11030724	   3313.86241199	   1520.96655915	      0.00000000	      0.00000000
      1.11037219	   3321.67244516	   1524.16973796	      0.00000000	      0.00000000
      1.11043715	   3329.45927454	   1527.35221004	      0.00000000	      0.00000000
      1.11050210	   3337.22292282	   1530.51347792	      0.00000000	      0.00000000
      1.11058526	   3347.12815337	   1534.52885531	      0.00000000	      0.00000000
      1.11066842	   3356.99498143	   1538.50764962	      0.00000000	      0.00000000
      1.11077109	   3369.12426675	   1543.36849452	      0.00000000	      0.00000000
      1.11085383	   3378.85396848	   1547.24242470	      0.00000000	      0.00000000
      1.11093657	   3388.54333995	   1551.07701977	      0.00000000	      0.00000000
      1.11100784	   3396.85661541	   1554.34791909	      0.00000000	      0.00000000
      1.11107911	   3405.13837416	   1557.58840731	      0.00000000	      0.00000000
      1.11115038	   3413.38774792	   1560.79795014	      0.00000000	      0.00000000
      1.11122165	   3421.60379393	   1563.97603559	      0.00000000	      0.00000000
      1.11128436	   3428.80447829	   1566.74593184	      0.00000000	      0.00000000
      1.11134707	   3435.97785076	   1569.49077955	      0.00000000	      0.00000000
      1.11140978	   3443.12314898	   1572.21027748	      0.00000000	      0.00000000
      1.11147249	   3450.23958023	   1574.90414047	      0.00000000	      0.00000000
      1.11153520	   3457.32632498	   1577.57209989	      0.00000000	      0.00000000
      1.11159791	   3464.38254029	   1580.21390407	      0.00000000	      0.00000000
      1.11166062	   3471.40736330	   1582.82931867	      0.00000000	      0.00000000
      1.11172333	   3478.39991463	   1585.41812696	      0.00000000	      0.00000000
      1.11178604	   3485.35930181	   1587.98013004	      0.00000000	      0.00000000
      1.11184874	   3492.28462257	   1590.51514710	      0.00000000	      0.00000000
      1.11190491	   3498.45751905	   1592.76255512	      0.00000000	      0.00000000
      1.11196107	   3504.60170449	   1594.98808077	      0.00000000	      0.00000000
      1.11201724	   3510.71652331	   1597.19163300	      0.00000000	      0.00000000
      1.11207340	   3516.80132127	   1599.37314077	      0.00000000	      0.00000000
      1.11212957	   3522.85544726	   1601.53254656	      0.00000000	      0.00000000
      1.11218573	   3528.87825488	   1603.66980352	      0.00000000	      0.00000000
      1.11224190	   3534.86910401	   1605.78487535	      0.00000000	      0.00000000
      1.11229806	   3540.82736233	   1607.87773628	      0.00000000	      0.00000000
      1.11235422	   3546.75240677	   1609.94837094	      0.00000000	      0.00000000
      1.11241039	   3552.64362486	   1611.99677430	      0.00000000	      0.00000000
      1.11246655	   3558.50041603	   1614.02295153	      0.00000000	      0.00000000
      1.11252272	   3564.32219287	   1616.02691782	      0.00000000	      0.00000000
      1.11257888	   3570.10838225	   1618.00869825	      0.00000000	      0.00000000
      1.11263505	   3575.85842644	   1619.96832762	      0.00000000	      0.00000000
      1.11269121	   3581.57178409	   1621.90585022	      0.00000000	      0.00000000
      1.11274737	   3587.24793121	   1623.82131966	      0.00000000	      0.00000000
      1.11280354	   3592.88636196	   1625.71479865	      0.00000000	      0.00000000
      1.11285970	   3598.48658954	   1627.58635874	      0.00000000	      0.00000000
      1.11291587	   3604.04814682	   1629.43608014	      0.00000000	      0.00000000
      1.11297203	   3609.57058705	   1631.26405140	      0.00000000	      0.00000000
      1.11302820	   3615.05348439	   1633.07036922	      0.00000000	      0.00000000
      1.11308436	   3620.49643445	   1634.85513818	      0.00000000	      0.00000000
      1.11314053	   3625.89905474	   1636.61847043	      0.00000000	      0.00000000
      1.11319669	   3631.26098502	   1638.36048548	      0.00000000	      0.00000000
      1.11325285	   3636.58188761	   1640.08130990	      0.00000000	      0.00000000
      1.11330902	   3641.86144767	   1641.78107704	      0.00000000	      0.00000000
      1.11336518	   3647.09937337	   1643.45992678	      0.00000000	      0.00000000
      1.11342135	   3652.29539603	   1645.11800521	      0.00000000	      0.00000000
      1.11347751	   3657.44927020	   1646.75546439	      0.00000000	      0.00000000
      1.11353368	   3662.56077365	   1648.37246208	      0.00000000	      0.00000000
      1.11358984	   3667.62970741	   1649.96916141	      0.00000000	      0.00000000
      1.11364600	   3672.65589565	   1651.54573067	      0.00000000	      0.00000000
      1.11370217	   3677.63918553	   1653.10234301	      0.00000000	      0.00000000
      1.11375833	   3682.57944713	   1654.63917614	      0.00000000	      0.00000000
      1.11381450	   3687.47657312	   1656.15641215	      0.00000000	      0.00000000
      1.11387066	   3692.33047862	   1657.65423714	      0.00000000	      0.00000000
      1.11392683	   3697.14110085	   1659.13284106	      0.00000000	      0.00000000
      1.11398299	   3701.90839885	   1660.59241739	      0.00000000	      0.00000000
      1.11403916	   3706.63235309	   1662.03316292	      0.00000000	      0.00000000
      1.11409532	   3711.31296514	   1663.45527749	      0.00000000	      0.00000000
      1.11415148	   3715.95025722	   1664.85896379	      0.00000000	      0.00000000
      1.11420765	   3720.54427178	   1666.24442707	      0.00000000	      0.00000000
      1.11426381	   3725.09507106	   1667.61187495	      0.00000000	      0.00000000
      1.11431998	   3729.60273659	   1668.96151719	      0.00000000	      0.00000000
      1.11437614	   3734.06736869	   1670.29356547	      0.00000000	      0.00000000
      1.11443231	   3738.48908599	   1671.60823318	      0.00000000	      0.00000000
      1.11448847	   3742.86802485	   1672.90573521	      0.00000000	      0.00000000
      1.11454463	   3747.20433886	   1674.18628776	      0.00000000	      0.00000000
      1.11460080	   3751.49819826	   1675.45010815	      0.00000000	      0.00000000
      1.11466844	   3756.61370197	   1676.95037228	      0.00000000	      0.00000000
      1.11473609	   3761.66824667	   1678.42706372	      0.00000000	      0.00000000
      1.11480374	   3766.66221890	   1679.88056631	      0.00000000	      0.00000000
      1.11487138	   3771.59603489	   1681.31126458	      0.00000000	      0.00000000
      1.11493903	   3776.47013912	   1682.71954338	      0.00000000	      0.00000000
      1.11500667	   3781.28500276	   1684.10578745	      0.00000000	      0.00000000
      1.11507432	   3786.04112225	   1685.47038110	      0.00000000	      0.00000000
      1.11514196	   3790.73901773	   1686.81370782	      0.00000000	      0.00000000
      1.11520961	   3795.37923164	   1688.13614998	      0.00000000	      0.00000000
      1.11527725	   3799.96232719	   1689.43808846	      0.00000000	      0.00000000
      1.11534490	   3804.48888696	   1690.71990242	      0.00000000	      0.00000000
      1.11541254	   3808.95951143	   1691.98196895	      0.00000000	      0.00000000
      1.11548019	   3813.37481760	   1693.22466283	      0.00000000	      0.00000000
      1.11554783	   3817.73543762	   1694.44835630	      0.00000000	      0.00000000
      1.11561548	   3822.04201741	   1695.65341876	      0.00000000	      0.00000000
      1.11569772	   3827.20598285	   1697.09392938	      0.00000000	      0.00000000
      1.11577996	   3832.29225087	   1698.50809497	      0.00000000	      0.00000000
      1.11586220	   3837.30204776	   1699.89655989	      0.00000000	      0.00000000
      1.11594444	   3842.23661770	   1701.25996044	      0.00000000	      0.00000000
      1.11602668	   3847.09721982	   1702.59892444	      0.00000000	      0.00000000
      1.11610893	   3851.88512513	   1703.91407082	      0.00000000	      0.00000000
      1.11619117	   3856.60161382	   1705.20600932	      0.00000000	      0.00000000
      1.11627341	   3861.24797248	   1706.47534012	      0.00000000	      0.00000000
      1.11635565	   3865.82549167	   1707.72265358	      0.00000000	      0.00000000
      1.11645541	   3871.28753891	   1709.20694167	      0.00000000	      0.00000000
      1.11655517	   3876.65250109	   1710.66070213	      0.00000000	      0.00000000
      1.11665493	   3881.92267511	   1712.08492763	      0.00000000	      0.00000000
      1.11675469	   3887.10034554	   1713.48058771	      0.00000000	      0.00000000
      1.11685445	   3892.18777994	   1714.84862851	      0.00000000	      0.00000000
      1.11695421	   3897.18722444	   1716.18997255	      0.00000000	      0.00000000
      1.11707942	   3903.34133514	   1717.83720323	      0.00000000	      0.00000000
      1.11720464	   3909.36464175	   1719.44551156	      0.00000000	      0.00000000
      1.11732986	   3915.26138957	   1721.01656245	      0.00000000	      0.00000000
      1.11748819	   3922.54287852	   1722.95225245	      0.00000000	      0.00000000
      1.11764652	   3929.63683250	   1724.83404862	      0.00000000	      0.00000000
      1.11781005	   3936.77516557	   1726.72418238	      0.00000000	      0.00000000
      1.11797358	   3943.73029382	   1728.56309273	      0.00000000	      0.00001934
      1.11813711	   3950.51029189	   1730.35372285	      0.00000000	      0.00092711
      1.11827836	   3956.23182720	   1731.86374823	      0.00000000	      0.00409022
      1.11841962	   3961.83325041	   1733.34153495	      0.00000000	      0.01117397
      1.11856087	   3967.31915370	   1734.78870491	      0.00000000	      0.02398115
      1.11870213	   3972.69394037	   1736.20680033	      0.00000000	      0.04447310
      1.11884339	   3977.96182674	   1737.59728636	      0.00000000	      0.07475808
      1.11898464	   3983.12684514	   1738.96155382	      0.00000000	      0.11707525
      1.11912590	   3988.19284752	   1740.30092193	      0.00000000	      0.17377416
      1.11926715	   3993.16350977	   1741.61664110	      0.00000000	      0.24728954
      1.11940841	   3998.04233650	   1742.90989568	      0.00000000	      0.34011148
      1.11954967	   4002.83266629	   1744.18180671	      0.00000000	      0.45475148
      1.11969092	   4007.53767717	   1745.43343470	      0.00000000	      0.59370484
      1.11983218	   4012.16039236	   1746.66578225	      0.00000000	      0.75941033
      1.11997344	   4016.70368624	   1747.87979673	      0.00000000	      0.95420825
      1.12011469	   4021.17029028	   1749.07637285	      0.00000000	      1.18029816
      1.12025595	   4025.56279908	   1750.25635516	      0.00000000	      1.43969773
      1.12039720	   4029.88367639	   1751.42054052	      0.00000000	      1.73420428
      1.12053846	   4034.13526107	   1752.56968045	      0.00000000	      2.06536032
      1.12067972	   4038.31977295	   1753.70448340	      0.00000000	      2.43442452
      1.12082097	   4042.43931857	   1754.82561701	      0.00000000	      2.84234907
      1.12096223	   4046.49589681	   1755.93371016	      0.00000000	      3.28976428
      1.12110348	   4050.49140432	   1757.02935509	      0.00000000	      3.77697080
      1.12124474	   4054.42764082	   1758.11310929	      0.00000000	      4.30393941
      1.12138600	   4058.30631420	   1759.18549742	      0.00000000	      4.87031822
      1.12152725	   4062.12904541	   1760.24701306	      0.00000000	      5.47544656
      1.12166851	   4065.89737319	   1761.29812048	      0.00000000	      6.11837473
      1.12184171	   4070.44566355	   1762.57333168	      0.00000000	      6.95646241
      1.12201490	   4074.91690135	   1763.83430151	      0.00000000	      7.84682016
      1.12218810	   4079.31347589	   1765.08172629	      0.00000000	      8.78628328
      1.12236129	   4083.63763252	   1766.31625104	      0.00000000	      9.77132751
      1.12253449	   4087.89148289	   1767.53847319	      0.00000000	     10.79815767
      1.12274783	   4093.03771093	   1769.02792359	      0.00000000	     12.11455065
      1.12296118	   4098.08374313	   1770.50049200	      0.00000000	     13.48065356
      1.12322344	   4104.15422516	   1772.28883438	      0.00000000	     15.21675440
      1.12348174	   4109.99518982	   1774.02790124	      0.00000000	     16.97505433
      1.12374004	   4115.70427976	   1775.74610414	      0.00000000	     18.76852472
      1.12395274	   4120.30956629	   1777.14605343	      0.00000000	     20.26324431
      1.12416543	   4124.83083305	   1778.53314418	      0.00000000	     21.76746215
      1.12437813	   4129.27027997	   1779.90787360	      0.00000000	     23.27546089
      1.12459082	   4133.62997817	   1781.27069342	      0.00000000	     24.78202239
      1.12477796	   4137.40143202	   1782.46023887	      0.00000000	     26.10261412
      1.12496510	   4141.11392699	   1783.64113873	      0.00000000	     27.41553427
      1.12515224	   4144.76866721	   1784.81362814	      0.00000000	     28.71816765
      1.12533938	   4148.36680239	   1785.97792342	      0.00000000	     30.00817122
      1.12552652	   4151.90943229	   1787.13422364	      0.00000000	     31.28345999
      1.12571366	   4155.39761062	   1788.28271214	      0.00000000	     32.54219189
      1.12590079	   4158.83234853	   1789.42355780	      0.00000000	     33.78275195
      1.12608793	   4162.21461790	   1790.55691635	      0.00000000	     35.00373631
      1.12627507	   4165.54535429	   1791.68293141	      0.00000000	     36.20393637
      1.12646221	   4168.82545958	   1792.80173559	      0.00000000	     37.38232337
      1.12664935	   4172.05580451	   1793.91345145	      0.00000000	     38.53803352
      1.12683649	   4175.23723090	   1795.01819233	      0.00000000	     39.67035379
      1.12702362	   4178.37055371	   1796.11606318	      0.00000000	     40.77870853
      1.12721076	   4181.45656292	   1797.20716131	      0.00000000	     41.86264688
      1.12739790	   4184.49602526	   1798.29157705	      0.00000000	     42.92183097
      1.12758504	   4187.48968577	   1799.36939436	      0.00000000	     43.95602501
      1.12777218	   4190.43826920	   1800.44069143	      0.00000000	     44.96508518
      1.12795932	   4193.34248136	   1801.50554116	      0.00000000	     45.94895019
      1.12814646	   4196.20301030	   1802.56401169	      0.00000000	     46.90763272
      1.12833359	   4199.02052737	   1803.61616678	      0.00000000	     47.84121145
      1.12852073	   4201.79568824	   1804.66206622	      0.00000000	     48.74982381
      1.12870787	   4204.52913381	   1805.70176624	      0.00000000	     49.63365932
      1.12889501	   4207.22149101	   1806.73531978	      0.00000000	     50.49295352
      1.12908215	   4209.87337358	   1807.76277685	      0.00000000	     51.32798235
      1.12926929	   4212.48538273	   1808.78418476	      0.00000000	     52.13905716
      1.12945643	   4215.05810784	   1809.79958840	      0.00000000	     52.92652003
      1.12964356	   4217.59212694	   1810.80903048	      0.00000000	     53.69073959
      1.12983070	   4220.08800733	   1811.81255171	      0.00000000	     54.43210721
      1.13001784	   4222.54630600	   1812.81019102	      0.00000000	     55.15103350
      1.13020498	   4224.96757009	   1813.80198571	      0.00000000	     55.84794519
      1.13039212	   4227.35233733	   1814.78797166	      0.00000000	     56.52328225
      1.13057926	   4229.70113636	   1815.76818339	      0.00000000	     57.17749534
      1.13076640	   4232.01448709	   1816.74265428	      0.00000000	     57.81104347
      1.13095353	   4234.29290104	   1817.71141663	      0.00000000	     58.42439189
      1.13114067	   4236.53688161	   1818.67450179	      0.00000000	     59.01801020
      1.13132781	   4238.74692431	   1819.63194027	      0.00000000	     59.59237062
      1.13151495	   4240.92351709	   1820.58376180	      0.00000000	     60.14794654
      1.13170209	   4243.06714048	   1821.52999544	      0.00000000	     60.68521105
      1.13188923	   4245.17826786	   1822.47066964	      0.00000000	     61.20463579
      1.13207637	   4247.25736561	   1823.40581230	      0.00000000	     61.70668983
      1.13226350	   4249.30489334	   1824.33545084	      0.00000000	     62.19183874
      1.13245064	   4251.32130399	   1825.25961226	      0.00000000	     62.66054367
      1.13263778	   4253.30704406	   1826.17832318	      0.00000000	     63.11326069
      1.13282492	   4255.26255371	   1827.09160986	      0.00000000	     63.55044005
      1.13301206	   4257.18826690	   1827.99949829	      0.00000000	     63.97252564
      1.13319920	   4259.08461153	   1828.90201418	      0.00000000	     64.37995450
      1.13338634	   4260.95200956	   1829.79918303	      0.00000000	     64.77315638
      1.13357347	   4262.79087709	   1830.69103011	      0.00000000	     65.15255340
      1.13376061	   4264.60162453	   1831.57758053	      0.00000000	     65.51855972
      1.13394775	   4266.38465664	   1832.45885925	      0.00000000	     65.87158131
      1.13413489	   4268.14037265	   1833.33489109	      0.00000000	     66.21201573
      1.13432203	   4269.86916636	   1834.20570074	      0.00000000	     66.54025200
      1.13450917	   4271.57142621	   1835.07131281	      0.00000000	     66.85667045
      1.13469631	   4273.24753535	   1835.93175182	      0.00000000	     67.16164265
      1.13488344	   4274.89787177	   1836.78704218	      0.00000000	     67.45553134
      1.13507058	   4276.52280833	   1837.63720828	      0.00000000	     67.73869045
      1.13525772	   4278.12271282	   1838.48227444	      0.00000000	     68.01146506
      1.13544486	   4279.69794809	   1839.32226490	      0.00000000	     68.27419140
      1.13563200	   4281.24887207	   1840.15720391	      0.00000000	     68.52719686
      1.13581914	   4282.77583785	   1840.98711564	      0.00000000	     68.77080000
      1.13600628	   4284.27919373	   1841.81202425	      0.00000000	     69.00531068
      1.13619341	   4285.75928332	   1842.63195387	      0.00000000	     69.23103015
      1.13638055	   4287.21644554	   1843.44692860	      0.00000000	     69.44825122
      1.13656769	   4288.65101474	   1844.25697252	      0.00000000	     69.65725836
      1.13675483	   4290.06332072	   1845.06210970	      0.00000000	     69.85832785
      1.13694197	   4291.45368880	   1845.86236416	      0.00000000	     70.05172794
      1.13712911	   4292.82243988	   1846.65775994	      0.00000000	     70.23771896
      1.13731625	   4294.16989045	   1847.44832104	      0.00000000	     70.41655355
      1.13750338	   4295.49635272	   1848.23407144	      0.00000000	     70.58847675
      1.13769052	   4296.80213461	   1849.01503512	      0.00000000	     70.75372618
      1.13787766	   4298.08753983	   1849.79123604	      0.00000000	     70.91253219
      1.13806480	   4299.35286791	   1850.56269811	      0.00000000	     71.06511809
      1.13825194	   4300.59841425	   1851.32944526	      0.00000000	     71.21170024
      1.13843908	   4301.82447023	   1852.09150137	      0.00000000	     71.35248825
      1.13862622	   4303.03132317	   1852.84889032	      0.00000000	     71.48768513
      1.13881335	   4304.21925641	   1853.60163595	      0.00000000	     71.61748746
      1.13900049	   4305.38854939	   1854.34976207	      0.00000000	     71.74208556
      1.13918763	   4306.53947767	   1855.09329250	      0.00000000	     71.86166364
      1.13937477	   4307.67231296	   1855.83225097	      0.00000000	     71.97639996
      1.13956191	   4308.78732318	   1856.56666124	      0.00000000	     72.08646700
      1.13974905	   4309.88477255	   1857.29654699	      0.00000000	     72.19203163
      1.13993619	   4310.96492154	   1858.02193190	      0.00000000	     72.29325521
      1.14012332	   4312.02802701	   1858.74283959	      0.00000000	     72.39029382
      1.14031046	   4313.07434218	   1859.45929366	      0.00000000	     72.48329834
      1.14049760	   4314.10411674	   1860.17131766	      0.00000000	     72.57241464
      1.14068474	   4315.11759684	   1860.87893509	      0.00000000	     72.65778372
      1.14087188	   4316.11502515	   1861.58216942	      0.00000000	     72.73954183
      1.14105902	   4317.09664090	   1862.28104406	      0.00000000	     72.81782064
      1.14124616	   4318.06267995	   1862.97558239	      0.00000000	     72.89274736
      1.14143329	   4319.01337480	   1863.66580773	      0.00000000	     72.96444487
      1.14162043	   4319.94895463	   1864.35174335	      0.00000000	     73.03303187
      1.14180757	   4320.86964536	   1865.03341245	      0.00000000	     73.09862299
      1.14199471	   4321.77566968	   1865.71083821	      0.00000000	     73.16132892
      1.14218185	   4322.66724709	   1866.38404372	      0.00000000	     73.22125654
      1.14236899	   4323.54459396	   1867.05305202	      0.00000000	     73.27850904
      1.14255612	   4324.40792354	   1867.71788610	      0.00000000	     73.33318602
      1.14274326	   4325.25744600	   1868.37856887	      0.00000000	     73.38538363
      1.14293040	   4326.09336850	   1869.03512321	      0.00000000	     73.43519464
      1.14311754	   4326.91589520	   1869.68757188	      0.00000000	     73.48270860
      1.14330468	   4327.72522732	   1870.33593763	      0.00000000	     73.52801190
      1.14349182	   4328.52156315	   1870.98024311	      0.00000000	     73.57118792
      1.14367896	   4329.30509812	   1871.62051090	      0.00000000	     73.61231705
      1.14386609	   4330.07602480	   1872.25676353	      0.00000000	     73.65147690
      1.14405323	   4330.83453299	   1872.88902342	      0.00000000	     73.68874227
      1.14424037	   4331.58080968	   1873.51731296	      0.00000000	     73.72418535
      1.14442751	   4332.31503917	   1874.14165443	      0.00000000	     73.75787573
      1.14461465	   4333.03740306	   1874.76207007	      0.00000000	     73.78988054
      1.14480179	   4333.74808027	   1875.37858200	      0.00000000	     73.82026448
      1.14498893	   4334.44724713	   1875.99121229	      0.00000000	     73.84908996
      1.14517606	   4335.13507734	   1876.59998293	      0.00000000	     73.87641714
      1.14536320	   4335.81174210	   1877.20491581	      0.00000000	     73.90230400
      1.14555034	   4336.47741005	   1877.80603277	      0.00000000	     73.92680647
      1.14573748	   4337.13224736	   1878.40335555	      0.00000000	     73.94997841
      1.14592462	   4337.77641775	   1878.99690579	      0.00000000	     73.97187178
      1.14611176	   4338.41008251	   1879.58670507	      0.00000000	     73.99253662
      1.14629890	   4339.03340056	   1880.17277489	      0.00000000	     74.01202116
      1.14648603	   4339.64652847	   1880.75513664	      0.00000000	     74.03037190
      1.14667317	   4340.24962046	   1881.33381165	      0.00000000	     74.04763362
      1.14686031	   4340.84282849	   1881.90882114	      0.00000000	     74.06384948
      1.14704745	   4341.42630225	   1882.48018626	      0.00000000	     74.07906105
      1.14723459	   4342.00018920	   1883.04792805	      0.00000000	     74.09330840
      1.14742173	   4342.56463462	   1883.61206750	      0.00000000	     74.10663010
      1.14760887	   4343.11978161	   1884.17262546	      0.00000000	     74.11906333
      1.14779600	   4343.66577113	   1884.72962274	      0.00000000	     74.13064389
      1.14798314	   4344.20274206	   1885.28308003	      0.00000000	     74.14140626
      1.14817028	   4344.73083116	   1885.83301793	      0.00000000	     74.15138367
      1.14835742	   4345.25017319	   1886.37945695	      0.00000000	     74.16060809
      1.14854456	   4345.76090087	   1886.92241753	      0.00000000	     74.16911032
      1.14873170	   4346.26314491	   1887.46192000	      0.00000000	     74.17692003
      1.14891884	   4346.75703410	   1887.99798458	      0.00000000	     74.18406579
      1.14910597	   4347.24269525	   1888.53063144	      0.00000000	     74.19057508
      1.14929311	   4347.72025331	   1889.05988062	      0.00000000	     74.19647438
      1.14948025	   4348.18983131	   1889.58575208	      0.00000000	     74.20178919
      1.14966739	   4348.65155044	   1890.10826569	      0.00000000	     74.20654404
      1.14985453	   4349.10553007	   1890.62744123	      0.00000000	     74.21076255
      1.15004167	   4349.55188776	   1891.14329837	      0.00000000	     74.21446747
      1.15022881	   4349.99073931	   1891.65585671	      0.00000000	     74.21768067
      1.15041594	   4350.42219875	   1892.16513573	      0.00000000	     74.22042323
      1.15060308	   4350.84637840	   1892.67115482	      0.00000000	     74.22271541
      1.15079022	   4351.26338888	   1893.17393330	      0.00000000	     74.22457673
      1.15097736	   4351.67333912	   1893.67349038	      0.00000000	     74.22602596
      1.15116450	   4352.07633641	   1894.16984516	      0.00000000	     74.22708117
      1.15135164	   4352.47248642	   1894.66301667	      0.00000000	     74.22775974
      1.15153878	   4352.86189320	   1895.15302383	      0.00000000	     74.22807839
      1.15172591	   4353.24465924	   1895.63988547	      0.00000000	     74.22805323
      1.15191305	   4353.62088546	   1896.12362033	      0.00000000	     74.22769972
      1.15210019	   4353.99067124	   1896.60424704	      0.00000000	     74.22703276
      1.15228733	   4354.35411447	   1897.08178416	      0.00000000	     74.22606667
      1.15247447	   4354.71131152	   1897.55625014	      0.00000000	     74.22481525
      1.15266161	   4355.06235732	   1898.02766333	      0.00000000	     74.22329172
      1.15284875	   4355.40734534	   1898.49604200	      0.00000000	     74.22150885
      1.15303588	   4355.74636762	   1898.96140431	      0.00000000	     74.21947889
      1.15322302	   4356.07951481	   1899.42376834	      0.00000000	     74.21721363
      1.15341016	   4356.40687617	   1899.88315207	      0.00000000	     74.21472439
      1.15359730	   4356.72853959	   1900.33957338	      0.00000000	     74.21202208
      1.15378444	   4357.04459163	   1900.79305006	      0.00000000	     74.20911717
      1.15397158	   4357.35511752	   1901.24359981	      0.00000000	     74.20601974
      1.15415872	   4357.66020118	   1901.69124024	      0.00000000	     74.20273946
      1.15434585	   4357.95992526	   1902.13598886	      0.00000000	     74.19928565
      1.15457082	   4358.31325887	   1902.66684050	      0.00000000	     74.19491659
      1.15479579	   4358.65910549	   1903.19356851	      0.00000000	     74.19032437
      1.15495227	   4358.89530944	   1903.55751144	      0.00000000	     74.18700649
      1.15510874	   4359.12800270	   1903.91948394	      0.00000000	     74.18359210
      1.15529956	   4359.40708957	   1904.35826605	      0.00000000	     74.17930413
      1.15549039	   4359.68110048	   1904.79415031	      0.00000000	     74.17488700
      1.15567086	   4359.93564512	   1905.20373656	      0.00000000	     74.17059750
      1.15585133	   4360.18578498	   1905.61076183	      0.00000000	     74.16620519
      1.15605198	   4360.45880261	   1906.06031335	      0.00000000	     74.16120816
      1.15625264	   4360.72654245	   1906.50673808	      0.00000000	     74.15609887
      1.15640913	   4360.93175353	   1906.85276394	      0.00000000	     74.15204082
      1.15661844	   4361.20134073	   1907.31261202	      0.00000000	     74.14651961
      1.15682774	   4361.46544545	   1907.76912006	      0.00000000	     74.14089784
      1.15699411	   4361.67152732	   1908.12962511	      0.00000000	     74.13636255
      1.15716048	   4361.87424969	   1908.48804542	      0.00000000	     74.13177193
      1.15733981	   4362.08904045	   1908.87204359	      0.00000000	     74.12676606
      1.15751913	   4362.30003606	   1909.25364684	      0.00000000	     74.12170407
      1.15771289	   4362.52381117	   1909.66328863	      0.00000000	     74.11617620
      1.15790664	   4362.74328845	   1910.07016828	      0.00000000	     74.11059220
      1.15806923	   4362.92419210	   1910.40947782	      0.00000000	     74.10586657
      1.15827938	   4363.15366078	   1910.84519117	      0.00000000	     74.09970919
      1.15848952	   4363.37830220	   1911.27771490	      0.00000000	     74.09350091
      1.15865562	   4363.55249417	   1911.61733764	      0.00000000	     74.08856145
      1.15882172	   4363.72376157	   1911.95499212	      0.00000000	     74.08359584
      1.15898812	   4363.89243997	   1912.29128587	      0.00000000	     74.07859762
      1.15919614	   4364.09930156	   1912.70896285	      0.00000000	     74.07231895
      1.15940416	   4364.30177242	   1913.12360659	      0.00000000	     74.06601080
      1.15956483	   4364.45519558	   1913.44180316	      0.00000000	     74.06112106
      1.15975897	   4364.63718235	   1913.82388347	      0.00000000	     74.05519532
      1.15999923	   4364.85735513	   1914.29315481	      0.00000000	     74.04783928
      1.16019293	   4365.03086413	   1914.66862157	      0.00000000	     74.04189396
      1.16035302	   4365.17161147	   1914.97701574	      0.00000000	     74.03697269
      1.16051311	   4365.30999224	   1915.28368035	      0.00000000	     74.03204594
      1.16065065	   4365.42700944	   1915.54576642	      0.00000000	     74.02781009
      1.16086593	   4365.60675464	   1915.95346619	      0.00000000	     74.02117608
      1.16103773	   4365.74724700	   1916.27661233	      0.00000000	     74.01588037
      1.16120953	   4365.88515756	   1916.59781040	      0.00000000	     74.01058522
      1.16138133	   4366.02052574	   1916.91707190	      0.00000000	     74.00529182
      1.16155374	   4366.15384983	   1917.23552743	      0.00000000	     73.99998310
      1.16172615	   4366.28468319	   1917.55205449	      0.00000000	     73.99467904
      1.16189292	   4366.40890001	   1917.85640788	      0.00000000	     73.98955419
      1.16209356	   4366.55534262	   1918.22021234	      0.00000000	     73.98339758
      1.16231330	   4366.71201938	   1918.61570165	      0.00000000	     73.97666860
      1.16253304	   4366.86489099	   1919.00813547	      0.00000000	     73.96995605
      1.16267605	   4366.96236504	   1919.26189980	      0.00000000	     73.96559764
      1.16281906	   4367.05827447	   1919.51438543	      0.00000000	     73.96124772
      1.16299757	   4367.17582340	   1919.82776575	      0.00000000	     73.95583086
      1.16317608	   4367.29099572	   1920.13917449	      0.00000000	     73.95042930
      1.16331367	   4367.37816592	   1920.37786052	      0.00000000	     73.94627708
      1.16353067	   4367.51285528	   1920.75195450	      0.00000000	     73.93974924
      1.16369230	   4367.61098586	   1921.02872432	      0.00000000	     73.93490452
      1.16385392	   4367.70727187	   1921.30391408	      0.00000000	     73.93007560
      1.16401555	   4367.80174008	   1921.57753259	      0.00000000	     73.92526288
      1.16418952	   4367.90141858	   1921.87030739	      0.00000000	     73.92010147
      1.16436350	   4367.99904650	   1922.16128165	      0.00000000	     73.91496030
      1.16453198	   4368.09166215	   1922.44135971	      0.00000000	     73.91000157
      1.16470045	   4368.18240678	   1922.71976809	      0.00000000	     73.90506310
      1.16484754	   4368.26011917	   1922.96147038	      0.00000000	     73.90076872
      1.16506203	   4368.37095417	   1923.31167591	      0.00000000	     73.89453575
      1.16523774	   4368.45958319	   1923.59658204	      0.00000000	     73.88945615
      1.16541346	   4368.54628633	   1923.87971343	      0.00000000	     73.88440123
      1.16558917	   4368.63109523	   1924.16108102	      0.00000000	     73.87937116
      1.16573897	   4368.70191919	   1924.39957585	      0.00000000	     73.87510309
      1.16588877	   4368.77140128	   1924.63680228	      0.00000000	     73.87085379
      1.16606707	   4368.85236883	   1924.91750197	      0.00000000	     73.86582138
      1.16624536	   4368.93148386	   1925.19642412	      0.00000000	     73.86081650
      1.16641141	   4369.00351893	   1925.45459460	      0.00000000	     73.85618073
      1.16657745	   4369.07399105	   1925.71124083	      0.00000000	     73.85156953
      1.16674986	   4369.14552978	   1925.97611691	      0.00000000	     73.84680813
      1.16692227	   4369.21542835	   1926.23936792	      0.00000000	     73.84207390
      1.16709055	   4369.28209122	   1926.49475742	      0.00000000	     73.83747967
      1.16725883	   4369.34723352	   1926.74861605	      0.00000000	     73.83291189
      1.16742880	   4369.41150707	   1927.00348629	      0.00000000	     73.82832537
      1.16759878	   4369.47427057	   1927.25681201	      0.00000000	     73.82376636
      1.16776642	   4369.53471280	   1927.50516253	      0.00000000	     73.81929715
      1.16793407	   4369.59372510	   1927.75202722	      0.00000000	     73.81485513
      1.16810235	   4369.65153887	   1927.99833682	      0.00000000	     73.81042409
      1.16827063	   4369.70794992	   1928.24316588	      0.00000000	     73.80602084
      1.16843719	   4369.76242008	   1928.48404649	      0.00000000	     73.80169025
      1.16860375	   4369.81555213	   1928.72349256	      0.00000000	     73.79738723
      1.16877068	   4369.86747487	   1928.96203826	      0.00000000	     73.79310266
      1.16893761	   4369.91808868	   1929.19915882	      0.00000000	     73.78884606
      1.16910306	   4369.96697548	   1929.43277196	      0.00000000	     73.78465524
      1.16926851	   4370.01461001	   1929.66500047	      0.00000000	     73.78049216
      1.16943428	   4370.06109547	   1929.89630039	      0.00000000	     73.77634906
      1.16960005	   4370.10635635	   1930.12622540	      0.00000000	     73.77223402
      1.16976438	   4370.15002954	   1930.35280775	      0.00000000	     73.76818262
      1.16992871	   4370.19253033	   1930.57805356	      0.00000000	     73.76415895
      1.17009343	   4370.23396783	   1930.80249778	      0.00000000	     73.76015387
      1.17025815	   4370.27425762	   1931.02561363	      0.00000000	     73.75617680
      1.17042288	   4370.31341200	   1931.24740796	      0.00000000	     73.75222801
      1.17058760	   4370.35144824	   1931.46788830	      0.00000000	     73.74830734
      1.17075232	   4370.38837800	   1931.68706138	      0.00000000	     73.74441505
      1.17091704	   4370.42421845	   1931.90493470	      0.00000000	     73.74055097
      1.17108176	   4370.45898051	   1932.12151485	      0.00000000	     73.73671537
      1.17124648	   4370.49268141	   1932.33680934	      0.00000000	     73.73290802
      1.17141121	   4370.52533114	   1932.55082459	      0.00000000	     73.72912922
      1.17157593	   4370.55694724	   1932.76356811	      0.00000000	     73.72537870
      1.17172396	   4370.58448572	   1932.95367874	      0.00000000	     73.72203255
      1.17187200	   4370.61120933	   1933.14277276	      0.00000000	     73.71870927
      1.17204747	   4370.64184189	   1933.36561348	      0.00000000	     73.71479974
      1.17222295	   4370.67135779	   1933.58704081	      0.00000000	     73.71092238
      1.17236595	   4370.69459195	   1933.76643930	      0.00000000	     73.70778679
      1.17250894	   4370.71710309	   1933.94490906	      0.00000000	     73.70467253
      1.17268922	   4370.74446288	   1934.16859447	      0.00000000	     73.70077692
      1.17286950	   4370.77070186	   1934.39081932	      0.00000000	     73.69691522
      1.17300474	   4370.78965626	   1934.55657068	      0.00000000	     73.69404079
      1.17313998	   4370.80799558	   1934.72150865	      0.00000000	     73.69118540
      1.17332473	   4370.83206475	   1934.94553143	      0.00000000	     73.68731546
      1.17350949	   4370.85501366	   1935.16805196	      0.00000000	     73.68348105
      1.17363980	   4370.87053196	   1935.32409901	      0.00000000	     73.68079816
      1.17377011	   4370.88550690	   1935.47940652	      0.00000000	     73.67813288
      1.17395515	   4370.90584486	   1935.69866986	      0.00000000	     73.67437875
      1.17414018	   4370.92511292	   1935.91645736	      0.00000000	     73.67066011
      1.17427178	   4370.93817111	   1936.07045371	      0.00000000	     73.66803718
      1.17440338	   4370.95070172	   1936.22371138	      0.00000000	     73.66543212
      1.17458922	   4370.96750629	   1936.43888721	      0.00000000	     73.66178389
      1.17477505	   4370.98328376	   1936.65260512	      0.00000000	     73.65817122
      1.17490033	   4370.99334428	   1936.79585244	      0.00000000	     73.65575620
      1.17502560	   4371.00294967	   1936.93844409	      0.00000000	     73.65335724
      1.17520995	   4371.01626382	   1937.14709788	      0.00000000	     73.64985630
      1.17539431	   4371.02861442	   1937.35434589	      0.00000000	     73.64639013
      1.17552589	   4371.03684560	   1937.50141613	      0.00000000	     73.64393753
      1.17565748	   4371.04459821	   1937.64777766	      0.00000000	     73.64150255
      1.17584376	   4371.05476167	   1937.85377173	      0.00000000	     73.63808569
      1.17600395	   4371.06275238	   1938.02979521	      0.00000000	     73.63517547
      1.17616415	   4371.07005593	   1938.20478412	      0.00000000	     73.63229147
      1.17632434	   4371.07668489	   1938.37874448	      0.00000000	     73.62943332
      1.17646021	   4371.08178072	   1938.52548056	      0.00000000	     73.62702978
      1.17659607	   4371.08640196	   1938.67148390	      0.00000000	     73.62464478
      1.17679257	   4371.09225216	   1938.88135144	      0.00000000	     73.62122847
      1.17692196	   4371.09557547	   1939.01872488	      0.00000000	     73.61899984
      1.17705136	   4371.09848082	   1939.15544333	      0.00000000	     73.61678811
      1.17722788	   4371.10178037	   1939.34090415	      0.00000000	     73.61379784
      1.17740353	   4371.10431167	   1939.52425539	      0.00000000	     73.61085317
      1.17763431	   4371.10651552	   1939.76334679	      0.00000000	     73.60703092
      1.17774900	   4371.10714115	   1939.88140892	      0.00000000	     73.60515118
      1.17786369	   4371.10746060	   1939.99897053	      0.00000000	     73.60328438
      1.17802060	   4371.10740462	   1940.15899894	      0.00000000	     73.60075148
      1.17824497	   4371.10634817	   1940.38621479	      0.00000000	     73.59717178
      1.17839263	   4371.10503360	   1940.53472585	      0.00000000	     73.59484284
      1.17858192	   4371.10264088	   1940.72390837	      0.00000000	     73.59188867
      1.17872830	   4371.10025072	   1940.86929708	      0.00000000	     73.58962821
      1.17887468	   4371.09739704	   1941.01389606	      0.00000000	     73.58738857
      1.17904368	   4371.09353058	   1941.17985946	      0.00000000	     73.58482887
      1.17921267	   4371.08906147	   1941.34478108	      0.00000000	     73.58229673
      1.17934088	   4371.08527085	   1941.46920554	      0.00000000	     73.58039431
      1.17946909	   4371.08114141	   1941.59303624	      0.00000000	     73.57850765
      1.17967340	   4371.07386478	   1941.78915061	      0.00000000	     73.57553388
      1.17979391	   4371.06917870	   1941.90412571	      0.00000000	     73.57379851
      1.17991442	   4371.06420111	   1942.01858358	      0.00000000	     73.57207714
      1.18009942	   4371.05600106	   1942.19329382	      0.00000000	     73.56946153
      1.18033149	   4371.04477180	   1942.41074370	      0.00000000	     73.56622654
      1.18044983	   4371.03864516	   1942.52090664	      0.00000000	     73.56459661
      1.18056817	   4371.03225304	   1942.63058162	      0.00000000	     73.56297987
      1.18075299	   4371.02174235	   1942.80089435	      0.00000000	     73.56048144
      1.18091631	   4371.01192718	   1942.95040522	      0.00000000	     73.55830047
      1.18105636	   4371.00311828	   1943.07789105	      0.00000000	     73.55645020
      1.18119641	   4370.99395426	   1943.20470686	      0.00000000	     73.55461821
      1.18136877	   4370.98219118	   1943.35986084	      0.00000000	     73.55238888
      1.18150407	   4370.97258847	   1943.48095887	      0.00000000	     73.55065805
      1.18163938	   4370.96266270	   1943.60144015	      0.00000000	     73.54894435
      1.18177469	   4370.95241929	   1943.72130769	      0.00000000	     73.54724758
      1.18195354	   4370.93839523	   1943.87881485	      0.00000000	     73.54503079
      1.18209917	   4370.92657592	   1944.00627852	      0.00000000	     73.54324750
      1.18224480	   4370.91439876	   1944.13304142	      0.00000000	     73.54148385
      1.18239043	   4370.90187054	   1944.25910727	      0.00000000	     73.53973956
      1.18253606	   4370.88899242	   1944.38447896	      0.00000000	     73.53801479
      1.18268169	   4370.87577062	   1944.50916011	      0.00000000	     73.53630931
      1.18282732	   4370.86220662	   1944.63315365	      0.00000000	     73.53462323
      1.18297295	   4370.84830620	   1944.75646310	      0.00000000	     73.53295635
      1.18313018	   4370.83292281	   1944.88882994	      0.00000000	     73.53117837
      1.18328741	   4370.81715647	   1945.02040721	      0.00000000	     73.52942263
      1.18341910	   4370.80365638	   1945.13001036	      0.00000000	     73.52796933
      1.18355080	   4370.78989351	   1945.23906474	      0.00000000	     73.52653153
      1.18372605	   4370.77117218	   1945.38334244	      0.00000000	     73.52464242
      1.18386051	   4370.75649941	   1945.49338720	      0.00000000	     73.52321154
      1.18399498	   4370.74155894	   1945.60286757	      0.00000000	     73.52179691
      1.18412944	   4370.72635555	   1945.71178632	      0.00000000	     73.52039835
      1.18430452	   4370.70616825	   1945.85276519	      0.00000000	     73.51860153
      1.18444516	   4370.68963619	   1945.96533127	      0.00000000	     73.51717773
      1.18458580	   4370.67282368	   1946.07729145	      0.00000000	     73.51577156
      1.18472644	   4370.65573620	   1946.18864882	      0.00000000	     73.51438276
      1.18486708	   4370.63837451	   1946.29940582	      0.00000000	     73.51301146
      1.18500772	   4370.62074315	   1946.40956538	      0.00000000	     73.51165749
      1.18517208	   4370.59979837	   1946.53754943	      0.00000000	     73.51009724
      1.18531632	   4370.58112099	   1946.64920164	      0.00000000	     73.50874734
      1.18546056	   4370.56216684	   1946.76023408	      0.00000000	     73.50741573
      1.18560480	   4370.54294202	   1946.87065010	      0.00000000	     73.50610212
      1.18574904	   4370.52344621	   1946.98045206	      0.00000000	     73.50480672
      1.18589328	   4370.50368549	   1947.08964326	      0.00000000	     73.50352924
      1.18603753	   4370.48365938	   1947.19822605	      0.00000000	     73.50226988
      1.18618177	   4370.46337404	   1947.30620371	      0.00000000	     73.50102836
      1.18632601	   4370.44282874	   1947.41357852	      0.00000000	     73.49980490
      1.18647025	   4370.42202981	   1947.52035378	      0.00000000	     73.49859918
      1.18661449	   4370.40097618	   1947.62653170	      0.00000000	     73.49741146
      1.18675873	   4370.37967447	   1947.73211560	      0.00000000	     73.49751288
      1.18690297	   4370.35812323	   1947.83710762	      0.00000000	     73.50275942
      1.18704721	   4370.33632979	   1947.94151118	      0.00000000	     73.51722996
      1.18717454	   4370.31688938	   1948.03318395	      0.00000000	     73.54071363
      1.18730186	   4370.29726432	   1948.12440227	      0.00000000	     73.57679251
      1.18746831	   4370.27133117	   1948.24296721	      0.00000000	     73.64670927
      1.18760556	   4370.24971575	   1948.34015635	      0.00000000	     73.72677510
      1.18774282	   4370.22789213	   1948.43682499	      0.00000000	     73.82965390
      1.18788007	   4370.20586601	   1948.53297616	      0.00000000	     73.95751550
      1.18801732	   4370.18363859	   1948.62861225	      0.00000000	     74.11233598
      1.18815458	   4370.16121485	   1948.72373629	      0.00000000	     74.29590534
      1.18831710	   4370.13441172	   1948.83571420	      0.00000000	     74.55264506
      1.18845577	   4370.11133255	   1948.93069952	      0.00000000	     74.80714922
      1.18859444	   4370.08806196	   1949.02517120	      0.00000000	     75.09565866
      1.18873312	   4370.06460640	   1949.11913274	      0.00000000	     75.41931067
      1.18887179	   4370.04096704	   1949.21258691	      0.00000000	     75.77910033
      1.18901046	   4370.01714987	   1949.30553725	      0.00000000	     76.17589046
      1.18914913	   4369.99315657	   1949.39798672	      0.00000000	     76.61042282
      1.18928781	   4369.96899277	   1949.48993889	      0.00000000	     77.08332749
      1.18945578	   4369.93949765	   1949.60065866	      0.00000000	     77.70829690
      1.18957377	   4369.91863793	   1949.67799998	      0.00000000	     78.18182412
      1.18969176	   4369.89766128	   1949.75498856	      0.00000000	     78.68409756
      1.18985607	   4369.86826066	   1949.86162194	      0.00000000	     79.43178377
      1.19001424	   4369.83975662	   1949.96363265	      0.00000000	     80.20481100
      1.19017241	   4369.81106122	   1950.06502449	      0.00000000	     81.03031573
      1.19029770	   4369.78819647	   1950.14490358	      0.00000000	     81.72154064
      1.19042299	   4369.76521828	   1950.22440045	      0.00000000	     82.44577571
      1.19058914	   4369.73457369	   1950.32923596	      0.00000000	     83.45706690
      1.19072040	   4369.71023073	   1950.41158810	      0.00000000	     84.29694002
      1.19085166	   4369.68577066	   1950.49353044	      0.00000000	     85.17287054
      1.19098291	   4369.66119869	   1950.57506646	      0.00000000	     86.08474452
      1.19115271	   4369.62924846	   1950.67994435	      0.00000000	     87.31744957
      1.19127283	   4369.60653923	   1950.75373648	      0.00000000	     88.22552108
      1.19139295	   4369.58374235	   1950.82719660	      0.00000000	     89.16325959
      1.19155199	   4369.55343194	   1950.92394765	      0.00000000	     90.45014603
      1.19170181	   4369.52474649	   1951.01457002	      0.00000000	     91.70943484
      1.19185163	   4369.49593991	   1951.10469003	      0.00000000	     93.01391743
      1.19198050	   4369.47106580	   1951.18180836	      0.00000000	     94.17183289
      1.19210937	   4369.44610811	   1951.25856167	      0.00000000	     95.36264135
      1.19226402	   4369.41604758	   1951.35019302	      0.00000000	     96.83473439
      1.19239657	   4369.39019268	   1951.42832050	      0.00000000	     98.13350303
      1.19252912	   4369.36425528	   1951.50607184	      0.00000000	     99.46610354
      1.19266168	   4369.33824055	   1951.58345070	      0.00000000	    100.83220295
      1.19279423	   4369.31214911	   1951.66046011	      0.00000000	    102.23145837
      1.19292679	   4369.28598517	   1951.73710362	      0.00000000	    103.66351698
      1.19310137	   4369.25141686	   1951.83749473	      0.00000000	    105.59906840
      1.19321255	   4369.22934168	   1951.90110601	      0.00000000	    106.86069732
      1.19332374	   4369.20721937	   1951.96446691	      0.00000000	    108.14458358
      1.19349378	   4369.17329985	   1952.06089244	      0.00000000	    110.15071035
      1.19365470	   4369.14111085	   1952.15160885	      0.00000000	    112.09576078
      1.19381430	   4369.10910007	   1952.24108712	      0.00000000	    114.06917008
      1.19394334	   4369.08315958	   1952.31306946	      0.00000000	    115.69635093
      1.19407239	   4369.05717028	   1952.38473184	      0.00000000	    117.35143080
      1.19420143	   4369.03113217	   1952.45607690	      0.00000000	    119.03402847
      1.19436014	   4368.99904568	   1952.54339420	      0.00000000	    121.14063452
      1.19449348	   4368.97203573	   1952.61639068	      0.00000000	    122.94171260
      1.19462682	   4368.94498238	   1952.68905879	      0.00000000	    124.77082469
      1.19476016	   4368.91788530	   1952.76140137	      0.00000000	    126.62754023
      1.19489351	   4368.89074855	   1952.83342187	      0.00000000	    128.51142718
      1.19502685	   4368.86357210	   1952.90512313	      0.00000000	    130.42205329
      1.19516019	   4368.83635960	   1952.97650852	      0.00000000	    132.35898588
      1.19532145	   4368.80340109	   1953.06242313	      0.00000000	    134.73601521
      1.19543592	   4368.77997719	   1953.12313590	      0.00000000	    136.44592198
      1.19555040	   4368.75652894	   1953.18362253	      0.00000000	    138.17424222
      1.19570833	   4368.72414242	   1953.26670706	      0.00000000	    140.58848827
      1.19585726	   4368.69356758	   1953.34466335	      0.00000000	    142.89594198
      1.19600618	   4368.66296106	   1953.42224911	      0.00000000	    145.23287971
      1.19612798	   4368.63790355	   1953.48543398	      0.00000000	    147.16578346
      1.19624979	   4368.61282779	   1953.54837597	      0.00000000	    149.11770082
      1.19640545	   4368.58075271	   1953.62846730	      0.00000000	    151.63948644
      1.19653506	   4368.55402761	   1953.69485324	      0.00000000	    153.76190758
      1.19666467	   4368.52728333	   1953.76097204	      0.00000000	    155.90467344
      1.19679428	   4368.50052349	   1953.82682663	      0.00000000	    158.06741448
      1.19692388	   4368.47374730	   1953.89241928	      0.00000000	    160.24976548
      1.19705349	   4368.44695757	   1953.95775275	      0.00000000	    162.45136505
      1.19721998	   4368.41252445	   1954.04130007	      0.00000000	    165.30709527
      1.19733041	   4368.38967561	   1954.09648583	      0.00000000	    167.21812362
      1.19744084	   4368.36681777	   1954.15148884	      0.00000000	    169.14232388
      1.19760248	   4368.33334688	   1954.23167408	      0.00000000	    171.98220505
      1.19775514	   4368.30172249	   1954.30705238	      0.00000000	    174.68921880
      1.19790781	   4368.27008858	   1954.38209278	      0.00000000	    177.41987308
      1.19802458	   4368.24588508	   1954.43926315	      0.00000000	    179.52410062
      1.19814134	   4368.22167797	   1954.49623984	      0.00000000	    181.64161185
      1.19830231	   4368.18829991	   1954.57446992	      0.00000000	    184.58204713
      1.19842882	   4368.16206566	   1954.63569566	      0.00000000	    186.90987801
      1.19855532	   4368.13582714	   1954.69670048	      0.00000000	    189.25237727
      1.19868182	   4368.10958721	   1954.75748675	      0.00000000	    191.60926589
      1.19883766	   4368.07725796	   1954.83207365	      0.00000000	    194.53217498
      1.19895533	   4368.05284873	   1954.88817388	      0.00000000	    196.75295519
      1.19907299	   4368.02843815	   1954.94409027	      0.00000000	    198.98544934
      1.19921996	   4367.99794978	   1955.01367631	      0.00000000	    201.79004587
      1.19935828	   4367.96925576	   1955.07891117	      0.00000000	    204.44566379
      1.19949661	   4367.94056491	   1955.14389985	      0.00000000	    207.11650278
      1.19963493	   4367.91187512	   1955.20864444	      0.00000000	    209.80224463
      1.19975319	   4367.88735008	   1955.26380890	      0.00000000	    212.11009885
      1.19987145	   4367.86282665	   1955.31879824	      0.00000000	    214.42842812
      1.19998972	   4367.83830715	   1955.37361427	      0.00000000	    216.75704483
      1.20016834	   4367.80127984	   1955.45608079	      0.00000000	    220.29319776
      1.20027518	   4367.77913637	   1955.50522595	      0.00000000	    222.41923625
      1.20038203	   4367.75699561	   1955.55423354	      0.00000000	    224.55317135
      1.20054660	   4367.72290141	   1955.62945129	      0.00000000	    227.85512748
      1.20070093	   4367.69093991	   1955.69969321	      0.00000000	    230.96774722
      1.20084776	   4367.66053849	   1955.76626993	      0.00000000	    233.94372734
      1.20097427	   4367.63435274	   1955.82342860	      0.00000000	    236.51863497
      1.20110077	   4367.60817543	   1955.88040434	      0.00000000	    239.10350266
      1.20122728	   4367.58200469	   1955.93719848	      0.00000000	    241.69814379
      1.20135378	   4367.55584265	   1955.99381294	      0.00000000	    244.30237546
      1.20150897	   4367.52375931	   1956.06301922	      0.00000000	    247.50985393
      1.20162135	   4367.50053455	   1956.11297142	      0.00000000	    249.84130052
      1.20173373	   4367.47731557	   1956.16278553	      0.00000000	    252.17988703
      1.20188313	   4367.44646080	   1956.22879481	      0.00000000	    255.29956295
      1.20202297	   4367.41759097	   1956.29036421	      0.00000000	    258.23066492
      1.20216281	   4367.38873385	   1956.35172626	      0.00000000	    261.17219217
      1.20228364	   4367.36380622	   1956.40458432	      0.00000000	    263.72224402
      1.20240448	   4367.33888879	   1956.45729044	      0.00000000	    266.27979338
      1.20252531	   4367.31397977	   1956.50984564	      0.00000000	    268.84471219
      1.20267829	   4367.28245933	   1956.57616597	      0.00000000	    272.10225707
      1.20280692	   4367.25596734	   1956.63174535	      0.00000000	    274.85005177
      1.20293555	   4367.22948747	   1956.68715882	      0.00000000	    277.60573599
      1.20306417	   4367.20301752	   1956.74240752	      0.00000000	    280.36917016
      1.20319280	   4367.17655999	   1956.79749329	      0.00000000	    283.14021771
      1.20332142	   4367.15011262	   1956.85241723	      0.00000000	    285.91874597
      1.20345005	   4367.12367796	   1956.90718117	      0.00000000	    288.70462510
      1.20357868	   4367.09725365	   1956.96178616	      0.00000000	    291.49772905
      1.20370730	   4367.07084231	   1957.01623401	      0.00000000	    294.29793449
      1.20383593	   4367.04444147	   1957.07052574	      0.00000000	    297.10512176
      1.20396455	   4367.01805384	   1957.12466313	      0.00000000	    299.91917375
      1.20409318	   4366.99167678	   1957.17864716	      0.00000000	    302.73997696
      1.20422181	   4366.96531320	   1957.23247960	      0.00000000	    305.56742027
      1.20435043	   4366.93896020	   1957.28616138	      0.00000000	    308.40139610
      1.20447906	   4366.91262094	   1957.33969429	      0.00000000	    311.24179909
      1.20460769	   4366.88629219	   1957.39307917	      0.00000000	    314.08852735
      1.20473631	   4366.85997747	   1957.44631783	      0.00000000	    316.94148104
      1.20486494	   4366.83367313	   1957.49941104	      0.00000000	    319.80056376
      1.20499356	   4366.80738314	   1957.55236065	      0.00000000	    322.66568095
      1.20510762	   4366.78408065	   1957.59919096	      0.00000000	    325.21112580
      1.20522167	   4366.76078906	   1957.64591018	      0.00000000	    327.76118092
      1.20536665	   4366.73119337	   1957.70514130	      0.00000000	    331.00942705
      1.20549461	   4366.70508766	   1957.75726950	      0.00000000	    333.88219893
      1.20562257	   4366.67899281	   1957.80926115	      0.00000000	    336.76052293
      1.20575052	   4366.65291170	   1957.86111785	      0.00000000	    339.64432035
      1.20587848	   4366.62684127	   1957.91284035	      0.00000000	    342.53351535
      1.20600644	   4366.60078478	   1957.96443030	      0.00000000	    345.42803365
      1.20613440	   4366.57473871	   1958.01588835	      0.00000000	    348.32780378
      1.20626235	   4366.54870684	   1958.06721620	      0.00000000	    351.23275569
      1.20637598	   4366.52559883	   1958.11268708	      0.00000000	    353.81666846
      1.20648961	   4366.50250162	   1958.15805692	      0.00000000	    356.40456803
      1.20663296	   4366.47337514	   1958.21515179	      0.00000000	    359.67505520
      1.20676023	   4366.44752929	   1958.26571045	      0.00000000	    362.58391706
      1.20688750	   4366.42169403	   1958.31614525	      0.00000000	    365.49759719
      1.20701478	   4366.39587221	   1958.36645769	      0.00000000	    368.41603807
      1.20714205	   4366.37006070	   1958.41664837	      0.00000000	    371.33918463
      1.20726932	   4366.34426280	   1958.46671884	      0.00000000	    374.26698284
      1.20739660	   4366.31847485	   1958.51666963	      0.00000000	    377.19938112
      1.20752387	   4366.29270077	   1958.56650236	      0.00000000	    380.13632880
      1.20763496	   4366.27021068	   1958.60990467	      0.00000000	    382.70364353
      1.20774606	   4366.24773068	   1958.65321843	      0.00000000	    385.27435622
      1.20789082	   4366.21845057	   1958.70952631	      0.00000000	    388.62917308
      1.20801786	   4366.19276968	   1958.75881659	      0.00000000	    391.57779970
      1.20814489	   4366.16709895	   1958.80799369	      0.00000000	    394.53073733
      1.20827193	   4366.14144123	   1958.85705902	      0.00000000	    397.48794475
      1.20839896	   4366.11579325	   1958.90601310	      0.00000000	    400.44938285
      1.20852599	   4366.09015855	   1958.95485742	      0.00000000	    403.41501317
      1.20863826	   4366.06751248	   1958.99793096	      0.00000000	    406.03925383
      1.20875052	   4366.04487640	   1959.04092016	      0.00000000	    408.66671533
      1.20889198	   4366.01636415	   1959.09497151	      0.00000000	    411.98213756
      1.20901817	   4365.99094271	   1959.14307659	      0.00000000	    414.94389009
      1.20914436	   4365.96553087	   1959.19107748	      0.00000000	    417.90961533
      1.20927055	   4365.94013148	   1959.23897551	      0.00000000	    420.87928311
      1.20939674	   4365.91474128	   1959.28677113	      0.00000000	    423.85286505
      1.20952294	   4365.88936375	   1959.33446575	      0.00000000	    426.83033319
      1.20963532	   4365.86677097	   1959.37685589	      0.00000000	    429.48519654
      1.20974770	   4365.84418786	   1959.41916723	      0.00000000	    432.14310305
      1.20988726	   4365.81615253	   1959.47160489	      0.00000000	    435.44818988
      1.21002683	   4365.78813159	   1959.52392311	      0.00000000	    438.75791186
      1.21012991	   4365.76744190	   1959.56248934	      0.00000000	    441.20545293
      1.21023300	   4365.74676027	   1959.60099156	      0.00000000	    443.65549436
      1.21039165	   4365.71494377	   1959.66012280	      0.00000000	    447.43101103
      1.21051304	   4365.69061043	   1959.70526812	      0.00000000	    450.32391560
      1.21063444	   4365.66628552	   1959.75032673	      0.00000000	    453.22023265
      1.21075583	   4365.64197115	   1959.79529967	      0.00000000	    456.11994600
      1.21087723	   4365.61766535	   1959.84018743	      0.00000000	    459.02304062
      1.21099862	   4365.59336981	   1959.88499100	      0.00000000	    461.92950177
      1.21112002	   4365.56908289	   1959.92971089	      0.00000000	    464.83931577
      1.21124141	   4365.54480602	   1959.97434806	      0.00000000	    467.75246925
      1.21139212	   4365.51467842	   1960.02965011	      0.00000000	    471.37373181
      1.21149550	   4365.49402230	   1960.06751163	      0.00000000	    473.86064664
      1.21159888	   4365.47337184	   1960.10531459	      0.00000000	    476.34995657
      1.21174725	   4365.44374415	   1960.15947240	      0.00000000	    479.92706074
      1.21188241	   4365.41676795	   1960.20870123	      0.00000000	    483.18967198
      1.21201757	   4365.38980406	   1960.25783319	      0.00000000	    486.45633670
      1.21212959	   4365.36746210	   1960.29848348	      0.00000000	    489.16699467
      1.21224162	   4365.34512889	   1960.33906850	      0.00000000	    491.88042195
      1.21238074	   4365.31740420	   1960.38937834	      0.00000000	    495.25391884
      1.21250239	   4365.29317047	   1960.43329174	      0.00000000	    498.20742178
      1.21262405	   4365.26894438	   1960.47712995	      0.00000000	    501.16416694
      1.21274570	   4365.24472843	   1960.52089404	      0.00000000	    504.12414705
      1.21286735	   4365.22052010	   1960.56458435	      0.00000000	    507.08735575
      1.21298901	   4365.19632179	   1960.60820191	      0.00000000	    510.05378646
      1.21311066	   4365.17213107	   1960.65174708	      0.00000000	    513.02343346
      1.21323232	   4365.14795028	   1960.69522088	      0.00000000	    515.99629078
      1.21335397	   4365.12377704	   1960.73862364	      0.00000000	    518.97235323
      1.21347563	   4365.09961366	   1960.78195640	      0.00000000	    521.95161537
      1.21359728	   4365.07545777	   1960.82521949	      0.00000000	    524.93407246
      1.21371894	   4365.05131169	   1960.86841393	      0.00000000	    527.91971945
      1.21384059	   4365.02717303	   1960.91154004	      0.00000000	    530.90855196
      1.21396224	   4365.00304415	   1960.95459884	      0.00000000	    533.90056526
      1.21408390	   4364.97892261	   1960.99759064	      0.00000000	    536.89575523
      1.21420555	   4364.95481084	   1961.04051646	      0.00000000	    539.89411732
      1.21432721	   4364.93070630	   1961.08337661	      0.00000000	    542.89564761
      1.21444886	   4364.90661156	   1961.12617211	      0.00000000	    545.90034162
      1.21457052	   4364.88252393	   1961.16890323	      0.00000000	    548.90819551
      1.21469217	   4364.85844615	   1961.21157104	      0.00000000	    551.91920481
      1.21481383	   4364.83437533	   1961.25417575	      0.00000000	    554.93336562
      1.21493548	   4364.81031444	   1961.29671845	      0.00000000	    557.95067337
      1.21505713	   4364.78626035	   1961.33919935	      0.00000000	    560.97112404
      1.21517879	   4364.76221631	   1961.38161954	      0.00000000	    563.99471281
      1.21530044	   4364.73817885	   1961.42397919	      0.00000000	    567.02143548
      1.21542210	   4364.71415163	   1961.46627945	      0.00000000	    570.05128685
      1.21553131	   4364.69258694	   1961.50420346	      0.00000000	    572.77396038
      1.21564053	   4364.67103012	   1961.54208053	      0.00000000	    575.49914776
      1.21577481	   4364.64453243	   1961.58858958	      0.00000000	    578.85343795
      1.21590910	   4364.61804614	   1961.63502914	      0.00000000	    582.21151535
      1.21601216	   4364.59772376	   1961.67062381	      0.00000000	    584.79134958
      1.21611523	   4364.57740836	   1961.70617847	      0.00000000	    587.37340604
      1.21626182	   4364.54852292	   1961.75667990	      0.00000000	    591.04972887
      1.21638379	   4364.52449734	   1961.79864173	      0.00000000	    594.11221146
      1.21650577	   4364.50047883	   1961.84054904	      0.00000000	    597.17778557
      1.21662775	   4364.47646999	   1961.88240281	      0.00000000	    600.24644305
      1.21674972	   4364.45246789	   1961.92420325	      0.00000000	    603.31817593
      1.21687170	   4364.42847583	   1961.96595145	      0.00000000	    606.39297504
      1.21698036	   4364.40710930	   1962.00309647	      0.00000000	    609.13455562
      1.21708901	   4364.38575048	   1962.04020092	      0.00000000	    611.87855506
      1.21722231	   4364.35955596	   1962.08566479	      0.00000000	    615.24813200
      1.21735561	   4364.33337260	   1962.13106900	      0.00000000	    618.62132428
      1.21745802	   4364.31326112	   1962.16591288	      0.00000000	    621.21540878
      1.21756043	   4364.29315650	   1962.20072240	      0.00000000	    623.81161141
      1.21770568	   4364.26465191	   1962.25003326	      0.00000000	    627.49735517
      1.21782737	   4364.24078116	   1962.29129304	      0.00000000	    630.58846030
      1.21794906	   4364.21691739	   1962.33250574	      0.00000000	    633.68251606
      1.21807074	   4364.19306330	   1962.37367235	      0.00000000	    636.77950759
      1.21819243	   4364.16921578	   1962.41479300	      0.00000000	    639.87941997
      1.21831412	   4364.14537843	   1962.45586881	      0.00000000	    642.98223677
      1.21841877	   4364.12488398	   1962.49115682	      0.00000000	    645.65287116
      1.21852341	   4364.10439674	   1962.52641242	      0.00000000	    648.32563009
      1.21866030	   4364.07760561	   1962.57248194	      0.00000000	    651.82507896
      1.21879719	   4364.05082617	   1962.61849739	      0.00000000	    655.32811669
      1.21889525	   4364.03164872	   1962.65142573	      0.00000000	    657.83957771
      1.21899330	   4364.01247762	   1962.68432710	      0.00000000	    660.35285496
      1.21914592	   4363.98264944	   1962.73548201	      0.00000000	    664.26814911
      1.21926612	   4363.95916768	   1962.77572507	      0.00000000	    667.35475644
      1.21938631	   4363.93569284	   1962.81592893	      0.00000000	    670.44402718
      1.21950651	   4363.91222734	   1962.85609447	      0.00000000	    673.53593805
      1.21962670	   4363.88876850	   1962.89622186	      0.00000000	    676.63046559
      1.21974690	   4363.86531932	   1962.93631208	      0.00000000	    679.72758482
      1.21986709	   4363.84187645	   1962.97636517	      0.00000000	    682.82727070
      1.21997443	   4363.82095061	   1963.01210175	      0.00000000	    685.59741025
      1.22008176	   4363.80003005	   1963.04780956	      0.00000000	    688.36955631
      1.22018909	   4363.77911657	   1963.08348927	      0.00000000	    691.14368888
      1.22034160	   4363.74941073	   1963.13413895	      0.00000000	    695.08885142
      1.22044680	   4363.72892840	   1963.16904476	      0.00000000	    697.81248266
      1.22055201	   4363.70845135	   1963.20392457	      0.00000000	    700.53795404
      1.22068849	   4363.68189419	   1963.24914009	      0.00000000	    704.07671326
      1.22082498	   4363.65534637	   1963.29431329	      0.00000000	    707.61848823
      1.22092473	   4363.63595338	   1963.32729948	      0.00000000	    710.20866966
      1.22102447	   4363.61656496	   1963.36026371	      0.00000000	    712.80041699
      1.22116451	   4363.58935423	   1963.40650825	      0.00000000	    716.44175041
      1.22129084	   4363.56481633	   1963.44818954	      0.00000000	    719.72915896
      1.22141717	   4363.54028845	   1963.48983772	      0.00000000	    723.01896109
      1.22152715	   4363.51894160	   1963.52606801	      0.00000000	    725.88483492
      1.22163712	   4363.49760265	   1963.56227408	      0.00000000	    728.75246197
      1.22174710	   4363.47626974	   1963.59845605	      0.00000000	    731.62181338
      1.22188567	   4363.44940039	   1963.64401247	      0.00000000	    735.23965131
      1.22199915	   4363.42740243	   1963.68129405	      0.00000000	    738.20449375
      1.22211264	   4363.40541274	   1963.71855157	      0.00000000	    741.17106650
      1.22222613	   4363.38342939	   1963.75578518	      0.00000000	    744.13933559
      1.22233961	   4363.36145396	   1963.79299552	      0.00000000	    747.10926611
      1.22247903	   4363.33446596	   1963.83867692	      0.00000000	    750.76005165
      1.22258222	   4363.31449802	   1963.87246783	      0.00000000	    753.46384456
      1.22268542	   4363.29453503	   1963.90624033	      0.00000000	    756.16891884
      1.22281949	   4363.26860753	   1963.95009281	      0.00000000	    759.68537447
      1.22295357	   4363.24268905	   1963.99391548	      0.00000000	    763.20388559
      1.22305577	   4363.22294047	   1964.02730027	      0.00000000	    765.88723652
      1.22315797	   4363.20319668	   1964.06066835	      0.00000000	    768.57171827
      1.22329164	   4363.17738129	   1964.10428925	      0.00000000	    772.08467041
      1.22341347	   4363.15386326	   1964.14401779	      0.00000000	    775.28766379
      1.22353529	   4363.13035451	   1964.18372438	      0.00000000	    778.49212367
      1.22365711	   4363.10685249	   1964.22340912	      0.00000000	    781.69800197
      1.22376222	   4363.08658272	   1964.25763275	      0.00000000	    784.46517065
      1.22386733	   4363.06631790	   1964.29184076	      0.00000000	    787.23332746
      1.22399382	   4363.04193881	   1964.33298886	      0.00000000	    790.56596315
      1.22412032	   4363.01756752	   1964.37411541	      0.00000000	    793.89992857
      1.22423014	   4362.99641685	   1964.40980434	      0.00000000	    796.79548357
      1.22433996	   4362.97527161	   1964.44547768	      0.00000000	    799.69196234
      1.22444978	   4362.95413373	   1964.48113607	      0.00000000	    802.58932795
      1.22458521	   4362.92807659	   1964.52508614	      0.00000000	    806.16324480
      1.22469256	   4362.90742830	   1964.55991148	      0.00000000	    808.99728313
      1.22479991	   4362.88678519	   1964.59472327	      0.00000000	    811.83205610
      1.22490727	   4362.86614890	   1964.62952207	      0.00000000	    814.66752900
      1.22505303	   4362.83813731	   1964.67675244	      0.00000000	    818.51868380
      1.22515590	   4362.81837776	   1964.71006857	      0.00000000	    821.23707773
      1.22525877	   4362.79862292	   1964.74337345	      0.00000000	    823.95600958
      1.22539207	   4362.77303129	   1964.78651781	      0.00000000	    827.48027073
      1.22552538	   4362.74744797	   1964.82964435	      0.00000000	    831.00531877
      1.22562394	   4362.72853986	   1964.86151974	      0.00000000	    833.61208233
      1.22572250	   4362.70963585	   1964.89338586	      0.00000000	    836.21921395
      1.22585844	   4362.68357252	   1964.93732076	      0.00000000	    839.81549563
      1.22598121	   4362.66004084	   1964.97698673	      0.00000000	    843.06400806
      1.22610398	   4362.63651798	   1965.01663991	      0.00000000	    846.31294418
      1.22621294	   4362.61564679	   1965.05182132	      0.00000000	    849.19668103
      1.22632190	   4362.59478277	   1965.08699330	      0.00000000	    852.08067745
      1.22643086	   4362.57392401	   1965.12215588	      0.00000000	    854.96489914
      1.22656285	   4362.54866518	   1965.16473895	      0.00000000	    858.45902003
      1.22667416	   4362.52736929	   1965.20064084	      0.00000000	    861.40591984
      1.22678547	   4362.50608068	   1965.23653413	      0.00000000	    864.35293974
      1.22689678	   4362.48479735	   1965.27241881	      0.00000000	    867.30004431
      1.22700810	   4362.46352092	   1965.30829544	      0.00000000	    870.24719797
      1.22714328	   4362.43768789	   1965.35185686	      0.00000000	    873.82653144
      1.22724537	   4362.41818835	   1965.38474298	      0.00000000	    876.52927215
      1.22734745	   4362.39869291	   1965.41762283	      0.00000000	    879.23196301
      1.22747742	   4362.37387781	   1965.45947961	      0.00000000	    882.67312686
      1.22760740	   4362.34906984	   1965.50132711	      0.00000000	    886.11411394
      1.22770848	   4362.32978507	   1965.53386341	      0.00000000	    888.78979598
      1.22780955	   4362.31050414	   1965.56639450	      0.00000000	    891.46531479
      1.22793917	   4362.28578634	   1965.60810486	      0.00000000	    894.89607926
      1.22806879	   4362.26107548	   1965.64980752	      0.00000000	    898.32648503
      1.22817126	   4362.24154682	   1965.68277102	      0.00000000	    901.03813585
      1.22827373	   4362.22202199	   1965.71573010	      0.00000000	    903.74950738
      1.22840112	   4362.19775575	   1965.75670005	      0.00000000	    907.11992071
      1.22852852	   4362.17349593	   1965.79766395	      0.00000000	    910.48982035
      1.22863154	   4362.15388365	   1965.83078746	      0.00000000	    913.21464271
      1.22873456	   4362.13427511	   1965.86390742	      0.00000000	    915.93907708
      1.22886039	   4362.11033368	   1965.90435380	      0.00000000	    919.26596885
      1.22898622	   4362.08639826	   1965.94479559	      0.00000000	    922.59220722
      1.22909023	   4362.06661908	   1965.97822286	      0.00000000	    925.34123792
      1.22919424	   4362.04684357	   1966.01164739	      0.00000000	    928.08977274
      1.22929825	   4362.02707333	   1966.04506959	      0.00000000	    930.83778965
      1.22944488	   4361.99920914	   1966.09218297	      0.00000000	    934.71090750
      1.22954540	   4361.98011229	   1966.12448074	      0.00000000	    937.36558326
      1.22964593	   4361.96101881	   1966.15677674	      0.00000000	    940.01970927
      1.22977822	   4361.93590030	   1966.19927373	      0.00000000	    943.51147337
      1.22991050	   4361.91078798	   1966.24176838	      0.00000000	    947.00221327
      1.23000601	   4361.89266219	   1966.27244931	      0.00000000	    949.52193046
      1.23010153	   4361.87453914	   1966.30312929	      0.00000000	    952.04107849
      1.23023738	   4361.84876812	   1966.34676687	      0.00000000	    955.62325857
      1.23035931	   4361.82564498	   1966.38592962	      0.00000000	    958.83713945
      1.23048123	   4361.80252873	   1966.42509201	      0.00000000	    962.05000819
      1.23058689	   4361.78250020	   1966.45902897	      0.00000000	    964.83337387
      1.23069255	   4361.76247706	   1966.49296609	      0.00000000	    967.61594098
      1.23079821	   4361.74245752	   1966.52690328	      0.00000000	    970.39769253
      1.23093242	   4361.71703492	   1966.57001212	      0.00000000	    973.92996604
      1.23104162	   4361.69635450	   1966.60508723	      0.00000000	    976.80290910
      1.23115082	   4361.67567955	   1966.64016328	      0.00000000	    979.67492300
      1.23126002	   4361.65500819	   1966.67524020	      0.00000000	    982.54599081
      1.23136921	   4361.63434188	   1966.71031839	      0.00000000	    985.41609559
      1.23150413	   4361.60881259	   1966.75366105	      0.00000000	    988.96090438
      1.23160332	   4361.59004954	   1966.78552685	      0.00000000	    991.56596339
      1.23170251	   4361.57128905	   1966.81739395	      0.00000000	    994.17018693
      1.23183217	   4361.54677237	   1966.85905111	      0.00000000	    997.57298790
      1.23194869	   4361.52474357	   1966.89649077	      0.00000000	   1000.62982722
      1.23206520	   4361.50272046	   1966.93393316	      0.00000000	   1003.68546101
      1.23218172	   4361.48070069	   1966.97137817	      0.00000000	   1006.73987300
      1.23229824	   4361.45868716	   1967.00882642	      0.00000000	   1009.79304672
      1.23239634	   4361.44015644	   1967.04035555	      0.00000000	   1012.36247716
      1.23249443	   4361.42162994	   1967.07188722	      0.00000000	   1014.93100995
      1.23262449	   4361.39707141	   1967.11369605	      0.00000000	   1018.33500271
      1.23274134	   4361.37501253	   1967.15126295	      0.00000000	   1021.39191672
      1.23285819	   4361.35295673	   1967.18883361	      0.00000000	   1024.44751533
      1.23296203	   4361.33336083	   1967.22222615	      0.00000000	   1027.16189607
      1.23306587	   4361.31376719	   1967.25562194	      0.00000000	   1029.87521844
      1.23316971	   4361.29417759	   1967.28902137	      0.00000000	   1032.58747348
      1.23330646	   4361.26838472	   1967.33300979	      0.00000000	   1036.15753612
      1.23340883	   4361.24907958	   1967.36594619	      0.00000000	   1038.82903015
      1.23351121	   4361.22977664	   1967.39888629	      0.00000000	   1041.49946100
      1.23363592	   4361.20626675	   1967.43901947	      0.00000000	   1044.75113714
      1.23376064	   4361.18276035	   1967.47915860	      0.00000000	   1048.00121233
      1.23385842	   4361.16433475	   1967.51063398	      0.00000000	   1050.54828309
      1.23395620	   4361.14591090	   1967.54211320	      0.00000000	   1053.09435692
      1.23408343	   4361.12194395	   1967.58307771	      0.00000000	   1056.40560666
      1.23420035	   4361.09992018	   1967.62073280	      0.00000000	   1059.44734421
      1.23431728	   4361.07790124	   1967.65839423	      0.00000000	   1062.48763059
      1.23443421	   4361.05588462	   1967.69606179	      0.00000000	   1065.52645825
      1.23453351	   4361.03719104	   1967.72805682	      0.00000000	   1068.10607537
      1.23463282	   4361.01849904	   1967.76005649	      0.00000000	   1070.68463062
      1.23475568	   4360.99537667	   1967.79965504	      0.00000000	   1073.87347858
      1.23487854	   4360.97225739	   1967.83926113	      0.00000000	   1077.06068706
      1.23498254	   4360.95269125	   1967.87279372	      0.00000000	   1079.75735294
      1.23508655	   4360.93312684	   1967.90633188	      0.00000000	   1082.45283497
      1.23519055	   4360.91356588	   1967.93987598	      0.00000000	   1085.14712909
      1.23532476	   4360.88832668	   1967.98317150	      0.00000000	   1088.62221034
      1.23542621	   4360.86925202	   1968.01590591	      0.00000000	   1091.24774267
      1.23552766	   4360.85017897	   1968.04864606	      0.00000000	   1093.87213432
      1.23565134	   4360.82693171	   1968.08856682	      0.00000000	   1097.06990820
      1.23577501	   4360.80368706	   1968.12849645	      0.00000000	   1100.26597809
      1.23587237	   4360.78539293	   1968.15993529	      0.00000000	   1102.78068927
      1.23596972	   4360.76710005	   1968.19137975	      0.00000000	   1105.29434000
      1.23609563	   4360.74344727	   1968.23205316	      0.00000000	   1108.54346799
      1.23621135	   4360.72170830	   1968.26944861	      0.00000000	   1111.52847871
      1.23632708	   4360.69997342	   1968.30685276	      0.00000000	   1114.51198265
      1.23644281	   4360.67824016	   1968.34426539	      0.00000000	   1117.49397792
      1.23654216	   4360.65958726	   1968.37638908	      0.00000000	   1120.05263513
      1.23664151	   4360.64093549	   1968.40851918	      0.00000000	   1122.61017802
      1.23676250	   4360.61822322	   1968.44765943	      0.00000000	   1125.72349607
      1.23688349	   4360.59551322	   1968.48680954	      0.00000000	   1128.83515825
      1.23698710	   4360.57607034	   1968.52034188	      0.00000000	   1131.49834844
      1.23709071	   4360.55662868	   1968.55388158	      0.00000000	   1134.16032401
      1.23719431	   4360.53719000	   1968.58742898	      0.00000000	   1136.82110338
      1.23732590	   4360.51250450	   1968.63004643	      0.00000000	   1140.19872529
      1.23742731	   4360.49348333	   1968.66289950	      0.00000000	   1142.80055287
      1.23752872	   4360.47446332	   1968.69575997	      0.00000000	   1145.40134234
      1.23765044	   4360.45163741	   1968.73521212	      0.00000000	   1148.52170980
      1.23777216	   4360.42881342	   1968.77467522	      0.00000000	   1151.64068573
      1.23786948	   4360.41056823	   1968.80623559	      0.00000000	   1154.13345269
      1.23796680	   4360.39232395	   1968.83780307	      0.00000000	   1156.62539588
      1.23809079	   4360.36908240	   1968.87803374	      0.00000000	   1159.79922176
      1.23821479	   4360.34584298	   1968.91827630	      0.00000000	   1162.97181879
      1.23831379	   4360.32729155	   1968.95041551	      0.00000000	   1165.50403278
      1.23841278	   4360.30874107	   1968.98256239	      0.00000000	   1168.03553363
      1.23853496	   4360.28585091	   1969.02224653	      0.00000000	   1171.15877650
      1.23865714	   4360.26296269	   1969.06194265	      0.00000000	   1174.28103983
      1.23875574	   4360.24449348	   1969.09398953	      0.00000000	   1176.80026859
      1.23885435	   4360.22602518	   1969.12604432	      0.00000000	   1179.31892918
      1.23897628	   4360.20319255	   1969.16569130	      0.00000000	   1182.43250595
      1.23909820	   4360.18036187	   1969.20535069	      0.00000000	   1185.54532131
      1.23919708	   4360.16185105	   1969.23752124	      0.00000000	   1188.06908602
      1.23929595	   4360.14334116	   1969.26970005	      0.00000000	   1190.59242120
      1.23941722	   4360.12064314	   1969.30917734	      0.00000000	   1193.68661914
      1.23953848	   4360.09794707	   1969.34866736	      0.00000000	   1196.78027828
      1.23963731	   4360.07945214	   1969.38086320	      0.00000000	   1199.30138559
      1.23973615	   4360.06095818	   1969.41306759	      0.00000000	   1201.82220673
      1.23985702	   4360.03834445	   1969.45246393	      0.00000000	   1204.90469804
      1.23997789	   4360.01573271	   1969.49187338	      0.00000000	   1207.98686891
      1.24007670	   4359.99725086	   1969.52410098	      0.00000000	   1210.50636822
      1.24017551	   4359.97877002	   1969.55633744	      0.00000000	   1213.02572570
      1.24029604	   4359.95623176	   1969.59566988	      0.00000000	   1216.09853576
      1.24041656	   4359.93369557	   1969.63501581	      0.00000000	   1219.17124260
      1.24051525	   4359.91524660	   1969.66724233	      0.00000000	   1221.68711271
      1.24061393	   4359.89679873	   1969.69947802	      0.00000000	   1224.20298621
      1.24073425	   4359.87431080	   1969.73879236	      0.00000000	   1227.27037463
      1.24085457	   4359.85182507	   1969.77812063	      0.00000000	   1230.33787607
      1.24095305	   4359.83342398	   1969.81032170	      0.00000000	   1232.84876284
      1.24105152	   4359.81502408	   1969.84253221	      0.00000000	   1235.35979786
      1.24117176	   4359.79256330	   1969.88187136	      0.00000000	   1238.42577769
      1.24129199	   4359.77010488	   1969.92122491	      0.00000000	   1241.49208663
      1.24139016	   4359.75177158	   1969.95336755	      0.00000000	   1243.99596742
      1.24148833	   4359.73343958	   1969.98551990	      0.00000000	   1246.50013970
      1.24160864	   4359.71097741	   1970.02493663	      0.00000000	   1249.56947465
      1.24172894	   4359.68851778	   1970.06436828	      0.00000000	   1252.63935553
      1.24182668	   4359.67027462	   1970.09641526	      0.00000000	   1255.13387474
      1.24192443	   4359.65203287	   1970.12847222	      0.00000000	   1257.62882550
      1.24204499	   4359.62953619	   1970.16802787	      0.00000000	   1260.70692869
      1.24216555	   4359.60704230	   1970.20759903	      0.00000000	   1263.78579650
      1.24226272	   4359.58891565	   1970.23950597	      0.00000000	   1266.26803279
      1.24235990	   4359.57079055	   1970.27142312	      0.00000000	   1268.75083567
      1.24248094	   4359.54821932	   1970.31119188	      0.00000000	   1271.84410312
      1.24260197	   4359.52565116	   1970.35097683	      0.00000000	   1274.93835738
      1.24269842	   4359.50767188	   1970.38269135	      0.00000000	   1277.40475327
      1.24279487	   4359.48969430	   1970.41441627	      0.00000000	   1279.87184364
      1.24291665	   4359.46699938	   1970.45448914	      0.00000000	   1282.98796133
      1.24303843	   4359.44430788	   1970.49457898	      0.00000000	   1286.10529377
      1.24313395	   4359.42651233	   1970.52603880	      0.00000000	   1288.55150336
      1.24322948	   4359.40871861	   1970.55750919	      0.00000000	   1290.99852576
      1.24335234	   4359.38583830	   1970.59800036	      0.00000000	   1294.14696990
      1.24347520	   4359.36296179	   1970.63850942	      0.00000000	   1297.29686574
      1.24356958	   4359.34539286	   1970.66964041	      0.00000000	   1299.71759231
      1.24366396	   4359.32782591	   1970.70078207	      0.00000000	   1302.13923772
      1.24378834	   4359.30468069	   1970.74183845	      0.00000000	   1305.33201795
      1.24391272	   4359.28153977	   1970.78291380	      0.00000000	   1308.52650080
      1.24400568	   4359.26424822	   1970.81362748	      0.00000000	   1310.91529697
      1.24409864	   4359.24695878	   1970.84435189	      0.00000000	   1313.30510273
      1.24422511	   4359.22344306	   1970.88616830	      0.00000000	   1316.55795542
      1.24433710	   4359.20262386	   1970.92321411	      0.00000000	   1319.44003437
      1.24444910	   4359.18181027	   1970.96027626	      0.00000000	   1322.32370404
      1.24456109	   4359.16100010	   1970.99735456	      0.00000000	   1325.20900632
      1.24465974	   4359.14267433	   1971.03002954	      0.00000000	   1327.75196607
      1.24475839	   4359.12435129	   1971.06271727	      0.00000000	   1330.29625216
      1.24485703	   4359.10603269	   1971.09541808	      0.00000000	   1332.84189175
      1.24499089	   4359.08118223	   1971.13980972	      0.00000000	   1336.29820961
      1.24508990	   4359.06280607	   1971.17266172	      0.00000000	   1338.85650019
      1.24518891	   4359.04443309	   1971.20552703	      0.00000000	   1341.41624437
      1.24530916	   4359.02212646	   1971.24545848	      0.00000000	   1344.52690523
      1.24542940	   4358.99982485	   1971.28540994	      0.00000000	   1347.63979414
      1.24551989	   4358.98304700	   1971.31548945	      0.00000000	   1349.98392937
      1.24561038	   4358.96627184	   1971.34558044	      0.00000000	   1352.32937072
      1.24573862	   4358.94250576	   1971.38824402	      0.00000000	   1355.65548519
      1.24585176	   4358.92154466	   1971.42590204	      0.00000000	   1358.59207998
      1.24596489	   4358.90059047	   1971.46357884	      0.00000000	   1361.53081942
      1.24607803	   4358.87964093	   1971.50127424	      0.00000000	   1364.47173750
      1.24617158	   4358.86232402	   1971.53245867	      0.00000000	   1366.90521850
      1.24626512	   4358.84501038	   1971.56365601	      0.00000000	   1369.34022976
      1.24638652	   4358.82255084	   1971.60415826	      0.00000000	   1372.50227559
      1.24650791	   4358.80009782	   1971.64468276	      0.00000000	   1375.66696551
      1.24660292	   4358.78253118	   1971.67641541	      0.00000000	   1378.14569764
      1.24669793	   4358.76496828	   1971.70816187	      0.00000000	   1380.62608882
      1.24681921	   4358.74255628	   1971.74870771	      0.00000000	   1383.79482027
      1.24694049	   4358.72015114	   1971.78927650	      0.00000000	   1386.96631521
      1.24703266	   4358.70313056	   1971.82012304	      0.00000000	   1389.37840189
      1.24712483	   4358.68611374	   1971.85098300	      0.00000000	   1391.79211667
      1.24724970	   4358.66306742	   1971.89281408	      0.00000000	   1395.06484577
      1.24737457	   4358.64002896	   1971.93467032	      0.00000000	   1398.34061840
      1.24746465	   4358.62341606	   1971.96488085	      0.00000000	   1400.70562067
      1.24755473	   4358.60680699	   1971.99510463	      0.00000000	   1403.07223306
      1.24768346	   4358.58308048	   1972.03831966	      0.00000000	   1406.45707359
      1.24779465	   4358.56259570	   1972.07566595	      0.00000000	   1409.38318234
      1.24790583	   4358.54211933	   1972.11303328	      0.00000000	   1412.31179780
      1.24801701	   4358.52164929	   1972.15042151	      0.00000000	   1415.24293663
      1.24811399	   4358.50380214	   1972.18305040	      0.00000000	   1417.80165331
      1.24821096	   4358.48595989	   1972.21569543	      0.00000000	   1420.36231102
      1.24830794	   4358.46812420	   1972.24835696	      0.00000000	   1422.92491853
      1.24844229	   4358.44342477	   1972.29363195	      0.00000000	   1426.47827430
      1.24854024	   4358.42542397	   1972.32666353	      0.00000000	   1429.07150879
      1.24863820	   4358.40742866	   1972.35971213	      0.00000000	   1431.66675961
      1.24875774	   4358.38547797	   1972.40006574	      0.00000000	   1434.83655497
      1.24886439	   4358.36590119	   1972.43609037	      0.00000000	   1437.66714875
      1.24897104	   4358.34633332	   1972.47213595	      0.00000000	   1440.50015563
      1.24907769	   4358.32677216	   1972.50820232	      0.00000000	   1443.33558190
      1.24918434	   4358.30722024	   1972.54429000	      0.00000000	   1446.17343230
      1.24929099	   4358.28767503	   1972.58039875	      0.00000000	   1449.01371145
      1.24939764	   4358.26813944	   1972.61652914	      0.00000000	   1451.85642237
      1.24950429	   4358.24861053	   1972.65268090	      0.00000000	   1454.70156806
      1.24961094	   4358.22909165	   1972.68885465	      0.00000000	   1457.54914979
      1.24970600	   4358.21170096	   1972.72111298	      0.00000000	   1460.08912861
      1.24980105	   4358.19431807	   1972.75338897	      0.00000000	   1462.63104334
      1.24991748	   4358.17303449	   1972.79294740	      0.00000000	   1465.74724496
      1.25003391	   4358.15176223	   1972.83253262	      0.00000000	   1468.86634873
      1.25012888	   4358.13441650	   1972.86484304	      0.00000000	   1471.41283063
      1.25022386	   4358.11707874	   1972.89717158	      0.00000000	   1473.96123948
      1.25034271	   4358.09539106	   1972.93765376	      0.00000000	   1477.15309562
      1.25046157	   4358.07371568	   1972.97816465	      0.00000000	   1480.34795907
      1.25055163	   4358.05729760	   1973.00888052	      0.00000000	   1482.77084735
      1.25064169	   4358.04088699	   1973.03961314	      0.00000000	   1485.19545435
      1.25076788	   4358.01790222	   1973.08270520	      0.00000000	   1488.59581378
      1.25088036	   4357.99742859	   1973.12113943	      0.00000000	   1491.62924694
      1.25099283	   4357.97696423	   1973.15959992	      0.00000000	   1494.66533510
      1.25108564	   4357.96008775	   1973.19135510	      0.00000000	   1497.17249684
      1.25117845	   4357.94321759	   1973.22312838	      0.00000000	   1499.68145254
      1.25129754	   4357.92158059	   1973.26392805	      0.00000000	   1502.90365797
      1.25141663	   4357.89995488	   1973.30475800	      0.00000000	   1506.12879076
      1.25150925	   4357.88314622	   1973.33653275	      0.00000000	   1508.63898723
      1.25160187	   4357.86634415	   1973.36832598	      0.00000000	   1511.15093622
      1.25172263	   4357.84444859	   1973.40980819	      0.00000000	   1514.42878784
      1.25184339	   4357.82256502	   1973.45132231	      0.00000000	   1517.70958451
      1.25193284	   4357.80636604	   1973.48209166	      0.00000000	   1520.14146857
      1.25202228	   4357.79017340	   1973.51287868	      0.00000000	   1522.57494817
      1.25214783	   4357.76745676	   1973.55612437	      0.00000000	   1525.99347451
      1.25225685	   4357.74774347	   1973.59370240	      0.00000000	   1528.96422639
      1.25236586	   4357.72804208	   1973.63130746	      0.00000000	   1531.93729728
      1.25247488	   4357.70835052	   1973.66893940	      0.00000000	   1534.91266925
      1.25257177	   4357.69086043	   1973.70240740	      0.00000000	   1537.55891617
      1.25266865	   4357.67337817	   1973.73589685	      0.00000000	   1540.20695218
      1.25276554	   4357.65590543	   1973.76940810	      0.00000000	   1542.85676311
      1.25289305	   4357.63292150	   1973.81354730	      0.00000000	   1546.34701055
      1.25299104	   4357.61527243	   1973.84748919	      0.00000000	   1549.03091939
      1.25308902	   4357.59763175	   1973.88145351	      0.00000000	   1551.71659412
      1.25318700	   4357.58000100	   1973.91544058	      0.00000000	   1554.40401873
      1.25331517	   4357.55695128	   1973.95993403	      0.00000000	   1557.92210878
      1.25341085	   4357.53975754	   1973.99317124	      0.00000000	   1560.55005173
      1.25350652	   4357.52257200	   1974.02643026	      0.00000000	   1563.17961196
      1.25362441	   4357.50140868	   1974.06744355	      0.00000000	   1566.42204446
      1.25373048	   4357.48237858	   1974.10437283	      0.00000000	   1569.34139329
      1.25383655	   4357.46336092	   1974.14132962	      0.00000000	   1572.26266377
      1.25394262	   4357.44435338	   1974.17831371	      0.00000000	   1575.18583378
      1.25404869	   4357.42535873	   1974.21532562	      0.00000000	   1578.11088009
      1.25415476	   4357.40637394	   1974.25236502	      0.00000000	   1581.03778008
      1.25424739	   4357.38980501	   1974.28473535	      0.00000000	   1583.59540561
      1.25434002	   4357.37324393	   1974.31712686	      0.00000000	   1586.15441138
      1.25445566	   4357.35258396	   1974.35759126	      0.00000000	   1589.35072534
      1.25457129	   4357.33193704	   1974.39808902	      0.00000000	   1592.54913409
      1.25466598	   4357.31504099	   1974.43127747	      0.00000000	   1595.16981785
      1.25476067	   4357.29815343	   1974.46448843	      0.00000000	   1597.79186792
      1.25487600	   4357.27759876	   1974.50496856	      0.00000000	   1600.98721606
      1.25499133	   4357.25705718	   1974.54548239	      0.00000000	   1604.18453308
      1.25508289	   4357.24076067	   1974.57767034	      0.00000000	   1606.72423440
      1.25517445	   4357.22447221	   1974.60987964	      0.00000000	   1609.26514030
      1.25529339	   4357.20332666	   1974.65175365	      0.00000000	   1612.56769293
      1.25541233	   4357.18219541	   1974.69366407	      0.00000000	   1615.87221518
      1.25550167	   4357.16633499	   1974.72516718	      0.00000000	   1618.35550859
      1.25559100	   4357.15048236	   1974.75669091	      0.00000000	   1620.83987771
      1.25571377	   4357.12871228	   1974.80004515	      0.00000000	   1624.25564648
      1.25583653	   4357.10695775	   1974.84343871	      0.00000000	   1627.67337779
      1.25592260	   4357.09171693	   1974.87388521	      0.00000000	   1630.07065871
      1.25600867	   4357.07648340	   1974.90435109	      0.00000000	   1632.46887092
      1.25613762	   4357.05367716	   1974.95003011	      0.00000000	   1636.06345423
      1.25624634	   4357.03446093	   1974.98858039	      0.00000000	   1639.09593953
      1.25635507	   4357.01525873	   1975.02716222	      0.00000000	   1642.12982759
      1.25646379	   4356.99606849	   1975.06577538	      0.00000000	   1645.16509086
      1.25655781	   4356.97948708	   1975.09918889	      0.00000000	   1647.79069537
      1.25665182	   4356.96291460	   1975.13262593	      0.00000000	   1650.41728923
      1.25676509	   4356.94296044	   1975.17294574	      0.00000000	   1653.58335030
      1.25687837	   4356.92301979	   1975.21329995	      0.00000000	   1656.75079001
      1.25697224	   4356.90650594	   1975.24677024	      0.00000000	   1659.37685269
      1.25706612	   4356.89000113	   1975.28026422	      0.00000000	   1662.00382293
      1.25718047	   4356.86991196	   1975.32109346	      0.00000000	   1665.20476478
      1.25729481	   4356.84983669	   1975.36195808	      0.00000000	   1668.40699452
      1.25738633	   4356.83378109	   1975.39469042	      0.00000000	   1670.97084603
      1.25747785	   4356.81773415	   1975.42744548	      0.00000000	   1673.53548574
      1.25759515	   4356.79718084	   1975.46946253	      0.00000000	   1676.82381446
      1.25771245	   4356.77664237	   1975.51151714	      0.00000000	   1680.11337704
      1.25780170	   4356.76102908	   1975.54353646	      0.00000000	   1682.61678149
      1.25789094	   4356.74542409	   1975.57557753	      0.00000000	   1685.12086547
      1.25801189	   4356.72428830	   1975.61904116	      0.00000000	   1688.51596444
      1.25813285	   4356.70316850	   1975.66254500	      0.00000000	   1691.91224756
      1.25821905	   4356.68812775	   1975.69357536	      0.00000000	   1694.33350818
      1.25830526	   4356.67309476	   1975.72462615	      0.00000000	   1696.75533857
      1.25843177	   4356.65104951	   1975.77023150	      0.00000000	   1700.31045575
      1.25853937	   4356.63231424	   1975.80905349	      0.00000000	   1703.33497922
      1.25864697	   4356.61359335	   1975.84790775	      0.00000000	   1706.36031444
      1.25875456	   4356.59488477	   1975.88679402	      0.00000000	   1709.38643675
      1.25884870	   4356.57852882	   1975.92084252	      0.00000000	   1712.03464097
      1.25894284	   4356.56218226	   1975.95491557	      0.00000000	   1714.68341212
      1.25903698	   4356.54584664	   1975.98901340	      0.00000000	   1717.33273350
      1.25916570	   4356.52352545	   1976.03567872	      0.00000000	   1720.95627939
      1.25926116	   4356.50698511	   1976.07031639	      0.00000000	   1723.64417280
      1.25935663	   4356.49045464	   1976.10497940	      0.00000000	   1726.33257596
      1.25947147	   4356.47058384	   1976.14671208	      0.00000000	   1729.56731486
      1.25957408	   4356.45284125	   1976.18403194	      0.00000000	   1732.45818332
      1.25967669	   4356.43511213	   1976.22138143	      0.00000000	   1735.34957795
      1.25977930	   4356.41739434	   1976.25876025	      0.00000000	   1738.24147895
      1.25988191	   4356.39969009	   1976.29616871	      0.00000000	   1741.13386601
      1.25998452	   4356.38199712	   1976.33360652	      0.00000000	   1744.02671969
      1.26008713	   4356.36431779	   1976.37107400	      0.00000000	   1746.92001999
      1.26018975	   4356.34664966	   1976.40857081	      0.00000000	   1749.81374788
      1.26029236	   4356.32899527	   1976.44609732	      0.00000000	   1752.70788368
[truncated: 552,841 more chars]
