# Supplementary material for: Musculoskeletal simulations to examine the effects of accentuated eccentric loading (AEL) on jump height
Source: PeerJ. 2023 Jan 23;11:e14687. doi: 10.7717/peerj.14687 (PMC9879160; doi:10.7717/peerj.14687)
Supplement: Supplemental Information 3 — Added30 folder contains the code and simulation results for a complete jump with an additional 30% model mass. Dropped30 folder contains the code and simulation results for the push-off phase with the original model mass. [file peerj-11-14687-s003.zip › Supplementary Simulation code and output results AEL30/Added30/Optimized_for_J_Results/TwoSegment_Two_Segment_TendonLength.sto]

TendonLength
version=1
nRows=11206
nColumns=5
inDegrees=no

This analysis gathers basic information about muscles during a simulation (e.g., forces, tendon lengths, moment arms, etc).
Units are S.I. units (second, meters, Newtons, ...)
Angles are in degrees.

endheader
time	vastus	recfem	glut	ham
      0.00000000	      0.20691363	      0.31509947	      0.06790354	      0.35923037
      0.00010000	      0.20691365	      0.31509948	      0.06790355	      0.35923035
      0.00022775	      0.20691372	      0.31509953	      0.06790357	      0.35923030
      0.00035551	      0.20691383	      0.31509961	      0.06790361	      0.35923022
      0.00048326	      0.20691397	      0.31509971	      0.06790366	      0.35923012
      0.00061102	      0.20691414	      0.31509983	      0.06790373	      0.35923000
      0.00073877	      0.20691432	      0.31509996	      0.06790381	      0.35922987
      0.00090160	      0.20691458	      0.31510014	      0.06790393	      0.35922969
      0.00106443	      0.20691486	      0.31510033	      0.06790407	      0.35922949
      0.00122727	      0.20691516	      0.31510053	      0.06790424	      0.35922928
      0.00143196	      0.20691556	      0.31510079	      0.06790447	      0.35922900
      0.00163665	      0.20691597	      0.31510107	      0.06790474	      0.35922871
      0.00188399	      0.20691650	      0.31510141	      0.06790512	      0.35922834
      0.00213133	      0.20691705	      0.31510177	      0.06790554	      0.35922794
      0.00244952	      0.20691779	      0.31510224	      0.06790617	      0.35922742
      0.00276770	      0.20691857	      0.31510273	      0.06790689	      0.35922686
      0.00319857	      0.20691969	      0.31510344	      0.06790801	      0.35922606
      0.00362945	      0.20692086	      0.31510417	      0.06790931	      0.35922520
      0.00422764	      0.20692259	      0.31510525	      0.06791142	      0.35922393
      0.00482583	      0.20692443	      0.31510639	      0.06791389	      0.35922255
      0.00564354	      0.20692710	      0.31510806	      0.06791784	      0.35922051
      0.00650068	      0.20693006	      0.31510992	      0.06792270	      0.35921817
      0.00735781	      0.20693319	      0.31511189	      0.06792823	      0.35921565
      0.00811487	      0.20693606	      0.31511372	      0.06793359	      0.35921327
      0.00887194	      0.20693902	      0.31511562	      0.06793926	      0.35921076
      0.00979351	      0.20694273	      0.31511802	      0.06794636	      0.35920753
      0.01058353	      0.20694600	      0.31512015	      0.06795240	      0.35920461
      0.01125028	      0.20694880	      0.31512199	      0.06795731	      0.35920205
      0.01191703	      0.20695164	      0.31512387	      0.06796197	      0.35919941
      0.01250231	      0.20695416	      0.31512555	      0.06796579	      0.35919702
      0.01337770	      0.20695797	      0.31512811	      0.06797101	      0.35919334
      0.01407208	      0.20696101	      0.31513017	      0.06797473	      0.35919033
      0.01476646	      0.20696408	      0.31513225	      0.06797811	      0.35918724
      0.01546084	      0.20696715	      0.31513436	      0.06798117	      0.35918408
      0.01616453	      0.20697027	      0.31513652	      0.06798400	      0.35918081
      0.01686821	      0.20697340	      0.31513870	      0.06798661	      0.35917746
      0.01760856	      0.20697669	      0.31514100	      0.06798914	      0.35917388
      0.01834891	      0.20697998	      0.31514332	      0.06799150	      0.35917022
      0.01908926	      0.20698326	      0.31514565	      0.06799373	      0.35916649
      0.01982961	      0.20698653	      0.31514800	      0.06799585	      0.35916270
      0.02047932	      0.20698939	      0.31515006	      0.06799763	      0.35915932
      0.02112903	      0.20699225	      0.31515213	      0.06799936	      0.35915589
      0.02177874	      0.20699509	      0.31515420	      0.06800104	      0.35915242
      0.02250922	      0.20699827	      0.31515653	      0.06800287	      0.35914846
      0.02323970	      0.20700144	      0.31515886	      0.06800466	      0.35914444
      0.02388406	      0.20700421	      0.31516092	      0.06800620	      0.35914085
      0.02452842	      0.20700697	      0.31516298	      0.06800772	      0.35913721
      0.02525103	      0.20701005	      0.31516528	      0.06800939	      0.35913309
      0.02597364	      0.20701312	      0.31516759	      0.06801103	      0.35912891
      0.02664909	      0.20701596	      0.31516974	      0.06801254	      0.35912496
      0.02732453	      0.20701879	      0.31517188	      0.06801403	      0.35912096
      0.02804574	      0.20702179	      0.31517417	      0.06801559	      0.35911664
      0.02876695	      0.20702477	      0.31517645	      0.06801713	      0.35911227
      0.02946373	      0.20702763	      0.31517865	      0.06801860	      0.35910799
      0.03016051	      0.20703047	      0.31518084	      0.06802005	      0.35910367
      0.03085729	      0.20703330	      0.31518302	      0.06802149	      0.35909930
      0.03155407	      0.20703611	      0.31518519	      0.06802290	      0.35909487
      0.03225085	      0.20703890	      0.31518736	      0.06802430	      0.35909040
      0.03294763	      0.20704167	      0.31518952	      0.06802568	      0.35908588
      0.03364441	      0.20704443	      0.31519167	      0.06802705	      0.35908131
      0.03434120	      0.20704717	      0.31519380	      0.06802840	      0.35907668
      0.03503798	      0.20704989	      0.31519593	      0.06802974	      0.35907200
      0.03573476	      0.20705260	      0.31519805	      0.06803107	      0.35906727
      0.03643154	      0.20705529	      0.31520016	      0.06803238	      0.35906249
      0.03712832	      0.20705796	      0.31520226	      0.06803368	      0.35905765
      0.03782510	      0.20706062	      0.31520434	      0.06803497	      0.35905275
      0.03852188	      0.20706327	      0.31520642	      0.06803625	      0.35904780
      0.03921866	      0.20706589	      0.31520848	      0.06803751	      0.35904280
      0.03991544	      0.20706851	      0.31521053	      0.06803877	      0.35903773
      0.04061222	      0.20707110	      0.31521257	      0.06804001	      0.35903260
      0.04130900	      0.20707369	      0.31521460	      0.06804125	      0.35902742
      0.04200579	      0.20707625	      0.31521661	      0.06804247	      0.35902217
      0.04270257	      0.20707880	      0.31521861	      0.06804369	      0.35901686
      0.04339935	      0.20708134	      0.31522060	      0.06804490	      0.35901148
      0.04409613	      0.20708386	      0.31522258	      0.06804610	      0.35900604
      0.04479291	      0.20708637	      0.31522454	      0.06804729	      0.35900053
      0.04548969	      0.20708886	      0.31522649	      0.06804848	      0.35899495
      0.04618647	      0.20709134	      0.31522842	      0.06804966	      0.35898931
      0.04688325	      0.20709380	      0.31523035	      0.06805083	      0.35898359
      0.04750840	      0.20709599	      0.31523206	      0.06805188	      0.35897840
      0.04813355	      0.20709818	      0.31523376	      0.06805292	      0.35897315
      0.04875869	      0.20710035	      0.31523546	      0.06805396	      0.35896783
      0.04938384	      0.20710251	      0.31523714	      0.06805500	      0.35896246
      0.05000899	      0.20710465	      0.31523880	      0.06805604	      0.35895702
      0.05063413	      0.20710679	      0.31524046	      0.06805707	      0.35895151
      0.05125928	      0.20710891	      0.31524211	      0.06805810	      0.35894594
      0.05188443	      0.20711102	      0.31524374	      0.06805913	      0.35894030
      0.05250958	      0.20711312	      0.31524537	      0.06806015	      0.35893459
      0.05313472	      0.20711520	      0.31524698	      0.06806118	      0.35892880
      0.05375987	      0.20711727	      0.31524858	      0.06806220	      0.35892295
      0.05438502	      0.20711933	      0.31525017	      0.06806322	      0.35891701
      0.05501016	      0.20712137	      0.31525175	      0.06806424	      0.35891100
      0.05563531	      0.20712340	      0.31525332	      0.06806526	      0.35890491
      0.05626046	      0.20712542	      0.31525487	      0.06806627	      0.35889874
      0.05688561	      0.20712743	      0.31525641	      0.06806729	      0.35889248
      0.05751075	      0.20712942	      0.31525794	      0.06806830	      0.35888613
      0.05813590	      0.20713140	      0.31525946	      0.06806931	      0.35887969
      0.05876105	      0.20713336	      0.31526097	      0.06807032	      0.35887316
      0.05938619	      0.20713532	      0.31526246	      0.06807132	      0.35886653
      0.06001134	      0.20713726	      0.31526395	      0.06807232	      0.35885981
      0.06063649	      0.20713918	      0.31526542	      0.06807332	      0.35885297
      0.06126164	      0.20714109	      0.31526688	      0.06807431	      0.35884604
      0.06188678	      0.20714299	      0.31526833	      0.06807530	      0.35883899
      0.06251193	      0.20714487	      0.31526976	      0.06807629	      0.35883182
      0.06313708	      0.20714674	      0.31527119	      0.06807727	      0.35882453
      0.06376222	      0.20714860	      0.31527260	      0.06807825	      0.35881712
      0.06438737	      0.20715044	      0.31527400	      0.06807922	      0.35880958
      0.06501252	      0.20715227	      0.31527539	      0.06808018	      0.35880190
      0.06563767	      0.20715408	      0.31527676	      0.06808114	      0.35879407
      0.06626281	      0.20715588	      0.31527813	      0.06808210	      0.35878610
      0.06688796	      0.20715767	      0.31527948	      0.06808305	      0.35877797
      0.06751311	      0.20715944	      0.31528082	      0.06808400	      0.35876967
      0.06813825	      0.20716120	      0.31528215	      0.06808493	      0.35876121
      0.06876340	      0.20716294	      0.31528346	      0.06808587	      0.35875256
      0.06938855	      0.20716467	      0.31528477	      0.06808680	      0.35874372
      0.07001370	      0.20716638	      0.31528606	      0.06808772	      0.35873467
      0.07063884	      0.20716809	      0.31528734	      0.06808863	      0.35872542
      0.07126399	      0.20716977	      0.31528861	      0.06808954	      0.35871594
      0.07188914	      0.20717144	      0.31528986	      0.06809044	      0.35870622
      0.07251429	      0.20717310	      0.31529111	      0.06809134	      0.35869625
      0.07313943	      0.20717475	      0.31529234	      0.06809223	      0.35868601
      0.07376458	      0.20717638	      0.31529356	      0.06809312	      0.35867548
      0.07438973	      0.20717800	      0.31529478	      0.06809399	      0.35866466
      0.07501487	      0.20717960	      0.31529597	      0.06809487	      0.35865352
      0.07564002	      0.20718119	      0.31529716	      0.06809573	      0.35864204
      0.07626517	      0.20718276	      0.31529834	      0.06809659	      0.35863020
      0.07689032	      0.20718432	      0.31529950	      0.06809744	      0.35861798
      0.07751546	      0.20718587	      0.31530066	      0.06809829	      0.35860535
      0.07814061	      0.20718740	      0.31530180	      0.06809913	      0.35859229
      0.07876576	      0.20718892	      0.31530293	      0.06809996	      0.35857877
      0.07939090	      0.20719043	      0.31530405	      0.06810079	      0.35856477
      0.08001605	      0.20719192	      0.31530516	      0.06810161	      0.35855026
      0.08064120	      0.20719340	      0.31530626	      0.06810242	      0.35853522
      0.08126635	      0.20719487	      0.31530735	      0.06810323	      0.35851961
      0.08189149	      0.20719632	      0.31530843	      0.06810403	      0.35850340
      0.08251664	      0.20719776	      0.31530949	      0.06810483	      0.35848658
      0.08314179	      0.20719919	      0.31531055	      0.06810562	      0.35846912
      0.08376693	      0.20720061	      0.31531160	      0.06810640	      0.35845100
      0.08439208	      0.20720201	      0.31531263	      0.06810718	      0.35843220
      0.08501723	      0.20720340	      0.31531366	      0.06810796	      0.35841270
      0.08564238	      0.20720477	      0.31531468	      0.06810874	      0.35839251
      0.08626752	      0.20720614	      0.31531568	      0.06810952	      0.35837162
      0.08689267	      0.20720749	      0.31531668	      0.06811029	      0.35835003
      0.08751782	      0.20720883	      0.31531767	      0.06811106	      0.35832773
      0.08814296	      0.20721015	      0.31531864	      0.06811183	      0.35830473
      0.08876811	      0.20721147	      0.31531961	      0.06811259	      0.35828103
      0.08939326	      0.20721277	      0.31532057	      0.06811335	      0.35825663
      0.09001841	      0.20721406	      0.31532151	      0.06811410	      0.35823152
      0.09064355	      0.20721533	      0.31532245	      0.06811484	      0.35820571
      0.09126870	      0.20721660	      0.31532338	      0.06811558	      0.35817919
      0.09189385	      0.20721785	      0.31532430	      0.06811631	      0.35815197
      0.09251899	      0.20721909	      0.31532521	      0.06811704	      0.35812405
      0.09314414	      0.20722032	      0.31532611	      0.06811777	      0.35809542
      0.09376929	      0.20722154	      0.31532700	      0.06811848	      0.35806609
      0.09439444	      0.20722274	      0.31532788	      0.06811920	      0.35803605
      0.09501958	      0.20722394	      0.31532876	      0.06811990	      0.35800531
      0.09564473	      0.20722512	      0.31532962	      0.06812060	      0.35797387
      0.09626988	      0.20722629	      0.31533048	      0.06812130	      0.35794172
      0.09689502	      0.20722745	      0.31533132	      0.06812199	      0.35790887
      0.09752017	      0.20722860	      0.31533216	      0.06812268	      0.35787531
      0.09814532	      0.20722974	      0.31533299	      0.06812336	      0.35784106
      0.09877047	      0.20723086	      0.31533382	      0.06812404	      0.35780610
      0.09939561	      0.20723198	      0.31533463	      0.06812471	      0.35777044
      0.10002076	      0.20723309	      0.31533544	      0.06812537	      0.35773407
      0.10024644	      0.20723348	      0.31533573	      0.06812561	      0.35772077
      0.10035984	      0.20723368	      0.31533587	      0.06812573	      0.35771406
      0.10047323	      0.20723388	      0.31533603	      0.06812585	      0.35770732
      0.10104021	      0.20723487	      0.31533845	      0.06812645	      0.35767327
      0.10160718	      0.20723585	      0.31534642	      0.06812704	      0.35763865
      0.10229672	      0.20723702	      0.31536692	      0.06812776	      0.35759578
      0.10298626	      0.20723818	      0.31540032	      0.06812847	      0.35755205
      0.10367579	      0.20723933	      0.31544573	      0.06812917	      0.35750749
      0.10436533	      0.20724046	      0.31550164	      0.06812986	      0.35746209
      0.10505487	      0.20724157	      0.31556658	      0.06813055	      0.35741586
      0.10574440	      0.20724266	      0.31563928	      0.06813123	      0.35736881
      0.10643394	      0.20724374	      0.31571856	      0.06813191	      0.35732093
      0.10712348	      0.20724479	      0.31580339	      0.06813258	      0.35727223
      0.10781302	      0.20724584	      0.31589289	      0.06813324	      0.35722272
      0.10850255	      0.20724686	      0.31598632	      0.06813389	      0.35717241
      0.10919209	      0.20724787	      0.31608304	      0.06813454	      0.35712129
      0.10988163	      0.20724886	      0.31618253	      0.06813518	      0.35706937
      0.11057116	      0.20724984	      0.31628434	      0.06813581	      0.35701666
      0.11126070	      0.20725080	      0.31638808	      0.06813644	      0.35696315
      0.11195024	      0.20725174	      0.31649341	      0.06813706	      0.35690886
      0.11263977	      0.20725268	      0.31660007	      0.06813767	      0.35685378
      0.11332931	      0.20725359	      0.31670779	      0.06813828	      0.35679793
      0.11401885	      0.20725450	      0.31681635	      0.06813888	      0.35674130
      0.11470838	      0.20725539	      0.31692556	      0.06813948	      0.35668390
      0.11539792	      0.20725627	      0.31703524	      0.06814007	      0.35662573
      0.11608746	      0.20725713	      0.31714523	      0.06814065	      0.35656680
      0.11677699	      0.20725798	      0.31725538	      0.06814123	      0.35650711
      0.11746653	      0.20725882	      0.31736556	      0.06814181	      0.35644667
      0.11815607	      0.20725965	      0.31747564	      0.06814237	      0.35638547
      0.11884560	      0.20726046	      0.31758552	      0.06814293	      0.35632353
      0.11953514	      0.20726127	      0.31769511	      0.06814349	      0.35626085
      0.12022468	      0.20726206	      0.31780433	      0.06814404	      0.35619743
      0.12091421	      0.20726284	      0.31791312	      0.06814459	      0.35613327
      0.12160375	      0.20726361	      0.31802144	      0.06814513	      0.35606839
      0.12229329	      0.20726436	      0.31812927	      0.06814567	      0.35600277
      0.12298282	      0.20726511	      0.31823660	      0.06814620	      0.35593644
      0.12367236	      0.20726585	      0.31834344	      0.06814672	      0.35586939
      0.12436190	      0.20726657	      0.31844981	      0.06814724	      0.35580162
      0.12505143	      0.20726729	      0.31855573	      0.06814776	      0.35573314
      0.12574097	      0.20726800	      0.31866124	      0.06814827	      0.35566396
      0.12643051	      0.20726870	      0.31876637	      0.06814878	      0.35559407
      0.12712004	      0.20726939	      0.31887116	      0.06814928	      0.35552348
      0.12780958	      0.20727007	      0.31897565	      0.06814978	      0.35545220
      0.12849912	      0.20727074	      0.31907988	      0.06815028	      0.35538022
      0.12918865	      0.20727141	      0.31918386	      0.06815077	      0.35530756
      0.12987819	      0.20727206	      0.31928761	      0.06815126	      0.35523421
      0.13056773	      0.20727271	      0.31939112	      0.06815174	      0.35516018
      0.13125726	      0.20727335	      0.31949438	      0.06815222	      0.35508547
      0.13187673	      0.20727392	      0.31958689	      0.06815264	      0.35501778
      0.13249619	      0.20727448	      0.31967915	      0.06815307	      0.35494954
      0.13311566	      0.20727504	      0.31977111	      0.06815349	      0.35488077
      0.13373512	      0.20727559	      0.31986272	      0.06815391	      0.35481147
      0.13435458	      0.20727613	      0.31995396	      0.06815432	      0.35474163
      0.13497405	      0.20727667	      0.32004478	      0.06815473	      0.35467127
      0.13559351	      0.20727720	      0.32013515	      0.06815514	      0.35460038
      0.13621298	      0.20727773	      0.32022502	      0.06815555	      0.35452897
      0.13683244	      0.20727825	      0.32031438	      0.06815595	      0.35445703
      0.13745190	      0.20727876	      0.32040319	      0.06815635	      0.35438459
      0.13807137	      0.20727927	      0.32049145	      0.06815675	      0.35431162
      0.13869083	      0.20727977	      0.32057914	      0.06815715	      0.35423815
      0.13931029	      0.20728027	      0.32066626	      0.06815754	      0.35416418
      0.13992976	      0.20728076	      0.32075281	      0.06815793	      0.35408969
      0.14054922	      0.20728125	      0.32083879	      0.06815831	      0.35401471
      0.14116869	      0.20728173	      0.32092420	      0.06815870	      0.35393923
      0.14178815	      0.20728221	      0.32100906	      0.06815908	      0.35386326
      0.14240761	      0.20728268	      0.32109337	      0.06815946	      0.35378679
      0.14302708	      0.20728315	      0.32117716	      0.06815983	      0.35370983
      0.14364654	      0.20728361	      0.32126043	      0.06816021	      0.35363239
      0.14426601	      0.20728407	      0.32134320	      0.06816058	      0.35355446
      0.14488547	      0.20728452	      0.32142549	      0.06816095	      0.35347606
      0.14550493	      0.20728497	      0.32150731	      0.06816132	      0.35339721
      0.14612440	      0.20728542	      0.32158868	      0.06816168	      0.35331793
      0.14674386	      0.20728586	      0.32166962	      0.06816204	      0.35323822
      0.14736332	      0.20728630	      0.32175013	      0.06816240	      0.35315808
      0.14798279	      0.20728673	      0.32183024	      0.06816276	      0.35307751
      0.14860225	      0.20728717	      0.32190995	      0.06816312	      0.35299652
      0.14922172	      0.20728759	      0.32198930	      0.06816347	      0.35291512
      0.14984118	      0.20728802	      0.32206828	      0.06816382	      0.35283330
      0.15046064	      0.20728844	      0.32214691	      0.06816417	      0.35275107
      0.15108011	      0.20728885	      0.32222521	      0.06816452	      0.35266842
      0.15169957	      0.20728926	      0.32230318	      0.06816486	      0.35258538
      0.15231904	      0.20728967	      0.32238084	      0.06816521	      0.35250193
      0.15293850	      0.20729008	      0.32245820	      0.06816555	      0.35241808
      0.15355796	      0.20729048	      0.32253527	      0.06816589	      0.35233384
      0.15417743	      0.20729088	      0.32261205	      0.06816622	      0.35224920
      0.15479689	      0.20729128	      0.32268857	      0.06816656	      0.35216418
      0.15541635	      0.20729168	      0.32276481	      0.06816689	      0.35207877
      0.15603582	      0.20729207	      0.32284081	      0.06816722	      0.35199297
      0.15665528	      0.20729246	      0.32291655	      0.06816755	      0.35190680
      0.15727475	      0.20729284	      0.32299204	      0.06816788	      0.35182025
      0.15789421	      0.20729323	      0.32306730	      0.06816820	      0.35173332
      0.15851367	      0.20729361	      0.32314233	      0.06816852	      0.35164603
      0.15913314	      0.20729398	      0.32321712	      0.06816884	      0.35155837
      0.15975260	      0.20729436	      0.32329170	      0.06816916	      0.35147034
      0.16037207	      0.20729473	      0.32336605	      0.06816948	      0.35138196
      0.16099153	      0.20729510	      0.32344019	      0.06816979	      0.35129321
      0.16161099	      0.20729547	      0.32351411	      0.06817010	      0.35120412
      0.16223046	      0.20729584	      0.32358782	      0.06817042	      0.35111467
      0.16284992	      0.20729620	      0.32366132	      0.06817072	      0.35102487
      0.16346939	      0.20729656	      0.32373461	      0.06817103	      0.35093474
      0.16408885	      0.20729692	      0.32380769	      0.06817133	      0.35084426
      0.16470831	      0.20729728	      0.32388055	      0.06817163	      0.35075344
      0.16532778	      0.20729763	      0.32395321	      0.06817193	      0.35066229
      0.16594724	      0.20729798	      0.32402565	      0.06817223	      0.35057081
      0.16656670	      0.20729833	      0.32409788	      0.06817253	      0.35047900
      0.16718617	      0.20729868	      0.32416989	      0.06817282	      0.35038686
      0.16780563	      0.20729903	      0.32424168	      0.06817311	      0.35029441
      0.16842510	      0.20729937	      0.32431324	      0.06817339	      0.35020164
      0.16904456	      0.20729971	      0.32438458	      0.06817368	      0.35010855
      0.16966402	      0.20730005	      0.32445569	      0.06817396	      0.35001516
      0.17028349	      0.20730039	      0.32452657	      0.06817424	      0.34992145
      0.17090295	      0.20730072	      0.32459720	      0.06817452	      0.34982745
      0.17152242	      0.20730106	      0.32466760	      0.06817479	      0.34973314
      0.17214188	      0.20730139	      0.32473774	      0.06817506	      0.34963853
      0.17276134	      0.20730172	      0.32480764	      0.06817533	      0.34954363
      0.17338081	      0.20730205	      0.32487728	      0.06817559	      0.34944845
      0.17400027	      0.20730237	      0.32494666	      0.06817585	      0.34935297
      0.17461973	      0.20730270	      0.32501579	      0.06817611	      0.34925721
      0.17523920	      0.20730302	      0.32508465	      0.06817636	      0.34916117
      0.17585866	      0.20730334	      0.32515325	      0.06817661	      0.34906486
      0.17647813	      0.20730366	      0.32522159	      0.06817685	      0.34896827
      0.17709759	      0.20730398	      0.32528967	      0.06817709	      0.34887141
      0.17771705	      0.20730430	      0.32535750	      0.06817733	      0.34877429
      0.17833652	      0.20730461	      0.32542506	      0.06817756	      0.34867691
      0.17895598	      0.20730492	      0.32549238	      0.06817779	      0.34857926
      0.17957545	      0.20730524	      0.32555945	      0.06817801	      0.34848136
      0.18019491	      0.20730555	      0.32562628	      0.06817822	      0.34838321
      0.18081437	      0.20730586	      0.32569288	      0.06817843	      0.34828480
      0.18143384	      0.20730616	      0.32575926	      0.06817864	      0.34818615
      0.18205330	      0.20730647	      0.32582541	      0.06817883	      0.34808726
      0.18267276	      0.20730677	      0.32589136	      0.06817903	      0.34798813
      0.18329223	      0.20730708	      0.32595710	      0.06817921	      0.34788877
      0.18391169	      0.20730738	      0.32602265	      0.06817939	      0.34778917
      0.18453116	      0.20730768	      0.32608802	      0.06817957	      0.34768934
      0.18515062	      0.20730798	      0.32615321	      0.06817974	      0.34758929
      0.18577008	      0.20730828	      0.32621824	      0.06817990	      0.34748901
      0.18638955	      0.20730858	      0.32628311	      0.06818005	      0.34738852
      0.18700901	      0.20730888	      0.32634782	      0.06818020	      0.34728781
      0.18762848	      0.20730918	      0.32641240	      0.06818034	      0.34718689
      0.18824794	      0.20730947	      0.32647683	      0.06818048	      0.34708576
      0.18886740	      0.20730977	      0.32654114	      0.06818061	      0.34698442
      0.18948687	      0.20731006	      0.32660533	      0.06818073	      0.34688288
      0.19010633	      0.20731035	      0.32666939	      0.06818085	      0.34678115
      0.19072579	      0.20731064	      0.32673335	      0.06818097	      0.34667921
      0.19128269	      0.20731091	      0.32679075	      0.06818106	      0.34658741
      0.19183958	      0.20731117	      0.32684807	      0.06818116	      0.34649546
      0.19239647	      0.20731143	      0.32690532	      0.06818125	      0.34640335
      0.19295337	      0.20731169	      0.32696249	      0.06818133	      0.34631110
      0.19351026	      0.20731195	      0.32701958	      0.06818142	      0.34621871
      0.19406715	      0.20731220	      0.32707661	      0.06818149	      0.34612617
      0.19462404	      0.20731246	      0.32713358	      0.06818157	      0.34603349
      0.19518094	      0.20731272	      0.32719048	      0.06818164	      0.34594067
      0.19573783	      0.20731298	      0.32724732	      0.06818171	      0.34584772
      0.19629472	      0.20731323	      0.32730411	      0.06818178	      0.34575463
      0.19685162	      0.20731349	      0.32736085	      0.06818184	      0.34566141
      0.19740851	      0.20731374	      0.32741753	      0.06818191	      0.34556807
      0.19796540	      0.20731400	      0.32747416	      0.06818197	      0.34547460
      0.19852229	      0.20731425	      0.32753075	      0.06818202	      0.34538101
      0.19907919	      0.20731450	      0.32758730	      0.06818208	      0.34528729
      0.19939680	      0.20731465	      0.32761953	      0.06818211	      0.34523379
      0.19955510	      0.20731472	      0.32763559	      0.06818213	      0.34520711
      0.19971340	      0.20731479	      0.32765164	      0.06818214	      0.34518043
      0.20024971	      0.20731503	      0.32770600	      0.06818219	      0.34508994
      0.20078602	      0.20731528	      0.32776026	      0.06818224	      0.34499935
      0.20132233	      0.20731552	      0.32781441	      0.06818228	      0.34490865
      0.20185864	      0.20731576	      0.32786842	      0.06818233	      0.34481786
      0.20239494	      0.20731600	      0.32792226	      0.06818237	      0.34472697
      0.20293125	      0.20731624	      0.32797590	      0.06818241	      0.34463598
      0.20346756	      0.20731648	      0.32802933	      0.06818245	      0.34454490
      0.20400387	      0.20731672	      0.32808253	      0.06818249	      0.34445373
      0.20454018	      0.20731696	      0.32813547	      0.06818253	      0.34436248
      0.20507649	      0.20731720	      0.32818814	      0.06818257	      0.34427113
      0.20561279	      0.20731744	      0.32824052	      0.06818260	      0.34417970
      0.20614910	      0.20731768	      0.32829259	      0.06818264	      0.34408819
      0.20668541	      0.20731792	      0.32834435	      0.06818267	      0.34399659
      0.20722172	      0.20731816	      0.32839578	      0.06818271	      0.34390493
      0.20775803	      0.20731839	      0.32844687	      0.06818274	      0.34381318
      0.20829434	      0.20731863	      0.32849759	      0.06818277	      0.34372136
      0.20883065	      0.20731887	      0.32854796	      0.06818280	      0.34362947
      0.20936695	      0.20731911	      0.32859794	      0.06818283	      0.34353751
      0.20990326	      0.20731934	      0.32864754	      0.06818286	      0.34344549
      0.21043957	      0.20731958	      0.32869675	      0.06818289	      0.34335340
      0.21097588	      0.20731982	      0.32874555	      0.06818292	      0.34326124
      0.21151219	      0.20732005	      0.32879394	      0.06818294	      0.34316903
      0.21204850	      0.20732029	      0.32884190	      0.06818297	      0.34307676
      0.21258481	      0.20732053	      0.32888944	      0.06818300	      0.34298444
      0.21312111	      0.20732076	      0.32893655	      0.06818302	      0.34289206
      0.21365742	      0.20732100	      0.32898321	      0.06818305	      0.34279962
      0.21419373	      0.20732123	      0.32902942	      0.06818307	      0.34270714
      0.21473004	      0.20732147	      0.32907518	      0.06818310	      0.34261462
      0.21526635	      0.20732171	      0.32912047	      0.06818312	      0.34252205
      0.21580266	      0.20732194	      0.32916530	      0.06818314	      0.34242943
      0.21633897	      0.20732218	      0.32920965	      0.06818317	      0.34233678
      0.21687527	      0.20732241	      0.32925353	      0.06818319	      0.34224408
      0.21741158	      0.20732265	      0.32929692	      0.06818321	      0.34215135
      0.21794789	      0.20732289	      0.32933982	      0.06818323	      0.34205859
      0.21848420	      0.20732312	      0.32938222	      0.06818325	      0.34196579
      0.21902051	      0.20732336	      0.32942413	      0.06818328	      0.34187297
      0.21955682	      0.20732359	      0.32946553	      0.06818330	      0.34178012
      0.22009312	      0.20732383	      0.32950642	      0.06818332	      0.34168724
      0.22062943	      0.20732406	      0.32954679	      0.06818334	      0.34159434
      0.22116574	      0.20732430	      0.32958665	      0.06818336	      0.34150142
      0.22170205	      0.20732454	      0.32962598	      0.06818338	      0.34140848
      0.22223836	      0.20732477	      0.32966478	      0.06818340	      0.34131553
      0.22277467	      0.20732501	      0.32970305	      0.06818342	      0.34122256
      0.22331098	      0.20732524	      0.32974079	      0.06818343	      0.34112958
      0.22384728	      0.20732548	      0.32977799	      0.06818345	      0.34103659
      0.22438359	      0.20732571	      0.32981465	      0.06818347	      0.34094359
      0.22491990	      0.20732595	      0.32985076	      0.06818349	      0.34085058
      0.22545621	      0.20732619	      0.32988632	      0.06818351	      0.34075758
      0.22599252	      0.20732642	      0.32992133	      0.06818353	      0.34066457
      0.22652883	      0.20732666	      0.32995579	      0.06818354	      0.34057156
      0.22706514	      0.20732689	      0.32998969	      0.06818356	      0.34047856
      0.22760144	      0.20732713	      0.33002303	      0.06818358	      0.34038556
      0.22813775	      0.20732737	      0.33005582	      0.06818360	      0.34029257
      0.22867406	      0.20732760	      0.33008804	      0.06818361	      0.34019959
      0.22921037	      0.20732784	      0.33011971	      0.06818363	      0.34010663
      0.22974668	      0.20732807	      0.33015081	      0.06818365	      0.34001367
      0.23028299	      0.20732831	      0.33018136	      0.06818367	      0.33992074
      0.23081930	      0.20732855	      0.33021135	      0.06818368	      0.33982782
      0.23135560	      0.20732878	      0.33024077	      0.06818370	      0.33973493
      0.23189191	      0.20732902	      0.33026964	      0.06818372	      0.33964205
      0.23242822	      0.20732925	      0.33029796	      0.06818373	      0.33954921
      0.23296453	      0.20732949	      0.33032572	      0.06818375	      0.33945639
      0.23350084	      0.20732972	      0.33035293	      0.06818377	      0.33936360
      0.23403715	      0.20732996	      0.33037960	      0.06818378	      0.33927084
      0.23457345	      0.20733019	      0.33040572	      0.06818380	      0.33917812
      0.23510976	      0.20733042	      0.33043131	      0.06818382	      0.33908544
      0.23564607	      0.20733066	      0.33045636	      0.06818383	      0.33899279
      0.23618238	      0.20733089	      0.33048088	      0.06818385	      0.33890019
      0.23671869	      0.20733112	      0.33050488	      0.06818387	      0.33880763
      0.23725500	      0.20733136	      0.33052837	      0.06818388	      0.33871511
      0.23779131	      0.20733159	      0.33055134	      0.06818390	      0.33862265
      0.23832761	      0.20733182	      0.33057381	      0.06818392	      0.33853023
      0.23886392	      0.20733205	      0.33059579	      0.06818393	      0.33843787
      0.23940023	      0.20733228	      0.33061728	      0.06818395	      0.33834556
      0.23993654	      0.20733250	      0.33063829	      0.06818397	      0.33825331
      0.24047285	      0.20733273	      0.33065882	      0.06818398	      0.33816112
      0.24100916	      0.20733295	      0.33067890	      0.06818400	      0.33806899
      0.24154547	      0.20733318	      0.33069852	      0.06818402	      0.33797693
      0.24208177	      0.20733340	      0.33071769	      0.06818403	      0.33788493
      0.24261808	      0.20733362	      0.33073643	      0.06818405	      0.33779300
      0.24315439	      0.20733384	      0.33075474	      0.06818407	      0.33770114
      0.24336421	      0.20733392	      0.33076179	      0.06818407	      0.33766522
      0.24345996	      0.20733396	      0.33076499	      0.06818408	      0.33764884
      0.24355572	      0.20733401	      0.33076817	      0.06818408	      0.33763245
      0.24403449	      0.20733552	      0.33078389	      0.06818410	      0.33755056
      0.24451326	      0.20734105	      0.33079929	      0.06818411	      0.33746873
      0.24499203	      0.20735224	      0.33081438	      0.06818413	      0.33738697
      0.24547080	      0.20736980	      0.33082916	      0.06818414	      0.33730528
      0.24594957	      0.20739389	      0.33084364	      0.06818415	      0.33722366
      0.24642834	      0.20742429	      0.33085782	      0.06818416	      0.33714213
      0.24690711	      0.20746058	      0.33087171	      0.06818417	      0.33706068
      0.24738588	      0.20750222	      0.33088532	      0.06818417	      0.33697931
      0.24786465	      0.20754864	      0.33089865	      0.06818417	      0.33689804
      0.24834342	      0.20759926	      0.33091171	      0.06818416	      0.33681688
      0.24882219	      0.20765354	      0.33092451	      0.06818415	      0.33673581
      0.24930097	      0.20771098	      0.33093705	      0.06818413	      0.33665485
      0.24977974	      0.20777113	      0.33094933	      0.06818411	      0.33657401
      0.25025851	      0.20783359	      0.33096138	      0.06818408	      0.33649328
      0.25073728	      0.20789800	      0.33097318	      0.06818405	      0.33641267
      0.25121605	      0.20796403	      0.33098475	      0.06818401	      0.33633218
      0.25169482	      0.20803140	      0.33099610	      0.06818396	      0.33625183
      0.25217359	      0.20809984	      0.33100723	      0.06818391	      0.33617160
      0.25265236	      0.20816913	      0.33101815	      0.06818386	      0.33609152
      0.25313113	      0.20823905	      0.33102886	      0.06818380	      0.33601157
      0.25360990	      0.20830940	      0.33103937	      0.06818374	      0.33593177
      0.25408867	      0.20837999	      0.33104968	      0.06818367	      0.33585212
      0.25456744	      0.20845067	      0.33105980	      0.06818360	      0.33577262
      0.25504621	      0.20852128	      0.33106974	      0.06818352	      0.33569328
      0.25552498	      0.20859170	      0.33107950	      0.06818344	      0.33561410
      0.25600375	      0.20866181	      0.33108908	      0.06818336	      0.33553509
      0.25648252	      0.20873153	      0.33109849	      0.06818328	      0.33545624
      0.25696129	      0.20880082	      0.33110773	      0.06818319	      0.33537757
      0.25744006	      0.20886962	      0.33111682	      0.06818310	      0.33529908
      0.25791884	      0.20893796	      0.33112574	      0.06818300	      0.33522077
      0.25839761	      0.20900583	      0.33113451	      0.06818291	      0.33514264
      0.25887638	      0.20907327	      0.33114314	      0.06818281	      0.33506470
      0.25935515	      0.20914034	      0.33115162	      0.06818271	      0.33498695
      0.25983392	      0.20920708	      0.33115995	      0.06818261	      0.33490940
      0.26031269	      0.20927355	      0.33116816	      0.06818251	      0.33483205
      0.26079146	      0.20933982	      0.33117622	      0.06818240	      0.33475490
      0.26127023	      0.20940594	      0.33118416	      0.06818230	      0.33467795
      0.26174900	      0.20947195	      0.33119198	      0.06818219	      0.33460121
      0.26222777	      0.20953790	      0.33119967	      0.06818209	      0.33452469
      0.26270654	      0.20960383	      0.33120724	      0.06818198	      0.33444838
      0.26318531	      0.20966972	      0.33121469	      0.06818187	      0.33437229
      0.26366408	      0.20973554	      0.33122204	      0.06818176	      0.33429642
      0.26414285	      0.20980124	      0.33122927	      0.06818165	      0.33422077
      0.26462162	      0.20986673	      0.33123640	      0.06818154	      0.33414535
      0.26510039	      0.20993191	      0.33124342	      0.06818143	      0.33407017
      0.26557916	      0.20999669	      0.33125034	      0.06818131	      0.33399521
      0.26605793	      0.21006094	      0.33125717	      0.06818120	      0.33392050
      0.26653671	      0.21012456	      0.33126390	      0.06818109	      0.33384602
      0.26701548	      0.21018745	      0.33127053	      0.06818097	      0.33377179
      0.26749425	      0.21024954	      0.33127707	      0.06818085	      0.33369781
      0.26797302	      0.21031077	      0.33128353	      0.06818074	      0.33362407
      0.26845179	      0.21037111	      0.33128990	      0.06818062	      0.33355059
      0.26893056	      0.21043055	      0.33129618	      0.06818050	      0.33347736
      0.26940933	      0.21048909	      0.33130239	      0.06818038	      0.33340439
      0.26988810	      0.21054675	      0.33130851	      0.06818026	      0.33333169
      0.27036687	      0.21060359	      0.33131456	      0.06818013	      0.33325924
      0.27084564	      0.21065964	      0.33132053	      0.06818001	      0.33318706
      0.27132441	      0.21071495	      0.33132643	      0.06817988	      0.33311515
      0.27180318	      0.21076957	      0.33133225	      0.06817976	      0.33304352
      0.27228195	      0.21082357	      0.33133801	      0.06817963	      0.33297215
      0.27276072	      0.21087699	      0.33134370	      0.06817951	      0.33290106
      0.27323949	      0.21092988	      0.33134933	      0.06817938	      0.33283025
      0.27371826	      0.21098228	      0.33135489	      0.06817925	      0.33275972
      0.27419703	      0.21103424	      0.33136039	      0.06817912	      0.33268947
      0.27467581	      0.21108580	      0.33136583	      0.06817900	      0.33261950
      0.27515458	      0.21113698	      0.33137121	      0.06817887	      0.33254983
      0.27563335	      0.21118782	      0.33137653	      0.06817874	      0.33248044
      0.27611212	      0.21123834	      0.33138179	      0.06817861	      0.33241134
      0.27659089	      0.21128858	      0.33138701	      0.06817847	      0.33234254
      0.27706966	      0.21133854	      0.33139217	      0.06817834	      0.33227403
      0.27754843	      0.21138825	      0.33139727	      0.06817821	      0.33220581
      0.27802720	      0.21143773	      0.33140233	      0.06817808	      0.33213790
      0.27850597	      0.21148699	      0.33140734	      0.06817794	      0.33207029
      0.27898474	      0.21153603	      0.33141230	      0.06817781	      0.33200298
      0.27946351	      0.21158488	      0.33141721	      0.06817768	      0.33193598
      0.27994228	      0.21163354	      0.33142207	      0.06817754	      0.33186928
      0.28042105	      0.21168202	      0.33142689	      0.06817741	      0.33180290
      0.28089982	      0.21173032	      0.33143167	      0.06817727	      0.33173682
      0.28137859	      0.21177846	      0.33143641	      0.06817713	      0.33167106
      0.28185736	      0.21182643	      0.33144110	      0.06817700	      0.33160561
      0.28233613	      0.21187425	      0.33144575	      0.06817686	      0.33154048
      0.28281490	      0.21192190	      0.33145036	      0.06817672	      0.33147566
      0.28329368	      0.21196940	      0.33145493	      0.06817658	      0.33141117
      0.28377245	      0.21201675	      0.33145947	      0.06817644	      0.33134700
      0.28425122	      0.21206395	      0.33146396	      0.06817630	      0.33128315
      0.28472999	      0.21211100	      0.33146842	      0.06817616	      0.33121963
      0.28520876	      0.21215789	      0.33147284	      0.06817602	      0.33115643
      0.28568753	      0.21220464	      0.33147723	      0.06817588	      0.33109356
      0.28616630	      0.21225123	      0.33148158	      0.06817573	      0.33103103
      0.28664507	      0.21229766	      0.33148590	      0.06817559	      0.33096882
      0.28712384	      0.21234394	      0.33149019	      0.06817545	      0.33090695
      0.28732971	      0.21236379	      0.33149202	      0.06817540	      0.33088045
      0.28753558	      0.21238361	      0.33149385	      0.06817543	      0.33085401
      0.28799882	      0.21242810	      0.33149793	      0.06817614	      0.33079474
      0.28846205	      0.21247243	      0.33150199	      0.06817812	      0.33073579
      0.28892529	      0.21251660	      0.33150602	      0.06818161	      0.33067716
      0.28938852	      0.21256060	      0.33151002	      0.06818669	      0.33061884
      0.28985176	      0.21260444	      0.33151399	      0.06819333	      0.33056085
      0.29031499	      0.21264809	      0.33151793	      0.06820146	      0.33050318
      0.29077823	      0.21269157	      0.33152185	      0.06821095	      0.33044584
      0.29124146	      0.21273486	      0.33152573	      0.06822169	      0.33038881
      0.29170470	      0.21277796	      0.33152959	      0.06823355	      0.33033212
      0.29216793	      0.21282086	      0.33153343	      0.06824639	      0.33027575
      0.29263117	      0.21286355	      0.33153724	      0.06826010	      0.33021971
      0.29309440	      0.21290603	      0.33154102	      0.06827458	      0.33016400
      0.29355764	      0.21294829	      0.33154478	      0.06828971	      0.33010863
      0.29402087	      0.21299032	      0.33154851	      0.06830543	      0.33005358
      0.29448411	      0.21303212	      0.33155221	      0.06832164	      0.32999888
      0.29494734	      0.21307368	      0.33155589	      0.06833827	      0.32994450
      0.29541057	      0.21311499	      0.33155955	      0.06835527	      0.32989047
      0.29587381	      0.21315606	      0.33156318	      0.06837257	      0.32983677
      0.29633704	      0.21319686	      0.33156679	      0.06839012	      0.32978341
      0.29680028	      0.21323741	      0.33157037	      0.06840787	      0.32973039
      0.29726351	      0.21327769	      0.33157393	      0.06842578	      0.32967772
      0.29772675	      0.21331770	      0.33157746	      0.06844381	      0.32962539
      0.29818998	      0.21335745	      0.33158098	      0.06846192	      0.32957340
      0.29865322	      0.21339694	      0.33158446	      0.06848008	      0.32952176
      0.29911645	      0.21343616	      0.33158793	      0.06849825	      0.32947046
      0.29957969	      0.21347512	      0.33159137	      0.06851641	      0.32941951
      0.30004292	      0.21351383	      0.33159479	      0.06853454	      0.32936891
      0.30050616	      0.21355229	      0.33159818	      0.06855259	      0.32931866
      0.30096939	      0.21359050	      0.33160155	      0.06857057	      0.32926876
      0.30143263	      0.21362849	      0.33160490	      0.06858845	      0.32921921
      0.30189586	      0.21366626	      0.33160823	      0.06860621	      0.32917001
      0.30235910	      0.21370381	      0.33161154	      0.06862386	      0.32912117
      0.30282233	      0.21374116	      0.33161482	      0.06864138	      0.32907268
      0.30328557	      0.21377833	      0.33161808	      0.06865877	      0.32902455
      0.30374880	      0.21381533	      0.33162132	      0.06867604	      0.32897677
      0.30421204	      0.21385216	      0.33162453	      0.06869319	      0.32892934
      0.30467527	      0.21388885	      0.33162773	      0.06871023	      0.32888228
      0.30513851	      0.21392540	      0.33163090	      0.06872717	      0.32883557
      0.30569583	      0.21396921	      0.33163469	      0.06874743	      0.32877985
      0.30625316	      0.21401287	      0.33163844	      0.06876758	      0.32872465
      0.30667229	      0.21404561	      0.33164125	      0.06878268	      0.32868348
      0.30718971	      0.21408593	      0.33164468	      0.06880125	      0.32863307
      0.30770713	      0.21412616	      0.33164810	      0.06881977	      0.32858310
      0.30820751	      0.21416499	      0.33165137	      0.06883765	      0.32853521
      0.30870789	      0.21420375	      0.33165462	      0.06885551	      0.32848775
      0.30923029	      0.21424416	      0.33165798	      0.06887414	      0.32843865
      0.30975268	      0.21428452	      0.33166132	      0.06889276	      0.32839001
      0.31021250	      0.21432001	      0.33166424	      0.06890916	      0.32834758
      0.31078009	      0.21436377	      0.33166781	      0.06892939	      0.32829570
      0.31134769	      0.21440749	      0.33167134	      0.06894961	      0.32824437
      0.31178335	      0.21444102	      0.33167404	      0.06896512	      0.32820535
      0.31221901	      0.21447453	      0.33167671	      0.06898058	      0.32816665
      0.31273977	      0.21451455	      0.33167989	      0.06899901	      0.32812082
      0.31326052	      0.21455455	      0.33168304	      0.06901735	      0.32807545
      0.31371117	      0.21458914	      0.33168574	      0.06903312	      0.32803656
      0.31416181	      0.21462371	      0.33168842	      0.06904879	      0.32799802
      0.31465116	      0.21466122	      0.33169131	      0.06906566	      0.32795657
      0.31514050	      0.21469871	      0.33169417	      0.06908236	      0.32791553
      0.31555120	      0.21473016	      0.33169656	      0.06909624	      0.32788140
      0.31614785	      0.21477583	      0.33170000	      0.06911616	      0.32783234
      0.31662547	      0.21481235	      0.33170273	      0.06913189	      0.32779351
      0.31710308	      0.21484886	      0.33170543	      0.06914742	      0.32775507
      0.31758070	      0.21488535	      0.33170811	      0.06916276	      0.32771702
      0.31805832	      0.21492181	      0.33171077	      0.06917790	      0.32767937
      0.31853593	      0.21495826	      0.33171341	      0.06919286	      0.32764211
      0.31895596	      0.21499030	      0.33171571	      0.06920586	      0.32760967
      0.31937598	      0.21502231	      0.33171799	      0.06921872	      0.32757753
      0.31988783	      0.21506131	      0.33172074	      0.06923423	      0.32753879
      0.32039968	      0.21510029	      0.33172347	      0.06924956	      0.32750049
      0.32080750	      0.21513133	      0.33172563	      0.06926165	      0.32747030
      0.32121532	      0.21516235	      0.33172777	      0.06927365	      0.32744040
      0.32174580	      0.21520268	      0.33173052	      0.06928911	      0.32740193
      0.32220987	      0.21523795	      0.33173291	      0.06930252	      0.32736868
      0.32267393	      0.21527319	      0.33173528	      0.06931583	      0.32733580
      0.32313800	      0.21530842	      0.33173762	      0.06932904	      0.32730330
      0.32355014	      0.21533969	      0.33173968	      0.06934070	      0.32727474
      0.32396228	      0.21537095	      0.33174173	      0.06935229	      0.32724648
      0.32448527	      0.21541059	      0.33174430	      0.06936691	      0.32721103
      0.32490336	      0.21544226	      0.33174633	      0.06937854	      0.32718304
      0.32532145	      0.21547392	      0.33174834	      0.06939010	      0.32715535
      0.32573954	      0.21550557	      0.33175034	      0.06940162	      0.32712796
      0.32629149	      0.21554733	      0.33175295	      0.06941675	      0.32709226
      0.32667243	      0.21557613	      0.33175473	      0.06942714	      0.32706792
      0.32705336	      0.21560492	      0.33175649	      0.06943750	      0.32704384
      0.32757533	      0.21564435	      0.33175888	      0.06945164	      0.32701125
      0.32803790	      0.21567928	      0.33176097	      0.06946412	      0.32698276
      0.32850047	      0.21571419	      0.33176305	      0.06947656	      0.32695463
      0.32896304	      0.21574907	      0.33176509	      0.06948895	      0.32692688
      0.32933804	      0.21577734	      0.33176673	      0.06949896	      0.32690464
      0.32971304	      0.21580560	      0.33176836	      0.06950895	      0.32688265
      0.33022086	      0.21584385	      0.33177054	      0.06952244	      0.32685326
      0.33067095	      0.21587773	      0.33177244	      0.06953436	      0.32682757
      0.33112105	      0.21591158	      0.33177432	      0.06954624	      0.32680223
      0.33151212	      0.21594099	      0.33177594	      0.06955654	      0.32678050
      0.33190319	      0.21597038	      0.33177754	      0.06956682	      0.32675903
      0.33229427	      0.21599975	      0.33177912	      0.06957707	      0.32673781
      0.33284014	      0.21604073	      0.33178130	      0.06959135	      0.32670864
      0.33319451	      0.21606731	      0.33178269	      0.06960059	      0.32668997
      0.33354887	      0.21609389	      0.33178407	      0.06960982	      0.32667152
      0.33404685	      0.21613121	      0.33178598	      0.06962275	      0.32664595
      0.33450967	      0.21616587	      0.33178774	      0.06963474	      0.32662256
      0.33500477	      0.21620292	      0.33178958	      0.06964754	      0.32659794
      0.33537675	      0.21623074	      0.33179095	      0.06965713	      0.32657971
      0.33574872	      0.21625854	      0.33179230	      0.06966670	      0.32656172
      0.33627010	      0.21629749	      0.33179416	      0.06968009	      0.32653690
      0.33661620	      0.21632333	      0.33179538	      0.06968896	      0.32652068
      0.33696230	      0.21634915	      0.33179658	      0.06969781	      0.32650465
      0.33743059	      0.21638406	      0.33179818	      0.06970976	      0.32648329
      0.33784504	      0.21641494	      0.33179958	      0.06972031	      0.32646469
      0.33844038	      0.21645926	      0.33180154	      0.06973543	      0.32643848
      0.33895058	      0.21649721	      0.33180319	      0.06974835	      0.32641649
      0.33964399	      0.21654873	      0.33180537	      0.06976585	      0.32638730
      0.33992185	      0.21656936	      0.33180623	      0.06977285	      0.32637582
      0.34027209	      0.21659535	      0.33180729	      0.06978165	      0.32636154
      0.34086031	      0.21663896	      0.33180905	      0.06979639	      0.32633802
      0.34116856	      0.21666179	      0.33180994	      0.06980410	      0.32632592
      0.34147681	      0.21668462	      0.33181083	      0.06981179	      0.32631398
      0.34196052	      0.21672040	      0.33181220	      0.06982384	      0.32629555
      0.34244423	      0.21675616	      0.33181353	      0.06983584	      0.32627751
      0.34275831	      0.21677935	      0.33181437	      0.06984362	      0.32626600
      0.34307238	      0.21680250	      0.33181521	      0.06985139	      0.32625466
      0.34345870	      0.21683086	      0.33181621	      0.06986091	      0.32624092
      0.34396827	      0.21686801	      0.33181750	      0.06987345	      0.32622318
      0.34445389	      0.21690306	      0.33181870	      0.06988535	      0.32620666
      0.34498869	      0.21694118	      0.33181998	      0.06989841	      0.32618892
      0.34530032	      0.21696313	      0.33182070	      0.06990600	      0.32617879
      0.34561195	      0.21698486	      0.33182141	      0.06991357	      0.32616882
      0.34596812	      0.21700943	      0.33182221	      0.06992221	      0.32615762
      0.34647207	      0.21704366	      0.33182330	      0.06993438	      0.32614212
      0.34689787	      0.21707208	      0.33182419	      0.06994464	      0.32612934
      0.34724212	      0.21709470	      0.33182489	      0.06995290	      0.32611921
      0.34758637	      0.21711701	      0.33182557	      0.06996114	      0.32610928
      0.34799315	      0.21714293	      0.33182636	      0.06997085	      0.32609779
      0.34839993	      0.21716839	      0.33182711	      0.06998052	      0.32608656
      0.34880671	      0.21719338	      0.33182785	      0.06999016	      0.32607559
      0.34915854	      0.21721460	      0.33182846	      0.06999847	      0.32606631
      0.34951036	      0.21723546	      0.33182905	      0.07000675	      0.32605723
      0.34986219	      0.21725595	      0.33182963	      0.07001501	      0.32604834
      0.35025575	      0.21727845	      0.33183025	      0.07002421	      0.32603862
      0.35064930	      0.21730049	      0.33183084	      0.07003338	      0.32602915
      0.35104286	      0.21732208	      0.33183141	      0.07004251	      0.32601992
      0.35143641	      0.21734321	      0.33183196	      0.07005161	      0.32601093
      0.35175591	      0.21736004	      0.33183239	      0.07005897	      0.32600380
      0.35207540	      0.21737657	      0.33183280	      0.07006630	      0.32599683
      0.35247398	      0.21739679	      0.33183328	      0.07007542	      0.32598836
      0.35287256	      0.21741656	      0.33183374	      0.07008450	      0.32598013
      0.35327114	      0.21743589	      0.33183418	      0.07009353	      0.32597214
      0.35362231	      0.21745255	      0.33183454	      0.07010146	      0.32596531
      0.35397348	      0.21746887	      0.33183489	      0.07010936	      0.32595865
      0.35432466	      0.21748486	      0.33183521	      0.07011723	      0.32595219
      0.35469741	      0.21750148	      0.33183553	      0.07012554	      0.32594553
      0.35507017	      0.21751773	      0.33183583	      0.07013383	      0.32593908
      0.35544293	      0.21753363	      0.33183610	      0.07014207	      0.32593283
      0.35581569	      0.21754917	      0.33183635	      0.07015028	      0.32592679
      0.35618844	      0.21756436	      0.33183658	      0.07015846	      0.32592096
      0.35656120	      0.21757922	      0.33183679	      0.07016660	      0.32591533
      0.35688672	      0.21759192	      0.33183695	      0.07017368	      0.32591059
      0.35721224	      0.21760436	      0.33183709	      0.07018073	      0.32590599
      0.35759600	      0.21761872	      0.33183724	      0.07018901	      0.32590078
      0.35797976	      0.21763273	      0.33183736	      0.07019726	      0.32589578
      0.35836352	      0.21764642	      0.33183746	      0.07020547	      0.32589099
      0.35870723	      0.21765840	      0.33183752	      0.07021279	      0.32588688
      0.35905094	      0.21767013	      0.33183757	      0.07022009	      0.32588295
      0.35939465	      0.21768160	      0.33183759	      0.07022736	      0.32587918
      0.35975484	      0.21769336	      0.33183759	      0.07023495	      0.32587541
      0.36011503	      0.21770485	      0.33183758	      0.07024251	      0.32587183
      0.36046445	      0.21771576	      0.33183754	      0.07024982	      0.32586853
      0.36081387	      0.21772642	      0.33183748	      0.07025711	      0.32586540
      0.36117250	      0.21773711	      0.33183740	      0.07026456	      0.32586237
      0.36153112	      0.21774757	      0.33183729	      0.07027199	      0.32585952
      0.36188169	      0.21775755	      0.33183717	      0.07027922	      0.32585690
      0.36223225	      0.21776731	      0.33183702	      0.07028644	      0.32585446
      0.36258722	      0.21777697	      0.33183686	      0.07029372	      0.32585216
      0.36294218	      0.21778641	      0.33183667	      0.07030099	      0.32585003
      0.36329243	      0.21779552	      0.33183646	      0.07030813	      0.32584810
      0.36364267	      0.21780441	      0.33183623	      0.07031526	      0.32584634
      0.36399443	      0.21781314	      0.33183598	      0.07032240	      0.32584474
      0.36434620	      0.21782167	      0.33183570	      0.07032953	      0.32584330
      0.36469529	      0.21782993	      0.33183541	      0.07033658	      0.32584204
      0.36504438	      0.21783801	      0.33183510	      0.07034362	      0.32584095
      0.36539352	      0.21784590	      0.33183476	      0.07035064	      0.32584002
      0.36574266	      0.21785361	      0.33183441	      0.07035765	      0.32583925
      0.36609016	      0.21786110	      0.33183403	      0.07036462	      0.32583865
      0.36643765	      0.21786842	      0.33183364	      0.07037157	      0.32583820
      0.36678454	      0.21787556	      0.33183322	      0.07037850	      0.32583792
      0.36713144	      0.21788252	      0.33183279	      0.07038541	      0.32583779
      0.36747713	      0.21788930	      0.33183233	      0.07039230	      0.32583782
      0.36782283	      0.21789592	      0.33183186	      0.07039917	      0.32583801
      0.36816767	      0.21790236	      0.33183136	      0.07040601	      0.32583835
      0.36851250	      0.21790865	      0.33183085	      0.07041285	      0.32583884
      0.36885630	      0.21791477	      0.33183031	      0.07041965	      0.32583948
      0.36920009	      0.21792075	      0.33182976	      0.07042645	      0.32584028
      0.36954291	      0.21792656	      0.33182919	      0.07043323	      0.32584122
      0.36988574	      0.21793223	      0.33182860	      0.07043999	      0.32584231
      0.37022750	      0.21793774	      0.33182799	      0.07044673	      0.32584355
      0.37056926	      0.21794312	      0.33182736	      0.07045346	      0.32584493
      0.37090989	      0.21794835	      0.33182672	      0.07046016	      0.32584645
      0.37125053	      0.21795345	      0.33182605	      0.07046685	      0.32584812
      0.37158981	      0.21795839	      0.33182537	      0.07047352	      0.32584992
      0.37192909	      0.21796322	      0.33182467	      0.07048017	      0.32585186
      0.37226645	      0.21796789	      0.33182395	      0.07048679	      0.32585394
      0.37260381	      0.21797245	      0.33182322	      0.07049339	      0.32585615
      0.37293719	      0.21797684	      0.33182248	      0.07049992	      0.32585848
      0.37327056	      0.21798111	      0.33182172	      0.07050644	      0.32586094
      0.37358312	      0.21798501	      0.33182099	      0.07051254	      0.32586336
      0.37399408	      0.21799000	      0.33182000	      0.07052056	      0.32586673
      0.37448949	      0.21799580	      0.33181878	      0.07053022	      0.32587106
      0.37476358	      0.21799891	      0.33181809	      0.07053556	      0.32587358
      0.37503767	      0.21800195	      0.33181739	      0.07054090	      0.32587619
      0.37538619	      0.21800571	      0.33181647	      0.07054767	      0.32587964
      0.37573470	      0.21800937	      0.33181554	      0.07055445	      0.32588323
      0.37605533	      0.21801263	      0.33181467	      0.07056067	      0.32588666
      0.37644701	      0.21801650	      0.33181358	      0.07056827	      0.32589100
      0.37680952	      0.21801996	      0.33181255	      0.07057529	      0.32589519
      0.37724882	      0.21802401	      0.33181128	      0.07058380	      0.32590046
      0.37754092	      0.21802662	      0.33181042	      0.07058945	      0.32590409
      0.37793508	      0.21803002	      0.33180923	      0.07059706	      0.32590913
      0.37832923	      0.21803330	      0.33180803	      0.07060467	      0.32591436
      0.37862816	      0.21803570	      0.33180710	      0.07061044	      0.32591844
      0.37892709	      0.21803803	      0.33180615	      0.07061620	      0.32592262
      0.37922540	      0.21804029	      0.33180520	      0.07062194	      0.32592688
      0.37963153	      0.21804326	      0.33180388	      0.07062975	      0.32593286
      0.38003766	      0.21804611	      0.33180254	      0.07063756	      0.32593901
      0.38030964	      0.21804795	      0.33180162	      0.07064278	      0.32594323
      0.38058163	      0.21804974	      0.33180070	      0.07064799	      0.32594754
      0.38089189	      0.21805171	      0.33179963	      0.07065394	      0.32595254
      0.38129692	      0.21805418	      0.33179822	      0.07066170	      0.32595924
      0.38170194	      0.21805654	      0.33179679	      0.07066944	      0.32596611
      0.38199382	      0.21805817	      0.33179574	      0.07067502	      0.32597117
      0.38228569	      0.21805974	      0.33179468	      0.07068059	      0.32597632
      0.38258023	      0.21806127	      0.33179360	      0.07068621	      0.32598161
      0.38298622	      0.21806329	      0.33179209	      0.07069394	      0.32598905
      0.38339221	      0.21806520	      0.33179056	      0.07070167	      0.32599667
      0.38364316	      0.21806633	      0.33178961	      0.07070644	      0.32600146
      0.38389411	      0.21806742	      0.33178864	      0.07071121	      0.32600632
      0.38424075	      0.21806886	      0.33178729	      0.07071779	      0.32601314
      0.38458738	      0.21807022	      0.33178593	      0.07072436	      0.32602008
      0.38490018	      0.21807139	      0.33178469	      0.07073029	      0.32602645
      0.38521298	      0.21807250	      0.33178344	      0.07073621	      0.32603292
      0.38551720	      0.21807353	      0.33178221	      0.07074196	      0.32603931
      0.38590379	      0.21807476	      0.33178062	      0.07074926	      0.32604756
      0.38639442	      0.21807619	      0.33177859	      0.07075852	      0.32605826
      0.38688816	      0.21807749	      0.33177651	      0.07076781	      0.32606926
      0.38712853	      0.21807808	      0.33177549	      0.07077234	      0.32607470
      0.38736890	      0.21807864	      0.33177446	      0.07077685	      0.32608020
      0.38772369	      0.21807940	      0.33177293	      0.07078352	      0.32608842
      0.38807848	      0.21808009	      0.33177139	      0.07079017	      0.32609677
      0.38838919	      0.21808065	      0.33177002	      0.07079599	      0.32610418
      0.38869990	      0.21808115	      0.33176864	      0.07080181	      0.32611168
      0.38902011	      0.21808162	      0.33176721	      0.07080779	      0.32611951
      0.38934031	      0.21808203	      0.33176577	      0.07081378	      0.32612743
      0.38965583	      0.21808239	      0.33176434	      0.07081966	      0.32613534
      0.38997134	      0.21808270	      0.33176289	      0.07082554	      0.32614334
      0.39028055	      0.21808296	      0.33176147	      0.07083130	      0.32615127
      0.39058976	      0.21808317	      0.33176003	      0.07083705	      0.32615929
      0.39089698	      0.21808333	      0.33175859	      0.07084276	      0.32616735
      0.39128926	      0.21808347	      0.33175674	      0.07085004	      0.32617777
      0.39176652	      0.21808355	      0.33175447	      0.07085888	      0.32619063
      0.39203331	      0.21808355	      0.33175319	      0.07086382	      0.32619791
      0.39237081	      0.21808350	      0.33175156	      0.07087006	      0.32620722
      0.39282197	      0.21808335	      0.33174936	      0.07087839	      0.32621982
      0.39310980	      0.21808321	      0.33174794	      0.07088370	      0.32622795
      0.39339762	      0.21808304	      0.33174652	      0.07088900	      0.32623616
      0.39368545	      0.21808283	      0.33174509	      0.07089430	      0.32624444
      0.39395139	      0.21808260	      0.33174375	      0.07089918	      0.32625216
      0.39434310	      0.21808221	      0.33174178	      0.07090638	      0.32626364
      0.39466136	      0.21808185	      0.33174017	      0.07091221	      0.32627307
      0.39497961	      0.21808145	      0.33173854	      0.07091804	      0.32628258
      0.39529786	      0.21808100	      0.33173691	      0.07092386	      0.32629218
      0.39561612	      0.21808051	      0.33173526	      0.07092968	      0.32630187
      0.39593437	      0.21807999	      0.33173361	      0.07093549	      0.32631165
      0.39625262	      0.21807942	      0.33173195	      0.07094129	      0.32632151
      0.39657088	      0.21807882	      0.33173027	      0.07094709	      0.32633146
      0.39688913	      0.21807817	      0.33172859	      0.07095288	      0.32634150
      0.39720739	      0.21807749	      0.33172690	      0.07095866	      0.32635162
      0.39748994	      0.21807685	      0.33172539	      0.07096379	      0.32636067
      0.39777250	      0.21807619	      0.33172387	      0.07096891	      0.32636979
      0.39808970	      0.21807540	      0.33172215	      0.07097466	      0.32638011
      0.39840690	      0.21807458	      0.33172043	      0.07098039	      0.32639051
      0.39870987	      0.21807377	      0.33171878	      0.07098587	      0.32640052
      0.39901283	      0.21807292	      0.33171711	      0.07099133	      0.32641061
      0.39928014	      0.21807214	      0.33171564	      0.07099615	      0.32641957
      0.39966820	      0.21807097	      0.33171349	      0.07100314	      0.32643268
      0.39998377	      0.21806998	      0.33171173	      0.07100881	      0.32644343
      0.40029935	      0.21806895	      0.33170996	      0.07101448	      0.32645425
      0.40061492	      0.21806790	      0.33170819	      0.07102014	      0.32646516
      0.40093050	      0.21806681	      0.33170640	      0.07102579	      0.32647615
      0.40124607	      0.21806568	      0.33170461	      0.07103144	      0.32648721
      0.40152622	      0.21806466	      0.33170301	      0.07103645	      0.32649710
      0.40180637	      0.21806361	      0.33170140	      0.07104145	      0.32650704
      0.40212029	      0.21806241	      0.33169959	      0.07104705	      0.32651826
      0.40243421	      0.21806117	      0.33169778	      0.07105264	      0.32652955
      0.40273404	      0.21805996	      0.33169604	      0.07105797	      0.32654041
      0.40303388	      0.21805873	      0.33169429	      0.07106330	      0.32655133
      0.40330604	      0.21805758	      0.33169269	      0.07106813	      0.32656130
      0.40368861	      0.21805594	      0.33169044	      0.07107491	      0.32657542
      0.40401985	      0.21805447	      0.33168848	      0.07108077	      0.32658772
      0.40429781	      0.21805322	      0.33168683	      0.07108569	      0.32659811
      0.40457578	      0.21805195	      0.33168517	      0.07109060	      0.32660856
      0.40488499	      0.21805051	      0.33168332	      0.07109605	      0.32662024
      0.40519420	      0.21804904	      0.33168146	      0.07110150	      0.32663200
      0.40548373	      0.21804764	      0.33167971	      0.07110659	      0.32664307
      0.40584473	      0.21804586	      0.33167752	      0.07111293	      0.32665696
      0.40632188	      0.21804346	      0.33167461	      0.07112130	      0.32667545
      0.40657078	      0.21804218	      0.33167309	      0.07112566	      0.32668517
      0.40681968	      0.21804089	      0.33167156	      0.07113002	      0.32669492
      0.40716022	      0.21803909	      0.33166946	      0.07113597	      0.32670834
      0.40750076	      0.21803727	      0.33166735	      0.07114191	      0.32672184
      0.40778951	      0.21803570	      0.33166556	      0.07114695	      0.32673335
      0.40807827	      0.21803410	      0.33166376	      0.07115197	      0.32674491
      0.40837283	      0.21803246	      0.33166191	      0.07115709	      0.32675677
      0.40874680	      0.21803034	      0.33165956	      0.07116359	      0.32677190
      0.40920584	      0.21802769	      0.33165666	      0.07117154	      0.32679061
      0.40945960	      0.21802620	      0.33165505	      0.07117594	      0.32680101
      0.40981971	      0.21802407	      0.33165276	      0.07118216	      0.32681585
      0.41017982	      0.21802190	      0.33165045	      0.07118837	      0.32683077
      0.41043912	      0.21802032	      0.33164879	      0.07119284	      0.32684157
      0.41069843	      0.21801873	      0.33164712	      0.07119731	      0.32685241
      0.41091770	      0.21801737	      0.33164571	      0.07120108	      0.32686161
      0.41126210	      0.21801522	      0.33164348	      0.07120700	      0.32687612
      0.41160650	      0.21801304	      0.33164124	      0.07121290	      0.32689071
      0.41187347	      0.21801133	      0.33163950	      0.07121748	      0.32690207
      0.41214045	      0.21800960	      0.33163775	      0.07122204	      0.32691347
      0.41243401	      0.21800769	      0.33163582	      0.07122706	      0.32692606
      0.41272757	      0.21800576	      0.33163389	      0.07123207	      0.32693871
      0.41303839	      0.21800370	      0.33163184	      0.07123736	      0.32695216
      0.41334921	      0.21800161	      0.33162978	      0.07124264	      0.32696567
      0.41360897	      0.21799986	      0.33162805	      0.07124703	      0.32697700
      0.41398608	      0.21799728	      0.33162554	      0.07125339	      0.32699352
      0.41429055	      0.21799518	      0.33162350	      0.07125849	      0.32700693
      0.41459502	      0.21799307	      0.33162146	      0.07126356	      0.32702039
      0.41489949	      0.21799093	      0.33161941	      0.07126860	      0.32703391
      0.41520395	      0.21798878	      0.33161735	      0.07127361	      0.32704748
      0.41550842	      0.21798661	      0.33161528	      0.07127858	      0.32706110
      0.41581289	      0.21798443	      0.33161321	      0.07128352	      0.32707478
      0.41611736	      0.21798223	      0.33161114	      0.07128842	      0.32708852
      0.41642183	      0.21798001	      0.33160905	      0.07129328	      0.32710230
      0.41672630	      0.21797777	      0.33160697	      0.07129810	      0.32711614
      0.41699993	      0.21797575	      0.33160508	      0.07130239	      0.32712862
      0.41727357	      0.21797371	      0.33160319	      0.07130665	      0.32714115
      0.41757898	      0.21797142	      0.33160108	      0.07131135	      0.32715518
      0.41788438	      0.21796912	      0.33159896	      0.07131602	      0.32716926
      0.41817757	      0.21796689	      0.33159692	      0.07132044	      0.32718282
      0.41847076	      0.21796465	      0.33159487	      0.07132483	      0.32719644
      0.41875185	      0.21796249	      0.33159290	      0.07132899	      0.32720953
      0.41910746	      0.21795974	      0.33159041	      0.07133419	      0.32722616
      0.41956175	      0.21795620	      0.33158720	      0.07134073	      0.32724750
      0.41991023	      0.21795346	      0.33158474	      0.07134567	      0.32726395
      0.42017320	      0.21795138	      0.33158287	      0.07134936	      0.32727640
      0.42043617	      0.21794929	      0.33158100	      0.07135300	      0.32728889
      0.42072589	      0.21794697	      0.33157893	      0.07135697	      0.32730269
      0.42108017	      0.21794412	      0.33157640	      0.07136176	      0.32731962
      0.42142870	      0.21794130	      0.33157390	      0.07136640	      0.32733635
      0.42177723	      0.21793847	      0.33157139	      0.07137096	      0.32735313
      0.42205192	      0.21793622	      0.33156941	      0.07137451	      0.32736641
      0.42232661	      0.21793396	      0.33156742	      0.07137802	      0.32737972
      0.42253534	      0.21793224	      0.33156590	      0.07138065	      0.32738986
      0.42287195	      0.21792945	      0.33156346	      0.07138485	      0.32740625
      0.42320855	      0.21792664	      0.33156100	      0.07138898	      0.32742270
      0.42347009	      0.21792445	      0.33155909	      0.07139214	      0.32743553
      0.42373163	      0.21792225	      0.33155717	      0.07139526	      0.32744838
      0.42402586	      0.21791977	      0.33155501	      0.07139872	      0.32746288
      0.42432009	      0.21791727	      0.33155284	      0.07140214	      0.32747743
      0.42455304	      0.21791529	      0.33155112	      0.07140480	      0.32748897
      0.42493116	      0.21791206	      0.33154832	      0.07140906	      0.32750776
      0.42519378	      0.21790980	      0.33154637	      0.07141197	      0.32752085
      0.42545641	      0.21790753	      0.33154442	      0.07141485	      0.32753397
      0.42571903	      0.21790526	      0.33154246	      0.07141768	      0.32754713
      0.42599776	      0.21790284	      0.33154037	      0.07142064	      0.32756112
      0.42636278	      0.21789966	      0.33153764	      0.07142445	      0.32757951
      0.42672781	      0.21789646	      0.33153489	      0.07142819	      0.32759795
      0.42700032	      0.21789406	      0.33153284	      0.07143093	      0.32761176
      0.42727283	      0.21789165	      0.33153078	      0.07143363	      0.32762560
      0.42756970	      0.21788902	      0.33152853	      0.07143652	      0.32764071
      0.42786658	      0.21788638	      0.33152627	      0.07143936	      0.32765587
      0.42815215	      0.21788383	      0.33152410	      0.07144206	      0.32767048
      0.42849571	      0.21788075	      0.33152148	      0.07144523	      0.32768811
      0.42878919	      0.21787811	      0.33151923	      0.07144790	      0.32770321
      0.42916643	      0.21787471	      0.33151634	      0.07145126	      0.32772267
      0.42962772	      0.21787053	      0.33151278	      0.07145526	      0.32774654
      0.42985953	      0.21786842	      0.33151099	      0.07145723	      0.32775857
      0.43009133	      0.21786630	      0.33150920	      0.07145918	      0.32777063
      0.43040970	      0.21786339	      0.33150673	      0.07146180	      0.32778722
      0.43072807	      0.21786047	      0.33150426	      0.07146437	      0.32780385
      0.43100820	      0.21785789	      0.33150208	      0.07146659	      0.32781852
      0.43128834	      0.21785530	      0.33149989	      0.07146878	      0.32783322
      0.43157997	      0.21785260	      0.33149761	      0.07147101	      0.32784856
      0.43187161	      0.21784989	      0.33149532	      0.07147320	      0.32786393
      0.43214878	      0.21784731	      0.33149314	      0.07147524	      0.32787857
      0.43249956	      0.21784403	      0.33149037	      0.07147777	      0.32789714
      0.43297244	      0.21783960	      0.33148664	      0.07148110	      0.32792224
      0.43319792	      0.21783748	      0.33148485	      0.07148264	      0.32793425
      0.43342339	      0.21783535	      0.33148306	      0.07148417	      0.32794627
      0.43376550	      0.21783212	      0.33148033	      0.07148644	      0.32796454
      0.43410760	      0.21782888	      0.33147760	      0.07148865	      0.32798286
      0.43435199	      0.21782656	      0.33147565	      0.07149020	      0.32799597
      0.43459638	      0.21782423	      0.33147369	      0.07149173	      0.32800910
      0.43485569	      0.21782176	      0.33147161	      0.07149332	      0.32802306
      0.43521971	      0.21781828	      0.33146868	      0.07149550	      0.32804270
      0.43554152	      0.21781519	      0.33146608	      0.07149739	      0.32806009
      0.43580064	      0.21781270	      0.33146399	      0.07149887	      0.32807413
      0.43605976	      0.21781021	      0.33146189	      0.07150033	      0.32808819
      0.43635926	      0.21780732	      0.33145946	      0.07150198	      0.32810447
      0.43665876	      0.21780442	      0.33145702	      0.07150360	      0.32812078
      0.43694567	      0.21780164	      0.33145468	      0.07150511	      0.32813643
      0.43723257	      0.21779885	      0.33145234	      0.07150659	      0.32815211
      0.43752212	      0.21779604	      0.33144997	      0.07150805	      0.32816796
      0.43781167	      0.21779321	      0.33144759	      0.07150948	      0.32818384
      0.43809719	      0.21779042	      0.33144524	      0.07151086	      0.32819952
      0.43838271	      0.21778763	      0.33144289	      0.07151221	      0.32821523
      0.43864595	      0.21778504	      0.33144072	      0.07151343	      0.32822974
      0.43900374	      0.21778153	      0.33143776	      0.07151504	      0.32824950
      0.43936152	      0.21777800	      0.33143479	      0.07151661	      0.32826929
      0.43960691	      0.21777558	      0.33143275	      0.07151766	      0.32828289
      0.43985230	      0.21777315	      0.33143071	      0.07151869	      0.32829651
      0.44012086	      0.21777049	      0.33142847	      0.07151979	      0.32831144
      0.44047948	      0.21776694	      0.33142547	      0.07152122	      0.32833140
      0.44083809	      0.21776337	      0.33142246	      0.07152261	      0.32835140
      0.44109683	      0.21776079	      0.33142029	      0.07152359	      0.32836586
      0.44135558	      0.21775821	      0.33141811	      0.07152454	      0.32838033
      0.44165014	      0.21775526	      0.33141563	      0.07152560	      0.32839684
      0.44194470	      0.21775232	      0.33141314	      0.07152663	      0.32841337
      0.44223035	      0.21774945	      0.33141072	      0.07152761	      0.32842942
      0.44251601	      0.21774658	      0.33140829	      0.07152856	      0.32844549
      0.44280096	      0.21774371	      0.33140587	      0.07152948	      0.32846155
      0.44308591	      0.21774084	      0.33140345	      0.07153038	      0.32847763
      0.44335830	      0.21773809	      0.33140112	      0.07153122	      0.32849302
      0.44370899	      0.21773455	      0.33139812	      0.07153226	      0.32851287
      0.44417748	      0.21772980	      0.33139410	      0.07153360	      0.32853944
      0.44443390	      0.21772720	      0.33139190	      0.07153431	      0.32855400
      0.44469033	      0.21772459	      0.33138969	      0.07153500	      0.32856858
      0.44494676	      0.21772198	      0.33138748	      0.07153567	      0.32858318
      0.44521058	      0.21771930	      0.33138520	      0.07153635	      0.32859822
      0.44557412	      0.21771559	      0.33138205	      0.07153724	      0.32861897
      0.44593767	      0.21771187	      0.33137890	      0.07153810	      0.32863975
      0.44615830	      0.21770961	      0.33137698	      0.07153861	      0.32865238
      0.44637893	      0.21770735	      0.33137506	      0.07153910	      0.32866502
      0.44668330	      0.21770423	      0.33137240	      0.07153976	      0.32868248
      0.44698768	      0.21770110	      0.33136974	      0.07154040	      0.32869996
      0.44726875	      0.21769821	      0.33136728	      0.07154097	      0.32871613
      0.44754983	      0.21769531	      0.33136481	      0.07154152	      0.32873231
      0.44783877	      0.21769233	      0.33136227	      0.07154206	      0.32874896
      0.44812770	      0.21768934	      0.33135973	      0.07154259	      0.32876563
      0.44841426	      0.21768638	      0.33135720	      0.07154309	      0.32878218
      0.44870082	      0.21768341	      0.33135466	      0.07154357	      0.32879876
      0.44898818	      0.21768043	      0.33135212	      0.07154404	      0.32881539
      0.44927553	      0.21767745	      0.33134957	      0.07154448	      0.32883204
      0.44956232	      0.21767447	      0.33134702	      0.07154491	      0.32884868
      0.44984911	      0.21767148	      0.33134446	      0.07154532	      0.32886534
      0.45013564	      0.21766850	      0.33134191	      0.07154571	      0.32888200
      0.45042217	      0.21766551	      0.33133934	      0.07154609	      0.32889867
      0.45070813	      0.21766252	      0.33133678	      0.07154644	      0.32891533
      0.45099410	      0.21765953	      0.33133422	      0.07154678	      0.32893201
      0.45127963	      0.21765654	      0.33133165	      0.07154710	      0.32894868
      0.45156516	      0.21765355	      0.33132908	      0.07154741	      0.32896536
      0.45185023	      0.21765056	      0.33132651	      0.07154770	      0.32898203
      0.45213531	      0.21764757	      0.33132393	      0.07154797	      0.32899872
      0.45242003	      0.21764457	      0.33132136	      0.07154823	      0.32901540
      0.45270474	      0.21764158	      0.33131877	      0.07154847	      0.32903210
      0.45298911	      0.21763858	      0.33131619	      0.07154870	      0.32904879
      0.45327349	      0.21763558	      0.33131360	      0.07154891	      0.32906550
      0.45355756	      0.21763258	      0.33131101	      0.07154910	      0.32908220
      0.45384164	      0.21762958	      0.33130842	      0.07154928	      0.32909892
      0.45412543	      0.21762657	      0.33130582	      0.07154945	      0.32911564
      0.45440921	      0.21762357	      0.33130322	      0.07154960	      0.32913237
      0.45469274	      0.21762056	      0.33130062	      0.07154974	      0.32914910
      0.45497626	      0.21761755	      0.33129801	      0.07154987	      0.32916584
      0.45525952	      0.21761454	      0.33129540	      0.07154998	      0.32918258
      0.45554278	      0.21761153	      0.33129279	      0.07155007	      0.32919933
      0.45582578	      0.21760852	      0.33129017	      0.07155016	      0.32921608
      0.45610878	      0.21760550	      0.33128755	      0.07155023	      0.32923284
      0.45639153	      0.21760248	      0.33128493	      0.07155029	      0.32924960
      0.45667427	      0.21759947	      0.33128230	      0.07155033	      0.32926638
      0.45695677	      0.21759645	      0.33127967	      0.07155037	      0.32928315
      0.45723926	      0.21759342	      0.33127704	      0.07155039	      0.32929993
      0.45752151	      0.21759040	      0.33127440	      0.07155039	      0.32931671
      0.45780376	      0.21758738	      0.33127176	      0.07155039	      0.32933350
      0.45808576	      0.21758435	      0.33126912	      0.07155037	      0.32935028
      0.45836776	      0.21758132	      0.33126647	      0.07155034	      0.32936708
      0.45864951	      0.21757830	      0.33126383	      0.07155030	      0.32938388
      0.45893127	      0.21757526	      0.33126117	      0.07155025	      0.32940068
      0.45921278	      0.21757223	      0.33125852	      0.07155019	      0.32941748
      0.45949429	      0.21756920	      0.33125586	      0.07155012	      0.32943430
      0.45977557	      0.21756617	      0.33125320	      0.07155003	      0.32945110
      0.46005684	      0.21756313	      0.33125053	      0.07154994	      0.32946792
      0.46033787	      0.21756009	      0.33124786	      0.07154983	      0.32948474
      0.46061890	      0.21755705	      0.33124519	      0.07154972	      0.32950156
      0.46089970	      0.21755401	      0.33124252	      0.07154959	      0.32951838
      0.46118049	      0.21755097	      0.33123984	      0.07154945	      0.32953521
      0.46146105	      0.21754793	      0.33123716	      0.07154930	      0.32955203
      0.46174161	      0.21754488	      0.33123447	      0.07154915	      0.32956886
      0.46202193	      0.21754184	      0.33123179	      0.07154898	      0.32958569
      0.46230226	      0.21753879	      0.33122909	      0.07154880	      0.32960252
      0.46258235	      0.21753574	      0.33122640	      0.07154862	      0.32961935
      0.46286244	      0.21753269	      0.33122370	      0.07154842	      0.32963619
      0.46314230	      0.21752964	      0.33122100	      0.07154821	      0.32965302
      0.46342216	      0.21752659	      0.33121830	      0.07154800	      0.32966986
      0.46370179	      0.21752353	      0.33121559	      0.07154778	      0.32968670
      0.46398143	      0.21752048	      0.33121288	      0.07154754	      0.32970354
      0.46426083	      0.21751742	      0.33121017	      0.07154730	      0.32972038
      0.46454023	      0.21751436	      0.33120746	      0.07154705	      0.32973722
      0.46481941	      0.21751131	      0.33120474	      0.07154679	      0.32975406
      0.46509859	      0.21750824	      0.33120201	      0.07154652	      0.32977090
      0.46537754	      0.21750518	      0.33119929	      0.07154625	      0.32978774
      0.46565649	      0.21750212	      0.33119656	      0.07154596	      0.32980458
      0.46593522	      0.21749906	      0.33119383	      0.07154567	      0.32982142
      0.46621395	      0.21749599	      0.33119110	      0.07154537	      0.32983826
      0.46649246	      0.21749292	      0.33118836	      0.07154506	      0.32985509
      0.46677097	      0.21748985	      0.33118562	      0.07154474	      0.32987194
      0.46704926	      0.21748679	      0.33118287	      0.07154441	      0.32988877
      0.46732754	      0.21748371	      0.33118013	      0.07154408	      0.32990561
      0.46760561	      0.21748064	      0.33117738	      0.07154374	      0.32992244
      0.46788368	      0.21747757	      0.33117463	      0.07154339	      0.32993928
      0.46816154	      0.21747450	      0.33117187	      0.07154304	      0.32995611
      0.46843939	      0.21747142	      0.33116911	      0.07154267	      0.32997295
      0.46871703	      0.21746834	      0.33116635	      0.07154230	      0.32998977
      0.46899466	      0.21746526	      0.33116358	      0.07154192	      0.33000660
      0.46927209	      0.21746219	      0.33116082	      0.07154154	      0.33002343
      0.46954951	      0.21745910	      0.33115805	      0.07154115	      0.33004026
      0.46982672	      0.21745602	      0.33115527	      0.07154075	      0.33005708
      0.47010393	      0.21745294	      0.33115249	      0.07154034	      0.33007390
      0.47038093	      0.21744986	      0.33114972	      0.07153993	      0.33009072
      0.47065793	      0.21744677	      0.33114693	      0.07153951	      0.33010754
      0.47093472	      0.21744368	      0.33114415	      0.07153908	      0.33012435
      0.47121151	      0.21744059	      0.33114136	      0.07153865	      0.33014116
      0.47148809	      0.21743751	      0.33113857	      0.07153821	      0.33015796
      0.47176467	      0.21743441	      0.33113577	      0.07153776	      0.33017477
      0.47204105	      0.21743132	      0.33113297	      0.07153731	      0.33019157
      0.47231742	      0.21742823	      0.33113017	      0.07153685	      0.33020838
      0.47259359	      0.21742514	      0.33112737	      0.07153639	      0.33022517
      0.47286977	      0.21742204	      0.33112456	      0.07153592	      0.33024196
      0.47314573	      0.21741894	      0.33112175	      0.07153544	      0.33025875
      0.47342170	      0.21741584	      0.33111894	      0.07153496	      0.33027554
      0.47369746	      0.21741275	      0.33111613	      0.07153447	      0.33029232
      0.47397323	      0.21740964	      0.33111331	      0.07153397	      0.33030910
      0.47424879	      0.21740654	      0.33111049	      0.07153347	      0.33032587
      0.47452435	      0.21740344	      0.33110766	      0.07153296	      0.33034265
      0.47479972	      0.21740034	      0.33110484	      0.07153245	      0.33035941
      0.47507508	      0.21739723	      0.33110201	      0.07153193	      0.33037617
      0.47535024	      0.21739412	      0.33109918	      0.07153141	      0.33039293
      0.47562541	      0.21739101	      0.33109634	      0.07153088	      0.33040969
      0.47590038	      0.21738791	      0.33109350	      0.07153035	      0.33042643
      0.47617535	      0.21738479	      0.33109066	      0.07152981	      0.33044318
      0.47645012	      0.21738168	      0.33108782	      0.07152926	      0.33045992
      0.47672489	      0.21737857	      0.33108497	      0.07152871	      0.33047666
      0.47699947	      0.21737545	      0.33108212	      0.07152815	      0.33049338
      0.47727405	      0.21737234	      0.33107927	      0.07152759	      0.33051011
      0.47754844	      0.21736922	      0.33107641	      0.07152703	      0.33052683
      0.47782283	      0.21736610	      0.33107355	      0.07152645	      0.33054355
      0.47809702	      0.21736298	      0.33107069	      0.07152588	      0.33056026
      0.47837122	      0.21735986	      0.33106783	      0.07152530	      0.33057696
      0.47864523	      0.21735674	      0.33106496	      0.07152471	      0.33059366
      0.47891923	      0.21735361	      0.33106209	      0.07152412	      0.33061036
      0.47919305	      0.21735049	      0.33105922	      0.07152352	      0.33062704
      0.47946687	      0.21734736	      0.33105635	      0.07152292	      0.33064373
      0.47974050	      0.21734424	      0.33105347	      0.07152232	      0.33066040
      0.48001413	      0.21734111	      0.33105059	      0.07152170	      0.33067708
      0.48028757	      0.21733798	      0.33104771	      0.07152109	      0.33069374
      0.48056102	      0.21733484	      0.33104482	      0.07152047	      0.33071040
      0.48083428	      0.21733171	      0.33104193	      0.07151985	      0.33072705
      0.48110754	      0.21732858	      0.33103904	      0.07151922	      0.33074370
      0.48138061	      0.21732544	      0.33103615	      0.07151858	      0.33076034
      0.48165369	      0.21732231	      0.33103325	      0.07151795	      0.33077698
      0.48192659	      0.21731917	      0.33103035	      0.07151730	      0.33079360
      0.48219948	      0.21731603	      0.33102745	      0.07151666	      0.33081022
      0.48247238	      0.21731288	      0.33102454	      0.07151601	      0.33082685
      0.48274527	      0.21730974	      0.33102164	      0.07151535	      0.33084347
      0.48301817	      0.21730659	      0.33101872	      0.07151469	      0.33086009
      0.48329106	      0.21730344	      0.33101580	      0.07151403	      0.33087671
      0.48356396	      0.21730029	      0.33101288	      0.07151336	      0.33089333
      0.48383685	      0.21729714	      0.33100996	      0.07151268	      0.33090994
      0.48410975	      0.21729398	      0.33100703	      0.07151201	      0.33092656
      0.48438264	      0.21729082	      0.33100410	      0.07151132	      0.33094317
      0.48465554	      0.21728766	      0.33100117	      0.07151064	      0.33095978
      0.48492843	      0.21728449	      0.33099823	      0.07150995	      0.33097639
      0.48520133	      0.21728133	      0.33099528	      0.07150925	      0.33099299
      0.48547422	      0.21727816	      0.33099234	      0.07150855	      0.33100960
      0.48574712	      0.21727499	      0.33098939	      0.07150785	      0.33102620
      0.48602002	      0.21727181	      0.33098644	      0.07150714	      0.33104280
      0.48629291	      0.21726864	      0.33098348	      0.07150643	      0.33105940
      0.48656581	      0.21726546	      0.33098052	      0.07150572	      0.33107599
      0.48683870	      0.21726228	      0.33097756	      0.07150500	      0.33109258
      0.48711160	      0.21725910	      0.33097459	      0.07150428	      0.33110917
      0.48738449	      0.21725591	      0.33097162	      0.07150355	      0.33112576
      0.48765739	      0.21725272	      0.33096865	      0.07150282	      0.33114234
      0.48793028	      0.21724953	      0.33096567	      0.07150209	      0.33115892
      0.48820318	      0.21724634	      0.33096269	      0.07150135	      0.33117550
      0.48847607	      0.21724314	      0.33095970	      0.07150060	      0.33119208
      0.48874897	      0.21723995	      0.33095672	      0.07149986	      0.33120865
      0.48899448	      0.21723707	      0.33095402	      0.07149918	      0.33122355
      0.48923999	      0.21723419	      0.33095133	      0.07149851	      0.33123845
      0.48953482	      0.21723072	      0.33094809	      0.07149769	      0.33125635
      0.48982965	      0.21722726	      0.33094485	      0.07149687	      0.33127424
      0.49007215	      0.21722441	      0.33094218	      0.07149619	      0.33128895
      0.49031465	      0.21722155	      0.33093951	      0.07149551	      0.33130365
      0.49061299	      0.21721804	      0.33093622	      0.07149467	      0.33132174
      0.49091133	      0.21721452	      0.33093292	      0.07149382	      0.33133983
      0.49115105	      0.21721169	      0.33093027	      0.07149313	      0.33135436
      0.49139078	      0.21720886	      0.33092762	      0.07149245	      0.33136888
      0.49169129	      0.21720531	      0.33092428	      0.07149158	      0.33138709
      0.49199180	      0.21720176	      0.33092095	      0.07149072	      0.33140529
      0.49222943	      0.21719895	      0.33091831	      0.07149003	      0.33141967
      0.49246706	      0.21719614	      0.33091567	      0.07148933	      0.33143406
      0.49277004	      0.21719255	      0.33091230	      0.07148845	      0.33145239
      0.49307302	      0.21718895	      0.33090892	      0.07148756	      0.33147072
      0.49330646	      0.21718618	      0.33090632	      0.07148687	      0.33148484
      0.49353991	      0.21718341	      0.33090371	      0.07148618	      0.33149895
      0.49384639	      0.21717977	      0.33090028	      0.07148527	      0.33151748
      0.49415288	      0.21717612	      0.33089685	      0.07148435	      0.33153600
      0.49438183	      0.21717340	      0.33089429	      0.07148366	      0.33154983
      0.49461077	      0.21717067	      0.33089172	      0.07148298	      0.33156366
      0.49492032	      0.21716698	      0.33088825	      0.07148204	      0.33158235
      0.49522987	      0.21716329	      0.33088477	      0.07148110	      0.33160103
      0.49545585	      0.21716059	      0.33088223	      0.07148041	      0.33161467
      0.49568184	      0.21715789	      0.33087968	      0.07147972	      0.33162830
      0.49599357	      0.21715417	      0.33087617	      0.07147877	      0.33164710
      0.49630530	      0.21715044	      0.33087265	      0.07147781	      0.33166589
      0.49652873	      0.21714776	      0.33087013	      0.07147712	      0.33167935
      0.49675216	      0.21714509	      0.33086760	      0.07147643	      0.33169281
      0.49706589	      0.21714133	      0.33086405	      0.07147545	      0.33171170
      0.49737961	      0.21713756	      0.33086050	      0.07147447	      0.33173059
      0.49760048	      0.21713491	      0.33085799	      0.07147378	      0.33174388
      0.49782136	      0.21713226	      0.33085548	      0.07147309	      0.33175717
      0.49813692	      0.21712846	      0.33085190	      0.07147209	      0.33177615
      0.49845248	      0.21712467	      0.33084831	      0.07147109	      0.33179512
      0.49867120	      0.21712203	      0.33084582	      0.07147040	      0.33180826
      0.49888993	      0.21711940	      0.33084333	      0.07146970	      0.33182140
      0.49920728	      0.21711557	      0.33083971	      0.07146869	      0.33184046
      0.49952462	      0.21711174	      0.33083608	      0.07146767	      0.33185951
      0.49974099	      0.21710913	      0.33083361	      0.07146698	      0.33187249
      0.49995736	      0.21710652	      0.33083114	      0.07146628	      0.33188547
      0.50027627	      0.21710266	      0.33082749	      0.07146525	      0.33190460
      0.50059518	      0.21709880	      0.33082383	      0.07146421	      0.33192371
      0.50080995	      0.21709620	      0.33082137	      0.07146351	      0.33193658
      0.50102471	      0.21709360	      0.33081890	      0.07146281	      0.33194944
      0.50134549	      0.21708971	      0.33081521	      0.07146176	      0.33196865
      0.50166626	      0.21708582	      0.33081152	      0.07146071	      0.33198784
      0.50187815	      0.21708325	      0.33080908	      0.07146001	      0.33200052
      0.50209003	      0.21708067	      0.33080664	      0.07145931	      0.33201319
      0.50241154	      0.21707677	      0.33080294	      0.07145825	      0.33203241
      0.50273305	      0.21707285	      0.33079922	      0.07145718	      0.33205162
      0.50294578	      0.21707026	      0.33079676	      0.07145647	      0.33206432
      0.50315851	      0.21706767	      0.33079430	      0.07145576	      0.33207702
      0.50348392	      0.21706371	      0.33079054	      0.07145467	      0.33209644
      0.50376699	      0.21706025	      0.33078726	      0.07145372	      0.33211332
      0.50402001	      0.21705716	      0.33078432	      0.07145287	      0.33212841
      0.50427303	      0.21705407	      0.33078139	      0.07145201	      0.33214349
      0.50457921	      0.21705033	      0.33077783	      0.07145098	      0.33216173
      0.50481947	      0.21704739	      0.33077504	      0.07145016	      0.33217603
      0.50505974	      0.21704445	      0.33077224	      0.07144935	      0.33219033
      0.50530001	      0.21704151	      0.33076945	      0.07144853	      0.33220463
      0.50561753	      0.21703762	      0.33076574	      0.07144744	      0.33222351
      0.50589081	      0.21703426	      0.33076256	      0.07144650	      0.33223975
      0.50616409	      0.21703091	      0.33075937	      0.07144556	      0.33225599
      0.50643737	      0.21702755	      0.33075617	      0.07144462	      0.33227222
      0.50667643	      0.21702462	      0.33075338	      0.07144380	      0.33228640
      0.50691548	      0.21702168	      0.33075058	      0.07144297	      0.33230059
      0.50723533	      0.21701774	      0.33074683	      0.07144186	      0.33231956
      0.50747592	      0.21701478	      0.33074401	      0.07144102	      0.33233382
      0.50771650	      0.21701182	      0.33074119	      0.07144018	      0.33234807
      0.50795709	      0.21700885	      0.33073837	      0.07143934	      0.33236232
      0.50827791	      0.21700490	      0.33073460	      0.07143822	      0.33238131
      0.50854463	      0.21700160	      0.33073146	      0.07143728	      0.33239709
      0.50881135	      0.21699831	      0.33072832	      0.07143635	      0.33241286
      0.50907807	      0.21699501	      0.33072518	      0.07143540	      0.33242862
      0.50934479	      0.21699172	      0.33072204	      0.07143446	      0.33244438
      0.50961151	      0.21698842	      0.33071889	      0.07143352	      0.33246012
      0.50987823	      0.21698511	      0.33071574	      0.07143257	      0.33247586
      0.51014495	      0.21698181	      0.33071259	      0.07143162	      0.33249160
      0.51041167	      0.21697850	      0.33070944	      0.07143067	      0.33250732
      0.51067839	      0.21697520	      0.33070628	      0.07142972	      0.33252304
      0.51094511	      0.21697189	      0.33070312	      0.07142876	      0.33253875
      0.51121183	      0.21696857	      0.33069996	      0.07142781	      0.33255445
      0.51147855	      0.21696526	      0.33069680	      0.07142685	      0.33257014
      0.51174527	      0.21696194	      0.33069363	      0.07142589	      0.33258582
      0.51198462	      0.21695897	      0.33069079	      0.07142502	      0.33259989
      0.51222397	      0.21695599	      0.33068795	      0.07142416	      0.33261395
      0.51253292	      0.21695214	      0.33068427	      0.07142304	      0.33263209
      0.51278431	      0.21694901	      0.33068128	      0.07142213	      0.33264684
      0.51303570	      0.21694588	      0.33067829	      0.07142121	      0.33266159
      0.51328708	      0.21694274	      0.33067529	      0.07142030	      0.33267633
      0.51360653	      0.21693875	      0.33067148	      0.07141913	      0.33269504
      0.51383533	      0.21693590	      0.33066875	      0.07141830	      0.33270844
      0.51406412	      0.21693304	      0.33066602	      0.07141746	      0.33272183
      0.51436398	      0.21692929	      0.33066244	      0.07141636	      0.33273937
      0.51465558	      0.21692564	      0.33065895	      0.07141529	      0.33275642
      0.51494718	      0.21692199	      0.33065546	      0.07141421	      0.33277346
      0.51519265	      0.21691892	      0.33065252	      0.07141331	      0.33278779
      0.51543813	      0.21691585	      0.33064958	      0.07141240	      0.33280212
      0.51574266	      0.21691203	      0.33064593	      0.07141127	      0.33281988
      0.51599079	      0.21690892	      0.33064296	      0.07141035	      0.33283435
      0.51623892	      0.21690581	      0.33063998	      0.07140943	      0.33284881
      0.51648706	      0.21690269	      0.33063700	      0.07140851	      0.33286326
      0.51681430	      0.21689858	      0.33063306	      0.07140729	      0.33288230
      0.51704021	      0.21689574	      0.33063035	      0.07140644	      0.33289545
      0.51726612	      0.21689290	      0.33062763	      0.07140560	      0.33290858
      0.51757208	      0.21688906	      0.33062394	      0.07140445	      0.33292636
      0.51786561	      0.21688536	      0.33062041	      0.07140335	      0.33294340
      0.51815914	      0.21688167	      0.33061687	      0.07140225	      0.33296044
      0.51840079	      0.21687862	      0.33061395	      0.07140134	      0.33297445
      0.51864244	      0.21687558	      0.33061104	      0.07140043	      0.33298846
      0.51894898	      0.21687171	      0.33060734	      0.07139927	      0.33300622
      0.51919970	      0.21686855	      0.33060431	      0.07139832	      0.33302074
      0.51945042	      0.21686539	      0.33060127	      0.07139737	      0.33303524
      0.51970114	      0.21686222	      0.33059824	      0.07139642	      0.33304974
      0.52001489	      0.21685826	      0.33059444	      0.07139523	      0.33306788
      0.52024887	      0.21685531	      0.33059161	      0.07139434	      0.33308139
      0.52048285	      0.21685235	      0.33058877	      0.07139345	      0.33309490
      0.52077725	      0.21684863	      0.33058520	      0.07139233	      0.33311189
      0.52105697	      0.21684509	      0.33058181	      0.07139126	      0.33312802
      0.52133669	      0.21684155	      0.33057842	      0.07139019	      0.33314413
      0.52158760	      0.21683837	      0.33057537	      0.07138923	      0.33315858
      0.52183852	      0.21683519	      0.33057232	      0.07138827	      0.33317303
      0.52208944	      0.21683201	      0.33056927	      0.07138731	      0.33318746
      0.52234035	      0.21682883	      0.33056622	      0.07138634	      0.33320188
      0.52267992	      0.21682453	      0.33056209	      0.07138503	      0.33322139
      0.52289539	      0.21682180	      0.33055946	      0.07138420	      0.33323376
      0.52311086	      0.21681906	      0.33055684	      0.07138337	      0.33324613
      0.52343739	      0.21681492	      0.33055286	      0.07138211	      0.33326485
      0.52374737	      0.21681098	      0.33054908	      0.07138091	      0.33328262
      0.52405734	      0.21680705	      0.33054530	      0.07137971	      0.33330037
      0.52428472	      0.21680416	      0.33054252	      0.07137883	      0.33331338
      0.52451209	      0.21680127	      0.33053974	      0.07137795	      0.33332639
      0.52483889	      0.21679711	      0.33053575	      0.07137668	      0.33334507
      0.52509111	      0.21679390	      0.33053267	      0.07137570	      0.33335947
      0.52534332	      0.21679069	      0.33052959	      0.07137472	      0.33337387
      0.52559553	      0.21678748	      0.33052650	      0.07137373	      0.33338826
      0.52590330	      0.21678357	      0.33052273	      0.07137253	      0.33340581
      0.52613996	      0.21678055	      0.33051984	      0.07137161	      0.33341930
      0.52637662	      0.21677754	      0.33051694	      0.07137068	      0.33343277
      0.52666820	      0.21677382	      0.33051336	      0.07136954	      0.33344937
      0.52695979	      0.21677011	      0.33050979	      0.07136840	      0.33346595
      0.52720443	      0.21676699	      0.33050679	      0.07136744	      0.33347985
      0.52744907	      0.21676387	      0.33050379	      0.07136647	      0.33349375
      0.52769371	      0.21676075	      0.33050078	      0.07136551	      0.33350764
      0.52801753	      0.21675662	      0.33049681	      0.07136424	      0.33352601
      0.52825168	      0.21675363	      0.33049393	      0.07136332	      0.33353928
      0.52848583	      0.21675064	      0.33049105	      0.07136239	      0.33355255
      0.52878427	      0.21674683	      0.33048738	      0.07136122	      0.33356944
      0.52908271	      0.21674302	      0.33048371	      0.07136004	      0.33358633
      0.52931677	      0.21674003	      0.33048083	      0.07135911	      0.33359957
      0.52955084	      0.21673704	      0.33047795	      0.07135819	      0.33361279
      0.52984419	      0.21673329	      0.33047434	      0.07135702	      0.33362936
      0.53013753	      0.21672954	      0.33047073	      0.07135586	      0.33364591
      0.53037877	      0.21672646	      0.33046776	      0.07135490	      0.33365952
      0.53062002	      0.21672338	      0.33046478	      0.07135395	      0.33367311
      0.53086126	      0.21672029	      0.33046181	      0.07135299	      0.33368670
      0.53119540	      0.21671602	      0.33045769	      0.07135166	      0.33370551
      0.53142760	      0.21671305	      0.33045483	      0.07135074	      0.33371857
      0.53165980	      0.21671008	      0.33045196	      0.07134981	      0.33373162
      0.53196380	      0.21670619	      0.33044821	      0.07134860	      0.33374870
      0.53226779	      0.21670230	      0.33044445	      0.07134739	      0.33376576
      0.53249142	      0.21669944	      0.33044169	      0.07134649	      0.33377831
      0.53271506	      0.21669658	      0.33043893	      0.07134560	      0.33379085
      0.53302458	      0.21669262	      0.33043510	      0.07134436	      0.33380819
      0.53330338	      0.21668905	      0.33043166	      0.07134325	      0.33382380
      0.53358219	      0.21668548	      0.33042821	      0.07134213	      0.33383940
      0.53383025	      0.21668230	      0.33042514	      0.07134114	      0.33385327
      0.53407832	      0.21667913	      0.33042207	      0.07134015	      0.33386713
      0.53432639	      0.21667595	      0.33041900	      0.07133915	      0.33388098
      0.53462642	      0.21667211	      0.33041529	      0.07133795	      0.33389772
      0.53487905	      0.21666888	      0.33041216	      0.07133693	      0.33391181
      0.53513167	      0.21666564	      0.33040903	      0.07133592	      0.33392588
      0.53538429	      0.21666241	      0.33040590	      0.07133490	      0.33393995
      0.53563691	      0.21665917	      0.33040277	      0.07133389	      0.33395401
      0.53594785	      0.21665519	      0.33039892	      0.07133264	      0.33397130
      0.53618188	      0.21665219	      0.33039602	      0.07133170	      0.33398431
      0.53641591	      0.21664920	      0.33039311	      0.07133075	      0.33399730
      0.53671393	      0.21664538	      0.33038942	      0.07132955	      0.33401384
      0.53701196	      0.21664156	      0.33038572	      0.07132835	      0.33403037
      0.53723573	      0.21663870	      0.33038294	      0.07132745	      0.33404277
      0.53745951	      0.21663583	      0.33038017	      0.07132655	      0.33405517
      0.53776893	      0.21663187	      0.33037633	      0.07132530	      0.33407230
      0.53804225	      0.21662837	      0.33037293	      0.07132419	      0.33408741
      0.53831558	      0.21662487	      0.33036954	      0.07132309	      0.33410252
      0.53858890	      0.21662137	      0.33036615	      0.07132198	      0.33411761
      0.53882490	      0.21661835	      0.33036322	      0.07132103	      0.33413064
      0.53906091	      0.21661533	      0.33036028	      0.07132007	      0.33414366
      0.53934794	      0.21661166	      0.33035672	      0.07131891	      0.33415948
      0.53963497	      0.21660798	      0.33035315	      0.07131775	      0.33417529
      0.53987228	      0.21660495	      0.33035020	      0.07131679	      0.33418835
      0.54010960	      0.21660191	      0.33034725	      0.07131583	      0.33420141
      0.54039878	      0.21659821	      0.33034366	      0.07131466	      0.33421730
      0.54068796	      0.21659451	      0.33034006	      0.07131349	      0.33423319
      0.54091818	      0.21659157	      0.33033720	      0.07131255	      0.33424582
      0.54114840	      0.21658862	      0.33033434	      0.07131162	      0.33425845
      0.54144736	      0.21658480	      0.33033062	      0.07131041	      0.33427484
      0.54174632	      0.21658098	      0.33032690	      0.07130919	      0.33429122
      0.54196853	      0.21657814	      0.33032414	      0.07130829	      0.33430338
      0.54219074	      0.21657530	      0.33032137	      0.07130739	      0.33431554
      0.54250450	      0.21657129	      0.33031747	      0.07130611	      0.33433269
      0.54278470	      0.21656771	      0.33031398	      0.07130498	      0.33434800
      0.54306490	      0.21656413	      0.33031049	      0.07130384	      0.33436329
      0.54329183	      0.21656124	      0.33030767	      0.07130292	      0.33437567
      0.54351877	      0.21655834	      0.33030485	      0.07130199	      0.33438804
      0.54381820	      0.21655452	      0.33030112	      0.07130078	      0.33440435
      0.54411762	      0.21655070	      0.33029739	      0.07129956	      0.33442065
      0.54434481	      0.21654780	      0.33029456	      0.07129864	      0.33443301
      0.54457200	      0.21654490	      0.33029174	      0.07129771	      0.33444536
      0.54487516	      0.21654104	      0.33028796	      0.07129648	      0.33446183
      0.54517832	      0.21653717	      0.33028419	      0.07129525	      0.33447829
      0.54539919	      0.21653436	      0.33028144	      0.07129435	      0.33449027
      0.54562006	      0.21653155	      0.33027869	      0.07129345	      0.33450224
      0.54593282	      0.21652756	      0.33027479	      0.07129218	      0.33451918
      0.54620621	      0.21652408	      0.33027139	      0.07129107	      0.33453398
      0.54647960	      0.21652061	      0.33026799	      0.07128996	      0.33454877
      0.54675300	      0.21651713	      0.33026458	      0.07128884	      0.33456355
      0.54698710	      0.21651415	      0.33026167	      0.07128789	      0.33457619
      0.54722120	      0.21651118	      0.33025875	      0.07128694	      0.33458883
      0.54750712	      0.21650754	      0.33025519	      0.07128578	      0.33460425
      0.54779304	      0.21650391	      0.33025163	      0.07128461	      0.33461967
      0.54803339	      0.21650086	      0.33024864	      0.07128364	      0.33463261
      0.54827374	      0.21649781	      0.33024565	      0.07128266	      0.33464555
      0.54851409	      0.21649476	      0.33024266	      0.07128168	      0.33465848
      0.54883792	      0.21649065	      0.33023862	      0.07128036	      0.33467589
      0.54907424	      0.21648766	      0.33023568	      0.07127940	      0.33468858
      0.54931055	      0.21648466	      0.33023274	      0.07127844	      0.33470127
      0.54960427	      0.21648094	      0.33022908	      0.07127725	      0.33471702
      0.54989799	      0.21647722	      0.33022543	      0.07127605	      0.33473276
      0.55012104	      0.21647440	      0.33022265	      0.07127515	      0.33474471
      0.55034409	      0.21647158	      0.33021988	      0.07127424	      0.33475665
      0.55064751	      0.21646774	      0.33021610	      0.07127301	      0.33477288
      0.55092310	      0.21646426	      0.33021267	      0.07127189	      0.33478761
      0.55119869	      0.21646078	      0.33020924	      0.07127077	      0.33480233
      0.55144518	      0.21645767	      0.33020618	      0.07126977	      0.33481549
      0.55169168	      0.21645456	      0.33020311	      0.07126877	      0.33482864
      0.55193817	      0.21645145	      0.33020005	      0.07126777	      0.33484178
      0.55218466	      0.21644834	      0.33019698	      0.07126676	      0.33485491
      0.55251313	      0.21644420	      0.33019290	      0.07126543	      0.33487239
      0.55273598	      0.21644140	      0.33019012	      0.07126453	      0.33488425
      0.55295883	      0.21643859	      0.33018735	      0.07126362	      0.33489609
      0.55326857	      0.21643470	      0.33018350	      0.07126237	      0.33491254
      0.55354244	      0.21643126	      0.33018010	      0.07126126	      0.33492708
      0.55381632	      0.21642781	      0.33017670	      0.07126015	      0.33494161
      0.55409019	      0.21642438	      0.33017329	      0.07125904	      0.33495612
      0.55432249	      0.21642146	      0.33017041	      0.07125810	      0.33496843
      0.55455478	      0.21641855	      0.33016752	      0.07125716	      0.33498072
      0.55483884	      0.21641499	      0.33016399	      0.07125601	      0.33499575
      0.55512290	      0.21641143	      0.33016047	      0.07125486	      0.33501076
      0.55537051	      0.21640833	      0.33015739	      0.07125385	      0.33502384
      0.55561811	      0.21640524	      0.33015432	      0.07125285	      0.33503691
      0.55586572	      0.21640214	      0.33015125	      0.07125185	      0.33504997
      0.55611332	      0.21639905	      0.33014817	      0.07125085	      0.33506302
      0.55642120	      0.21639520	      0.33014435	      0.07124961	      0.33507924
      0.55666618	      0.21639215	      0.33014132	      0.07124862	      0.33509213
      0.55691116	      0.21638909	      0.33013828	      0.07124763	      0.33510502
      0.55715614	      0.21638604	      0.33013524	      0.07124664	      0.33511789
      0.55746174	      0.21638224	      0.33013145	      0.07124541	      0.33513394
      0.55771206	      0.21637912	      0.33012835	      0.07124440	      0.33514708
      0.55796237	      0.21637601	      0.33012525	      0.07124339	      0.33516021
      0.55821269	      0.21637290	      0.33012215	      0.07124238	      0.33517333
      0.55846301	      0.21636979	      0.33011905	      0.07124137	      0.33518645
      0.55877835	      0.21636588	      0.33011514	      0.07124011	      0.33520295
      0.55900128	      0.21636312	      0.33011238	      0.07123921	      0.33521461
      0.55922421	      0.21636036	      0.33010962	      0.07123831	      0.33522627
      0.55952687	      0.21635661	      0.33010588	      0.07123710	      0.33524208
      0.55980458	      0.21635318	      0.33010244	      0.07123598	      0.33525657
      0.56008229	      0.21634975	      0.33009901	      0.07123487	      0.33527106
      0.56032624	      0.21634674	      0.33009599	      0.07123389	      0.33528377
      0.56057019	      0.21634373	      0.33009298	      0.07123291	      0.33529648
      0.56081414	      0.21634072	      0.33008996	      0.07123193	      0.33530918
      0.56111362	      0.21633703	      0.33008626	      0.07123073	      0.33532476
      0.56136889	      0.21633389	      0.33008311	      0.07122971	      0.33533802
      0.56162415	      0.21633076	      0.33007996	      0.07122869	      0.33535128
      0.56187941	      0.21632762	      0.33007681	      0.07122767	      0.33536453
      0.56213468	      0.21632449	      0.33007366	      0.07122665	      0.33537778
      0.56238994	      0.21632136	      0.33007051	      0.07122563	      0.33539101
      0.56264520	      0.21631823	      0.33006736	      0.07122461	      0.33540423
      0.56290047	      0.21631510	      0.33006422	      0.07122359	      0.33541745
      0.56315573	      0.21631198	      0.33006107	      0.07122257	      0.33543065
      0.56346453	      0.21630821	      0.33005727	      0.07122134	      0.33544662
      0.56368434	      0.21630553	      0.33005456	      0.07122046	      0.33545797
      0.56390415	      0.21630285	      0.33005185	      0.07121959	      0.33546932
      0.56420711	      0.21629915	      0.33004813	      0.07121838	      0.33548495
      0.56449137	      0.21629569	      0.33004463	      0.07121725	      0.33549961
      0.56477563	      0.21629224	      0.33004113	      0.07121613	      0.33551425
      0.56501128	      0.21628937	      0.33003824	      0.07121519	      0.33552639
      0.56524693	      0.21628651	      0.33003534	      0.07121426	      0.33553851
      0.56554347	      0.21628292	      0.33003170	      0.07121308	      0.33555376
      0.56579511	      0.21627987	      0.33002861	      0.07121208	      0.33556669
      0.56604676	      0.21627683	      0.33002552	      0.07121109	      0.33557961
      0.56629841	      0.21627378	      0.33002243	      0.07121009	      0.33559252
      0.56655006	      0.21627074	      0.33001934	      0.07120910	      0.33560542
      0.56680170	      0.21626771	      0.33001626	      0.07120810	      0.33561832
      0.56711084	      0.21626398	      0.33001247	      0.07120688	      0.33563415
      0.56733265	      0.21626131	      0.33000975	      0.07120601	      0.33564550
      0.56755447	      0.21625864	      0.33000703	      0.07120513	      0.33565684
      0.56785281	      0.21625506	      0.33000338	      0.07120396	      0.33567209
      0.56813487	      0.21625167	      0.32999993	      0.07120285	      0.33568650
      0.56841692	      0.21624829	      0.32999648	      0.07120174	      0.33570089
      0.56865478	      0.21624544	      0.32999357	      0.07120081	      0.33571302
      0.56889264	      0.21624260	      0.32999066	      0.07119987	      0.33572514
      0.56918650	      0.21623909	      0.32998707	      0.07119872	      0.33574011
      0.56943590	      0.21623611	      0.32998403	      0.07119774	      0.33575280
      0.56968531	      0.21623314	      0.32998098	      0.07119676	      0.33576549
      0.56993471	      0.21623017	      0.32997794	      0.07119579	      0.33577817
      0.57018411	      0.21622720	      0.32997490	      0.07119481	      0.33579084
      0.57043351	      0.21622424	      0.32997186	      0.07119384	      0.33580350
      0.57075934	      0.21622037	      0.32996789	      0.07119257	      0.33582003
      0.57097019	      0.21621787	      0.32996532	      0.07119174	      0.33583072
      0.57118103	      0.21621537	      0.32996275	      0.07119092	      0.33584140
      0.57149719	      0.21621163	      0.32995891	      0.07118969	      0.33585741
      0.57179665	      0.21620809	      0.32995527	      0.07118853	      0.33587256
      0.57210645	      0.21620444	      0.32995150	      0.07118732	      0.33588822
      0.57234478	      0.21620163	      0.32994860	      0.07118640	      0.33590026
      0.57258311	      0.21619883	      0.32994571	      0.07118547	      0.33591230
      0.57288575	      0.21619527	      0.32994204	      0.07118430	      0.33592757
      0.57312514	      0.21619246	      0.32993913	      0.07118337	      0.33593964
      0.57336453	      0.21618965	      0.32993623	      0.07118244	      0.33595170
      0.57360392	      0.21618685	      0.32993333	      0.07118152	      0.33596376
      0.57393442	      0.21618298	      0.32992933	      0.07118024	      0.33598039
      0.57414977	      0.21618047	      0.32992672	      0.07117941	      0.33599122
      0.57436512	      0.21617795	      0.32992411	      0.07117858	      0.33600204
      0.57467329	      0.21617436	      0.32992039	      0.07117739	      0.33601752
      0.57496795	      0.21617093	      0.32991683	      0.07117626	      0.33603231
      0.57526260	      0.21616751	      0.32991327	      0.07117513	      0.33604709
      0.57549826	      0.21616478	      0.32991042	      0.07117422	      0.33605891
      0.57573391	      0.21616204	      0.32990758	      0.07117332	      0.33607071
      0.57603667	      0.21615854	      0.32990393	      0.07117215	      0.33608587
      0.57627784	      0.21615575	      0.32990102	      0.07117123	      0.33609794
      0.57651901	      0.21615297	      0.32989811	      0.07117031	      0.33610999
      0.57676019	      0.21615019	      0.32989521	      0.07116939	      0.33612205
      0.57708298	      0.21614647	      0.32989133	      0.07116815	      0.33613816
      0.57730103	      0.21614396	      0.32988870	      0.07116732	      0.33614905
      0.57751907	      0.21614146	      0.32988608	      0.07116649	      0.33615992
      0.57782053	      0.21613800	      0.32988246	      0.07116534	      0.33617495
      0.57811019	      0.21613468	      0.32987898	      0.07116424	      0.33618938
      0.57839985	      0.21613137	      0.32987551	      0.07116314	      0.33620379
      0.57863645	      0.21612866	      0.32987267	      0.07116224	      0.33621556
      0.57887306	      0.21612597	      0.32986984	      0.07116134	      0.33622733
      0.57917383	      0.21612254	      0.32986623	      0.07116020	      0.33624227
      0.57941448	      0.21611980	      0.32986335	      0.07115929	      0.33625422
      0.57965514	      0.21611707	      0.32986047	      0.07115838	      0.33626616
      0.57989579	      0.21611434	      0.32985760	      0.07115747	      0.33627809
      0.58022028	      0.21611066	      0.32985372	      0.07115624	      0.33629418
      0.58043621	      0.21610822	      0.32985114	      0.07115543	      0.33630487
      0.58065214	      0.21610578	      0.32984856	      0.07115462	      0.33631556
      0.58095551	      0.21610236	      0.32984495	      0.07115347	      0.33633057
      0.58124769	      0.21609906	      0.32984146	      0.07115237	      0.33634501
      0.58153987	      0.21609578	      0.32983798	      0.07115128	      0.33635945
      0.58178350	      0.21609304	      0.32983509	      0.07115036	      0.33637148
      0.58202713	      0.21609031	      0.32983219	      0.07114945	      0.33638350
      0.58232014	      0.21608703	      0.32982870	      0.07114835	      0.33639795
      0.58255867	      0.21608436	      0.32982587	      0.07114746	      0.33640971
      0.58279721	      0.21608170	      0.32982304	      0.07114657	      0.33642146
      0.58303575	      0.21607903	      0.32982021	      0.07114568	      0.33643320
      0.58336765	      0.21607534	      0.32981627	      0.07114444	      0.33644953
      0.58357846	      0.21607299	      0.32981378	      0.07114366	      0.33645989
      0.58378928	      0.21607065	      0.32981128	      0.07114287	      0.33647025
      0.58410022	      0.21606721	      0.32980760	      0.07114171	      0.33648552
      0.58440504	      0.21606383	      0.32980400	      0.07114058	      0.33650048
      0.58475951	      0.21605991	      0.32979981	      0.07113927	      0.33651787
      0.58497805	      0.21605750	      0.32979723	      0.07113846	      0.33652858
      0.58519659	      0.21605510	      0.32979465	      0.07113765	      0.33653928
      0.58555832	      0.21605112	      0.32979039	      0.07113631	      0.33655699
      0.58575951	      0.21604891	      0.32978802	      0.07113557	      0.33656683
      0.58596071	      0.21604670	      0.32978565	      0.07113483	      0.33657667
      0.58629257	      0.21604307	      0.32978174	      0.07113360	      0.33659289
      0.58661501	      0.21603954	      0.32977795	      0.07113242	      0.33660864
      0.58684985	      0.21603698	      0.32977520	      0.07113155	      0.33662010
      0.58708470	      0.21603442	      0.32977244	      0.07113069	      0.33663156
      0.58740190	      0.21603097	      0.32976872	      0.07112953	      0.33664702
      0.58762667	      0.21602853	      0.32976609	      0.07112871	      0.33665797
      0.58785144	      0.21602609	      0.32976345	      0.07112788	      0.33666892
      0.58813972	      0.21602296	      0.32976008	      0.07112683	      0.33668295
      0.58841924	      0.21601994	      0.32975681	      0.07112581	      0.33669654
      0.58869877	      0.21601692	      0.32975354	      0.07112479	      0.33671013
      0.58894269	      0.21601429	      0.32975070	      0.07112390	      0.33672198
      0.58918662	      0.21601167	      0.32974785	      0.07112301	      0.33673383
      0.58943055	      0.21600904	      0.32974501	      0.07112212	      0.33674566
      0.58972331	      0.21600590	      0.32974160	      0.07112106	      0.33675986
      0.58998635	      0.21600308	      0.32973853	      0.07112011	      0.33677262
      0.59024940	      0.21600027	      0.32973547	      0.07111915	      0.33678536
      0.59051244	      0.21599746	      0.32973242	      0.07111820	      0.33679810
      0.59077549	      0.21599466	      0.32972936	      0.07111725	      0.33681083
      0.59101015	      0.21599216	      0.32972664	      0.07111640	      0.33682218
      0.59124482	      0.21598966	      0.32972392	      0.07111556	      0.33683352
      0.59154307	      0.21598650	      0.32972046	      0.07111448	      0.33684793
      0.59178463	      0.21598394	      0.32971766	      0.07111361	      0.33685960
      0.59202618	      0.21598138	      0.32971487	      0.07111274	      0.33687126
      0.59226774	      0.21597883	      0.32971207	      0.07111187	      0.33688291
      0.59258842	      0.21597545	      0.32970837	      0.07111072	      0.33689837
      0.59280245	      0.21597319	      0.32970590	      0.07110996	      0.33690868
      0.59301648	      0.21597094	      0.32970343	      0.07110919	      0.33691899
      0.59331728	      0.21596778	      0.32969996	      0.07110812	      0.33693347
      0.59355815	      0.21596526	      0.32969719	      0.07110725	      0.33694506
      0.59395816	      0.21596107	      0.32969259	      0.07110583	      0.33696429
      0.59420126	      0.21595853	      0.32968979	      0.07110496	      0.33697598
      0.59444437	      0.21595600	      0.32968700	      0.07110410	      0.33698765
      0.59468748	      0.21595347	      0.32968421	      0.07110323	      0.33699932
      0.59498418	      0.21595039	      0.32968081	      0.07110218	      0.33701356
      0.59524210	      0.21594771	      0.32967785	      0.07110126	      0.33702593
      0.59550001	      0.21594504	      0.32967490	      0.07110035	      0.33703829
      0.59575792	      0.21594237	      0.32967195	      0.07109944	      0.33705064
      0.59601583	      0.21593971	      0.32966900	      0.07109853	      0.33706299
      0.59627374	      0.21593705	      0.32966606	      0.07109762	      0.33707533
      0.59653165	      0.21593440	      0.32966312	      0.07109671	      0.33708767
      0.59678956	      0.21593175	      0.32966018	      0.07109580	      0.33710000
      0.59704747	      0.21592910	      0.32965724	      0.07109489	      0.33711232
      0.59730539	      0.21592646	      0.32965430	      0.07109399	      0.33712464
      0.59756330	      0.21592382	      0.32965137	      0.07109308	      0.33713695
      0.59782121	      0.21592119	      0.32964844	      0.07109218	      0.33714926
      0.59807912	      0.21591856	      0.32964551	      0.07109127	      0.33716156
      0.59833703	      0.21591594	      0.32964259	      0.07109037	      0.33717385
      0.59859494	      0.21591332	      0.32963966	      0.07108947	      0.33718614
      0.59885285	      0.21591070	      0.32963674	      0.07108857	      0.33719842
      0.59908384	      0.21590837	      0.32963413	      0.07108777	      0.33720941
      0.59931483	      0.21590603	      0.32963152	      0.07108696	      0.33722040
      0.59961962	      0.21590296	      0.32962807	      0.07108590	      0.33723490
      0.59985661	      0.21590057	      0.32962540	      0.07108508	      0.33724616
      0.60009359	      0.21589818	      0.32962273	      0.07108426	      0.33725742
      0.60033058	      0.21589580	      0.32962006	      0.07108343	      0.33726868
      0.60063188	      0.21589278	      0.32961666	      0.07108239	      0.33728298
      0.60088924	      0.21589021	      0.32961377	      0.07108150	      0.33729519
      0.60114659	      0.21588764	      0.32961088	      0.07108061	      0.33730739
      0.60140394	      0.21588507	      0.32960799	      0.07107973	      0.33731959
      0.60166129	      0.21588251	      0.32960510	      0.07107884	      0.33733178
      0.60191865	      0.21587995	      0.32960222	      0.07107795	      0.33734397
      0.60217600	      0.21587740	      0.32959934	      0.07107707	      0.33735615
      0.60243335	      0.21587485	      0.32959646	      0.07107619	      0.33736833
      0.60269071	      0.21587230	      0.32959358	      0.07107530	      0.33738050
      0.60294806	      0.21586976	      0.32959071	      0.07107442	      0.33739266
      0.60320541	      0.21586722	      0.32958783	      0.07107354	      0.33740482
      0.60346276	      0.21586469	      0.32958497	      0.07107266	      0.33741698
      0.60372012	      0.21586216	      0.32958210	      0.07107178	      0.33742913
      0.60397747	      0.21585964	      0.32957924	      0.07107091	      0.33744127
      0.60423482	      0.21585712	      0.32957637	      0.07107003	      0.33745341
      0.60449217	      0.21585460	      0.32957351	      0.07106915	      0.33746554
      0.60474953	      0.21585209	      0.32957066	      0.07106828	      0.33747767
      0.60500688	      0.21584959	      0.32956781	      0.07106741	      0.33748979
      0.60526423	      0.21584708	      0.32956495	      0.07106653	      0.33750191
      0.60552159	      0.21584459	      0.32956211	      0.07106566	      0.33751402
      0.60577894	      0.21584209	      0.32955926	      0.07106479	      0.33752613
      0.60603629	      0.21583960	      0.32955642	      0.07106392	      0.33753823
      0.60629364	      0.21583712	      0.32955358	      0.07106306	      0.33755033
      0.60655100	      0.21583463	      0.32955074	      0.07106219	      0.33756242
      0.60680835	      0.21583216	      0.32954790	      0.07106132	      0.33757451
      0.60706570	      0.21582969	      0.32954507	      0.07106046	      0.33758659
      0.60732305	      0.21582722	      0.32954224	      0.07105959	      0.33759867
      0.60758041	      0.21582475	      0.32953941	      0.07105873	      0.33761074
      0.60783776	      0.21582229	      0.32953659	      0.07105787	      0.33762281
      0.60809511	      0.21581984	      0.32953376	      0.07105701	      0.33763488
      0.60835247	      0.21581739	      0.32953095	      0.07105615	      0.33764693
      0.60860982	      0.21581494	      0.32952813	      0.07105529	      0.33765899
      0.60886717	      0.21581250	      0.32952531	      0.07105443	      0.33767104
      0.60912452	      0.21581006	      0.32952250	      0.07105357	      0.33768308
      0.60935546	      0.21580787	      0.32951998	      0.07105281	      0.33769389
      0.60958641	      0.21580569	      0.32951746	      0.07105204	      0.33770469
      0.60989499	      0.21580278	      0.32951410	      0.07105102	      0.33771911
      0.61012598	      0.21580061	      0.32951159	      0.07105025	      0.33772991
      0.61035696	      0.21579844	      0.32950907	      0.07104949	      0.33774070
      0.61058795	      0.21579627	      0.32950656	      0.07104872	      0.33775148
      0.61089238	      0.21579342	      0.32950326	      0.07104772	      0.33776570
      0.61116285	      0.21579089	      0.32950033	      0.07104682	      0.33777832
      0.61143331	      0.21578837	      0.32949739	      0.07104593	      0.33779093
      0.61166649	      0.21578619	      0.32949487	      0.07104517	      0.33780180
      0.61189966	      0.21578403	      0.32949235	      0.07104440	      0.33781267
      0.61213283	      0.21578186	      0.32948983	      0.07104363	      0.33782354
      0.61243361	      0.21577907	      0.32948658	      0.07104265	      0.33783755
      0.61269819	      0.21577663	      0.32948373	      0.07104178	      0.33784987
      0.61296277	      0.21577418	      0.32948088	      0.07104092	      0.33786218
      0.61322734	      0.21577175	      0.32947803	      0.07104005	      0.33787449
      0.61345399	      0.21576966	      0.32947560	      0.07103931	      0.33788504
      0.61368063	      0.21576758	      0.32947316	      0.07103857	      0.33789558
      0.61400240	      0.21576463	      0.32946971	      0.07103753	      0.33791053
      0.61422297	      0.21576261	      0.32946734	      0.07103681	      0.33792078
      0.61444354	      0.21576059	      0.32946498	      0.07103609	      0.33793103
      0.61473095	      0.21575797	      0.32946191	      0.07103516	      0.33794438
      0.61500338	      0.21575549	      0.32945899	      0.07103428	      0.33795702
      0.61534774	      0.21575236	      0.32945532	      0.07103316	      0.33797300
      0.61557006	      0.21575035	      0.32945295	      0.07103244	      0.33798332
      0.61579238	      0.21574833	      0.32945058	      0.07103173	      0.33799363
      0.61609937	      0.21574556	      0.32944731	      0.07103074	      0.33800786
      0.61636296	      0.21574318	      0.32944451	      0.07102989	      0.33802007
      0.61662655	      0.21574081	      0.32944171	      0.07102904	      0.33803229
      0.61689014	      0.21573844	      0.32943891	      0.07102819	      0.33804449
      0.61712087	      0.21573637	      0.32943646	      0.07102745	      0.33805518
      0.61735160	      0.21573430	      0.32943402	      0.07102671	      0.33806586
      0.61766671	      0.21573149	      0.32943068	      0.07102571	      0.33808044
      0.61788991	      0.21572949	      0.32942832	      0.07102499	      0.33809076
      0.61811311	      0.21572751	      0.32942597	      0.07102428	      0.33810109
      0.61839595	      0.21572499	      0.32942298	      0.07102338	      0.33811416
      0.61867194	      0.21572254	      0.32942007	      0.07102250	      0.33812692
      0.61894794	      0.21572009	      0.32941717	      0.07102162	      0.33813967
      0.61920792	      0.21571780	      0.32941443	      0.07102079	      0.33815168
      0.61946790	      0.21571550	      0.32941170	      0.07101997	      0.33816369
      0.61972788	      0.21571321	      0.32940897	      0.07101914	      0.33817569
      0.61998786	      0.21571092	      0.32940625	      0.07101832	      0.33818769
      0.62024784	      0.21570864	      0.32940352	      0.07101750	      0.33819969
      0.62050782	      0.21570636	      0.32940080	      0.07101668	      0.33821168
      0.62076780	      0.21570409	      0.32939808	      0.07101586	      0.33822367
      0.62102778	      0.21570182	      0.32939537	      0.07101504	      0.33823566
      0.62128776	      0.21569955	      0.32939266	      0.07101422	      0.33824764
      0.62154774	      0.21569729	      0.32938995	      0.07101340	      0.33825962
      0.62180773	      0.21569503	      0.32938724	      0.07101259	      0.33827160
      0.62206771	      0.21569278	      0.32938454	      0.07101177	      0.33828357
      0.62230052	      0.21569076	      0.32938212	      0.07101104	      0.33829429
      0.62253334	      0.21568875	      0.32937970	      0.07101031	      0.33830501
      0.62284548	      0.21568606	      0.32937646	      0.07100934	      0.33831938
      0.62306923	      0.21568413	      0.32937415	      0.07100864	      0.33832967
      0.62329297	      0.21568221	      0.32937183	      0.07100794	      0.33833996
      0.62357398	      0.21567980	      0.32936893	      0.07100707	      0.33835289
      0.62384819	      0.21567745	      0.32936609	      0.07100621	      0.33836550
      0.62412241	      0.21567511	      0.32936327	      0.07100536	      0.33837810
      0.62438531	      0.21567287	      0.32936056	      0.07100455	      0.33839019
      0.62464821	      0.21567063	      0.32935785	      0.07100373	      0.33840227
      0.62491111	      0.21566839	      0.32935515	      0.07100292	      0.33841435
      0.62517401	      0.21566616	      0.32935245	      0.07100210	      0.33842642
      0.62543691	      0.21566394	      0.32934975	      0.07100129	      0.33843849
      0.62569981	      0.21566172	      0.32934705	      0.07100048	      0.33845056
      0.62596271	      0.21565950	      0.32934436	      0.07099967	      0.33846263
      0.62622561	      0.21565729	      0.32934167	      0.07099886	      0.33847470
      0.62644890	      0.21565541	      0.32933939	      0.07099818	      0.33848494
      0.62667219	      0.21565354	      0.32933711	      0.07099749	      0.33849519
      0.62697261	      0.21565102	      0.32933405	      0.07099657	      0.33850897
      0.62723436	      0.21564883	      0.32933138	      0.07099577	      0.33852097
      0.62749610	      0.21564665	      0.32932871	      0.07099497	      0.33853297
      0.62775785	      0.21564447	      0.32932605	      0.07099417	      0.33854497
      0.62801960	      0.21564229	      0.32932340	      0.07099337	      0.33855696
      0.62828134	      0.21564012	      0.32932074	      0.07099257	      0.33856896
      0.62850754	      0.21563824	      0.32931845	      0.07099188	      0.33857932
      0.62873374	      0.21563637	      0.32931616	      0.07099119	      0.33858968
      0.62906261	      0.21563366	      0.32931283	      0.07099019	      0.33860475
      0.62927490	      0.21563191	      0.32931069	      0.07098955	      0.33861447
      0.62948719	      0.21563016	      0.32930854	      0.07098891	      0.33862419
      0.62978396	      0.21562773	      0.32930555	      0.07098801	      0.33863778
      0.63019481	      0.21562436	      0.32930141	      0.07098677	      0.33865658
      0.63042558	      0.21562247	      0.32929909	      0.07098607	      0.33866714
      0.63065635	      0.21562059	      0.32929677	      0.07098537	      0.33867770
      0.63094282	      0.21561826	      0.32929390	      0.07098451	      0.33869081
      0.63121417	      0.21561605	      0.32929118	      0.07098369	      0.33870322
      0.63148551	      0.21561385	      0.32928846	      0.07098288	      0.33871563
      0.63174688	      0.21561174	      0.32928585	      0.07098209	      0.33872758
      0.63200824	      0.21560962	      0.32928324	      0.07098131	      0.33873953
      0.63226960	      0.21560751	      0.32928063	      0.07098053	      0.33875148
      0.63253096	      0.21560541	      0.32927802	      0.07097975	      0.33876343
      0.63279233	      0.21560331	      0.32927542	      0.07097897	      0.33877537
      0.63305369	      0.21560121	      0.32927282	      0.07097819	      0.33878732
      0.63331505	      0.21559912	      0.32927022	      0.07097741	      0.33879926
      0.63357641	      0.21559703	      0.32926763	      0.07097663	      0.33881120
      0.63383778	      0.21559495	      0.32926504	      0.07097585	      0.33882314
      0.63409914	      0.21559286	      0.32926245	      0.07097508	      0.33883508
      0.63433025	      0.21559103	      0.32926016	      0.07097439	      0.33884564
      0.63456136	      0.21558919	      0.32925787	      0.07097371	      0.33885619
      0.63488027	      0.21558667	      0.32925473	      0.07097276	      0.33887076
      0.63509977	      0.21558493	      0.32925256	      0.07097211	      0.33888078
      0.63531926	      0.21558320	      0.32925040	      0.07097146	      0.33889080
      0.63560659	      0.21558093	      0.32924757	      0.07097062	      0.33890392
      0.63584754	      0.21557904	      0.32924520	      0.07096991	      0.33891492
      0.63622120	      0.21557611	      0.32924153	      0.07096881	      0.33893198
      0.63646992	      0.21557416	      0.32923909	      0.07096808	      0.33894333
      0.63671865	      0.21557222	      0.32923665	      0.07096735	      0.33895468
      0.63696738	      0.21557028	      0.32923422	      0.07096662	      0.33896603
      0.63724417	      0.21556812	      0.32923151	      0.07096581	      0.33897866
      0.63752097	      0.21556597	      0.32922881	      0.07096500	      0.33899129
      0.63775745	      0.21556413	      0.32922650	      0.07096431	      0.33900208
      0.63799392	      0.21556230	      0.32922420	      0.07096362	      0.33901287
      0.63831021	      0.21555986	      0.32922112	      0.07096269	      0.33902730
      0.63852859	      0.21555817	      0.32921899	      0.07096206	      0.33903727
      0.63874697	      0.21555649	      0.32921687	      0.07096142	      0.33904723
      0.63903560	      0.21555427	      0.32921407	      0.07096058	      0.33906040
      0.63931136	      0.21555215	      0.32921140	      0.07095978	      0.33907298
      0.63968341	      0.21554931	      0.32920780	      0.07095870	      0.33908995
      0.63991585	      0.21554753	      0.32920555	      0.07095803	      0.33910055
      0.64019621	      0.21554539	      0.32920284	      0.07095722	      0.33911334
      0.64046822	      0.21554332	      0.32920022	      0.07095644	      0.33912574
      0.64074022	      0.21554126	      0.32919760	      0.07095565	      0.33913815
      0.64101223	      0.21553919	      0.32919498	      0.07095487	      0.33915055
      0.64128424	      0.21553713	      0.32919236	      0.07095408	      0.33916296
      0.64151444	      0.21553540	      0.32919015	      0.07095342	      0.33917346
      0.64174463	      0.21553366	      0.32918795	      0.07095276	      0.33918396
      0.64207148	      0.21553120	      0.32918481	      0.07095182	      0.33919886
      0.64228502	      0.21552960	      0.32918277	      0.07095121	      0.33920860
      0.64249856	      0.21552799	      0.32918073	      0.07095060	      0.33921834
      0.64279507	      0.21552577	      0.32917789	      0.07094975	      0.33923186
      0.64317984	      0.21552290	      0.32917422	      0.07094865	      0.33924941
      0.64343054	      0.21552103	      0.32917184	      0.07094794	      0.33926085
      0.64368123	      0.21551917	      0.32916945	      0.07094723	      0.33927228
      0.64393192	      0.21551731	      0.32916707	      0.07094651	      0.33928371
      0.64420646	      0.21551527	      0.32916446	      0.07094573	      0.33929624
      0.64448100	      0.21551324	      0.32916186	      0.07094495	      0.33930876
      0.64472178	      0.21551146	      0.32915958	      0.07094427	      0.33931974
      0.64496255	      0.21550969	      0.32915730	      0.07094359	      0.33933073
      0.64527153	      0.21550742	      0.32915438	      0.07094271	      0.33934482
      0.64549471	      0.21550578	      0.32915227	      0.07094208	      0.33935500
      0.64571789	      0.21550414	      0.32915016	      0.07094145	      0.33936518
      0.64600088	      0.21550207	      0.32914750	      0.07094065	      0.33937810
      0.64627202	      0.21550009	      0.32914494	      0.07093989	      0.33939047
      0.64661090	      0.21549762	      0.32914176	      0.07093894	      0.33940593
      0.64684422	      0.21549592	      0.32913957	      0.07093828	      0.33941658
      0.64707754	      0.21549423	      0.32913738	      0.07093763	      0.33942722
      0.64737400	      0.21549208	      0.32913460	      0.07093679	      0.33944076
      0.64767047	      0.21548994	      0.32913183	      0.07093596	      0.33945429
      0.64788280	      0.21548840	      0.32912984	      0.07093537	      0.33946398
      0.64809512	      0.21548687	      0.32912786	      0.07093478	      0.33947367
      0.64840313	      0.21548466	      0.32912499	      0.07093392	      0.33948773
      0.64867899	      0.21548268	      0.32912242	      0.07093315	      0.33950033
      0.64892079	      0.21548094	      0.32912017	      0.07093247	      0.33951137
      0.64916259	      0.21547921	      0.32911792	      0.07093180	      0.33952241
      0.64947119	      0.21547701	      0.32911505	      0.07093094	      0.33953650
      0.64969465	      0.21547542	      0.32911298	      0.07093032	      0.33954671
      0.64991810	      0.21547383	      0.32911091	      0.07092970	      0.33955692
      0.65020124	      0.21547182	      0.32910829	      0.07092892	      0.33956985
      0.65047270	      0.21546989	      0.32910578	      0.07092816	      0.33958225
      0.65081172	      0.21546749	      0.32910265	      0.07092723	      0.33959775
      0.65104532	      0.21546584	      0.32910049	      0.07092658	      0.33960842
      0.65127891	      0.21546420	      0.32909834	      0.07092594	      0.33961910
      0.65157561	      0.21546211	      0.32909561	      0.07092512	      0.33963266
      0.65187231	      0.21546003	      0.32909288	      0.07092430	      0.33964622
      0.65208510	      0.21545854	      0.32909093	      0.07092372	      0.33965595
      0.65229790	      0.21545705	      0.32908898	      0.07092313	      0.33966569
      0.65260608	      0.21545490	      0.32908615	      0.07092228	      0.33967978
      0.65288226	      0.21545297	      0.32908363	      0.07092153	      0.33969241
      0.65312429	      0.21545129	      0.32908141	      0.07092086	      0.33970349
      0.65336631	      0.21544961	      0.32907920	      0.07092020	      0.33971456
      0.65367551	      0.21544746	      0.32907638	      0.07091936	      0.33972871
      0.65389902	      0.21544592	      0.32907435	      0.07091875	      0.33973894
      0.65412253	      0.21544437	      0.32907231	      0.07091814	      0.33974917
      0.65440620	      0.21544242	      0.32906973	      0.07091736	      0.33976216
      0.65467671	      0.21544055	      0.32906728	      0.07091663	      0.33977455
      0.65501787	      0.21543821	      0.32906418	      0.07091570	      0.33979017
      0.65525573	      0.21543658	      0.32906203	      0.07091505	      0.33980107
      0.65549359	      0.21543495	      0.32905988	      0.07091441	      0.33981197
      0.65578670	      0.21543295	      0.32905723	      0.07091361	      0.33982540
      0.65607981	      0.21543095	      0.32905458	      0.07091282	      0.33983883
      0.65629755	      0.21542947	      0.32905262	      0.07091223	      0.33984882
      0.65651529	      0.21542799	      0.32905066	      0.07091164	      0.33985880
      0.65682303	      0.21542591	      0.32904789	      0.07091081	      0.33987291
      0.65709363	      0.21542408	      0.32904545	      0.07091008	      0.33988533
      0.65736424	      0.21542225	      0.32904303	      0.07090935	      0.33989774
      0.65760511	      0.21542063	      0.32904087	      0.07090870	      0.33990880
      0.65784598	      0.21541900	      0.32903871	      0.07090805	      0.33991985
      0.65808685	      0.21541739	      0.32903655	      0.07090741	      0.33993091
      0.65837636	      0.21541544	      0.32903396	      0.07090663	      0.33994420
      0.65866586	      0.21541351	      0.32903138	      0.07090585	      0.33995750
      0.65888799	      0.21541202	      0.32902940	      0.07090526	      0.33996771
      0.65911011	      0.21541054	      0.32902742	      0.07090466	      0.33997791
      0.65941577	      0.21540851	      0.32902470	      0.07090385	      0.33999196
      0.65968379	      0.21540672	      0.32902232	      0.07090313	      0.34000428
      0.65995180	      0.21540495	      0.32901994	      0.07090241	      0.34001661
      0.66021982	      0.21540317	      0.32901756	      0.07090170	      0.34002893
      0.66044577	      0.21540168	      0.32901556	      0.07090110	      0.34003933
      0.66067172	      0.21540019	      0.32901356	      0.07090050	      0.34004973
      0.66097387	      0.21539820	      0.32901089	      0.07089969	      0.34006363
      0.66123871	      0.21539646	      0.32900855	      0.07089899	      0.34007583
      0.66150354	      0.21539472	      0.32900621	      0.07089829	      0.34008802
      0.66176838	      0.21539298	      0.32900388	      0.07089759	      0.34010022
      0.66200439	      0.21539144	      0.32900180	      0.07089696	      0.34011110
      0.66224039	      0.21538990	      0.32899973	      0.07089634	      0.34012197
      0.66255705	      0.21538784	      0.32899695	      0.07089550	      0.34013657
      0.66278007	      0.21538639	      0.32899499	      0.07089491	      0.34014686
      0.66300309	      0.21538494	      0.32899304	      0.07089432	      0.34015715
      0.66328952	      0.21538308	      0.32899053	      0.07089357	      0.34017036
      0.66354664	      0.21538142	      0.32898828	      0.07089289	      0.34018223
      0.66390250	      0.21537912	      0.32898518	      0.07089195	      0.34019866
      0.66412165	      0.21537771	      0.32898326	      0.07089138	      0.34020878
      0.66450879	      0.21537522	      0.32897989	      0.07089036	      0.34022667
      0.66470853	      0.21537394	      0.32897816	      0.07088984	      0.34023590
      0.66490828	      0.21537266	      0.32897642	      0.07088931	      0.34024513
      0.66523635	      0.21537056	      0.32897357	      0.07088846	      0.34026030
      0.66552194	      0.21536874	      0.32897110	      0.07088771	      0.34027351
      0.66576251	      0.21536721	      0.32896901	      0.07088708	      0.34028465
      0.66600308	      0.21536568	      0.32896693	      0.07088645	      0.34029578
      0.66632185	      0.21536365	      0.32896418	      0.07088562	      0.34031054
      0.66653989	      0.21536227	      0.32896229	      0.07088505	      0.34032064
      0.66675792	      0.21536089	      0.32896041	      0.07088449	      0.34033074
      0.66705085	      0.21535904	      0.32895789	      0.07088372	      0.34034432
      0.66737023	      0.21535703	      0.32895514	      0.07088289	      0.34035913
      0.66768395	      0.21535505	      0.32895245	      0.07088208	      0.34037368
      0.66791655	      0.21535359	      0.32895045	      0.07088148	      0.34038448
      0.66814915	      0.21535214	      0.32894846	      0.07088087	      0.34039527
      0.66844757	      0.21535027	      0.32894590	      0.07088010	      0.34040913
      0.66874599	      0.21534841	      0.32894335	      0.07087933	      0.34042300
      0.66895869	      0.21534708	      0.32894154	      0.07087878	      0.34043288
      0.66917139	      0.21534576	      0.32893972	      0.07087823	      0.34044277
      0.66947921	      0.21534384	      0.32893710	      0.07087744	      0.34045708
      0.66978704	      0.21534193	      0.32893447	      0.07087665	      0.34047140
      0.66999825	      0.21534063	      0.32893268	      0.07087610	      0.34048123
      0.67020947	      0.21533932	      0.32893088	      0.07087556	      0.34049107
      0.67051551	      0.21533743	      0.32892829	      0.07087477	      0.34050532
      0.67082156	      0.21533555	      0.32892569	      0.07087399	      0.34051958
      0.67103944	      0.21533421	      0.32892385	      0.07087343	      0.34052974
      0.67125733	      0.21533287	      0.32892200	      0.07087287	      0.34053990
      0.67156474	      0.21533099	      0.32891941	      0.07087208	      0.34055424
      0.67187216	      0.21532911	      0.32891681	      0.07087129	      0.34056858
      0.67208077	      0.21532784	      0.32891505	      0.07087076	      0.34057832
      0.67228938	      0.21532656	      0.32891330	      0.07087023	      0.34058807
      0.67259312	      0.21532472	      0.32891074	      0.07086945	      0.34060226
      0.67289687	      0.21532287	      0.32890819	      0.07086868	      0.34061646
      0.67312345	      0.21532150	      0.32890629	      0.07086810	      0.34062705
      0.67335003	      0.21532013	      0.32890439	      0.07086752	      0.34063766
      0.67365365	      0.21531829	      0.32890184	      0.07086675	      0.34065187
      0.67392633	      0.21531665	      0.32889956	      0.07086606	      0.34066463
      0.67419901	      0.21531501	      0.32889729	      0.07086537	      0.34067741
      0.67443893	      0.21531356	      0.32889528	      0.07086476	      0.34068865
      0.67467885	      0.21531213	      0.32889328	      0.07086415	      0.34069990
      0.67491877	      0.21531069	      0.32889128	      0.07086354	      0.34071116
      0.67521265	      0.21530893	      0.32888884	      0.07086280	      0.34072495
      0.67550653	      0.21530718	      0.32888640	      0.07086205	      0.34073875
      0.67572896	      0.21530585	      0.32888455	      0.07086149	      0.34074920
      0.67595139	      0.21530453	      0.32888271	      0.07086093	      0.34075965
      0.67625773	      0.21530271	      0.32888017	      0.07086016	      0.34077405
      0.67653121	      0.21530109	      0.32887791	      0.07085947	      0.34078691
      0.67677705	      0.21529963	      0.32887587	      0.07085885	      0.34079848
      0.67702289	      0.21529818	      0.32887384	      0.07085823	      0.34081006
      0.67733100	      0.21529636	      0.32887130	      0.07085745	      0.34082457
      0.67755755	      0.21529503	      0.32886944	      0.07085688	      0.34083525
      0.67778409	      0.21529370	      0.32886757	      0.07085632	      0.34084593
      0.67806734	      0.21529204	      0.32886524	      0.07085560	      0.34085929
      0.67834138	      0.21529043	      0.32886299	      0.07085492	      0.34087223
      0.67867809	      0.21528846	      0.32886023	      0.07085407	      0.34088813
      0.67891409	      0.21528709	      0.32885830	      0.07085348	      0.34089928
      0.67915010	      0.21528571	      0.32885637	      0.07085289	      0.34091044
      0.67944739	      0.21528398	      0.32885394	      0.07085215	      0.34092450
      0.67974467	      0.21528226	      0.32885151	      0.07085141	      0.34093857
      0.67996357	      0.21528099	      0.32884973	      0.07085086	      0.34094893
      0.68018248	      0.21527972	      0.32884794	      0.07085032	      0.34095930
      0.68049000	      0.21527794	      0.32884544	      0.07084955	      0.34097388
      0.68079753	      0.21527617	      0.32884294	      0.07084878	      0.34098846
      0.68100734	      0.21527496	      0.32884124	      0.07084826	      0.34099841
      0.68121715	      0.21527376	      0.32883954	      0.07084774	      0.34100837
      0.68152046	      0.21527202	      0.32883708	      0.07084699	      0.34102278
      0.68182377	      0.21527028	      0.32883462	      0.07084623	      0.34103719
      0.68205372	      0.21526896	      0.32883276	      0.07084566	      0.34104813
      0.68228367	      0.21526765	      0.32883091	      0.07084509	      0.34105907
      0.68258530	      0.21526593	      0.32882847	      0.07084435	      0.34107343
      0.68288693	      0.21526421	      0.32882604	      0.07084360	      0.34108779
      0.68309979	      0.21526301	      0.32882433	      0.07084307	      0.34109794
      0.68331265	      0.21526180	      0.32882262	      0.07084255	      0.34110809
      0.68361877	      0.21526006	      0.32882016	      0.07084179	      0.34112269
      0.68392489	      0.21525833	      0.32881770	      0.07084104	      0.34113730
      0.68414542	      0.21525709	      0.32881594	      0.07084049	      0.34114784
      0.68436594	      0.21525585	      0.32881417	      0.07083995	      0.34115838
      0.68467253	      0.21525412	      0.32881172	      0.07083919	      0.34117304
      0.68497912	      0.21525240	      0.32880927	      0.07083844	      0.34118771
      0.68519198	      0.21525121	      0.32880757	      0.07083792	      0.34119790
      0.68540484	      0.21525001	      0.32880587	      0.07083739	      0.34120809
      0.68570998	      0.21524831	      0.32880344	      0.07083664	      0.34122272
      0.68601513	      0.21524661	      0.32880102	      0.07083589	      0.34123736
      0.68623927	      0.21524536	      0.32879924	      0.07083534	      0.34124811
      0.68646341	      0.21524411	      0.32879746	      0.07083479	      0.34125887
      0.68676882	      0.21524241	      0.32879504	      0.07083405	      0.34127355
      0.68707424	      0.21524072	      0.32879262	      0.07083330	      0.34128823
      0.68728683	      0.21523955	      0.32879094	      0.07083278	      0.34129846
      0.68749942	      0.21523837	      0.32878926	      0.07083226	      0.34130869
      0.68780418	      0.21523669	      0.32878685	      0.07083151	      0.34132337
      0.68810894	      0.21523501	      0.32878445	      0.07083077	      0.34133806
      0.68833502	      0.21523377	      0.32878267	      0.07083022	      0.34134896
      0.68856110	      0.21523253	      0.32878089	      0.07082967	      0.34135987
      0.68886558	      0.21523086	      0.32877849	      0.07082893	      0.34137458
      0.68917007	      0.21522919	      0.32877610	      0.07082818	      0.34138929
      0.68938357	      0.21522802	      0.32877443	      0.07082767	      0.34139961
      0.68959707	      0.21522686	      0.32877275	      0.07082715	      0.34140994
      0.68990215	      0.21522520	      0.32877037	      0.07082640	      0.34142471
      0.69020722	      0.21522354	      0.32876798	      0.07082566	      0.34143949
      0.69043245	      0.21522231	      0.32876622	      0.07082512	      0.34145041
      0.69065767	      0.21522109	      0.32876446	      0.07082457	      0.34146134
      0.69096257	      0.21521944	      0.32876209	      0.07082383	      0.34147614
      0.69126747	      0.21521779	      0.32875971	      0.07082309	      0.34149095
      0.69148187	      0.21521664	      0.32875805	      0.07082257	      0.34150137
      0.69169628	      0.21521548	      0.32875638	      0.07082205	      0.34151180
      0.69200141	      0.21521384	      0.32875401	      0.07082132	      0.34152665
      0.69230654	      0.21521220	      0.32875165	      0.07082058	      0.34154151
      0.69253168	      0.21521099	      0.32874990	      0.07082003	      0.34155249
      0.69275683	      0.21520979	      0.32874816	      0.07081949	      0.34156347
      0.69306174	      0.21520816	      0.32874580	      0.07081876	      0.34157835
      0.69336664	      0.21520653	      0.32874345	      0.07081802	      0.34159324
      0.69358204	      0.21520538	      0.32874179	      0.07081750	      0.34160377
      0.69379744	      0.21520424	      0.32874013	      0.07081698	      0.34161431
      0.69410267	      0.21520261	      0.32873778	      0.07081625	      0.34162924
      0.69440790	      0.21520099	      0.32873544	      0.07081551	      0.34164419
      0.69463274	      0.21519980	      0.32873371	      0.07081497	      0.34165522
      0.69485759	      0.21519861	      0.32873198	      0.07081443	      0.34166624
      0.69516256	      0.21519700	      0.32872965	      0.07081370	      0.34168121
      0.69546753	      0.21519539	      0.32872731	      0.07081297	      0.34169620
      0.69568403	      0.21519425	      0.32872566	      0.07081245	      0.34170684
      0.69590053	      0.21519312	      0.32872400	      0.07081193	      0.34171749
      0.69620583	      0.21519151	      0.32872167	      0.07081120	      0.34173252
      0.69651112	      0.21518991	      0.32871935	      0.07081046	      0.34174756
      0.69673566	      0.21518874	      0.32871764	      0.07080993	      0.34175863
      0.69696020	      0.21518756	      0.32871593	      0.07080939	      0.34176971
      0.69726520	      0.21518597	      0.32871361	      0.07080866	      0.34178477
      0.69757019	      0.21518438	      0.32871129	      0.07080793	      0.34179984
      0.69778790	      0.21518325	      0.32870964	      0.07080741	      0.34181061
      0.69800561	      0.21518212	      0.32870799	      0.07080689	      0.34182138
      0.69831092	      0.21518053	      0.32870568	      0.07080616	      0.34183650
      0.69861623	      0.21517895	      0.32870337	      0.07080543	      0.34185163
      0.69884049	      0.21517779	      0.32870168	      0.07080490	      0.34186276
      0.69906474	      0.21517663	      0.32869999	      0.07080436	      0.34187389
      0.69936971	      0.21517506	      0.32869769	      0.07080364	      0.34188904
      0.69967468	      0.21517349	      0.32869539	      0.07080291	      0.34190420
      0.69989370	      0.21517236	      0.32869375	      0.07080239	      0.34191510
      0.70011272	      0.21517124	      0.32869210	      0.07080187	      0.34192601
      0.70041797	      0.21516967	      0.32868981	      0.07080114	      0.34194122
      0.70072323	      0.21516811	      0.32868752	      0.07080042	      0.34195644
      0.70094727	      0.21516696	      0.32868584	      0.07079988	      0.34196763
      0.70117131	      0.21516582	      0.32868417	      0.07079935	      0.34197882
      0.70147620	      0.21516426	      0.32868189	      0.07079863	      0.34199406
      0.70178108	      0.21516271	      0.32867961	      0.07079790	      0.34200932
      0.70200147	      0.21516159	      0.32867797	      0.07079738	      0.34202035
      0.70222187	      0.21516047	      0.32867633	      0.07079686	      0.34203140
      0.70252699	      0.21515892	      0.32867405	      0.07079614	      0.34204670
      0.70283211	      0.21515738	      0.32867179	      0.07079541	      0.34206202
      0.70305606	      0.21515624	      0.32867012	      0.07079488	      0.34207327
      0.70328002	      0.21515511	      0.32866846	      0.07079435	      0.34208453
      0.70358476	      0.21515357	      0.32866620	      0.07079363	      0.34209987
      0.70388951	      0.21515204	      0.32866394	      0.07079291	      0.34211522
      0.70411128	      0.21515092	      0.32866230	      0.07079239	      0.34212640
      0.70433306	      0.21514981	      0.32866066	      0.07079186	      0.34213759
      0.70463796	      0.21514828	      0.32865841	      0.07079114	      0.34215298
      0.70494285	      0.21514675	      0.32865616	      0.07079042	      0.34216839
      0.70516693	      0.21514563	      0.32865451	      0.07078989	      0.34217972
      0.70539100	      0.21514451	      0.32865286	      0.07078936	      0.34219107
      0.70569555	      0.21514299	      0.32865062	      0.07078864	      0.34220650
      0.70600009	      0.21514147	      0.32864838	      0.07078793	      0.34222194
      0.70622318	      0.21514036	      0.32864675	      0.07078740	      0.34223326
      0.70644628	      0.21513925	      0.32864511	      0.07078687	      0.34224460
      0.70675086	      0.21513774	      0.32864288	      0.07078616	      0.34226008
      0.70705544	      0.21513623	      0.32864065	      0.07078544	      0.34227558
      0.70727991	      0.21513512	      0.32863901	      0.07078491	      0.34228701
      0.70750437	      0.21513401	      0.32863737	      0.07078438	      0.34229845
      0.70780865	      0.21513251	      0.32863515	      0.07078367	      0.34231398
      0.70811294	      0.21513101	      0.32863294	      0.07078295	      0.34232952
      0.70833722	      0.21512990	      0.32863130	      0.07078242	      0.34234098
      0.70856151	      0.21512880	      0.32862967	      0.07078190	      0.34235246
      0.70886573	      0.21512731	      0.32862746	      0.07078118	      0.34236803
      0.70916995	      0.21512581	      0.32862525	      0.07078047	      0.34238362
      0.70939505	      0.21512471	      0.32862362	      0.07077994	      0.34239517
      0.70962015	      0.21512361	      0.32862199	      0.07077941	      0.34240673
      0.70992412	      0.21512212	      0.32861979	      0.07077869	      0.34242235
      0.71022810	      0.21512064	      0.32861759	      0.07077798	      0.34243798
      0.71045345	      0.21511954	      0.32861596	      0.07077745	      0.34244959
      0.71067880	      0.21511844	      0.32861434	      0.07077692	      0.34246120
      0.71098263	      0.21511696	      0.32861215	      0.07077621	      0.34247687
      0.71128646	      0.21511549	      0.32860996	      0.07077550	      0.34249256
      0.71151239	      0.21511439	      0.32860833	      0.07077497	      0.34250423
      0.71173832	      0.21511330	      0.32860671	      0.07077444	      0.34251592
      0.71204193	      0.21511183	      0.32860453	      0.07077373	      0.34253163
      0.71234554	      0.21511036	      0.32860235	      0.07077302	      0.34254737
      0.71257191	      0.21510926	      0.32860073	      0.07077249	      0.34255911
      0.71279827	      0.21510817	      0.32859911	      0.07077196	      0.34257086
      0.71310169	      0.21510671	      0.32859694	      0.07077125	      0.34258663
      0.71340511	      0.21510525	      0.32859477	      0.07077053	      0.34260241
      0.71363198	      0.21510416	      0.32859315	      0.07077000	      0.34261422
      0.71385886	      0.21510307	      0.32859153	      0.07076947	      0.34262605
      0.71416206	      0.21510162	      0.32858937	      0.07076876	      0.34264186
      0.71446526	      0.21510016	      0.32858722	      0.07076805	      0.34265770
      0.71469264	      0.21509908	      0.32858560	      0.07076752	      0.34266958
      0.71492001	      0.21509799	      0.32858398	      0.07076699	      0.34268147
      0.71522299	      0.21509654	      0.32858183	      0.07076628	      0.34269734
      0.71552597	      0.21509510	      0.32857968	      0.07076557	      0.34271322
      0.71575387	      0.21509401	      0.32857807	      0.07076504	      0.34272518
      0.71598176	      0.21509293	      0.32857646	      0.07076451	      0.34273715
      0.71628451	      0.21509149	      0.32857432	      0.07076380	      0.34275307
      0.71658726	      0.21509005	      0.32857218	      0.07076309	      0.34276900
      0.71681568	      0.21508897	      0.32857057	      0.07076256	      0.34278103
      0.71704410	      0.21508788	      0.32856896	      0.07076202	      0.34279308
      0.71734661	      0.21508645	      0.32856683	      0.07076132	      0.34280904
      0.71764912	      0.21508502	      0.32856470	      0.07076061	      0.34282503
      0.71787809	      0.21508394	      0.32856309	      0.07076008	      0.34283714
      0.71810705	      0.21508286	      0.32856148	      0.07075954	      0.34284926
      0.71840931	      0.21508143	      0.32855936	      0.07075884	      0.34286528
      0.71871156	      0.21508001	      0.32855724	      0.07075813	      0.34288131
      0.71894109	      0.21507893	      0.32855563	      0.07075759	      0.34289350
      0.71917062	      0.21507785	      0.32855403	      0.07075706	      0.34290571
      0.71947260	      0.21507644	      0.32855192	      0.07075635	      0.34292177
      0.71977459	      0.21507502	      0.32854981	      0.07075565	      0.34293786
      0.72000469	      0.21507394	      0.32854820	      0.07075511	      0.34295013
      0.72023480	      0.21507286	      0.32854660	      0.07075457	      0.34296241
      0.72053650	      0.21507145	      0.32854450	      0.07075387	      0.34297853
      0.72083821	      0.21507004	      0.32854240	      0.07075316	      0.34299467
      0.72106890	      0.21506897	      0.32854080	      0.07075262	      0.34300703
      0.72129960	      0.21506789	      0.32853920	      0.07075208	      0.34301939
      0.72160101	      0.21506649	      0.32853710	      0.07075138	      0.34303556
      0.72190242	      0.21506509	      0.32853502	      0.07075068	      0.34305175
      0.72213373	      0.21506401	      0.32853341	      0.07075014	      0.34306419
      0.72236504	      0.21506294	      0.32853181	      0.07074960	      0.34307664
      0.72266614	      0.21506154	      0.32852973	      0.07074889	      0.34309286
      0.72296724	      0.21506014	      0.32852765	      0.07074819	      0.34310911
      0.72319918	      0.21505907	      0.32852605	      0.07074765	      0.34312163
      0.72343113	      0.21505799	      0.32852446	      0.07074710	      0.34313417
      0.72373190	      0.21505660	      0.32852238	      0.07074640	      0.34315044
      0.72403266	      0.21505521	      0.32852032	      0.07074570	      0.34316674
      0.72426526	      0.21505414	      0.32851872	      0.07074515	      0.34317935
      0.72449786	      0.21505307	      0.32851712	      0.07074461	      0.34319198
      0.72479828	      0.21505168	      0.32851506	      0.07074391	      0.34320831
      0.72509870	      0.21505030	      0.32851300	      0.07074321	      0.34322465
      0.72533198	      0.21504923	      0.32851140	      0.07074266	      0.34323736
      0.72556525	      0.21504815	      0.32850981	      0.07074211	      0.34325008
      0.72586530	      0.21504677	      0.32850775	      0.07074141	      0.34326646
      0.72616536	      0.21504540	      0.32850571	      0.07074071	      0.34328285
      0.72639933	      0.21504432	      0.32850411	      0.07074016	      0.34329566
      0.72663331	      0.21504325	      0.32850251	      0.07073961	      0.34330847
      0.72693297	      0.21504188	      0.32850047	      0.07073891	      0.34332490
      0.72723263	      0.21504051	      0.32849843	      0.07073821	      0.34334135
      0.72746734	      0.21503944	      0.32849684	      0.07073766	      0.34335424
      0.72770205	      0.21503836	      0.32849524	      0.07073711	      0.34336716
      0.72800129	      0.21503700	      0.32849321	      0.07073641	      0.34338363
      0.72830054	      0.21503563	      0.32849119	      0.07073571	      0.34340013
      0.72853601	      0.21503456	      0.32848959	      0.07073515	      0.34341313
      0.72877148	      0.21503349	      0.32848800	      0.07073460	      0.34342614
      0.72907027	      0.21503213	      0.32848598	      0.07073390	      0.34344267
      0.72936907	      0.21503077	      0.32848396	      0.07073320	      0.34345922
      0.72960534	      0.21502969	      0.32848236	      0.07073264	      0.34347232
      0.72984161	      0.21502862	      0.32848077	      0.07073209	      0.34348544
      0.73013992	      0.21502726	      0.32847876	      0.07073139	      0.34350201
      0.73043824	      0.21502591	      0.32847675	      0.07073069	      0.34351861
      0.73067535	      0.21502484	      0.32847516	      0.07073013	      0.34353182
      0.73091246	      0.21502376	      0.32847356	      0.07072957	      0.34354504
      0.73121025	      0.21502241	      0.32847156	      0.07072887	      0.34356167
      0.73150805	      0.21502107	      0.32846957	      0.07072817	      0.34357831
      0.73174604	      0.21501999	      0.32846797	      0.07072761	      0.34359163
      0.73198404	      0.21501891	      0.32846638	      0.07072705	      0.34360497
      0.73228127	      0.21501757	      0.32846439	      0.07072635	      0.34362164
      0.73257850	      0.21501623	      0.32846240	      0.07072565	      0.34363833
      0.73281744	      0.21501515	      0.32846081	      0.07072508	      0.34365176
      0.73305638	      0.21501407	      0.32845921	      0.07072452	      0.34366521
      0.73335298	      0.21501274	      0.32845723	      0.07072382	      0.34368192
      0.73364959	      0.21501140	      0.32845526	      0.07072312	      0.34369866
      0.73388954	      0.21501032	      0.32845366	      0.07072255	      0.34371221
      0.73412950	      0.21500924	      0.32845207	      0.07072198	      0.34372578
      0.73442541	      0.21500791	      0.32845010	      0.07072128	      0.34374254
      0.73472132	      0.21500658	      0.32844814	      0.07072058	      0.34375931
      0.73496237	      0.21500550	      0.32844654	      0.07072001	      0.34377299
      0.73520342	      0.21500441	      0.32844494	      0.07071944	      0.34378669
      0.73549856	      0.21500309	      0.32844299	      0.07071874	      0.34380348
      0.73579369	      0.21500177	      0.32844103	      0.07071804	      0.34382029
      0.73603594	      0.21500068	      0.32843943	      0.07071747	      0.34383411
      0.73627820	      0.21499959	      0.32843783	      0.07071689	      0.34384794
      0.73657244	      0.21499827	      0.32843589	      0.07071619	      0.34386476
      0.73686668	      0.21499696	      0.32843395	      0.07071549	      0.34388160
      0.73711028	      0.21499587	      0.32843235	      0.07071491	      0.34389556
      0.73735388	      0.21499478	      0.32843074	      0.07071433	      0.34390954
      0.73764708	      0.21499346	      0.32842881	      0.07071364	      0.34392638
      0.73794027	      0.21499215	      0.32842689	      0.07071294	      0.34394324
      0.73818541	      0.21499106	      0.32842528	      0.07071235	      0.34395736
      0.73843055	      0.21498996	      0.32842367	      0.07071177	      0.34397149
      0.73872249	      0.21498866	      0.32842176	      0.07071107	      0.34398834
      0.73901443	      0.21498735	      0.32841984	      0.07071037	      0.34400522
      0.73926138	      0.21498625	      0.32841823	      0.07070978	      0.34401951
      0.73950833	      0.21498515	      0.32841661	      0.07070919	      0.34403382
      0.73979869	      0.21498385	      0.32841472	      0.07070849	      0.34405066
      0.74008906	      0.21498256	      0.32841282	      0.07070780	      0.34406753
      0.74033824	      0.21498145	      0.32841120	      0.07070720	      0.34408202
      0.74058742	      0.21498033	      0.32840957	      0.07070660	      0.34409653
      0.74087571	      0.21497905	      0.32840770	      0.07070591	      0.34411334
      0.74116400	      0.21497776	      0.32840582	      0.07070522	      0.34413017
      0.74141611	      0.21497664	      0.32840418	      0.07070461	      0.34414491
      0.74166822	      0.21497552	      0.32840254	      0.07070400	      0.34415966
      0.74195356	      0.21497425	      0.32840069	      0.07070332	      0.34417638
      0.74223890	      0.21497298	      0.32839884	      0.07070263	      0.34419312
      0.74249518	      0.21497184	      0.32839718	      0.07070201	      0.34420818
      0.74275146	      0.21497069	      0.32839552	      0.07070139	      0.34422325
      0.74303220	      0.21496945	      0.32839371	      0.07070071	      0.34423979
      0.74331294	      0.21496820	      0.32839189	      0.07070003	      0.34425634
      0.74359367	      0.21496695	      0.32839008	      0.07069935	      0.34427292
      0.74387441	      0.21496570	      0.32838827	      0.07069867	      0.34428952
      0.74410947	      0.21496465	      0.32838675	      0.07069810	      0.34430344
      0.74434453	      0.21496361	      0.32838524	      0.07069753	      0.34431737
      0.74464280	      0.21496228	      0.32838332	      0.07069681	      0.34433507
      0.74494107	      0.21496095	      0.32838140	      0.07069608	      0.34435280
      0.74518570	      0.21495986	      0.32837983	      0.07069548	      0.34436735
      0.74543034	      0.21495878	      0.32837826	      0.07069489	      0.34438193
      0.74572312	      0.21495747	      0.32837638	      0.07069417	      0.34439939
      0.74601591	      0.21495617	      0.32837450	      0.07069346	      0.34441688
      0.74626677	      0.21495506	      0.32837289	      0.07069285	      0.34443189
      0.74651764	      0.21495394	      0.32837129	      0.07069223	      0.34444691
      0.74680509	      0.21495266	      0.32836945	      0.07069153	      0.34446415
      0.74709255	      0.21495138	      0.32836761	      0.07069082	      0.34448141
      0.74734915	      0.21495024	      0.32836597	      0.07069019	      0.34449684
      0.74760576	      0.21494910	      0.32836433	      0.07068956	      0.34451229
      0.74788715	      0.21494785	      0.32836254	      0.07068887	      0.34452925
      0.74816853	      0.21494660	      0.32836075	      0.07068818	      0.34454624
      0.74844991	      0.21494535	      0.32835896	      0.07068748	      0.34456325
      0.74873129	      0.21494409	      0.32835717	      0.07068679	      0.34458028
      0.74896830	      0.21494304	      0.32835566	      0.07068620	      0.34459465
      0.74920531	      0.21494199	      0.32835415	      0.07068562	      0.34460903
      0.74950230	      0.21494066	      0.32835227	      0.07068488	      0.34462707
      0.74979930	      0.21493934	      0.32835039	      0.07068415	      0.34464514
      0.75004808	      0.21493823	      0.32834881	      0.07068353	      0.34466030
      0.75029686	      0.21493713	      0.32834723	      0.07068291	      0.34467548
      0.75058662	      0.21493583	      0.32834540	      0.07068219	      0.34469318
      0.75087639	      0.21493454	      0.32834357	      0.07068147	      0.34471091
      0.75113302	      0.21493340	      0.32834195	      0.07068083	      0.34472663
      0.75138966	      0.21493226	      0.32834033	      0.07068019	      0.34474237
      0.75167180	      0.21493100	      0.32833855	      0.07067949	      0.34475970
      0.75195394	      0.21492974	      0.32833677	      0.07067878	      0.34477705
      0.75223608	      0.21492848	      0.32833499	      0.07067808	      0.34479443
      0.75251822	      0.21492722	      0.32833321	      0.07067737	      0.34481183
      0.75275597	      0.21492616	      0.32833172	      0.07067677	      0.34482651
      0.75299372	      0.21492510	      0.32833022	      0.07067618	      0.34484121
      0.75329003	      0.21492378	      0.32832836	      0.07067543	      0.34485956
      0.75358634	      0.21492245	      0.32832650	      0.07067468	      0.34487793
      0.75383856	      0.21492132	      0.32832492	      0.07067405	      0.34489359
      0.75409077	      0.21492020	      0.32832334	      0.07067341	      0.34490928
      0.75437789	      0.21491891	      0.32832154	      0.07067269	      0.34492715
      0.75466501	      0.21491763	      0.32831975	      0.07067196	      0.34494505
      0.75495213	      0.21491634	      0.32831795	      0.07067123	      0.34496298
      0.75520842	      0.21491519	      0.32831635	      0.07067058	      0.34497901
      0.75546472	      0.21491405	      0.32831475	      0.07066993	      0.34499505
      0.75572101	      0.21491290	      0.32831315	      0.07066928	      0.34501112
      0.75600388	      0.21491163	      0.32831139	      0.07066856	      0.34502888
      0.75628674	      0.21491036	      0.32830963	      0.07066784	      0.34504666
      0.75656960	      0.21490909	      0.32830786	      0.07066712	      0.34506447
      0.75685246	      0.21490782	      0.32830611	      0.07066640	      0.34508230
      0.75709129	      0.21490675	      0.32830462	      0.07066579	      0.34509738
      0.75733012	      0.21490567	      0.32830314	      0.07066517	      0.34511248
      0.75762554	      0.21490434	      0.32830130	      0.07066442	      0.34513118
      0.75792095	      0.21490301	      0.32829947	      0.07066366	      0.34514990
      0.75817718	      0.21490186	      0.32829788	      0.07066300	      0.34516617
      0.75843341	      0.21490070	      0.32829629	      0.07066234	      0.34518246
      0.75871729	      0.21489942	      0.32829454	      0.07066161	      0.34520053
      0.75900117	      0.21489814	      0.32829278	      0.07066088	      0.34521863
      0.75928505	      0.21489686	      0.32829103	      0.07066014	      0.34523675
      0.75956893	      0.21489558	      0.32828927	      0.07065941	      0.34525490
      0.75980738	      0.21489450	      0.32828780	      0.07065879	      0.34527017
      0.76004582	      0.21489342	      0.32828633	      0.07065817	      0.34528546
      0.76034098	      0.21489209	      0.32828451	      0.07065741	      0.34530440
      0.76063615	      0.21489075	      0.32828269	      0.07065664	      0.34532338
      0.76089542	      0.21488958	      0.32828110	      0.07065597	      0.34534008
      0.76115469	      0.21488840	      0.32827950	      0.07065529	      0.34535679
      0.76143600	      0.21488712	      0.32827777	      0.07065456	      0.34537496
      0.76171732	      0.21488585	      0.32827604	      0.07065382	      0.34539315
      0.76199863	      0.21488457	      0.32827432	      0.07065309	      0.34541136
      0.76227995	      0.21488329	      0.32827259	      0.07065235	      0.34542961
      0.76253036	      0.21488215	      0.32827106	      0.07065169	      0.34544587
      0.76278077	      0.21488101	      0.32826952	      0.07065103	      0.34546216
      0.76306914	      0.21487969	      0.32826776	      0.07065028	      0.34548094
      0.76335750	      0.21487838	      0.32826599	      0.07064952	      0.34549974
      0.76364587	      0.21487706	      0.32826423	      0.07064876	      0.34551858
      0.76393424	      0.21487574	      0.32826247	      0.07064800	      0.34553745
      0.76416022	      0.21487471	      0.32826109	      0.07064740	      0.34555225
      0.76438620	      0.21487367	      0.32825971	      0.07064680	      0.34556707
      0.76467616	      0.21487234	      0.32825794	      0.07064603	      0.34558612
      0.76496611	      0.21487101	      0.32825617	      0.07064526	      0.34560519
      0.76523504	      0.21486978	      0.32825454	      0.07064455	      0.34562291
      0.76550396	      0.21486854	      0.32825290	      0.07064384	      0.34564065
      0.76578354	      0.21486726	      0.32825120	      0.07064309	      0.34565913
      0.76606313	      0.21486597	      0.32824950	      0.07064235	      0.34567763
      0.76633310	      0.21486472	      0.32824786	      0.07064163	      0.34569552
      0.76660307	      0.21486348	      0.32824622	      0.07064090	      0.34571343
      0.76687973	      0.21486220	      0.32824454	      0.07064016	      0.34573182
      0.76715639	      0.21486092	      0.32824287	      0.07063942	      0.34575024
      0.76742717	      0.21485967	      0.32824123	      0.07063870	      0.34576829
      0.76769794	      0.21485842	      0.32823959	      0.07063797	      0.34578636
      0.76797353	      0.21485714	      0.32823792	      0.07063723	      0.34580479
      0.76824912	      0.21485586	      0.32823625	      0.07063649	      0.34582324
      0.76852076	      0.21485460	      0.32823461	      0.07063576	      0.34584146
      0.76879240	      0.21485334	      0.32823297	      0.07063502	      0.34585970
      0.76906742	      0.21485206	      0.32823131	      0.07063428	      0.34587819
      0.76934244	      0.21485077	      0.32822965	      0.07063354	      0.34589672
      0.76961482	      0.21484950	      0.32822801	      0.07063280	      0.34591509
      0.76988719	      0.21484823	      0.32822637	      0.07063206	      0.34593349
      0.77016187	      0.21484695	      0.32822472	      0.07063131	      0.34595207
      0.77043656	      0.21484566	      0.32822307	      0.07063057	      0.34597068
      0.77070952	      0.21484438	      0.32822142	      0.07062983	      0.34598921
      0.77098248	      0.21484310	      0.32821978	      0.07062908	      0.34600776
      0.77125698	      0.21484181	      0.32821814	      0.07062833	      0.34602644
      0.77153148	      0.21484052	      0.32821649	      0.07062758	      0.34604515
      0.77180491	      0.21483923	      0.32821485	      0.07062684	      0.34606382
      0.77207834	      0.21483794	      0.32821321	      0.07062609	      0.34608251
      0.77235276	      0.21483665	      0.32821157	      0.07062534	      0.34610130
      0.77262719	      0.21483535	      0.32820992	      0.07062458	      0.34612012
      0.77290099	      0.21483406	      0.32820829	      0.07062383	      0.34613892
      0.77317479	      0.21483276	      0.32820665	      0.07062308	      0.34615776
      0.77344923	      0.21483146	      0.32820501	      0.07062232	      0.34617666
      0.77372367	      0.21483015	      0.32820337	      0.07062157	      0.34619560
      0.77399777	      0.21482885	      0.32820173	      0.07062081	      0.34621453
      0.77427187	      0.21482755	      0.32820010	      0.07062005	      0.34623350
      0.77454638	      0.21482624	      0.32819846	      0.07061929	      0.34625253
      0.77482089	      0.21482493	      0.32819683	      0.07061853	      0.34627158
      0.77509525	      0.21482362	      0.32819519	      0.07061777	      0.34629065
      0.77536960	      0.21482230	      0.32819356	      0.07061701	      0.34630975
      0.77564422	      0.21482099	      0.32819193	      0.07061625	      0.34632890
      0.77591884	      0.21481967	      0.32819030	      0.07061549	      0.34634808
      0.77619342	      0.21481835	      0.32818866	      0.07061472	      0.34636729
      0.77646799	      0.21481703	      0.32818703	      0.07061396	      0.34638652
      0.77674275	      0.21481571	      0.32818540	      0.07061319	      0.34640580
      0.77701751	      0.21481438	      0.32818377	      0.07061242	      0.34642510
      0.77729228	      0.21481305	      0.32818215	      0.07061165	      0.34644444
      0.77756706	      0.21481172	      0.32818052	      0.07061089	      0.34646381
      0.77784197	      0.21481039	      0.32817889	      0.07061012	      0.34648321
      0.77811688	      0.21480906	      0.32817726	      0.07060934	      0.34650265
      0.77839184	      0.21480772	      0.32817564	      0.07060857	      0.34652212
      0.77866681	      0.21480638	      0.32817401	      0.07060780	      0.34654162
      0.77894188	      0.21480504	      0.32817239	      0.07060703	      0.34656115
      0.77921695	      0.21480370	      0.32817077	      0.07060625	      0.34658072
      0.77949209	      0.21480236	      0.32816914	      0.07060547	      0.34660032
      0.77976724	      0.21480101	      0.32816752	      0.07060470	      0.34661996
      0.78004248	      0.21479966	      0.32816590	      0.07060392	      0.34663963
      0.78031771	      0.21479831	      0.32816428	      0.07060314	      0.34665933
      0.78059303	      0.21479696	      0.32816266	      0.07060236	      0.34667907
      0.78086835	      0.21479560	      0.32816104	      0.07060158	      0.34669884
      0.78114376	      0.21479424	      0.32815942	      0.07060080	      0.34671864
      0.78141916	      0.21479289	      0.32815780	      0.07060002	      0.34673848
      0.78169465	      0.21479152	      0.32815618	      0.07059924	      0.34675835
      0.78197014	      0.21479016	      0.32815456	      0.07059845	      0.34677826
      0.78224571	      0.21478879	      0.32815294	      0.07059767	      0.34679820
      0.78252128	      0.21478742	      0.32815133	      0.07059688	      0.34681817
      0.78279694	      0.21478605	      0.32814971	      0.07059610	      0.34683818
      0.78307259	      0.21478468	      0.32814810	      0.07059531	      0.34685823
      0.78334833	      0.21478330	      0.32814648	      0.07059452	      0.34687831
      0.78362407	      0.21478192	      0.32814487	      0.07059373	      0.34689842
      0.78389989	      0.21478054	      0.32814326	      0.07059294	      0.34691857
      0.78417570	      0.21477916	      0.32814164	      0.07059215	      0.34693875
      0.78445160	      0.21477778	      0.32814003	      0.07059136	      0.34695896
      0.78472750	      0.21477639	      0.32813842	      0.07059056	      0.34697921
      0.78500347	      0.21477500	      0.32813681	      0.07058977	      0.34699950
      0.78527944	      0.21477361	      0.32813520	      0.07058898	      0.34701982
      0.78555549	      0.21477221	      0.32813359	      0.07058818	      0.34704018
      0.78583154	      0.21477081	      0.32813198	      0.07058739	      0.34706057
      0.78610765	      0.21476941	      0.32813037	      0.07058659	      0.34708100
      0.78638377	      0.21476801	      0.32812876	      0.07058579	      0.34710146
      0.78665995	      0.21476661	      0.32812716	      0.07058499	      0.34712195
      0.78693613	      0.21476520	      0.32812555	      0.07058419	      0.34714248
      0.78721237	      0.21476379	      0.32812394	      0.07058339	      0.34716305
      0.78748860	      0.21476238	      0.32812234	      0.07058259	      0.34718365
      0.78776489	      0.21476097	      0.32812073	      0.07058179	      0.34720428
      0.78804117	      0.21475955	      0.32811913	      0.07058099	      0.34722495
      0.78831749	      0.21475813	      0.32811753	      0.07058018	      0.34724566
      0.78859380	      0.21475671	      0.32811592	      0.07057938	      0.34726639
      0.78887012	      0.21475528	      0.32811432	      0.07057858	      0.34728716
      0.78914644	      0.21475386	      0.32811272	      0.07057777	      0.34730797
      0.78942273	      0.21475243	      0.32811112	      0.07057696	      0.34732880
      0.78969901	      0.21475100	      0.32810952	      0.07057616	      0.34734967
      0.78997518	      0.21474957	      0.32810792	      0.07057535	      0.34737056
      0.79025135	      0.21474813	      0.32810633	      0.07057454	      0.34739149
      0.79052724	      0.21474670	      0.32810473	      0.07057374	      0.34741243
      0.79080313	      0.21474526	      0.32810314	      0.07057293	      0.34743340
      0.79107834	      0.21474382	      0.32810155	      0.07057212	      0.34745435
      0.79135355	      0.21474238	      0.32809996	      0.07057131	      0.34747534
      0.79162674	      0.21474095	      0.32809838	      0.07057051	      0.34749621
      0.79189993	      0.21473952	      0.32809681	      0.07056971	      0.34751711
      0.79216247	      0.21473814	      0.32809529	      0.07056894	      0.34753722
      0.79249562	      0.21473639	      0.32809337	      0.07056795	      0.34756279
      0.79289261	      0.21473429	      0.32809109	      0.07056678	      0.34759333
      0.79317582	      0.21473279	      0.32808946	      0.07056595	      0.34761516
      0.79345902	      0.21473129	      0.32808783	      0.07056511	      0.34763702
      0.79374222	      0.21472979	      0.32808620	      0.07056428	      0.34765892
      0.79399170	      0.21472847	      0.32808477	      0.07056354	      0.34767824
      0.79424117	      0.21472714	      0.32808333	      0.07056280	      0.34769759
      0.79452788	      0.21472561	      0.32808168	      0.07056195	      0.34771987
      0.79481459	      0.21472408	      0.32808004	      0.07056110	      0.34774218
      0.79508492	      0.21472263	      0.32807849	      0.07056030	      0.34776325
      0.79535524	      0.21472118	      0.32807694	      0.07055950	      0.34778435
      0.79563300	      0.21471969	      0.32807534	      0.07055867	      0.34780607
      0.79591075	      0.21471820	      0.32807375	      0.07055784	      0.34782782
      0.79618519	      0.21471672	      0.32807218	      0.07055703	      0.34784935
      0.79645963	      0.21471524	      0.32807061	      0.07055621	      0.34787091
      0.79673088	      0.21471378	      0.32806905	      0.07055540	      0.34789226
      0.79700213	      0.21471231	      0.32806750	      0.07055459	      0.34791364
      0.79720857	      0.21471119	      0.32806632	      0.07055398	      0.34792994
      0.79753018	      0.21470944	      0.32806448	      0.07055302	      0.34795537
      0.79785180	      0.21470769	      0.32806264	      0.07055206	      0.34798084
      0.79808116	      0.21470644	      0.32806133	      0.07055137	      0.34799904
      0.79831053	      0.21470519	      0.32806002	      0.07055068	      0.34801726
      0.79851738	      0.21470406	      0.32805884	      0.07055006	      0.34803372
      0.79883841	      0.21470231	      0.32805701	      0.07054910	      0.34805929
      0.79915943	      0.21470055	      0.32805518	      0.07054814	      0.34808492
      0.79939063	      0.21469928	      0.32805386	      0.07054745	      0.34810341
      0.79962184	      0.21469801	      0.32805254	      0.07054675	      0.34812192
      0.79984212	      0.21469679	      0.32805128	      0.07054609	      0.34813958
      0.80019558	      0.21469484	      0.32804927	      0.07054503	      0.34816796
      0.80044490	      0.21469346	      0.32804785	      0.07054428	      0.34818802
      0.80069422	      0.21469208	      0.32804643	      0.07054352	      0.34820811
      0.80094354	      0.21469070	      0.32804501	      0.07054277	      0.34822823
      0.80118273	      0.21468937	      0.32804365	      0.07054205	      0.34824756
      0.80152768	      0.21468746	      0.32804169	      0.07054101	      0.34827548
      0.80181798	      0.21468584	      0.32804004	      0.07054013	      0.34829903
      0.80207268	      0.21468442	      0.32803859	      0.07053936	      0.34831972
      0.80232738	      0.21468299	      0.32803714	      0.07053859	      0.34834044
      0.80261112	      0.21468141	      0.32803553	      0.07053774	      0.34836356
      0.80289487	      0.21467981	      0.32803392	      0.07053688	      0.34838672
      0.80316730	      0.21467828	      0.32803237	      0.07053605	      0.34840899
      0.80343973	      0.21467675	      0.32803083	      0.07053522	      0.34843130
      0.80371243	      0.21467521	      0.32802928	      0.07053440	      0.34845367
      0.80398512	      0.21467368	      0.32802773	      0.07053357	      0.34847608
      0.80421695	      0.21467236	      0.32802642	      0.07053287	      0.34849515
      0.80456292	      0.21467041	      0.32802446	      0.07053181	      0.34852367
      0.80483884	      0.21466884	      0.32802290	      0.07053097	      0.34854646
      0.80511476	      0.21466727	      0.32802133	      0.07053013	      0.34856928
      0.80539067	      0.21466570	      0.32801977	      0.07052929	      0.34859214
      0.80566659	      0.21466413	      0.32801821	      0.07052845	      0.34861504
      0.80594251	      0.21466255	      0.32801665	      0.07052761	      0.34863797
      0.80621842	      0.21466098	      0.32801509	      0.07052677	      0.34866095
      0.80649434	      0.21465940	      0.32801353	      0.07052592	      0.34868396
      0.80676737	      0.21465783	      0.32801198	      0.07052509	      0.34870677
      0.80704040	      0.21465626	      0.32801044	      0.07052426	      0.34872961
      0.80731655	      0.21465467	      0.32800888	      0.07052341	      0.34875276
      0.80759270	      0.21465308	      0.32800732	      0.07052256	      0.34877594
      0.80786434	      0.21465151	      0.32800578	      0.07052173	      0.34879879
      0.80813598	      0.21464994	      0.32800425	      0.07052090	      0.34882167
      0.80833780	      0.21464877	      0.32800311	      0.07052028	      0.34883869
      0.80865423	      0.21464694	      0.32800132	      0.07051931	      0.34886542
      0.80897066	      0.21464510	      0.32799954	      0.07051834	      0.34889220
      0.80921389	      0.21464368	      0.32799817	      0.07051759	      0.34891283
      0.80945712	      0.21464226	      0.32799679	      0.07051684	      0.34893348
      0.80972385	      0.21464071	      0.32799529	      0.07051602	      0.34895616
      0.81005462	      0.21463877	      0.32799343	      0.07051500	      0.34898434
      0.81043558	      0.21463654	      0.32799128	      0.07051383	      0.34901686
      0.81073967	      0.21463476	      0.32798957	      0.07051289	      0.34904288
      0.81099137	      0.21463328	      0.32798815	      0.07051211	      0.34906445
      0.81124307	      0.21463180	      0.32798673	      0.07051133	      0.34908605
      0.81152166	      0.21463016	      0.32798516	      0.07051047	      0.34911000
      0.81180024	      0.21462851	      0.32798360	      0.07050961	      0.34913399
      0.81205587	      0.21462700	      0.32798216	      0.07050882	      0.34915603
      0.81238708	      0.21462504	      0.32798029	      0.07050780	      0.34918465
      0.81271829	      0.21462307	      0.32797843	      0.07050677	      0.34921332
      0.81297456	      0.21462155	      0.32797699	      0.07050597	      0.34923555
      0.81323082	      0.21462003	      0.32797555	      0.07050518	      0.34925781
      0.81351290	      0.21461834	      0.32797396	      0.07050430	      0.34928235
      0.81379498	      0.21461666	      0.32797238	      0.07050343	      0.34930693
      0.81406035	      0.21461507	      0.32797088	      0.07050260	      0.34933010
      0.81440221	      0.21461303	      0.32796896	      0.07050154	      0.34935999
      0.81474407	      0.21461098	      0.32796704	      0.07050048	      0.34938995
      0.81499298	      0.21460948	      0.32796565	      0.07049970	      0.34941181
      0.81524190	      0.21460799	      0.32796425	      0.07049893	      0.34943369
      0.81551475	      0.21460634	      0.32796272	      0.07049808	      0.34945772
      0.81585178	      0.21460431	      0.32796082	      0.07049702	      0.34948746
      0.81629465	      0.21460163	      0.32795834	      0.07049564	      0.34952662
      0.81651105	      0.21460032	      0.32795712	      0.07049497	      0.34954580
      0.81672745	      0.21459901	      0.32795591	      0.07049429	      0.34956500
      0.81704738	      0.21459707	      0.32795411	      0.07049329	      0.34959343
      0.81736731	      0.21459512	      0.32795232	      0.07049229	      0.34962192
      0.81761642	      0.21459360	      0.32795092	      0.07049151	      0.34964414
      0.81786553	      0.21459208	      0.32794952	      0.07049073	      0.34966640
      0.81813059	      0.21459047	      0.32794804	      0.07048990	      0.34969012
      0.81845885	      0.21458846	      0.32794620	      0.07048887	      0.34971954
      0.81888291	      0.21458586	      0.32794382	      0.07048753	      0.34975764
      0.81912941	      0.21458435	      0.32794244	      0.07048676	      0.34977983
      0.81937592	      0.21458283	      0.32794106	      0.07048599	      0.34980206
      0.81962243	      0.21458131	      0.32793967	      0.07048521	      0.34982432
      0.81991247	      0.21457953	      0.32793805	      0.07048430	      0.34985055
      0.82020251	      0.21457774	      0.32793642	      0.07048338	      0.34987683
      0.82044663	      0.21457623	      0.32793505	      0.07048262	      0.34989898
      0.82078080	      0.21457416	      0.32793318	      0.07048156	      0.34992936
      0.82111496	      0.21457209	      0.32793131	      0.07048051	      0.34995981
      0.82135229	      0.21457062	      0.32792998	      0.07047976	      0.34998146
      0.82158961	      0.21456914	      0.32792865	      0.07047901	      0.35000315
      0.82185193	      0.21456751	      0.32792718	      0.07047818	      0.35002716
      0.82218789	      0.21456542	      0.32792530	      0.07047712	      0.35005797
      0.82252386	      0.21456332	      0.32792341	      0.07047606	      0.35008884
      0.82277730	      0.21456174	      0.32792199	      0.07047525	      0.35011217
      0.82303074	      0.21456015	      0.32792058	      0.07047445	      0.35013553
      0.82331546	      0.21455837	      0.32791898	      0.07047355	      0.35016183
      0.82360018	      0.21455658	      0.32791738	      0.07047265	      0.35018816
      0.82386107	      0.21455495	      0.32791592	      0.07047182	      0.35021234
      0.82420050	      0.21455281	      0.32791402	      0.07047074	      0.35024385
      0.82453992	      0.21455067	      0.32791212	      0.07046966	      0.35027542
      0.82479099	      0.21454909	      0.32791071	      0.07046886	      0.35029882
      0.82504206	      0.21454750	      0.32790931	      0.07046807	      0.35032225
      0.82527796	      0.21454601	      0.32790798	      0.07046732	      0.35034430
      0.82561685	      0.21454387	      0.32790609	      0.07046624	      0.35037603
      0.82591621	      0.21454197	      0.32790441	      0.07046528	      0.35040412
      0.82616765	      0.21454037	      0.32790300	      0.07046448	      0.35042775
      0.82641910	      0.21453877	      0.32790159	      0.07046368	      0.35045142
      0.82668632	      0.21453707	      0.32790009	      0.07046283	      0.35047661
      0.82701029	      0.21453501	      0.32789828	      0.07046179	      0.35050720
      0.82737717	      0.21453267	      0.32789622	      0.07046062	      0.35054193
      0.82770234	      0.21453059	      0.32789440	      0.07045958	      0.35057277
      0.82794452	      0.21452904	      0.32789304	      0.07045881	      0.35059578
      0.82818670	      0.21452749	      0.32789168	      0.07045803	      0.35061882
      0.82843704	      0.21452588	      0.32789028	      0.07045723	      0.35064268
      0.82877375	      0.21452372	      0.32788839	      0.07045615	      0.35067482
      0.82911045	      0.21452156	      0.32788650	      0.07045507	      0.35070703
      0.82934745	      0.21452003	      0.32788517	      0.07045431	      0.35072974
      0.82958444	      0.21451850	      0.32788384	      0.07045355	      0.35075249
      0.82985912	      0.21451673	      0.32788230	      0.07045267	      0.35077889
      0.83019056	      0.21451459	      0.32788044	      0.07045160	      0.35081081
      0.83056018	      0.21451220	      0.32787836	      0.07045042	      0.35084648
      0.83089076	      0.21451006	      0.32787651	      0.07044935	      0.35087845
      0.83113113	      0.21450850	      0.32787516	      0.07044858	      0.35090174
      0.83137150	      0.21450694	      0.32787381	      0.07044780	      0.35092506
      0.83163835	      0.21450520	      0.32787231	      0.07044694	      0.35095099
      0.83197065	      0.21450304	      0.32787044	      0.07044587	      0.35098334
      0.83230295	      0.21450087	      0.32786857	      0.07044480	      0.35101576
      0.83250422	      0.21449956	      0.32786744	      0.07044415	      0.35103543
      0.83281482	      0.21449753	      0.32786569	      0.07044315	      0.35106583
      0.83312543	      0.21449550	      0.32786395	      0.07044214	      0.35109628
      0.83338987	      0.21449377	      0.32786246	      0.07044129	      0.35112226
      0.83365430	      0.21449204	      0.32786097	      0.07044043	      0.35114828
      0.83392413	      0.21449027	      0.32785945	      0.07043956	      0.35117487
      0.83419395	      0.21448849	      0.32785793	      0.07043868	      0.35120151
      0.83448079	      0.21448661	      0.32785632	      0.07043775	      0.35122987
      0.83476763	      0.21448472	      0.32785470	      0.07043682	      0.35125828
      0.83504101	      0.21448292	      0.32785316	      0.07043594	      0.35128541
      0.83537732	      0.21448070	      0.32785126	      0.07043484	      0.35131885
      0.83571363	      0.21447848	      0.32784937	      0.07043375	      0.35135235
      0.83596106	      0.21447685	      0.32784797	      0.07043295	      0.35137704
      0.83630347	      0.21447458	      0.32784604	      0.07043183	      0.35141128
      0.83660733	      0.21447257	      0.32784432	      0.07043084	      0.35144172
      0.83685774	      0.21447091	      0.32784291	      0.07043003	      0.35146685
      0.83710816	      0.21446925	      0.32784150	      0.07042921	      0.35149202
      0.83734194	      0.21446769	      0.32784017	      0.07042845	      0.35151555
      0.83767776	      0.21446546	      0.32783828	      0.07042736	      0.35154941
      0.83801359	      0.21446323	      0.32783638	      0.07042626	      0.35158334
      0.83823430	      0.21446176	      0.32783513	      0.07042554	      0.35160568
      0.83845502	      0.21446029	      0.32783388	      0.07042482	      0.35162805
      0.83875078	      0.21445831	      0.32783220	      0.07042385	      0.35165808
      0.83904654	      0.21445634	      0.32783053	      0.07042288	      0.35168816
      0.83930424	      0.21445462	      0.32782907	      0.07042204	      0.35171441
      0.83962135	      0.21445250	      0.32782727	      0.07042100	      0.35174677
      0.84000601	      0.21444992	      0.32782509	      0.07041974	      0.35178611
      0.84039068	      0.21444734	      0.32782290	      0.07041848	      0.35182554
      0.84062555	      0.21444577	      0.32782157	      0.07041771	      0.35184967
      0.84086042	      0.21444419	      0.32782024	      0.07041694	      0.35187383
      0.84115371	      0.21444222	      0.32781857	      0.07041597	      0.35190404
      0.84144700	      0.21444025	      0.32781690	      0.07041501	      0.35193432
      0.84168018	      0.21443868	      0.32781557	      0.07041424	      0.35195842
      0.84201264	      0.21443645	      0.32781368	      0.07041315	      0.35199285
      0.84234510	      0.21443421	      0.32781179	      0.07041205	      0.35202735
      0.84257477	      0.21443266	      0.32781048	      0.07041130	      0.35205123
      0.84280443	      0.21443111	      0.32780917	      0.07041054	      0.35207514
      0.84309442	      0.21442916	      0.32780751	      0.07040958	      0.35210537
      0.84338440	      0.21442720	      0.32780586	      0.07040862	      0.35213566
      0.84361896	      0.21442562	      0.32780452	      0.07040785	      0.35216020
      0.84395587	      0.21442334	      0.32780259	      0.07040674	      0.35219552
      0.84425783	      0.21442130	      0.32780087	      0.07040574	      0.35222723
      0.84450915	      0.21441960	      0.32779943	      0.07040491	      0.35225366
      0.84476048	      0.21441790	      0.32779799	      0.07040408	      0.35228014
      0.84498096	      0.21441641	      0.32779673	      0.07040335	      0.35230341
      0.84532026	      0.21441412	      0.32779478	      0.07040222	      0.35233927
      0.84560114	      0.21441222	      0.32779317	      0.07040129	      0.35236901
      0.84588203	      0.21441031	      0.32779156	      0.07040036	      0.35239881
      0.84616291	      0.21440841	      0.32778994	      0.07039943	      0.35242866
      0.84644379	      0.21440651	      0.32778833	      0.07039849	      0.35245855
      0.84672468	      0.21440460	      0.32778671	      0.07039756	      0.35248851
      0.84699444	      0.21440277	      0.32778516	      0.07039666	      0.35251732
      0.84726421	      0.21440094	      0.32778361	      0.07039576	      0.35254618
      0.84752167	      0.21439920	      0.32778212	      0.07039491	      0.35257377
      0.84785224	      0.21439695	      0.32778021	      0.07039381	      0.35260926
      0.84818281	      0.21439471	      0.32777831	      0.07039270	      0.35264482
      0.84843458	      0.21439300	      0.32777685	      0.07039186	      0.35267196
      0.84868635	      0.21439129	      0.32777540	      0.07039102	      0.35269913
      0.84897717	      0.21438932	      0.32777371	      0.07039005	      0.35273058
      0.84926798	      0.21438734	      0.32777203	      0.07038908	      0.35276208
      0.84952894	      0.21438557	      0.32777051	      0.07038821	      0.35279039
      0.84986075	      0.21438332	      0.32776859	      0.07038710	      0.35282646
      0.85019256	      0.21438107	      0.32776666	      0.07038599	      0.35286260
      0.85044445	      0.21437936	      0.32776520	      0.07038514	      0.35289008
      0.85069634	      0.21437764	      0.32776373	      0.07038430	      0.35291761
      0.85098977	      0.21437565	      0.32776202	      0.07038332	      0.35294973
      0.85128320	      0.21437366	      0.32776031	      0.07038233	      0.35298191
      0.85153152	      0.21437197	      0.32775887	      0.07038150	      0.35300919
      0.85186367	      0.21436972	      0.32775693	      0.07038038	      0.35304574
      0.85219582	      0.21436746	      0.32775499	      0.07037926	      0.35308237
      0.85244119	      0.21436579	      0.32775355	      0.07037844	      0.35310948
      0.85268657	      0.21436413	      0.32775211	      0.07037761	      0.35313662
      0.85296644	      0.21436223	      0.32775047	      0.07037667	      0.35316764
      0.85324630	      0.21436033	      0.32774883	      0.07037573	      0.35319871
      0.85354107	      0.21435833	      0.32774710	      0.07037473	      0.35323149
      0.85383583	      0.21435632	      0.32774537	      0.07037374	      0.35326432
      0.85410601	      0.21435449	      0.32774378	      0.07037282	      0.35329448
      0.85443712	      0.21435224	      0.32774183	      0.07037170	      0.35333150
      0.85476823	      0.21435000	      0.32773988	      0.07037058	      0.35336860
      0.85500548	      0.21434839	      0.32773848	      0.07036978	      0.35339522
      0.85532786	      0.21434620	      0.32773657	      0.07036869	      0.35343147
      0.85565023	      0.21434401	      0.32773466	      0.07036760	      0.35346778
      0.85591364	      0.21434223	      0.32773310	      0.07036670	      0.35349751
      0.85617704	      0.21434044	      0.32773154	      0.07036581	      0.35352729
      0.85641826	      0.21433881	      0.32773011	      0.07036499	      0.35355460
      0.85674805	      0.21433657	      0.32772815	      0.07036387	      0.35359200
      0.85707783	      0.21433434	      0.32772619	      0.07036275	      0.35362948
      0.85732244	      0.21433268	      0.32772473	      0.07036191	      0.35365733
      0.85756705	      0.21433103	      0.32772327	      0.07036108	      0.35368522
      0.85784997	      0.21432911	      0.32772159	      0.07036012	      0.35371753
      0.85813289	      0.21432720	      0.32771989	      0.07035915	      0.35374990
      0.85842304	      0.21432523	      0.32771816	      0.07035816	      0.35378315
      0.85871319	      0.21432327	      0.32771642	      0.07035717	      0.35381646
      0.85900117	      0.21432132	      0.32771469	      0.07035619	      0.35384958
      0.85928914	      0.21431938	      0.32771296	      0.07035520	      0.35388277
      0.85958436	      0.21431738	      0.32771119	      0.07035419	      0.35391684
      0.85987959	      0.21431539	      0.32770941	      0.07035318	      0.35395098
      0.86015937	      0.21431350	      0.32770773	      0.07035222	      0.35398339
      0.86043915	      0.21431161	      0.32770604	      0.07035126	      0.35401586
      0.86074640	      0.21430954	      0.32770418	      0.07035021	      0.35405158
      0.86105365	      0.21430747	      0.32770232	      0.07034915	      0.35408737
      0.86127077	      0.21430600	      0.32770101	      0.07034841	      0.35411270
      0.86160236	      0.21430377	      0.32769899	      0.07034727	      0.35415145
      0.86193395	      0.21430154	      0.32769698	      0.07034613	      0.35419028
      0.86215880	      0.21430002	      0.32769561	      0.07034535	      0.35421666
      0.86238365	      0.21429851	      0.32769424	      0.07034458	      0.35424307
      0.86267878	      0.21429653	      0.32769244	      0.07034356	      0.35427779
      0.86297390	      0.21429454	      0.32769064	      0.07034254	      0.35431258
      0.86319774	      0.21429304	      0.32768927	      0.07034177	      0.35433900
      0.86352978	      0.21429081	      0.32768724	      0.07034062	      0.35437827
      0.86386182	      0.21428858	      0.32768520	      0.07033947	      0.35441762
      0.86408884	      0.21428706	      0.32768381	      0.07033869	      0.35444457
      0.86431586	      0.21428554	      0.32768241	      0.07033790	      0.35447156
      0.86461033	      0.21428356	      0.32768060	      0.07033688	      0.35450662
      0.86490480	      0.21428159	      0.32767878	      0.07033586	      0.35454174
      0.86514717	      0.21427997	      0.32767729	      0.07033502	      0.35457070
      0.86547493	      0.21427778	      0.32767526	      0.07033388	      0.35460993
      0.86580270	      0.21427559	      0.32767323	      0.07033274	      0.35464924
      0.86605388	      0.21427391	      0.32767167	      0.07033186	      0.35467942
      0.86630507	      0.21427223	      0.32767012	      0.07033099	      0.35470964
      0.86658671	      0.21427035	      0.32766836	      0.07033001	      0.35474359
      0.86686834	      0.21426847	      0.32766661	      0.07032902	      0.35477759
      0.86716490	      0.21426649	      0.32766476	      0.07032799	      0.35481346
      0.86746146	      0.21426452	      0.32766291	      0.07032695	      0.35484940
      0.86774012	      0.21426266	      0.32766116	      0.07032598	      0.35488323
      0.86801877	      0.21426081	      0.32765942	      0.07032500	      0.35491711
      0.86832787	      0.21425875	      0.32765748	      0.07032392	      0.35495477
      0.86863696	      0.21425669	      0.32765554	      0.07032284	      0.35499249
      0.86883234	      0.21425539	      0.32765431	      0.07032215	      0.35501638
      0.86913103	      0.21425341	      0.32765242	      0.07032110	      0.35505294
      0.86942973	      0.21425143	      0.32765054	      0.07032005	      0.35508958
      0.86967970	      0.21424977	      0.32764896	      0.07031918	      0.35512029
      0.86999086	      0.21424770	      0.32764699	      0.07031808	      0.35515859
      0.87030202	      0.21424564	      0.32764501	      0.07031699	      0.35519696
      0.87056668	      0.21424389	      0.32764333	      0.07031605	      0.35522965
      0.87089388	      0.21424172	      0.32764125	      0.07031490	      0.35527015
      0.87122107	      0.21423955	      0.32763916	      0.07031374	      0.35531072
      0.87147025	      0.21423790	      0.32763757	      0.07031286	      0.35534168
      0.87177297	      0.21423590	      0.32763563	      0.07031179	      0.35537935
      0.87207570	      0.21423390	      0.32763369	      0.07031072	      0.35541709
      0.87238221	      0.21423187	      0.32763173	      0.07030963	      0.35545537
      0.87268873	      0.21422985	      0.32762975	      0.07030854	      0.35549373
      0.87296256	      0.21422804	      0.32762799	      0.07030757	      0.35552806
      0.87323639	      0.21422623	      0.32762622	      0.07030660	      0.35556245
      0.87354924	      0.21422416	      0.32762420	      0.07030549	      0.35560181
      0.87386208	      0.21422210	      0.32762218	      0.07030437	      0.35564124
      0.87409352	      0.21422057	      0.32762068	      0.07030355	      0.35567046
      0.87441284	      0.21421847	      0.32761860	      0.07030241	      0.35571085
      0.87473216	      0.21421636	      0.32761652	      0.07030127	      0.35575131
      0.87498474	      0.21421469	      0.32761488	      0.07030037	      0.35578338
      0.87523733	      0.21421303	      0.32761323	      0.07029946	      0.35581549
      0.87553198	      0.21421109	      0.32761130	      0.07029841	      0.35585302
      0.87582662	      0.21420914	      0.32760937	      0.07029735	      0.35589061
      0.87610065	      0.21420734	      0.32760757	      0.07029637	      0.35592563
      0.87637467	      0.21420553	      0.32760577	      0.07029539	      0.35596072
      0.87668548	      0.21420348	      0.32760372	      0.07029427	      0.35600058
      0.87699628	      0.21420144	      0.32760167	      0.07029315	      0.35604052
      0.87720693	      0.21420005	      0.32760028	      0.07029239	      0.35606764
      0.87753651	      0.21419788	      0.32759810	      0.07029121	      0.35611013
      0.87786609	      0.21419571	      0.32759592	      0.07029002	      0.35615271
      0.87809577	      0.21419419	      0.32759439	      0.07028919	      0.35618243
      0.87832544	      0.21419268	      0.32759286	      0.07028836	      0.35621220
      0.87861876	      0.21419075	      0.32759091	      0.07028730	      0.35625027
      0.87891208	      0.21418881	      0.32758895	      0.07028624	      0.35628841
      0.87918098	      0.21418704	      0.32758715	      0.07028526	      0.35632344
      0.87944988	      0.21418527	      0.32758535	      0.07028429	      0.35635853
      0.87976125	      0.21418322	      0.32758326	      0.07028316	      0.35639923
      0.88007263	      0.21418117	      0.32758117	      0.07028202	      0.35644001
      0.88026994	      0.21417987	      0.32757984	      0.07028131	      0.35646589
      0.88056557	      0.21417792	      0.32757785	      0.07028023	      0.35650473
      0.88086120	      0.21417597	      0.32757585	      0.07027915	      0.35654363
      0.88108688	      0.21417448	      0.32757432	      0.07027833	      0.35657338
      0.88141076	      0.21417234	      0.32757213	      0.07027715	      0.35661615
      0.88173464	      0.21417021	      0.32756993	      0.07027596	      0.35665900
      0.88198490	      0.21416856	      0.32756823	      0.07027505	      0.35669217
      0.88223516	      0.21416690	      0.32756652	      0.07027413	      0.35672539
      0.88252269	      0.21416501	      0.32756456	      0.07027308	      0.35676363
      0.88281022	      0.21416311	      0.32756259	      0.07027202	      0.35680193
      0.88310147	      0.21416118	      0.32756060	      0.07027095	      0.35684079
      0.88339273	      0.21415926	      0.32755860	      0.07026988	      0.35687973
      0.88369076	      0.21415729	      0.32755655	      0.07026878	      0.35691964
      0.88398878	      0.21415532	      0.32755450	      0.07026769	      0.35695962
      0.88428009	      0.21415339	      0.32755249	      0.07026661	      0.35699878
      0.88457139	      0.21415146	      0.32755047	      0.07026553	      0.35703800
      0.88487323	      0.21414947	      0.32754838	      0.07026442	      0.35707872
      0.88517506	      0.21414747	      0.32754629	      0.07026330	      0.35711951
      0.88546117	      0.21414557	      0.32754430	      0.07026224	      0.35715825
      0.88574727	      0.21414368	      0.32754231	      0.07026118	      0.35719706
      0.88605401	      0.21414164	      0.32754016	      0.07026004	      0.35723874
      0.88636075	      0.21413961	      0.32753802	      0.07025890	      0.35728050
      0.88663482	      0.21413779	      0.32753610	      0.07025788	      0.35731788
      0.88690889	      0.21413597	      0.32753418	      0.07025686	      0.35735532
      0.88721992	      0.21413391	      0.32753199	      0.07025570	      0.35739788
      0.88753095	      0.21413184	      0.32752980	      0.07025453	      0.35744053
      0.88778164	      0.21413017	      0.32752803	      0.07025360	      0.35747497
      0.88810075	      0.21412805	      0.32752578	      0.07025240	      0.35751888
      0.88841986	      0.21412593	      0.32752352	      0.07025121	      0.35756287
      0.88866660	      0.21412428	      0.32752177	      0.07025028	      0.35759695
      0.88896605	      0.21412229	      0.32751964	      0.07024915	      0.35763838
      0.88926551	      0.21412029	      0.32751751	      0.07024803	      0.35767988
      0.88956578	      0.21411829	      0.32751536	      0.07024690	      0.35772157
      0.88986604	      0.21411628	      0.32751322	      0.07024576	      0.35776334
      0.89016112	      0.21411431	      0.32751111	      0.07024465	      0.35780447
      0.89045619	      0.21411234	      0.32750899	      0.07024353	      0.35784567
      0.89075701	      0.21411033	      0.32750683	      0.07024240	      0.35788774
      0.89105783	      0.21410832	      0.32750466	      0.07024126	      0.35792990
      0.89135067	      0.21410636	      0.32750255	      0.07024014	      0.35797101
      0.89164351	      0.21410439	      0.32750043	      0.07023903	      0.35801220
      0.89194650	      0.21410236	      0.32749824	      0.07023788	      0.35805489
      0.89224949	      0.21410033	      0.32749604	      0.07023673	      0.35809766
      0.89253895	      0.21409838	      0.32749393	      0.07023562	      0.35813860
      0.89282842	      0.21409644	      0.32749183	      0.07023452	      0.35817961
      0.89313422	      0.21409438	      0.32748960	      0.07023335	      0.35822301
      0.89344003	      0.21409232	      0.32748736	      0.07023218	      0.35826649
      0.89372408	      0.21409041	      0.32748528	      0.07023109	      0.35830696
      0.89400813	      0.21408850	      0.32748320	      0.07023000	      0.35834750
      0.89431660	      0.21408642	      0.32748093	      0.07022881	      0.35839160
      0.89462507	      0.21408433	      0.32747866	      0.07022763	      0.35843578
      0.89491570	      0.21408237	      0.32747651	      0.07022651	      0.35847748
      0.89520634	      0.21408040	      0.32747437	      0.07022539	      0.35851918
      0.89553321	      0.21407819	      0.32747195	      0.07022412	      0.35856599
      0.89586009	      0.21407598	      0.32746952	      0.07022286	      0.35861251
      0.89618696	      0.21407376	      0.32746709	      0.07022159	      0.35865852
      0.89645353	      0.21407195	      0.32746511	      0.07022056	      0.35869546
      0.89672009	      0.21407014	      0.32746312	      0.07021952	      0.35873171
      0.89705765	      0.21406785	      0.32746060	      0.07021821	      0.35877642
      0.89739521	      0.21406555	      0.32745807	      0.07021690	      0.35881953
      0.89766717	      0.21406370	      0.32745603	      0.07021583	      0.35885296
      0.89793914	      0.21406185	      0.32745399	      0.07021477	      0.35888513
      0.89821111	      0.21406000	      0.32745194	      0.07021371	      0.35891598
      0.89850664	      0.21405798	      0.32744972	      0.07021255	      0.35894796
      0.89880218	      0.21405596	      0.32744749	      0.07021139	      0.35897829
      0.89908249	      0.21405405	      0.32744537	      0.07021029	      0.35900552
      0.89942954	      0.21405168	      0.32744275	      0.07020893	      0.35903718
      0.89977659	      0.21404931	      0.32744012	      0.07020756	      0.35906662
      0.90002445	      0.21404761	      0.32743824	      0.07020659	      0.35908631
      0.90033848	      0.21404547	      0.32743585	      0.07020535	      0.35910974
      0.90065251	      0.21404331	      0.32743346	      0.07020411	      0.35913152
      0.90092189	      0.21404147	      0.32743141	      0.07020304	      0.35914897
      0.90124729	      0.21403924	      0.32742892	      0.07020175	      0.35916861
      0.90157269	      0.21403701	      0.32742644	      0.07020046	      0.35918676
      0.90181345	      0.21403535	      0.32742459	      0.07019951	      0.35919930
      0.90213504	      0.21403314	      0.32742213	      0.07019823	      0.35921493
      0.90245662	      0.21403093	      0.32741966	      0.07019695	      0.35922937
      0.90270799	      0.21402920	      0.32741772	      0.07019595	      0.35923989
      0.90295937	      0.21402747	      0.32741579	      0.07019494	      0.35924977
      0.90325958	      0.21402540	      0.32741347	      0.07019375	      0.35926081
      0.90355978	      0.21402333	      0.32741115	      0.07019254	      0.35927106
      0.90384187	      0.21402139	      0.32740897	      0.07019142	      0.35928004
      0.90412395	      0.21401944	      0.32740679	      0.07019029	      0.35928843
      0.90443321	      0.21401730	      0.32740439	      0.07018904	      0.35929699
      0.90474247	      0.21401516	      0.32740198	      0.07018780	      0.35930495
      0.90502661	      0.21401319	      0.32739977	      0.07018666	      0.35931178
      0.90531076	      0.21401122	      0.32739756	      0.07018551	      0.35931817
      0.90562103	      0.21400907	      0.32739514	      0.07018426	      0.35932470
      0.90593130	      0.21400692	      0.32739271	      0.07018301	      0.35933079
      0.90621632	      0.21400494	      0.32739048	      0.07018186	      0.35933603
      0.90650133	      0.21400295	      0.32738824	      0.07018071	      0.35934096
      0.90681153	      0.21400079	      0.32738581	      0.07017945	      0.35934601
      0.90712173	      0.21399863	      0.32738336	      0.07017819	      0.35935075
      0.90740842	      0.21399663	      0.32738111	      0.07017702	      0.35935488
      0.90769511	      0.21399463	      0.32737884	      0.07017586	      0.35935879
      0.90800508	      0.21399246	      0.32737639	      0.07017460	      0.35936279
      0.90831504	      0.21399029	      0.32737394	      0.07017333	      0.35936657
      0.90860394	      0.21398826	      0.32737165	      0.07017215	      0.35936992
      0.90889284	      0.21398624	      0.32736935	      0.07017097	      0.35937311
      0.90920253	      0.21398406	      0.32736689	      0.07016970	      0.35937637
      0.90951221	      0.21398188	      0.32736442	      0.07016843	      0.35937948
      0.90980350	      0.21397983	      0.32736210	      0.07016724	      0.35938228
      0.91009479	      0.21397777	      0.32735977	      0.07016604	      0.35938498
      0.91040414	      0.21397559	      0.32735729	      0.07016476	      0.35938772
      0.91071349	      0.21397340	      0.32735481	      0.07016349	      0.35939037
      0.91100716	      0.21397132	      0.32735245	      0.07016228	      0.35939279
      0.91130083	      0.21396924	      0.32735009	      0.07016106	      0.35939514
      0.91160979	      0.21396704	      0.32734760	      0.07015978	      0.35939753
      0.91191876	      0.21396484	      0.32734510	      0.07015850	      0.35939985
      0.91221468	      0.21396273	      0.32734271	      0.07015727	      0.35940201
      0.91251060	      0.21396062	      0.32734031	      0.07015604	      0.35940412
      0.91281914	      0.21395842	      0.32733781	      0.07015476	      0.35940626
      0.91312767	      0.21395621	      0.32733531	      0.07015347	      0.35940836
      0.91342566	      0.21395407	      0.32733288	      0.07015222	      0.35941034
      0.91372366	      0.21395193	      0.32733045	      0.07015098	      0.35941229
      0.91403175	      0.21394972	      0.32732794	      0.07014969	      0.35941427
      0.91433984	      0.21394750	      0.32732542	      0.07014839	      0.35941621
      0.91463968	      0.21394533	      0.32732296	      0.07014713	      0.35941807
      0.91493953	      0.21394316	      0.32732050	      0.07014587	      0.35941991
      0.91524719	      0.21394093	      0.32731797	      0.07014457	      0.35942178
      0.91555485	      0.21393870	      0.32731544	      0.07014327	      0.35942362
      0.91585630	      0.21393651	      0.32731296	      0.07014200	      0.35942540
      0.91615775	      0.21393431	      0.32731047	      0.07014072	      0.35942717
      0.91646503	      0.21393207	      0.32730793	      0.07013942	      0.35942896
      0.91677231	      0.21392982	      0.32730538	      0.07013811	      0.35943073
      0.91707511	      0.21392760	      0.32730287	      0.07013682	      0.35943246
      0.91737792	      0.21392538	      0.32730035	      0.07013553	      0.35943419
      0.91768072	      0.21392315	      0.32729783	      0.07013424	      0.35943590
      0.91798353	      0.21392092	      0.32729531	      0.07013294	      0.35943760
      0.91828633	      0.21391868	      0.32729278	      0.07013165	      0.35943930
      0.91858914	      0.21391643	      0.32729024	      0.07013035	      0.35944099
      0.91889194	      0.21391419	      0.32728771	      0.07012905	      0.35944267
      0.91919475	      0.21391193	      0.32728516	      0.07012774	      0.35944435
      0.91949755	      0.21390967	      0.32728262	      0.07012644	      0.35944602
      0.91980036	      0.21390741	      0.32728007	      0.07012513	      0.35944769
      0.92010316	      0.21390514	      0.32727752	      0.07012382	      0.35944936
      0.92040597	      0.21390286	      0.32727496	      0.07012251	      0.35945102
      0.92070877	      0.21390058	      0.32727239	      0.07012119	      0.35945268
      0.92101158	      0.21389830	      0.32726983	      0.07011987	      0.35945434
      0.92131438	      0.21389600	      0.32726726	      0.07011855	      0.35945600
      0.92161719	      0.21389370	      0.32726468	      0.07011723	      0.35945765
      0.92191999	      0.21389140	      0.32726210	      0.07011591	      0.35945930
      0.92222280	      0.21388909	      0.32725952	      0.07011458	      0.35946096
      0.92252561	      0.21388677	      0.32725693	      0.07011326	      0.35946261
      0.92282841	      0.21388445	      0.32725434	      0.07011192	      0.35946426
      0.92313122	      0.21388212	      0.32725174	      0.07011059	      0.35946591
      0.92343402	      0.21387978	      0.32724914	      0.07010926	      0.35946757
      0.92373683	      0.21387743	      0.32724654	      0.07010792	      0.35946922
      0.92403963	      0.21387508	      0.32724393	      0.07010658	      0.35947087
      0.92434244	      0.21387272	      0.32724132	      0.07010524	      0.35947253
      0.92464524	      0.21387036	      0.32723870	      0.07010389	      0.35947418
      0.92494805	      0.21386798	      0.32723608	      0.07010255	      0.35947584
      0.92525085	      0.21386560	      0.32723345	      0.07010120	      0.35947749
      0.92555366	      0.21386321	      0.32723082	      0.07009984	      0.35947915
      0.92585646	      0.21386081	      0.32722818	      0.07009849	      0.35948081
      0.92615927	      0.21385841	      0.32722554	      0.07009713	      0.35948247
      0.92646207	      0.21385599	      0.32722290	      0.07009578	      0.35948413
      0.92676488	      0.21385357	      0.32722025	      0.07009441	      0.35948580
      0.92706768	      0.21385114	      0.32721760	      0.07009305	      0.35948746
      0.92737049	      0.21384870	      0.32721494	      0.07009168	      0.35948913
      0.92767329	      0.21384625	      0.32721228	      0.07009031	      0.35949080
      0.92797610	      0.21384379	      0.32720962	      0.07008894	      0.35949247
      0.92827890	      0.21384132	      0.32720695	      0.07008757	      0.35949414
      0.92858171	      0.21383884	      0.32720427	      0.07008619	      0.35949581
      0.92888451	      0.21383635	      0.32720159	      0.07008481	      0.35949749
      0.92918732	      0.21383386	      0.32719891	      0.07008343	      0.35949916
      0.92949012	      0.21383135	      0.32719622	      0.07008205	      0.35950084
      0.92979293	      0.21382883	      0.32719353	      0.07008066	      0.35950252
      0.93009573	      0.21382630	      0.32719083	      0.07007927	      0.35950421
      0.93039854	      0.21382376	      0.32718813	      0.07007788	      0.35950589
      0.93070134	      0.21382121	      0.32718543	      0.07007649	      0.35950758
      0.93100415	      0.21381865	      0.32718272	      0.07007509	      0.35950927
      0.93130695	      0.21381608	      0.32718000	      0.07007369	      0.35951096
      0.93160976	      0.21381350	      0.32717728	      0.07007229	      0.35951266
      0.93191256	      0.21381090	      0.32717456	      0.07007088	      0.35951435
      0.93221537	      0.21380830	      0.32717183	      0.07006948	      0.35951605
      0.93251817	      0.21380568	      0.32716910	      0.07006807	      0.35951775
      0.93282098	      0.21380305	      0.32716636	      0.07006665	      0.35951945
      0.93312378	      0.21380041	      0.32716362	      0.07006524	      0.35952115
      0.93342659	      0.21379775	      0.32716087	      0.07006382	      0.35952286
      0.93372939	      0.21379508	      0.32715812	      0.07006240	      0.35952457
      0.93403220	      0.21379241	      0.32715536	      0.07006098	      0.35952628
      0.93433500	      0.21378971	      0.32715260	      0.07005955	      0.35952799
      0.93463781	      0.21378701	      0.32714984	      0.07005812	      0.35952971
      0.93494061	      0.21378429	      0.32714707	      0.07005669	      0.35953143
      0.93524342	      0.21378156	      0.32714429	      0.07005526	      0.35953315
      0.93554622	      0.21377881	      0.32714151	      0.07005382	      0.35953487
      0.93584903	      0.21377606	      0.32713873	      0.07005238	      0.35953659
      0.93615183	      0.21377329	      0.32713594	      0.07005094	      0.35953832
      0.93645464	      0.21377050	      0.32713315	      0.07004949	      0.35954005
      0.93675744	      0.21376770	      0.32713035	      0.07004804	      0.35954178
      0.93706025	      0.21376489	      0.32712754	      0.07004659	      0.35954351
      0.93736305	      0.21376207	      0.32712474	      0.07004514	      0.35954525
      0.93766586	      0.21375923	      0.32712192	      0.07004368	      0.35954699
      0.93796866	      0.21375637	      0.32711911	      0.07004222	      0.35954873
      0.93827147	      0.21375351	      0.32711629	      0.07004076	      0.35955047
      0.93857428	      0.21375063	      0.32711346	      0.07003930	      0.35955221
      0.93887708	      0.21374773	      0.32711063	      0.07003783	      0.35955396
      0.93917989	      0.21374482	      0.32710779	      0.07003636	      0.35955571
      0.93948269	      0.21374190	      0.32710495	      0.07003488	      0.35955746
      0.93978550	      0.21373896	      0.32710211	      0.07003341	      0.35955922
      0.94008830	      0.21373601	      0.32709925	      0.07003193	      0.35956097
      0.94039111	      0.21373304	      0.32709640	      0.07003045	      0.35956273
      0.94069391	      0.21373006	      0.32709354	      0.07002896	      0.35956449
      0.94099672	      0.21372707	      0.32709067	      0.07002747	      0.35956626
      0.94129952	      0.21372406	      0.32708780	      0.07002598	      0.35956802
      0.94160233	      0.21372103	      0.32708493	      0.07002449	      0.35956979
      0.94190513	      0.21371800	      0.32708205	      0.07002299	      0.35957156
      0.94220794	      0.21371495	      0.32707916	      0.07002149	      0.35957333
      0.94251074	      0.21371188	      0.32707627	      0.07001999	      0.35957511
      0.94281355	      0.21370880	      0.32707338	      0.07001848	      0.35957689
      0.94311635	      0.21370571	      0.32707048	      0.07001698	      0.35957867
      0.94341916	      0.21370260	      0.32706758	      0.07001546	      0.35958045
      0.94372196	      0.21369948	      0.32706467	      0.07001395	      0.35958223
      0.94402477	      0.21369634	      0.32706175	      0.07001243	      0.35958402
      0.94432757	      0.21369319	      0.32705883	      0.07001091	      0.35958581
      0.94463038	      0.21369003	      0.32705591	      0.07000939	      0.35958760
      0.94493318	      0.21368685	      0.32705298	      0.07000786	      0.35958939
      0.94523599	      0.21368366	      0.32705004	      0.07000633	      0.35959119
      0.94553879	      0.21368046	      0.32704710	      0.07000480	      0.35959299
      0.94584160	      0.21367724	      0.32704416	      0.07000326	      0.35959479
      0.94614440	      0.21367401	      0.32704121	      0.07000173	      0.35959660
      0.94644721	      0.21367076	      0.32703825	      0.07000018	      0.35959840
      0.94675001	      0.21366750	      0.32703529	      0.06999864	      0.35960021
      0.94705282	      0.21366423	      0.32703233	      0.06999709	      0.35960202
      0.94735562	      0.21366094	      0.32702936	      0.06999554	      0.35960383
      0.94765843	      0.21365764	      0.32702638	      0.06999399	      0.35960565
      0.94796123	      0.21365433	      0.32702340	      0.06999243	      0.35960747
      0.94826404	      0.21365100	      0.32702042	      0.06999087	      0.35960929
      0.94856684	      0.21364767	      0.32701742	      0.06998931	      0.35961111
      0.94886965	      0.21364431	      0.32701443	      0.06998774	      0.35961294
      0.94917245	      0.21364095	      0.32701143	      0.06998617	      0.35961476
      0.94947526	      0.21363757	      0.32700842	      0.06998460	      0.35961659
      0.94977806	      0.21363418	      0.32700541	      0.06998302	      0.35961843
      0.95008087	      0.21363078	      0.32700239	      0.06998144	      0.35962026
      0.95038367	      0.21362736	      0.32699937	      0.06997986	      0.35962210
      0.95068648	      0.21362393	      0.32699634	      0.06997827	      0.35962394
      0.95098928	      0.21362049	      0.32699331	      0.06997669	      0.35962578
      0.95129209	      0.21361704	      0.32699027	      0.06997509	      0.35962762
      0.95159489	      0.21361357	      0.32698722	      0.06997350	      0.35962947
      0.95189770	      0.21361009	      0.32698418	      0.06997190	      0.35963132
      0.95220050	      0.21360660	      0.32698112	      0.06997030	      0.35963317
      0.95250331	      0.21360310	      0.32697806	      0.06996869	      0.35963503
      0.95280611	      0.21359959	      0.32697499	      0.06996709	      0.35963688
      0.95310892	      0.21359606	      0.32697192	      0.06996548	      0.35963874
      0.95341172	      0.21359252	      0.32696885	      0.06996386	      0.35964061
      0.95371453	      0.21358897	      0.32696577	      0.06996224	      0.35964247
      0.95401734	      0.21358541	      0.32696268	      0.06996062	      0.35964434
      0.95432014	      0.21358183	      0.32695958	      0.06995900	      0.35964621
      0.95462295	      0.21357825	      0.32695649	      0.06995737	      0.35964808
      0.95492575	      0.21357465	      0.32695338	      0.06995574	      0.35964995
      0.95522856	      0.21357104	      0.32695027	      0.06995410	      0.35965183
      0.95553136	      0.21356742	      0.32694716	      0.06995247	      0.35965371
      0.95583417	      0.21356379	      0.32694404	      0.06995082	      0.35965559
      0.95613697	      0.21356014	      0.32694091	      0.06994918	      0.35965747
      0.95643978	      0.21355649	      0.32693778	      0.06994753	      0.35965936
      0.95674258	      0.21355282	      0.32693464	      0.06994588	      0.35966125
      0.95704539	      0.21354914	      0.32693150	      0.06994422	      0.35966314
      0.95734819	      0.21354545	      0.32692835	      0.06994257	      0.35966503
      0.95765100	      0.21354175	      0.32692519	      0.06994090	      0.35966693
      0.95795380	      0.21353804	      0.32692203	      0.06993924	      0.35966883
      0.95825661	      0.21353432	      0.32691887	      0.06993757	      0.35967073
      0.95855941	      0.21353058	      0.32691569	      0.06993590	      0.35967264
      0.95886222	      0.21352684	      0.32691252	      0.06993422	      0.35967454
      0.95916502	      0.21352308	      0.32690933	      0.06993254	      0.35967645
      0.95946783	      0.21351932	      0.32690614	      0.06993086	      0.35967836
      0.95977063	      0.21351554	      0.32690295	      0.06992918	      0.35968028
      0.96007344	      0.21351175	      0.32689974	      0.06992749	      0.35968219
      0.96037624	      0.21350795	      0.32689654	      0.06992579	      0.35968411
      0.96067905	      0.21350414	      0.32689332	      0.06992410	      0.35968603
      0.96098185	      0.21350032	      0.32689010	      0.06992240	      0.35968796
      0.96128466	      0.21349649	      0.32688688	      0.06992069	      0.35968988
      0.96158746	      0.21349264	      0.32688365	      0.06991898	      0.35969181
      0.96189027	      0.21348879	      0.32688041	      0.06991727	      0.35969375
      0.96219307	      0.21348493	      0.32687717	      0.06991556	      0.35969568
      0.96249588	      0.21348105	      0.32687392	      0.06991384	      0.35969762
      0.96279868	      0.21347717	      0.32687066	      0.06991212	      0.35969956
      0.96310149	      0.21347327	      0.32686740	      0.06991039	      0.35970150
      0.96340429	      0.21346936	      0.32686413	      0.06990866	      0.35970344
      0.96370710	      0.21346545	      0.32686086	      0.06990693	      0.35970539
      0.96400990	      0.21346152	      0.32685758	      0.06990519	      0.35970734
      0.96431271	      0.21345758	      0.32685429	      0.06990345	      0.35970929
      0.96461551	      0.21345363	      0.32685100	      0.06990171	      0.35971125
      0.96491832	      0.21344967	      0.32684770	      0.06989996	      0.35971320
      0.96522112	      0.21344570	      0.32684439	      0.06989821	      0.35971516
      0.96552393	      0.21344172	      0.32684108	      0.06989645	      0.35971712
      0.96582673	      0.21343773	      0.32683776	      0.06989469	      0.35971909
      0.96612954	      0.21343373	      0.32683444	      0.06989293	      0.35972106
      0.96643234	      0.21342972	      0.32683111	      0.06989116	      0.35972303
      0.96673515	      0.21342569	      0.32682777	      0.06988939	      0.35972500
      0.96703795	      0.21342166	      0.32682442	      0.06988762	      0.35972697
      0.96734076	      0.21341762	      0.32682107	      0.06988584	      0.35972895
      0.96764356	      0.21341356	      0.32681772	      0.06988405	      0.35973093
      0.96794637	      0.21340950	      0.32681435	      0.06988227	      0.35973291
      0.96824917	      0.21340542	      0.32681098	      0.06988048	      0.35973490
      0.96855198	      0.21340134	      0.32680760	      0.06987868	      0.35973689
      0.96885478	      0.21339724	      0.32680422	      0.06987688	      0.35973888
      0.96915759	      0.21339313	      0.32680083	      0.06987508	      0.35974087
      0.96946039	      0.21338902	      0.32679743	      0.06987328	      0.35974287
      0.96976320	      0.21338489	      0.32679403	      0.06987147	      0.35974487
      0.97006601	      0.21338075	      0.32679062	      0.06986965	      0.35974687
      0.97036881	      0.21337660	      0.32678720	      0.06986783	      0.35974887
      0.97067162	      0.21337244	      0.32678377	      0.06986601	      0.35975088
      0.97097442	      0.21336827	      0.32678034	      0.06986418	      0.35975288
      0.97127723	      0.21336409	      0.32677691	      0.06986235	      0.35975489
      0.97158003	      0.21335990	      0.32677346	      0.06986052	      0.35975691
      0.97188284	      0.21335570	      0.32677001	      0.06985868	      0.35975892
      0.97218564	      0.21335148	      0.32676655	      0.06985683	      0.35976094
      0.97248845	      0.21334726	      0.32676308	      0.06985499	      0.35976296
      0.97279125	      0.21334303	      0.32675961	      0.06985313	      0.35976499
      0.97309406	      0.21333878	      0.32675613	      0.06985128	      0.35976701
      0.97339686	      0.21333453	      0.32675264	      0.06984942	      0.35976904
      0.97369967	      0.21333026	      0.32674914	      0.06984755	      0.35977107
      0.97400247	      0.21332598	      0.32674564	      0.06984568	      0.35977311
      0.97430528	      0.21332169	      0.32674213	      0.06984381	      0.35977515
      0.97460808	      0.21331739	      0.32673861	      0.06984193	      0.35977718
      0.97491089	      0.21331308	      0.32673509	      0.06984005	      0.35977923
      0.97521369	      0.21330876	      0.32673156	      0.06983817	      0.35978127
      0.97551650	      0.21330443	      0.32672802	      0.06983627	      0.35978332
      0.97581930	      0.21330009	      0.32672447	      0.06983438	      0.35978537
      0.97612211	      0.21329573	      0.32672092	      0.06983248	      0.35978742
      0.97642491	      0.21329137	      0.32671736	      0.06983058	      0.35978947
      0.97672772	      0.21328699	      0.32671379	      0.06982867	      0.35979153
      0.97703052	      0.21328260	      0.32671021	      0.06982675	      0.35979359
      0.97733333	      0.21327820	      0.32670663	      0.06982484	      0.35979565
      0.97763613	      0.21327379	      0.32670303	      0.06982291	      0.35979772
      0.97793894	      0.21326937	      0.32669943	      0.06982099	      0.35979978
      0.97824174	      0.21326494	      0.32669582	      0.06981905	      0.35980185
      0.97854455	      0.21326049	      0.32669221	      0.06981712	      0.35980392
      0.97884735	      0.21325604	      0.32668859	      0.06981518	      0.35980600
      0.97915016	      0.21325157	      0.32668495	      0.06981323	      0.35980807
      0.97945296	      0.21324709	      0.32668131	      0.06981128	      0.35981015
      0.97975577	      0.21324260	      0.32667767	      0.06980932	      0.35981224
      0.98005857	      0.21323810	      0.32667401	      0.06980736	      0.35981432
      0.98036138	      0.21323359	      0.32667035	      0.06980540	      0.35981641
      0.98066418	      0.21322906	      0.32666667	      0.06980343	      0.35981849
      0.98096699	      0.21322453	      0.32666299	      0.06980145	      0.35982059
      0.98126979	      0.21321998	      0.32665931	      0.06979947	      0.35982268
      0.98157260	      0.21321542	      0.32665561	      0.06979749	      0.35982478
      0.98187540	      0.21321085	      0.32665190	      0.06979550	      0.35982687
      0.98217821	      0.21320626	      0.32664819	      0.06979350	      0.35982898
      0.98248101	      0.21320167	      0.32664447	      0.06979150	      0.35983108
      0.98278382	      0.21319706	      0.32664074	      0.06978950	      0.35983318
      0.98308662	      0.21319244	      0.32663700	      0.06978749	      0.35983529
      0.98338943	      0.21318781	      0.32663325	      0.06978547	      0.35983740
      0.98369223	      0.21318316	      0.32662950	      0.06978345	      0.35983951
      0.98399504	      0.21317851	      0.32662573	      0.06978143	      0.35984163
      0.98429784	      0.21317384	      0.32662196	      0.06977940	      0.35984374
      0.98460065	      0.21316916	      0.32661817	      0.06977736	      0.35984586
      0.98490345	      0.21316447	      0.32661438	      0.06977532	      0.35984798
      0.98520626	      0.21315976	      0.32661058	      0.06977327	      0.35985011
      0.98550907	      0.21315504	      0.32660677	      0.06977122	      0.35985223
      0.98581187	      0.21315031	      0.32660296	      0.06976916	      0.35985436
      0.98611468	      0.21314557	      0.32659913	      0.06976710	      0.35985649
      0.98641748	      0.21314081	      0.32659529	      0.06976503	      0.35985862
      0.98672029	      0.21313604	      0.32659145	      0.06976295	      0.35986075
      0.98702309	      0.21313126	      0.32658759	      0.06976087	      0.35986289
      0.98732590	      0.21312646	      0.32658373	      0.06975878	      0.35986503
      0.98762870	      0.21312166	      0.32657986	      0.06975669	      0.35986716
      0.98793151	      0.21311684	      0.32657598	      0.06975459	      0.35986931
      0.98823431	      0.21311200	      0.32657208	      0.06975249	      0.35987145
      0.98853712	      0.21310715	      0.32656818	      0.06975038	      0.35987359
      0.98883992	      0.21310229	      0.32656427	      0.06974827	      0.35987574
      0.98914273	      0.21309742	      0.32656035	      0.06974615	      0.35987789
      0.98944553	      0.21309253	      0.32655642	      0.06974402	      0.35988004
      0.98974834	      0.21308763	      0.32655248	      0.06974189	      0.35988219
      0.99005114	      0.21308272	      0.32654853	      0.06973975	      0.35988434
      0.99035395	      0.21307779	      0.32654457	      0.06973760	      0.35988649
      0.99065675	      0.21307285	      0.32654060	      0.06973545	      0.35988865
      0.99095956	      0.21306790	      0.32653662	      0.06973329	      0.35989080
      0.99126236	      0.21306293	      0.32653263	      0.06973113	      0.35989296
      0.99156517	      0.21305795	      0.32652863	      0.06972896	      0.35989512
      0.99186797	      0.21305295	      0.32652462	      0.06972678	      0.35989728
      0.99217078	      0.21304794	      0.32652060	      0.06972460	      0.35989944
      0.99247358	      0.21304292	      0.32651657	      0.06972240	      0.35990160
      0.99277639	      0.21303788	      0.32651253	      0.06972021	      0.35990377
      0.99307919	      0.21303283	      0.32650848	      0.06971800	      0.35990593
      0.99338200	      0.21302776	      0.32650442	      0.06971579	      0.35990809
      0.99368480	      0.21302268	      0.32650035	      0.06971358	      0.35991026
      0.99398761	      0.21301758	      0.32649627	      0.06971135	      0.35991242
      0.99429041	      0.21301247	      0.32649217	      0.06970912	      0.35991459
      0.99456265	      0.21300787	      0.32648849	      0.06970711	      0.35991654
      0.99483489	      0.21300325	      0.32648479	      0.06970509	      0.35991848
      0.99510713	      0.21299862	      0.32648108	      0.06970307	      0.35992043
      0.99537938	      0.21299398	      0.32647737	      0.06970104	      0.35992238
      0.99565162	      0.21298932	      0.32647364	      0.06969901	      0.35992433
      0.99592386	      0.21298466	      0.32646991	      0.06969697	      0.35992627
      0.99619610	      0.21297998	      0.32646617	      0.06969492	      0.35992822
      0.99646834	      0.21297529	      0.32646241	      0.06969287	      0.35993017
      0.99674058	      0.21297058	      0.32645865	      0.06969081	      0.35993211
      0.99701282	      0.21296587	      0.32645488	      0.06968874	      0.35993406
      0.99728506	      0.21296114	      0.32645110	      0.06968667	      0.35993600
      0.99755730	      0.21295640	      0.32644732	      0.06968459	      0.35993794
      0.99782954	      0.21295165	      0.32644352	      0.06968251	      0.35993989
      0.99810178	      0.21294688	      0.32643971	      0.06968042	      0.35994183
      0.99837402	      0.21294210	      0.32643590	      0.06967832	      0.35994377
      0.99864626	      0.21293731	      0.32643207	      0.06967622	      0.35994570
      0.99891850	      0.21293251	      0.32642823	      0.06967411	      0.35994764
      0.99919074	      0.21292769	      0.32642439	      0.06967199	      0.35994958
      0.99946298	      0.21292287	      0.32642053	      0.06966987	      0.35995151
      0.99973522	      0.21291802	      0.32641667	      0.06966774	      0.35995344
      1.00000746	      0.21291317	      0.32641280	      0.06966560	      0.35995537
      1.00027971	      0.21290830	      0.32640891	      0.06966346	      0.35995730
      1.00055195	      0.21290342	      0.32640502	      0.06966130	      0.35995922
      1.00082419	      0.21289852	      0.32640111	      0.06965914	      0.35996115
      1.00109643	      0.21289362	      0.32639720	      0.06965698	      0.35996307
      1.00136867	      0.21288870	      0.32639328	      0.06965480	      0.35996498
      1.00164091	      0.21288376	      0.32638934	      0.06965262	      0.35996690
      1.00191315	      0.21287881	      0.32638540	      0.06965044	      0.35996881
      1.00218539	      0.21287385	      0.32638144	      0.06964824	      0.35997072
      1.00245763	      0.21286888	      0.32637748	      0.06964603	      0.35997262
      1.00272987	      0.21286389	      0.32637350	      0.06964382	      0.35997452
      1.00300211	      0.21285888	      0.32636952	      0.06964160	      0.35997642
      1.00327435	      0.21285387	      0.32636552	      0.06963937	      0.35997831
      1.00354659	      0.21284884	      0.32636151	      0.06963714	      0.35998020
      1.00381883	      0.21284379	      0.32635750	      0.06963489	      0.35998209
      1.00409107	      0.21283873	      0.32635347	      0.06963264	      0.35998397
      1.00436331	      0.21283366	      0.32634943	      0.06963038	      0.35998585
      1.00463555	      0.21282857	      0.32634538	      0.06962811	      0.35998772
      1.00490780	      0.21282347	      0.32634132	      0.06962583	      0.35998959
      1.00518004	      0.21281836	      0.32633725	      0.06962354	      0.35999145
      1.00545228	      0.21281323	      0.32633316	      0.06962125	      0.35999331
      1.00572452	      0.21280808	      0.32632907	      0.06961894	      0.35999517
      1.00599676	      0.21280292	      0.32632496	      0.06961662	      0.35999702
      1.00626900	      0.21279775	      0.32632085	      0.06961430	      0.35999886
      1.00654124	      0.21279256	      0.32631672	      0.06961196	      0.36000071
      1.00681348	      0.21278736	      0.32631258	      0.06960962	      0.36000254
      1.00708572	      0.21278214	      0.32630843	      0.06960726	      0.36000437
      1.00735796	      0.21277691	      0.32630426	      0.06960490	      0.36000620
      1.00763020	      0.21277166	      0.32630009	      0.06960253	      0.36000802
      1.00790244	      0.21276639	      0.32629590	      0.06960014	      0.36000984
      1.00817468	      0.21276111	      0.32629171	      0.06959774	      0.36001165
      1.00844692	      0.21275582	      0.32628750	      0.06959534	      0.36001346
      1.00871916	      0.21275051	      0.32628327	      0.06959292	      0.36001526
      1.00899140	      0.21274518	      0.32627904	      0.06959049	      0.36001706
      1.00926364	      0.21273984	      0.32627479	      0.06958805	      0.36001886
      1.00953588	      0.21273449	      0.32627054	      0.06958560	      0.36002065
      1.00980813	      0.21272911	      0.32626627	      0.06958313	      0.36002243
      1.01008037	      0.21272373	      0.32626198	      0.06958065	      0.36002421
      1.01035261	      0.21271832	      0.32625769	      0.06957817	      0.36002599
      1.01062485	      0.21271290	      0.32625338	      0.06957566	      0.36002776
      1.01089709	      0.21270747	      0.32624906	      0.06957315	      0.36002953
      1.01116933	      0.21270201	      0.32624473	      0.06957062	      0.36003130
      1.01144157	      0.21269654	      0.32624038	      0.06956808	      0.36003306
      1.01171381	      0.21269106	      0.32623602	      0.06956553	      0.36003481
      1.01198605	      0.21268556	      0.32623165	      0.06956296	      0.36003657
      1.01225829	      0.21268004	      0.32622726	      0.06956038	      0.36003832
      1.01253053	      0.21267450	      0.32622287	      0.06955778	      0.36004006
      1.01280277	      0.21266895	      0.32621845	      0.06955517	      0.36004181
      1.01307501	      0.21266338	      0.32621403	      0.06955254	      0.36004355
      1.01334725	      0.21265780	      0.32620959	      0.06954990	      0.36004529
      1.01361949	      0.21265220	      0.32620514	      0.06954724	      0.36004702
      1.01389173	      0.21264658	      0.32620068	      0.06954457	      0.36004875
      1.01416397	      0.21264094	      0.32619620	      0.06954188	      0.36005048
      1.01443622	      0.21263528	      0.32619170	      0.06953917	      0.36005221
      1.01470846	      0.21262961	      0.32618720	      0.06953645	      0.36005394
      1.01498070	      0.21262392	      0.32618268	      0.06953371	      0.36005566
      1.01525294	      0.21261821	      0.32617814	      0.06953095	      0.36005738
      1.01552518	      0.21261249	      0.32617359	      0.06952817	      0.36005910
      1.01576996	      0.21260733	      0.32616949	      0.06952566	      0.36006064
      1.01601474	      0.21260215	      0.32616538	      0.06952313	      0.36006219
      1.01625952	      0.21259696	      0.32616125	      0.06952059	      0.36006373
      1.01650430	      0.21259175	      0.32615712	      0.06951803	      0.36006527
      1.01674908	      0.21258653	      0.32615297	      0.06951546	      0.36006681
      1.01699386	      0.21258129	      0.32614881	      0.06951287	      0.36006835
      1.01723864	      0.21257604	      0.32614463	      0.06951026	      0.36006988
      1.01748343	      0.21257078	      0.32614045	      0.06950763	      0.36007142
      1.01772821	      0.21256550	      0.32613625	      0.06950499	      0.36007296
      1.01797299	      0.21256020	      0.32613204	      0.06950233	      0.36007449
      1.01821777	      0.21255489	      0.32612782	      0.06949965	      0.36007603
      1.01846255	      0.21254956	      0.32612359	      0.06949696	      0.36007756
      1.01870733	      0.21254422	      0.32611934	      0.06949424	      0.36007910
      1.01895211	      0.21253886	      0.32611508	      0.06949151	      0.36008063
      1.01919689	      0.21253349	      0.32611081	      0.06948876	      0.36008216
      1.01944167	      0.21252810	      0.32610653	      0.06948599	      0.36008370
      1.01968645	      0.21252269	      0.32610223	      0.06948320	      0.36008523
      1.01993124	      0.21251727	      0.32609792	      0.06948039	      0.36008676
      1.02017602	      0.21251184	      0.32609360	      0.06947756	      0.36008829
      1.02042080	      0.21250638	      0.32608926	      0.06947470	      0.36008983
      1.02066558	      0.21250091	      0.32608491	      0.06947183	      0.36009136
      1.02091036	      0.21249543	      0.32608055	      0.06946894	      0.36009289
      1.02115514	      0.21248993	      0.32607618	      0.06946602	      0.36009443
      1.02139992	      0.21248441	      0.32607179	      0.06946309	      0.36009596
      1.02164470	      0.21247888	      0.32606739	      0.06946013	      0.36009749
      1.02188948	      0.21247333	      0.32606297	      0.06945715	      0.36009903
      1.02213426	      0.21246776	      0.32605854	      0.06945415	      0.36010056
      1.02237904	      0.21246218	      0.32605410	      0.06945113	      0.36010210
      1.02262383	      0.21245658	      0.32604965	      0.06944808	      0.36010363
      1.02286861	      0.21245096	      0.32604518	      0.06944501	      0.36010517
      1.02311339	      0.21244532	      0.32604069	      0.06944192	      0.36010671
      1.02335817	      0.21243967	      0.32603619	      0.06943880	      0.36010825
      1.02360295	      0.21243400	      0.32603168	      0.06943566	      0.36010978
      1.02384773	      0.21242832	      0.32602715	      0.06943250	      0.36011132
      1.02409251	      0.21242261	      0.32602261	      0.06942931	      0.36011286
      1.02433729	      0.21241689	      0.32601806	      0.06942610	      0.36011440
      1.02458207	      0.21241115	      0.32601349	      0.06942287	      0.36011595
      1.02482685	      0.21240540	      0.32600890	      0.06941961	      0.36011749
      1.02507164	      0.21239962	      0.32600431	      0.06941632	      0.36011903
      1.02531642	      0.21239383	      0.32599969	      0.06941302	      0.36012058
      1.02556120	      0.21238802	      0.32599506	      0.06940968	      0.36012212
      1.02580598	      0.21238219	      0.32599042	      0.06940633	      0.36012367
      1.02605076	      0.21237635	      0.32598576	      0.06940295	      0.36012522
      1.02629554	      0.21237048	      0.32598109	      0.06939954	      0.36012677
      1.02654032	      0.21236460	      0.32597640	      0.06939611	      0.36012832
      1.02678510	      0.21235870	      0.32597169	      0.06939265	      0.36012987
      1.02702988	      0.21235278	      0.32596697	      0.06938917	      0.36013142
      1.02727466	      0.21234684	      0.32596224	      0.06938567	      0.36013298
      1.02751945	      0.21234088	      0.32595748	      0.06938214	      0.36013453
      1.02776423	      0.21233490	      0.32595272	      0.06937858	      0.36013609
      1.02800901	      0.21232891	      0.32594793	      0.06937500	      0.36013765
      1.02825379	      0.21232289	      0.32594313	      0.06937140	      0.36013921
      1.02849857	      0.21231686	      0.32593832	      0.06936777	      0.36014077
      1.02874335	      0.21231080	      0.32593349	      0.06936411	      0.36014233
      1.02898813	      0.21230473	      0.32592864	      0.06936043	      0.36014389
      1.02923291	      0.21229863	      0.32592377	      0.06935673	      0.36014546
      1.02947769	      0.21229252	      0.32591889	      0.06935300	      0.36014702
      1.02972247	      0.21228639	      0.32591399	      0.06934924	      0.36014859
      1.02996725	      0.21228023	      0.32590908	      0.06934546	      0.36015016
      1.03021204	      0.21227406	      0.32590414	      0.06934166	      0.36015173
      1.03045682	      0.21226786	      0.32589919	      0.06933783	      0.36015331
      1.03070160	      0.21226165	      0.32589423	      0.06933398	      0.36015488
      1.03094638	      0.21225541	      0.32588924	      0.06933010	      0.36015646
      1.03119116	      0.21224916	      0.32588424	      0.06932619	      0.36015804
      1.03143594	      0.21224288	      0.32587922	      0.06932227	      0.36015961
      1.03168072	      0.21223658	      0.32587419	      0.06931831	      0.36016120
      1.03192550	      0.21223026	      0.32586913	      0.06931433	      0.36016278
      1.03217028	      0.21222392	      0.32586406	      0.06931033	      0.36016436
      1.03241506	      0.21221756	      0.32585897	      0.06930631	      0.36016595
      1.03265985	      0.21221117	      0.32585386	      0.06930225	      0.36016754
      1.03290463	      0.21220477	      0.32584873	      0.06929818	      0.36016913
      1.03314941	      0.21219834	      0.32584358	      0.06929408	      0.36017072
      1.03339419	      0.21219189	      0.32583842	      0.06928995	      0.36017231
      1.03363897	      0.21218542	      0.32583324	      0.06928580	      0.36017391
      1.03388375	      0.21217892	      0.32582803	      0.06928162	      0.36017550
      1.03412853	      0.21217241	      0.32582281	      0.06927742	      0.36017710
      1.03437331	      0.21216587	      0.32581757	      0.06927320	      0.36017870
      1.03461809	      0.21215930	      0.32581231	      0.06926895	      0.36018031
      1.03486287	      0.21215272	      0.32580703	      0.06926468	      0.36018191
      1.03510766	      0.21214611	      0.32580173	      0.06926038	      0.36018352
      1.03535244	      0.21213948	      0.32579641	      0.06925605	      0.36018513
      1.03559722	      0.21213282	      0.32579107	      0.06925171	      0.36018674
      1.03584200	      0.21212614	      0.32578571	      0.06924733	      0.36018835
      1.03608678	      0.21211944	      0.32578033	      0.06924293	      0.36018996
      1.03633156	      0.21211271	      0.32577493	      0.06923851	      0.36019158
      1.03657634	      0.21210596	      0.32576951	      0.06923406	      0.36019320
      1.03682112	      0.21209918	      0.32576407	      0.06922959	      0.36019482
      1.03706590	      0.21209238	      0.32575860	      0.06922509	      0.36019644
      1.03731068	      0.21208556	      0.32575312	      0.06922056	      0.36019806
      1.03753087	      0.21207940	      0.32574817	      0.06921647	      0.36019953
      1.03775107	      0.21207322	      0.32574320	      0.06921235	      0.36020099
      1.03797126	      0.21206702	      0.32573821	      0.06920822	      0.36020246
      1.03819145	      0.21206079	      0.32573321	      0.06920406	      0.36020392
      1.03841164	      0.21205455	      0.32572819	      0.06919988	      0.36020539
      1.03863183	      0.21204829	      0.32572315	      0.06919568	      0.36020687
      1.03885202	      0.21204200	      0.32571809	      0.06919146	      0.36020834
      1.03907221	      0.21203569	      0.32571301	      0.06918722	      0.36020981
      1.03929240	      0.21202937	      0.32570792	      0.06918295	      0.36021129
      1.03951259	      0.21202302	      0.32570281	      0.06917867	      0.36021277
      1.03973278	      0.21201665	      0.32569767	      0.06917436	      0.36021425
      1.03995297	      0.21201025	      0.32569252	      0.06917003	      0.36021573
      1.04017316	      0.21200384	      0.32568736	      0.06916567	      0.36021721
      1.04039335	      0.21199740	      0.32568217	      0.06916129	      0.36021870
      1.04061354	      0.21199094	      0.32567696	      0.06915689	      0.36022018
      1.04083373	      0.21198446	      0.32567174	      0.06915247	      0.36022167
      1.04105392	      0.21197796	      0.32566649	      0.06914802	      0.36022316
      1.04127411	      0.21197143	      0.32566122	      0.06914355	      0.36022466
      1.04149430	      0.21196488	      0.32565594	      0.06913905	      0.36022615
      1.04171449	      0.21195831	      0.32565064	      0.06913453	      0.36022765
      1.04193469	      0.21195171	      0.32564531	      0.06912999	      0.36022914
      1.04215488	      0.21194509	      0.32563997	      0.06912542	      0.36023064
      1.04237507	      0.21193845	      0.32563460	      0.06912083	      0.36023214
      1.04259526	      0.21193178	      0.32562921	      0.06911621	      0.36023365
      1.04281545	      0.21192509	      0.32562381	      0.06911156	      0.36023515
      1.04303564	      0.21191837	      0.32561838	      0.06910689	      0.36023666
      1.04325583	      0.21191163	      0.32561293	      0.06910220	      0.36023817
      1.04347602	      0.21190487	      0.32560746	      0.06909748	      0.36023968
      1.04369621	      0.21189808	      0.32560197	      0.06909273	      0.36024119
      1.04391640	      0.21189127	      0.32559646	      0.06908795	      0.36024270
      1.04413659	      0.21188443	      0.32559093	      0.06908315	      0.36024422
      1.04435678	      0.21187756	      0.32558537	      0.06907832	      0.36024574
      1.04457697	      0.21187067	      0.32557979	      0.06907346	      0.36024726
      1.04479716	      0.21186376	      0.32557419	      0.06906858	      0.36024878
      1.04501735	      0.21185681	      0.32556857	      0.06906367	      0.36025030
      1.04523754	      0.21184985	      0.32556292	      0.06905873	      0.36025183
      1.04545773	      0.21184285	      0.32555726	      0.06905376	      0.36025336
      1.04567792	      0.21183583	      0.32555157	      0.06904877	      0.36025489
      1.04589811	      0.21182878	      0.32554585	      0.06904374	      0.36025642
      1.04611831	      0.21182171	      0.32554011	      0.06903869	      0.36025795
      1.04633850	      0.21181460	      0.32553435	      0.06903361	      0.36025948
      1.04655869	      0.21180747	      0.32552857	      0.06902850	      0.36026102
      1.04677888	      0.21180032	      0.32552276	      0.06902336	      0.36026256
      1.04699907	      0.21179313	      0.32551693	      0.06901819	      0.36026410
      1.04721926	      0.21178592	      0.32551107	      0.06901299	      0.36026564
      1.04743945	      0.21177868	      0.32550519	      0.06900776	      0.36026719
      1.04765964	      0.21177140	      0.32549928	      0.06900251	      0.36026874
      1.04787983	      0.21176410	      0.32549335	      0.06899722	      0.36027028
      1.04810002	      0.21175678	      0.32548739	      0.06899191	      0.36027184
      1.04832021	      0.21174942	      0.32548141	      0.06898657	      0.36027339
      1.04854040	      0.21174203	      0.32547540	      0.06898120	      0.36027494
      1.04876059	      0.21173461	      0.32546937	      0.06897580	      0.36027650
      1.04898078	      0.21172716	      0.32546331	      0.06897037	      0.36027806
      1.04920097	      0.21171968	      0.32545722	      0.06896492	      0.36027962
      1.04942116	      0.21171217	      0.32545111	      0.06895943	      0.36028118
      1.04964135	      0.21170463	      0.32544497	      0.06895392	      0.36028274
      1.04986154	      0.21169706	      0.32543880	      0.06894838	      0.36028431
      1.05008174	      0.21168946	      0.32543260	      0.06894282	      0.36028588
      1.05030193	      0.21168182	      0.32542638	      0.06893723	      0.36028745
      1.05052212	      0.21167416	      0.32542013	      0.06893161	      0.36028902
      1.05074231	      0.21166646	      0.32541385	      0.06892596	      0.36029060
      1.05096250	      0.21165873	      0.32540755	      0.06892029	      0.36029217
      1.05118269	      0.21165096	      0.32540121	      0.06891460	      0.36029375
      1.05140288	      0.21164316	      0.32539485	      0.06890888	      0.36029533
      1.05162307	      0.21163533	      0.32538845	      0.06890313	      0.36029691
      1.05184326	      0.21162746	      0.32538203	      0.06889736	      0.36029850
      1.05206345	      0.21161956	      0.32537558	      0.06889157	      0.36030008
      1.05228364	      0.21161163	      0.32536910	      0.06888576	      0.36030167
      1.05250383	      0.21160366	      0.32536258	      0.06887992	      0.36030326
      1.05272402	      0.21159566	      0.32535604	      0.06887406	      0.36030485
      1.05294421	      0.21158762	      0.32534946	      0.06886818	      0.36030645
      1.05316440	      0.21157954	      0.32534286	      0.06886228	      0.36030804
      1.05338459	      0.21157143	      0.32533622	      0.06885636	      0.36030964
      1.05360478	      0.21156328	      0.32532955	      0.06885042	      0.36031124
      1.05382497	      0.21155509	      0.32532285	      0.06884446	      0.36031284
      1.05404516	      0.21154687	      0.32531612	      0.06883848	      0.36031444
      1.05426536	      0.21153861	      0.32530935	      0.06883248	      0.36031605
      1.05448555	      0.21153031	      0.32530255	      0.06882647	      0.36031766
      1.05470574	      0.21152197	      0.32529572	      0.06882043	      0.36031927
      1.05492593	      0.21151360	      0.32528885	      0.06881438	      0.36032088
      1.05512394	      0.21150603	      0.32528265	      0.06880892	      0.36032233
      1.05532196	      0.21149844	      0.32527641	      0.06880345	      0.36032378
      1.05551997	      0.21149081	      0.32527015	      0.06879796	      0.36032523
      1.05571798	      0.21148315	      0.32526387	      0.06879246	      0.36032669
      1.05591600	      0.21147545	      0.32525755	      0.06878695	      0.36032815
      1.05611401	      0.21146772	      0.32525120	      0.06878142	      0.36032960
      1.05631203	      0.21145996	      0.32524483	      0.06877587	      0.36033106
      1.05651004	      0.21145217	      0.32523842	      0.06877032	      0.36033252
      1.05670806	      0.21144434	      0.32523199	      0.06876475	      0.36033398
      1.05690607	      0.21143647	      0.32522552	      0.06875916	      0.36033544
      1.05710409	      0.21142858	      0.32521903	      0.06875357	      0.36033688
      1.05730210	      0.21142064	      0.32521250	      0.06874795	      0.36033831
      1.05750011	      0.21141267	      0.32520595	      0.06874233	      0.36033974
      1.05769813	      0.21140467	      0.32519936	      0.06873669	      0.36034115
      1.05789614	      0.21139663	      0.32519274	      0.06873103	      0.36034256
      1.05809416	      0.21138855	      0.32518609	      0.06872536	      0.36034397
      1.05829217	      0.21138044	      0.32517941	      0.06871968	      0.36034537
      1.05849019	      0.21137229	      0.32517269	      0.06871398	      0.36034676
      1.05868820	      0.21136410	      0.32516594	      0.06870826	      0.36034814
      1.05888621	      0.21135588	      0.32515916	      0.06870253	      0.36034953
      1.05908423	      0.21134761	      0.32515235	      0.06869678	      0.36035090
      1.05928224	      0.21133931	      0.32514550	      0.06869102	      0.36035228
      1.05948026	      0.21133097	      0.32513862	      0.06868524	      0.36035365
      1.05967827	      0.21132259	      0.32513170	      0.06867944	      0.36035501
      1.05987629	      0.21131417	      0.32512475	      0.06867363	      0.36035638
      1.06007430	      0.21130570	      0.32511776	      0.06866780	      0.36035774
      1.06027232	      0.21129720	      0.32511074	      0.06866195	      0.36035910
      1.06047033	      0.21128866	      0.32510368	      0.06865608	      0.36036045
      1.06066834	      0.21128007	      0.32509658	      0.06865019	      0.36036181
      1.06086636	      0.21127145	      0.32508945	      0.06864428	      0.36036316
      1.06106437	      0.21126278	      0.32508228	      0.06863836	      0.36036451
      1.06126239	      0.21125407	      0.32507508	      0.06863241	      0.36036586
      1.06146040	      0.21124531	      0.32506783	      0.06862644	      0.36036720
      1.06165842	      0.21123651	      0.32506055	      0.06862045	      0.36036855
      1.06185643	      0.21122767	      0.32505323	      0.06861444	      0.36036989
      1.06205444	      0.21121878	      0.32504587	      0.06860841	      0.36037123
      1.06225246	      0.21120985	      0.32503847	      0.06860235	      0.36037258
      1.06245047	      0.21120087	      0.32503103	      0.06859627	      0.36037392
      1.06264849	      0.21119184	      0.32502355	      0.06859017	      0.36037526
      1.06284650	      0.21118277	      0.32501603	      0.06858404	      0.36037660
      1.06304452	      0.21117365	      0.32500846	      0.06857789	      0.36037794
      1.06324253	      0.21116448	      0.32500086	      0.06857171	      0.36037927
      1.06344055	      0.21115527	      0.32499321	      0.06856550	      0.36038061
      1.06363856	      0.21114600	      0.32498552	      0.06855927	      0.36038195
      1.06383657	      0.21113668	      0.32497779	      0.06855301	      0.36038329
      1.06403459	      0.21112732	      0.32497001	      0.06854673	      0.36038462
      1.06423260	      0.21111790	      0.32496219	      0.06854041	      0.36038596
      1.06443062	      0.21110844	      0.32495432	      0.06853407	      0.36038729
      1.06462863	      0.21109892	      0.32494641	      0.06852770	      0.36038863
      1.06482665	      0.21108934	      0.32493845	      0.06852130	      0.36038997
      1.06502466	      0.21107972	      0.32493044	      0.06851487	      0.36039130
      1.06522268	      0.21107004	      0.32492239	      0.06850842	      0.36039264
      1.06542069	      0.21106030	      0.32491429	      0.06850193	      0.36039398
      1.06559888	      0.21105149	      0.32490696	      0.06849606	      0.36039518
      1.06577708	      0.21104264	      0.32489958	      0.06849017	      0.36039638
      1.06595527	      0.21103374	      0.32489217	      0.06848426	      0.36039758
      1.06613346	      0.21102480	      0.32488472	      0.06847832	      0.36039879
      1.06631166	      0.21101580	      0.32487723	      0.06847235	      0.36039999
      1.06648985	      0.21100676	      0.32486969	      0.06846636	      0.36040119
      1.06666804	      0.21099767	      0.32486211	      0.06846034	      0.36040240
      1.06684623	      0.21098854	      0.32485449	      0.06845430	      0.36040360
      1.06702443	      0.21097935	      0.32484683	      0.06844823	      0.36040481
      1.06720262	      0.21097011	      0.32483912	      0.06844214	      0.36040601
      1.06738081	      0.21096083	      0.32483137	      0.06843602	      0.36040722
      1.06755901	      0.21095149	      0.32482357	      0.06842987	      0.36040842
      1.06773720	      0.21094210	      0.32481573	      0.06842370	      0.36040963
      1.06791539	      0.21093265	      0.32480784	      0.06841750	      0.36041084
      1.06809359	      0.21092316	      0.32479991	      0.06841128	      0.36041205
      1.06827178	      0.21091361	      0.32479192	      0.06840503	      0.36041326
      1.06844997	      0.21090400	      0.32478389	      0.06839875	      0.36041447
      1.06862817	      0.21089434	      0.32477581	      0.06839245	      0.36041568
      1.06880636	      0.21088462	      0.32476768	      0.06838612	      0.36041689
      1.06898455	      0.21087485	      0.32475950	      0.06837976	      0.36041810
      1.06916274	      0.21086501	      0.32475127	      0.06837338	      0.36041932
      1.06934094	      0.21085512	      0.32474299	      0.06836698	      0.36042053
      1.06951913	      0.21084517	      0.32473466	      0.06836054	      0.36042175
      1.06969732	      0.21083516	      0.32472627	      0.06835409	      0.36042297
      1.06987552	      0.21082509	      0.32471783	      0.06834760	      0.36042419
      1.07005371	      0.21081496	      0.32470933	      0.06834109	      0.36042541
      1.07023190	      0.21080476	      0.32470078	      0.06833456	      0.36042664
      1.07041010	      0.21079450	      0.32469217	      0.06832800	      0.36042786
      1.07058829	      0.21078417	      0.32468350	      0.06832142	      0.36042909
      1.07074823	      0.21077484	      0.32467568	      0.06831548	      0.36043020
      1.07090817	      0.21076546	      0.32466780	      0.06830953	      0.36043131
      1.07106811	      0.21075603	      0.32465987	      0.06830356	      0.36043242
      1.07122804	      0.21074654	      0.32465190	      0.06829757	      0.36043353
      1.07138798	      0.21073699	      0.32464387	      0.06829156	      0.36043464
      1.07154792	      0.21072738	      0.32463580	      0.06828553	      0.36043576
      1.07170786	      0.21071772	      0.32462767	      0.06827948	      0.36043689
      1.07186780	      0.21070800	      0.32461949	      0.06827341	      0.36043801
      1.07202774	      0.21069821	      0.32461125	      0.06826732	      0.36043914
      1.07218768	      0.21068837	      0.32460296	      0.06826121	      0.36044027
      1.07234761	      0.21067846	      0.32459462	      0.06825509	      0.36044141
      1.07250755	      0.21066849	      0.32458621	      0.06824894	      0.36044256
      1.07266749	      0.21065845	      0.32457775	      0.06824277	      0.36044370
      1.07282743	      0.21064835	      0.32456923	      0.06823659	      0.36044486
      1.07298737	      0.21063818	      0.32456065	      0.06823038	      0.36044602
      1.07314731	      0.21062794	      0.32455201	      0.06822416	      0.36044718
      1.07330725	      0.21061764	      0.32454331	      0.06821791	      0.36044835
      1.07346719	      0.21060726	      0.32453454	      0.06821165	      0.36044953
      1.07361071	      0.21059788	      0.32452661	      0.06820601	      0.36045060
      1.07375424	      0.21058845	      0.32451863	      0.06820036	      0.36045167
      1.07389777	      0.21057895	      0.32451060	      0.06819469	      0.36045275
      1.07404130	      0.21056940	      0.32450251	      0.06818900	      0.36045383
      1.07418482	      0.21055978	      0.32449437	      0.06818330	      0.36045493
      1.07432835	      0.21055010	      0.32448616	      0.06817758	      0.36045603
      1.07447188	      0.21054035	      0.32447790	      0.06817185	      0.36045714
      1.07461540	      0.21053053	      0.32446957	      0.06816610	      0.36045826
      1.07475893	      0.21052065	      0.32446119	      0.06816033	      0.36045939
      1.07490246	      0.21051070	      0.32445274	      0.06815454	      0.36046053
      1.07504599	      0.21050068	      0.32444422	      0.06814873	      0.36046168
      1.07518951	      0.21049058	      0.32443564	      0.06814291	      0.36046285
      1.07533304	      0.21048041	      0.32442699	      0.06813706	      0.36046403
      1.07547657	      0.21047017	      0.32441827	      0.06813120	      0.36046522
      1.07562010	      0.21045985	      0.32440948	      0.06812531	      0.36046642
      1.07574809	      0.21045058	      0.32440158	      0.06812004	      0.36046751
      1.07587609	      0.21044124	      0.32439362	      0.06811476	      0.36046860
      1.07600408	      0.21043184	      0.32438560	      0.06810945	      0.36046972
      1.07613208	      0.21042238	      0.32437751	      0.06810413	      0.36047084
      1.07626008	      0.21041284	      0.32436936	      0.06809879	      0.36047198
      1.07638807	      0.21040324	      0.32436115	      0.06809342	      0.36047314
      1.07651607	      0.21039357	      0.32435287	      0.06808803	      0.36047431
      1.07664406	      0.21038382	      0.32434452	      0.06808262	      0.36047549
      1.07677206	      0.21037400	      0.32433611	      0.06807718	      0.36047670
      1.07690005	      0.21036410	      0.32432762	      0.06807172	      0.36047792
      1.07702805	      0.21035413	      0.32431906	      0.06806622	      0.36047916
      1.07715604	      0.21034408	      0.32431042	      0.06806070	      0.36048042
      1.07728404	      0.21033395	      0.32430171	      0.06805514	      0.36048170
      1.07741204	      0.21032373	      0.32429291	      0.06804955	      0.36048300
      1.07754003	      0.21031343	      0.32428404	      0.06804391	      0.36048433
      1.07765442	      0.21030415	      0.32427604	      0.06803884	      0.36048553
      1.07776882	      0.21029481	      0.32426798	      0.06803374	      0.36048675
      1.07788321	      0.21028539	      0.32425984	      0.06802859	      0.36048799
      1.07799760	      0.21027589	      0.32425163	      0.06802340	      0.36048925
      1.07811200	      0.21026632	      0.32424336	      0.06801817	      0.36049054
      1.07822639	      0.21025668	      0.32423500	      0.06801289	      0.36049184
      1.07834078	      0.21024696	      0.32422658	      0.06800755	      0.36049317
      1.07845518	      0.21023716	      0.32421807	      0.06800215	      0.36049452
      1.07856957	      0.21022727	      0.32420949	      0.06799668	      0.36049590
      1.07868396	      0.21021731	      0.32420083	      0.06799114	      0.36049730
      1.07879836	      0.21020725	      0.32419208	      0.06798552	      0.36049872
      1.07891275	      0.21019712	      0.32418325	      0.06797982	      0.36050018
      1.07902714	      0.21018689	      0.32417434	      0.06797401	      0.36050166
      1.07914154	      0.21017658	      0.32416534	      0.06796810	      0.36050317
      1.07925593	      0.21016617	      0.32415625	      0.06796207	      0.36050470
      1.07937032	      0.21015567	      0.32414706	      0.06795590	      0.36050627
      1.07948471	      0.21014507	      0.32413778	      0.06794960	      0.36050787
      1.07959911	      0.21013437	      0.32412841	      0.06794313	      0.36050950
      1.07971350	      0.21012358	      0.32411894	      0.06793650	      0.36051116
      1.07981422	      0.21011398	      0.32411052	      0.06793050	      0.36051266
      1.07991495	      0.21010431	      0.32410201	      0.06792435	      0.36051418
      1.08001567	      0.21009455	      0.32409342	      0.06791805	      0.36051573
      1.08011640	      0.21008470	      0.32408475	      0.06791158	      0.36051731
      1.08021712	      0.21007476	      0.32407599	      0.06790494	      0.36051893
      1.08031784	      0.21006474	      0.32406714	      0.06789814	      0.36052058
      1.08041857	      0.21005462	      0.32405820	      0.06789115	      0.36052226
      1.08051929	      0.21004441	      0.32404917	      0.06788400	      0.36052398
      1.08062001	      0.21003410	      0.32404005	      0.06787667	      0.36052572
      1.08072074	      0.21002370	      0.32403083	      0.06786916	      0.36052751
      1.08082146	      0.21001320	      0.32402151	      0.06786148	      0.36052933
      1.08092218	      0.21000260	      0.32401210	      0.06785362	      0.36053118
      1.08102291	      0.20999189	      0.32400258	      0.06784559	      0.36053308
      1.08112363	      0.20998109	      0.32399296	      0.06783737	      0.36053501
      1.08122435	      0.20997017	      0.32398324	      0.06782898	      0.36053698
      1.08132508	      0.20995915	      0.32397341	      0.06782040	      0.36053898
      1.08142580	      0.20994803	      0.32396347	      0.06781165	      0.36054103
      1.08152652	      0.20993679	      0.32395342	      0.06780271	      0.36054312
      1.08162725	      0.20992544	      0.32394326	      0.06779359	      0.36054524
      1.08174834	      0.20991164	      0.32393089	      0.06778238	      0.36054786
      1.08186943	      0.20989767	      0.32391835	      0.06777090	      0.36055053
      1.08199052	      0.20988352	      0.32390564	      0.06775916	      0.36055327
      1.08211161	      0.20986920	      0.32389276	      0.06774714	      0.36055607
      1.08223270	      0.20985470	      0.32387969	      0.06773485	      0.36055893
      1.08235379	      0.20984002	      0.32386644	      0.06772227	      0.36056187
      1.08247488	      0.20982515	      0.32385299	      0.06770941	      0.36056487
      1.08259597	      0.20981008	      0.32383936	      0.06769626	      0.36056794
      1.08271706	      0.20979482	      0.32382553	      0.06768283	      0.36057108
      1.08283815	      0.20977936	      0.32381149	      0.06766911	      0.36057429
      1.08295924	      0.20976370	      0.32379725	      0.06765509	      0.36057758
      1.08308033	      0.20974782	      0.32378280	      0.06764078	      0.36058095
      1.08320142	      0.20973173	      0.32376814	      0.06762618	      0.36058439
      1.08332251	      0.20971542	      0.32375325	      0.06761127	      0.36058792
      1.08344360	      0.20969889	      0.32373813	      0.06759607	      0.36059152
      1.08351852	      0.20968855	      0.32372866	      0.06758651	      0.36059379
      1.08355840	      0.20968301	      0.32372359	      0.06758137	      0.36059502
      1.08359829	      0.20967744	      0.32371848	      0.06757621	      0.36059625
      1.08379771	      0.20964924	      0.32369259	      0.06754986	      0.36060254
      1.08479485	      0.20949991	      0.32355423	      0.06740567	      0.36063600
      1.08579198	      0.20933932	      0.32340268	      0.06724054	      0.36067004
      1.08715263	      0.20910806	      0.32317865	      0.06698115	      0.36071221
      1.08851328	      0.20886947	      0.32293990	      0.06668233	      0.36074487
      1.08987393	      0.20862911	      0.32269182	      0.06634424	      0.36076478
      1.09109506	      0.20841515	      0.32246538	      0.06600777	      0.36077024
      1.09231620	      0.20820519	      0.32223871	      0.06564073	      0.36076321
      1.09353734	      0.20800135	      0.32201469	      0.06524412	      0.36074343
      1.09475848	      0.20780578	      0.32179578	      0.06481932	      0.36071097
      1.09597962	      0.20762042	      0.32158407	      0.06436810	      0.36066619
      1.09720076	      0.20744677	      0.32138126	      0.06389255	      0.36060963
      1.09735375	      0.20742589	      0.32135655	      0.06383137	      0.36060174
      1.09743025	      0.20741553	      0.32134426	      0.06380065	      0.36059774
      1.09781274	      0.20736445	      0.32128341	      0.06364581	      0.36057706
      1.09782948	      0.20736224	      0.32128077	      0.06363899	      0.36057613
      1.09783948	      0.20736093	      0.32127919	      0.06363491	      0.36057557
      1.09784948	      0.20735961	      0.32127762	      0.06363083	      0.36057502
      1.09785948	      0.20735829	      0.32127604	      0.06362675	      0.36057446
      1.09786948	      0.20735698	      0.32127447	      0.06362267	      0.36057390
      1.09787948	      0.20735566	      0.32127290	      0.06361858	      0.36057334
      1.09788948	      0.20735435	      0.32127132	      0.06361450	      0.36057278
      1.09789948	      0.20735304	      0.32126975	      0.06361041	      0.36057222
      1.09790948	      0.20735173	      0.32126818	      0.06360632	      0.36057166
      1.09791948	      0.20735042	      0.32126662	      0.06360224	      0.36057110
      1.09792948	      0.20734912	      0.32126505	      0.06359815	      0.36057053
      1.09793948	      0.20734782	      0.32126349	      0.06359406	      0.36056996
      1.09794948	      0.20734653	      0.32126194	      0.06358997	      0.36056939
      1.09795948	      0.20734525	      0.32126038	      0.06358588	      0.36056882
      1.09796948	      0.20734397	      0.32125884	      0.06358179	      0.36056823
      1.09797948	      0.20734271	      0.32125731	      0.06357771	      0.36056764
      1.09798948	      0.20734147	      0.32125579	      0.06357363	      0.36056705
      1.09799948	      0.20734024	      0.32125428	      0.06356955	      0.36056644
      1.09801251	      0.20733869	      0.32125234	      0.06356425	      0.36056563
      1.09802280	      0.20733749	      0.32125084	      0.06356007	      0.36056497
      1.09803309	      0.20733634	      0.32124937	      0.06355591	      0.36056429
      1.09804309	      0.20733526	      0.32124796	      0.06355187	      0.36056360
      1.09805309	      0.20733422	      0.32124660	      0.06354784	      0.36056290
      1.09806309	      0.20733324	      0.32124527	      0.06354383	      0.36056216
      1.09807309	      0.20733233	      0.32124398	      0.06353984	      0.36056140
      1.09808309	      0.20733148	      0.32124275	      0.06353586	      0.36056059
      1.09809309	      0.20733072	      0.32124158	      0.06353191	      0.36055975
      1.09810309	      0.20733004	      0.32124046	      0.06352799	      0.36055887
      1.09811309	      0.20732945	      0.32123942	      0.06352409	      0.36055793
      1.09812309	      0.20732897	      0.32123845	      0.06352022	      0.36055695
      1.09813309	      0.20732860	      0.32123756	      0.06351639	      0.36055590
      1.09814309	      0.20732836	      0.32123677	      0.06351259	      0.36055480
      1.09815309	      0.20732825	      0.32123607	      0.06350884	      0.36055363
      1.09816309	      0.20732827	      0.32123547	      0.06350512	      0.36055238
      1.09817309	      0.20732845	      0.32123498	      0.06350145	      0.36055107
      1.09818309	      0.20732879	      0.32123461	      0.06349783	      0.36054967
      1.09819513	      0.20732943	      0.32123432	      0.06349354	      0.36054788
      1.09820716	      0.20733032	      0.32123422	      0.06348933	      0.36054595
      1.09821919	      0.20733148	      0.32123432	      0.06348520	      0.36054390
      1.09823515	      0.20733347	      0.32123478	      0.06347986	      0.36054095
      1.09825435	      0.20733655	      0.32123583	      0.06347365	      0.36053707
      1.09827096	      0.20733986	      0.32123722	      0.06346847	      0.36053339
      1.09828757	      0.20734379	      0.32123904	      0.06346348	      0.36052941
      1.09830418	      0.20734833	      0.32124133	      0.06345868	      0.36052513
      1.09831904	      0.20735293	      0.32124376	      0.06345455	      0.36052105
      1.09833391	      0.20735803	      0.32124656	      0.06345058	      0.36051672
      1.09834877	      0.20736362	      0.32124972	      0.06344676	      0.36051215
      1.09836363	      0.20736970	      0.32125324	      0.06344309	      0.36050735
      1.09837850	      0.20737625	      0.32125711	      0.06343958	      0.36050233
      1.09839336	      0.20738327	      0.32126133	      0.06343620	      0.36049708
      1.09840823	      0.20739072	      0.32126587	      0.06343297	      0.36049163
      1.09842309	      0.20739860	      0.32127072	      0.06342988	      0.36048598
      1.09843796	      0.20740689	      0.32127588	      0.06342691	      0.36048015
      1.09845282	      0.20741555	      0.32128133	      0.06342407	      0.36047413
      1.09846769	      0.20742458	      0.32128704	      0.06342134	      0.36046796
      1.09848255	      0.20743394	      0.32129301	      0.06341873	      0.36046163
      1.09849741	      0.20744362	      0.32129922	      0.06341621	      0.36045516
      1.09851228	      0.20745360	      0.32130566	      0.06341380	      0.36044856
      1.09852714	      0.20746384	      0.32131230	      0.06341148	      0.36044184
      1.09854201	      0.20747433	      0.32131913	      0.06340924	      0.36043502
      1.09855687	      0.20748505	      0.32132614	      0.06340708	      0.36042810
      1.09857174	      0.20749598	      0.32133332	      0.06340499	      0.36042110
      1.09858660	      0.20750709	      0.32134065	      0.06340297	      0.36041402
      1.09860147	      0.20751838	      0.32134811	      0.06340101	      0.36040687
      1.09861633	      0.20752982	      0.32135570	      0.06339910	      0.36039967
      1.09863119	      0.20754140	      0.32136341	      0.06339725	      0.36039242
      1.09864606	      0.20755311	      0.32137121	      0.06339545	      0.36038512
      1.09866092	      0.20756492	      0.32137912	      0.06339369	      0.36037779
      1.09867579	      0.20757683	      0.32138710	      0.06339197	      0.36037043
      1.09869373	      0.20759132	      0.32139684	      0.06338994	      0.36036152
      1.09871167	      0.20760591	      0.32140668	      0.06338795	      0.36035259
      1.09872961	      0.20762059	      0.32141660	      0.06338601	      0.36034364
      1.09874755	      0.20763534	      0.32142660	      0.06338411	      0.36033469
      1.09876549	      0.20765015	      0.32143666	      0.06338224	      0.36032574
      1.09878343	      0.20766500	      0.32144677	      0.06338039	      0.36031679
      1.09880137	      0.20767988	      0.32145693	      0.06337857	      0.36030786
      1.09881931	      0.20769479	      0.32146713	      0.06337678	      0.36029894
      1.09883725	      0.20770971	      0.32147736	      0.06337500	      0.36029005
      1.09885920	      0.20772798	      0.32148992	      0.06337285	      0.36027919
      1.09888115	      0.20774625	      0.32150250	      0.06337072	      0.36026839
      1.09890311	      0.20776450	      0.32151511	      0.06336860	      0.36025763
      1.09892506	      0.20778272	      0.32152773	      0.06336650	      0.36024693
      1.09895163	      0.20780474	      0.32154302	      0.06336398	      0.36023405
      1.09897820	      0.20782669	      0.32155831	      0.06336147	      0.36022127
      1.09900477	      0.20784857	      0.32157359	      0.06335897	      0.36020858
      1.09903134	      0.20787038	      0.32158887	      0.06335648	      0.36019598
      1.09906366	      0.20789679	      0.32160743	      0.06335346	      0.36018080
      1.09909598	      0.20792306	      0.32162596	      0.06335044	      0.36016576
      1.09912830	      0.20794919	      0.32164446	      0.06334743	      0.36015088
      1.09916063	      0.20797517	      0.32166291	      0.06334442	      0.36013616
      1.09920014	      0.20800673	      0.32168540	      0.06334073	      0.36011837
      1.09923966	      0.20803805	      0.32170782	      0.06333704	      0.36010082
      1.09927918	      0.20806913	      0.32173017	      0.06333334	      0.36008350
      1.09931870	      0.20809996	      0.32175242	      0.06332963	      0.36006641
      1.09936809	      0.20813816	      0.32178012	      0.06332499	      0.36004537
      1.09941747	      0.20817597	      0.32180769	      0.06332033	      0.36002469
      1.09946686	      0.20821340	      0.32183512	      0.06331566	      0.36000436
      1.09952616	      0.20825784	      0.32186787	      0.06331002	      0.35998041
      1.09958545	      0.20830173	      0.32190043	      0.06330436	      0.35995693
      1.09964475	      0.20834509	      0.32193279	      0.06329867	      0.35993393
      1.09971945	      0.20839895	      0.32197327	      0.06329147	      0.35990561
      1.09979415	      0.20845197	      0.32201344	      0.06328422	      0.35987800
      1.09986885	      0.20850416	      0.32205331	      0.06327693	      0.35985108
      1.09996498	      0.20857013	      0.32210417	      0.06326750	      0.35981741
      1.10006112	      0.20863478	      0.32215454	      0.06325799	      0.35978481
      1.10015726	      0.20869811	      0.32220442	      0.06324841	      0.35975322
      1.10027796	      0.20877582	      0.32226636	      0.06323630	      0.35971494
      1.10039867	      0.20885154	      0.32232755	      0.06322408	      0.35967812
      1.10051937	      0.20892534	      0.32238801	      0.06321176	      0.35964268
      1.10064008	      0.20899725	      0.32244775	      0.06319934	      0.35960855
      1.10079613	      0.20908753	      0.32252394	      0.06318314	      0.35956626
      1.10095218	      0.20917485	      0.32259898	      0.06316678	      0.35952588
      1.10115407	      0.20928366	      0.32269440	      0.06314537	      0.35947625
      1.10134053	      0.20938016	      0.32278090	      0.06312537	      0.35943277
      1.10152699	      0.20947303	      0.32286590	      0.06310516	      0.35939132
      1.10171346	      0.20956244	      0.32294943	      0.06308475	      0.35935167
      1.10189992	      0.20964857	      0.32303153	      0.06306413	      0.35931362
      1.10208638	      0.20973157	      0.32311225	      0.06304331	      0.35927704
      1.10227284	      0.20981156	      0.32319162	      0.06302230	      0.35924178
      1.10249825	      0.20990444	      0.32328584	      0.06299666	      0.35920083
      1.10268784	      0.20997943	      0.32336365	      0.06297489	      0.35916771
      1.10287743	      0.21005168	      0.32344019	      0.06295293	      0.35913573
      1.10306702	      0.21012127	      0.32351549	      0.06293080	      0.35910483
      1.10325660	      0.21018830	      0.32358960	      0.06290850	      0.35907494
      1.10344619	      0.21025285	      0.32366255	      0.06288603	      0.35904601
      1.10363578	      0.21031502	      0.32373436	      0.06286339	      0.35901799
      1.10382537	      0.21037489	      0.32380507	      0.06284060	      0.35899083
      1.10401496	      0.21043255	      0.32387471	      0.06281766	      0.35896447
      1.10420454	      0.21048809	      0.32394330	      0.06279457	      0.35893887
      1.10439413	      0.21054160	      0.32401088	      0.06277133	      0.35891398
      1.10462601	      0.21060441	      0.32409219	      0.06274272	      0.35888443
      1.10485788	      0.21066447	      0.32417207	      0.06271390	      0.35885579
      1.10514038	      0.21073415	      0.32426752	      0.06267853	      0.35882201
      1.10538796	      0.21079226	      0.32434953	      0.06264730	      0.35879330
      1.10563554	      0.21084778	      0.32443008	      0.06261586	      0.35876534
      1.10588312	      0.21090087	      0.32450920	      0.06258422	      0.35873803
      1.10610113	      0.21094572	      0.32457772	      0.06255621	      0.35871446
      1.10631913	      0.21098891	      0.32464521	      0.06252805	      0.35869129
      1.10653714	      0.21103051	      0.32471169	      0.06249975	      0.35866845
      1.10675515	      0.21107062	      0.32477718	      0.06247132	      0.35864591
      1.10685048	      0.21108770	      0.32480551	      0.06245884	      0.35863613
      1.10694581	      0.21110453	      0.32483367	      0.06244635	      0.35862640
      1.10702543	      0.21111838	      0.32485705	      0.06243589	      0.35861831
      1.10710505	      0.21113206	      0.32488030	      0.06242542	      0.35861024
      1.10717370	      0.21114371	      0.32490026	      0.06241637	      0.35860330
      1.10724235	      0.21115524	      0.32492012	      0.06240732	      0.35859639
      1.10731100	      0.21116665	      0.32493990	      0.06239826	      0.35858948
      1.10737965	      0.21117794	      0.32495959	      0.06238918	      0.35858260
      1.10743981	      0.21118773	      0.32497677	      0.06238122	      0.35857657
      1.10749997	      0.21119744	      0.32499389	      0.06237325	      0.35857056
      1.10756013	      0.21120706	      0.32501094	      0.06236528	      0.35856455
      1.10762029	      0.21121659	      0.32502793	      0.06235730	      0.35855856
      1.10768046	      0.21122604	      0.32504485	      0.06234931	      0.35855257
      1.10774062	      0.21123541	      0.32506171	      0.06234132	      0.35854660
      1.10780078	      0.21124470	      0.32507851	      0.06233333	      0.35854063
      1.10786094	      0.21125392	      0.32509525	      0.06232533	      0.35853467
      1.10791481	      0.21126210	      0.32511018	      0.06231817	      0.35852933
      1.10796868	      0.21127023	      0.32512506	      0.06231101	      0.35852401
      1.10802255	      0.21127830	      0.32513990	      0.06230384	      0.35851869
      1.10807642	      0.21128631	      0.32515468	      0.06229668	      0.35851337
      1.10813029	      0.21129427	      0.32516942	      0.06228952	      0.35850807
      1.10818416	      0.21130218	      0.32518411	      0.06228236	      0.35850277
      1.10823803	      0.21131003	      0.32519875	      0.06227520	      0.35849747
      1.10829190	      0.21131783	      0.32521335	      0.06226805	      0.35849218
      1.10834577	      0.21132558	      0.32522789	      0.06226090	      0.35848690
      1.10839963	      0.21133328	      0.32524239	      0.06225376	      0.35848162
      1.10845350	      0.21134093	      0.32525684	      0.06224663	      0.35847635
      1.10850737	      0.21134854	      0.32527125	      0.06223950	      0.35847109
      1.10856124	      0.21135610	      0.32528560	      0.06223238	      0.35846584
      1.10861511	      0.21136362	      0.32529991	      0.06222527	      0.35846060
      1.10866898	      0.21137110	      0.32531417	      0.06221818	      0.35845536
      1.10872285	      0.21137854	      0.32532839	      0.06221110	      0.35845014
      1.10877672	      0.21138593	      0.32534255	      0.06220403	      0.35844492
      1.10883059	      0.21139329	      0.32535667	      0.06219697	      0.35843972
      1.10888446	      0.21140061	      0.32537074	      0.06218994	      0.35843453
      1.10893833	      0.21140790	      0.32538476	      0.06218292	      0.35842936
      1.10899220	      0.21141514	      0.32539873	      0.06217592	      0.35842420
      1.10904607	      0.21142236	      0.32541265	      0.06216894	      0.35841905
      1.10909994	      0.21142954	      0.32542652	      0.06216199	      0.35841392
      1.10915381	      0.21143669	      0.32544035	      0.06215505	      0.35840880
      1.10920768	      0.21144380	      0.32545412	      0.06214815	      0.35840371
      1.10926154	      0.21145089	      0.32546784	      0.06214127	      0.35839864
      1.10931541	      0.21145795	      0.32548150	      0.06213442	      0.35839358
      1.10936928	      0.21146498	      0.32549512	      0.06212760	      0.35838855
      1.10942315	      0.21147198	      0.32550868	      0.06212081	      0.35838354
      1.10947702	      0.21147895	      0.32552219	      0.06211406	      0.35837856
      1.10953089	      0.21148590	      0.32553564	      0.06210734	      0.35837361
      1.10958476	      0.21149282	      0.32554904	      0.06210066	      0.35836868
      1.10963863	      0.21149972	      0.32556238	      0.06209401	      0.35836378
      1.10969250	      0.21150659	      0.32557567	      0.06208741	      0.35835891
      1.10974637	      0.21151344	      0.32558890	      0.06208085	      0.35835408
      1.10980024	      0.21152027	      0.32560206	      0.06207433	      0.35834928
      1.10985411	      0.21152708	      0.32561517	      0.06206785	      0.35834451
      1.10990798	      0.21153386	      0.32562822	      0.06206143	      0.35833978
      1.10996185	      0.21154062	      0.32564120	      0.06205505	      0.35833510
      1.11001572	      0.21154736	      0.32565413	      0.06204872	      0.35833045
      1.11006959	      0.21155408	      0.32566699	      0.06204244	      0.35832584
      1.11012346	      0.21156078	      0.32567978	      0.06203621	      0.35832128
      1.11017732	      0.21156747	      0.32569251	      0.06203004	      0.35831676
      1.11024228	      0.21157549	      0.32570777	      0.06202268	      0.35831138
      1.11030724	      0.21158350	      0.32572293	      0.06201539	      0.35830607
      1.11037219	      0.21159147	      0.32573799	      0.06200820	      0.35830083
      1.11043715	      0.21159941	      0.32575294	      0.06200109	      0.35829567
      1.11050210	      0.21160733	      0.32576779	      0.06199407	      0.35829059
      1.11058526	      0.21161742	      0.32578665	      0.06198522	      0.35828421
      1.11066842	      0.21162747	      0.32580533	      0.06197653	      0.35827797
      1.11077109	      0.21163982	      0.32582814	      0.06196603	      0.35827047
      1.11085383	      0.21164971	      0.32584631	      0.06195775	      0.35826460
      1.11093657	      0.21165956	      0.32586429	      0.06194963	      0.35825889
      1.11100784	      0.21166800	      0.32587962	      0.06194278	      0.35825410
      1.11107911	      0.21167641	      0.32589481	      0.06193606	      0.35824943
      1.11115038	      0.21168478	      0.32590986	      0.06192947	      0.35824489
      1.11122165	      0.21169311	      0.32592475	      0.06192301	      0.35824048
      1.11128436	      0.21170041	      0.32593773	      0.06191743	      0.35823671
      1.11134707	      0.21170768	      0.32595058	      0.06191196	      0.35823304
      1.11140978	      0.21171491	      0.32596332	      0.06190660	      0.35822948
      1.11147249	      0.21172212	      0.32597594	      0.06190134	      0.35822603
      1.11153520	      0.21172929	      0.32598844	      0.06189619	      0.35822269
      1.11159791	      0.21173642	      0.32600081	      0.06189114	      0.35821946
      1.11166062	      0.21174352	      0.32601306	      0.06188620	      0.35821634
      1.11172333	      0.21175059	      0.32602518	      0.06188137	      0.35821334
      1.11178604	      0.21175761	      0.32603718	      0.06187664	      0.35821045
      1.11184874	      0.21176461	      0.32604905	      0.06187202	      0.35820767
      1.11190491	      0.21177083	      0.32605957	      0.06186798	      0.35820528
      1.11196107	      0.21177703	      0.32606999	      0.06186402	      0.35820299
      1.11201724	      0.21178320	      0.32608031	      0.06186014	      0.35820079
      1.11207340	      0.21178933	      0.32609052	      0.06185635	      0.35819869
      1.11212957	      0.21179543	      0.32610064	      0.06185264	      0.35819668
      1.11218573	      0.21180149	      0.32611064	      0.06184902	      0.35819477
      1.11224190	      0.21180752	      0.32612055	      0.06184548	      0.35819295
      1.11229806	      0.21181352	      0.32613035	      0.06184203	      0.35819123
      1.11235422	      0.21181948	      0.32614004	      0.06183866	      0.35818961
      1.11241039	      0.21182540	      0.32614963	      0.06183537	      0.35818808
      1.11246655	      0.21183129	      0.32615912	      0.06183216	      0.35818665
      1.11252272	      0.21183714	      0.32616851	      0.06182903	      0.35818532
      1.11257888	      0.21184295	      0.32617779	      0.06182598	      0.35818408
      1.11263505	      0.21184872	      0.32618696	      0.06182302	      0.35818294
      1.11269121	      0.21185446	      0.32619603	      0.06182013	      0.35818189
      1.11274737	      0.21186015	      0.32620500	      0.06181732	      0.35818094
      1.11280354	      0.21186580	      0.32621387	      0.06181459	      0.35818009
      1.11285970	      0.21187142	      0.32622263	      0.06181193	      0.35817933
      1.11291587	      0.21187699	      0.32623129	      0.06180935	      0.35817867
      1.11297203	      0.21188253	      0.32623985	      0.06180684	      0.35817810
      1.11302820	      0.21188802	      0.32624831	      0.06180441	      0.35817762
      1.11308436	      0.21189347	      0.32625667	      0.06180205	      0.35817724
      1.11314053	      0.21189887	      0.32626492	      0.06179976	      0.35817695
      1.11319669	      0.21190424	      0.32627308	      0.06179755	      0.35817676
      1.11325285	      0.21190956	      0.32628114	      0.06179540	      0.35817666
      1.11330902	      0.21191484	      0.32628910	      0.06179332	      0.35817664
      1.11336518	      0.21192007	      0.32629696	      0.06179131	      0.35817672
      1.11342135	      0.21192526	      0.32630472	      0.06178937	      0.35817689
      1.11347751	      0.21193041	      0.32631239	      0.06178749	      0.35817715
      1.11353368	      0.21193551	      0.32631996	      0.06178568	      0.35817749
      1.11358984	      0.21194057	      0.32632744	      0.06178393	      0.35817793
      1.11364600	      0.21194559	      0.32633482	      0.06178224	      0.35817845
      1.11370217	      0.21195056	      0.32634211	      0.06178061	      0.35817905
      1.11375833	      0.21195548	      0.32634931	      0.06177905	      0.35817975
      1.11381450	      0.21196037	      0.32635641	      0.06177754	      0.35818052
      1.11387066	      0.21196520	      0.32636342	      0.06177610	      0.35818138
      1.11392683	      0.21197000	      0.32637035	      0.06177471	      0.35818232
      1.11398299	      0.21197474	      0.32637718	      0.06177337	      0.35818335
      1.11403916	      0.21197945	      0.32638393	      0.06177209	      0.35818445
      1.11409532	      0.21198411	      0.32639059	      0.06177087	      0.35818564
      1.11415148	      0.21198872	      0.32639716	      0.06176970	      0.35818690
      1.11420765	      0.21199329	      0.32640365	      0.06176858	      0.35818824
      1.11426381	      0.21199781	      0.32641005	      0.06176751	      0.35818966
      1.11431998	      0.21200230	      0.32641637	      0.06176650	      0.35819115
      1.11437614	      0.21200673	      0.32642261	      0.06176553	      0.35819272
      1.11443231	      0.21201113	      0.32642876	      0.06176461	      0.35819436
      1.11448847	      0.21201548	      0.32643484	      0.06176373	      0.35819607
      1.11454463	      0.21201978	      0.32644083	      0.06176291	      0.35819786
      1.11460080	      0.21202404	      0.32644675	      0.06176213	      0.35819972
      1.11466844	      0.21202912	      0.32645378	      0.06176125	      0.35820205
      1.11473609	      0.21203413	      0.32646069	      0.06176043	      0.35820448
      1.11480374	      0.21203909	      0.32646750	      0.06175967	      0.35820700
      1.11487138	      0.21204398	      0.32647420	      0.06175897	      0.35820963
      1.11493903	      0.21204881	      0.32648079	      0.06175833	      0.35821234
      1.11500667	      0.21205358	      0.32648728	      0.06175774	      0.35821515
      1.11507432	      0.21205829	      0.32649367	      0.06175721	      0.35821805
      1.11514196	      0.21206294	      0.32649996	      0.06175674	      0.35822104
      1.11520961	      0.21206754	      0.32650615	      0.06175632	      0.35822411
      1.11527725	      0.21207207	      0.32651225	      0.06175594	      0.35822727
      1.11534490	      0.21207655	      0.32651825	      0.06175562	      0.35823052
      1.11541254	      0.21208097	      0.32652416	      0.06175534	      0.35823384
      1.11548019	      0.21208533	      0.32652998	      0.06175511	      0.35823725
      1.11554783	      0.21208964	      0.32653571	      0.06175493	      0.35824073
      1.11561548	      0.21209390	      0.32654135	      0.06175479	      0.35824430
      1.11569772	      0.21209900	      0.32654810	      0.06175468	      0.35824873
      1.11577996	      0.21210402	      0.32655472	      0.06175463	      0.35825326
      1.11586220	      0.21210897	      0.32656122	      0.06175463	      0.35825791
      1.11594444	      0.21211384	      0.32656761	      0.06175470	      0.35826265
      1.11602668	      0.21211863	      0.32657388	      0.06175482	      0.35826750
      1.11610893	      0.21212335	      0.32658003	      0.06175499	      0.35827244
      1.11619117	      0.21212800	      0.32658608	      0.06175522	      0.35827748
      1.11627341	      0.21213258	      0.32659203	      0.06175549	      0.35828260
      1.11635565	      0.21213709	      0.32659787	      0.06175581	      0.35828782
      1.11645541	      0.21214247	      0.32660482	      0.06175626	      0.35829426
      1.11655517	      0.21214775	      0.32661162	      0.06175678	      0.35830083
      1.11665493	      0.21215294	      0.32661829	      0.06175736	      0.35830751
      1.11675469	      0.21215803	      0.32662483	      0.06175800	      0.35831430
      1.11685445	      0.21216303	      0.32663123	      0.06175869	      0.35832121
      1.11695421	      0.21216795	      0.32663751	      0.06175944	      0.35832822
      1.11707942	      0.21217400	      0.32664523	      0.06176045	      0.35833716
      1.11720464	      0.21217991	      0.32665276	      0.06176154	      0.35834625
      1.11732986	      0.21218570	      0.32666012	      0.06176270	      0.35835549
      1.11748819	      0.21219285	      0.32666918	      0.06176426	      0.35836736
      1.11764652	      0.21219981	      0.32667799	      0.06176593	      0.35837944
      1.11781005	      0.21220681	      0.32668684	      0.06176775	      0.35839212
      1.11797358	      0.21221362	      0.32669545	      0.06176966	      0.35840500
      1.11813711	      0.21222026	      0.32670384	      0.06177165	      0.35841805
      1.11827836	      0.21222586	      0.32671091	      0.06177344	      0.35842946
      1.11841962	      0.21223134	      0.32671783	      0.06177528	      0.35844099
      1.11856087	      0.21223671	      0.32672460	      0.06177717	      0.35845262
      1.11870213	      0.21224197	      0.32673124	      0.06177911	      0.35846436
      1.11884339	      0.21224712	      0.32673775	      0.06178109	      0.35847619
      1.11898464	      0.21225216	      0.32674414	      0.06178311	      0.35848810
      1.11912590	      0.21225711	      0.32675041	      0.06178517	      0.35850009
      1.11926715	      0.21226196	      0.32675657	      0.06178726	      0.35851214
      1.11940841	      0.21226672	      0.32676263	      0.06178938	      0.35852426
      1.11954967	      0.21227140	      0.32676859	      0.06179154	      0.35853643
      1.11969092	      0.21227599	      0.32677445	      0.06179371	      0.35854864
      1.11983218	      0.21228049	      0.32678022	      0.06179592	      0.35856088
      1.11997344	      0.21228492	      0.32678590	      0.06179814	      0.35857315
      1.12011469	      0.21228927	      0.32679150	      0.06180038	      0.35858543
      1.12025595	      0.21229355	      0.32679703	      0.06180265	      0.35859771
      1.12039720	      0.21229776	      0.32680248	      0.06180492	      0.35860999
      1.12053846	      0.21230190	      0.32680786	      0.06180722	      0.35862226
      1.12067972	      0.21230597	      0.32681317	      0.06180952	      0.35863450
      1.12082097	      0.21230998	      0.32681842	      0.06181184	      0.35864670
      1.12096223	      0.21231392	      0.32682361	      0.06181416	      0.35865886
      1.12110348	      0.21231780	      0.32682874	      0.06181650	      0.35867097
      1.12124474	      0.21232163	      0.32683382	      0.06181884	      0.35868301
      1.12138600	      0.21232540	      0.32683884	      0.06182119	      0.35869498
      1.12152725	      0.21232911	      0.32684381	      0.06182354	      0.35870687
      1.12166851	      0.21233277	      0.32684873	      0.06182589	      0.35871866
      1.12184171	      0.21233719	      0.32685470	      0.06182879	      0.35873299
      1.12201490	      0.21234152	      0.32686061	      0.06183168	      0.35874715
      1.12218810	      0.21234579	      0.32686645	      0.06183458	      0.35876113
      1.12236129	      0.21234998	      0.32687223	      0.06183748	      0.35877492
      1.12253449	      0.21235410	      0.32687795	      0.06184038	      0.35878850
      1.12274783	      0.21235909	      0.32688493	      0.06184394	      0.35880494
      1.12296118	      0.21236398	      0.32689182	      0.06184750	      0.35882104
      1.12322344	      0.21236986	      0.32690020	      0.06185186	      0.35884035
      1.12348174	      0.21237551	      0.32690834	      0.06185614	      0.35885882
      1.12374004	      0.21238103	      0.32691638	      0.06186041	      0.35887673
      1.12395274	      0.21238548	      0.32692294	      0.06186390	      0.35889105
      1.12416543	      0.21238985	      0.32692943	      0.06186739	      0.35890498
      1.12437813	      0.21239414	      0.32693587	      0.06187086	      0.35891852
      1.12459082	      0.21239835	      0.32694225	      0.06187431	      0.35893168
      1.12477796	      0.21240199	      0.32694782	      0.06187734	      0.35894293
      1.12496510	      0.21240558	      0.32695335	      0.06188035	      0.35895387
      1.12515224	      0.21240910	      0.32695884	      0.06188335	      0.35896453
      1.12533938	      0.21241257	      0.32696429	      0.06188633	      0.35897488
      1.12552652	      0.21241599	      0.32696971	      0.06188930	      0.35898495
      1.12571366	      0.21241935	      0.32697509	      0.06189226	      0.35899472
      1.12590079	      0.21242266	      0.32698043	      0.06189520	      0.35900422
      1.12608793	      0.21242592	      0.32698573	      0.06189812	      0.35901343
      1.12627507	      0.21242913	      0.32699101	      0.06190103	      0.35902238
      1.12646221	      0.21243229	      0.32699625	      0.06190393	      0.35903105
      1.12664935	      0.21243540	      0.32700145	      0.06190681	      0.35903946
      1.12683649	      0.21243846	      0.32700662	      0.06190968	      0.35904761
      1.12702362	      0.21244147	      0.32701177	      0.06191253	      0.35905551
      1.12721076	      0.21244444	      0.32701687	      0.06191536	      0.35906316
      1.12739790	      0.21244737	      0.32702195	      0.06191818	      0.35907057
      1.12758504	      0.21245024	      0.32702700	      0.06192098	      0.35907775
      1.12777218	      0.21245308	      0.32703202	      0.06192377	      0.35908470
      1.12795932	      0.21245587	      0.32703700	      0.06192654	      0.35909142
      1.12814646	      0.21245862	      0.32704196	      0.06192930	      0.35909792
      1.12833359	      0.21246132	      0.32704688	      0.06193204	      0.35910422
      1.12852073	      0.21246399	      0.32705178	      0.06193477	      0.35911030
      1.12870787	      0.21246661	      0.32705665	      0.06193748	      0.35911619
      1.12889501	      0.21246920	      0.32706149	      0.06194018	      0.35912188
      1.12908215	      0.21247174	      0.32706630	      0.06194286	      0.35912738
      1.12926929	      0.21247425	      0.32707108	      0.06194553	      0.35913269
      1.12945643	      0.21247671	      0.32707584	      0.06194818	      0.35913782
      1.12964356	      0.21247914	      0.32708056	      0.06195082	      0.35914278
      1.12983070	      0.21248154	      0.32708526	      0.06195344	      0.35914758
      1.13001784	      0.21248389	      0.32708993	      0.06195605	      0.35915220
      1.13020498	      0.21248621	      0.32709458	      0.06195864	      0.35915667
      1.13039212	      0.21248850	      0.32709920	      0.06196122	      0.35916099
      1.13057926	      0.21249075	      0.32710379	      0.06196379	      0.35916515
      1.13076640	      0.21249296	      0.32710835	      0.06196634	      0.35916917
      1.13095353	      0.21249515	      0.32711288	      0.06196888	      0.35917305
      1.13114067	      0.21249729	      0.32711739	      0.06197140	      0.35917679
      1.13132781	      0.21249941	      0.32712188	      0.06197391	      0.35918040
      1.13151495	      0.21250149	      0.32712633	      0.06197641	      0.35918388
      1.13170209	      0.21250354	      0.32713077	      0.06197890	      0.35918724
      1.13188923	      0.21250556	      0.32713517	      0.06198137	      0.35919048
      1.13207637	      0.21250755	      0.32713955	      0.06198382	      0.35919360
      1.13226350	      0.21250951	      0.32714390	      0.06198627	      0.35919661
      1.13245064	      0.21251144	      0.32714823	      0.06198870	      0.35919952
      1.13263778	      0.21251334	      0.32715253	      0.06199112	      0.35920231
      1.13282492	      0.21251520	      0.32715681	      0.06199353	      0.35920501
      1.13301206	      0.21251704	      0.32716106	      0.06199592	      0.35920761
      1.13319920	      0.21251886	      0.32716528	      0.06199830	      0.35921011
      1.13338634	      0.21252064	      0.32716949	      0.06200067	      0.35921252
      1.13357347	      0.21252240	      0.32717366	      0.06200303	      0.35921485
      1.13376061	      0.21252413	      0.32717781	      0.06200537	      0.35921708
      1.13394775	      0.21252583	      0.32718194	      0.06200771	      0.35921924
      1.13413489	      0.21252750	      0.32718604	      0.06201003	      0.35922131
      1.13432203	      0.21252915	      0.32719012	      0.06201234	      0.35922331
      1.13450917	      0.21253078	      0.32719417	      0.06201464	      0.35922523
      1.13469631	      0.21253238	      0.32719820	      0.06201693	      0.35922709
      1.13488344	      0.21253395	      0.32720221	      0.06201920	      0.35922887
      1.13507058	      0.21253550	      0.32720619	      0.06202147	      0.35923058
      1.13525772	      0.21253703	      0.32721014	      0.06202372	      0.35923223
      1.13544486	      0.21253853	      0.32721408	      0.06202597	      0.35923382
      1.13563200	      0.21254001	      0.32721799	      0.06202820	      0.35923535
      1.13581914	      0.21254146	      0.32722187	      0.06203042	      0.35923682
      1.13600628	      0.21254290	      0.32722573	      0.06203263	      0.35923823
      1.13619341	      0.21254431	      0.32722957	      0.06203484	      0.35923959
      1.13638055	      0.21254570	      0.32723339	      0.06203703	      0.35924090
      1.13656769	      0.21254706	      0.32723718	      0.06203921	      0.35924215
      1.13675483	      0.21254841	      0.32724095	      0.06204138	      0.35924336
      1.13694197	      0.21254973	      0.32724470	      0.06204354	      0.35924452
      1.13712911	      0.21255104	      0.32724842	      0.06204569	      0.35924563
      1.13731625	      0.21255232	      0.32725213	      0.06204783	      0.35924671
      1.13750338	      0.21255358	      0.32725581	      0.06204996	      0.35924773
      1.13769052	      0.21255483	      0.32725946	      0.06205208	      0.35924872
      1.13787766	      0.21255605	      0.32726310	      0.06205420	      0.35924967
      1.13806480	      0.21255725	      0.32726671	      0.06205630	      0.35925059
      1.13825194	      0.21255844	      0.32727030	      0.06205839	      0.35925146
      1.13843908	      0.21255961	      0.32727387	      0.06206048	      0.35925230
      1.13862622	      0.21256075	      0.32727741	      0.06206255	      0.35925311
      1.13881335	      0.21256188	      0.32728094	      0.06206462	      0.35925388
      1.13900049	      0.21256300	      0.32728444	      0.06206668	      0.35925463
      1.13918763	      0.21256409	      0.32728792	      0.06206872	      0.35925534
      1.13937477	      0.21256517	      0.32729138	      0.06207076	      0.35925602
      1.13956191	      0.21256623	      0.32729482	      0.06207280	      0.35925668
      1.13974905	      0.21256727	      0.32729824	      0.06207482	      0.35925730
      1.13993619	      0.21256830	      0.32730164	      0.06207683	      0.35925791
      1.14012332	      0.21256931	      0.32730501	      0.06207884	      0.35925848
      1.14031046	      0.21257030	      0.32730837	      0.06208084	      0.35925904
      1.14049760	      0.21257128	      0.32731170	      0.06208283	      0.35925957
      1.14068474	      0.21257225	      0.32731501	      0.06208481	      0.35926007
      1.14087188	      0.21257319	      0.32731831	      0.06208678	      0.35926056
      1.14105902	      0.21257413	      0.32732158	      0.06208875	      0.35926102
      1.14124616	      0.21257505	      0.32732483	      0.06209070	      0.35926147
      1.14143329	      0.21257595	      0.32732806	      0.06209265	      0.35926189
      1.14162043	      0.21257684	      0.32733128	      0.06209459	      0.35926230
      1.14180757	      0.21257771	      0.32733447	      0.06209653	      0.35926269
      1.14199471	      0.21257857	      0.32733764	      0.06209846	      0.35926306
      1.14218185	      0.21257942	      0.32734079	      0.06210037	      0.35926342
      1.14236899	      0.21258025	      0.32734392	      0.06210229	      0.35926376
      1.14255612	      0.21258107	      0.32734704	      0.06210419	      0.35926408
      1.14274326	      0.21258188	      0.32735013	      0.06210609	      0.35926439
      1.14293040	      0.21258267	      0.32735321	      0.06210798	      0.35926468
      1.14311754	      0.21258345	      0.32735626	      0.06210986	      0.35926497
      1.14330468	      0.21258422	      0.32735930	      0.06211173	      0.35926523
      1.14349182	      0.21258498	      0.32736231	      0.06211360	      0.35926549
      1.14367896	      0.21258572	      0.32736531	      0.06211546	      0.35926573
      1.14386609	      0.21258645	      0.32736829	      0.06211732	      0.35926597
      1.14405323	      0.21258717	      0.32737125	      0.06211917	      0.35926619
      1.14424037	      0.21258788	      0.32737419	      0.06212101	      0.35926640
      1.14442751	      0.21258858	      0.32737712	      0.06212284	      0.35926659
      1.14461465	      0.21258926	      0.32738002	      0.06212467	      0.35926678
      1.14480179	      0.21258994	      0.32738291	      0.06212649	      0.35926696
      1.14498893	      0.21259060	      0.32738578	      0.06212830	      0.35926713
      1.14517606	      0.21259125	      0.32738863	      0.06213011	      0.35926730
      1.14536320	      0.21259189	      0.32739146	      0.06213191	      0.35926745
      1.14555034	      0.21259253	      0.32739428	      0.06213371	      0.35926759
      1.14573748	      0.21259315	      0.32739707	      0.06213550	      0.35926773
      1.14592462	      0.21259376	      0.32739985	      0.06213728	      0.35926786
      1.14611176	      0.21259436	      0.32740261	      0.06213905	      0.35926798
      1.14629890	      0.21259495	      0.32740536	      0.06214082	      0.35926810
      1.14648603	      0.21259553	      0.32740808	      0.06214259	      0.35926821
      1.14667317	      0.21259610	      0.32741079	      0.06214435	      0.35926831
      1.14686031	      0.21259666	      0.32741349	      0.06214610	      0.35926840
      1.14704745	      0.21259722	      0.32741616	      0.06214785	      0.35926849
      1.14723459	      0.21259776	      0.32741882	      0.06214959	      0.35926858
      1.14742173	      0.21259830	      0.32742146	      0.06215132	      0.35926866
      1.14760887	      0.21259882	      0.32742409	      0.06215305	      0.35926873
      1.14779600	      0.21259934	      0.32742669	      0.06215477	      0.35926880
      1.14798314	      0.21259985	      0.32742929	      0.06215649	      0.35926886
      1.14817028	      0.21260035	      0.32743186	      0.06215820	      0.35926892
      1.14835742	      0.21260084	      0.32743442	      0.06215991	      0.35926898
      1.14854456	      0.21260133	      0.32743696	      0.06216161	      0.35926903
      1.14873170	      0.21260180	      0.32743949	      0.06216331	      0.35926907
      1.14891884	      0.21260227	      0.32744200	      0.06216500	      0.35926911
      1.14910597	      0.21260273	      0.32744449	      0.06216668	      0.35926915
      1.14929311	      0.21260318	      0.32744697	      0.06216836	      0.35926919
      1.14948025	      0.21260363	      0.32744943	      0.06217003	      0.35926922
      1.14966739	      0.21260406	      0.32745188	      0.06217170	      0.35926925
      1.14985453	      0.21260450	      0.32745431	      0.06217337	      0.35926927
      1.15004167	      0.21260492	      0.32745673	      0.06217502	      0.35926929
      1.15022881	      0.21260533	      0.32745913	      0.06217668	      0.35926931
      1.15041594	      0.21260574	      0.32746151	      0.06217833	      0.35926933
      1.15060308	      0.21260614	      0.32746388	      0.06217997	      0.35926934
      1.15079022	      0.21260654	      0.32746623	      0.06218161	      0.35926935
      1.15097736	      0.21260693	      0.32746857	      0.06218324	      0.35926936
      1.15116450	      0.21260731	      0.32747090	      0.06218487	      0.35926937
      1.15135164	      0.21260768	      0.32747321	      0.06218649	      0.35926937
      1.15153878	      0.21260805	      0.32747550	      0.06218811	      0.35926937
      1.15172591	      0.21260842	      0.32747778	      0.06218973	      0.35926937
      1.15191305	      0.21260877	      0.32748005	      0.06219134	      0.35926937
      1.15210019	      0.21260912	      0.32748230	      0.06219294	      0.35926937
      1.15228733	      0.21260947	      0.32748453	      0.06219454	      0.35926936
      1.15247447	      0.21260980	      0.32748675	      0.06219614	      0.35926936
      1.15266161	      0.21261014	      0.32748896	      0.06219773	      0.35926935
      1.15284875	      0.21261046	      0.32749116	      0.06219932	      0.35926934
      1.15303588	      0.21261078	      0.32749333	      0.06220090	      0.35926932
      1.15322302	      0.21261110	      0.32749550	      0.06220248	      0.35926931
      1.15341016	      0.21261141	      0.32749765	      0.06220405	      0.35926930
      1.15359730	      0.21261171	      0.32749979	      0.06220562	      0.35926928
      1.15378444	      0.21261201	      0.32750191	      0.06220718	      0.35926926
      1.15397158	      0.21261231	      0.32750402	      0.06220874	      0.35926924
      1.15415872	      0.21261260	      0.32750612	      0.06221030	      0.35926922
      1.15434585	      0.21261288	      0.32750820	      0.06221185	      0.35926920
      1.15457082	      0.21261321	      0.32751068	      0.06221371	      0.35926918
      1.15479579	      0.21261354	      0.32751315	      0.06221557	      0.35926915
      1.15495227	      0.21261376	      0.32751486	      0.06221685	      0.35926913
      1.15510874	      0.21261398	      0.32751655	      0.06221814	      0.35926911
      1.15529956	      0.21261425	      0.32751860	      0.06221970	      0.35926909
      1.15549039	      0.21261451	      0.32752065	      0.06222125	      0.35926906
      1.15567086	      0.21261475	      0.32752256	      0.06222272	      0.35926904
      1.15585133	      0.21261499	      0.32752447	      0.06222419	      0.35926901
      1.15605198	      0.21261524	      0.32752657	      0.06222581	      0.35926898
      1.15625264	      0.21261550	      0.32752867	      0.06222743	      0.35926895
      1.15640913	      0.21261569	      0.32753029	      0.06222869	      0.35926893
      1.15661844	      0.21261595	      0.32753244	      0.06223037	      0.35926889
      1.15682774	      0.21261620	      0.32753458	      0.06223205	      0.35926886
      1.15699411	      0.21261639	      0.32753626	      0.06223338	      0.35926883
      1.15716048	      0.21261658	      0.32753794	      0.06223471	      0.35926881
      1.15733981	      0.21261679	      0.32753974	      0.06223613	      0.35926878
      1.15751913	      0.21261699	      0.32754153	      0.06223756	      0.35926875
      1.15771289	      0.21261720	      0.32754345	      0.06223909	      0.35926871
      1.15790664	      0.21261740	      0.32754535	      0.06224062	      0.35926868
      1.15806923	      0.21261758	      0.32754694	      0.06224190	      0.35926865
      1.15827938	      0.21261779	      0.32754898	      0.06224355	      0.35926862
      1.15848952	      0.21261801	      0.32755100	      0.06224520	      0.35926858
      1.15865562	      0.21261817	      0.32755260	      0.06224650	      0.35926855
      1.15882172	      0.21261833	      0.32755418	      0.06224779	      0.35926852
      1.15898812	      0.21261849	      0.32755575	      0.06224909	      0.35926849
      1.15919614	      0.21261869	      0.32755771	      0.06225071	      0.35926845
      1.15940416	      0.21261888	      0.32755965	      0.06225232	      0.35926842
      1.15956483	      0.21261902	      0.32756114	      0.06225356	      0.35926839
      1.15975897	      0.21261920	      0.32756293	      0.06225506	      0.35926835
      1.15999923	      0.21261940	      0.32756512	      0.06225690	      0.35926831
      1.16019293	      0.21261957	      0.32756688	      0.06225839	      0.35926827
      1.16035302	      0.21261970	      0.32756833	      0.06225962	      0.35926825
      1.16051311	      0.21261983	      0.32756976	      0.06226084	      0.35926822
      1.16065065	      0.21261994	      0.32757099	      0.06226189	      0.35926819
      1.16086593	      0.21262011	      0.32757290	      0.06226353	      0.35926815
      1.16103773	      0.21262025	      0.32757441	      0.06226483	      0.35926812
      1.16120953	      0.21262038	      0.32757592	      0.06226613	      0.35926809
      1.16138133	      0.21262050	      0.32757741	      0.06226743	      0.35926806
      1.16155374	      0.21262063	      0.32757890	      0.06226873	      0.35926803
      1.16172615	      0.21262075	      0.32758038	      0.06227003	      0.35926800
      1.16189292	      0.21262087	      0.32758181	      0.06227129	      0.35926797
      1.16209356	      0.21262101	      0.32758351	      0.06227279	      0.35926793
      1.16231330	      0.21262116	      0.32758536	      0.06227444	      0.35926789
      1.16253304	      0.21262130	      0.32758720	      0.06227608	      0.35926785
      1.16267605	      0.21262140	      0.32758839	      0.06227714	      0.35926782
      1.16281906	      0.21262149	      0.32758957	      0.06227820	      0.35926780
      1.16299757	      0.21262160	      0.32759104	      0.06227953	      0.35926777
      1.16317608	      0.21262171	      0.32759250	      0.06228085	      0.35926773
      1.16331367	      0.21262179	      0.32759362	      0.06228187	      0.35926771
      1.16353067	      0.21262192	      0.32759537	      0.06228347	      0.35926767
      1.16369230	      0.21262201	      0.32759666	      0.06228466	      0.35926764
      1.16385392	      0.21262210	      0.32759795	      0.06228585	      0.35926761
      1.16401555	      0.21262219	      0.32759923	      0.06228704	      0.35926758
      1.16418952	      0.21262228	      0.32760060	      0.06228831	      0.35926755
      1.16436350	      0.21262238	      0.32760197	      0.06228958	      0.35926752
      1.16453198	      0.21262246	      0.32760328	      0.06229081	      0.35926749
      1.16470045	      0.21262255	      0.32760458	      0.06229204	      0.35926747
      1.16484754	      0.21262262	      0.32760571	      0.06229311	      0.35926744
      1.16506203	      0.21262273	      0.32760735	      0.06229467	      0.35926740
      1.16523774	      0.21262281	      0.32760869	      0.06229594	      0.35926737
      1.16541346	      0.21262289	      0.32761001	      0.06229721	      0.35926734
      1.16558917	      0.21262297	      0.32761133	      0.06229848	      0.35926731
      1.16573897	      0.21262304	      0.32761245	      0.06229956	      0.35926729
      1.16588877	      0.21262311	      0.32761356	      0.06230064	      0.35926726
      1.16606707	      0.21262318	      0.32761487	      0.06230192	      0.35926723
      1.16624536	      0.21262326	      0.32761618	      0.06230320	      0.35926720
      1.16641141	      0.21262333	      0.32761739	      0.06230439	      0.35926718
      1.16657745	      0.21262339	      0.32761859	      0.06230557	      0.35926715
      1.16674986	      0.21262346	      0.32761983	      0.06230680	      0.35926712
      1.16692227	      0.21262353	      0.32762106	      0.06230803	      0.35926709
      1.16709055	      0.21262359	      0.32762226	      0.06230923	      0.35926707
      1.16725883	      0.21262365	      0.32762345	      0.06231042	      0.35926704
      1.16742880	      0.21262371	      0.32762464	      0.06231163	      0.35926701
      1.16759878	      0.21262377	      0.32762583	      0.06231283	      0.35926698
      1.16776642	      0.21262383	      0.32762699	      0.06231401	      0.35926696
      1.16793407	      0.21262388	      0.32762815	      0.06231520	      0.35926693
      1.16810235	      0.21262394	      0.32762930	      0.06231638	      0.35926691
      1.16827063	      0.21262399	      0.32763044	      0.06231756	      0.35926688
      1.16843719	      0.21262404	      0.32763157	      0.06231873	      0.35926685
      1.16860375	      0.21262409	      0.32763269	      0.06231990	      0.35926683
      1.16877068	      0.21262414	      0.32763381	      0.06232107	      0.35926680
      1.16893761	      0.21262419	      0.32763492	      0.06232223	      0.35926678
      1.16910306	      0.21262424	      0.32763602	      0.06232339	      0.35926675
      1.16926851	      0.21262428	      0.32763710	      0.06232454	      0.35926673
      1.16943428	      0.21262432	      0.32763819	      0.06232569	      0.35926670
      1.16960005	      0.21262437	      0.32763926	      0.06232684	      0.35926668
      1.16976438	      0.21262441	      0.32764032	      0.06232798	      0.35926666
      1.16992871	      0.21262445	      0.32764138	      0.06232912	      0.35926663
      1.17009343	      0.21262449	      0.32764243	      0.06233026	      0.35926661
      1.17025815	      0.21262453	      0.32764347	      0.06233140	      0.35926658
      1.17042288	      0.21262456	      0.32764451	      0.06233253	      0.35926656
      1.17058760	      0.21262460	      0.32764554	      0.06233367	      0.35926654
      1.17075232	      0.21262463	      0.32764657	      0.06233480	      0.35926652
      1.17091704	      0.21262467	      0.32764759	      0.06233593	      0.35926649
      1.17108176	      0.21262470	      0.32764861	      0.06233706	      0.35926647
      1.17124648	      0.21262473	      0.32764961	      0.06233818	      0.35926645
      1.17141121	      0.21262476	      0.32765062	      0.06233931	      0.35926642
      1.17157593	      0.21262479	      0.32765161	      0.06234043	      0.35926640
      1.17172396	      0.21262482	      0.32765250	      0.06234144	      0.35926638
      1.17187200	      0.21262484	      0.32765339	      0.06234245	      0.35926636
      1.17204747	      0.21262487	      0.32765443	      0.06234364	      0.35926634
      1.17222295	      0.21262490	      0.32765547	      0.06234483	      0.35926632
      1.17236595	      0.21262492	      0.32765631	      0.06234580	      0.35926630
      1.17250894	      0.21262495	      0.32765714	      0.06234677	      0.35926628
      1.17268922	      0.21262497	      0.32765819	      0.06234799	      0.35926626
      1.17286950	      0.21262500	      0.32765923	      0.06234920	      0.35926623
      1.17300474	      0.21262501	      0.32766001	      0.06235012	      0.35926622
      1.17313998	      0.21262503	      0.32766078	      0.06235103	      0.35926620
      1.17332473	      0.21262505	      0.32766183	      0.06235227	      0.35926618
      1.17350949	      0.21262508	      0.32766287	      0.06235351	      0.35926615
      1.17363980	      0.21262509	      0.32766360	      0.06235438	      0.35926614
      1.17377011	      0.21262510	      0.32766433	      0.06235526	      0.35926612
      1.17395515	      0.21262512	      0.32766536	      0.06235650	      0.35926610
      1.17414018	      0.21262514	      0.32766637	      0.06235773	      0.35926608
      1.17427178	      0.21262515	      0.32766710	      0.06235861	      0.35926606
      1.17440338	      0.21262517	      0.32766781	      0.06235949	      0.35926605
      1.17458922	      0.21262518	      0.32766882	      0.06236072	      0.35926603
      1.17477505	      0.21262520	      0.32766982	      0.06236196	      0.35926600
      1.17490033	      0.21262521	      0.32767049	      0.06236279	      0.35926599
      1.17502560	      0.21262522	      0.32767116	      0.06236362	      0.35926598
      1.17520995	      0.21262523	      0.32767214	      0.06236484	      0.35926596
      1.17539431	      0.21262524	      0.32767311	      0.06236606	      0.35926594
      1.17552589	      0.21262525	      0.32767380	      0.06236693	      0.35926592
      1.17565748	      0.21262525	      0.32767448	      0.06236780	      0.35926591
      1.17584376	      0.21262526	      0.32767545	      0.06236903	      0.35926589
      1.17600395	      0.21262527	      0.32767627	      0.06237009	      0.35926587
      1.17616415	      0.21262528	      0.32767709	      0.06237114	      0.35926585
      1.17632434	      0.21262528	      0.32767790	      0.06237219	      0.35926583
      1.17646021	      0.21262529	      0.32767859	      0.06237309	      0.35926582
      1.17659607	      0.21262529	      0.32767928	      0.06237398	      0.35926581
      1.17679257	      0.21262530	      0.32768026	      0.06237526	      0.35926579
      1.17692196	      0.21262530	      0.32768090	      0.06237611	      0.35926577
      1.17705136	      0.21262531	      0.32768154	      0.06237696	      0.35926576
      1.17722788	      0.21262531	      0.32768241	      0.06237811	      0.35926574
      1.17740353	      0.21262531	      0.32768327	      0.06237925	      0.35926572
      1.17763431	      0.21262531	      0.32768439	      0.06238076	      0.35926570
      1.17774900	      0.21262531	      0.32768494	      0.06238150	      0.35926569
      1.17786369	      0.21262531	      0.32768549	      0.06238225	      0.35926568
      1.17802060	      0.21262531	      0.32768624	      0.06238327	      0.35926567
      1.17824497	      0.21262531	      0.32768730	      0.06238472	      0.35926564
      1.17839263	      0.21262531	      0.32768800	      0.06238568	      0.35926563
      1.17858192	      0.21262531	      0.32768889	      0.06238690	      0.35926561
      1.17872830	      0.21262531	      0.32768957	      0.06238785	      0.35926560
      1.17887468	      0.21262530	      0.32769024	      0.06238880	      0.35926559
      1.17904368	      0.21262530	      0.32769102	      0.06238989	      0.35926557
      1.17921267	      0.21262530	      0.32769179	      0.06239097	      0.35926556
      1.17934088	      0.21262529	      0.32769238	      0.06239180	      0.35926554
      1.17946909	      0.21262529	      0.32769296	      0.06239262	      0.35926553
      1.17967340	      0.21262528	      0.32769387	      0.06239394	      0.35926552
      1.17979391	      0.21262528	      0.32769441	      0.06239471	      0.35926551
      1.17991442	      0.21262527	      0.32769495	      0.06239548	      0.35926550
      1.18009942	      0.21262527	      0.32769577	      0.06239667	      0.35926548
      1.18033149	      0.21262525	      0.32769678	      0.06239815	      0.35926546
      1.18044983	      0.21262525	      0.32769730	      0.06239891	      0.35926545
      1.18056817	      0.21262524	      0.32769781	      0.06239967	      0.35926544
      1.18075299	      0.21262523	      0.32769861	      0.06240084	      0.35926543
      1.18091631	      0.21262522	      0.32769931	      0.06240189	      0.35926541
      1.18105636	      0.21262522	      0.32769991	      0.06240278	      0.35926540
      1.18119641	      0.21262521	      0.32770050	      0.06240367	      0.35926539
      1.18136877	      0.21262520	      0.32770123	      0.06240476	      0.35926538
      1.18150407	      0.21262519	      0.32770180	      0.06240562	      0.35926537
      1.18163938	      0.21262518	      0.32770236	      0.06240648	      0.35926536
      1.18177469	      0.21262517	      0.32770292	      0.06240734	      0.35926535
      1.18195354	      0.21262515	      0.32770366	      0.06240847	      0.35926534
      1.18209917	      0.21262514	      0.32770426	      0.06240939	      0.35926532
      1.18224480	      0.21262513	      0.32770485	      0.06241032	      0.35926531
      1.18239043	      0.21262512	      0.32770544	      0.06241124	      0.35926530
      1.18253606	      0.21262511	      0.32770603	      0.06241216	      0.35926529
      1.18268169	      0.21262510	      0.32770661	      0.06241307	      0.35926528
      1.18282732	      0.21262508	      0.32770719	      0.06241399	      0.35926527
      1.18297295	      0.21262507	      0.32770777	      0.06241491	      0.35926526
      1.18313018	      0.21262505	      0.32770839	      0.06241590	      0.35926525
      1.18328741	      0.21262504	      0.32770900	      0.06241689	      0.35926524
      1.18341910	      0.21262503	      0.32770952	      0.06241771	      0.35926523
      1.18355080	      0.21262501	      0.32771003	      0.06241854	      0.35926523
      1.18372605	      0.21262500	      0.32771070	      0.06241964	      0.35926521
      1.18386051	      0.21262498	      0.32771122	      0.06242048	      0.35926521
      1.18399498	      0.21262497	      0.32771173	      0.06242132	      0.35926520
      1.18412944	      0.21262495	      0.32771224	      0.06242217	      0.35926519
      1.18430452	      0.21262493	      0.32771290	      0.06242326	      0.35926518
      1.18444516	      0.21262492	      0.32771343	      0.06242414	      0.35926517
      1.18458580	      0.21262490	      0.32771395	      0.06242502	      0.35926516
      1.18472644	      0.21262489	      0.32771447	      0.06242589	      0.35926515
      1.18486708	      0.21262487	      0.32771499	      0.06242677	      0.35926515
      1.18500772	      0.21262485	      0.32771551	      0.06242765	      0.35926514
      1.18517208	      0.21262483	      0.32771611	      0.06242867	      0.35926513
      1.18531632	      0.21262482	      0.32771663	      0.06242957	      0.35926512
      1.18546056	      0.21262480	      0.32771715	      0.06243046	      0.35926511
      1.18560480	      0.21262478	      0.32771767	      0.06243136	      0.35926510
      1.18574904	      0.21262476	      0.32771818	      0.06243225	      0.35926510
      1.18589328	      0.21262474	      0.32771869	      0.06243315	      0.35926509
      1.18603753	      0.21262472	      0.32771920	      0.06243404	      0.35926508
      1.18618177	      0.21262471	      0.32771971	      0.06243494	      0.35926507
      1.18632601	      0.21262469	      0.32772021	      0.06243583	      0.35926507
      1.18647025	      0.21262467	      0.32772071	      0.06243672	      0.35926506
      1.18661449	      0.21262465	      0.32772121	      0.06243761	      0.35926505
      1.18675873	      0.21262463	      0.32772170	      0.06243850	      0.35926505
      1.18690297	      0.21262461	      0.32772219	      0.06243939	      0.35926508
      1.18704721	      0.21262459	      0.32772268	      0.06244028	      0.35926517
      1.18717454	      0.21262457	      0.32772311	      0.06244107	      0.35926531
      1.18730186	      0.21262455	      0.32772354	      0.06244185	      0.35926552
      1.18746831	      0.21262452	      0.32772409	      0.06244288	      0.35926594
      1.18760556	      0.21262450	      0.32772455	      0.06244372	      0.35926641
      1.18774282	      0.21262448	      0.32772500	      0.06244456	      0.35926702
      1.18788007	      0.21262446	      0.32772545	      0.06244541	      0.35926778
      1.18801732	      0.21262444	      0.32772590	      0.06244625	      0.35926869
      1.18815458	      0.21262442	      0.32772634	      0.06244709	      0.35926978
      1.18831710	      0.21262439	      0.32772687	      0.06244809	      0.35927129
      1.18845577	      0.21262437	      0.32772731	      0.06244894	      0.35927279
      1.18859444	      0.21262435	      0.32772776	      0.06244979	      0.35927449
      1.18873312	      0.21262433	      0.32772820	      0.06245064	      0.35927640
      1.18887179	      0.21262431	      0.32772863	      0.06245149	      0.35927851
      1.18901046	      0.21262428	      0.32772907	      0.06245233	      0.35928084
      1.18914913	      0.21262426	      0.32772950	      0.06245318	      0.35928339
      1.18928781	      0.21262424	      0.32772993	      0.06245403	      0.35928616
      1.18945578	      0.21262421	      0.32773045	      0.06245505	      0.35928981
      1.18957377	      0.21262419	      0.32773081	      0.06245577	      0.35929257
      1.18969176	      0.21262417	      0.32773117	      0.06245649	      0.35929550
      1.18985607	      0.21262414	      0.32773167	      0.06245749	      0.35929984
      1.19001424	      0.21262412	      0.32773215	      0.06245845	      0.35930432
      1.19017241	      0.21262409	      0.32773262	      0.06245942	      0.35930910
      1.19029770	      0.21262407	      0.32773300	      0.06246018	      0.35931309
      1.19042299	      0.21262405	      0.32773337	      0.06246094	      0.35931726
      1.19058914	      0.21262402	      0.32773386	      0.06246195	      0.35932307
      1.19072040	      0.21262399	      0.32773425	      0.06246274	      0.35932788
      1.19085166	      0.21262397	      0.32773463	      0.06246354	      0.35933288
      1.19098291	      0.21262395	      0.32773501	      0.06246433	      0.35933808
      1.19115271	      0.21262392	      0.32773550	      0.06246536	      0.35934508
      1.19127283	      0.21262390	      0.32773585	      0.06246609	      0.35935023
      1.19139295	      0.21262387	      0.32773619	      0.06246682	      0.35935553
      1.19155199	      0.21262385	      0.32773665	      0.06246778	      0.35936278
      1.19170181	      0.21262382	      0.32773707	      0.06246868	      0.35936986
      1.19185163	      0.21262379	      0.32773749	      0.06246959	      0.35937716
      1.19198050	      0.21262377	      0.32773785	      0.06247036	      0.35938362
      1.19210937	      0.21262374	      0.32773821	      0.06247114	      0.35939025
      1.19226402	      0.21262372	      0.32773864	      0.06247207	      0.35939842
      1.19239657	      0.21262369	      0.32773901	      0.06247287	      0.35940560
      1.19252912	      0.21262367	      0.32773937	      0.06247367	      0.35941295
      1.19266168	      0.21262364	      0.32773973	      0.06247446	      0.35942046
      1.19279423	      0.21262362	      0.32774010	      0.06247526	      0.35942814
      1.19292679	      0.21262359	      0.32774045	      0.06247606	      0.35943596
      1.19310137	      0.21262356	      0.32774092	      0.06247710	      0.35944650
      1.19321255	      0.21262354	      0.32774122	      0.06247777	      0.35945335
      1.19332374	      0.21262352	      0.32774152	      0.06247843	      0.35946031
      1.19349378	      0.21262349	      0.32774197	      0.06247945	      0.35947114
      1.19365470	      0.21262346	      0.32774240	      0.06248041	      0.35948160
      1.19381430	      0.21262342	      0.32774281	      0.06248137	      0.35949217
      1.19394334	      0.21262340	      0.32774315	      0.06248214	      0.35950087
      1.19407239	      0.21262338	      0.32774349	      0.06248291	      0.35950968
      1.19420143	      0.21262335	      0.32774382	      0.06248368	      0.35951862
      1.19436014	      0.21262332	      0.32774423	      0.06248462	      0.35952977
      1.19449348	      0.21262330	      0.32774457	      0.06248542	      0.35953928
      1.19462682	      0.21262327	      0.32774491	      0.06248621	      0.35954891
      1.19476016	      0.21262324	      0.32774525	      0.06248700	      0.35955865
      1.19489351	      0.21262322	      0.32774559	      0.06248779	      0.35956851
      1.19502685	      0.21262319	      0.32774592	      0.06248858	      0.35957849
      1.19516019	      0.21262317	      0.32774626	      0.06248937	      0.35958857
      1.19532145	      0.21262314	      0.32774666	      0.06249033	      0.35960090
      1.19543592	      0.21262311	      0.32774694	      0.06249101	      0.35960975
      1.19555040	      0.21262309	      0.32774723	      0.06249168	      0.35961867
      1.19570833	      0.21262306	      0.32774762	      0.06249262	      0.35963111
      1.19585726	      0.21262303	      0.32774798	      0.06249350	      0.35964295
      1.19600618	      0.21262300	      0.32774834	      0.06249437	      0.35965491
      1.19612798	      0.21262298	      0.32774864	      0.06249509	      0.35966478
      1.19624979	      0.21262296	      0.32774894	      0.06249581	      0.35967472
      1.19640545	      0.21262293	      0.32774931	      0.06249672	      0.35968754
      1.19653506	      0.21262290	      0.32774962	      0.06249749	      0.35969829
      1.19666467	      0.21262287	      0.32774993	      0.06249825	      0.35970913
      1.19679428	      0.21262285	      0.32775024	      0.06249901	      0.35972003
      1.19692388	      0.21262282	      0.32775055	      0.06249977	      0.35973102
      1.19705349	      0.21262280	      0.32775085	      0.06250053	      0.35974207
      1.19721998	      0.21262277	      0.32775124	      0.06250150	      0.35975637
      1.19733041	      0.21262274	      0.32775150	      0.06250215	      0.35976592
      1.19744084	      0.21262272	      0.32775176	      0.06250279	      0.35977551
      1.19760248	      0.21262269	      0.32775214	      0.06250373	      0.35978964
      1.19775514	      0.21262266	      0.32775249	      0.06250462	      0.35980308
      1.19790781	      0.21262263	      0.32775284	      0.06250551	      0.35981660
      1.19802458	      0.21262261	      0.32775311	      0.06250619	      0.35982699
      1.19814134	      0.21262259	      0.32775337	      0.06250687	      0.35983743
      1.19830231	      0.21262255	      0.32775374	      0.06250781	      0.35985190
      1.19842882	      0.21262253	      0.32775403	      0.06250854	      0.35986333
      1.19855532	      0.21262250	      0.32775431	      0.06250927	      0.35987481
      1.19868182	      0.21262248	      0.32775460	      0.06251000	      0.35988633
      1.19883766	      0.21262245	      0.32775495	      0.06251091	      0.35990060
      1.19895533	      0.21262243	      0.32775521	      0.06251159	      0.35991141
      1.19907299	      0.21262240	      0.32775547	      0.06251226	      0.35992227
      1.19921996	      0.21262237	      0.32775580	      0.06251311	      0.35993588
      1.19935828	      0.21262235	      0.32775610	      0.06251391	      0.35994874
      1.19949661	      0.21262232	      0.32775641	      0.06251471	      0.35996166
      1.19963493	      0.21262229	      0.32775671	      0.06251550	      0.35997461
      1.19975319	      0.21262227	      0.32775697	      0.06251618	      0.35998573
      1.19987145	      0.21262225	      0.32775723	      0.06251686	      0.35999688
      1.19998972	      0.21262222	      0.32775748	      0.06251754	      0.36000806
      1.20016834	      0.21262219	      0.32775787	      0.06251856	      0.36002501
      1.20027518	      0.21262217	      0.32775810	      0.06251917	      0.36003518
      1.20038203	      0.21262215	      0.32775833	      0.06251978	      0.36004537
      1.20054660	      0.21262211	      0.32775868	      0.06252072	      0.36006111
      1.20070093	      0.21262208	      0.32775901	      0.06252160	      0.36007593
      1.20084776	      0.21262206	      0.32775932	      0.06252243	      0.36009006
      1.20097427	      0.21262203	      0.32775959	      0.06252315	      0.36010227
      1.20110077	      0.21262201	      0.32775986	      0.06252387	      0.36011451
      1.20122728	      0.21262198	      0.32776012	      0.06252459	      0.36012678
      1.20135378	      0.21262196	      0.32776039	      0.06252531	      0.36013907
      1.20150897	      0.21262193	      0.32776071	      0.06252619	      0.36015418
      1.20162135	      0.21262190	      0.32776094	      0.06252682	      0.36016515
      1.20173373	      0.21262188	      0.32776118	      0.06252746	      0.36017614
      1.20188313	      0.21262185	      0.32776149	      0.06252830	      0.36019078
      1.20202297	      0.21262183	      0.32776177	      0.06252909	      0.36020451
      1.20216281	      0.21262180	      0.32776206	      0.06252988	      0.36021826
      1.20228364	      0.21262177	      0.32776231	      0.06253056	      0.36023017
      1.20240448	      0.21262175	      0.32776256	      0.06253124	      0.36024210
      1.20252531	      0.21262173	      0.32776280	      0.06253191	      0.36025404
      1.20267829	      0.21262170	      0.32776311	      0.06253277	      0.36026919
      1.20280692	      0.21262167	      0.32776337	      0.06253349	      0.36028195
      1.20293555	      0.21262165	      0.32776363	      0.06253421	      0.36029473
      1.20306417	      0.21262162	      0.32776389	      0.06253493	      0.36030752
      1.20319280	      0.21262160	      0.32776415	      0.06253565	      0.36032033
      1.20332142	      0.21262157	      0.32776441	      0.06253637	      0.36033316
      1.20345005	      0.21262155	      0.32776466	      0.06253708	      0.36034601
      1.20357868	      0.21262152	      0.32776492	      0.06253780	      0.36035887
      1.20370730	      0.21262150	      0.32776517	      0.06253851	      0.36037174
      1.20383593	      0.21262147	      0.32776543	      0.06253923	      0.36038464
      1.20396455	      0.21262145	      0.32776568	      0.06253994	      0.36039754
      1.20409318	      0.21262142	      0.32776593	      0.06254065	      0.36041046
      1.20422181	      0.21262140	      0.32776619	      0.06254136	      0.36042339
      1.20435043	      0.21262137	      0.32776644	      0.06254207	      0.36043634
      1.20447906	      0.21262135	      0.32776669	      0.06254278	      0.36044929
      1.20460769	      0.21262132	      0.32776694	      0.06254349	      0.36046226
      1.20473631	      0.21262130	      0.32776719	      0.06254420	      0.36047524
      1.20486494	      0.21262127	      0.32776744	      0.06254491	      0.36048823
      1.20499356	      0.21262125	      0.32776768	      0.06254561	      0.36050124
      1.20510762	      0.21262123	      0.32776790	      0.06254624	      0.36051277
      1.20522167	      0.21262120	      0.32776812	      0.06254686	      0.36052432
      1.20536665	      0.21262118	      0.32776840	      0.06254766	      0.36053900
      1.20549461	      0.21262115	      0.32776864	      0.06254836	      0.36055197
      1.20562257	      0.21262113	      0.32776889	      0.06254905	      0.36056495
      1.20575052	      0.21262110	      0.32776913	      0.06254975	      0.36057794
      1.20587848	      0.21262108	      0.32776937	      0.06255045	      0.36059093
      1.20600644	      0.21262105	      0.32776961	      0.06255114	      0.36060394
      1.20613440	      0.21262103	      0.32776985	      0.06255184	      0.36061694
      1.20626235	      0.21262100	      0.32777009	      0.06255253	      0.36062996
      1.20637598	      0.21262098	      0.32777031	      0.06255315	      0.36064152
      1.20648961	      0.21262096	      0.32777052	      0.06255376	      0.36065309
      1.20663296	      0.21262093	      0.32777079	      0.06255454	      0.36066769
      1.20676023	      0.21262091	      0.32777102	      0.06255523	      0.36068066
      1.20688750	      0.21262088	      0.32777126	      0.06255591	      0.36069363
      1.20701478	      0.21262086	      0.32777150	      0.06255660	      0.36070661
      1.20714205	      0.21262084	      0.32777173	      0.06255728	      0.36071959
      1.20726932	      0.21262081	      0.32777197	      0.06255797	      0.36073258
      1.20739660	      0.21262079	      0.32777220	      0.06255865	      0.36074557
      1.20752387	      0.21262076	      0.32777243	      0.06255933	      0.36075856
      1.20763496	      0.21262074	      0.32777264	      0.06255993	      0.36076990
      1.20774606	      0.21262072	      0.32777284	      0.06256052	      0.36078125
      1.20789082	      0.21262069	      0.32777310	      0.06256129	      0.36079604
      1.20801786	      0.21262067	      0.32777333	      0.06256197	      0.36080902
      1.20814489	      0.21262064	      0.32777356	      0.06256265	      0.36082200
      1.20827193	      0.21262062	      0.32777379	      0.06256332	      0.36083498
      1.20839896	      0.21262059	      0.32777402	      0.06256400	      0.36084797
      1.20852599	      0.21262057	      0.32777425	      0.06256467	      0.36086096
      1.20863826	      0.21262055	      0.32777445	      0.06256527	      0.36087244
      1.20875052	      0.21262053	      0.32777465	      0.06256586	      0.36088391
      1.20889198	      0.21262050	      0.32777491	      0.06256661	      0.36089838
      1.20901817	      0.21262048	      0.32777513	      0.06256727	      0.36091128
      1.20914436	      0.21262045	      0.32777536	      0.06256794	      0.36092419
      1.20927055	      0.21262043	      0.32777558	      0.06256860	      0.36093709
      1.20939674	      0.21262040	      0.32777581	      0.06256927	      0.36095000
      1.20952294	      0.21262038	      0.32777603	      0.06256993	      0.36096290
      1.20963532	      0.21262036	      0.32777623	      0.06257052	      0.36097439
      1.20974770	      0.21262034	      0.32777643	      0.06257111	      0.36098589
      1.20988726	      0.21262031	      0.32777667	      0.06257184	      0.36100016
      1.21002683	      0.21262028	      0.32777692	      0.06257257	      0.36101442
      1.21012991	      0.21262027	      0.32777710	      0.06257311	      0.36102496
      1.21023300	      0.21262025	      0.32777728	      0.06257364	      0.36103550
      1.21039165	      0.21262022	      0.32777755	      0.06257447	      0.36105171
      1.21051304	      0.21262019	      0.32777776	      0.06257510	      0.36106412
      1.21063444	      0.21262017	      0.32777798	      0.06257573	      0.36107652
      1.21075583	      0.21262015	      0.32777819	      0.06257636	      0.36108892
      1.21087723	      0.21262012	      0.32777840	      0.06257699	      0.36110132
      1.21099862	      0.21262010	      0.32777861	      0.06257761	      0.36111372
      1.21112002	      0.21262008	      0.32777882	      0.06257824	      0.36112612
      1.21124141	      0.21262005	      0.32777902	      0.06257887	      0.36113851
      1.21139212	      0.21262003	      0.32777928	      0.06257964	      0.36115389
      1.21149550	      0.21262001	      0.32777946	      0.06258017	      0.36116444
      1.21159888	      0.21261999	      0.32777964	      0.06258070	      0.36117498
      1.21174725	      0.21261996	      0.32777989	      0.06258146	      0.36119011
      1.21188241	      0.21261993	      0.32778012	      0.06258216	      0.36120389
      1.21201757	      0.21261991	      0.32778035	      0.06258285	      0.36121767
      1.21212959	      0.21261989	      0.32778054	      0.06258342	      0.36122908
      1.21224162	      0.21261987	      0.32778073	      0.06258399	      0.36124049
      1.21238074	      0.21261984	      0.32778097	      0.06258470	      0.36125466
      1.21250239	      0.21261982	      0.32778117	      0.06258532	      0.36126704
      1.21262405	      0.21261979	      0.32778138	      0.06258594	      0.36127942
      1.21274570	      0.21261977	      0.32778158	      0.06258655	      0.36129179
      1.21286735	      0.21261975	      0.32778179	      0.06258717	      0.36130416
      1.21298901	      0.21261973	      0.32778199	      0.06258778	      0.36131653
      1.21311066	      0.21261970	      0.32778220	      0.06258840	      0.36132889
      1.21323232	      0.21261968	      0.32778240	      0.06258901	      0.36134124
      1.21335397	      0.21261966	      0.32778260	      0.06258962	      0.36135359
      1.21347563	      0.21261963	      0.32778281	      0.06259024	      0.36136594
      1.21359728	      0.21261961	      0.32778301	      0.06259085	      0.36137828
      1.21371894	      0.21261959	      0.32778321	      0.06259146	      0.36139061
      1.21384059	      0.21261957	      0.32778341	      0.06259207	      0.36140294
      1.21396224	      0.21261954	      0.32778361	      0.06259267	      0.36141526
      1.21408390	      0.21261952	      0.32778382	      0.06259328	      0.36142758
      1.21420555	      0.21261950	      0.32778402	      0.06259389	      0.36143989
      1.21432721	      0.21261947	      0.32778422	      0.06259449	      0.36145220
      1.21444886	      0.21261945	      0.32778442	      0.06259510	      0.36146450
      1.21457052	      0.21261943	      0.32778462	      0.06259570	      0.36147679
      1.21469217	      0.21261941	      0.32778482	      0.06259631	      0.36148908
      1.21481383	      0.21261938	      0.32778502	      0.06259691	      0.36150136
      1.21493548	      0.21261936	      0.32778522	      0.06259751	      0.36151364
      1.21505713	      0.21261934	      0.32778542	      0.06259811	      0.36152591
      1.21517879	      0.21261931	      0.32778561	      0.06259871	      0.36153817
      1.21530044	      0.21261929	      0.32778581	      0.06259931	      0.36155042
      1.21542210	      0.21261927	      0.32778601	      0.06259991	      0.36156267
      1.21553131	      0.21261925	      0.32778619	      0.06260044	      0.36157366
      1.21564053	      0.21261923	      0.32778637	      0.06260098	      0.36158464
      1.21577481	      0.21261920	      0.32778658	      0.06260163	      0.36159814
      1.21590910	      0.21261918	      0.32778680	      0.06260229	      0.36161163
      1.21601216	      0.21261916	      0.32778697	      0.06260279	      0.36162197
      1.21611523	      0.21261914	      0.32778713	      0.06260330	      0.36163231
      1.21626182	      0.21261911	      0.32778737	      0.06260401	      0.36164701
      1.21638379	      0.21261909	      0.32778757	      0.06260460	      0.36165923
      1.21650577	      0.21261907	      0.32778776	      0.06260519	      0.36167145
      1.21662775	      0.21261904	      0.32778796	      0.06260578	      0.36168365
      1.21674972	      0.21261902	      0.32778815	      0.06260637	      0.36169585
      1.21687170	      0.21261900	      0.32778835	      0.06260696	      0.36170804
      1.21698036	      0.21261898	      0.32778852	      0.06260749	      0.36171889
      1.21708901	      0.21261896	      0.32778870	      0.06260801	      0.36172974
      1.21722231	      0.21261893	      0.32778891	      0.06260865	      0.36174303
      1.21735561	      0.21261891	      0.32778912	      0.06260929	      0.36175632
      1.21745802	      0.21261889	      0.32778929	      0.06260978	      0.36176652
      1.21756043	      0.21261887	      0.32778945	      0.06261027	      0.36177671
      1.21770568	      0.21261884	      0.32778968	      0.06261096	      0.36179116
      1.21782737	      0.21261882	      0.32778987	      0.06261155	      0.36180325
      1.21794906	      0.21261880	      0.32779007	      0.06261212	      0.36181534
      1.21807074	      0.21261878	      0.32779026	      0.06261270	      0.36182742
      1.21819243	      0.21261875	      0.32779045	      0.06261328	      0.36183948
      1.21831412	      0.21261873	      0.32779064	      0.06261386	      0.36185154
      1.21841877	      0.21261871	      0.32779081	      0.06261435	      0.36186190
      1.21852341	      0.21261869	      0.32779097	      0.06261485	      0.36187226
      1.21866030	      0.21261867	      0.32779119	      0.06261549	      0.36188580
      1.21879719	      0.21261864	      0.32779141	      0.06261614	      0.36189932
      1.21889525	      0.21261862	      0.32779156	      0.06261660	      0.36190900
      1.21899330	      0.21261861	      0.32779171	      0.06261706	      0.36191867
      1.21914592	      0.21261858	      0.32779195	      0.06261778	      0.36193372
      1.21926612	      0.21261856	      0.32779214	      0.06261834	      0.36194556
      1.21938631	      0.21261853	      0.32779233	      0.06261890	      0.36195739
      1.21950651	      0.21261851	      0.32779252	      0.06261946	      0.36196921
      1.21962670	      0.21261849	      0.32779271	      0.06262002	      0.36198101
      1.21974690	      0.21261847	      0.32779289	      0.06262058	      0.36199281
      1.21986709	      0.21261844	      0.32779308	      0.06262114	      0.36200461
      1.21997443	      0.21261842	      0.32779325	      0.06262164	      0.36201513
      1.22008176	      0.21261840	      0.32779342	      0.06262213	      0.36202564
      1.22018909	      0.21261838	      0.32779358	      0.06262263	      0.36203614
      1.22034160	      0.21261836	      0.32779382	      0.06262333	      0.36205106
      1.22044680	      0.21261834	      0.32779398	      0.06262382	      0.36206133
      1.22055201	      0.21261832	      0.32779415	      0.06262430	      0.36207160
      1.22068849	      0.21261829	      0.32779436	      0.06262493	      0.36208492
      1.22082498	      0.21261827	      0.32779457	      0.06262555	      0.36209822
      1.22092473	      0.21261825	      0.32779472	      0.06262601	      0.36210793
      1.22102447	      0.21261823	      0.32779488	      0.06262647	      0.36211763
      1.22116451	      0.21261821	      0.32779510	      0.06262711	      0.36213125
      1.22129084	      0.21261818	      0.32779529	      0.06262768	      0.36214351
      1.22141717	      0.21261816	      0.32779549	      0.06262826	      0.36215577
      1.22152715	      0.21261814	      0.32779566	      0.06262875	      0.36216643
      1.22163712	      0.21261812	      0.32779583	      0.06262925	      0.36217709
      1.22174710	      0.21261810	      0.32779599	      0.06262975	      0.36218773
      1.22188567	      0.21261807	      0.32779621	      0.06263038	      0.36220113
      1.22199915	      0.21261805	      0.32779638	      0.06263089	      0.36221209
      1.22211264	      0.21261803	      0.32779656	      0.06263140	      0.36222305
      1.22222613	      0.21261801	      0.32779673	      0.06263191	      0.36223399
      1.22233961	      0.21261799	      0.32779691	      0.06263242	      0.36224493
      1.22247903	      0.21261796	      0.32779712	      0.06263304	      0.36225835
      1.22258222	      0.21261795	      0.32779728	      0.06263350	      0.36226827
      1.22268542	      0.21261793	      0.32779744	      0.06263396	      0.36227819
      1.22281949	      0.21261790	      0.32779764	      0.06263456	      0.36229106
      1.22295357	      0.21261788	      0.32779785	      0.06263516	      0.36230393
      1.22305577	      0.21261786	      0.32779800	      0.06263561	      0.36231372
      1.22315797	      0.21261784	      0.32779816	      0.06263606	      0.36232351
      1.22329164	      0.21261782	      0.32779836	      0.06263665	      0.36233630
      1.22341347	      0.21261779	      0.32779855	      0.06263719	      0.36234794
      1.22353529	      0.21261777	      0.32779874	      0.06263773	      0.36235957
      1.22365711	      0.21261775	      0.32779892	      0.06263827	      0.36237120
      1.22376222	      0.21261773	      0.32779908	      0.06263873	      0.36238122
      1.22386733	      0.21261771	      0.32779924	      0.06263919	      0.36239123
      1.22399382	      0.21261769	      0.32779943	      0.06263974	      0.36240327
      1.22412032	      0.21261766	      0.32779963	      0.06264029	      0.36241529
      1.22423014	      0.21261764	      0.32779979	      0.06264077	      0.36242572
      1.22433996	      0.21261762	      0.32779996	      0.06264125	      0.36243615
      1.22444978	      0.21261760	      0.32780013	      0.06264173	      0.36244656
      1.22458521	      0.21261758	      0.32780033	      0.06264232	      0.36245939
      1.22469256	      0.21261756	      0.32780050	      0.06264278	      0.36246955
      1.22479991	      0.21261754	      0.32780066	      0.06264325	      0.36247970
      1.22490727	      0.21261752	      0.32780082	      0.06264371	      0.36248984
      1.22505303	      0.21261749	      0.32780104	      0.06264434	      0.36250360
      1.22515590	      0.21261748	      0.32780120	      0.06264478	      0.36251331
      1.22525877	      0.21261746	      0.32780136	      0.06264522	      0.36252300
      1.22539207	      0.21261743	      0.32780156	      0.06264579	      0.36253555
      1.22552538	      0.21261741	      0.32780176	      0.06264636	      0.36254809
      1.22562394	      0.21261739	      0.32780191	      0.06264678	      0.36255735
      1.22572250	      0.21261737	      0.32780206	      0.06264720	      0.36256660
      1.22585844	      0.21261735	      0.32780226	      0.06264778	      0.36257936
      1.22598121	      0.21261733	      0.32780245	      0.06264830	      0.36259086
      1.22610398	      0.21261730	      0.32780264	      0.06264882	      0.36260236
      1.22621294	      0.21261728	      0.32780280	      0.06264928	      0.36261255
      1.22632190	      0.21261726	      0.32780296	      0.06264974	      0.36262274
      1.22643086	      0.21261724	      0.32780313	      0.06265020	      0.36263292
      1.22656285	      0.21261722	      0.32780333	      0.06265076	      0.36264523
      1.22667416	      0.21261720	      0.32780350	      0.06265122	      0.36265561
      1.22678547	      0.21261718	      0.32780366	      0.06265169	      0.36266598
      1.22689678	      0.21261716	      0.32780383	      0.06265215	      0.36267634
      1.22700810	      0.21261714	      0.32780400	      0.06265262	      0.36268669
      1.22714328	      0.21261712	      0.32780420	      0.06265318	      0.36269925
      1.22724537	      0.21261710	      0.32780436	      0.06265361	      0.36270873
      1.22734745	      0.21261708	      0.32780451	      0.06265403	      0.36271820
      1.22747742	      0.21261706	      0.32780471	      0.06265457	      0.36273024
      1.22760740	      0.21261703	      0.32780490	      0.06265511	      0.36274228
      1.22770848	      0.21261701	      0.32780506	      0.06265552	      0.36275163
      1.22780955	      0.21261700	      0.32780521	      0.06265594	      0.36276098
      1.22793917	      0.21261697	      0.32780540	      0.06265647	      0.36277295
      1.22806879	      0.21261695	      0.32780560	      0.06265700	      0.36278491
      1.22817126	      0.21261693	      0.32780575	      0.06265742	      0.36279436
      1.22827373	      0.21261691	      0.32780591	      0.06265784	      0.36280380
      1.22840112	      0.21261689	      0.32780610	      0.06265836	      0.36281553
      1.22852852	      0.21261687	      0.32780629	      0.06265888	      0.36282724
      1.22863154	      0.21261685	      0.32780645	      0.06265930	      0.36283671
      1.22873456	      0.21261683	      0.32780660	      0.06265971	      0.36284617
      1.22886039	      0.21261681	      0.32780679	      0.06266022	      0.36285772
      1.22898622	      0.21261678	      0.32780698	      0.06266073	      0.36286926
      1.22909023	      0.21261676	      0.32780714	      0.06266115	      0.36287878
      1.22919424	      0.21261675	      0.32780729	      0.06266157	      0.36288830
      1.22929825	      0.21261673	      0.32780745	      0.06266199	      0.36289782
      1.22944488	      0.21261670	      0.32780767	      0.06266257	      0.36291122
      1.22954540	      0.21261668	      0.32780782	      0.06266297	      0.36292040
      1.22964593	      0.21261666	      0.32780797	      0.06266338	      0.36292957
      1.22977822	      0.21261664	      0.32780817	      0.06266390	      0.36294164
      1.22991050	      0.21261662	      0.32780837	      0.06266443	      0.36295369
      1.23000601	      0.21261660	      0.32780852	      0.06266481	      0.36296238
      1.23010153	      0.21261658	      0.32780866	      0.06266518	      0.36297107
      1.23023738	      0.21261656	      0.32780886	      0.06266572	      0.36298342
      1.23035931	      0.21261654	      0.32780905	      0.06266620	      0.36299449
      1.23048123	      0.21261651	      0.32780923	      0.06266668	      0.36300556
      1.23058689	      0.21261650	      0.32780939	      0.06266709	      0.36301514
      1.23069255	      0.21261648	      0.32780955	      0.06266751	      0.36302472
      1.23079821	      0.21261646	      0.32780971	      0.06266792	      0.36303429
      1.23093242	      0.21261643	      0.32780991	      0.06266844	      0.36304643
      1.23104162	      0.21261641	      0.32781007	      0.06266887	      0.36305630
      1.23115082	      0.21261639	      0.32781024	      0.06266929	      0.36306617
      1.23126002	      0.21261638	      0.32781040	      0.06266972	      0.36307603
      1.23136921	      0.21261636	      0.32781057	      0.06267014	      0.36308588
      1.23150413	      0.21261633	      0.32781077	      0.06267066	      0.36309805
      1.23160332	      0.21261631	      0.32781092	      0.06267104	      0.36310699
      1.23170251	      0.21261630	      0.32781107	      0.06267142	      0.36311592
      1.23183217	      0.21261627	      0.32781126	      0.06267192	      0.36312758
      1.23194869	      0.21261625	      0.32781144	      0.06267236	      0.36313806
      1.23206520	      0.21261623	      0.32781161	      0.06267281	      0.36314853
      1.23218172	      0.21261621	      0.32781179	      0.06267325	      0.36315899
      1.23229824	      0.21261619	      0.32781196	      0.06267369	      0.36316944
      1.23239634	      0.21261617	      0.32781211	      0.06267407	      0.36317824
      1.23249443	      0.21261615	      0.32781226	      0.06267444	      0.36318703
      1.23262449	      0.21261613	      0.32781245	      0.06267493	      0.36319868
      1.23274134	      0.21261611	      0.32781263	      0.06267537	      0.36320913
      1.23285819	      0.21261609	      0.32781281	      0.06267581	      0.36321958
      1.23296203	      0.21261607	      0.32781296	      0.06267620	      0.36322886
      1.23306587	      0.21261605	      0.32781312	      0.06267659	      0.36323814
      1.23316971	      0.21261603	      0.32781328	      0.06267697	      0.36324741
      1.23330646	      0.21261601	      0.32781348	      0.06267748	      0.36325961
      1.23340883	      0.21261599	      0.32781364	      0.06267786	      0.36326873
      1.23351121	      0.21261597	      0.32781379	      0.06267824	      0.36327785
      1.23363592	      0.21261595	      0.32781398	      0.06267871	      0.36328896
      1.23376064	      0.21261593	      0.32781417	      0.06267917	      0.36330005
      1.23385842	      0.21261591	      0.32781431	      0.06267953	      0.36330875
      1.23395620	      0.21261589	      0.32781446	      0.06267989	      0.36331744
      1.23408343	      0.21261587	      0.32781465	      0.06268035	      0.36332874
      1.23420035	      0.21261585	      0.32781483	      0.06268078	      0.36333912
      1.23431728	      0.21261583	      0.32781501	      0.06268121	      0.36334949
      1.23443421	      0.21261581	      0.32781518	      0.06268163	      0.36335985
      1.23453351	      0.21261579	      0.32781533	      0.06268200	      0.36336865
      1.23463282	      0.21261577	      0.32781548	      0.06268236	      0.36337745
      1.23475568	      0.21261575	      0.32781567	      0.06268280	      0.36338832
      1.23487854	      0.21261573	      0.32781585	      0.06268324	      0.36339919
      1.23498254	      0.21261571	      0.32781601	      0.06268362	      0.36340838
      1.23508655	      0.21261569	      0.32781617	      0.06268399	      0.36341757
      1.23519055	      0.21261567	      0.32781632	      0.06268437	      0.36342675
      1.23532476	      0.21261565	      0.32781653	      0.06268485	      0.36343860
      1.23542621	      0.21261563	      0.32781668	      0.06268521	      0.36344755
      1.23552766	      0.21261561	      0.32781683	      0.06268557	      0.36345649
      1.23565134	      0.21261559	      0.32781702	      0.06268601	      0.36346739
      1.23577501	      0.21261557	      0.32781721	      0.06268645	      0.36347828
      1.23587237	      0.21261555	      0.32781735	      0.06268679	      0.36348685
      1.23596972	      0.21261554	      0.32781750	      0.06268714	      0.36349541
      1.23609563	      0.21261551	      0.32781769	      0.06268758	      0.36350648
      1.23621135	      0.21261549	      0.32781787	      0.06268799	      0.36351665
      1.23632708	      0.21261547	      0.32781804	      0.06268839	      0.36352681
      1.23644281	      0.21261545	      0.32781822	      0.06268880	      0.36353697
      1.23654216	      0.21261543	      0.32781837	      0.06268914	      0.36354569
      1.23664151	      0.21261542	      0.32781852	      0.06268949	      0.36355440
      1.23676250	      0.21261539	      0.32781870	      0.06268991	      0.36356500
      1.23688349	      0.21261537	      0.32781888	      0.06269033	      0.36357560
      1.23698710	      0.21261535	      0.32781904	      0.06269069	      0.36358467
      1.23709071	      0.21261534	      0.32781920	      0.06269104	      0.36359374
      1.23719431	      0.21261532	      0.32781936	      0.06269140	      0.36360281
      1.23732590	      0.21261529	      0.32781955	      0.06269185	      0.36361431
      1.23742731	      0.21261528	      0.32781971	      0.06269220	      0.36362317
      1.23752872	      0.21261526	      0.32781986	      0.06269254	      0.36363203
      1.23765044	      0.21261524	      0.32782005	      0.06269296	      0.36364266
      1.23777216	      0.21261522	      0.32782023	      0.06269337	      0.36365328
      1.23786948	      0.21261520	      0.32782038	      0.06269370	      0.36366177
      1.23796680	      0.21261518	      0.32782053	      0.06269403	      0.36367025
      1.23809079	      0.21261516	      0.32782072	      0.06269445	      0.36368106
      1.23821479	      0.21261514	      0.32782090	      0.06269487	      0.36369186
      1.23831379	      0.21261512	      0.32782105	      0.06269520	      0.36370048
      1.23841278	      0.21261510	      0.32782121	      0.06269553	      0.36370910
      1.23853496	      0.21261508	      0.32782139	      0.06269594	      0.36371973
      1.23865714	      0.21261506	      0.32782158	      0.06269634	      0.36373035
      1.23875574	      0.21261504	      0.32782173	      0.06269667	      0.36373892
      1.23885435	      0.21261502	      0.32782188	      0.06269700	      0.36374748
      1.23897628	      0.21261500	      0.32782206	      0.06269740	      0.36375807
      1.23909820	      0.21261498	      0.32782225	      0.06269780	      0.36376865
      1.23919708	      0.21261496	      0.32782240	      0.06269813	      0.36377723
      1.23929595	      0.21261495	      0.32782255	      0.06269845	      0.36378581
      1.23941722	      0.21261492	      0.32782273	      0.06269885	      0.36379632
      1.23953848	      0.21261490	      0.32782292	      0.06269925	      0.36380683
      1.23963731	      0.21261488	      0.32782307	      0.06269957	      0.36381539
      1.23973615	      0.21261487	      0.32782322	      0.06269989	      0.36382394
      1.23985702	      0.21261485	      0.32782341	      0.06270028	      0.36383440
      1.23997789	      0.21261482	      0.32782359	      0.06270067	      0.36384486
      1.24007670	      0.21261481	      0.32782374	      0.06270099	      0.36385340
      1.24017551	      0.21261479	      0.32782389	      0.06270131	      0.36386194
      1.24029604	      0.21261477	      0.32782408	      0.06270169	      0.36387235
      1.24041656	      0.21261475	      0.32782426	      0.06270208	      0.36388276
      1.24051525	      0.21261473	      0.32782441	      0.06270239	      0.36389128
      1.24061393	      0.21261471	      0.32782456	      0.06270271	      0.36389979
      1.24073425	      0.21261469	      0.32782475	      0.06270309	      0.36391017
      1.24085457	      0.21261467	      0.32782493	      0.06270347	      0.36392054
      1.24095305	      0.21261465	      0.32782508	      0.06270378	      0.36392902
      1.24105152	      0.21261463	      0.32782523	      0.06270409	      0.36393751
      1.24117176	      0.21261461	      0.32782542	      0.06270447	      0.36394786
      1.24129199	      0.21261459	      0.32782560	      0.06270484	      0.36395820
      1.24139016	      0.21261457	      0.32782575	      0.06270515	      0.36396665
      1.24148833	      0.21261456	      0.32782590	      0.06270546	      0.36397509
      1.24160864	      0.21261454	      0.32782609	      0.06270583	      0.36398543
      1.24172894	      0.21261451	      0.32782627	      0.06270620	      0.36399577
      1.24182668	      0.21261450	      0.32782642	      0.06270650	      0.36400416
      1.24192443	      0.21261448	      0.32782657	      0.06270680	      0.36401255
      1.24204499	      0.21261446	      0.32782676	      0.06270718	      0.36402289
      1.24216555	      0.21261444	      0.32782694	      0.06270754	      0.36403323
      1.24226272	      0.21261442	      0.32782709	      0.06270784	      0.36404157
      1.24235990	      0.21261440	      0.32782724	      0.06270814	      0.36404989
      1.24248094	      0.21261438	      0.32782743	      0.06270851	      0.36406026
      1.24260197	      0.21261436	      0.32782761	      0.06270887	      0.36407062
      1.24269842	      0.21261434	      0.32782776	      0.06270916	      0.36407888
      1.24279487	      0.21261433	      0.32782791	      0.06270945	      0.36408713
      1.24291665	      0.21261431	      0.32782810	      0.06270982	      0.36409754
      1.24303843	      0.21261428	      0.32782829	      0.06271019	      0.36410795
      1.24313395	      0.21261427	      0.32782843	      0.06271047	      0.36411611
      1.24322948	      0.21261425	      0.32782858	      0.06271076	      0.36412427
      1.24335234	      0.21261423	      0.32782877	      0.06271112	      0.36413476
      1.24347520	      0.21261421	      0.32782896	      0.06271148	      0.36414524
      1.24356958	      0.21261419	      0.32782911	      0.06271176	      0.36415329
      1.24366396	      0.21261417	      0.32782925	      0.06271204	      0.36416133
      1.24378834	      0.21261415	      0.32782944	      0.06271241	      0.36417193
      1.24391272	      0.21261413	      0.32782964	      0.06271277	      0.36418252
      1.24400568	      0.21261411	      0.32782978	      0.06271304	      0.36419043
      1.24409864	      0.21261410	      0.32782992	      0.06271331	      0.36419834
      1.24422511	      0.21261407	      0.32783012	      0.06271368	      0.36420910
      1.24433710	      0.21261405	      0.32783029	      0.06271401	      0.36421862
      1.24444910	      0.21261404	      0.32783047	      0.06271433	      0.36422814
      1.24456109	      0.21261402	      0.32783064	      0.06271465	      0.36423765
      1.24465974	      0.21261400	      0.32783079	      0.06271493	      0.36424602
      1.24475839	      0.21261398	      0.32783095	      0.06271522	      0.36425439
      1.24485703	      0.21261396	      0.32783110	      0.06271550	      0.36426276
      1.24499089	      0.21261394	      0.32783131	      0.06271588	      0.36427410
      1.24508990	      0.21261392	      0.32783146	      0.06271616	      0.36428249
      1.24518891	      0.21261391	      0.32783161	      0.06271644	      0.36429088
      1.24530916	      0.21261388	      0.32783180	      0.06271678	      0.36430105
      1.24542940	      0.21261386	      0.32783199	      0.06271712	      0.36431123
      1.24551989	      0.21261385	      0.32783213	      0.06271737	      0.36431888
      1.24561038	      0.21261383	      0.32783227	      0.06271762	      0.36432652
      1.24573862	      0.21261381	      0.32783247	      0.06271798	      0.36433736
      1.24585176	      0.21261379	      0.32783265	      0.06271830	      0.36434691
      1.24596489	      0.21261377	      0.32783282	      0.06271861	      0.36435646
      1.24607803	      0.21261375	      0.32783300	      0.06271892	      0.36436600
      1.24617158	      0.21261373	      0.32783315	      0.06271918	      0.36437388
      1.24626512	      0.21261372	      0.32783329	      0.06271944	      0.36438177
      1.24638652	      0.21261370	      0.32783348	      0.06271977	      0.36439199
      1.24650791	      0.21261367	      0.32783367	      0.06272010	      0.36440221
      1.24660292	      0.21261366	      0.32783382	      0.06272036	      0.36441020
      1.24669793	      0.21261364	      0.32783397	      0.06272061	      0.36441819
      1.24681921	      0.21261362	      0.32783416	      0.06272094	      0.36442838
      1.24694049	      0.21261360	      0.32783435	      0.06272127	      0.36443856
      1.24703266	      0.21261358	      0.32783449	      0.06272152	      0.36444630
      1.24712483	      0.21261357	      0.32783464	      0.06272176	      0.36445403
      1.24724970	      0.21261354	      0.32783483	      0.06272209	      0.36446450
      1.24737457	      0.21261352	      0.32783503	      0.06272243	      0.36447497
      1.24746465	      0.21261351	      0.32783517	      0.06272267	      0.36448251
      1.24755473	      0.21261349	      0.32783531	      0.06272290	      0.36449005
      1.24768346	      0.21261347	      0.32783551	      0.06272324	      0.36450082
      1.24779465	      0.21261345	      0.32783569	      0.06272353	      0.36451012
      1.24790583	      0.21261343	      0.32783586	      0.06272382	      0.36451941
      1.24801701	      0.21261341	      0.32783604	      0.06272411	      0.36452869
      1.24811399	      0.21261339	      0.32783619	      0.06272437	      0.36453678
      1.24821096	      0.21261338	      0.32783634	      0.06272462	      0.36454487
      1.24830794	      0.21261336	      0.32783650	      0.06272487	      0.36455296
      1.24844229	      0.21261334	      0.32783671	      0.06272521	      0.36456415
      1.24854024	      0.21261332	      0.32783686	      0.06272546	      0.36457231
      1.24863820	      0.21261330	      0.32783702	      0.06272571	      0.36458046
      1.24875774	      0.21261328	      0.32783721	      0.06272602	      0.36459040
      1.24886439	      0.21261326	      0.32783738	      0.06272629	      0.36459926
      1.24897104	      0.21261324	      0.32783755	      0.06272656	      0.36460812
      1.24907769	      0.21261323	      0.32783771	      0.06272683	      0.36461697
      1.24918434	      0.21261321	      0.32783788	      0.06272710	      0.36462582
      1.24929099	      0.21261319	      0.32783805	      0.06272736	      0.36463466
      1.24939764	      0.21261317	      0.32783822	      0.06272763	      0.36464350
      1.24950429	      0.21261315	      0.32783839	      0.06272789	      0.36465233
      1.24961094	      0.21261313	      0.32783856	      0.06272816	      0.36466115
      1.24970600	      0.21261312	      0.32783871	      0.06272839	      0.36466901
      1.24980105	      0.21261310	      0.32783886	      0.06272863	      0.36467687
      1.24991748	      0.21261308	      0.32783905	      0.06272891	      0.36468649
      1.25003391	      0.21261306	      0.32783923	      0.06272920	      0.36469610
      1.25012888	      0.21261304	      0.32783938	      0.06272943	      0.36470393
      1.25022386	      0.21261303	      0.32783954	      0.06272966	      0.36471176
      1.25034271	      0.21261301	      0.32783973	      0.06272994	      0.36472155
      1.25046157	      0.21261299	      0.32783991	      0.06273023	      0.36473133
      1.25055163	      0.21261297	      0.32784006	      0.06273045	      0.36473874
      1.25064169	      0.21261296	      0.32784020	      0.06273066	      0.36474615
      1.25076788	      0.21261293	      0.32784040	      0.06273096	      0.36475651
      1.25088036	      0.21261291	      0.32784058	      0.06273123	      0.36476575
      1.25099283	      0.21261289	      0.32784076	      0.06273149	      0.36477497
      1.25108564	      0.21261288	      0.32784091	      0.06273171	      0.36478258
      1.25117845	      0.21261286	      0.32784106	      0.06273193	      0.36479019
      1.25129754	      0.21261284	      0.32784125	      0.06273221	      0.36479994
      1.25141663	      0.21261282	      0.32784144	      0.06273249	      0.36480968
      1.25150925	      0.21261281	      0.32784159	      0.06273270	      0.36481725
      1.25160187	      0.21261279	      0.32784174	      0.06273292	      0.36482482
      1.25172263	      0.21261277	      0.32784194	      0.06273319	      0.36483468
      1.25184339	      0.21261275	      0.32784213	      0.06273347	      0.36484453
      1.25193284	      0.21261273	      0.32784227	      0.06273368	      0.36485182
      1.25202228	      0.21261272	      0.32784242	      0.06273388	      0.36485910
      1.25214783	      0.21261270	      0.32784262	      0.06273416	      0.36486933
      1.25225685	      0.21261268	      0.32784280	      0.06273441	      0.36487819
      1.25236586	      0.21261266	      0.32784297	      0.06273465	      0.36488705
      1.25247488	      0.21261264	      0.32784315	      0.06273490	      0.36489591
      1.25257177	      0.21261262	      0.32784331	      0.06273512	      0.36490377
      1.25266865	      0.21261261	      0.32784346	      0.06273533	      0.36491163
      1.25276554	      0.21261259	      0.32784362	      0.06273555	      0.36491948
      1.25289305	      0.21261257	      0.32784383	      0.06273583	      0.36492981
      1.25299104	      0.21261255	      0.32784399	      0.06273604	      0.36493774
      1.25308902	      0.21261254	      0.32784414	      0.06273626	      0.36494566
      1.25318700	      0.21261252	      0.32784430	      0.06273647	      0.36495358
      1.25331517	      0.21261250	      0.32784451	      0.06273675	      0.36496393
      1.25341085	      0.21261248	      0.32784467	      0.06273695	      0.36497164
      1.25350652	      0.21261246	      0.32784482	      0.06273716	      0.36497936
      1.25362441	      0.21261244	      0.32784502	      0.06273741	      0.36498885
      1.25373048	      0.21261243	      0.32784519	      0.06273764	      0.36499739
      1.25383655	      0.21261241	      0.32784536	      0.06273786	      0.36500592
      1.25394262	      0.21261239	      0.32784553	      0.06273809	      0.36501445
      1.25404869	      0.21261237	      0.32784571	      0.06273831	      0.36502297
      1.25415476	      0.21261235	      0.32784588	      0.06273854	      0.36503148
      1.25424739	      0.21261234	      0.32784603	      0.06273873	      0.36503891
      1.25434002	      0.21261232	      0.32784618	      0.06273892	      0.36504633
      1.25445566	      0.21261230	      0.32784637	      0.06273916	      0.36505559
      1.25457129	      0.21261228	      0.32784656	      0.06273940	      0.36506484
      1.25466598	      0.21261227	      0.32784672	      0.06273959	      0.36507241
      1.25476067	      0.21261225	      0.32784687	      0.06273979	      0.36507997
      1.25487600	      0.21261223	      0.32784706	      0.06274002	      0.36508917
      1.25499133	      0.21261221	      0.32784725	      0.06274026	      0.36509837
      1.25508289	      0.21261220	      0.32784740	      0.06274044	      0.36510567
      1.25517445	      0.21261218	      0.32784756	      0.06274063	      0.36511296
      1.25529339	      0.21261216	      0.32784775	      0.06274086	      0.36512242
      1.25541233	      0.21261214	      0.32784795	      0.06274110	      0.36513188
      1.25550167	      0.21261213	      0.32784809	      0.06274128	      0.36513897
      1.25559100	      0.21261211	      0.32784824	      0.06274145	      0.36514606
      1.25571377	      0.21261209	      0.32784845	      0.06274169	      0.36515580
      1.25583653	      0.21261207	      0.32784865	      0.06274193	      0.36516553
      1.25592260	      0.21261206	      0.32784879	      0.06274210	      0.36517234
      1.25600867	      0.21261204	      0.32784893	      0.06274227	      0.36517915
      1.25613762	      0.21261202	      0.32784915	      0.06274252	      0.36518934
      1.25624634	      0.21261200	      0.32784933	      0.06274273	      0.36519793
      1.25635507	      0.21261198	      0.32784951	      0.06274293	      0.36520651
      1.25646379	      0.21261197	      0.32784969	      0.06274314	      0.36521508
      1.25655781	      0.21261195	      0.32784985	      0.06274332	      0.36522249
      1.25665182	      0.21261194	      0.32785000	      0.06274350	      0.36522989
      1.25676509	      0.21261192	      0.32785019	      0.06274371	      0.36523880
      1.25687837	      0.21261190	      0.32785038	      0.06274392	      0.36524770
      1.25697224	      0.21261188	      0.32785054	      0.06274409	      0.36525508
      1.25706612	      0.21261187	      0.32785069	      0.06274427	      0.36526244
      1.25718047	      0.21261185	      0.32785089	      0.06274448	      0.36527141
      1.25729481	      0.21261183	      0.32785108	      0.06274469	      0.36528036
      1.25738633	      0.21261181	      0.32785123	      0.06274485	      0.36528753
      1.25747785	      0.21261180	      0.32785138	      0.06274502	      0.36529469
      1.25759515	      0.21261178	      0.32785158	      0.06274523	      0.36530385
      1.25771245	      0.21261176	      0.32785178	      0.06274544	      0.36531301
      1.25780170	      0.21261174	      0.32785193	      0.06274560	      0.36531998
      1.25789094	      0.21261173	      0.32785208	      0.06274576	      0.36532693
      1.25801189	      0.21261171	      0.32785228	      0.06274597	      0.36533635
      1.25813285	      0.21261169	      0.32785248	      0.06274618	      0.36534577
      1.25821905	      0.21261168	      0.32785263	      0.06274633	      0.36535247
      1.25830526	      0.21261166	      0.32785277	      0.06274648	      0.36535917
      1.25843177	      0.21261164	      0.32785299	      0.06274670	      0.36536899
      1.25853937	      0.21261162	      0.32785317	      0.06274689	      0.36537734
      1.25864697	      0.21261160	      0.32785335	      0.06274707	      0.36538568
      1.25875456	      0.21261159	      0.32785353	      0.06274725	      0.36539401
      1.25884870	      0.21261157	      0.32785369	      0.06274741	      0.36540129
      1.25894284	      0.21261156	      0.32785385	      0.06274757	      0.36540857
      1.25903698	      0.21261154	      0.32785401	      0.06274773	      0.36541584
      1.25916570	      0.21261152	      0.32785423	      0.06274794	      0.36542578
      1.25926116	      0.21261150	      0.32785439	      0.06274810	      0.36543314
      1.25935663	      0.21261149	      0.32785456	      0.06274826	      0.36544050
      1.25947147	      0.21261147	      0.32785475	      0.06274844	      0.36544934
      1.25957408	      0.21261145	      0.32785493	      0.06274861	      0.36545723
      1.25967669	      0.21261144	      0.32785510	      0.06274878	      0.36546512
      1.25977930	      0.21261142	      0.32785528	      0.06274894	      0.36547300
      1.25988191	      0.21261140	      0.32785545	      0.06274911	      0.36548088
      1.25998452	      0.21261139	      0.32785563	      0.06274927	      0.36548874
      1.26008713	      0.21261137	      0.32785580	      0.06274943	      0.36549661
      1.26018975	      0.21261135	      0.32785598	      0.06274959	      0.36550446
      1.26029236	      0.21261134	      0.32785615	      0.06274975	      0.36551231
[truncated: 552,841 more chars]
